# Supplementary material for: Expanded olfactory system in ray-finned fishes capable of terrestrial exploration
Source: BMC Biol. 2023 Jul 31;21:163. doi: 10.1186/s12915-023-01661-8 (PMC10392011; doi:10.1186/s12915-023-01661-8)
Supplement: Supplementary file 3 — Additional file 3: Data S1. Protein sequences and genomic coordinates of OLF genes. FASTA and General Feature Format (GFF) files containing the protein sequences and genomic coordinates for all identified OLF genes in this study. [file 12915_2023_1661_MOESM3_ESM.zip › PROTEINS/Sebastes_schlegelii.OLF_genes.fa]

>LOCXPDareOR11.4-eta.308.257.HIT1.OR.1R.290.7tm_1.exons4.CM025825.1.Sebastes_schlegelii
LDKWNRAFAKNFITFALGFIINCINGAFVYTYFKSQVFYRDPRYVLYIHLVINDMIMLTLSVLLQIMTYTIPTSLASCCILLLILATANKNSPLNLAGMAVERYIAVCRPLHHVQICTVQRAYALIALIWVVSFIPALTDILIILATQPPSVFSRVVVCYPLNVYTTPYHKAQSVVVQVLLLSFVFLTLIITYLKVLCAAWAVSGSNQASARNARNTILLHGVQLLICMLTFISPFINVLLATAWPREITSIFFTSFLFTNVLPRLLSPLIYGVRDQKFNTHIRLHFCCK
>LOCXPSichOR4.2-eta.305.512.HIT1.OR.1R.286.7tm_1.exons2.CM025825.1.Sebastes_schlegelii
RDTLNTAIIKNVITVVLCIAINYVNGTLVHTFTKHQVFNMNPRYILYIHLVINDIILLTLFTLIQVLSYIVFTLNVSLCIVLLMTAVFANLNNPLTLAVMAVDCYIAICFPLHRTNICTVRKTYVVIGLIWVISTLSILPDLFVALATESQEFFRSRVFCLRENIFRKPYLTEKRDVSNTVLLVIVWLTLFYTYFRILFTAQAASTDAKKARNTVLLHSFQLLLCMLTYVFHLIIDGLTYLFPKGVLDIRFTISVFVQVVPRLISPVVYGLRDKTFRKYLKRYLFC
>LOCXPDilaORUN.66-eta.351.537.HIT1.OR.1R.341..exons4.CM025825.1.Sebastes_schlegelii
EEEMLVMLNLTSFGPLDLLMSNSSSTLPGGAVAGSKDSFSNALAKNIVAMLVWLALSVINGSMVHTFRRHSLFYENPRYIMFICMVINDALQLSLVTALYMVSYIFRKIHASVCCFLIMTAVLTTRSTPLILAGMAVERYISICFPLHYIHMCTVPRTLLLIGVILILTATPPITDLIITIVHRPLSFFHTTIFCDHPLLFRHQSIYYKNCVFDGVYLSFVALTLLYTYCKIMLTAQAASMGLASVNRARNTVLLHGLQLMLCMLAFVVPSLQAALISLFPRFSLEIRYIFFLVVYIIPRFMSPMIYGFRDEQFRKYWTRYLARRGQRIARVRLVLQKVTL
>LOCXPDilaORUN.67-eta.333.556.HIT1.OR.1R.303.7tm_1.exons2.CM025825.1.Sebastes_schlegelii
LVRDTFTTAFVKNLIVVLVWLILSYINGNLVATFFRHQAFYEDPRYILFIHMVINDGIQLTVTITLFVLSYIFYKINVSFCCFFILVAVFTTRNTPVSLASMAIERYIAICEPLRHSQICTVRRTYIVIGLIWFISVAPDITDLFVTLATESLSFFHESVFCLRQNVFKGPILAYKRQVFDIIYFSCVFLTLVFTYLRILFAARALSTENMSAQRARNTILIHGAQLAMCMLSYISPSVEIILRLIFPGRILEIRFANYLIVYILPRFLSPIIYGVRDKKFRKYLKLYLLGCRCRVKLQRVPP
>LOCXPSichOR4.2-eta.305.258.HIT1.OR.1R.286.7tm_1.exons2.CM025825.1.Sebastes_schlegelii
RDTLNTAIIKNVITVVLCIAINYVNGTLVHTFTKHQVFNMNPRYILYIHLVINDIILLTLFTLIQVLSYIVFTLNVSLCIVLLMTAVFANLNNPLTLAVMAVDCYIAICFPLHRTNICTVRKTYVVIGLIWVISTLSILPDLFVALATESQEFFRSRVFCLRENIFRKPYLTEKRDVSNTVLLVIVWLTLFYTYFRILFTAQAASTDAKKARNTVLLHSFQLLLCMLTYVFHLIIDGLTYLFPKGVLDIRFTISVFVQVVPRLISPVVYGLRDKTFRKYLKRYLFC
>LOCXPOR1.227.HIT1.OR.2R.305.7tm_1.exons2.CM025825.1.Sebastes_schlegelii
MGESSVNMTVVIEYRDSFTKAVTKNVIVVVLGISINYINASLIHTFRKHQIFYMNPRYILFIHLVVNDMIQVTLTVLLFIISYILYKINVSICCAFILLVVFTSENTPLNLACMAVECYIAICIPLRHMQICTIKRTLMLIGLIWAMSLLSGLPDLFFTLATEPLDFFHSRVFCLRETVFPNPLIIKKRNMTYIVYLVIVWVVIVYTYFRILFTAQTASKDAKKARNTILLHGFQVLLCMAGYATPLLKEALLQWFPKNYPDSLFACYIIVQVLPRSISPIIYGLRDKTFRMYLKRYLLCKMSPQ
>LOCXPOR2.363.HIT1.OR.2R.299.7tm_1.exons2.CM025825.1.Sebastes_schlegelii
FSNGTSTVTVNQRDNFLTAVINNVIVVALCISINYINSTLVHTFRKHKIFNSNPRYILFIHLVINDMMQLILSTLLHIVSYALHTIRVGFCLILLIITILTTLNTPLNLASMAVECYVAICIPLRHGQICTVNKTYILIGLIWVASAFSILPDLFILLATEPLHFFQSKILCDRDYVFRSSYSLKKRDASHIVFLVLVWLTILYTYFRILFAAKEATVDNTKARNTIVLHGFQLLLCMLTYVKPMFEQGLLYLLPRQNRAIRFVAYVIVQILPRFVSPIVYGLRDHTFRIHMRRYLLCK
>LOCXPOR5.416.HIT1.OR.2R.299.7tm_1.exons2.CM025825.1.Sebastes_schlegelii
FSNGTSTVTVNQRDNFLTAVINNVIVVALCISINYINSTLVHTFRKHKIFNSNPRYILFIHLVINDMMQLILSTLLHIVSYALHTIRVGFCLILLIITILTTLNTPLNLAGMAVECYVAICIPLRHGQICTINKTYILIGLIWVASAFSIIPDLFILLATEPLHFFQSKVLCDRDYVFRSSYSLKKRDASHIVFLVLVWLTILYTYFRILFAAKEATVDNTKARNTIVLHGFQLLLCMLTYVKTTFEQGLLYLLPRQNRAIRFVSYVIIQILPRFVSPIVYGLRDHTFRIHMTRYLLCK
>LOCXPOR6.427.HIT1.OR.2R.316.7tm_1.exons2.CM025825.1.Sebastes_schlegelii
MNSSSYGSNVTTGPTYRDSYATAVAKNVIVLCLGLTINYINGTLIHTFRKHQVFYVNPRYILFIHLVVNDMIQLTTTISLFVFSYVFYKINVSLCCLIITFSVFTTLNTPLNLAVMAVECYIAICLPLRHAEFCTIRRTYILIAWIWSMSVVSALPDIFVILATEPVQVFYSTIYCNRDILFRHPIHLKKRDVAYAIYLTGVWLTLFFTYIQIFSVAKSAKAAKSADGDAHKARKTILLHGFQLLLCMLTYVSHLLQRVLVYWFPKHYVHILFASYIIVQIFPRFVSPMVYGLRDQIFRQHLQKYLLCTVSANINP
>LOCXPOR7.440.HIT1.OR.2R.304.7tm_4.exons2.CM025825.1.Sebastes_schlegelii
MNVTPGESNVTGAANYRSTFVMAVSKNVIVVVLGITINYINATMIHTFNKHHIFKMNPRFILFIHLVVNDMIQLTTSISLFIFTYTFHTIYVLILPAIFTTQNTPLNLAFMAAECYIAVCIPLRYNTICTVKRTYIVIGVIWTMSLLSVLPDVFILLATEPLEFLNSRVFCHRETVFRTTYSQKKRGVSNILFLVMVWLTLFYTYFRIMFVAKAANAEAKKARNTILLHGFQVLLCMMVYVQPLLNQVLTYHFPSFVVLIRFFSFIIYQILPRFISPIVYGLRDTTFRKYIRRYLCVVNCHPKM
>LOCXPOR8.451.HIT1.OR.2R.305.7tm_4.exons2.CM025825.1.Sebastes_schlegelii
MSESSVNMTVVIEYRDSFTKAVTKNVIVVVLGISINYINASLIHTFRKHQIFYMNPRYILFIHLVVNDMIQVTLTVLLFIISYILYKINVSICCTFILLALFVTENTPLNLACMAVECYIAICIPLRHMQICTLKRTLMLIGLIWATSMLSVLPDLFITLATEPLDFFHSRVFCLRQTVFPNPFIIKKRDTTYIVYLVIVWVVIVYTYFRILFTAQTASKDAKKARNTILLHGFQVLLCMAGYATPLLKEALLQWFPKNYPDSLFACYIIVQVLPRSISPIIYGIRDKTFRTYLKRYLLCKMSPQ
>LOCXPOR9.473.HIT1.OR.2R.307.7tm_4.exons1.CM025825.1.Sebastes_schlegelii
MDNKTFNMNILHLEGLKVNPQSSVPAFILLLFIYIFIMMSNVGLAVLIFMERSLHQPMYLLFCNMSINDAFGATVIIPRLLSDFFIPITERYIHYYECVIQAFCAHFYAGISHTVLMIMAFDRYVAICNPLQYASIMTNRMVVKLSVSAWGVALLMVGILVGLSVRLSRCRWTILNPYCDNASLFKLSCESVLINHIYGLGYTVVLLGSSIGSVTLTYLKIAIVCLSSKNKALNSRALQTCATHLAVYVILFVSCSIIVILHRFPHLSDLRKLASILLQVVPPAMNPVIYGLQMKAIRQKMFIMFNR
>LOCXPOR10.228.HIT1.OR.2R.307.7tm_4.exons1.CM025825.1.Sebastes_schlegelii
MNNITFNMDILFLEGLKVTPQSSVPAFILLLLIYIFIMVSNIGLAVLILTERSLHEPMYLLFCNMSINDAFGATIIIPRLLSDIFIPITERYIHYYECVIQAFCAHFHAGICHTVLMIMAFDRYVAICNPLRYATIMTNRMVVKLSVSAWAVAFLLVGILVGLSVCLSRCRWTIFNPFCDNASLFKLSCENVLIIHIYGLGMAAVMMGCSVSSVMLTYLRIAKVCLSSKNKALNSKALQTCATHLAVYIILLLSGIIIITLHRFPHLSDYRKLASILLHVVPPAMNAVIYGLQIKAVREKIIIIFTR
>LOCXPOR11.257.HIT1.OR.2R.307.7tm_4.exons1.CM025825.1.Sebastes_schlegelii
MNNITFNMDILFLEGLKVTPQSSVPAFILLLLIYIYIMVSNIGLAVLILTERSLHEPMYLLFCNMSINDAFGATIIIPRLLSDIFIPITERYIHYYECVIQAFCAHFHAGICHTVLMIMAFDRYVAICNPLRYATIMTNRMVVKLSVSAWAVAFLFVGILVGLSVRLSRCRWTIFNPFCDNASLFKLSCENVLIIHIYGLGMAAVMMGCSVSSVMLTYLRIAKVCLSSKNKTLNSKALQTCATHLAVYIILLLSGIIIITLHRFPYLSDYRKLASILLHVVPPAMNAVIYRLQIRAVREKIIIIFTR
>LOCXPOR12.281.HIT1.OR.2R.318.7tm_4.exons1.CM025825.1.Sebastes_schlegelii
MENVTFNMDIISIEGLKVTPQSTAPAFILLLLIYIFIMVSNISMVVLITMERSLHQPMYLLFCNMSINDAFGATAIIPRLLSDVFSPIAERYVHYIDCVIQAFASHFHAGTSHTVLMIMAFDRYVAICSPLRYATIMTHRMVVKLSVGAWVAAFISVAILLGLTIRLTRCRRVIINPFCDNASLFKLSCQNLLFNHIYGLGSAVVILGSSLGSVTLTYLRIAMVCLGSKNKVLNSRALQTCATHLAVYLIMLVASFTPMIIHRRPEWADSGKVSSVLFHVVPPALNPIIYGLQCKELRQKIISVFHKNKVMDVKSFHK
>LOCXPOR13.292.HIT1.OR.2R.334.7tm_4.exons3.CM025825.1.Sebastes_schlegelii
DSYLPLSTNHRSSSANGTWGHDGITFFIIQGLVDLGEKKMILFSFLLLAYIIILGGNSMIIYVALTDSKLNSPMYFFLYNLSFVDIVYTTTTIPNMLSGFLTDVNAISVTGCFVQMYWFIQLAVTGRAILTVMAYDRYMAICNPLRYTAVMTRPTRLLLIAGAWSFGAFCTLPATSMTWQRSYCGPNVVRNGWCDPSSVRRLVCGDTRADNIVSLSFAMVALLTTGILILTSYVLIGVSISRMGVSQRLKAFGTCAAHLTVVSISYSSASCVYISYRVGNISPEVRIIVSVLYSALTPFLNPMIYSLRNKELRESIRRTLSRFRPAAVLPTKDV
>LOCXPOR14.304.HIT1.OR.2R.352.7tm_4.exons4.CM025825.1.Sebastes_schlegelii
MELLPFDISSESPRDSYLPLSTNHRSSSVNGTWGPEGVTFFIIQGLANLGQEKIIVFVILLLGYIIILGGNSMIIYVALTDSKLNSPMYFFLYNLSFVDILFTTTTIPKMLSGLLTDVNTISVPGCFVQMHFFFQLGITDYAILTVMAYDRYVAICNPLRYTAVMTRQIRLLLIAGAWSFGILGSLPATSMTWQRSYCGPNVVRNGWCDLSAVRRLVCGNTRVDNIVSISFAILSLLTTGVLILTSYILIGVSISRMGVAQRLKAIGTCAAHLTVVSISYSSASFVFISYRIGTFSPEVRIVVSVLFSALTPFLNPMIYSLRNKELRESIRRTLSRFTPAAVLPTKDVNTVS
>LOCXPOR15.318.HIT1.OR.2R.348.7tm_4.exons4.CM025825.1.Sebastes_schlegelii
MELLPFDISPESPRDSYLSLLTNHRSSSLNGTWGPEGVTFFIIQGLANLGQKKMIVFFILFLGYIIILGGNSMIIYVALTDSKLNSPMYFFLYNLSFVDILFTTTTIPKMLSGLLTDVNTISIPGCFVQMHFFIQLGVTNYAILTVMAYDRYVAICNPLHYTAVMTRQFRLLLIAGAWSFSIFCTLPATSMTWQRSYCGPNVVRNDLCDLSAVRQPVCGNTRLDNIVSISFAILVLLTTGVLILTSYVLIGVSISRMGVAQRLKAFGTCAAHLTVVSISYSSASCVYISYRVGNFSPEVRIIVSVLFSALTPFLNPMIYSLRNKELRESIRRTLSRFRPAAVLPTKDL
>LOCXPOR16.329.HIT1.OR.2R.348.7tm_4.exons4.CM025825.1.Sebastes_schlegelii
MEFLPFDISPESPRDSYLSLSTNHRSSSVNGTWGPEGVTFFIIQGLANLGQKKMIVFVILLLGYIIILGGNSMIIYVALTDSKLNSPMYFFLYNLSFVDILFTTTAIPKMLSGLLTDVNTISVPGCFIQMHFFIQLGVTNYAILTVMAYDRYVAICNPLRYTAVMTRQIRLLLIAGAWSFSIFCTLPATSMTWQRSYCGPNVVRNGWCDLSAVRRLVCGNTRVDNIVSISFAILALLTTGVLILTSYILIGVSISRMGVAQRLKAFGTCAAHLTVVSISYSSSSCVYISYRVGNFSPEVRIIVSVLYSALTPFLNPMIYSLRNKELRESIRRTLSRLRPAAVLPTKDL
>LOCXPOR17.340.HIT1.OR.2R.325.7tm_4.exons1.CM025825.1.Sebastes_schlegelii
VTIRALFCSFRLMENYTNNSFKLQLEGFNLSKDSMYPMFLLFFFSYMFLMVVNVGIAVLVFIDKNLHQPMYLLFCNLPINDILGNSILVPRLLMDMLRPPSERLISYHECVVQAFTIHMSGTASVTVLMIMAFDRYVAICNPLRYATIMTNKMVIKLIVSAWGVAFVLIGILLGLTIRLNRCRTLITNPYCDNAGLFKLSCDSVFINNAYGLTFTVVLFTGSIGSMIVTYTNIAVVCLTSKNKSLNSKALKTCSTHLVVYLIMLLCAISNVTLHRFSQFTDYRKLSRILFHIVPGCLNPIVYGMQSKEIRKFLSKLFEPKKMLPS
>LOCXPOR18.351.HIT1.OR.2R.321.7tm_4.exons1.CM025825.1.Sebastes_schlegelii
TLFCSFRLMENYTNNSFTIQLEGLNASKDSLYPVFLLFLFSYLFLMVVNVGIAVLVFIDKNLHQPMYLLFCNLPINDIFGNSILVPRLLIDMLRPPSERLISYHECVVQAFTIHLSGTASVTVLMIMAFDRYVAICNPLRYATIMTNKMVINLIVSAWGVALVLIGILLGLTIRLNRCRTLIDSPYCDNASLFKLSCDSVFINNAYGLTFTVVLFTASIGSMVITYTKIAVVCLTSNNKSLNSKALKTCSTHLVVYLIMVISAISNVTLHRFPQFTDYRKLSRIFFHIIPGCLNPIIYGVQSKEIRKFLSKLSVPKKILPS
>LOCXPOR19.364.HIT1.OR.2R.326.7tm_4.exons1.CM025825.1.Sebastes_schlegelii
VVTIRALFCSFRLMENYTYNSFTLQLEGLNVSKDSLYPVFLLFFFSYLFIMVVNVGITVLVFIDKNLHQPMYLLFCNLPFNDVLGNSILVPRLLIDMLRPPSERLISYYECVAQAFTSHMFGTTSVTVLMIMAFDRYVAICNPLRYATIMTNKMVIKLTVSAWGAALVLVGILLGLTIRLNRCRILIKSPYCENASLFKLSCDSVFINNVYGLTFTVVLFTASIGSMVITYTNIAVVCLTSNSKSLNSKAFKTCSTHLVVYLIMVLTGVANIVLHRFPQYTDYRKLTSILFHIVPGCLNPIIYGVQSKEIRKFLSKLFEPKKMLPS
>LOCXPOR20.375.HIT1.OR.2R.325.7tm_4.exons1.CM025825.1.Sebastes_schlegelii
ISVTHDICYCRFMENYTFNSFTLQLEGLNVSKDSLCPVFLFFLFSYICIMLMNVGIAVLVFIDKNLHQPMYLLFCNLPVNDILGNSIMVPRLLSDMLLPPSELLISYYECVVQAFTTHMFGTTTHTVLMIMAFDRYVAICNPLRYAAIMTNKMVIKLTVSAWGVAFVLVGILLGLTIRLNRCRTLITNPYCDNASLFKLSCDSVFINNVYGLTFTVVLFTASIGTMVLTYTKIIVICLTSNNKSLNSKALKTCSTHLVVYLIMLISGFIVIILHRFPQYSEYRKLSAILFHIIPASLNPIIYGVQSAEICKYLSKLLRSKPVMPL
>LOCXPOR21.386.HIT1.OR.2R.301.7tm_4.exons1.CM025825.1.Sebastes_schlegelii
NYTYNSFTLQLEGLNVSKDSMYPVFLFFFFSYLIILVANAGIAVLVFMDKNLHQPMYLLLCNLSVNDILGNSILVPRLLIDMLKPPSERFISYYECVFQAFTTHMFSTTAHTVLMIMAFDRYVAICNPLRYATIMTTNMLMKLTAAAWGVAIVLVGILLGLTIRLNRCRTLIRSLYCNNAGLFKLSCDSVFINNVYGLTFTVVLFTGSIGSMIVTYTKITVVCLCSNNKSLNSKALKTCSTHLVVYMIMLFSGMSIITLHRFPQYSDSRKLVAILYHIVPGILNPIIYGLQSKEMRKCFSK
>LOCXPOR22.394.HIT1.OR.2R.310.7tm_4.exons3.CM025825.1.Sebastes_schlegelii
MENVTMVTPLKQPIVFELEGFYVPRGYGAFLFFLALFHYMVMLLANGMVLCVIVMDKSLHRPMFVMVCNLVVCDFLGATAVLPRLMMHFLTGQKKIAYIPAIAQAFSVHTYGVAVQTILGVMAYDRYIAVCEPLRYHAIMTSARLYCCCALAWVVALLCIAVLFVFHMNTPLCGNTIKHVYCSNRAILMLACSTTPLNNIYGLSMNWSVSTSIFLIIAFSYFRILHASVKRGRADIAVRSKAFQTCAPHLVVYVLYEIASVVIIVSHRFPSLSQNIKKFFSVLFIIMPPAINPIIYGLVSKELRDSIIKH
>LOCXPOR23.397.HIT1.OR.2R.320.7tm_4.exons3.CM025825.1.Sebastes_schlegelii
MENVTMVTPLKQPIVFELEGFYVPRGYGAFLFFLALFHYMVVLLANGVVLCVIVMDKSLHRPMFVMVCNLVVCNLLGATAVLPRLMMHFLTGQKKIAYIPAIAQAFSVHTYGFAVQTILGVMAYDRYIAVCEPLRYNAIMTSARLYCCCALAWFVAVLCIAVLFAFHMNAPLCGNTIKHVYCSNRSILRLACSPTPINNIYGLSMTWFLNASIFLIIAFSYIRILHASVKQGRADNAVRSKAFQTCAPHLVVYVLYGIASVVIIVSHRFPSLSQNIKKFFSILVIIIPTAINPIIYGLVSKELRASIIKHFTKLQVRHKK
>LOCXPOR24.399.HIT1.OR.2R.310.7tm_4.exons1.CM025825.1.Sebastes_schlegelii
MDNKTFNMDILHLEGLKVSPQASVPAFILLLFIYILIMVSNIGLAVLIFMERSLHQPMYLLFCNMSINDVFGATTIIPRLLSDIFIPITERYIHYYECVIQAFCAHYHLGLTYTVLMIMTFDRYVAICNPLQYATIMTNRMVVKLSVLAWGVALLMVLILVGLSVRLSRCRWAILNPFCDNASLFKLSCESVLINNIYGLGYTVVLKVSSIGSVTLTYLKIAIVCLNSKTKASSSRALQTCASHLVVYVIMFMSGSIMVILHRFPHLSEHRKLASILLHVVPPAMNPIIYGLQIKAIRQKIFIRKVTRNT
>LOCXPOR25.400.HIT1.OR.2R.303.7tm_4.exons1.CM025825.1.Sebastes_schlegelii
MDNKTFNMDILHLEGLKVNPQSSIPAFILLILIYIFIMVTNIGLAVLIFMERSLHQPMYLLFCNMSINDVFGATTIIPRLLSDIFIPITERYIHYYDCVIQAFCAHYHLGISHTVLMIMTFDRYVAICNPLRYATIMTNRMVVKLSVLAWGVALLMVLILVGLSVRLSRCRWAILNPFCDNASLFKLSCESVLINNIYGLGYTVVLLGSSIGSVTLTYLKIAIVCLNSKTKASNSRALQTCATHLVVYVIMFVSGCIMVILHRFPHLSEHRKLASILLHVVPAAMNPVIYGLQIKAIRQKIFI
>LOCXPOR24.401.HIT1.OR.2R.310.7tm_4.exons1.CM025825.1.Sebastes_schlegelii
MDNKTFNVDILHLEGLKVNPRSSVPAFILLLLIYIFIMVSNIGLAVLIFMERSLHQPMYLLFCNMSINDVFGATTIIPRLLSDIFIPNTERYIHYYECVIQAFCAHYHLGISYTVLMAMTFDRYIAICNPLRYATIMTSRMVLKLSVLAWGVALLLVGILVGLSVRLSRCRWAIVNPFCDNASLFKLSCESVLINNIYGLGYTVVVLGASIGSVILTYLKIAIVCFNSKTKASNSRALQTCASHLVVYLIMFMSGSIMVTFHRFPHLSEHRKLASILLHVIPPALNPIIYGLQIKAIRQKMFIRKMTRKT
>LOCXPOR27.402.HIT1.OR.2R.309.7tm_4.exons1.CM025825.1.Sebastes_schlegelii
MENHTLNTDVLLLEGLKVTPQSSLPAFILLLLIYIFIMVSNIGLVVLILTERSLHEPMYLLFCNMSINDAFGATTIIPRLLSDIFIPITERYIHYIVCAVQAFCAHFNASATHTVLMIMAFDRYVAICNPLRYATIMTNRMVVKLSVSAWGVSLLMVVILVGLSVRLSRCRWAIVNPFCDNASLFKLSCESVLINNIYGLGYTVVLLGSSIGSVTLTYLKIAIVCLSSKNKALNSRALQTCATHLAMYVIMFVSGCIVIILHRFPHLSEHRKLASILFHVVPPAMNAIIYGLQIKAIRQKIFIMFTRNT
>LOCXPOR28.403.HIT1.OR.2R.316.7tm_4.exons1.CM025825.1.Sebastes_schlegelii
MENSTFGGDILILEGLKVTSQSFIPAFILLLLIYIFIMVSNIGLVVLILRSRSLHQPMYLLFCNMSINDVFGATIIIPHVLRDLLISDSVRYIHYIDCAIQAFCVHLHASASHTVLMIMAFDRYVAICDPLRYATIVTNRMVVELSVAAWGTAFVLVVILVGLSVHLSRCRSVIFNLFCDNASLFKLSCESVLVNNIYGLGYTVVLLGSSIVSVTLTYLKIAAVCVRSKSKVLNSKALQTCATHLVVYIILLVSGFVIVILHRFPQLADHRKVAAVMGHVVLPALNAVIYGLQIKEVRQTIRALFHNNKVALMGVK
>LOCXPOR29.406.HIT1.OR.2R.309.7tm_4.exons1.CM025832.1.Sebastes_schlegelii
MESNMTSDILQMQGFDISPEFTYPIFFLLLFVYFTLLCSNIGVLVLIITEKSLHQPMYILFCNLSVNDVIGNTVLLPQLMAHIISTERFITYNQCVVQAFHSHTFGSASHMILIIMAIDRYVAICHPLRYSSIMTTKAVIGLSATAWGVSLLLVSVLIGLTVRLSRCRSLIQNAYCDNASLFKLSCEDVSINNIYGLFFTVLLFGCSMGGIAVTYFRIAVICWIKKSKELKSRALQTCASHLVLYLIMLWSGFLTIILHRFQNYPDLRKIAYILFHVVPANLNPIIYGMQSRSLRDKIVQILRRKVTPS
>LOCXPOR30.407.HIT1.OR.2R.304.7tm_4.exons1.CM025832.1.Sebastes_schlegelii
MENKSFGFSTELTLDTFVIPPGGKYPIFFLGIVIYFFCIFCNLTLLTLIILKRNLHKPMYFILFSLPLNDLIGITAMLPKVLSDIVTETNKVYYPLCVLQAFLLHMYGGGILFILAAMSFDRYAAICMPLRYTSLMSPRVIIFIISLVWGLDFVLNVSLFSLQTRLPRCKYVIMNVFCDNPSLLKLTCGNTTVNNIIGLFNTAVMQAVSVSIQAFSYVKILITCVVTRRSEVKTKAVNTCVAQLLILIIFEIVGTFTILSHRFKNVSADLQKIMGMLIFLVPPLLNPIVYGLYTGEIRNTLLRV
>LOCXPOR31.408.HIT1.OR.2R.313.7tm_4.exons1.CM025832.1.Sebastes_schlegelii
MYTNASSAVLLTLETLGLSDANIYPAFLFGTLTYVFIMFCNLLVLTTIAVSKKLHKPMFILLFNLPISDMVGATAFFPQLLFSIVTQNRLISAPACFTQAFLIHFYGTGNMLILSAMAYDRYIAICCPLRYNAIMSPHNLIRIIILIWFINFSLMFTLFMLLVRFKLCRTNIVDLFCNNPSLLKLVCEDTRVNNYYGMICIILLQGGPMAIIIYTYAQILRTCVMTNNTDARRKAIQTCGTHLVIFLILEINTTFALIAHRIESSSTYLRRALGVSVLIFPPFLDPIIYGLKTTELKQSMITLLKRNVGSTKL
>LOCXPOR32.409.HIT1.OR.2R.312.7tm_4.exons1.CM025833.1.Sebastes_schlegelii
DGERLLATKHFVLDGFSELGALRPVLFLPFSIMFVVSLSANSLLLYVVVSQRSLHSPMCVLIAGMACVDLSLPLFCVPHMLLSFLLDWRGISLSGCLTQMYFIHFVAAFQSTLLVWMALDRYFAICTPLYYHERMSLPSFLKFIVPLVVRNFLLITLFVGLAGTLSFCTTNVMNHCFCEHMALVQLACGSTAVNNVVGLLTIFLNPVADFIFIAASYVVIFSSVLSSGKSGVKALHTCVTHIVVITVSLTIALVAFLSYRIRNGLPAAVRVFISTMYLLFPKLFQPNRLRHQNRRDPTAHPEDTDGRSLCPD
>LOCXPOR33.410.HIT1.OR.2R.316.7tm_4.exons1.CM025833.1.Sebastes_schlegelii
RMENVSSHKHFVLDGFSELGALRPVLFLPFFVMFVVSLSANSLLLYVVVSQRSLHSPMCVLIAGMACVDLSLPLFFVPHMLLSFLLDWRGISLSGCLTQMYFVHLLGAFQSTLLLWMALDRYFAICTPLYYHERMALPSFLKFVVPVLIRNVFMVSLVVSLAGSLPFCAANVMDHCFCEHMALVQLACGSTAVNSLVGLISVFLIPAVDFILIAASYVVIFSSVLSSGKSGVKALHTCVTHIVVMTVSLTIILTAFLSYRIRNGLPVAGRVFFSIMYLLFPSCFNPIVYGIRTAEIRQHILKTLRCGRFVRTVNYS
>LOCXPOR34.411.HIT1.OR.2R.316.7tm_4.exons1.CM025833.1.Sebastes_schlegelii
RMENVSLHKHFVLDGFSELGALRPVLFLPFFVMFVVSLSANSLLLYVIVSQRSLHSPMCVLIAGMACVDLSLPLFFVPHMLLSFLLDWRGISLSGCLTQMYFVHLLGAFQATLLLWMALDRYFAICTPLYYHERMALPSFLKFVVPVLIRNVFMVSLVVSLAGSLPYCAANVMDHCFCEHMALVQLACGSTAVNSLVGLISVFLISVADFILIAASYVVIFSSVLNSGKSAVKALHTCVTHIVVITVHLTIALIAFMSYRIKNGLPVAGRVFFSIMYLLFPSCFNPIVYGIRTAEIRQHILKTLRCGRFVRTVNYS
>LOCXPOR35.412.HIT1.OR.2R.331.7tm_4.exons1.CM025833.1.Sebastes_schlegelii
MLEASLSTNFSHSTFVFRGFPALQKHRRLLALPFSASYLTVLLGNSLLVYVIRSVESLHSPMYLLICTLCVVDVLVVTAIIPNMLLSFLFDWDEISLAGCLTQMFFTHFLSSLESTLLLAMALDRYVAICQPMRYAKIIDSSMFVKLLLFTLVRSGSIMATLVSLAGSLRFCGSNAIRHCYCDHMALVSLACGGTEKNSAAGLAVIVCFVGVDIPLIFFSYMKILSVVLRAAAAGEDRWKAFHTCGTHLIVMMCFYLVGSVTFLSHNLNDPIPTDVNTLMGLLYILFPATVNPVIYGVRTKEIRNGFFRIFKVQVKNMMTVKVSPVGTGQT
>LOCXPOR35.412.HIT1.OR.2R.299.7tm_4.exons1.CM025833.1.Sebastes_schlegelii
VGGVTEHELLPQHLRFQRFPGASETPPAAGTAVLRLLPDGAAGKLSAGVRDPQRGESAQPHVPPHLHTLRRRRPRGHRHHPQHAPQLPLRLGRDLIGWLLDSDVLHSLPVLTGVDAAAGDGAGPLRGHLPTNALRQNHRLLHVREAAALHAGPQRLHYGDAGQFGRFTAVLWLERDPALLLRPHGAGQPGVRWHGEKQRGGPRCDRLLRGRGHTAHLLLLHEDPERRVASRGGRRGPLEGVSHLWHSSDRHDVFLPGGQRHIPLSQPQRPHTDGRQHPHGTPLHPVPSDGQPRHLRSSN
>LOCXPOR35.413.HIT1.OR.2R.331.7tm_4.exons1.CM025833.1.Sebastes_schlegelii
MLEASLSTNFSHSTFVFRGFPALQKHRRLLALPFSASYLTVLLGNSLLVYVIRSVESLHSPMYLLICTLCVVDVLVVTAIIPNMLLSFLFDWDEISLAGCLTQMFFTHFLSSLESTLLLAMALDRYVAICQPMRYAKIIDSSMFVKLLLFTLVRSGSIMATLVSLAGSLRFCGSNAIRHCYCDHMALVSLACGGTEKNSAAGLAVIVCFVGVDIPLIFFSYMKILSVVLRAAAAGEDRWKAFHTCGTHLIVMMCFYLVGSVTFLSHNLNDPIPTDVNTLMGLLYILFPATVNPVIYGVRTKEIRNGFFRIFKVQVKNMMTVKVSPVGTGQT
>LOCXPOR35.413.HIT1.OR.2R.299.7tm_4.exons1.CM025833.1.Sebastes_schlegelii
VGGVTEHELLPQHLRFQRFPGASETPPAAGTAVLRLLPDGAAGKLSAGVRDPQRGESAQPHVPPHLHTLRRRRPRGHRHHPQHAPQLPLRLGRDLIGWLLDSDVLHSLPVLTGVDAAAGDGAGPLRGHLPTNALRQNHRLLHVREAAALHAGPQRLHYGDAGQFGRFTAVLWLERDPALLLRPHGAGQPGVRWHGEKQRGGPRCDRLLRGRGHTAHLLLLHEDPERRVASRGGRRGPLEGVSHLWHSSDRHDVFLPGGQRHIPLSQPQRPHTDGRQHPHGTPLHPVPSDGQPRHLRSSN
>LOCXPOR34.414.HIT1.OR.2R.316.7tm_4.exons1.CM025833.1.Sebastes_schlegelii
RMENVSLHKHFVLDGFSELGALRPVLFLPFFVMFVVSLSANSLLLYVIVSQRSLHSPMCVLIAGMACVDLSLPLFFVPHMLLSFLLDWRGISLSGCLTQMYFVHLLGAFQATLLLWMALDRYFAICTPLYYHERMALPSFLKFVVPVLIRNVFMVSLVVSLAGSLPYCAANVMDHCFCEHMALVQLACGSTAVNSLVGLISVFLISVADFILIAASYVVIFSSVLNSGKSAVKALHTCVTHIVVITVHLTIALIAFMSYRIKNGLPVAGRVFFSIMYLLFPSCFNPIVYGIRTAEIRQHILKTLRCGRFVRTVNYS
>LOCXPOR33.417.HIT1.OR.2R.316.7tm_4.exons1.CM025833.1.Sebastes_schlegelii
RMENVSSHKHFVLDGFSELGALRPVLFLPFFVMFVVSLSANSLLLYVVVSQRSLHSPMCVLIAGMACVDLSLPLFFVPHMLLSFLLDWRGISLSGCLTQMYFVHLLGAFQSTLLLWMALDRYFAICTPLYYHERMALPSFLKFVVPVLIRNVFMVSLVVSLAGSLPFCAANVMDHCFCEHMALVQLACGSTAVNSLVGLISVFLIPAVDFILIAASYVVIFSSVLSSGKSGVKALHTCVTHIVVMTVSLTIILTAFLSYRIRNGLPVAGRVFFSIMYLLFPSCFNPIVYGIRTAEIRQHILKTLRCGRFVRTVNYS
>LOCXPOR41.418.HIT1.OR.2R.316.7tm_4.exons1.CM025833.1.Sebastes_schlegelii
RMENVSSHKHFVLDGFSELGALRPVLFLPFSIMFVVSLSANSLLLYVVVSQRSLHSPMCVLIAGMACVDLSLPLFCVPHMLLSFLLDWRGISLSGCLTQMYFIHFVAAFQSTLLVWMALDRYFAICTPLYYHERMSLPSFLKFIVPLVVRNFLLITLFVGLAGTLSFCTTNVMNHCFCEHMALVQLACGSTAVNNVVGLLTIFLNPVADFIFIAASYVVIFSSVLSSGKSGVKALHTCVTHIVVITVSLTIALVAFLSYRIRNGLPAAVRVFISTMYLLFPSCFNPIVYGIRTAEIRQHILKTLTGGRFVRTEPRS
>LOCXPOR43.419.HIT1.OR.2R.300.7tm_4.exons1.CM025833.1.Sebastes_schlegelii
LNSTQVSHFTLAAYFDTGGFKYLYFMVVMSLYVFIVSANVLLIVVICSNRSLHEPIYLFLCSLFVNELYGSTGLFPFLLVQILSDIHTVAAPLCFTQIFFVYSYGNIEFLNLTVMSYDRYLAICYPLQYNTRMTWNKVVVLIAVIWLLTFLVNFVTLTLIVPLQLCGNVINKVYCDNHSIVKLACYDTTVNNIYGLIVSSLSIFCPLILILYSYIKILKVCYSGSKQTRQKAVSTCTPHLASLLNFSFGASFEILQSRFNMNNLPNMLRIFLSLYFLTCPPLFNPVMYGLKLAKIRVACK
>LOCXPOR43.420.HIT1.OR.2R.300.7tm_4.exons1.CM025833.1.Sebastes_schlegelii
MNSTQVSYFTLAAYFDTGGFKYLYFMVVMSLYVFIVSANVLLIVVICSNRSLHEPMYLFLCSLFVNELYGSTGLFPFLLVQILSDIHTVAAPLCFTQIFFVYSYGSIEFLNLTIMSYDRYLAICYPLQYNTRMTWNKVVVLIAVIWLLTFLVNFATLPLIVPLQLCGNVINKVYCDNHSIVKLACYDTTVNNIYGLIVSSLSIFCPLILILYSYIKILKVCYSGSKQTRQKAVSTCTPHLASLLNFSFGASFEILQSRFNMNNLPNMLRIFLSLYFLTCPPLFNPVMYGLKLAKIRVACK
>LOCXPOR44.421.HIT1.OR.2R.307.7tm_4.exons1.CM025833.1.Sebastes_schlegelii
MINSTQVSYFTLDAYFHTGTFKYFYFMIVVCLYVFIVCANVLLIVVICSNRSLHEPMYLFLCSLFVNELYGSTGLFPFLLVQILSDIHTVAAPLCFLQMYSLHTYGAVEYLNLAVMSYDRYLAICCPLQYNTRMTHNKIATLIALTWLYPLLACIFIIYLNSHSQLCGNIIYKVYCDSHSVVKLACSEAHVVNAYGLIASFGTIFGALMFILYTYIKILIVCFSGCKQTRQKAVSTCTPHLASLFNFSVGASFELLQSRFDMNNVPNMVRIFLSLYFLTCPPLFNPVLYGLKMSKIRVVGKSLMSNV
>LOCXPOR45.423.HIT1.OR.2R.307.7tm_4.exons1.CM025833.1.Sebastes_schlegelii
MNSTHVSYFTLAAYFDTGGFKYFYFIVIMSLYLLIVSANVLLIVVICSNRSLHEPMYLFLCSLFVNELYGSTGLFPFLLVQILSDIHTVAAPLCFLQVYCVHSYGAVEYLNLAVMSYDRYLAICYPLQYNTRMTRDKIAALIAVTWLYPCCAMVVSLSLSSPLQLCGNIIHKVYCDTHSVLKLACSDTNVINIYGLIATFSTISVSLLVILYTYIKILKVCFSGSKQTRQKAVSTCTPHLASLLNFSIGASFEIIQSRFNMSSVPNVLRIFLSLYFLTCQPLFNPLLYGLKMSKIRAICKSLISNAD
>LOCXPOR46.424.HIT1.OR.2R.304.7tm_4.exons1.CM025833.1.Sebastes_schlegelii
MINSTQVFYFTLSAYFNTGLFKYLHFIIIMSLYIFIISANLLLIVVICSNRSLHEPMYLFLCSLFVNELYGSTGLFPFLLVQILSEVHTVSAPLCFLQNFLLFFYGGVELLNLAVMSYDRYLAICYPLQYNMRMTSNKIAMLIAVAWLYPFLTCVVMIVLSSSLQLCGNIINKVYCVNYSLVKLACSDAHVVNTYGLIASFGTIFVPLILILYTYMKIFKVCFSGSKQTRQKAVSTCTPHLASIFNFSFGAGFEILQNRFNMNGVPNMFRIFLSLYFLTCQPLFNPVMYGLNLSKIRVTCKSLI
>LOCXPOR47.425.HIT1.OR.2R.304.7tm_4.exons1.CM025833.1.Sebastes_schlegelii
MINSTQVFYFTLSAYFNTGLFKYLHFIIIMSLYVFIISANLLLIVVICNNRSLHEPMYLFLCSLFVNELYGSTGLFPFLLVQILSDIYTVAAPLCFLQNFLIFFYGAVEYLNLAVMSYDRYLAICYPLQYNTRMTSNKIAMLIAVAWLYPLFVCVVMIVLSSSLQLCGNIINKVYCINYSLVKLACSDAQVVSTYGLVATFGTIFVPLILILYTYLKIFKVCFSGSKQTRQKAVSTCTPHLSSLLNFSFGCCFEIIQSRFNMNGVPNMLRIFLSLYFLTCQPLFSPVMYGLNLSKIRRTCKSLI
>LOCXPOR48.426.HIT1.OR.2R.307.7tm_4.exons1.CM025833.1.Sebastes_schlegelii
MMNSTQVSYFTLTAYFHTGMFKYLYFIIIMCLYVLIISANVLLIVVICSNRSLHGPMYLFMCSLFVNELYGSTGLFPFLLVQILSDIHTVAAPLCFLQIFIVYSYVCVELLNLAAMSYDRYLAICYPLQYNTRMPFNKIAFLIALAWFYGSVACFVPITLSVHLQLCGNVINKVYCDNYSIVKLACSDTTVNNIYGLIGTFVVIVCPLFLILFSYMRILRVCFSGCKQTRQKAVSTCTPHLASLLNFSFGAFFEIIQSRFNMNGLPFMIRIVLSLYFLTCQPLFTPLLYGLNMSNIRVICKKQFFSK
>LOCXPOR49.428.HIT1.OR.2R.309.7tm_4.exons1.CM025833.1.Sebastes_schlegelii
MMMNSTQVSYFSLTAYFDTGDLTYLYFIIIMCLYVLIISANVLLIVVICSNRSLHEPMYLFLCSLFVNELYGSTGLFPFLLVQILSDIHTVAAPLCFLQIFCLYSYGGVEYLNLAVMSYDRYLAICYPLQYNTRMTSNKIAALIAVTWFCPLLLCLVMASLSSSLRLCGNIINKVYCDNYSIVKLACSDTTVNNIYGLIVSTLSIFCPLILIFYTYIKILRVCFSGCKQTRQKAVSTCTPHLASLLNFSCGACFEILQSRFNMNNLPNMLRIFLSLYWLTCQPLFNPLLYGLNMSKIRIICRNRLFDKM
>LOCXPOR50.429.HIT1.OR.2R.307.7tm_4.exons1.CM025833.1.Sebastes_schlegelii
MINSTQVSYFTLTAYFHTGLFKYLYFIIIMCLYVLIISANVLLVVVICSNRSLHEPMYLFMCSLFVNELYGSTGLFPFLLVQILSDVHTVAAPLCFLQIFIVYSYVCVELLNLAAMSYDRYLAICYPLQYNTRMPFNKIAFLIALAWFYASVACFVPITLSVHLQLCGNVINKVYCDNYSIVKLACSDTTVNNIYGLLGTFVVIVCSLSLILYTYMRILRVCFSGCKQTRQKAVSTCTPHLASLLNFSFGAFFEIIQSRFNMNGLPFMIRIVLSLYFLTCQPLFTPLLYGLNMSNIRVICKKQFFSK
>LOCXPOR51.430.HIT1.OR.2R.308.7tm_4.exons1.CM025833.1.Sebastes_schlegelii
MMNSTQVSYFSLTAYFDTGLFKYLYFIIIMCLYVLIISANVLLIVVICSNRSLHEPMYLFLCSLFVNELYGSTGLFPFLLVQILSDIHTVAAPLCFLQIFCLYSYGGVEYLNLAVMSYDRYLAICYPLQYNVHMTYNKTAVLIALTWLYPLIAIGVLISLSGSLQLCGNVINKVYCDNYSIVKLACSDTTVNNIYGLIASTLYIFCPLILIFYTYIKILRVCFSGCKQTRQKAVSTCTPHLASLLNFSCGACFEILQSRFNMNNLPNMLRIFLSLYWLTCQPLFNPLLYGLNMSKIRIICRNRLFDQI
>LOCXPOR52.431.HIT1.OR.2R.307.7tm_4.exons1.CM025833.1.Sebastes_schlegelii
MMNSTQVSYFSLTAYFDTGLFKYLYFIIIMCLYVLIISANVLLIVVICSNRSLHEPMYLFLCSLFVNELYGSTGLFPFLLVQILSDIHTVAAPLCYLQIFCVYTYASIQFSNLAVMSYDRYLAICCPLQYNTRMTHNKVISFIALTWLYPFIAIYILISLSVPLQLCGNIINKVYCDNYSIVKLACSDTRVNNIYGIVYTFTTVILVLLIFYTYIKILRVCFSGCKQTRQKAVSTCTPHLASLLNFSFGCFFEIIQNRFNMKYVPNMLRIILSLYWLTCQPLFNPVLYGLKITKIRITCKSVLFGKM
>LOCXPOR53.432.HIT1.OR.2R.307.7tm_4.exons1.CM025833.1.Sebastes_schlegelii
VMNSTKFSYFTLSPFFDTRPFEYLYFIIVMSLYVLIICANVLLVVVICSNRSLHEPMYLFLCSLFVNELYGSTGLFPFLLVQILSDVHTVAAPLCFTQIFCVYTYANVEFCNLAVMSYDRYLAICYPLQYNVHMTYNKTAVLIALTWLYPFIAIGVLISLSGSLQLCGNVINKVYCDNYSIVKLACSDTTVNNIYGMIYTAATICVVLLIFYTYMKILKVCFSGSKQTRQKAVSTCTPHLASLLNFSFGAFFEIIQSRFNMNNLPNMLRIILSLYWLTCQPLFNPLLYGLNLTKIRMMCKTLIFGKM
>LOCXPOR54.433.HIT1.OR.2R.309.7tm_4.exons1.CM025833.1.Sebastes_schlegelii
MMINSTQVSYFTFTAYFDIGLFKYLFFIIIMSLYVLIVCANLFMVVVICSNRSLYEPMYLFMCSLFVNELNGSTGLFPFLLVQIISDIHTVAAPLCFLQIFCLYIYANVQFYNLAVMSYDRYLAICCPLQYNTRMTHNKVAMLIALTWLFPLLNIIVMMSLSTSLQLCGNIINRLYCDNYSIVKLSCSDTTVNNIYGLSYVFTVLIVLAVLICYSYMRILKVCYSGSKQTRQKAVSTCTPHLASLLNFSFGCFFEVIQGRLNMNGAPVMLRIFLSLYFLTCQPLFNPLIYGLNLTKIRIICKSLVFGKM
>LOCXPOR55.434.HIT1.OR.2R.319.7tm_4.exons1.CM025833.1.Sebastes_schlegelii
MLNSTSSTLSYFILKAYVHVGTLRYFYFIITAMLYAVIVIVNTSLVVVICSNRSLHEPMYLFLCSLFVNELYGSTGLFPFLLVQILSDIHTVAAPLCFLQIFCLYSYANIELCNLAVMSYDRYLAICYPLQYNTRMTFNKAVIFIVVLWLYSFVKFLITLSLNIRLTLCGNVINSLYCRNYLIIKLACSDTHVNNIHGLFGVVLSILVPLLPILFSYMRILRVCFSGSKQTRQKAVSTCTPHLASLLNFTFGCLFEILQSRFDMSGVPRAMRIILSLYFVILQPLLNPIIYGMQMSKIQNTCKRLFCCKMMISHREPML
>LOCXPOR56.435.HIT1.OR.2R.314.7tm_4.exons1.CM025833.1.Sebastes_schlegelii
MINSTLSYFILSTYIHVGTLRYLYFMITAMLYVVIVIVNIFLIVVICMNRSLNEPMYLFLCSLFVNELYGSTGLFPFLLVQILSDIHTVAAPLCFLQIFCLYTYAHVEYLNLAVMSYDRYLAICYPLQYNTRMTFNKAVIFIVVLWLYSFVKFLITLFLNIRLTMCGNVINSLYCHNYLVVKLACSDTQVNNYYGLFGTVLTILVPLLPILFSYMRILKVCFSGCKQTRQKAVSTCTPHLASLLNFTFGCCFEILQSRFDMTGVPRVMRIILSLYFLIIQPLLNPFMFGLQMTKIQNTCKHVLCYKMLGCRRDT
>LOCXPOR57.439.HIT1.OR.2R.314.7tm_4.exons1.CM025833.1.Sebastes_schlegelii
TSSTLSYFILEAYVHVGNLKYLYFMITAVLYIVIVIVNTFLIVVICMNRSLHEPMYLFLCSLFVNDLYGSTGLFPFLLVQILSDIHTVSAPLCFIQIFCVYTYGNIEICSLAVMSYDRYLAICYPLQYNTRMTFNKALYFIIMVWFYCCVKFLITLSLNIRLTRCGNIINSLYCHNYLVVKLACSDIKVYNYYGLVIIPVSVLVPLLPILFSYMRILRVCFSGSKQTRQKAISTCTPHLASLLNFSFGSCFEILQSRFYITGVPRVLRMILSLYFLIIQPLLNPFMFGLQMTKIRNTCKHVLCYNMLGCRRDTI
>LOCXPOR58.441.HIT1.OR.2R.313.7tm_4.exons1.CM025833.1.Sebastes_schlegelii
LHQLSYFILEAYVHVVNLKYLYFMITAVLYIVIVIVNTFLIVVICSNRSLHEPMYLFLCSLFVNELYGSTGLFPFLLVQILSDIHTVAAPLCFLQIFCVYTYGNIEICSLAIMSYDRYLAICYPLQYNTRMIFNKALYFIIVVWFYCCVKFLITLSLNIRLTLCGNIINSLYCQNYLVVKLACSDIKVNNYYGLFSTAVSVLVPMLPILFSYMKILKVCFSGSKQTRQKAVSTCTPHLASLLNFCFGCCFEILQSRFYITGVPRVLRLILSLYFLIIQPLLNPFMFGLQMTKIRNTCKHVLCYKMLGCRRDTM
>LOCXPOR60.442.HIT1.OR.2R.305.7tm_4.exons1.CM025833.1.Sebastes_schlegelii
FVGEVLEDSGPDLVQVHAVDDGVDEGRDHQELCSQRVLQRLQRAAAAAVTGIHDVEHQRAEEDEQRGEVRQTRLYELPAVGVQPERGSDQVGVGHQDQDGLQDVRERQHEAVDVVDRRVGARQLHHLPVGAEDLLDVASAERQVGGQRDADRRLQQREAPGEQQQLRHLLPRHQRLVLQRLTDGEVAVVRHDGQTGELAEDVTVNAKQLRQTAGVRDGVRVGQKVVKQLRVETGRSADAVKTQVAHEDVDRLVERLLQTDGDDERHVDEDRQDVRHQSEGEERLAVGQRVIETLKLQHQLRLILH
>LOCXPOR60.442.HIT1.OR.2R.305.7tm_4.exons1.CM025833.1.Sebastes_schlegelii
MENKSELVLELQGLNDSLTNRQTFFAFALMSYVLTIFVNVTLIVTVCLEKTLHQPIYVFMCNLCFNGICGASSFYPKLLHDLLADSHAITYSGCLAQLFGVYCYVFCEFTSLTVMAYDRYLAICKPLQYQTLMTGQKVAQLLLLTWCFSLLETAIGVTLTANLPLCGRHVKKIFCTNWEVVKLSCSDTTVNNIYGFVLTFSHILQTVLILVSYTHLVRASLRLHSDRRKFVQTCLPHLATLLVFLGSLMFDIMYSRYGGGGGTLQALQNALAAEFLVVPPLINPIIYGMNLHQIRTRILQNFTHK
>LOCXPOR61.443.HIT1.OR.2R.305.7tm_4.exons1.CM025833.1.Sebastes_schlegelii
MMMMNSTQVSYFSLTAYFDTGLFKYLYFIIIMCLYVLIISANVLLIVVICSNRSLHEPMYLFLCSLFVNELYGSTGLFPFLLVQILSDIHTVAAPLCFLQIFCVYMYVCVEFLNLAVMSYDRYLAICCPLQYNTRMTLNKVAVLVAVTWLFPVVAIAVLISLSVPLQLCGNVINKVYCGNYSIVKLACSDTSVNNIYGLIFTVISIIIPLLLILYTYIKILMVCFSGCKQTRQKAVSTCTPHLASLLNFSFGGCFQILQSRFDMSGVPNVMRIFLSLYFLSCQPLFTPLLYGLNMSRIRSACRRV
>LOCXPOR62.444.HIT1.OR.2R.305.7tm_4.exons1.CM025833.1.Sebastes_schlegelii
MMNSTQVSYFSLTAYFDTGLFKYLYFIIIMCLYVLIISANVLLIVVICSNRSLHEPMYLFLCSLFVNELYGSTGLFPFLLVQILSDIHTVAAPLCFLQIFCLYSYGGVEFLTLAVMSYDRYLAICYPLQYNTRMTHTKVTVLTALIWFYPLVVNTYIVSGLTVPLRLCGNVINKVYCDNYYVVKLACSDTSVNNIFGLAHMFTVIFALIMLILFSYMRILRVCFSGSKQTRQKAVSTCTPHLASLLNFSFGCFFEIIQSRFNISNLPNMFRVFLSLYWLTCQPLINPLLYGLKMSKIRIICRSLL
>LOCXPOR63.445.HIT1.OR.2R.309.7tm_4.exons1.CM025833.1.Sebastes_schlegelii
MMNSTQVSYFALVAYFDTGLFKYLYFLIIMSLYVFIVCANVLLIVVICSNRSLHEPMYLFLCSLFVNELYGSTGLFPFLLVQILSDIHTVAAPLCFLQIYLIHFYGSVELFTLGVMSYDRYLAICCPLQYNSRMSGGRVAVLTAFVWFYSVLATVVMMSLSVPLQLCGNMINKVYCDNYSIVKLACSDTTVNNIYGIVYIFTVIVSLIMLILFSYMRILRVCFSGCKQTRQKAVSTCTPHLASLLNFTFGAFFEIVQGRFNMKYVPNMLRVFLSLYWLTCQPLFNPLLYGLNMSKIRIICRGLALGRRL
>LOCXPOR64.446.HIT1.OR.2R.305.7tm_4.exons1.CM025833.1.Sebastes_schlegelii
MNVSVSSAPPITFTVYSSLSLHSVALVVCVLVFYVSGLCVNLLLVLVICSEPGLHRPMYVLLVNLSLSGVMGSTSVCPHIIKHLLSTRQEMSLAACLAQVFFTNVYGGCIFCILALMAYDRYVSICKPLLYHAIVTPARVRATLLLVYFTLGSTSAVQVYLTSGLRLCRHSVDKLLCDGLAIANLSCTETPLIGVYGLCCALGLVVLPCFLVILSYVHIFTVILKTSKESQMRALQTCTPHLVTFVNFSVASFFGVIYNRLSHEVPKAANVFTFFTFFVIPPLLHPIIYGIKMKEIRQSINKMMK
>LOCXPOR72.447.HIT1.OR.2R.285.7tm_4.exons1.CM025833.1.Sebastes_schlegelii
FFNQFLFCIFLYLDILLNMPLQNASINVTEFIIGGFDKTKRPVVVGVVILITYVLSILANMFNILFIIYDKRLHKPMYILICNLAVVDIMYTSGSSPIMIQVLVAGVNTVSYAPCLTLMFVFHLGGVMEMFALSAMAFDRLIAVSFPLRYHSYLTNVRTFVLIHILWIVASGFVAVLPATLLPLPHCYSKLKYTFCEYAAIMRTTCVDKTYYFNLVSVILFFLIFFTFTFICLSYFSIIVFVKLSSNIDKRKMGTTCLSHLIVVMGYYGPIFISSLDQDRLGINS
>LOCXPOR65.452.HIT1.OR.2R.322.7tm_4.exons1.CM025833.1.Sebastes_schlegelii
FSIFLGRKSIRMANLYNVSHVLVLNRFNLSSENVFPAFLFATLSYMIILFCNLILILTIVLNKSLHQPMYLILLSLPINDLIGSSAFFPQVIKDLLTNSRTMQYSACVAQAFFIHIYAAGTVFILSAMAYDRYIAICLPLKYNTVMTYAHIMRLITVVWMSCLVLIGVLFVLLLRLPRCRSELTHPYCDNPSLLSLVCANTTINNIYGLIMVALSQVIANGMILYTYLQILVACFRSKRSDTKAKALQTCATHLIVFLLLECLGLFTIISYRIKNISPHLRRFLGVATLIFPPTLNPIIYGLKTKEIREKVVYFFRNKVFPS
>LOCXPOR66.453.HIT1.OR.2R.313.7tm_4.exons1.CM025833.1.Sebastes_schlegelii
MYTNASSKELLTLVSLDLTATQMYPAFVFGTLTYVIIMFCNLLVLTTIAVSKKLHKPMFILLFNLPISDMVGATAFFPQLLFSIVTQNRLISAPACFTQAFLIHFYGTGNLLILSAMAYDRYIAICCPLRYNAIMSPHNLIRIIILIWFINFSMMFTLFMLLARFKLCRTNIVDLFCNNPSLLKLVCEDTRVNNYYGIATIFVLMGVPLLVIIYTYAQILRTCVMTNNTDARRKAIQTCGTHLVIFLIFQINANFTFIAHRIESSSSYLRKALGVSILIFPPFLDPIIYGLKTTELKQSMITLLKRNVGSTKL
>LOCXPOR67.455.HIT1.OR.2R.313.7tm_4.exons1.CM025833.1.Sebastes_schlegelii
MYTNASYRELLTLVSLDLTATQMYPAFVFGTLTYVIIMFCNLLVLTTIAVSKKLHKPMFILLFNLPISDMVGATGFFPQLLFSIVTQNRLISHPACFTQAFLIHFYGTGNMLILSAMAYDRYIAICCPLGYNAIMSPHNLIRIIILIWFLNFSLMFTLFMLLVRFKLCRTNIVDLFCNHLSLLKLICEDTRVNNYYGMFCIILFHGGPLAIIIYTYAQILRTCVMTNNTDARRKAIQTCGTHLVVFLIYQINVCFTVIAHRIESSSTYLRRALGVSILIFPPFLDPIIYGLKTTELKQSMITFLKRNVGSTKL
>LOCXPOR67.456.HIT1.OR.2R.277.7tm_4.exons1.CM025833.1.Sebastes_schlegelii
MYTNASSQELLTLVPLDLTATQIYPAFVFGTLTYVIIMFCNLLVLTTIAVSKKLHKPMFILLFNLPISDMVGATAFFPQLLFSIVTQNRLISHPACFTQAFLIHFYGIGNFLILSAMAYDRYIAICCPLRYNAIMSPHNLIRIIILIWFLNFSMIFTLFMLLARFKLCRTNIVDLFCNNPSLLKLVCEDTRVNNYYGMFCIILLQGGPMAIIIYTYAQILRTCVMTNNTDARRKAIQTCGTHLVVFLIYQINVCFALIAHRIESSSTYLRRALGVST
>LOCXPOR68.457.HIT1.OR.2R.313.7tm_4.exons1.CM025833.1.Sebastes_schlegelii
MYTNASYRELLTLVSLDLTATQIYPAFVFGTLTYLIIMFCNLLVLTTIAVSKKLHKPMFILLFNLPISDMVGATAFFPQLLFSIVTQNRLISAPACFTQAFLVHFYGTGNMLILSAMAYDRYIAICCPLRYNAIMSPHNLIRIIILIWFLNFSMIFTLFMLLARFKLCRTNIVDLFCNSPSLLKLICEDTRVNNYYGMITIILIQGGPLSIIIYTYAKILRTCVMTNNADARRKAIQTCGTHLVVFLIFQINVAFLFIAHRIENSSTYLRRALGVSILIFPPFLDPIIYGLKTTEIKQSMITLLKRNVGSTKL
>LOCXPOR69.460.HIT1.OR.2R.313.7tm_4.exons1.CM025833.1.Sebastes_schlegelii
MYTNASSKELLTLVSLDLTATQMYPAFVFGTLTYVIIMFCNLLVLTTIAVSKKLHKPMFILLFNLPISDMVGATAFFPQLLFSIVTQNRLISAPACFTQAFLIHFYGTGNMLILSAMAYDRYIAICCPLRYNAIMSPHNLIRIIILIWFINFSMMFTLFMLLVRFKLCRTNIVDLFCNNPSLLKLVCEDTRVNNYYGIATIFVLMGVPLLVIIYTYAQILRTCVMTNNTDARRKAIQTCGTHLVIFLILQINTTFTFIAHRIESSSTYLRRALGVSILIFPPFLDPIIYGLKTTELKQSMITFLKRNVGSTKL
>LOCXPOR65.461.HIT1.OR.2R.322.7tm_4.exons1.CM025833.1.Sebastes_schlegelii
FSIFLGRKSIRMANLYNVSHVLVLNRFNLSSENVFPAFLFATLSYMIILFCNLILILTIVLNKSLHQPMYLILLSLPINDLIGSSAFFPQVIKDLLTNSRTMQYSACVAQAFFIHIYAAGTVFILSAMAYDRYIAICLPLKYNTVMTYAHIMRLITVVWLSCLVLIGVLFVLLLRLPRCRSELTHPYCDNPSLLSLVCANTTINNIYGLIMVALSQVIANGMILYTYLQILVACFRSKRSDTKAKALQTCATHLIVFLLLECLGLFTIISYRIKNISPHLRRFLGVATLIFPPTLNPIIYGLKTKEIREKVVYFFRNKVFPS
>LOCXPOR71.463.HIT1.OR.2R.331.7tm_4.exons1.CM025833.1.Sebastes_schlegelii
FALRIFFLINFFFCIFLYLDILLNMPLQNASINVTEFIIGGFDKTKRPMVVGVVILITYVLSILANMFNILFIIYDKRLHKPMYILICNLAVVDIMYTSSSSPIMIQVLVARVNTVSYVPCLTLMFVFHLGGVMEMFALSAMAFDRLIAISFPLRYHSYLTNVRTFVLIHILWIVASGFVAVLPATLLPLPHCYSKLKYTFCEYAAIMRTTCVDKTYYFNLVSVELFFLIFFTFTFICLSYFSIIVFVKLSSNIDKRKMGTTCLSHLIVVMGYYGPIFISSVLTRIGLVLTLEARHGLMVGSILGPCLLNPVVYCFQTKEIKCKIFQVFKR
>LOCXPOR72.464.HIT1.OR.2R.327.7tm_4.exons1.CM025833.1.Sebastes_schlegelii
IVIFNQFLFCIFLYLDILLNMPLQNASINVTEFIIGGFDKTKRPVVVGVVILITYVLSILANMFNILFIIYDKRLHKPMYILICNLAVVDIMYTSGSSPIMIQVLVAGVNTVSYAPCLTLMFVFHLGGVMEMFALSAMAFDRLIAVSFPLRYHSYLTNVRTFVLIHILWIVASGFVAVLPATLLPLPHCYSKLKYTFCEYAAIMRTTCVDKTYYFNLVSVILFFLIFFTFTFICLSYFSIIVFVKLSSNIDKRKMGTTCLSHLIVVMGYYGPLFTNSVLTRIGLIVTLEVRHGLRIGAILGPCLLNPLVYCFRTNEIKCKIFQVFKR
>LOCXPOR73.465.HIT1.OR.2R.306.7tm_4.exons1.CM025833.1.Sebastes_schlegelii
MPLQNASINVTEFIIGGFDKTKRPMVVGVVILITYVLSILANMFNILFIIYDKRLHKPMYILICNLAVVDITYTSSSSPIMIQVLVAGVNTVSYAPCLTLMFVFHLGVVMEMFALSAMAFDRLIAISFPLRYHSYLTNVRTFVLIHILWIVASGFVAVLPATLLPLPHCYSKLKYTFCEYAAIMRTTCVDKTYYFNLVSVILFFLIFFTFTFICLSYFSIIVFVKLSSNIDKRKMSTTCLSHLIVVMGYYGPLFISSILTRIGLVLTLEARHGLMVGFILGPCLLNPVVYCFQTKEIKCKIFQVFK
>LOCXPOR74.466.HIT1.OR.2R.306.7tm_4.exons1.CM025833.1.Sebastes_schlegelii
MPLQNASINVTEFIIGGFDKTKRPMVVGVVILITYVLSILANMFNILFIIYDKRLHKPMYILICNLAVVDIMYTSSSSPIMIQVLVAGVNTVSYAPCLTLMFVFHLGGVMEMFALSAMAFDRLIAISFPLRYHSYLTNVRTFVLIHILWIVASGFVAVLPATLLPLPHCYSKLKYTFCEYAAIMRTTCVDKTYYFNLVSVILFFLIFFTFTFICLSYFSIIVFVKLSSNIDKRKMGTTCLSHLIVVMGYYGPLFTNSVLTRIGLVLTLEARHGLMVGSILGPCLLNPVVYCFQTKEIKCKIFQVFK
>LOCXPOR75.467.HIT1.OR.2R.324.7tm_4.exons1.CM025833.1.Sebastes_schlegelii
MPEGNHSIVTEFILTGFPGLHPEYEGLVSAVLFLVYVLTVTGNVTILFLFATDRSLHKPMYYIILNLSTCDILFSTTTLPKIISKYWFQSGTIQFTACFVQMYFVHYLGTVNSCILFLMALDRYLAICHPLKYPLVLKNSTIQILSITTWIVANVANLSTVIRAYPLPYCASNIINHCYCDHIGITILACADRAPYGVPAFAVAMVMLLGPLAFIIFSYCSIIIAVFKMANLQSRIKTMSTCSTQLIIISLYYLPRCFVYLASNVGIKFSADVRIVIIMLYSLFPPMINPLIYCLRAKDMRESLWKRFNRRALPQKAQVSAISN
>LOCXPOR76.468.HIT1.OR.2R.324.7tm_4.exons1.CM025833.1.Sebastes_schlegelii
MPEGNHSIVTEFILTGFPGLHPEYEGLVSAVLFLVYVLTVTGNVTILFLFATDRSLHKPMYYIILNLSTCDILFSTTTLPKIISKYWFQSGTIQFTACFVQMYFVHYLGTVNSCILFLMALDRYLAICHPLKYPLVLKNSTIQILSITTWIVAKPGPLMLVIRAYPLPYCASNIINHCYCDHIGITILACADRAPYGVPAFAVAMVMLLGPLAFIIFSYCSIIIAVFKMANLQSRIKTMSTCSTQLIIISLYYLPRCFVYLASNVGIKFSADVRIVIIMLYSLFPPMINPLIYCLRAKDMRESLWKRFNRRALPQKAQVSAISN
>LOCXPOR77.469.HIT1.OR.2R.311.7tm_4.exons1.CM025833.1.Sebastes_schlegelii
TTIKEFTILGFPGLDPTYYGPVSSLLFFTYFVILVGNIFILVFVGVERQLYKPTYLIFCHLAMNDLLFGTVTLPKMISRYWWDDKIISFDACFTQMYFVHSLGAIHSLILLIMALDRFIAICFPLKYPVLITNNIISLACGLSWIGTFLRMMAVVLHALTLPYCNSNIIVQCYCDHISITNLASGGNVKYVQTVAVVLAMFSLLVPLSFIFFSYISIFVVVLKIANMEGRYKTLSTCTPQLLISCLYYLPRCFVYIANTVGFSFSLDVRILLILLYSLLPCAINPIIYCLKTKDMKDILMKRLLNVKVGIK
>LOCXPOR78.470.HIT1.OR.2R.321.7tm_4.exons1.CM025833.1.Sebastes_schlegelii
MIVNFTRTRDFFLLGFPGLSPQYYGPVSALLFFIYLTIAIGNIFILTFVIYEKSLQKPTYLVFCHLALNDLTFGTLTLTKIISKYWFGDSFISFYGCFTQMFFVHYLGSVTSFILLVMALDRFIAICIPLRYPVLITNNIISVLCGFAWFIPLPLMVAVVLHALTLPFCKSNVIAQCYCDHISITSQACGEDVKIVIVTSLCVAMFCLLLPLAFILFSYISIIVVILKMSNAAGRRRTFSTCTPQIFITCLFYLPRCFVYVANTVGFSFSLDVRILLVLLYSLFPAAVNPIIYCFKTQDIKQMLMKRLKKTKIGIKIKLSY
>LOCXPOR79.471.HIT1.OR.2R.316.7tm_4.exons1.CM025833.1.Sebastes_schlegelii
TNVTRMRSFFILGFPGLSPKYYGPVSALLFFVYLTIAIGNVFILAFVIYEKSLQKPTYLVFCHLALNDLTFGTLTLTKIISKYWFGDSIISFYGCFTQMFFVHYLGSVTSFMLLVMALDRFIAICIPLRYPVLITNNIISVLCGFAWFIPLPLMVTIVLHALTLPFCKSNVIAQCFCDHISITSQACGEDVKIVQVTTLCMAMFCLLLPLAFILFSYISIIVVILKMSNAAGRRRTFSTCTPQIFITCLFYLPRCFVYVANTVGFSISLDVRILLVLLYSLFPAAVNPIIYCFKTQDIKQTLIKKLKTTRVGIEIK
>LOCXPOR80.472.HIT1.OR.2R.304.7tm_1.exons1.CM025833.1.Sebastes_schlegelii
MAHNNSVTAGESLMRSINSQVILVQVLVAVFLCINLFLITTFFMKELYTTMRYILFVITLLSDCLLLLITDILLILSYFQFTIQIWLCLIIYIVVSLYTFVTPATLTAMTLERYVAICMPLCHGELCSTRRALHCILIIHVLSSVPCIVILSIFFVSATHSFYTQRRICSVEMFIFYKWQGHLRSAISQFYFLIMCITIVFSYLRIMKVAKAASGENRKSTWKGLRTVILHAFQLLLCLIQLWCPLIEAALLQINFMLYINVRYFNYITFILAPRCLSPLIYGLRDDIFFHALKYYVLCFVKNN
>LOCXPOR81.474.HIT1.OR.2R.307.7tm_1.exons1.CM025833.1.Sebastes_schlegelii
MADNSSLVGGKSLQRQNRDRVIIVQILVMIFLCINMLLTVIFFTKECFYKTTRYILFTITLLSDSFILFMSDILLIFIYFQVTMPVWLCIIISVVVLLYFTVTPVTLTAMTLERYVAICMPLHHGELCSTHNTIYCILIIHGLSSVPCIVILSTFFASASLSFYTQHSVCSVEMFILYRWQDHVRSALYQFYFLIMCSIIVFSYVKIMKVAKAASGEIRKSTWKGLRTVILHAFQLLLCLICLWCPFVEATVLQINLRLFIDVRYANYIMFSLAPRCLSPLIYGIRDETFFHALKSYACSGFHKRNI
>LOCXPOR82.475.HIT1.OR.2R.321.7tm_1.exons1.CM025833.1.Sebastes_schlegelii
MQNLTESPGNATSHNSLAVIIKVCVVIPFFCVFLCCIAVMLHIFASHRQYLDTTRYILFAYMLINDTLQLLSSVLLFLFVIGQVKFAIVFCVPLLFISTATFQNTPLILATMSLERYVAIFYPLQRPAAWRSDRIWIIILSLWLISCISPMINYSIRESSPAVDILSTPFLCKTAVINSSPIQALFRATVNILFFAVVAVVILFTYVRILLETRKLRQDKVSVSKAMHTVLLHGFQLLLCMLAFTVPVTETLIVLHANWLKEDIAFFNYFCFILTPRFLSPLIYGFRDQSLRGCIRRTFLCCSDKVKPVMRCKLQDILSAS
>LOCXPOR83.476.HIT1.OR.2R.321.7tm_1.exons1.CM025833.1.Sebastes_schlegelii
MQNLTEFPGSATSHNSLAVIIKVCVVIPFFCVFLCCIAVMLHIFASRRQYLDTTRYILFVYMLINDTLQLLSSVLLFLFVMGQVKFAIVFCVPLLFISTAAFQNTPLILATMSLERYVAIFYPLQRPAAWRSDRIWIIILSLWLISCISSMINYSVGESGPAVDILSTPFLCKTAVINSSPIQALFRATVNILFFAVVAVVILFTYVRILLETRKLRQDKVSVSKAMHTVLLHSFQLLLCMLAFTVPITESLIVLHANWLKEDIAFFNYFCFILTPRFLSPLIYGFRDQSLRGCIRRTFLCCSDKVKPAVRCKLQDILSAS
>LOCXPOR84.477.HIT1.OR.2R.301.7tm_4.exons1.CM025834.1.Sebastes_schlegelii
NYTYNSLTLQLEGLKVTEDLVYPVFLFFFFSYLIIMLTNVGIMILVFFDKNLHQPMYLLFCNLPVNDILGNSMLVPRLLVDMLLPPSERLISYYECVVQAFLSHMFGTTSHTVLMIMAFDRYIAICNPLRYATIMTTKMVIKLTVSAWGVAFVLVGILLGLTVRLNRCRTLITNPNCDNASLFKLSCDSVFINNVYGLTFTVVLFTGSIGCMVLTYTKITVVCLTSNNKSLNSKALKTCSTHLFVYLMMALSGILIISMHRFPQYSDYRKLVSILFHIVPGTLNPIIYGVQSKEIRKFLTQ
>LOCXPOR85.481.HIT1.OR.2R.310.7tm_4.exons3.CM025834.1.Sebastes_schlegelii
MENVTMVTPLKQPIMFELEGFYVPRGYGAFLFFLALLHYMVVLLANGVVLCVIVMDKKLHRPMFVMVCNLVVCNLMGATAVVPRLMIHFLTGQKKIAYIPAIAQGFFVHTYGFAAQTILSVMAYDRYIAVCEPLRYHAIMTSARLYCCCSLAWFVALLSIAVLFSFHMNVPLCGNTIKHVYCSNRAVLLLACSPTPKSNIYGLFLTWFLNTSVFLIIAFSYIRILHVSVKLGRADSTVRSKAFQTCAPHLVVYLLYGIATVIIIVSYRFPSLSQNIKKFLSILFIIIPPAINPIIYGLVNKELRAGIIKH
>LOCXPOR86.487.HIT1.OR.2R.319.7tm_4.exons3.CM025834.1.Sebastes_schlegelii
MENVTMVTPLKQPIMFELEGFYVPRGYGAFLFFLALLHYMVVLLANGVVLCVIVMDKKLHRPMFVMICNLVVCNLMGATAVMPRLMIHFLTGQKKIAYIPAIAQAFTVLTYSVIAQTILVVMAYDRYIAVCEPLRYHAIMTSARLYCCCSLAWFVALLSIAVLFSFHMNVPLCGNTIKHVYCSNRAVLLLACSPTPMSNIYGLFSTWFLNISVFLIIAFSYIRILHVSVKLGRADSTVRSKAFQTCAPHLVVYLLYGIATVIIIVSYRFPSLSQNIKKFLSILFIIIPPAINPIIYGLVNKELRAGIIKHFNNLQVHHK
>LOCXPOR87.493.HIT1.OR.2R.310.7tm_4.exons3.CM025834.1.Sebastes_schlegelii
MENVTMVTPLKQPIVFELEGFYVPRGYGAFLFFLALLHYMVVLLANGVVLCVIVMDKKLHRPMFVMVCNLVVCNLMGATAVVPRLMIHFLTGQKKIAYIPAIAQGFFVHTYGFAAQTILSVMAYDRYIAVCEPLRYHAIMTSARLYCCCSLAWFVALLSIAVLFSFHMNVPLCGNTIKHVYCSNRAVLLLACSPTPKSNIYGLSLTWSVNTSVFLIIAFSYIRILHVSVKLGRADSTVRSKAFQTCAPHLVVYLLYGIAIVVIVVSYRFPSLSQNIKKFLSILFIIIPPAINPIIYGLVNKELRAGIIKH
>LOCXPOR88.497.HIT1.OR.2R.319.7tm_4.exons3.CM025834.1.Sebastes_schlegelii
MENVTMVTTLKQPIMFELEGFYVPRGYGAFLFFLALLHYMVVLLANGVVLCVIVMDKKLHRPMFVMICNLVVCNLMGATAVMPRLMIHFLTGQKKIAYIPAIAQAFTVLTYSVIAQTILVVMAYDRYIAVCEPLRYHAIMTSARLYCCCSLAWFVALLSIAVLFSFHMNVPLCGNTIKHVYCSNRAVLLLACSPTPMSNIYGLFSTWFLNISVFLIIAFSYIRILHVSVKLGRADSTVRSKAFQTCAPHLVVYLLYGIATVIIIVSYRFPSLSQNIKKFLSILFIIIPPAINPIIYGLVNKELRAGIIKHFNNLQVHHK
>LOCXPOR89.505.HIT1.OR.2R.310.7tm_4.exons3.CM025834.1.Sebastes_schlegelii
MENVTMVTPLKQPIMFELEGFYVPRGYGAFLFFLALLHYMVVLLANGVVLCVIVMDKKLHRPMFVMVCNLVVCNLMGATAVVPRLMIHFLTGQKKIAYIPAIAQGFFVHTYGFAAQTILSVMAYDRYIAVCEPLRYHAIMTSARLYCCCSLAWFVALLSIAVLFSFHMNVPLCGNTIKHVYCSNRAVLLLACSPTPKSNIYGLSLTWSVNTSVFLIIAFSYIRILHVSVKLGRADSTVRSKAFQTCAPHLVVYLLYGIAIVVIVVSYRFPSLSQNIKKFLSILFIIIPPAINPIIYGLVNKELRAGIIKH
>LOCXPOR90.229.HIT1.OR.2R.319.7tm_4.exons3.CM025834.1.Sebastes_schlegelii
MENVTMVTPLKQPIVFELEGFYVPRGYGAFLFFLALFHYMVVLLANGVVLCVIVMDKKLHRPMFVMVCNLVVCNLMGATAVVPRLMIHFLTGQKKIAYIPAIAQAFTVLTYGVAAQTILSVMAYDRYIAVCEPLRYHAIMTSARLYCCCSLAWFVALLSIAVLFSFHMNVPLCGNTIKHVYCSDRAVLLLACSPTPMSNIYGLFSTWFLNISVFLIIAFSYIRILHVSVKLGRADSTVRSKAFQTCAPHLVVYLLYGIATVIIIVSYRFPSLSQNIKKFLSILFIIIPPAINPIIYGLVNKELRASIIKHFNNLQVHHK
>LOCXPOR91.232.HIT1.OR.2R.301.7tm_4.exons1.CM025834.1.Sebastes_schlegelii
NYTYDSFTLQLEGLNVSKDSLYSVFLLFFFSYLFLMVANVGIAALVFIDRNLHQPMYLLFCNLPFNDILGNSIMVPRLLLDMLRPPSERLISYYECVVQAFTSHMFGTTTHTVLMIMAFDRYVAICNPLRYAAIMTNKMVIKLTVSAWGVAFVLVAILLGLTVRLNRCRTLITNPYCDNASLFKLSCDSVFINNVYGLTFTVVLFTGSIGCMVLTYTKITVVCLTSNNKSLNSKALKTCSTHLFVYLMMALSGILIISMHRFPQYSDYRKLVSILFHIVPGTLNPIIYGVQSKEIRKFLTQ
>LOCXPOR87.237.HIT1.OR.2R.310.7tm_4.exons3.CM025834.1.Sebastes_schlegelii
MENVTMVTPLKQPIVFELEGFYVPRGYGAFLFFLALLHYMVVLLVNGVVLCVIVMDKKLHRPMFVMVCNLVVCNLMGATAVVPRLMIHFLTGQKKIAYIPAIAQGFFVHTYGFAAQTILSVMAYDRYIAVCEPLRYHAIMTSARLYCCCSLAWFVALLSIAVLFSFHMNVPLCGNTIKHVYCSNRAVLLLACSPTPKSNIYGLSLTWSVNTSVFLIIAFSYIRILHVSVKLGRADSTVRSKAFQTCAPHLVVYLLYGIAIVVIVVSYRFPSLSQNIKKFLSILFIIIPPAINPIIYGLVNKELRAGIIKH
>LOCXPOR93.241.HIT1.OR.2R.319.7tm_4.exons3.CM025834.1.Sebastes_schlegelii
MENVTMVTPLKQPIVFELEGFYVPRGYGAFLFFLALFHYMVVLLANGVVLCVIVMDKKLHRPMFVMVCNLVVCNLMGATAVVPRLMIHFLTGQKKIAYIPAIAQAFTVLTYGVAAQTILSVMAYDRYIAVCEPLRYHAIMTSARLYCCCSLAWFVALLSIAVLFSFHMNVPLCGNTIKHVYCSNRAVLLLACSPTPMSNIYGLFSTWFFNTSVFLIIAFSYIRILHVSVKLGRADSTVRSKAFQTCAPHLVVYLLYGIATVIIIVSYRFPSLSQNIKKFLSILFIIIPPAINPIIYGLVNKELRASIIKHFNNLQVHHK
>LOCXPOR91.244.HIT1.OR.2R.301.7tm_4.exons1.CM025834.1.Sebastes_schlegelii
NYTYDSFTLQLEGLNVSKDSLYSVFLLFFFSYLFLMVANVGIAALVFIDRNLHQPMYLLFCNLPFNDILGNSIMVPRLLLDMLRPPSERLISYYECVVQAFTSHMFGTTTHTVLMIMAFDRYIAICNPLRYAAIMTNKMVIKLTVSAWGVAFVLVAILLGLTVRLNRCRTLITNPYCDNASLFKLSCDSVFINNVYGLTFTVVLFTGSIGCMVLTYTKITVVCLTSNNKSLNSKALKTCSTHLFVYLMMALSGILIISMHRFPQYSDYRKLVSILFHIVPGTLNPIIYGVQSKEIRKFLTQ
>LOCXPOR90.253.HIT1.OR.2R.319.7tm_4.exons3.CM025834.1.Sebastes_schlegelii
MENVTMVTPLKQPIVFELEGFYVPRGYGAFLFFLALFHYMVVLLANGVVLCVIVMDKKLHRPMFVMVCNLVVCNLMGATAVVPRLMIHFLTGQKKIAYIPAIAQAFTVLTYGVAAQTILSVMAYDRYIAVCEPLRYHAIMTSARLYCCCSLAWFVALLSIAVLFSFHMNVPLCGNTIKHVYCSDRAVLLLACSPTPMSNIYGLFSTWFLNISVFLIIAFSYIRILHVSVKLGRADSTVRSKAFQTCAPHLVVYLLYGIATVIIIVSYRFPSLSQNIKKFLSILFIIIPPAINPIIYGLVNKELRASIIKHFNNLQVHHK
>LOCXPOR96.256.HIT1.OR.2R.301.7tm_4.exons1.CM025834.1.Sebastes_schlegelii
NYTYDSFTLQLEGLNVSKDSLYSVFLLFFFSYLFLMVANVGIAALVFIDRNLHQPMYLLFCNLPFNDILGNSIMVPRLLLDMLRPPSERLISYYECVVQAFTSHMFGTTTHTVLMIMAFDRYVAICNPLRYAAIMTNKMVIKLTVLAWGVAFVLVAILLGLTVRLNRCRTLITNPYCDNASLFKLSCDSVFINNVYGLTFTVVLFTGSIGCMVLTYTKITVVCLTSNNKSLNSKALKTCSTHLVLYLIMLISGFIAIILHRFPQYSDYRKLSAILFHVIPASLNPHHLRRAVGRNLQILVQ
>LOCXPOR97.261.HIT1.OR.2R.314.7tm_4.exons1.CM025834.1.Sebastes_schlegelii
MENYTYDSFTLQLEGLNVSKDSLYSVFLLFFFSYLFLMVANVGIAALVFIDRNLHQPMYLLFCNLPFNDILGNSIMVPRLLLDMLRPPSERLISYYECVVQAFTSHMFGTTTHTVLMIMAFDRYVAICNPLRYAAIMTNKMVIKLTVLAWGVAFVLVAILLGLTVRLNRCRTLITNPYCDNASLFKLSCDSVFINNVYGLTFTVVLFTGSIGCMVLTYTKITVVCLTSNNKSLNSKALKTCSTHLVLYLIMLISGFIAIILHRFPQYSDYRKLSAILFHVIPASLNPIIYGVQSAEICKSLSKLFRSKPVVPLF
>LOCXPOR98.262.HIT1.OR.2R.317.7tm_1.exons1.CM025834.1.Sebastes_schlegelii
MSYATSSQTNITVGQQKRGILEIVLFSAPITVPCCVFLFINGTMLFTLRSTLVFRETSRYILLFNLLFADTVQMAVSQLLYLLAACRVKLTYPVCGVLTMFTFLTTAISPLTLVLMSLERYVAVCYPLRHVTIITIRNTAVAIIVVWSFSSLHILTRVILLLDFPFEDMESLQMEIFCTTENMLLGRMSDDYKKAFSYFLFVSAGVAVTSSYIGVIIAARSASTDKASAHKARNTLLLHLVQLGLSLSSTIYNPVVIAISKVTDRLAVFRIQSFLYVCIILFPRCLSALIYGIRDQTIRSNLKHHLCCRLKLSIIPA
>LOCXPOR99.263.HIT1.OR.2R.319.7tm_1.exons1.CM025834.1.Sebastes_schlegelii
MSYATSSQTNITVGQQKWGILEIVLFSAPITVPCCVFLFINGVMLFTLRSKLVFRETSRYILLFNLLFADTVQMALSLLLYLLATCKITLAYPVCGVLAMLAKLTNVISPLILVLMSLERYVAVCYPLRHATIITIRNTAVAIIVVWSFSSLNILTQVILLLDFPFEDMESLQMERFCAPENMLLGRMSDDYDKAFSYFLFVSAGVAVTSSYIGVVIAARSASTDKASAHKARNTLLLHLVQLGLSLSSTIYNPVVFAISKVTDGLAIVRIRTILYVCIILFPRCLSALIYGIRDQTIRSNLKYHLCCRQLSIIPAKAE
>LOCXPOR100.264.HIT1.OR.2R.320.7tm_1.exons1.CM025834.1.Sebastes_schlegelii
MSYATSSQTNITVGQQKWGILEMVLFSTQITVPCCVFLFINGVMLFTLRSKLVFRETSRYILLFNLLFADTVQMALSLLLYLLATCKITLTYPVCGVLAMLADLINVISPLILVLMSLERCVAVCYPLRHATIITIRNTAVAIIVVWSFSSLHILTLVILLLDFPFEDMESLQMEKFCAPDNMLLGRMSDDYNKAFAYFLFVSAGVAVTSSYIGVVIAARSASTDKASAHKARNTLLLHLVQLGLSLSSTIYNPVVIAISKVTDRLAIVRIRTILYVCIILFPRCMSALIYGIRDQTIRSNLKYHLCCKLKLSLIPAKAE
>LOCXPOR101.265.HIT1.OR.2R.320.7tm_1.exons1.CM025834.1.Sebastes_schlegelii
MSYATSSQTNITVGQQKRGILEIVLFSAPITVPCCVFLFINGVMLFTLRSKLVFRETSRYILLFNLLFADTVQLALSQLLYLIAACRAKLTYPVCGVLAMLAKLTNVISPLILVLMSLERCVAVCYPLRHATIITIRNTAVAIIVVWSFSSLHVLTQVILLLDFPFEDMESLQMEKNCAPDNMLLGRMSDDYDKAFAYFLFVSAGVAVTSSYIGVVIAARSASTDKASAHKARNTLLLHMVQLGLSLSSTIHNHLLIAISKVTDRLAIVRIRTILYVCIILFPRCMSALIYGIRDQTIRSNLKYHLCCRQLSIIPAKLRS
>LOCXPOR103.266.HIT1.OR.2R.301.7tm_1.exons1.CM025834.1.Sebastes_schlegelii
RGVLERVLFITLTTVPCCVFIFINGVMLFTLRSKLVFCETSRYILLFNLLFADTVQLALSQLLYLIAACRIRLTYPVCGVFNMLSDLTFEISPLTLVLMSLERYVAVCYPLRHATIITIRNTAVAIIVVWAFTSLNVFTRVLLLLDFPFDDLESLQMEYFCAKENMLLGPMSDDYDKAYTYSLFVSAGVAVTSTYIGVMIAARSASTDKASAQKARNTLLLHLVQLGLSLSSTIYNPLLIALSKVLNRIVLVRIQIVIYVCIVIFPRCLSALIYGIRDQTIRPILICHLCCRLKFSVIPAK
>LOCXPOR103.267.HIT1.OR.2R.301.7tm_1.exons1.CM025834.1.Sebastes_schlegelii
RGVLERVLFITLTTVPCCVFIFINGVMLFTLRSKLVFCETSRYILLFNLLFADTVQLALSQLLYLIAACRIRLTYPVCGVLSMLSDLTFEISPLTLVVMSLERYVAVCFPLRHATIITIRNTAVAIIVVWAFSSLHILTRVLLLLDFPFEDMESLQMKYFCAKENMLLGPLSDDYEKAYTYSLFVSAGVAVTSTYIGVMIAARSASTNKASAHKARNTLLLHLVQLGLSLSSTIYNPLLIALSKVLNRIVLVRIQIVIYVCIVIFPRCLSALIYGIRDQTIRPILICHLCCRLKVSVIPAK
>LOCXPOR104.269.HIT1.OR.2R.317.7tm_1.exons1.CM025834.1.Sebastes_schlegelii
MSHATQSQTNITAGRGLVERVLFSAVTTVPCCVFLFINGTMLFTLRSKLVFRETSRYILLFNLLFADTIQMALSQLLYILAACRVNLTYPVCGVLVMLAYLTIVISPLTLVVMSLERYVAVCYPLRHATIITMRNTAVAITVVWSFSSLHVLTQVILLLDFPFDNLESLQMEKYCAKVNILLGPMSGLYDKAYNYFLFVSAGLAVISSYIGVMIAARSASTNKASAQKARNTLLLHLVQLGLSLLSTIHHSFLVAMSKIVTRIVFVRIHIVFYVLIFIFPRCLSSLIYGIRDQNIRSVLVYHLCCRLKLSVAPAKAK
>LOCXPOR105.272.HIT1.OR.2R.328.7tm_1.exons1.CM025834.1.Sebastes_schlegelii
VYMFFFRHHSVMLSLLQPKANITVNLRYQAPHETMLFGMLSVGSICSFFCINCVLLFTLKSKQVFCETSRYILLFNLLFADTAHLVSNLLLYLLSLLIKIPYYACGVLVLFSVFTQSISPLTLSVMSLERYVAVCHPLRHATIFTMRSTGMAIAVVWAFSFIHILIRVFMLVYVFTKISLNLHANDLCSKEDIFFSPIFHDFEKAYVSTLFLSVGVVIVSSYIGVALVARSASTDKVSARKALQTLLLHLIQLSLILIASLFSTIIIAIARTVRRSALMRIYNVCFVFLNILPRCLTTLIYGLRDHTIRPVLMQNLCCWWRCSVFLNK
>LOCXPOR106.273.HIT1.OR.2R.301.7tm_1.exons1.CM025834.1.Sebastes_schlegelii
RGLLERVLFSTLTTVPCCVFIFINGAMLFTLRSKLVFRETSRYILLFNLLFADTVQLAVSQLLYLLAACRVKLTYPVCGVLSMFSNLTFVISPLTLVVMSLERYVAVCYPLRHATIITMRNTAVAITVVWAFSSLHVLTQVILLLDFPFDNLESLQMKYFCAHENMLLGLMSDDYDKAYTCFLFVSATVAITSSFIGVMIAARSASTNKASAHKARNTLLLHLVQLGLSLSSTIYNPLLIALSKVLNRIVLVRIQIVIYVCIVIFPRCLSALIYGIRDQTIRPILICHLCCRLKVSVIPAK
>LOCXPOR107.274.HIT1.OR.2R.317.7tm_1.exons1.CM025834.1.Sebastes_schlegelii
MSHATQSQTNITAGRGLMERVLFSTLTTVPCCVFLFINGTMLFTLRSKLVFRETSRYILLFNLLFADTVQMAVSQLLYLLAACRVKLTYPVCGVLTMLASLTVVISPLTLVVMSLERYVAVCYPLRHATIITMRNTAVAITVVWSFSSLHVLTQVILLLDFPFDNLESLQMEKYCAKLNILLGPMSGLYDKAYTYFLFVSAGLAVISSYIGVMIAARSASTNKASALKARNTLLLHLVQLGLSLLSTLYLSFLVAMSNIVTRIVFVRIHIVFYVLIFIFPRCLSSLIYGIRDQNIRPVLVYHLCCRLKLSVAPAKAK
>LOCXPOR108.275.HIT1.OR.2R.320.7tm_1.exons1.CM025834.1.Sebastes_schlegelii
MSHATQSQTNITARQQYQGLLERVLFSAVTTVPCCVFLFINGTMLFTLRSKLVFRETSRYILLFNLLFADTVQMAVSQLLYLLAACRVKLTYPVCGVLTMLASLTVVISPLTLVVMSLERYVAVCYPLRHATIITMRNTAVAITVVWSFSSLHVLTQVILLLDFPFDNLESLQMEKYCAKLNILLGPMSGLYDKAYTYFLFVSAGLAVISSYVGVMIAARSASTNKASAQKARNTLLLHLVQLGLSLLSTLYISFLVAMSNIVTRIVFLRIQVVFYVLIFIFPRCLSSLIYGIRDQNIRPVLVYHLCCRLKLSVAPAKPK
>LOCXPOR109.276.HIT1.OR.2R.317.7tm_1.exons1.CM025834.1.Sebastes_schlegelii
MSHATQSQTNITAGRGLMERVLFSTLTTVPCCVFLFINGTMLFTLRSKLVFRETSRYILVFNLLFADTVQMALSQLLYLLAACRVKLTYPVCGVLVMLADLTIVISPLTLVVMSLERYVAVCYPLRHATIITMRNTAVAITVVWSFSSLHVLTQVILLLDFPFDNLESLQMERYCAKVNILFGPISGLYDKAYTYFLFVSAGLAVISSYIGVMIAARSASTNKASALKARNTLLLHLVQLGLSLLSTIHHSFLVAMSNIVTRIVFVRIHIVFYVLIFIFPRCLSSLIYGIRDQNIRPVLVYHLCCRLKLSVAPAKAK
>LOCXPOR110.277.HIT1.OR.2R.320.7tm_1.exons1.CM025834.1.Sebastes_schlegelii
MSHATQSQTNITAGQQYQGLLERVLFSAVTTVPCCVFLFINGVMLFTLRSKLVFRETSRYILLFNLLFADTVQMAVSQLLYLLAACRVKLTYPVCGVLVMLAYLTVVISPLTLVVMSLERYVAVCYPLRHATIITMRNTAVAITVVWSFSSLYVLTQVILLLDFPFDNLESLQMEKYCVKLNILLGPISGLYDKAYTYFLFVSAGLAVISSYIGVMIAARSASTNKASALKARNTLLLHLVQLGLSLLSTLHHSFLVAMSNIVTRIVFVRIQIVFYVLIFIFPRCLSSLIYGIRDQNIRPVLVYHLCCRLKLSVAPAKAK
>LOCXPOR110.278.HIT1.OR.2R.320.7tm_1.exons1.CM025834.1.Sebastes_schlegelii
MSHATQSQTNITAGQQYQGLLERVLFSAVTTVPCCVFLFINGVMLFTLRSKLVFRETSRYILLFNLLFADTVQMAVSQLLYLLAACRVKLTYPVCGVLVMLAYLTVVISPLTLVVMSLERYVAVCYPLRHATIITMRNTAVAITVVWSFSSLYVLTQVILLLDFPFDNLESLQMEKYCVKLNILLGPISGLYDKAYTYFLFVSAGLAVISSYIGVMIAARSASTNKASALKARNTLLLHLVQLGLSLLSTLHHSFLVAMSNIVTRIVFVRIQIVFYVLIFIFPRCLSSLIYGIRDQNIRPVLVYHLCCRLKLSVAPAKAK
>LOCXPOR109.279.HIT1.OR.2R.317.7tm_1.exons1.CM025834.1.Sebastes_schlegelii
MSHATQSQTNITAGRGLMERVLFSTLTTVPCCVFLFINGTMLFTLRSKLVFRETSRYILVFNLLFADTVQMALSQLLYLLAACRVKLTYPVCGVLVMLADLTIVISPLTLVVMSLERYVAVCYPLRHATIITMRNTAVAITVVWSFSSLHVLTQVILLLDFPFDNLESLQMERYCAKVNILFGPISGLYDKAYTYFLFVSAGLAVISSYIGVMIAARSASTNKASALKARNTLLLHLVQLGLSLLSTIHHSFLVAMSNIVTRIVFVRIHIVFYVLIFIFPRCLSSLIYGIRDQNIRPVLVYHLCCRLKLSVAPAKAK
>LOCXPOR108.280.HIT1.OR.2R.320.7tm_1.exons1.CM025834.1.Sebastes_schlegelii
MSHATQSQTNITARQQYQGLLERVLFSAVTTVPCCVFLFINGTMLFTLRSKLVFRETSRYILLFNLLFADTVQMAVSQLLYLLAACRVKLTYPVCGVLTMLASLTVVISPLTLVVMSLERYVAVCYPLRHATIITMRNTAVAITVVWSFSSLHVLTQVILLLDFPFDNLESLQMEKYCAKLNILLGPMSGLYDKAYTYFLFVSAGLAVISSYVGVMIAARSASTNKASAQKARNTLLLHLVQLGLSLLSTLYISFLVAMSNIVTRIVFLRIQVVFYVLIFIFPRCLSSLIYGIRDQNIRPVLVYHLCCRLKLSVAPAKPK
>LOCXPOR107.282.HIT1.OR.2R.317.7tm_1.exons1.CM025834.1.Sebastes_schlegelii
MSHATQSQTNITAGRGLMERVLFSTLTTVPCCVFLFINGTMLFTLRSKLVFRETSRYILLFNLLFADTVQMAVSQLLYLLAACRVKLTYPVCGVLTMLASLTVVISPLTLVVMSLERYVAVCYPLRHATIITMRNTAVAITVVWSFSSLHVLTQVILLLDFPFDNLESLQMEKYCAKLNILLGPMSGLYDKAYTYFLFVSAGLAVISSYIGVMIAARSASTNKASALKARNTLLLHLVQLGLSLLSTLYLSFLVAMSNIVTRIVFVRIHIVFYVLIFIFPRCLSSLIYGIRDQNIRPVLVYHLCCRLKLSVAPAKAK
>LOCXPOR115.283.HIT1.OR.2R.317.7tm_1.exons1.CM025834.1.Sebastes_schlegelii
MSHATQSQTNITAGRGLMERVLFSTLTTVPCCVFLFINGTMLFTLRSKLVFRETSRYILLFNLLFADTVQMAVSQLLYILAACRVNLTYPVCGVLVMLADLTVVISPLTLVVMSLERYVAVCYPLRHATIITMRNTAVAITVVWSFSSLHVLTQVILLLDFPFDNLESLQMEKYCAKVNILLGPISGLYDKAYTYFLFVSAGLAVISSYIGVMIAARSASTNKASALKARNTLLLHLVQLGLSLLSTLYISFLVAISKIVTRIVFVRIQIVFYVLIFIFPRCLSSLIYGIRDQNIRSVLVYHLCCRLKLSVAPAKAK
>LOCXPOR116.284.HIT1.OR.2R.320.7tm_1.exons1.CM025834.1.Sebastes_schlegelii
MSHATQSQTNITAGQQYQGLLERVLFSTLTTVPCCVFLFINGTMLFTLRSKLVFRETSRYILLFNLLFADTVQMAVSQLLYLLAACRVKLTYPVCGVLVMLASLTVVISPLTLVVMSLERYVAVCYPLRHATIITMRNTAVAITVVWSFSSLHVLTQVILLLDFPFDNLESLQMEKYCAKLNILLGPISGLYDKAYTYFLFVSAGLAVISSYIGVMIAARSASTNKASAQKARNTLLLHLVQLGLSLLSTLHHSFLVAMSNIVMRIVFLRIQVVFYVLIFIFPRCLSSLIYGIRDQNIRPVLVYHLCCRLKRSVAPAKAK
>LOCXPOR99.285.HIT1.OR.2R.320.7tm_1.exons1.CM025834.1.Sebastes_schlegelii
MSYATSSQTNITVGQQKWGILEIVLFSTQITVPCCVFLFINGVMLFTLRSKLVFRETSRYILLFNLLFADTVQMALSLLLYLLATCKITLTYPVCGVLAMLADLTNVISPLTLVLMSLERYVAVCYPLRHATIITIRNTSSSIVVVWSFSSLHILTQVILLLDFPFEDMESLQMEKFCAPENMLLGRMSDDYKKAFSYFLFVSAGVAVTSSYIGVVIAARSASTDKASAHKARNTLLLHLVQLGLSLSSTIYNPVVFAISKVTDGLAIVRIRTILYVCIILFPRCLSALIYGIRDQTIRSNLKYHLCCRLELSLIPAKAE
>LOCXPOR118.286.HIT1.OR.2R.319.7tm_1.exons1.CM025834.1.Sebastes_schlegelii
MSYATSSQTNITVGQQKRGILEIVLFSAPITVPCCVFLFITGVMLFTLRNKLVFRETSRYILLFNLLFADTVQLALSQLLYLIAAYRAKLTYPVCGVLTMLTSLTNKISPLMLVLMSLERYVAVCYPLRHAPIITIRNTAVAIIMVWSFSSLHVLTQVILLLDFPFEDMESLQMEKFCAKENMLLGRMSDDYDKAFAYFLFVSAGVTVTSSYIGVIIAARSASTDKASAHKARNTLLLHLVQLGLSLSSTIYIPVVIVISKVTDTLSIFRIQSFLYVCIILFPRCLSALIYGIRDQTIRSNLKYYLCCRQLSLIPAKAE
>LOCXPOR119.287.HIT1.OR.2R.320.7tm_1.exons1.CM025834.1.Sebastes_schlegelii
MSYATSSQTNITVGQQKWGILEMVLFSTQITVPCCVFLFINGVMLFTLRSKLVFRETSRYILLFNLLFADTVQMALSLLLYLLATCKITLTYPVCGVLAMLADLINVISPLILVLMSLERYVAVCYPLRHATIITIRNTAVAIIVVWSFSSLHVLTLVILLLDFPFEDMESLQMEKFCAPDNMLLGRMSDDYNKAFAYFLFVSAGVAVTSSYIGVVIAARSASTDKASAHKARNTLLLHLVQLGLSLSSTIYNPVVIAISKVTDRLAIVRIRTILYVCIILFPRCLSALIYGIRDQTIRSNLKYHLCCKLKLLLIPAKAE
>LOCXPOR120.288.HIT1.OR.2R.301.7tm_1.exons1.CM025834.1.Sebastes_schlegelii
RGVLERVLFITLTTVPCCVFIFINGVMLFTLRSKLVFCETSRYILLFNLLFADTVQLALSQLLYLIAACRIRLTYPVCGVLSMLSDLTFEISPLTLVLMSLERYVAVCFPLRHATIITIRNTAVAIIVVWAFSSLHILTRVLLLLDFPFEDMESLQMKYFCAKENMLLGPLSDDYEKAYNYSLFVSAGVAVTSTYIGVMIAARSASTDKASAHKARNTLLLHLVQLGLSLSSTINNPLLIALSKVLNRIVLVRIHIVIYVCIVIFPRCLSALIYGIRDQTIRPILICHLCCRLKFSVIPAK
>LOCXPOR121.289.HIT1.OR.2R.301.7tm_1.exons1.CM025834.1.Sebastes_schlegelii
RGLLERVLFSTLTTVPCCVFIFINGVMLFTLRSKLVFRETSRYILLFNLLFADTVQLALSQLLYLIAACGVKLTYPVCGVLIMLSSLTTAMSPLTLVLMSMERCVAVCYPLRHATIITIRNTAVAIIVVWVFSSLNILTRVILLLDFPFDDLETLQMKYFCAHENMLLGLMSDDYDKAYTCFLFVSATVAITSSFIGVMIAARTASTNKSSANKARNTLLLHLVQLGLSLSSTIYNPLLIALSKVLNKIVLVRIQIVIYVCIVIFPRCLSALIYGIRDQTIRPILICHLCCRLKVSVIPAK
>LOCXPOR105.290.HIT1.OR.2R.328.7tm_1.exons1.CM025834.1.Sebastes_schlegelii
VYMFFFRHHSIMLSLLQPKANITVNLRYQAPHETMLFGMLSVGSICSFFCINCVLLFTLKSKQVFCETSRYILLFNLLFADTAHLVSNLLLYLLSLLIKIPYYACGVLVLFSVFTQSISPLTLSVMSLERYVAVCHPLRHATIFTMRSTGMAIAVVWAFSFIHILIRVFMLVYVFTKISLNLHANDLCSKEDIFFSPIFHDFEKAYVSTLFLSVGVVIVSSYIGVALVARSASTDKVSARKALQTLLLHLIQLSLILIASLFSTIIIAIARTVRRSALMRIYNVCFVFLNILPRCLTTLIYGLRDHTIRPVLMQNLCCWWRCSVFLNK
>LOCXPOR123.291.HIT1.OR.2R.320.7tm_1.exons1.CM025834.1.Sebastes_schlegelii
MSHATQSQTNITAGQQYQGLLERVLFSTLTTVPCCVFLFINGTMLFTLRSKLVFRETSRYILLFNLLFADTVQIALSQLLYLLAACRVKLTYPVCGVLVMLAYLTVVISPLTLVVMSLERYVAVCYPLKHATIITMRNTAVAITVVWSFSSLHVLTQVILLLDFPFDNLESLQMEKYCAKVNILLGPMSGLYDKAYTYFLFVSAGLAAISSYIGVMIAARSASTNKASAQKARNTLLLHLVQLGLSLLSTIHHSFLVAMSNIVTRIVFLRIQVVFYVLIFIFPRCLSSLIYGIRDQNIRSVLVYHLCCRLKLSVAPAKAK
>LOCXPOR124.294.HIT1.OR.2R.317.7tm_1.exons1.CM025834.1.Sebastes_schlegelii
MSHATQSQTNITAGRGLVERVLFSTLTTVPCCVFLFINGTMLFTLRSKLVFRETSRYILLFNLLFADTVQMAVSQLLYLLAACRVKLTYPVCGVLTMLASLTVVISPLTLVVMSLERYVAVCYPLRHATIITMRNTAVAITMVWSFSSLHVLTQVILLLDFPFDNLESLQMEKYCDNLNILLGPMSGLYDKAYTYFLFVSAGLAVISSYIGVMIAARSASTNKASAQKARNTLLLHLVQLGLSLLSTLYLSFLVAMSNIVTRIVFVRIQIVFYVLIFIFPRCLSSLIYGIRDQNIRPVLVYHLCCRLKLSVAPAKAK
>LOCXPOR125.295.HIT1.OR.2R.320.7tm_1.exons1.CM025834.1.Sebastes_schlegelii
MSHATQSQTDITDGQQYQGLLERVLFSTLTKVPCCVFLFINGTMLFTLRSKLVFRETSRYILLFNLLFADTVQIALSQLLYLLAAYRVKLTYPVCGVLVMLADLTVVISPLTLVLMSLERYVAVCYPLRHATIITMRNTAVAITVVWSFSSLHVLTQVILLLDFPFDNLESLQMEKYCAKVNILLGPMSGLYDKAYTYFLFVSAGLAVISSYVGVMIAARSASTNKASALKARNTLLLHLVQLGLSLLSTLYISFLVAMSNIVTRIVFVRIHIVFYVLIFIFPRCLSSLIYGIRDQNIRPVLVYHLCCRLKRSVAPAKAK
>LOCXPOR126.296.HIT1.OR.2R.320.7tm_1.exons1.CM025834.1.Sebastes_schlegelii
MSHATQSQTNITAGQQYQGLLERVLFSTLTKVPCCVFLFINGTMLFTLRSKLVFRETSRYILLFNLLFADTVQIALSQLLYLLAAYRVKLTYPVCGVLVMLADLTVVISPLTLVLMSLERYVAVCYPLRHATIITMRNTAVAITVVWSFSSLHVLTQVILLLDFPFDNLESLQMEKYCAKVNILLGPMSGLYDKAYTYFLFVSAGLAVISSYVGVMIAARSASTNKASALKARNTLLLHLVQLGLSLLSTLYISFLVAMSNIVTRIVFVRIHIVFYVLIFIFPRCLSSLIYGIRDQNIRPVLVYHLCCRLKRSVAPAKAK
>LOCXPOR127.297.HIT1.OR.2R.320.7tm_1.exons1.CM025834.1.Sebastes_schlegelii
MSHATQSQTNITAGQQYQRLLERVLFSTLTTVPCCVFLFINGTMLFTSRSKLVFRETSRYILLFNLLFADTVQMAVSQLLYLLASCRVKLTYPVCGVLVMLASLTVVISPLTLVVMSLERYVAVCYPLRHATIITMRNTAVAIIVVWSFSSLHVLTQVILLLDFPFDNLESLQMEKYCAKLNILLGPMSGLYDKAYTYFLFVSAGLAVISSYIGVMIAARSASTNKASALKARNTLLLHLVQLGLSLLSTLYLSFLVAMSNIVTRIVFVRIHIVFYVLIFIFPRCLSSLIYGIRDQNIRPVLVYHLCCRLKLSVAPAKAK
>LOCXPOR128.298.HIT1.OR.2R.310.7tm_4.exons1.CM025834.1.Sebastes_schlegelii
MDNMTALTFTMTAYTVMENYKHGLLTVFLLLYVITLILNSLLITVIHQNKELHQPMNMFTCMLSINEIYGSTALLPALMAVLISETHEIIVKWCMAQVYFLHTYAAAEFCILALMGYDRYCAICFPLHYHSIMSKSKIGKLVALAGVYPFILFACYYSLTLKLSFCGKVMPKLYCVNMELVKNSCSNGIKSYISIVGLVLLLFFVVPQVVMIVFSYAKISRECRKLSRESQRNALKTCVPHLLSLLNYTIGSLFEIIQTRFNMSHVSVEARIFLSLYFIIIPPIANPVLYGLGTQIVRVHILKLFVRYKI
>LOCXPOR129.299.HIT1.OR.2R.327.7tm_4.exons1.CM025834.1.Sebastes_schlegelii
MDFFNSALGKNISFVRPAYFILSGFIGIPNIKYYYVFLFFVYIVSVLGNTVVMAVIYLDHNLRTPKYIAVFNLAFVDLFGSCALVPKLLDIFLFNHRSIPYSDCLVFFFFCYTCLSMQTLNLVALSYDRLIAIIYPLHYQVKVTHRFMLSLIASFWVFVITVILIAVGLLTRLSFCKSVIINSYFCDHGQIYKLACNDTTPSRAFGLLLITLILWLPLAFILFSYSYIGYALSKVATVQERVKAFKTCTAHLSLVVIYFLPILVTFTMSSKINPNARIINLSLTSIFPPMLNPIIYVLQTQEIKVSLKKILKIRRESKITAKKVIIK
>LOCXPOR130.300.HIT1.OR.2R.327.7tm_4.exons1.CM025834.1.Sebastes_schlegelii
MDFFNSALGKNISFVRPAYFILSGFIGISNIKYYYVFLFFVYIVSVLGNTVVMAVIYLDHNLRTPKYIAVFNLAFVDLFANSALVPKLLDIFLFNHRSIPYSDCLVFFFFCYTCLSMQTLNLVALSYDRLIAIIYPLHYQVKVTHRFMLSLIASFWVFVITVVLIAVGLLTRLSFCKSVVINSYFCDHGQMHRLACNDYTPSFVISILLPILILWLPLLFILFSYSYIGYALSKVATAQERVKAFKTCTAHLSLVVIYFLPILVTFTMSSKINPNARIINLSLTSIFPPMLNPIIYVLQTQEIKVSLKKLLKIRRESEITAKKVIIK
>LOCXPOR131.301.HIT1.OR.2R.319.7tm_4.exons1.CM025834.1.Sebastes_schlegelii
MNLFNSALGKNITFVRPAYFVISGLTGVVNIKYYYVFFFFVYIVAVLGNTVVMTVIYLDHNLRTPKYIAVFNLAFVDLFANSALVPKLLDIFLFNHRNIPYNDCLTFFFFCYVCLSMQTLNLVALSYDRLIAIIYPLHYQVKVTHRFMLSLIASFWVFVIIVILISVGLLTRLSFCKSVVINSYFCDHGQMYRLACNDYTPSFVISILLPILILWLPLLFILFSYSYIGYALSKVATAQERLKAFKTCTAHLSLVVIYFFPLIIVCVLMEKIHPNARIINLSLTSVFPPMLNPIIYVLQTQEIKESVKRLLKIRDKSKI
>LOCXPOR132.302.HIT1.OR.2R.327.7tm_4.exons1.CM025834.1.Sebastes_schlegelii
MNLFNSALGKNITFVHPAYFIISGLSGIPKIKYYYVFLFFVYIVSVLGNTVVMAVIYLDHNLRTPKYIAVFNLAFVDLFANSALVPKLLDIFLFNHRSIPYSDCLVFFFFCYTCLSMQTLNLVALSYDRLIAIIYPLHYQVKVTHRFMLSLIASFWVFVITVVLIAVGLLTRLSFCKSVVINSYFCDHGQIYSLACNDTTPSRALAILLITLILWLPLAFILFSYSYIGYALSKVATVQERVKAFKTCTAHLSLVVIYFLPILVTFTIGSKMNPNARIINLSLTSIFPPMLNPIIYVLQTQEIKVSLKKLLKIRRESEITAKKVIIK
>LOCXPOR133.307.HIT1.OR.2R.317.7tm_4.exons1.CM025834.1.Sebastes_schlegelii
MNLFNSALGKNITFVHPAYFIISGLSGIPKIKHYYVFLFFVYIVSVLGNTVVMAVIYLDHNLRTPKYIAVFNLAFVDLFGNSALVPKLLDIFLFNHRNIPYNECLAFLYFCYTCLSMQSFNLVALSYDRLIAIIYPLHYQVKVTHRFMLSLIASFWLFVIIAVLIAVGLITRLSFCKSVVINSYFCDHGQIYRLACNDHFPNYVVSCLFPVVIFWLPFTFILVSYLYIGCTLAKVATVQEGLKAFKTCIAHLSLVAIYFIPLLTTFTLMEKIHPNARIINLSLTSIFPPMLNPIIYVLQTQEIKESVKRLLKIRGKS
>LOCXPOR134.308.HIT1.OR.2R.325.7tm_4.exons1.CM025834.1.Sebastes_schlegelii
MTPEEKAATIFNTTFVRPAKFYLSGFSNIPHVKYYYVFLCFVYIITVLGNSFLLSVIYLVKTLHTPKYMIVFNLAFSDMCGSTALIPKLLDTFLFDRRYIDYEACLSYMFFVLFFAGMQSWTLVTMAYDRFIAICFPLRYHSIVTKPAIAAMLLFSWFFLVSLVSLTVGAINRLSFCRSLVVKSFYCDHAPVYLLACNDTSLNNILAYVAFIVILCLPLILIALTYVCISIALRRIASGEERLKASKTCTSHLILVAIFFLPVVGTNIAAVVSSIHPNVRIINSSLTHTIPALLNPIIYSLKTEEVLISIKRLSKRNRICNTIKK
>LOCXPOR135.309.HIT1.OR.2R.325.7tm_4.exons1.CM025834.1.Sebastes_schlegelii
MTPEEKAATIFNTTFVRPAKFYLSGFSNIPHVKYYYVFLCFVYIITVLGNSFLLSVIYLVKTLHTPKYMIVFNLAFSDMCGSTALIPKLLDTFLFDRRYIDYEACLSYMFFVLFFAGMQSWTLVTMAYDRFIAICFPLRYHSIVTKPAIAAMLLFSWFFLVSLVSLTVGAINRLSFCRSLVVKSFYCDHAPVYLLACNDTSLNNILAYVAFIVILCLPLILIALTYVCISIALSRIASGEERLKASKTCTSHLILVAIFFLPLVGTNIAAVVSFIHPNVRIINSSLTHTIPALLNPIIYSLKTEEVLISIKRLSKRKRICNTIKK
>LOCXPOR136.310.HIT1.OR.2R.329.7tm_4.exons2.CM025834.1.Sebastes_schlegelii
MSFLRTVLNDSLIIHPPGFYIIGFETFLFISVYFIFLLFVYVVTVLFNSLVIYVIVFNHCLHTPKFLAVVNLAVIDLVLNTSTIPSMIKTFLVKDNFVPFNLCLLQMFVYYAAVSLESYALAILAYDRLIAICFPLRHNSINTLRSMSCIVGLTWSLTLGIIAFLVGIMTRLSFCNSVRVFSYFCDYAPVFRLACNDNTMQWTTASMLTFLILAVPFAFILLSYISILVTVFRMKSLDSRVKALATCVEHIILVALFYIPLITIFTIGFYLRLIDPDQRRVLSLSLASCIPPCVNPFIYSLKTKEIKIRALAPVRQNKIGTDQRKSRPW
>LOCXPOR137.311.HIT1.OR.2R.338.7tm_4.exons1.CM025834.1.Sebastes_schlegelii
MSFLRTVLNDSLIIHPPGFYIIGFETFPFISVYFIFLLFVYVVTVLFNSLVIYVIVFNHCLHTPKFLAVVNLAVIDLVLNTSTIPSMIKTFLVKDNFVPFNLCLLQMFVYYAAVSLESYALAILAYDRLIAICFPLRHNSINTLRSMSCIVGLTWSFALGVTAFSTGIMTRLSFCNSVRVFSYFCDYAPVFRLACNDYTLHWFAASFLTILILAVPFAFILLSYVIILVTVFRMKSLDSRVKALATCVEHIILVAVFYIPLITIFTIGFYLRLIDPDQRVLSLSLASCIPPCVNPIVYSLKTKEIKIRALALVRQHKIGTPQTNQQRSNPLRVNKTQQ
>LOCXPOR137.312.HIT1.OR.2R.338.7tm_4.exons1.CM025834.1.Sebastes_schlegelii
MSFLRTVLNDSLIIHPPGFYIIGFETFPFISVYFIFLLFVYVVTVLFNSLVIYVIVFNHCLHTPKFLAVVNLAVIDLVLNTSTIPSMIKTFLVKDNFVPFNLCLLQMFVYYAAVSLESYALAILAYDRLIAICFPLRHNSINTLRSMSCIVGLTWSFALGVTAFSTGIMTRLSFCNSVRVFSYFCDYAPVFRLACNDYTLHWFAASFLTILILAVPFAFILLSYVIILVTVFRMKSLDSRVKALATCVEHIILVAVFYIPLITIFTIGFYLRLIDPDQRVLSLSLASCIPPCVNPIVYSLKTKEIKIRALALVRQHKIGTPQTNQQRSNPLRVNKTQQ
>LOCXPOR137.313.HIT1.OR.2R.338.7tm_4.exons1.CM025834.1.Sebastes_schlegelii
MSFLRTVLNDSLIIHPPGFYIIGFETFPFISVYFIFLLFVYVVTVLFNSLVIYVIVFNHCLHTPKFLAVVNLAVIDLVLNTSTIPSMIKTFLVKDNFVPFNLCLLQMFVYYAAVSLESYALAILAYDRLIAICFPLRHNSINTLRSMSCIVGLTWSFALGVTAFSTGIMTRLSFCNSVRVFSYFCDYAPVFRLACNDYTLHWFAASFLTILILAVPFAFILLSYVIILVTVFRMKSLDSRVKALATCVEHIILVAVFYIPLITIFTIGFYLRLIDPDQRVLSLSLASCIPPCVNPIVYSLKTKEIKIRALALVRQHKIGTPQTNQQRSNPLRVNKTQQ
>LOCXPOR137.314.HIT1.OR.2R.338.7tm_4.exons1.CM025834.1.Sebastes_schlegelii
MSFLRTVLNDSLIIHPPGFYIIGFETFPFISVYFIFLLFVYVVTVLFNSLVIYVIVFNHCLHTPKFLAVVNLAVIDLVLNTSIIPSMIKTFLVKDNFVPFNLCLVQMFFYYMFGTLESYALAILAYDRLIAICFPLRHNSINTLRSMSCIVGLTWSFALGVTAFSTGIMTRLSFCNSVRVFSYFCDYAPVFRLACNDYTLHWFAASFLTILILAVPFAFILLSYVIILVTVFRMKSLDSRVKALATCVEHIILVAVFYIPLITIFTIGFYLRLIDPDQRVLSLSLASCIPPCVNPIVYSLKTKEIKIRALALVRQHKIGTPQTNQQRSNPLRVNKTQQ
>LOCXPOR141.315.HIT1.OR.2R.335.7tm_4.exons1.CM025834.1.Sebastes_schlegelii
MSFLRAVLNDSLIIHPPGFYIIGFETFPFISVYFIFLLFVYVVTVLFNSLVIYVIVFNHCLHTPKFWAVVNLAVTDIVLNTCLIPSMIKTFLVKDNFIPFNLCLVQMFFYYMFGTLESYALAILAYDRLIAICFPLRHNSINTLRSMSCIVGLTWSFALGIIAFSAGIMTRLSFCSSVRVFSYFCDYAPVFRLACNDYTLHWSTATFLTFLNLMIPFTFILLSYISILVTVFRMKSLDSRVKALATCVEHIILVAVFYIPLITIFTIGFYLRLIDPDQRVLSLSLASCIPPCVNPIVYSLKTKEIKIRALALVRQNKIGTNQHQSKPWRVNKTFR
>LOCXPOR142.319.HIT1.OR.2R.320.7tm_4.exons1.CM025834.1.Sebastes_schlegelii
MSSLRTVLNDSLIIHPPGFYIIGFETFPFISVYIIFLTFVYVVTLVFNILLIYIIARDNCLHTPKFLAVINLAVIDVILNTSTIPSMIKTFLFKDNFVPFNLCLLQMFVYYAVLSLESYALAILAYDRLIAICFPLRQNLFNTVPIMGCIVGLTWVYSLGRIAYSTAIITRLSFCNSVRVFSYFCDYAPVFRLACNDYTLQWSVASASSMVNLMAPFTFIILSYVSILVTVFGMKSVSSRMKALATCIEHLVLVAVFYIPIFSIFLMGLYVRSIDPDQRVLSLSLASCIPPCVNPIVYSLKTKEIKIRALALVHRMKTSP
>LOCXPOR143.320.HIT1.OR.2R.305.7tm_4.exons1.CM025837.1.Sebastes_schlegelii
FLLAMYGDMGQLKYLYFTMALLFYISVIFANTVLIVIIYVDRNLHEPMYIFLCNLFVNEIYGSTSLLPCLMDQILSETHEISVFYCFLQIFNIHTYVAIEFGTLTIMAYDRYVCICKPLHYNVIITKQIVQKVIIVIWIVSFIEVGVLLSFTISLKRCGAVINKVFCAHHLVVELSCSSDRTVSLIHDLVFGLIFTVAAPVSYISYTYVKILSVCLKGSKETRMKAFDTCTPHLASLISFVFACFYSLITQRFDMLSVPYPLCVFLSMYVVIITPLQNPIMYGLKLSKIRHACKHLWSLKTLQFY
>LOCXPOR144.322.HIT1.OR.2R.308.7tm_4.exons1.CM025837.1.Sebastes_schlegelii
MDDELNVTYITLGGHVEVHTYRYLYFLIMFIAYILIILFNFTIVYLIWIHENLHEPMYVFIAALLLNSVAFSTAMYPKLLIDYLSEKQIISYSACLFQFFLCYTLCGTEFLLLSAMSYDRYVSICKPLQYPTIMRKNTVSIFLVLAWLLPACQTSVPVIMSADMKLCNLTLEGIFCNNAIYSLHCVTTKVRTIYGYVALLNFAVFPVLFILFTYTRILIITHRSCREVRTKAAQTCLPHLLVLISFSCLCAYDVVIVRLGSNFPKIVNFIMTLQTVLYHPLFNPIIYGLKMKEISKHLKRLFCQAKLV
>LOCXPOR145.323.HIT1.OR.2R.302.7tm_4.exons1.CM025837.1.Sebastes_schlegelii
MDDKLNATYITLGGHVEVKKYRYVYFLVIFTVYILIICSNSTILYLIFIHKNLHEPMYIFIAALLLNSVVYSTAIYPKLLVDILSEKQIISYSACLFQFYIFYTVSSSEFLLLSAMAYDRYVSICKPLQYPTIMTKNTVSICLFFAWLLPACHIALLTIVSAETKLCSLTLQGIFCSNAIYKLQCVSSRVITIFGVVTLLDLAILPMLFIIFTYTKILIITHRSCREVRKKAAETCLPHLLVLISFTCFSAYNIAIVRLGSNFPKIVNFIMALQTILYHPLFNPIIYGLKMKEISKHLKRLF
>LOCXPOR148.324.HIT1.OR.2R.308.7tm_4.exons1.CM025837.1.Sebastes_schlegelii
MDDELNTTYISLGGHVEVNKYRYVYFLVIFTVYILIICSNSTILYLIFIHKNLHEPMYIFIAALLLNSVVFSTAIYPKLLVDILSEKQIISYSACLFQFYIVYAVGSSEFLLLSAMAYDRYVSICKPLQYPTIMTKNTVSIFLFFAWLLPACHIVLPTILSAETKLCNLTLKGIFCSNAIYKLQCVSSRVITIYGVVALLDLAILPMLFIILTYTKILIITHRSCREVRKKAAETCLPHLLVLISFSCLSAYDIATVRLGSNFPKIVNFIMTLQTVLYHPLFNPIIYGLKMKEISKHLKRLFCQAKLV
>LOCXPOR147.325.HIT1.OR.2R.302.7tm_4.exons1.CM025837.1.Sebastes_schlegelii
MDDKLNATYITLGGHVEVKKYRYAYFLVIFTVYILIICSNSTILYLIFIHKNLHEPMYIFIAALLLNSVVYSTAIYPKLLVDILSEKQITSYSACLFQFYIFYAVGSSEFLLLSAMAYDRYVSICKPLQYPTIMTKNTVSIFLFFAWLLPACHIALPTILSAETKLCNLTLQGIFCNNAIYKLQCVSSRVITINGVFALLNLAILPMLFIIFTYTKILIITHRSCGEVRKKAAETCLPHLLVLISFSCLSAYDIAIVRVGSNFPKIVNSIMTLQIVLYHPLFNPIIYGLKMKEISKHLKRLF
>LOCXPOR148.327.HIT1.OR.2R.308.7tm_4.exons1.CM025837.1.Sebastes_schlegelii
MDDELNDTYITLGGHVEVKKYRYVYFLVIFTVYILIVCSNSTILYLIFIHKNLHEPMYIFIAALLLNSVVFSTAIYPKLLVDILSEKQIISYSACLFQFYIFYAGASSEFLLLSTMAYDRYVSICKPLQYPTIMTKNTVSIFLFFAWLLPACHTVLPTILSAETKLCNLTLQGIFCSNAIYKLQCVSSRVITIYGVVALLDLAILPMLFIIFTYTKILIITHRSCREVRKKAAETCLPHLLVLISLSCLCAYDIAIVRLGSNFPKIVNFIMTLQTILYHPLFNPIIYGLKMKEISKHLKRLFCQAKLV
>LOCXPOR149.328.HIT1.OR.2R.304.7tm_4.exons1.CM025837.1.Sebastes_schlegelii
MDTRLNVTYITFDGHVEVQKYRYLYFVIMFTAYIIIICSNFTIVYIIVIHKSLHEPMYIFIAALLINSVIYSTAIYPKLLIDFLSEKQIISYSACLIQWFTYYSLAGSEFFLLSVMAYDRYVSICKPLQYQTIMRKATVIISLILAWILPACQISVPMIVSANKKLCSFILKGIICNSTVHTLHCVSSRVLNIYGLFIFVSAVLLPLLFILFTYIRILIISYKSSRAVRRKAAQTCLPHLLVLINFSCLSAYDVLLVRMETEFPQTVRLIMALQMIMYHPLFNPIIYGLKMKEIFKHLKRLFCK
>LOCXPOR150.330.HIT1.OR.2R.309.7tm_4.exons1.CM025837.1.Sebastes_schlegelii
MDNVSVVRSFILSGLNETSNYRATLFSLTLLYYCLILFFNITVIMIIIFDENLHKPMYILLCSFCMNGLYGTTGFYPKFLVDLLSSSPQISYEGCLLQAFVMYSFACCDLSILAVMAYDRYLAICRPLHYLSIMTKSRLSGLICFSWLTPFCVCSFNVLLTSTLTLCGTNIERLFCANWVIVKLACSDNNTLSNIVAANITILIYVSNGVFTVWTYMHIIRTCVRSKDDRVKFMQTCVPHLVSLSTFVVAKGFDLMYIRFGSRDIPQSVQNFIAIEFLLIPPFIYPLIYGFKLTKIRNRILCLVYVERK
>LOCXPOR151.331.HIT1.OR.2R.307.7tm_4.exons1.CM025837.1.Sebastes_schlegelii
MDNVSVVRVFTLSGINETMNYRIAIFSITLLYYCLILFANITVIMIIIFDENLHEPMYILLCSFCMNGLYGTTGFYPKFLVDLLSSSSQISYEGCLLQAFVMYSFACCELSILAVMAYDRYLAICRPLHYLSIMTKRRLSGLICFSWLTPFCIFSISIFLTSTLRLCGSKIQKLFCANWIIVKLACSDSVSSDILSYATIIIYVLHGFFTVWTYMHIIRTCVRSKDDRVKFMQTCVPHLVSLVTFLVVIVFDLMYMRFGSTNLPQSLQNFIAIEFLLIPPMMNPLIYGFKLTKIRNRILGLVYVERK
>LOCXPOR152.332.HIT1.OR.2R.307.7tm_4.exons1.CM025837.1.Sebastes_schlegelii
MDNVSVVRVFTLSGINETMNYRIAIFSITLLYYCLILFANITVIMIIIFDENLHEPMYILLCSFCMNGLYGTTGFYPKFLVDLLSSSPQISYEGCLLQAFVMYSFACCELSILAVMAYDRYLAICRPLHYLSIMTKRRLSGLICFSWLTPFCIFSIIIFVTSTLRLCGSKIQKLFCANWIIVKLACSDSVSSHILSYATIIIYVLHGFFTVWTYMHIIRTCVRSKDDRVKFMQTCVPHLVSLSTFLVVIVFDLMYMRFGSTDLPQSLQNFIAIEFLLIPPMMNPLIYGFKLTKIRNRILGLVYVERK
>LOCXPOR152.333.HIT1.OR.2R.307.7tm_4.exons1.CM025837.1.Sebastes_schlegelii
MDNVSVVRVFTLSGINETMNYRIAIFSITLLYYCLILFANITVIMIIIFDENLHEPMYILLCSFCMNGLYGTTGFYPKFLVDLLSSSPQISYEGCLLQAFVMYSFACCELSILAVMAYDRYLAICRPLHYLSIMTKRRLSGLICFSWLTPLSIFSIIIFVTSTLRLCGSKIQKLFCANWIIVKLACSDSVSSHILSYATIIIYVLHGFFTVWTYMHIIRTCVRSKDDRVKFMQTCVPHLVSLSTFLVVIVFDLMYMRFGSTDLPQSLQNFIAIEFLLIPPMMNPLIYGFKLTKIRNRILGLVYVERK
>LOCXPOR154.334.HIT1.OR.2R.301.7tm_4.exons1.CM025837.1.Sebastes_schlegelii
MDNVSVTFFILSGLNYTVQQRIVLFALTLMWYSIILIANVVLIITIIVDRKLHEPMYIFLCNLCLNGLYGTAGFYPKFLMDLLSPSHVISYAGCFLQSFVIHSSSGSDLSILAVMAYDRYVALCRPLMYHSVMTTQNISLLVAFSWLLPLYCMFTNTMTIFQSKLCGSHIPKLYCSNSLIGKLACSTSIANISIAYFNIAIYVVHLFCLISSYMYLVRICLTSTQGRKKFMQTCVPHLISLFNFGFAVLFDLMYTRFGSSIVSQSLQNFMAIEFLLIPPVINPLVYGLKLTKIRNRIFGFI
>LOCXPOR155.335.HIT1.OR.2R.304.7tm_4.exons1.CM025837.1.Sebastes_schlegelii
MDNVSVVTMFTLSGLSGTTNYRVILFVLTLLCYSVIWLANLTIIVAVIVDRKLHEPMYIFLCNLCINGLYGTAGFYPKFLMDLVSTTHVISYTGCLLQGFVLHSSVSADFSLLLLMAYDRYVAICRPLMYHSVMTKQRVCVFLFIAWLTPIYLVFMGTITTSRSRLCGSQIPKIYCVNWLVGRLACSASIANIAIPAFNYTFYFGHFVFIIWSYVCLVRTCLTSKENRAKFMQTCLPHLFCLLICFVCLAFDLLYMRFGSKDIPQSAKNFMSIEFLLIPPVINPLIYGLKLTQIRNRIIQFLCG
>LOCXPOR156.336.HIT1.OR.2R.309.7tm_4.exons1.CM025837.1.Sebastes_schlegelii
MDNVSVITMFTLSGLSGTTNYRVILFVLTLLCYSVIWLVNLTIIVAVIVDRKLHEPMYIFLCNLCINGLYGTAGFYPKFLMDLLSTTHVISYTGCLLQGFVLHSSAAADFSLLVLMAYDRYVAICRPLMYHSVMTKQRVCVFMFIAWLLPLYLLFMSTITTSTSRLCGSHIPRIYCVNWLVAKLACSASITNIIIPAFNYTFYFSHCGFVCGSYIYMIRTCIKSKENRSKFMQTCIPHLFCLLVVVVSLLFDLLYMRFGSKELPQSAQNFLAMEFLILPPIVNPLMYGFKLTKIRNKIQNFVCGLRSVF
>LOCXPOR157.337.HIT1.OR.2R.304.7tm_4.exons1.CM025837.1.Sebastes_schlegelii
MENSTQSFYFNLTMFMNIGHYRYLVFVFCLLIYSFIVSANFAMILIIIRERTLHEPMYIFIAFLSINSLYGSTGLFPRFLVDLLSDTHLISRPACFTQVYIIYTYASYELTILSIMAYDRYVAVCHPLHYHRKMNFKTVYTLAFIAWFCPAVYLVVSIDLVVKLPLCGNTIQKVYCATWNIVILSCVTTAVNSVVAMLGAVVIAFLPFSFIFYTYLRIVVACWKKSSEVRGKVLQSCLPHVISFLIYSVTSFSDTVLSRLNLEEINPFLAVFLSLEFVVIPPVLNPLVYGLKLPEIRKHIVRML
>LOCXPOR158.338.HIT1.OR.2R.304.7tm_4.exons1.CM025837.1.Sebastes_schlegelii
MENSTQSFYFNLTMFMNIGHYRYLVFVFCLLIYSFIVSSNFAMILIIIRERTLHEPMYIFIAFLSFNSLYGSAAFFPRFLMDLLSDTHLISRPACFTQVYIIYTYASFELTILSIMAYDRYVAVCHPLHYHRKMNSKTVYTLSFLAWFCPACNLAVSLNLLVRLPLCGINLQKVYCASWNIVKLSCVATAVNNIVAMLGAIAIAFLPFSFIFYTYLRIVVACWKKSSEVRGKVLQSCLPHVVSFLIYSVTSFSDTALSRQNLEKINPFLAVFLSLEFVVIPPVLNPLVYGLKLPEIRKHIVRML
>LOCXPOR159.339.HIT1.OR.2R.304.7tm_4.exons1.CM025837.1.Sebastes_schlegelii
MDNRTVSFYFNLTMFVNIGHYRYPAFVFCLLLYGFIVCANLVIILVISRERTLHEPMYIFIACLSVNSLYGSTGFLPRFLMDLLSDTHLISRPACFTQIYIIYTYASYEMTILGIMAYDRYVAVCHPLHYHRKMNSKTVFKLAALAWIVPAFGITTCIYLAARLPLCGNEIQKVFCANWNVVKLACVTTVVNNIVGLLLTIVTAFLPLFYVLYTYSRIVVVCLKSSAEFKGKVLQSCLPHVVSFVIYSITAFCDIALSRYNIEEINPYVAVILSLEFVVIPPVLNPLVYCLKLPEIRKHILRML
>LOCXPOR160.341.HIT1.OR.2R.320.7tm_4.exons1.CM025837.1.Sebastes_schlegelii
MENSTNSFYFNLTMFMNIGHYYYPAFVFCLLIYSFIVSANFAMILIIIREKTLHEPMYIFISFLSFNSLYGSSGLFPRFLVDLLSDTHLISRPACFTQVYIIYTYTSYELTILSIMAYDRYVAVCHPLHYHRKMNYKIVYTLSFIAWVCPACNLTITISTLVKLPLCGNTIQKIYCASWNIVKLSCVTTAVNSIAATLGAIAMAAIPFSFIFYTYLRIVVACWKKSSEVRGKVLQSCLPHVISFAIYSVTSLTDAALTRRNLEALNPFGAVILSLAFIIIPPVMNPLVYGLKLPEIRKHIFKLSSLKPRTKKNSRRTVPS
>LOCXPOR161.342.HIT1.OR.2R.318.7tm_4.exons1.CM025837.1.Sebastes_schlegelii
MENSTQSFYFNLTMFMNIGHYRYLAFVFCLLIYSFIVSGNFAMILIIIRERTLHEPMYIFIAFLSFNSLYGSAAFFPRFLVDLLSDTHLISRPACFTQVYIIYTYASYELTILSIMAYDRYVAVCHPLHYHRKMNTKTVYTLAFIAWVCPACNLTITLTTIVKLPLCGNMIQKVYCASWNIVKLSCVATAVNSIVATLGAIAIAAVPFSFIFYTYLRIVVACWKKSSEARGKVLQSCLPHVISFAIFSITSLTDAALSRQNLEERNPFASVILSLEFLIIPPVMNPLVYGLKLPEIRKHIFKISCLKPRTKKDSCRTL
>LOCXPOR162.343.HIT1.OR.2R.315.7tm_4.exons1.CM025837.1.Sebastes_schlegelii
MSNTSGIVLFSLSGFSATVNYRVTLFSLTLLCYCLIVVVNVSLILTIILDQNLHEPMYVFLCNLCINGLYGTAAFYPKFVFDLLSDIQVISYEGCLLQIFVIYTYATIDFSVLALMAYDRYVAICRPLEYHTIMSVRRMAMFIAISWLVPFLCEVLIIGLTSTLKLCGSHIDKLYCENWSVVKLACSSTGANNIVGLIVIAFYCVHVIFIVCSYVQLVKSALKSREGRRKFTQTCVPHLLCLLNVTAALLFDVMYSRYGSASVPQNLRNFMAIQFLMMPPILNPIIYGLILTKIRYRLVTLCMIAVQRFKLRPKV
>LOCXPOR163.344.HIT1.OR.2R.315.7tm_4.exons1.CM025837.1.Sebastes_schlegelii
MSNTSGIVLFSLSGFSATVNYRVTLFSLTLLCYCLIVVVNVCLILTIILDQNLHEPMYVFLCSLCINGIYGAVGFYPKFVFDLLSDIQVISYEGCLLQVFVIYSNTKIDYSILVLMAYDRYVAICRPLEYHSVMSVRKTAVLLGFSWLVPLCCELMVGTLTSTLKLCGSHIDKLYCENWSVVKLACGSTRANDIVGLIVIAFYCAHVLIIVCSYVQLVKSALKSREGRRKFTQTCVPHLLCLLNVTAALLFDVMYSRYGSASVPQNVRNFMAIQFLIIPPIINPVIYGLILTKIRKRMIYLCMMAAQRLRLTLKV
>LOCXPOR148.345.HIT1.OR.2R.308.7tm_4.exons1.CM025837.1.Sebastes_schlegelii
MDDKLNATYITLGGHMDVNKYRYVYFLVIFTVYILIICSNSTILYLIFIHKNLHEPMYIFIAALLMNSVVLSTAIYPKLLVDILSEKQITSYSACLFQFYIFYAVGSSEFLLLSAMAYDRYVSICKPLQYPAIMTKNTVSIFLFFAWLLPACHIVLPTILSAETKLCNLTLKGIFCSNAIYKLQCVSSRVITIYGVVALLDLAILPMLFIILTYTKILIITHRSCREVRKKAAETCLPHLLVLISFSCLSAYDIATVRLGSNFPKIVNFIMTLQTVLYHPLFNPIIYGLKMKEISKHLKRLFCQAKLV
>LOCXPOR165.347.HIT1.OR.2R.308.7tm_4.exons1.CM025837.1.Sebastes_schlegelii
MDDKLNATYITLGGHVEVNKYRYVYFLVTFTVYILIVCSNSTILYLIFIHRNLHEPMYIFIAALLLNSVVLSTAIYPKLLVDILSEKQIISYSACLFQFYIFYAVGGSEFFLLSAMAYDRYVSICKPLQYPTIMTKNTVSICLFFAWLLPACHIALPTILSAEIKLCNLTLQGIFCNNAIYKLQCVSSRLITIYGVVGLLDLLILPILFIIFTYTKILIITHRSCREVRKKAAETCLPHLLVLISFSCLCAYDIAIARLGSNFPKIVNSIMTLQIVLYNPLFNPIIYGLKMKEISKHLKRLFCQAKLV
>LOCXPOR166.348.HIT1.OR.2R.308.7tm_4.exons1.CM025837.1.Sebastes_schlegelii
MDDKLNATYITLGGHVEVNKYRYVYFLVIFTIYILIICSNSTILYLIFVHKNLHEPMYIFIAALLLNSVVLSTAIYPKLLVDILSEKQIISYSACLFQFYIVYAVGSSEFLLLSAMAYDRYVSICKPLQYPSIMTKNRVSIFLFFAWLLPACHTVLPTILSAETQLCSLTLKGIFCSNTIYKLQCVSSRVITIYGVVALLDLAILPMLFIIFTYTKILIITHRSCREVKKKAAETCLPHLLVLISLSCLCAYDSAIVRLGSNFPKIVNSIMTLQLALYHHLFNPFIYGLKMKEISKHLKRLFCQAKLV
>LOCXPOR167.349.HIT1.OR.2R.309.7tm_4.exons1.CM025837.1.Sebastes_schlegelii
MDNVSLITVFVLSGLNETKNHRVALFSLTLLCYCFIVLVNVSLIVTIILDKNLHEPMYILLCTFCMNGLYGTTGFFPKFLWDLLSPVHVISYSGCLVQALVMYSFACSDLSILTVMAYDRYVAICRPLEYHSIMSRPRLFLLVCFSWLTPFCIIGTNIILTSRLKLCSPFIARLFCVNWIIVKLACFPADTLVNNIVAYITIIIYVFHGFFIVWSYMYLIKTCVNSIENRAKFMQTCVPHLVSLLTFLVAILFDVMNMRFGSKGFPQTLQNVVAIEFLIIPPIMNPLIYGFKLTKIRNRIRGVITFTTK
>LOCXPOR168.350.HIT1.OR.2R.309.7tm_4.exons1.CM025837.1.Sebastes_schlegelii
MDNVSLITVFVLSGLNETKNHRVALFSLTLLCYCFIVLVNVSLIVTIILDKNLHEPMYILLCTFCMNGLYGTTGFYPKFLWDLLSPVHVISYSGCLVQALVMYSFACSDMSILVVMSYDRYVAICRPLEYHSIMSRPRLFLLVCFSWLIPFCIVGTNIILTSRLKLCSPFIARPYCVNWIIVKLACFPADTLVNNIVAYMTIIIYVFHGFLITWSYMYLIKTCVNSIENRAKFMQTCVPHLVSLLAFLVTILFDIMQIRYGSKDLPLTFQNFIAIQFVIIPPIMNPLVYGFKLTKIRNRILGVLTFKNK
>LOCXPOR169.352.HIT1.OR.2R.309.7tm_4.exons1.CM025837.1.Sebastes_schlegelii
MDNVSLITVFVLSGLNETKNHRVALFSLTLLCYCFIVLVNVSLIVTIILDKNLHEPMYILLCTFCMNGLYGTTGFFPKFLWDLLSPVHVISYSGCLVQALVMYSFACSDLSILAVMAYDRYVAICRPLEYHSIMSRPRLFLLVCFSWLTPFCIIGTNIILTSRLKLCSPFIARLFCVNWIIVKLACFPADTLVNNIVAYITIIIYVFHGLFITWSYMYLIKTCVNSIENRAKFMQTCVPHLVSLLTFLVTILFDIMQIRYGSKDLPGTFQNFIAIEFLIIPPMMNPLIYGFKLTKIRNRIRGVLTFKNK
>LOCXPOR170.353.HIT1.OR.2R.309.7tm_4.exons1.CM025837.1.Sebastes_schlegelii
MENSTNPLYFNLTMFVNIGNYRYPTFVLCLLLYAFIISANLVIIVVISREKTLHEPMYIFIMCLSINSLYGSAGFFFRFLRDLLYDTHLIPRSACFTQIYVIYTYASYELTLLSIMAYDRHVAVCQPLHYHSKITSKMVSKLVAFACIYPVLAVAICLYLSSRLPLCGNKIPKVYCANWPVVKLSCVSTVMNNLIGMFVTVITVFLPLAFVLYTYVQIFLICRKRSSEFKSKVIQSCLPHIVTFVSYSIAMFCDIALSRINLAELNPFLAIMLSLEFVVIPPIVNPLVYGLKLPQIRKCILSMLSCSKP
>LOCXPOR171.354.HIT1.OR.2R.305.7tm_4.exons1.CM025837.1.Sebastes_schlegelii
IDDGSNVTYITLDGHVELHKYKYLYFVITFTVYILIICSNSCIVYLICIHKNLHEPMYVFIAALLINSVLFSTAIYPKLLVDFLSEKQIISYSACFVQAIMYYTLIYSEFLLLAAMAYDRYVSICKPLQYPTIMKKTTVCMFLVLSWLVPAFETTVAVSLYNKLCSFTLKGIFCNNLLYNTQCVRSKPLSIYGVLILLNVAFLPVFFILFTYSRILIITYRSSREVRRKAAQTCLPHLLVLINYSCFVTYDVVTVRLGSDIPKTARLIMTLQIIMYHPLFNPIIYGLKMTEISKHLRMLFCQVKS
>LOCXPOR172.355.HIT1.OR.2R.301.7tm_4.exons1.CM025837.1.Sebastes_schlegelii
MDEELNVTYITLSGYVEMEKYRYIYFVIVFTAYILIICFNSTIVYLIVIHQNLHEPMYIFIAALLINSVLFSTTIHPKLLMDFLSDKQIISQPLCYFQYFLFYSLACSEFLLLSAMAYDRYVSICKPFQYPTIMTKTTVSIFLVLAWLVPACQVAGSTAWSASRKHCNFTLKGIFCNNSVQKLHCVSSRALSVFGVIIMLNVVFFPLLFILFTYTRILIITYRSSREVRRKAAQTCLPHLLVLIIFLLLSTYDISILRLESEFPKTARLIMTLQVVLYHPLFNPIIYGLKMTEISKHLRRL
>LOCXPOR191.356.HIT1.OR.2R.306.7tm_4.exons1.CM025837.1.Sebastes_schlegelii
MDDALNVTYITLYGYVDMGINRYFLFIHMLMVFILAITFNLTIVYLIGINNNLHEPMYIFIAALLLNSVVTSTTVYPKLLIDILSKKSIISYPACLLQCYIYYSFSASDFLLLAAMAYDRFVSICKPLQYPTIMSKTTVSIILFLSWLLPAIQVAVPTLLSANLKLCKFTLKAIFCNNSYYSLYCVTSAARSLSDMISIFTMMILPILFILFTYTRILIISYRSSRNVRTKAAQTCTPHLVVLIGFSSVCLYDVLIVQLDMGSEIHFIMTLQAFLYYPLFNPVVYGLKMKAIFKHLQKLFCQTKII
>LOCXPOR174.357.HIT1.OR.2R.304.7tm_4.exons1.CM025837.1.Sebastes_schlegelii
MESELNATYITLDGYIEVSKYRYFYFCSIFTVYILIICSNSTIVYLIVIHKNLHEPMYIFIAALLINSVLFSTAVYPKLFIDFLSEKQIISYSACLFQWFIYYSLGASEFLLLSAMAYDRYVSICKPLQYPTIMRKTTVCMFLILAWILPAGQGSVIMLLSAKKKLCNFILKGIICNSTVQKLYCVRSRMLNIYGLIVLVDLLLLPVLFILFTYTRILIITYRSSREVRRKAAQTCLPHLLVLINFSCLSAFDILLLRMETDFPKTVRLIMTLQIILYHPLFNPIIYGLKMKEIHKHIRRLFCQ
>LOCXPOR178.358.HIT1.OR.2R.306.7tm_4.exons2.CM025837.1.Sebastes_schlegelii
MESELNATYITLDGYIEVSKYRYFYFCSIFTVYILIVCSNSTIVFLIVIHKNLHEPMYIFIAALLINSVLFSTAIYPKLLIDFLSEKQIISYLACLFQWFIYYSLIGSEFLLLSAMAYDRYVSICKPLQYPTIMRKSTVCMFLILAWILPAGQCSVIVLLSAKKKLCNFILKGIICNSTGNSFKLHCVRSRELNIYGLIVLVDLVLLPVLFILFTYTRILIITYRSSREVRRKAAQTCLPHLLVLINFSCLSVFDVLLLRMEADFPKTVRLIMTLQIMLYHPLFNPIIYGLKMKEIHKHIRRLFCQ
>LOCXPOR176.360.HIT1.OR.2R.301.7tm_4.exons1.CM025837.1.Sebastes_schlegelii
MDEELNVTYITLSGHVEMEKYRYIYFVIMFTAYILIICFNSTIVYLIVIHQNLHEPMYIFIAALLINSVLFSTAIYPKLLMDFLSNKQIISQPLCYFQYFSLYSLGGSELLLLSAMAYDRYVSICKPFQYPTIMTKTTVSIFLVLAWLVPACQVAGSTAWSASRKHCNFTLKGIFCNNSVQKLHCVSSRALSVFGVIIMLNVVFFPLLFILFTYTRILIITYRSSREVRRKAAQTCLPHLLVLIIFLLLSTYDISILRLESEFPKTARLIMTLQVVLYHPLFNPIIYGLKMTEISKHLRRL
>LOCXPOR177.362.HIT1.OR.2R.303.7tm_4.exons1.CM025837.1.Sebastes_schlegelii
MDDELNVTYITLGGYVEMGNYRYLYFFIMFIVYILAMTFNLTIVYLIGIHKNLHEPMYIFIAALLLNSIVYNTVMYPKLLSDFLSEKQIVSYSACLFQYFVYYTLSASDFFLLAAMAYDRFVSICKPLQYPTIMSQTTVSIILVLSWLVPVCEMGASTIAMSKKKLCNLNLKNVFCNNSIYKLFCVRSIALTVFDGFALLNMALLPLLFILFTYARILIISYRSGKNVRKKAAQTCLPHLIVLICFSCLCAYDVIIIQLESDLHFMMTLQAFLYYPLFNPVIYGLKMKEIFKHLKRLFSQAKV
>LOCXPOR178.365.HIT1.OR.2R.304.7tm_4.exons1.CM025837.1.Sebastes_schlegelii
MESELNATYITLDGYIEVSKYRYFYFCSIFTVYILIISSNSTIVYLIVIHKNLHEPMYIFIAALLINSVLFSTAVYPKLFIDFLSEKQIISYSACLFQWFIYYSLIGSEFLLLSAMAYDRYVSICKPLQYPTIMRKTTVCMFLILAWILPAGQCSVLILLSAKKKLCNFILKGIICNSTVQKLHCVRSRELNIYGLIVLVDLVLLPVLFILFTYTRILIITYRSSREVRRKAAQTCLPHLLVLINFSCLSVFDVLLLRMETDFPKTVRLIMTLQIMLYHPLFNPIIYGLKMKEIHKHIRRLFCQ
>LOCXPOR179.366.HIT1.OR.2R.306.7tm_4.exons1.CM025837.1.Sebastes_schlegelii
MDDALNVTYITLHGYVDMGINRYFLFIHMLMVFILAITFNLTIVYLIGINNNLHEPMYIFIAALLLNSVVTSTTVYPKLLIDILSQKSIISHPACLLQCYIYYSFSASDFLLLAAMAYDRFVSICKPLQYPTIMSKTTVCIILFLSWLLPAIQVAVPTLLSANLKPCNFTLKAIFCNNSYYSLYCETSLARSLADMFNIFTLILLPILFILFTYTRILIISYRSSRNVRTKAAQTCTPHLVVLIGFSSVCLYDVLIIELDMGSEIHFIMTLQAFLYYPLFNPVVYGLKMKEIFKHLQKLFCQTKII
>LOCXPOR180.367.HIT1.OR.2R.306.7tm_4.exons1.CM025837.1.Sebastes_schlegelii
MDSELNVTYITFGGHVEVHKYRFLYFMIMFIAYILIICSNSTIVFLIVIHKNLHEPMYIFIAALLINSVLFSTAIYPKLLIDFLSEKQIISYSACLFQWFIYYSLSGSEFLLLSAMAYDRYVSICKPLQYPTIMRKSTVCMFLILAWILPAGQCSVTVLLSAKKKLCNFILKGIICNSTVHKLHCVRSRELNIYGLIVLVDLVLLPVLFILFTYTRILIITYRSSREVRRKAAQTCLPHVLVLINFSCLITYDVLVIRLETVFPKTARLIMSLQMILYHPLFNPIIYGLKMKEIYKHLKRLFCKTV
>LOCXPOR181.368.HIT1.OR.2R.306.7tm_4.exons1.CM025837.1.Sebastes_schlegelii
MDSELNVTYITFGGHVEVHKYRFLYFMIMFIAYILIICSNSTIVFLIVIHKNLHEPMYIFIAALLINSVLFSTAVYPKLLIDFLSEKQIISYSACLFQWFIYYSLIGSEFLLLSAMAYDRYVSICKPLQYPTIMRKSTVCMFLILAWILPAGQCSVTQILSAKKKLCSFILKGIICNSTVHKLHCVRSRELNIYGLIVLVDLVLLPVLFILFTYTRILIITYRSSREVRRKAAQTCLPHVLVLINFSCLITYDVLVIRLETVFPKTARLIMSLQMILYHPLFNPIIYGLKMKEIYKHLKRLFCKTV
>LOCXPOR182.369.HIT1.OR.2R.306.7tm_4.exons1.CM025837.1.Sebastes_schlegelii
MDSELNVTYITFGGHVEVHKYRFLYFVIMFIAYILIICSNSTIVYLIVIHKNLHEPMYIFIAALLINSVLFSTAVYPKLLIDFLSEKQIIPYSACLFQWFIYYSLIGSEFLLLSAMAYDRYVSICKPLQYPTIMRKSTVCMFLILAWILPAGQVSVTQILSAKKKLCSFILKGIICNSTVHKLHCVPSRELNIYGLIVLVNLGFLPVLFILFTYTRILVITYRSSREVRRKAAQTCLPHLLVLINFSCLITYDVLIIRLETDFTQTARLIMSLQILLYHPLFNPIIYGLKMTEISKHLKRLFCKML
>LOCXPOR183.370.HIT1.OR.2R.308.7tm_4.exons1.CM025837.1.Sebastes_schlegelii
MDDELNVTYITLGGHVEVDKYRYVYFVIIFIVYILIICSNCTIVYLIVIHKNLHEPMYIFIAALLLNSVLFSTTIYPKLLIDFLSEKQIISYSACLFQFQVFYSFGGSEFLLLAVMSYDRYVSICKPLQYPTIMRKTTVSIFLGLAWLLPASQVAVPTALSAKERLCSSTLNAIFCSNTVYKLQCVISKALIIRDMIILLNIALLPVLFILFTYTRILVITYRSSREVRRKAAQTCLPHLIVLINFSCLCAYDVITVGLETDFPKIVNVIMALQIVMYHPLFNPIMYGLKMKEIYKHLKRLFCPAKTN
>LOCXPOR184.371.HIT1.OR.2R.311.7tm_4.exons1.CM025837.1.Sebastes_schlegelii
MKSNNSLNSFYFQFTLFVDYGPLRYLLFSLCMLIYMTIISANVIIVVIVYLEKSLHQPMYIFICCLSFNSVYGTAGFFPRFLMDILSDTHLISRPSCFVQLHVIYSYAACEPLILGIMAYDRFVAICQPLHYHSKMTFMVVRYLVIFAVLYPAFAVGLCVYLTVRLPLCGYKVHRLFCSVVHLSCVDTTVNRIAGSVFTTTTTFLPLFFVLYTYLQILLVCRRSSSEFRGKALQTCLPHIVTYIIFFFSSFCELLLSRFKADEVSPIVIVVLSLEFVIIPPISNPLVYGLNLPQIRGVFFRYFKTQKMVPA
>LOCXPOR185.372.HIT1.OR.2R.303.7tm_4.exons1.CM025837.1.Sebastes_schlegelii
MDDELNVTYITLGGYVEMGNYRYLYFFIMFIVYILAMTFNLTIVYLIGIHKNLHEPMYIFIAALLLNSIVYNTVMYPKLLSDFLSEKQIVSYSACLFQYFVYYTLSASDFFLLAAMAYDRFVSICKPLQYPTIMSQTTVSIILVLSWLVPVCEFGANTIAMSKKKLCNLNLKNVFCNNSIYKLFCVRSIALTVFDGFALLNMALLPLLFILFTYARILIISYRSGKNVRKKAAQTCLPHLIVLICFSCLCAYDAIIIQLESDLHFMMTLQAFLYYPLFNPVIYGLKMKEIFKHLKRLFSQAKV
>LOCXPOR186.373.HIT1.OR.2R.300.7tm_4.exons1.CM025837.1.Sebastes_schlegelii
LQYITLYGYVDMGINRYFLFIHMLMVFILAITFNLTIVYLIGINNNLHEPMYIFIAALLLNSVVTNTTVYPKLLIDILSQKSIISYPACLLQCYIYYSFSASDFLLLAAMAYDRFVSICKPLQYPTIMSKTTVCIILFLSWLLPAIQVAVPTLLSANLKPCNFTLKAIFCNNSYYSLYCETSAARSLADMFNIFTLILLPILFILFTYTRILIISYQSSRNVRTKAAQTCTTHLVVLIGFSSVCLYDVLIVQLDMGSEIHFIMTLQAFLYYPLFNPVVYGLKMKEIFKHLQMLFCQTKII
>LOCXPOR172.374.HIT1.OR.2R.301.7tm_4.exons1.CM025837.1.Sebastes_schlegelii
MDEELNVTYITLSGYVEMEKYRYIYFVIVFTAYILIICFNSTIVYLIVIHQNLHEPMYIFIAALLINSVLFSTTIHPKLLMDFLSDKQIISQPLCYFQYFLFYSLACSEFLLLSAMAYDRYVSICKPFQYPTIMTKTTVSIFLVLAWLVPACQVAGSTAWSASRKHCNFTLKGIFCNNSVQKLHCVSSRALSVFGVIIMLNVVFFPLLFILFTYTRILIITYRSSREVRRKAAQTCLPHLLVLIIFLLLSTYDISILRLESEFPKTARLIMTLQVVLYHPLFNPIIYGLKMTEISKHLRRL
>LOCXPOR171.376.HIT1.OR.2R.305.7tm_4.exons1.CM025837.1.Sebastes_schlegelii
IDDGSNVTYITLDGHVELHKYKYLYFVITFTVYILIICSNSCIVYLICIHKNLHEPMYVFIAALLINSVLFSTAIYPKLLVDFLSEKQIISYSACFVQAIMYYTLIYSEFLLLAAMAYDRYVSICKPLQYPTIMKKTTVCMFLVLSWLVPAFETTVAVSLYNKLCSFTLKGIFCNNLLYNTQCVRSKPLSIYGVLILLNVAFLPVFFILFTYSRILIITYRSSREVRRKAAQTCLPHLLVLINYSCFVTYDVVTVRLGSDIPKTARLIMTLQIIMYHPLFNPIIYGLKMTEISKHLRMLFCQVKS
>LOCXPOR189.377.HIT1.OR.2R.304.7tm_4.exons1.CM025837.1.Sebastes_schlegelii
MESELNATYITLDGYIEVSKYRYFYFCSIFTVYILIVCSNSTIVYLIVIHKNLHEPMYIFIAALLINSVLFSTAVYPKLFIDFLSEKQIIPYSACLFQWFIYYSLSGSEFLLLSAMAYDRYVSICKPLQYPTIMRKTTVCMFLILAWILPASQFSVLILLSAKKKLCNFILKGIICNSTVQKLHCVRSRVLNIYGLIVLVDLLLLPVLFILFTYTRILIITYRSSREVRRKAAQTCLPHLLVLINFSCLSVFDVLLLRMEADFPKTVRLIMTLQMILYHPLFNPIIYGLKMKEIHKHIRRLFCQ
>LOCXPOR190.378.HIT1.OR.2R.304.7tm_4.exons1.CM025837.1.Sebastes_schlegelii
MESELNATYITLDGYIEVSKYRYFYFCSIFTVYILIICSNSTIVYLIVIHKNLHEPMYIFIAALLINSVLFSTAVYPKLFIDFLSEKQIITYSACLFQWFIYYSLGASEFLLLSAMAYDRYVSICKPLQYPTIMRKTTVCMFLILAWILPAGQCSVLILLSAKKKLCNFILKGIICNSTVQKLYCVHSRVLNICGLIVLVDLLLLPVLFILFTYTRILIITYRSSREVRRKAAQTCLPHLLVLINFSCLSAFDVLLLRMETDFPKTVRLIMTLQIILYHPLFNPIIYGLKMKEIHKHIRRLFCQ
>LOCXPOR191.380.HIT1.OR.2R.306.7tm_4.exons1.CM025837.1.Sebastes_schlegelii
MDDALNVTYITLHGYVDMGINRYFLFIHMLMVFILAITFNLTIVYLIGINNNLHEPMYIFIAALLLNSVVTSTTVYPKLLIDILSQKSIISYPACLLQCYIYYSFSASDFLLLAAMAYDRFVSICKPLQYPTIMSKTTVSIILFLSWLLPAIQVAVPTLLSANLKLCKFTLKAIFCNNSYYSLYCVTSAARSLSDMISIFTMMILPILFILFTYTRILIISYRRSRNVRTKAAQTCTPHLVVLIGFSSVCLYDVLIIQLDMGSEIHFIMTLQAFLYYPLFNPVVYGLKMKAIFKHLQKLFCQTKII
>LOCXPOR192.381.HIT1.OR.2R.303.7tm_4.exons1.CM025837.1.Sebastes_schlegelii
MDDELNVTYITLGGYVEMGNYRYLYFFIMFIVYILAMTFNLTIVYLIGIHKNLHEPMYIFIAALLLNSIVYNTVMYPKLLSDFLSEKQIVSYSACLFQYFVYYTLSASDFFLLAAMAYDRFVSICKPLQYPTIMSQTTVSIILVLSWLAPVCEMGASTIAMSKKKLCNLNLKNVFCNNSIYKLFCVRSIALTVFDGFALLNMALLPLLFILFTYARILIISYRSGKNVRKKAAQTCLPHLIVLICFSCLCAYDVIIIQLESDLHFMMTLQAFLYYPLFNPVIYGLKMKEIFKHLKRLFSQAKV
>LOCXPOR193.382.HIT1.OR.2R.304.7tm_4.exons1.CM025837.1.Sebastes_schlegelii
MESELNATYITLDGYIEVSKYRYFYFCSIFTVYILIICSNSTIVFLIVIHKNLHEPMYIFIAALLINSVLFSTAVYPKLFIDFLSEKQIISYSACLFQWFIYYSLIGSEFLLLSAMAYDRYVSICKPLQYPTIMRKTTVCMFLILAWILPAGQCSVIVLLSAKKKLCNFILKGIICNSTVQKLHCVRSRELNIYGLIVLVDLVLLPVLFILSTYTRILIITYRSSREVRRKAAQTCLPHLLVLINFSCLIVFDVLLLRMEADFPKTVRLIMTLQMILYHPLFNPIIYGLKMKEIHKHIRRLFCQ
>LOCXPOR194.383.HIT1.OR.2R.306.7tm_4.exons1.CM025837.1.Sebastes_schlegelii
MDDALNVTYITLHGYVDMGINRYFLFIHMLMVFILAITFNLTIVYLIGINNNLHEPMYIFIAALLLNSVVTSTTVYPKLLIDILSQKSIISYPACLLQCYIYYSFSASDFLLLAAMAYDRFVSICKPLQYPTIMSKTTVCIILFLSWLLPAIQVAVPTLLSANLKPCNFTLKAIFCNNSYYSLYCETSLARSLADMFNIFTLILLPILFILFTYTRILIISYQSSRNVRTKAAQTCTTHLVVLIGFSSVCLYDVLIIELDMGSEIHFIMTLQAFLYYPLFNPVVYGLKMKEIFKHLQKLFCQTKII
>LOCXPOR195.385.HIT1.OR.2R.306.7tm_4.exons1.CM025837.1.Sebastes_schlegelii
MDSELNVTYITFGGHVEVHKYRFLYFVIMFIAYILIICSNSTIVYLIVIHKNLHVPMYIFIAALLINSVLFSTAVYPKLLIDFLSEKQIIPYSACLFQWFIYYSLIGSEFLLLSAMAYDRYVSICKPLQYPTIMRKSTVCMFLILAWILPAGQVSVTQILSAKKKLCSFILKGIICNSTVHKLHCVPSRELNIYGLIVLVNLGFLPVLFILFTYTRILVITYRSSREVRRKAAQTCLPHLLVLINFSCLITYDVLIIRLETDFTQTARLIMSLQILLYHPLFNPIIYGLKMTEISKHLKRLFCKML
>LOCXPOR183.387.HIT1.OR.2R.308.7tm_4.exons1.CM025837.1.Sebastes_schlegelii
MDDELNVTYITLGGHVEVDKYRYVYFVIIFIVYILIICSNCTIVYLIVIHKNLHEPMYIFIAALLLNSVLFSTTIYPKLLIDFLSEKQIISYSACLFQFQVFYSFGGSEFLLLAVMSYDRYVSICKPLQYPTIMRKTTVSIFLGLAWLLPASQVAVPTALSAKERLCSSTLNAIFCSNTVYKLQCVISKALIIRDMIILLNIALLPVLFILFTYTRILVITYRSSREVRRKAAQTCLPHLIVLINFSCLCAYDVITVGLETDFPKIVNVIMALQIVMYHPLFNPIMYGLKMKEIYKHLKRLFCPAKTN
>LOCXPOR184.388.HIT1.OR.2R.311.7tm_4.exons1.CM025837.1.Sebastes_schlegelii
MKSNNSLNSFYFQFTLFVDYGPLRYLLFSLCMLIYMTIISANVIIVVIVYLEKSLHQPMYIFICCLSFNSVYGTAGFFPRFLMDILSDTHLISRPSCFVQLHVIYSYAACEPLILGIMAYDRFVAICQPLHYHSKMTFMVVRYLVIFAVLYPAFAVGLCVYLTVRLPLCGYKVHRLFCSVVHLSCVDTTVNRIAGSVFTTTTTFLPLFFVLYTYLQILLVCRRSSSEFRGKALQTCLPHIVTYIIFFFSSFCELLLSRFKADEVSPIVIVVLSLEFVIIPPISNPLVYGLNLPQIRGVFFRYFKTQKMVPA
>LOCXPOR198.389.HIT1.OR.2R.308.7tm_1.exons1.CM025844.1.Sebastes_schlegelii
VREYTCVRFYVSTVSFSVLLFFNLVINWTIVRVEQLRSHARFVLVFHLLASALVHLGMRSVFYYHQLYHLDARPLTRSSCLAMITVMISSASNILLTLTVMALDRYCAVCHPMRYTTAACTSGRWAWLLGALTWLVALVIALSLLLPQEEYNGMCGGEQLKKGELQKVLFIGVCTVVILYSYVRILVEGRRLGVVNRRNRAGCRTILLHGTQLAVYLLPNFVNFMLSMLSNRSLIQPDTKEMAAVVIFAFFSLAQCVAPVVYGLRKEELMEQLSYRFPCCSRYLKSVLGWTVHNNWPHTQQHITRYVP
>LOCXPOR106.390.HIT1.OR.2R.275.7tm_1.exons1.VHQL01001132.1.Sebastes_schlegelii
MLFTLRSKLVFRETSRYILLFNLLFADTVQLAVSQLLYLLAACRVKLTYPVCGVLSMFSNLTFVISPLTLVVMSLERYVAVCYPLRHATIITMRNTAVAITVVWAFSSLHVLTQVILLLDFPFDNLESLQMKYFCAHENMLLGLMSDDYDKAYTCFLFVSATVAITSSFIGVMIAARSASTNKASAHKARNTLLLHLVQLGLSLSSTIYNPLLIALSKVLNRIVLVRIQIVIYVCIVIFPRCLSALIYGIRDQTIRPILICHLCCRLKVSVIPAK
>LOCXPOR105.391.HIT1.OR.2R.328.7tm_1.exons1.VHQL01001132.1.Sebastes_schlegelii
VYMFFFRHHSIMLSLLQPKANITVNLRYQAPHETMLFGMLSVGSICSFFCINCVLLFTLKSKQVFCETSRYILLFNLLFADTAHLVSNLLLYLLSLLIKIPYYACGVLVLFSVFTQSISPLTLSVMSLERYVAVCHPLRHATIFTMRSTGMAIAVVWAFSFIHILIRVFMLVYVFTKISLNLHANDLCSKEDIFFSPIFHDFEKAYVSTLFLSVGVVIVSSYIGVALVARSASTDKVSARKALQTLLLHLIQLSLILIASLFSTIIIAIARTVRRSALMRIYNVCFVFLNILPRCLTTLIYGLRDHTIRPVLMQNLCCWWRCSVFLNK
>LOCXPOR1.393.HIT1.OR.2R.305.7tm_1.exons2.VHQL01001353.1.Sebastes_schlegelii
MGESSVNMTVVIEYRDSFTKAVTKNVIVVVLGISINYINASLIHTFRKHQIFYMNPRYILFIHLVVNDMIQVTLTVLLFIISYILYKINVSICCAFILLVVFTSENTPLNLACMAVECYIAICIPLRHMQICTIKRTLMLIGLIWAMSLLSGLPDLFFTLATEPLDFFHSRVFCLRETVFPNPLIIKKRNMTYIVYLVIVWVVIVYTYFRILFTAQTASKDAKKARNTILLHGFQVLLCMAGYATPLLKEALLQWFPKNYPDSLFACYIIVQVLPRSISPIIYGLRDKTFRMYLKRYLLCKMSPQ
>LOCXPTilTARs.A056.192.HIT1.TAAR.1R.280.7tm_1.exons2.CM025837.1.Sebastes_schlegelii
MISFLFPSRQLHTPTNILLLSLAISDFLVGLLLMPAEILRKTSCWFLGDLMCSLYNYLSFIITSASVGVMVLISFDRYVAICDPLHYTTKVTINRVKLCVCLCWLCAVCYCSLVVKDDLTQPGRYHSCYGECLIVTDVIAGTVDLVLTFIVPVTVIIVLNMRVFAVAASQARAMRSHIAAVTLRLSVAQTANKSELKAARTLGVLVVVFLICFCPYYCFTLASENMTNSSNTFVVLFLFYFNSCLNPVIYAFFYSWFRKAVKLIVTLQILQPGSSEANIL
>LOCXPstkTARs_021.243.HIT1.TAAR.1R.324.7tm_1.exons3.CM025837.1.Sebastes_schlegelii
EAELCFPQINNSCRMTSRPHLEATLLYSLLSCITLLTVVLNLLAFDHCIGYWKLHTTTNLLLLSLAVADFLVGFLQMPFEILLFQGCWILGDFLCAANFFLGFVITSASVGIMLLISVDRYVAICDPMFYSIKVTPKSVQVCICLCWMFSAFHSSWMQWDFLKQPGRYNSCYGECVLVVNYVAGTVDLVVSFFGPITVIIVLYMRVFVVAVSQARTMRFHIAAVTLQHSKKVTAKKSEMKAAKNLGVVVVVFLLCFSPAYCYILAAESNLIEASYAASQIWLLYLNSTLNPVIYAFFYPWFRKSIKLIVTLQIVKPGSCEANVL
>LOCXPTAAR1.150.HIT1.TAAR.2R.322.7tm_1.exons3.CM025828.1.Sebastes_schlegelii
MESLAAADFCIPLLNTSCRSMSVTPQAVLIKTLLCCITLLTVMLNFLVFILLGLKKQLHTPINLILLSLAVSDLLVGLAVMPVAIVLMQTCGFMGKISCAFLPLLSFILTSASVGNMLLISVDRYVAICDPLRYSSMITPSRVQICVSLCWFCSVVYTFIILKDHLSQIDLSNSCHQECVVVMNYISGAVDLLLTFFGPVTVIILLYMRVFVVAVSQARAMRFQIAAVKSKVTVKKSEMKAAGTLGITLFVFIFCLCPYYIPSLVGQDSSSSSVSAQLQLFFCNSTFNPLIYAFFFPWFRKTVKVIVSLQVLQPGSREAKIM
>LOCXPTAAR1.266.HIT1.TAAR.2R.322.7tm_1.exons3.CM025828.1.Sebastes_schlegelii
MESLAAADFCIPPLNTSCRSMSVTPQAVLIKTLLCCITLLTVMLNFLVFILLGLKKQLHTPTNLILLSLAVSDLLVGLAVMPVAIVLMHTCGFMGKISCAFSHLLSFVLTSASVGNMVLISVDRYVAICDPLRYSSMITPSRVQICVSLCWFCSVVYTFIILKDHLSQIDLSNSCHQECVVVMNYISGAVDLLLTFFGPVTVIIVLYMRVFVVAVSQARAMRSQIAAVKSKATVKKSEMKAAGTLGITLLVFILCLCPYYIPSLVGQDTSSSSASAQLWLFFCNSTFNPLIYAFFFPWFRKTVKVIVSLQVLQPGSREAKIM
>LOCXPTAAR2.288.HIT1.TAAR.2R.327.7tm_1.exons1.CM025833.1.Sebastes_schlegelii
DLSQEQYCFPGSNASCVRAHFSVGAKVALYLLFTLGMLVTILGNSVVIVSIGHFKQLHNPTNVLIVSLALVDLLVGLTVMPFSTIRTIHGCWFYGDDFCLLHSSFDVFFTTLSIFHLICIAVDRQQAICNPLHYSRNITMSVAWIMVCASWALAAVYSYGLLYSKANVAGLEDYIASIDCLGSCYLLFNSLWGVLDSIVCFFFPCTVMVCLYTKIFIVAKEHVRKIGDMHNRSNDRVGGGLIKQSEHKAAKTLGIVLGAFIFCWMPFFINSIIDVYIGFSTPVAIFEAFVWLGYFNSTLNPIIYAFFYPCFKKCLYCIVTLKAYPSN
>LOCXPTAAR3.331.HIT1.TAAR.2R.329.7tm_1.exons1.CM025833.1.Sebastes_schlegelii
AQYCFPGSNTSCVRAQFSVGTKVALYLLFTLGMLVTILGNSVVIVSIGHFKELHNPTNVLILSLAFADLLVGVIVMPFSTIRTIHGCWFYGDDFCLLHSCFEMFLTSVSIFHLICIAVDRQQAICNPLHYSRNITMSVAWIMVCASWALAAVYSYGLLYSKANVAGLEDYIASIDCLGSCYLLFNSLWGVLDCVASFFFPCTVMVCLYTKIFVVAKEHVRKIGDMSKCSNDRVGGGLIKQSEHKAAKTLGIVLGAFIFCWMPFFINSITDAFTGFSTPVAIFDASVWLGYFNSTLNPIIYAFFYPWFKKCFYLIVSLKIFTPHSSTIKV
>LOCXPTAAR4.353.HIT1.TAAR.2R.329.7tm_1.exons1.CM025833.1.Sebastes_schlegelii
EQYCFPGFNASCVRAQFSVGAKVALYLLFTLGMLVTILGNSVVIVSIGHFKQLHNPTNVLIVSLALVDLLVGVTVMPFSTIRTIHGCWFYGDDFCMLHSSFDMFLTTVSIFHLICIAVDRQQAICNPLHYSSNITMSVAWIMVCASWALAAVYSYGLLYSKANVAGLEDYIASIDCLGSCNLLFNSLWGVLDSIASFFFPCTVMVCLYTKIFVVAKEHVRKIRDMGKCSNDRVGGGLIKQSEHKAAKTLGIVLGAFIFCWMPFFINSIIDVYIGFSTPVAIFEAFVWLGYFNSTLNPIIYAFFYPWFKKCFYLIVNLKIFTPHSSTIKV
>LOCXPTAAR4.371.HIT1.TAAR.2R.326.7tm_1.exons1.CM025833.1.Sebastes_schlegelii
EQYCFPGSNASCVREQFSVGTKVALYLLFTLGMLVTILGNSVVIVSIGHFKQLHNPTNVLILSLALADLLVGLTVVPFSTIRTIHGCWFYGDDFCMLHSSFDMFLTTVSIFHLICIAVDRQQAICNPLHYSSNITMSVAWIMVCASWALAAVYTYGLLYSKANVAGLEDYIASIDCLGSCNLLFNSLWGILDSIASFFFPCTVMVCLYTKIFVVAKEHVRKIGDMGKCSNDRVGGGLIKQSEHKAAKTLGIVLGAFIFCWMPFFINSIIDAYTGFNTPVAIFIWLGYFNSTLNPIIYAFFYPWFKKCFYLIVNLKIFNPHSSTIKV
>LOCXPTAAR6.151.HIT1.TAAR.2R.332.7tm_1.exons1.CM025833.1.Sebastes_schlegelii
EQYCFPGSNASCVREQFSVGTKVALYLLFTLGMLVTILGNSVVIVSIGHFKQLHNPTNVLILSLALSDLLVGVTVMPFSTIRTIHGCWFYSDDFCLLHSSFDMFLTSVSIFHLICIAVDRQQAICNPLHYSRNITMSVAWIMVCASWALAAVYSYGLLYSKANVAGLEDYIASIDCLGSCNLLFNSLWGILDSITAFFFPCTVMVCLYTKIFVVAKEHVRKIGDMSKCSNDRVGGGLIKQSEHKAAKTLGIVLGAFIFCWMPFFINSIIDAYTGFNTPVAIFEASVWLGYFNSTLNPIIYAFFYPWFKKCFYLIVSLKIFTPHSSNIKVHSI
>LOCXPTAAR7.167.HIT1.TAAR.2R.330.7tm_1.exons1.CM025833.1.Sebastes_schlegelii
MEPVFCYESRNGSCQRTIYPLPVRITLYMILGFTVILTVGGNFLVAVSIAFFKQLRTPTNYLIASLAVSDLLLGLLVMFPSMIQCVESCWYFGDILCKVYLSSDVMLCTASILNLSFISLDRHYAVCQPLLYRRKISVNVVLIMILLSWSISAVIGFGMIFLKLNIWGIEEFYYEHIACEGGCVLFQSGLSSTVSSVLSFYIPGIIMLGVYLKIFLVAQKQLHSIQNTSCTSSAKTSNKSQTKATKTLAIIMGAFLSFWTPFFVCNTIDPFISYSTPPVLFGTLVWVGYLNSTVNPLIYAFFYSWFRKAFRLFTSGKIFKADISETKLFT
>LOCXPTAAR8.184.HIT1.TAAR.2R.330.7tm_1.exons1.CM025833.1.Sebastes_schlegelii
MEPVFCYESRNGSCQKTIYPLPIRITLYMILGVIVILTVCGNFLVAVSIAFFKQLRTPTNYLIASLAVSDLLVGLLVMFPSMVQCVETCWYFGDVLCEVYLSSDVMLCTASILNLSFISLDRHYAVCQPLLYSRKISVNVVLIMILLIWSISALTGFGMTFIKLNIWGIEEFYYNHIACEGGCFLFQSRLSSTVSSVFSFYIPGIIMLGVYLKIFLVAQKQLHSIQNTSCMSSVKISNKSQTKATKTLAIIMGAFLSFWTPFFVCNTIDPYISYSTPPALFVTLGWLGYLNSTVNPLIYAFFYSWFRKAFQLFTSGKIFKADISETKLFT
>LOCXPTAAR9.225.HIT1.TAAR.2R.330.7tm_1.exons1.CM025833.1.Sebastes_schlegelii
MEPVLCYESRNGSCQRTIYPLPVRITLYMILGVTVILTVCGNSLVAVSIAFFKQLRTPTNYLIASLAVSDLLLGLLVMFPSMVQCVETCWYFGDVLCKVFMSSDVMLCTASILNLSFISLDRHYAVCKPLLYRRKISVNVVLIMILVIWSISALIGFGMIFLKLNIWGIEEFYYEHIACEGGCFLFQSGLSSTVSSVFSFYIPGIIMLGVYLKIFLVAQKQLHSIQNTSCMSSVKISNKSQKKATKTLAIIMGAFLSFWTPFFVCNTIDPFISHSTPPALFGTLLWVGYLNSTVNPLIYAFFYSWFRKAFQLFTSGNIFKADISETTLFT
>LOCXPTAAR10.242.HIT1.TAAR.2R.330.7tm_1.exons1.CM025833.1.Sebastes_schlegelii
MEPVFCYESRNGSCQKTIYPLPVRITLYMILGFIVILTVCGNFLVAVSIAFFKQLRTPTNYLIASLAVSDLLLGLLVMLPAMVQCVETCWYFGDVLCKVCLSSEVMLSTASILNLSFISLDRHYAVCQPLLYSRKISVNVVLIMILLIWSISALIGFGMIFLKLNIWGIEEFYYDHIACEGGCFLFQSALSSTVSSVFSFYIPGIIMLGVYLKIFLVAQKQLHSIQNTSCMSSAKISNKSQTKATKTLAIIMGAFLSFWAPFFVCNTINPYISYSTPHALFGTLLWLGYFNSTVNPLIYAFFYSWFRKAFRLFTSGNFCKADFSETTLFT
>LOCXPTAAR11.243.HIT1.TAAR.2R.330.7tm_1.exons1.CM025833.1.Sebastes_schlegelii
MEPVFCYESRNGSCQKTIYPLPIRITVYMVLGFIVILTVCGNFLVTVSIAFFKQLRTPTNYLIASLAVSDLLLGLLVMFPAMVQNVETCWYFGDVLCKVCLSSEVMLCTASILNLSFISLDRHYAVCQPLLYSRKISVNVVLIMILLIWSISAVIGFGMIFLKLNIWGIEEFYYEHIACEGGCFLFQSGLSSTVSSVFSFYIPGIIMLGVYLKIFLVAQKQLHSIQNTSCMSSAKISNKSQTKATKTLAIIMGAFLSFWTPFFVCNTINPYISYSTPPALFVTLLWVGYLNSTVNPLIYAFFYSWFRKAFWLFTSGKIFKADISETTLFT
>LOCXPTAAR13.244.HIT1.TAAR.2R.302.7tm_1.exons1.CM025833.1.Sebastes_schlegelii
MILGVIVILTVGGNFLVAVSIAFFKQLRTPTNYLIASLAVSDLLLGLLVMFPSMVKCVETCWYFGDVLCKVYLSSDVMLCTASILNLSFISLDRHYAVCQPLLYSRKISVNVVLIMILVIWSISAVIGFGMIFLKLNIWGIEEFYYEHIACEGGCVLFQSGFSSTVSSVFSFYIPGIIMLGVYLKIFLVAQKQLHSIQNTSCMSSAKISNKSQTKATKTLAIIMGAFLSFWTPLFICNTIDPFISYSTPPALFETLLWLGYMNSTVNPLIYAFFYSWFRKAFRLFTSGNIFKADISETKLFT
>LOCXPTAAR13.245.HIT1.TAAR.2R.330.7tm_1.exons1.CM025833.1.Sebastes_schlegelii
MEPVFCYESRNGSCQKTIYPLPVRITLYMILGVIIILTVCGNFLVAVSIAFFKQLRTPTNYLIASLAMSDFLLGLLVMFPRMIQCVETCWYFGDVLCKVFMSSDVMLCTASILNLSFISLDRHYAVCQPLLYSRKISVNVVLIMILLIWSISALIGFGMIFLKLNIWGIEEFYYEHIACEGGCFLFQSRLSGTVSSVFPFYIPGIIMLGVYLKIFLVAQKQLHSIQNTSCMSSAKISNKSQTKATKTLAIIMGAFLSFWTPFFICNTIDPYISYSTPPALFVTLLWVGSFNSTVNPLIYAFFYSWFRKAFQLFTSGNIFKADISETKLFT
>LOCXPTAAR13.246.HIT1.TAAR.2R.330.7tm_1.exons1.CM025833.1.Sebastes_schlegelii
MEPVFCYESRNGSCQKTIYPLPVRITLYMILGVIIILTVCGNFLVAVSIAFFKQLRTPTNYLIASLAMSDFLLGLLVMFPRMIQCVETCWYFGDVLCKVFMSSDVMLCTASILNLSFISLDRHYAVCQPLLYSRKISVNVVLIMILLIWSISALIGFGMIFLKLNIWGIEEFYYEHIACEGGCFLFQSRLSGTVSSVFPFYIPGIIMLGVYLKIFLVAQKQLHSIQNTSCMSSAKISNKSQTKATKTLAIIMGAFLSFWTPFFICNTIDPYISYSTPPALFVTLLWVGSFNSTVNPLIYAFFYSWFRKAFQLFTSGNIFKADISETKLFT
>LOCXPTAAR13.248.HIT1.TAAR.2R.330.7tm_1.exons1.CM025833.1.Sebastes_schlegelii
MEPVLCYESRNGSCQKTIYPLPVRITLYMILGVIVILTVCGNFLVAVSIAFFKQLRTPTNYLIASLAVSDLLLGLLVMFPSMVQCVETCWYFGDVLCEVFMSSDVMLCTASILNLSFISLDRHYAVCQPLLYSRKISVNVVLIMILLIWSISALIGFGMIFLKLNIWGIEEFYYEHIACEGGCFLFQGRLSSAVSSVFPFYIPGIIMLGVYLKIFLVAQKQLHSIQNTSCMSSVKISNKSQTKATKTLAIIMGAFLSFWTPFFVCNTIDPYISYSTPPALFGTLLWLGYLNSTVNPLIYAFFYSWFRKAFQLFTSGNIFKADISETKLFT
>LOCXPTAAR16.249.HIT1.TAAR.2R.330.7tm_1.exons1.CM025833.1.Sebastes_schlegelii
MEPVFCYESRNGSCQKTIYPLPVRITVYMVLGVIIILTVCGNFLVAVSIAFFKQLRTPTNYLIASLAVSDLLLGLLVMFPAMVQNVETCWYFGDVLCKVYLSSEVMLCTASILNLSFISLDRHYAVCQPLLYRRKISVNVVLIMILLIWSISALIGFGMVLLKLNIWGIEEFFYEHIACEGGCFLFQSRLSGTVSSVFSFYIPGIIMLGVYLKIFLVAQKQLHSIQNTSCMSSAKISNKSQTKATKTLAIIMGTFLSFWTPFFICNTINPYISYSTPPVLFELLLWLGYLNSTVNPLIYAFFYSWFRKAFRLFTSGKIFKADISETKLFT
>LOCXPTAAR17.251.HIT1.TAAR.2R.329.7tm_1.exons3.CM025837.1.Sebastes_schlegelii
MEVVDAAELCFPQLLNTSCKEPTSPWTEAVLLNILLSTISLLTVALNLLLIVFAQQSLNLHTPTNILLLSLAISDFLVGLLLMPVEILLKTSCWFLGDLMCSLYNYLSFIITSASVGVMVLISFDRYVAICDPLHYTTKVTINRVKLCVCLCWLCAVCYCSLIVKDDLTQPGRYHSCYGECFIVIDFIAGTVDLVLTFIVPVTVIIVLNMRVFAVAASQAHTVRSHIAAVKLQLPVAQTANKSELKAARTLGVLVVVFLICFCPYYCFTLASENMTNSSNTFFVLFLFYFNSCLNPVIYALFYSWFRKAVKLIVTLQILQPGSRKATVL
>LOCXPTAAR18.254.HIT1.TAAR.2R.329.7tm_1.exons3.CM025837.1.Sebastes_schlegelii
MEVEDGAELCFPQLLNTSCKKPTSPWPEAVILQTLLSTISLLTVALNLLVIISKKAYWQLHTPTNILLLSLAVSDFLVGLLLMPGEFLLKTSCWFLGDIMCSLSKYVSFIITSASVGVMVLISVDRYIAICDPLHYTTRITVNRVKLCVCLCWLCAVSYCNLFVKDDLTQLGRSKSCYGECVVAIDFIAGTVDLVLNFLVPVTVIIVLNMRVFAVAASQARAMRSHIAAVTLQLSVAQTANKSELKAARTLGVLVVVFLMCFCPLYCDLLIGENLTNASYISLLIFLFYINSCLNPVIYAFFYSWFRKAVKLIVTLQILQPGSCEANVL
>LOCXPTAAR19.257.HIT1.TAAR.2R.324.7tm_1.exons2.CM025837.1.Sebastes_schlegelii
EGTELCFPQLLNTSCRKPMCPHFETMLNYILLSSISLLAVALNLLVIISISHFKQLQTPTNLLLLSLAVSDFFVGLLMYFQIVLIDGCWYFGDLMCAVYPYLAYTVTSASIGTMVLISVDRYVAICYPLHYSTKITLARVQVCVCLCWICSVISQGLILRDHLKQPGSHNSCFGECILVTDYISGLVDVVISFIVPITLIIVLYVRVFVVAVSQARAMRSHIAAVSLQQSGKVTAKKSEMKATRNLGVVVVVFLICLCPYYCVALTGQDTFVNTSSAAFVICLFYFNSCLNPVIYAFFYPWFRKSVKLIVTLKIMQPGSCDSNI
>LOCXPTAAR20.258.HIT1.TAAR.2R.318.7tm_1.exons2.CM025837.1.Sebastes_schlegelii
EGTELCFPQLLNTSCRKPMRPHFETMLNYILLSSISLLTVALNLLVIISISHFKQLQTPTNLLLLSLAVSDFFVGLLMFFQIVLIDGCWFFGDFMCAVYQYLAYIVTSASIGTMVLISVDRYVAICYPLHYSTKITLTRVQVCVCLCWICSVISQGLILRDHLKQPGSHNSCFGECFFVIDYITGLVDLIVSFIVPITVIVVLYMRVFVVAVSQARAMRSHIAAVTLQQSGKVTAKKSEIKAARNLGLLVVLFLICFCPYYCIALTGQATYLFAIFLFYFNSCLNPVIYAFFYPWFRKSVKLIVTLKILQPESCDANV
>LOCXPTAAR21.262.HIT1.TAAR.2R.324.7tm_1.exons2.CM025837.1.Sebastes_schlegelii
EGTELCFPQLLNTSCRKPMRPHFETMLNYILLSSISLLTVALNLLVIISISHFKQLQTPTNLLLLSLAVSDFFVGLLMFFQIALIDGCWYFGDLMCAVYQYLAYVVTSAAVGTMVLISVDRYVAICYSLHYSTKITLKRVQVCVCLCWICSVIFQSLTVRDHLKQPGSHNSCFGQCIFVIDLISGLVDLIVSFIVPITVIVVLYMSVFVVAVTQARAMRSHIAAVTLQQSGKVTAKKSEMKAARNLGVVVVVFLICLCPYYCVSLTGQNTFINTSSDAFVICLFYFNSCLNPVIYAFFYPWFRKSIKLIVTLQILQPESCDANM
>LOCXPTAAR22.267.HIT1.TAAR.2R.327.7tm_1.exons2.CM025837.1.Sebastes_schlegelii
MKTLEEDELCFPQLLNSSCRKTMHPHSVSMLTYVLLSSISLLTVTLNLLVIISISHFKQLQTPTNLLLLSLAVSDFFVGLLMFFQIVLIDGCWFLGDLMCTVYQCLGFIVTSASIGTMVLISVDRYVAICNPLHYPTKVTQKTVQICVCLCWICSAFFHTLILKDNLEQPGRYNSCSGECVAVINYIAGLVDLFLSFIGPVTVIIVLYMRVFVVAVTQARAMRSHITAATLQYSGRVIVKKSEMKAARTLGVVIVGFLICVCPYYFVAGQETLLNASSVAFVIWLFYLNSSLNPLIYASFYPWFRRSIKLIVTLKILQPGSCDSNIL
>LOCXPTAAR23.268.HIT1.TAAR.2R.328.7tm_1.exons2.CM025837.1.Sebastes_schlegelii
MKTLEEDELCFPQLNSSCRRTMRPHSVSMLTYVLLSTISLLTVTLNLLVIISISHFKQLQTPTNLLLLSLAVSDFFVGLLMFFQIVLMDGCWFFGDLMCAVYQYLGYIVTTASIGNMVLISVDRYVAICDPLHYPTRVTQKTVQMCVCLCWICSAFCNTLILKDNLEQPGRYNSCSGECLVVINYIAGLADLFLSFIGPVTVIIVLYMRVFVVAVTQARAMRSHIAAVTLQYSGRVIVKKSEMKAARTLGVVIVVFLICICPYYCVILTGQDTLLNASSVVFVICLFYLNSCLNPMIYASFYPWFRRSIKLIVTLKILQPGSCDTNIM
>LOCXPTAAR24.269.HIT1.TAAR.2R.329.7tm_1.exons2.CM025837.1.Sebastes_schlegelii
MKTLEEEELCFPQLLNSSCRKTMRPQSVSMLTYILLSTISLLTVTLNLLVIISISHFKQLQTPTNLLLLSLAVSDFFVGLLMSFQIVLIDGCWFLGDLMCILYNILDYIITSASVGNMVLISVDRYVAICDPLHYPTKITQKTVTIGVCMCWICSAFCHSLLLKDNLEQPGRYNSCSGECLVVINYIAGLADLFLSFIGPVTVIIVLYMRVFVVAVTQAHAMRSHIAAVTLQCSVRVTANKSEMKAARTLGVVIVVFLLCVCPYFGVALTGQDTLLNASSVAFVICLFYFNSCLNPMIYAFFYPWFRISIKLIVTLKLLQPGSRDTNIL
>LOCXPTAAR25.270.HIT1.TAAR.2R.322.7tm_1.exons2.CM025837.1.Sebastes_schlegelii
MKTLEEDELCFPQLLNSSCRKTMRPHFESMLIYILLFSISLLTVTLNLLVIISISHFKQLQTPTNLLLLSLAVSDFFVGLIMSFHTVLIGGCWFLGDLMCTVIQYLGFIVTAASVGTMVLISVDRYVAICDPLHYPTRVTQKTVTIGVCLCWICSAFCHTLMLKDNLEQPGRYNSCSGECVIVINYIAGLVDLFLSFIGPVTVIIVLYMRVFVVAVSQARAMRSHIAAVTLQYSVRVTANKSEMKAARTLGVVVVVFLLCVCPYFGVALTGQDTLHIVFLFYFNSCLNPMIYAFFYPWFRKSIKLIVTLKILQPGSRDTNML
>LOCXPTAAR26.271.HIT1.TAAR.2R.329.7tm_1.exons2.CM025837.1.Sebastes_schlegelii
MKTLEDDKLCFPQLLNSSCRKTMRPHFESMLTYISLSTISLLTVTLNLLVIISISHFKQLQTPTNLLLLSLAVSDFFVGLIMCFQIVLTDGCWFLGDLMCILYYVLDYIITSASIGTMVLISVDRYIAICDPLYYPSKVTQKTVTMCVCLCWICSAFCHILMLKDNLEQPGRYNSCSGECVVVINYIVGISDLFLSFIGPVTVIIVLYMRVFVVAVNQARAMRSQIAAVTLRYSGRVTANKSEMKAARTLGVVIVVFLICVCPYFGVALTGQDTFLNASSAAFVICLFYFNSCLNPVIYAFFYPWFRKSIKLIVTLKILQPGSCDTNIL
>LOCXPTAAR27.272.HIT1.TAAR.2R.329.7tm_1.exons2.CM025837.1.Sebastes_schlegelii
MKTLEEDELCYPQLLNSSCRRTMRPHSASMLTYILLSSISLLTVTLNLLVIISISHFKQLQTPTNLLLLSLAISDFFVGLIMCFQIVLIEGCWFLGDLMCILYNVIDYSITSASVGTMVLISVDRYVAICDPLHYPTKVTKKNVNIGVCLCWIFAALCHILVLKDNLEEPGRYNSCSGECVIVINYIAGLADFFLTFIGPVTVIIVLYMRIFVVAVTQARAMRSHIAAVTLQYSVTVTANKSEMKAARILGVAIVVFLICLCPYYCVTLTGQDTLLNTSSAAIVICLYYFNSFLNPMIYAFFYPWFRKSTKLIVTLKILQPGSCDTNIL
>LOCXPTAAR28.273.HIT1.TAAR.2R.329.7tm_1.exons2.CM025837.1.Sebastes_schlegelii
METLEEDELCYPHLLNSSCRRTMRPHSVSMLTYVLLSSISLLTVTLNLLVIISISHFKQLQTPTNLLLLSLAVSDFFVGLIMCFQVVLIDGCWFLGDLMCILYYVIDYSVTSASVGNMVLISVDRYVAICDPLHYPTKITKKTVQICVCLCWIFAAFSHILMLKDNLEQPGRYNSCSGECVIFLNYIAGLVDFFLTFIGPVTVIIVLYMRIFVVAVTQARAMRSHIAAITLQYSVTVNANKSEMKAARILGVVIVVFLICLCPYYCITLTGQDTFLNASSAAIVICLYYFNSFLNPMIYAFFYPWFRKSIKLIITLKILQPGSCDTNIL
>LOCXPTAAR31.274.HIT1.TAAR.2R.345.7tm_1.exons3.CM025837.1.Sebastes_schlegelii
METLEEDELCFPQLLNSSCRRTMRPHSVSMLTYILLSSISLLTVTLNLLVIISISHFKNDVSIIITMLFSYLSRQLQTPTNLLLLSLAISDFFVGLLMCFQIVLIDGCWFLGDLMCILYYVIDYIITSASVGTMVLISVDRYVAICDPLHYPTKVTQKTVTMCVCLCWIFSVFCNTLMMKDNFEQPGRYNSCSGECVAVINYFAGLVDVFLTFIGPVTVIIVLYMRVFVVAVTQARAMRSHIAAITLQCSVKVTANKSEMKAARTLGVVIVVFLICLCPYYCVTLTGQDTLLNASSAAFVICLFYFNSFLNPMIYAFFYPWFRRSIKLIVTLKILKPGSCDTNIL
>LOCXPTAAR31.275.HIT1.TAAR.2R.345.7tm_1.exons3.CM025837.1.Sebastes_schlegelii
MKTLEEDELCYPQLLNSSCRKTMRPHSVSMLTYILLSSISLLTVTLNLLVIISISHFKNDVSIIITMLLSYLSRQLQTPTNLLLLSLAVSDFFVGLLVSFQIVLIDGCWFLGDLMCIVYYFLDYIITSASVGTMVLISVDRYVAICDPLHYPTRVTQKTVTIGVCLCWIFSVFSNILILKDNLEQPGRYNSCSGECVFVINYIAGLVDLFLAFIGPVTVIIVLYMRVFVVAVTQARAMRSHIAAITLQYSVTVNANKSEMKAARTLGVVIVVFLICLCPYYCVTLTGQDTLLNVSSVAFVMCLFYFNSCLNPVIYAFFYPWFRKSTKLIVTLKILQPGSCDSNIL
>LOCXPTAAR30.278.HIT1.TAAR.2R.317.7tm_1.exons3.CM025837.1.Sebastes_schlegelii
MKTLEEDELCYPQLLNSSCRRTMRPQSVSMLTYILLSSISLLTVTLNLLVIISISHFKNDVSIIITMLLSYLSRQLQTPTNLLLLSLAVSDFFVGLLMCFQIVLIDGCWFLGDLMCILYYVIDYIITSASVGTMVLISVDRYVAICDPLHYPTKVTQKTVTICVCLCWIFSVFFNTLMMKDNLEQPGRYNSCSGECVVVINYIAVLADLFFTFIGPVTVIIVLYMRVFVVAVNQARAMRSHIAAVTLQYSGRVTANKSEMKAARTLGVVIVVFLICFCPYYCITLTGQDTLLNVSSSAFVIFLLYFNSCLNPMMSCY
>LOCXPTAAR31.279.HIT1.TAAR.2R.345.7tm_1.exons3.CM025837.1.Sebastes_schlegelii
MKTLEEDELCFPQLLNSSCRRTMRPQSVSMLTYILLSSISLLTVTLNLLVIISISHFKNDVSIIITMLFSYLSRQLQTPTNLLLLSLAVSDFFVGLLVSFQIVLIDGCWFLGDLMCILYYVIDYIITSASVGNMVLISVDRYVAICDPLHYPTKVTQKTVTMCVCLCWIFSVFFNTLMMKDNLEQPGRYNSCSGECVVVINYIAVLADLFFTFIGPVTVIIVLYMRVFVVAVTQARAMRSHIAAVTLQYSGRVTANKSEMKAARTLGVVIVVFLICLCPYYCVTLTGQDTLLNVSSSAFVIFLFYFNSCLNPMIYASFYPWFRKSIKLIFTLKILQPGSCDTNIL
>LOCXPTAAR31.280.HIT1.TAAR.2R.345.7tm_1.exons3.CM025837.1.Sebastes_schlegelii
MKTLEEDELCYPQLLNSSCRKTMRPHSVSMLTYILLSSISLLTVTLNLLVIISISHFKNDVSIIITMLLSYLSRQLQTPTNLLLLSLAISDFFVGLIMCFQIVLIEGCWFLGDLMCILYNVIDYSITSASVGTMVLISVDRYVAICDPLHYPTKVTQKTVTIGVCLCWIFSVFSNILILKDNLEQPGRYNSCSGECVFVINYIAGLVDLFLAFIGPVTVIIVLYMRVFVVAVTQARAMRSHIAAITLQCPVRVTANKSEMKAARTLGVVIVVFLICLCPYYCVTLTGQDTLLNVSSVAFVMCLFYFNSCLNPVIYAFFYPWFRKSTKLIVTLKILQPGSCDSNIL
>LOCXPTAAR31.281.HIT1.TAAR.2R.345.7tm_1.exons3.CM025837.1.Sebastes_schlegelii
MKTLEEDELCYPQLLNSSCRRTMRPQSVSMLTYILLSSISLLTVTLNLLVIISISHFKNDVSIIITMLFSYLSRQLQTPTNLLLLSLAVSDFFVGLLMCFQIVLIDGCWFQGDLMCILYYVIDYIISSASVGTMVLISVDRYVAICDPLHYPTRVTQKTVTMCVCLCWIFSVFFNTLMMKDNLEQPGRYNSCSGECVVVINYIAVLADLFFTFIGPVTVIIVLYMRVFAVAVTQARAMRSHIAAVTLQYSGRVTANKSEMKAARTLGVVIVVFLICFCPYFCITLTGQDTLLNVSSSAFVIFLFYFNSCLNPMIYASFYPWFRKSIKLIFTLKILQPGSCDTNIL
>LOCXPTAAR32.282.HIT1.TAAR.2R.329.7tm_1.exons2.CM025837.1.Sebastes_schlegelii
MKTLEEDELCFPLLLNSSCRRTMRPHSVSMLTYILLSSISLLTVTLNLLVIISISHFKQLQTPTNLLLLSLAISDFFMGFVMCFQVVLTDGCWFLGDLMCILYYVIDYIISSASIGTMVLISVDRYVAICDPLHYPTKVTQKTVTMSVCLCWICSAFWNILVLKDNLEQPGRYNSCSGECIIVINYIAGLADFILSFIGPVTVIIVLYMRVFVVAVTQARAMRSHIAAVTLQYSGRVTANKSEMKAARTLGVVIVVFLICFCPYFCITLTGQDTLLNVSSSAFVIFLFYFNSCLNPMIYASFYPWFRKSIKLIFTLKILQPGSCDTNIL
>LOCXPTAAR33.283.HIT1.TAAR.2R.329.7tm_1.exons3.CM025837.1.Sebastes_schlegelii
MDTPEGAELCFPQLLNSSCRKPMPLQSDGMLVLILLSFISLLTAALNMLNTFMHIRMQLHSPTNLLLLSLAVSDLLVGLLLMPVDILLTEACWFLGDLMCALYYVVDFIITSSSVGNMVLISIDRYLAICDPLHYTTRVTMDRTKICVCLCWICSILYNSLILQDFLRQPDSQNSCYGECVVVLNHITGNVDFVFTFIGPITVIIVLYMRVFVVAVTQARAMRSHIAAVTLQRPVAVTAKKSEMKAARTLGVVVVVFLICFCPYYSPSLIGEEIEDSSSSSTFVVWLLYFNSCLNPVIYAFFYPWFRKSIKLIVTLKILQPDSCDTKIL
>LOCXPTAAR34.285.HIT1.TAAR.2R.323.7tm_1.exons2.CM025837.1.Sebastes_schlegelii
ERVKLCFPELLNSSCRKPEPPHPGVVFFHVFLYFISFLTVSLNLLVIISISHFRHLHTPTNLLLLSLAVSDFLVGLLVIPVEILVTNTCWILGDLVCVLYYLLPVTIITASVINMVLISVDRYVAICDPLRYPTKVTQKRVTICVFLGWIYSVFYSIFLLYDNLKHPGMYNSCYGECVIQITGVIDLVVNFIIPITVIIVLNMRVFVVTVSQIREMRSHIVTVSLKHSDTVKVKRSEIKAARTLGVLIVVFLTCYSPYYCVTLTGYNVLIGSSTEIFMIFLMYCNSCLNPIIYAFFYPWFKKSIRLIVSFQILQPGSCEYNML
>LOCXPTAAR35.286.HIT1.TAAR.2R.323.7tm_1.exons2.CM025837.1.Sebastes_schlegelii
ERVGLCFPELLNSSCRKPEPPHPGIVFFHILLYFISFLTASLNLLVIISISHFRHLHTPTNLLLLSLAVSDFLVGLLMIPVEILVTNTCWILGDLVCVLYYLLPVTIITASVINMVLISVDRYVAICDPLRYPTKVTQKRVTICVFLGWIYSVFYSIFLLYDNLKHPGMYNSCYGECVIQITGVIDLVLGFVIPITVIIVLNMRVFVVAVSQIREMRSHIVTVSFKHSDTVKVKRSEIKAARTLGVLIVVFLMCYSPYYCVSLTGYNVLIGSSTETFMIFLMYCNSCLNPIIYAFFYPWFKKSIRLIVTFQILQPGSYEYNML
>LOCXPTAAR36.289.HIT1.TAAR.2R.299.7tm_1.exons3.CM025837.1.Sebastes_schlegelii
LYSLLSCITLLTVVLNLLAFDHCIGYWKLHTTTNLLLLSLAVADFLVGFLQMPFEILLFQGCWILGDFLCAANFFLAFVTTSASVGIMLLISVDRYVAICDPMFYSIKVTPKSVQVCICLCWMFSAFHSSWMQWDFLKQPGRYNSCYGECVLVVNYVAGTVDLVVSFFGPITVIIVLYMRVFVVAVSQARSMRSHIAAVTLQHSKKVTAKKSEMKAAKNLGVVVVVFLLCFSPYYCFSLAAESNLIEASYAASQIWLLYLNSTLNPLIYAFFYPWFRKSIKLIVTLQIVKPGSCEANVL
>LOCXPTAAR37.290.HIT1.TAAR.2R.298.7tm_1.exons3.CM025837.1.Sebastes_schlegelii
YSLLSCITLLTVVLNLLAFDHCIGYWKLHTTTNLLLLSLAVSDFLVGFLQMPFEILLFQGCWILGDFLCAANFFLAFVTTSASVGIMLLISVDRYVAICDPMFYSIKVTPKSVQVCICLCWMFSAFHSSWMQWDFLKQPGRYNSCYGECVLVVNYVAGTVDLVVSFFGPITVIIVLYMRVFVVAVSQARTMRSHIAAVTLQHSKKVTAKKSEMKAAKNLGVVVVVFLLCFSPYYCFSLAAESNLIEASYAASQIWLFYLNSTLNPVIYAFFYPWFRKSIKLIVTLQIVKPGSCEANVL
>LOCXPTAAR38.291.HIT1.TAAR.2R.298.7tm_1.exons3.CM025837.1.Sebastes_schlegelii
YSLLSCITLLTVVLNLLAFDHCIGYWKLHTTTNLLLLSLAVSDFLVGFLQMPIEILLFQGCWILGDFLCAANFFLAFVTTNASVGIMLLISVDRYVAICDPMFYSIKVTPKSVQVCICLCWMFSAFHSSWMQWDFLKQPGRYNSCYGECVLVVNYVAGTVDLVVSFFGPITVIIVLYMRVFVVAVSQARTMRSHIAAVTFQHSKKVTAKKSEMKAAKNLGVVVVVFLLCFSPAYCYSLAAESNLIEASHAASQIWLLYLNSTLNPVIYAFFYPWFRKSIKLIVTLQIVKPGSCEANVL
>LOCXPTAAR39.294.HIT1.TAAR.2R.342.7tm_1.exons2.CM025837.1.Sebastes_schlegelii
DLEEAELCFPQINNSCRMTSRPHLEATLLYSLLSCITLLTVVLNLLVIISISHFRHRYTSLYCLQNVIFLKLHTTTNLLLLSLAVADFLVGFLQMPFEILLFQGCWILGDFLCAANFFLGFVITSASVGIMLLISVDRYVAICDPMFYSIKVTPKSVQVCICLCWMFSAFHSSWMQWDFLKQPGRYNSCYGECVLVVNYVAGTVDLVVSFFGPITVIIVLYMRVFVVAVSQARTMRFHIAAVTLQHSKKVTAKKSEMKAAKNLGVVVVVFLLCFSPAYCYILAAESNLIEASYAASQIWLLYLNSTLNPVIYAFFYPWFRKSIKLIVTLQIVKPGSCEANVL
>LOCXPTAAR40.296.HIT1.TAAR.2R.298.7tm_1.exons3.CM025837.1.Sebastes_schlegelii
YSLLSCITLLTVVLNLLAFDHCIGYWKLHTTTNLLLLSLAVADFLVGFLQMPFEILLFQGCWILGDFLCAANFFLGFVITSASVGIMLLISVDRYVAICDPMFYSIKVTPKSVQVCICLCWMFSAFHSSWMQWDFLKQPGRYNSCYGECVLVVNYVAGTVDLVVSFFGPITVIIVLYMRIFVVAVSQARTMRSHIAAVTLQHSKKVTAKKSEMKAAKNLSVVVVVFLLCFSPVYCYILAAESNLIEASIIASQIWLFYLNSTLNPVIYAFFYPWFRKSIKLIVTLQIVKPGSCEANVL
>LOCXPTAAR33.300.HIT1.TAAR.2R.328.7tm_1.exons3.CM025837.1.Sebastes_schlegelii
METLEGAELCFPQLLNTSCRKPMRHHAETIFLYILLSCMSFLTVALNLLNALMILMQLHSPTNLLLLSLAVSDFLVGLLLMPMQILLIGGCWFLGSLIFGLFYYASFILTSTSVGNMVLISVDRHVAICDPLCYPTKVTQRRVKICVCLCWACSVFYNGVILMDFLKHPDRYNSCYGECVVVINSITGAVDVMLTFVGPITVIIVLYMRVFVVAVTQARAMRSHIAAITVQGVISVTAKKSERKAARTLGVVVVVFLICFCPYFYPSLVGQDMSTSVTFSIFGVWLLYCNSCLNPVVYAFFYPWFRRSIKLIVTLQILQPGSCDANIL
>LOCXPTAAR17.304.HIT1.TAAR.2R.280.7tm_1.exons2.CM025837.1.Sebastes_schlegelii
MIYFLFPSRQLHTPTNILLLSLAISDFLVGLLLMPVEILLKTSCWFLGDLMCSLYNYLSFIITSASVGVMVLISFDRYVAICDPLHYTTRITVNRVKLCVCLCWLCAVCYCSLVVKDDLTQPGRYHSCYGECFIVIDFIAGTVDLVLTFIVPVTVIIVLNMRVFAVAASQARAMRSHIADVTLRLPVAQTANKSELKAARTLGVLVVVFLICFCPYYCFTLASENMTNSSNTFFVLFLFCFNSCLNPVIYAFFYSWFRKAVKLIVTLQILQPGSRKANVL
>LOCXPTAAR41.311.HIT1.TAAR.2R.329.7tm_1.exons3.CM025837.1.Sebastes_schlegelii
MEVVNAAELCFPQLLNTSCKKPTSAWPEAVILQTLLSTISLLTVALNLLVIISKKDFWQLHTPTNILLLSLAVSDFLVGLLLMPGELNRNTSCWFFGDIMCSLYNYLGFIITSASVVVMVLISVDRYVAICDPLHYTTKITVNRIKLCVCLCWLCAVSSSSLFVKDDLTQPGRYKSCYGECVIVIDHIAGTVDLLLNFIVPVTIIIVLYLRVFAVAVSQARAMRSQITAVTLRLSVTQKTNKSELKAARTLGILVVVFLMCFCPLYCGFLIDENFVQSSNQLFFLFLLYFNSCLNPVIYALFYSWFRKAVKLILTLQILQPGSREANVL
>LOCXPTAAR42.313.HIT1.TAAR.2R.329.7tm_1.exons3.CM025837.1.Sebastes_schlegelii
MEVVNAAELCYPQLLNTSCKKPTSLWPVAVILQTLLSTISLLTVALNLLVIISKKAYWQLHTPTNILLLSLAVSDFLVGLLLMPLELLSKSSCWFFGDFMCSLYNYLSYMIISASVVVMVLISIDRYVAICDPLRYTTIITVNRIKLCVCLCWLYAVSSSSLFVKDDLTQPGRSKSCYGECVIVIDYIAGTVDLVLTFIVPVTVIVVLYVRVFAVAVSQARAMRSHITAVTLQLSVAQTANKSELKAARTLGILVVVFLMCFCPYYCAILIGDYLTNSSFVFFELILFYFNSCLNPVIYAFFYSWFRKAVKLIVTLQILQPGSREANIL
>LOCXPTAAR60.317.HIT1.TAAR.2R.325.7tm_1.exons3.CM025837.1.Sebastes_schlegelii
ELVDTAELCFPQLLNTSCKKPTSPWPVAVILQTLLSTISLLTVALNLLVIISMWQLHTPTNILLLSLAVSDFLMGLLVMPGELNRKTSCWFFGDFMCSLYNYLSYIVTAASVGVMVLISVDRYVAICDPLHYTTRITVNRIKLCFCLCWLCSVSSSSLFVKDDLTQPGRYKSCYGECVIVIDHIAGTVDLVLNFLVPVTVIIVLYVRVFAVAVSQARAMRSQITAVTLRLSVTQKTNKSELKAARTLGILVVVFLMCFCPLYCGLLIDENFVQSSYQLFLLFLLYFNSCLNPVIYALFYSWFRKAVKLIVTLQIPHPVSREANVL
>LOCXPTAAR60.321.HIT1.TAAR.2R.328.7tm_1.exons3.CM025837.1.Sebastes_schlegelii
EVVDGAELCFPQLLNTSCKKPTSPWPEAVILQTLLSTISLLTVALNLLVIISKKDYWQLHTPTNILLLSLAVSDFLVGLLLMPGELIRKTSCWFFGDIMCSLYKYLSYIITSASVDVMVLISVNRYVAICDPLHYTSRITVNRVKLFVCLCWLCSICCSSVFSKDDLTQPGRFNSCSGECLSAIGYIAGTVDLVLNFLVPVTVIVVLYVRVFAVAVFQARAMRSQITAVTLRLSVTKKTNRSELKAARALGVLVVVFLICFCPLYCGLLIDENFVQSSYQLFLLFLLYFNSCLNPVIYALFYSWFRKAVKLIVTLQILHPGSCEANVL
>LOCXPTAAR45.323.HIT1.TAAR.2R.329.7tm_1.exons3.CM025837.1.Sebastes_schlegelii
MEVVNAAELCFPQLLNTSCKKPTSPWPVAVILQTLLSTISLLTVALNLLVIISKKDFWQLHTPTNILLLSLAVSDFLVGLLLMPGELNRNTSCWFFGDIMCSLYNYLGFIITFASVVVMVLISVDRYVAICDPLHYTTKITVNRIKLCVCLCWLCAVSSSSLFVKDDLTQPGRYKSCYGECVIVIDHIAGTVDLLLNFIVPVTIIIVLYLRVFAVAVSQARAMRSQITAVTLRLSVTQKTNKSELKAAKTLGILVVVFLMCFCPLYCGFLIDENFVQSSNQLFFLFLLYFNSCLNPVIYALFYSWFRKAVKLILTLQILHPGSREANVL
>LOCXPTAAR46.325.HIT1.TAAR.2R.326.7tm_1.exons3.CM025837.1.Sebastes_schlegelii
MEVEDRAELCFPQLLNTSCKKPTSLWPEAVILQTLLSTISLLTVALNLLVIISKKDYWQLHTPTNILLLSLAVSDFLVGLLLMPGELIRKTSCWFFGDIMCSLYKYLSFIITSASVGVMVLISVDRYIAICDPLHYTARITVNRVKLCVSLCWLCSVCCSSIFTKDYLTQPGMFNSCYGECLSAIGYIAGFVDLVLNFLVPVTIIIVLYVRVFAVAVSQARAMRSQITAVTLRLSVTQKTNKSELKAARTLGVLVVVFLMCFCPLYCVILINENFSHELFLLFLFYFNSCLNPVIYALFYSWFRKVVKLILTLQILQPGSREANVL
>LOCXPTAAR47.327.HIT1.TAAR.2R.329.7tm_1.exons3.CM025837.1.Sebastes_schlegelii
MEVEDGAELCFPQLLNTSCKKPTSPWPEAVLLQTLLSTISLLTVALNLLVIISKKDYCQLHTPTNILLLSLAVSDFLVGLLLMPGELIRKTSCWFLGDLMCYLYNYVCFIITSASVGVMVLLSFDRYIAICDPLHYTTRITVNRVKLCVCLCWLCSVSYSSLFVKDDLTQLGRYNSCHGKCVGAIDYIAGAVDLVLTFIVPVTVIIVLNMRVFAVAVSQARAMRSHITAVTHQLSGAQTANKSELKAARTLGVLVVVFLICFCPYYCMILTGENLTNASYTLFVLYLFYFNSCLNPVIYALFYSWFRKAVKLIVTLQILQPGSHEANVL
>LOCXPTAAR60.332.HIT1.TAAR.2R.328.7tm_1.exons3.CM025837.1.Sebastes_schlegelii
ELVDAAELCFPQLLNTSCKKPTSPWPVAVILQTLLSTISLLTVALNLLVIISKKDFWQLHTPTNILLLSLAVSDFLVGLLVMPGELIRKTSCWFFGDIMCSLYNYLSYIVTAASVGVMVLISVDRYVAICDPLHYTTRITVNRIKRCFCLCWLCSVSSSSLFVKDDLTQPGRYNSCYGECVIFIDYIAGTVDLVLTFIIPVTIIIVLHVRVFAVAASQARAMRSQITAVTLRLSVTQKTNKSELKAARTLGILVVVFLMCFCPLYCGLLIDENFVQSSYQLFLLFLLYFNSCLNPVIYALFYSWFRKAVKLILTLQILHPGSREANVL
>LOCXPTAAR49.336.HIT1.TAAR.2R.328.7tm_1.exons3.CM025837.1.Sebastes_schlegelii
MVVEDGAELCFPQLLNTSCKKPTSPWPVAVILQTLLSTISLLTVALNLLVIISKKDYCQLHTPTNILLLSLAVSDFLVGLLAMPGQLVRKTSCWSLGDLMCSLFKYLVFMITSASVGVMVLISFDRYIAICDPLHYTTRITVNRVKLCVCLCWLCSVSYSSLFVKDDLTQLGRYNSCHRECVVVINYIAGAVDLVLTFIVPVTVIIVLNMRVFAVAVSQARAMRSQITAVTLRLSVAQTANKSELKAARALGVLVVVFLICFCPYYGVILTGGNLINSYTSLVVYLFYFNSCLNPVIYALFYSWFRKAVKLIVTLQILQPDSREANVL
>LOCXPTAAR50.338.HIT1.TAAR.2R.329.7tm_1.exons3.CM025837.1.Sebastes_schlegelii
MEVEDGAELCFPQLLNTSCKKPTSPWTEAVILNILLSTISLLTVALNLLVIISKKDYWQLHTPTNILLLSLAVSDFLVGLLLMPGELIRKTSCWFFGDLMCSLYNYVCFIITSASVGVMVLISFDRYIAICDPLHYTTRITVNRVKLCVCLCWLCSVSYSSLFVKDDLTQLGRYNSCQGECVVVINYIAGAVDLVLTFIVPVTVIIVLNMRVFAVAVSQARAMHSHITAVTLRLSVAQTANKSELKAARALGVLVVVFLMCFCPYYCMILTGENLTNASYTLFVLYVFYFNSCLNPVIYAFFYSWFRKAVKLIVTLQILQPGSREANVL
>LOCXPTAAR56.340.HIT1.TAAR.2R.329.7tm_1.exons3.CM025837.1.Sebastes_schlegelii
MEVEDGAELCFPQLLNTSCKEPTSPWTKAVILNILLSTISLLTVALNLLVIISKKDYWQLHTPTNILLLSLAVSDFLVGLLLMPGELIRKTSCWFLGDLMCSLYKYLSYIITFASVGVMVLISVDRYVAICDPLHYTTRITLNRVKLFVCLCWLCSVCYGSLVVKDDLTLPGRYHSCYGECLFVIDFIAGTVDLVLTFIVPVTVIVVLNVRVFAVAASQARAMRSHIEVVTLQLSVTQTANKSELKAARTLGILVVVFLICFCPYYCFTLASENMTNSSNVFFVLFLFFFNSCLNPVIYAFFYSWFRKAVKLIVTLQILQPGSREANIL
>LOCXPTAAR52.345.HIT1.TAAR.2R.329.7tm_1.exons3.CM025837.1.Sebastes_schlegelii
MEVEDRAELCFPQLLNTSCKKPTSPWTEAVPFNILVSTISLLTVALNLLVIISIRRRMQLETPTNILLLSLAVSDFLVGLLLMPGELIRKTSCWFFGDLMCYLYKYLSFVITSASVGVMVLISVNRYVAICDPLHYTIRITVNRVKLCVCLCWLCSVSYSSLFVKDDLTQPGRYKSCYGECVIVIDHIEGTVDLVLNFIVPVTVIIVLNMRVFAVAVSQARAMRSHITAVTLRLSVAQTANKSELKAARTLGVLVVVFLMCFCPYYCAILIGDYLTNSSFVFFMLFLFYFNSCLNPVIYAFFYSWFRKAVKLIVTLQILQPGSREANVL
>LOCXPTAAR62.351.HIT1.TAAR.2R.329.7tm_1.exons3.CM025837.1.Sebastes_schlegelii
MELEDGAELCFPQLLNTSCKKPTSPWTEAVILQTLLSTISLLTVALNLLVIISKKDYWQLHTPTNILLLSLAVSDFLVGLLLMPGEFIRKTLCWFFGDIMCSLYKYLSYIITSASVGVMVLISVDRYVAICDPLHYTSRITVNRVKLFVCLCWLCSICCSSVFSKDDLTQPGRFNSCSGECLSAIGYIVGFVDLVLNFLVPVTVIIVLYVRVFAVAVFQARAMRSQITAVTLRLSVTQKTNKSELKAARALGVLVVVFLMCFCPLYCGILIDENLSKSSYELYLLFLLYFNSCLNPVIYALFYSWFRKVVKLILTLQILQPGSCEANVL
>LOCXPTAAR54.356.HIT1.TAAR.2R.328.7tm_1.exons3.CM025837.1.Sebastes_schlegelii
MEVEDASELCFPQLLNTSYKKPTSPWTEAVIVHILVSTIPLLTVALNLLVIISKKAYCQLHTPTNILLLSLAVSDFLVGLLLMPGELIRKTSCWFLGDIMCSLYNYVCFIITSASVGVMVLISFDRYIAICDPLHYTTRITVNRVKLCVCLCWLCSVSYSSLFVKDDLTQLGRYNSCHGECVVVINYIAGTVDLVLTFIVSVTVIIVLNMRVFAVAVSQARAMRSHIAAVTLRLSVAQTANKSELKAARALGVLVVVFLICFCPYYGVILTGGNLINSYISLVVYVFYFNSCLNPVIYALFYSWFRKAVKLIVTLQILQPDSREANVL
>LOCXPTAAR55.357.HIT1.TAAR.2R.329.7tm_1.exons3.CM025837.1.Sebastes_schlegelii
MEVEDGAELCFPQLLNTSCKKPTSPWPEAVLLQTLLSTISLLTVALNLLVIISKKDYCQLHTPTNILLLSLAVPDFLVGLLLMPGELIRKTSCWFLGDLMCYLYNYVCFIITSASVGVMVLLSFDRYIAICDPLHYTTRITVNRVKLCVCLCWLCSVSYSSLFVKDDLTQLGRYNSCHGKCVGAIDYIAGAVDLVLTFIVPVTVIIVLNMRVFAVAVSQARAMRSHITAVTHQLSGAQTANKSELKAARALGVLVVVFLICFCPYYCMILTGENLTNASYTLFVLYLFYFNSCLNPVIYAFFYSWFRKAVKLIVTLQILQPGSREANVL
>LOCXPTAAR56.361.HIT1.TAAR.2R.329.7tm_1.exons3.CM025837.1.Sebastes_schlegelii
MEVEDGAELCFPQLLNTSCKKPTSPWTKAVILNTLLSTIALLTVALNLLVIISKKAYWQLHTPTNILLLSLAVSDFLVGLLLMPGELIRKTSCWFFGDIMCSLYKYLSYIITYASVGVMVLISVDRYVAICDPLHYTSRITVNRVKLFVCLCWLCSVCYGSLVVKDDLTQPGRYHSCYGECLIVIDIIAGTVDLVLTFIVPVTVIVVLNMRVFAVAASQARAMRSHIAAVTLQLPVTQTANKSELKAARTLGVLVVVFLICFCPYYCFTLASENMTNSSNVFFVLFLFYFNSCLNPVIYALFNSWFRKAVKLIVTLQILQPGSREANIL
>LOCXPTAAR57.362.HIT1.TAAR.2R.329.7tm_1.exons3.CM025837.1.Sebastes_schlegelii
MEVEDGAELCFPQLLNTSCKKPTSPWTKAVIFHIMVSTISLLTVALNLLVIISKKDYWQLHTPTNILLLSLAVSDFLVGLLLMPAEFLLKTSCWFLGDLMCSLYNYVCFIITSASVGIMVLISIDRYVAICDPLHYTTEITVNRVILCVCLCWLCSVSYSSLFVKDDLTKPGRYNSCYGECVVVINYIAGAVDLVLTFIVPVTIIIVLNMRVFAVAMSQARAMRSHIAAVTLQLSVAQTANKSELKAARTLGVLVVVFLICFCPYYCAILIDGNLTNASYTLFVLYVFYFNSCLNPVIYALFYSWFRKAVKLIVTLQILQPDSREANVL
>LOCXPTAAR58.367.HIT1.TAAR.2R.329.7tm_1.exons3.CM025837.1.Sebastes_schlegelii
MVVEDGAELCFPQLLNTSCKKPTSPWPEAVIHQTLLSTISLLTVALNLLVFLSGVPFRQLHTPTNILLLSLAVSDFLMGLLVMPGELIRKTSCWFFGDIMCSLYNYLSFVITFASVVVMVLISVDRYVAICDPLHYTTKITVNRIKLCVCLCWLCAVSSSSLFVKDDLTQPGRYKSCYGECVFVIDHIAGTVDLVLNFIVPVTVIIVLYLRVFAVAVSQARAMRSQITAVTLRLSVTQKTNKSELKAARALGVLVVVFLMCFCPLYCGFLIDENFAQSSYQLFLLFLLYFNSCLNPVIYALFYSWFRKAVKLILTLQILQPGSREANVL
>LOCXPTAAR62.373.HIT1.TAAR.2R.329.7tm_1.exons3.CM025837.1.Sebastes_schlegelii
MEVVNAAELCFPQLLNTSCKKPTSPWPVAVILQTLLSTISLLTVALNLLVIISKKDFWQLHTPTNILLLSLAVSDYLMGLLVMPGELIRKTSCWFFGDIMCSLYKYLAFIITSASVGVMVLISVDRYVAICDPLHYTTRITVNRAKLCVCLCWLCSVSSSSLVVKDDLTQLGRYKSCYGECVIVIDHIAGTVDLVLNFIVPVTVIIVLYLRVFAVAVSQARAMRSQIAAVTLRLSVTQKTNKSELKAARTLGILVVVFLMCFCPLYCGFLIDENFVQSSYQLFLLFLLYFNSCLNPVIYALFYSWFRKAVKLILTLQILQPGSREANVL
>LOCXPTAAR60.374.HIT1.TAAR.2R.328.7tm_1.exons3.CM025837.1.Sebastes_schlegelii
GGCGRSRALLSTTPEHFLQEAHLSLDQSCAPSDFAVGHLSAHCSSQPACHHLKKGLLAAPHSHQHPPRLSGCLDFLVGLLVMPGELNRKTSCWFFGDIMCSLYNYLSYIVTAASVGVMVLISVDRYVAICDPLHYTSRITVNRIKLCFCLCWLCSVSSSSLFVKDDLTQPGRYKSCYGECVIVIDHIAGTVDLVLNFLVPVTVIIVLYVRVFAVAASQARAMRSQITAVTLRLSVTQKTNKSELKAARALGILVVVFLMCFCPLYCGLLIDENFVQSSYQLFLLFLLYFNSCLNPVIYALFYSWFRKAVKLIVTLQILQPGSREANVL
>LOCXPTAAR17.377.HIT1.TAAR.2R.280.7tm_1.exons2.CM025837.1.Sebastes_schlegelii
MIYFLFPSRQLHTPTNILLLSLAISDFLVGLLLMPVEILLKTSCWFLGDLMCSLYNYLSFIITSASVGVMVLISFDRYVAICDPLHYTTRITVNRVKLCVCLCWLCAVCYCSLVVKDDLTQPGRYHSCYGECFIVIDFIAGTVDLVLTFIVPVTVIIVLNMRVFAVAASQARAMRSHIADVTLRLPVAQTANKSELKAARTLGVLVVVFLICFCPYYCFTLASENMTNSSNTFFVLFLFCFNSCLNPVIYAFFYSWFRKAVKLIVTLQILQPGSRKANVL
>LOCXPTAAR58.379.HIT1.TAAR.2R.329.7tm_1.exons3.CM025837.1.Sebastes_schlegelii
MEVVNAAELCYPQLLNTSCKKPTSPWPVAVILQTLLSTISLLTVALNLLVIISKKDFWQLHTPTNILLLSLAVSDFLMGLLVMPGELIRKTSCWFFGDIMCSLYNYLSFVITFASVVVMVLISVDRYVAICDPLHYTTKITVNRIKLCVCLCWLCAVSSSSLFVKDDLTQPGRYKSCYGECVFVIDHIAGTVDLVLNFIVPVTVIIVLYLRVFAVAVSQARAMRSQITAVTLRLSVTQKTNKSELKAARALGVLVVVFLMCFCPLYCGFLIDENFAQSSYQLFLLFLLYFNSCLNPVIYALFYSWFRKAVKLILTLQILQPGSREANVL
>LOCXPTAAR62.382.HIT1.TAAR.2R.329.7tm_1.exons3.CM025837.1.Sebastes_schlegelii
MEVVNAAELCYPQLLNTSCKKPTSLWPVAVILQTLLSTISLLTVALNLLVIISKKDFWQLHTPTNILLLSLAVSDFLVGLLLMPGELIRKTSCWFFGDLMCSLYNYLSYIVTSASVGVMVLISVDRYVAICDPLHYTTKITVNRVKLCVCLCWLCAVSSSSLFVKDDLTQPGRYKSCYGECVIVIDHIEGTVDLVLNFIVPVTIIIVLYLRVFAVAVSQARAMRSQITAVTLRLSVTQKTNKSELKAARTLGILVVVFLMCFCPLYCGFLIDENFVQSSYELFLLFLFYFNSCLNPVIYAFFYSWFRKAVKLILTLQILQPGSREANVL
>LOCXPTAAR63.384.HIT1.TAAR.2R.325.7tm_1.exons3.CM025837.1.Sebastes_schlegelii
DAAELCFPQLLNTSCKKPTSPWPEAVLLQTLLSTISLLTVALNLLVFLSGVPFRQLHTPTNILLLSLAVSDFLVGLLLMPLELLSKSSCWFFGDFMCSLYKYLSYMITSASVGVMVLISIDRYVAICDPLRYTTRITVNRIKLCVCLCWLCAVSSSSLFVKDDLTQPGRYKSCYGECVIVIDYIAGTVDLVLNFIVPVTIIIVLYLRVFAVAVSQARAMRSQITAVTLRLSVTQKTNKSELKAARTLGILVVVFLMCFCPLYCGFLIDENFAQSSYELFLLFLFYFNSCLNPVIYALFYSWFRKAVKLILTLQILQPGSREANVL
>LOCXPTAAR64.385.HIT1.TAAR.2R.329.7tm_1.exons3.CM025837.1.Sebastes_schlegelii
MEVEDRAELCFPQLLNTSCKKPTSPWTEAVLFIILVSTISLLTVALNLLVIISIRRRIQLHTPTNILLLSLAVSDFLVGLLLMPLELLQNTSCWFLGDLMCSLYKYLSFVITSASVGVMVLISVDRYVAICDPLHYTTRITVNRIKLCVCLCWLCSVSYSSLFVKDDLTQPGRYNSCYGECVIFIDYIAGTVDLVLTFIVPVTVIIVLYVRVFAVAVSQARAMRSHITAVTLQLSVAQTANKSELKAARTLGILVVVFLMCFCPYYCAILIGDYLTNSSFVFFELILFFFNSCLNPVIYAFFYSWFRKAVKLIVTLQILQPGSREANIL
>LOCXPTAAR65.152.HIT1.TAAR.2R.329.7tm_1.exons3.CM025837.1.Sebastes_schlegelii
MEVEDAAELCFPQLLNTSCKKPTSPWPEAVLLNILLSTISLLTVALNLLVIISKKAYWQLHTPTNILLLSLAVSDFLVGLLLMPLEFLRKTSCWFLGDIMCSLYKYLSFVITSASVGIMVLISFDRYVAICDPLHYTTRITVNTVKLCDCLCWLCAVCYSSFFVKDDLTKPGRYNSCYGECVFVIDYIAGAVDLVLTFIVPVTVIIVLYMRVFAVAVSQARAMRSHITAVTLRLSVAQTANKSELKAARTLGILIVVFLMCFCPYYCFSITGEYLTNSSNAFFMLFLFYFNSCLNPVIYAFFYSWFRKSVKLILTLQILQPCSREANVL
>LOCXPTAAR39.157.HIT1.TAAR.2R.309.7tm_1.exons2.CM025837.1.Sebastes_schlegelii
DLEEAELCFPQINNSCRMTSRPHLEATLLYSLLSCITLLTVVLNLLVIISISHFRHRYTSLYCLQNVIFLKLHTTTNLLLLSLAVSDFLVGFLQMPFEILLFQGCWILGDFLCAANFFLAFVTTSASVGIMLLISVDRYVAICDPMFYSIKVTPKSVQVCICLCWMFSAFHSSWMQWDFLKQPGRYNSCYGECVLVVNYVAGTVDLVVSFFGPITVIIVLYMRVFVVAVSQARTMRSHIAAVTLQHSKKVTAKKSEMKAAKNLGVVVVVFLLCFSPYYCFSLAAESNLIEASYAASQIWLFISTPLLIL
>LOCXPTAAR38.160.HIT1.TAAR.2R.298.7tm_1.exons3.CM025837.1.Sebastes_schlegelii
YSLLSCITLLTVVLNLLAFDHCIGYWKLHTTTNLLLLSLAVSDFLVGFLQMPIEILLFQGCWILGDFLCAANFFLAFVTTNASVGIMLLISVDRYVAICDPMFYSIKVTPKSVQVCICLCWMFSAFHSSWMQWDFLKQPGRYNSCYGECVLVVNYVAGTVDLVVSFFGPITVIIVLYMRVFVVAVSQARTMRSHIAAVTFQHSKKVTAKKSEMKAAKNLGVVVVVFLLCFSPAYCYSLAAESNLIEASHAASQIWLLYLNSTLNPVIYAFFYPWFRKSIKLIVTLQIVKPGSCEANVL
>LOCXPTAAR40.162.HIT1.TAAR.2R.299.7tm_1.exons3.CM025837.1.Sebastes_schlegelii
LYSLLSCITLLTVVLNLLAFDHCIGYWKLHTTTNLLLLSLAVADFLVGFLQMPFEILLFQGCWILGDFLCAANFFLGFVITSASVGIMLLISVDRYVAICDPMFYSIKVTPKSVQVCICLCWMFSAFHSSWMQWDFLKQPGRYNSCYGECVLVVNYVAGTVDLVVSFFGPITVIIVLYMRIFVVAVSQARTMRSHIAAVTLQHSKKVTAKKSEMKAAKNLSVVVVVFLLCFSPVYCYILAAESNLIEASIIASQIWLFYLNSTLNPVIYAFFYPWFRKSIKLIVTLQIVKPGSCEANVL
>LOCXPTAAR69.163.HIT1.TAAR.2R.329.7tm_1.exons3.CM025837.1.Sebastes_schlegelii
MEVEDAAELCFPQLLNTSCKKPTSPWPEAVLLNILLSTISLLTVALNLLVIISKKAYWQLHTPTNILLLSLAVSDFLVGLLLMPLEFLRKTSCWFLGDIMCSLYKYLSFVITSASVGIMVLISFDRYVAICDPLHYTTRITVNTVKLCDCLCWLCAVCYSSFFVKDDLTKPGRYNSCYGECVFVIDYIAGAVDLVLTFIVPVTVIIVLYMRVFAVAVSQARAMRSHITAVTLRLSVAQTANKSELKAARTLGILVVVFLMCFCPYYCFSITGEYLTNSSNAFFMLFLFYFNSCLNPVIYAFFYSWFRKSVKLILTLQILQPCSREANVL
>LOCXPTAAR64.165.HIT1.TAAR.2R.329.7tm_1.exons3.CM025837.1.Sebastes_schlegelii
MEVEDRAELCFPQLLNTSCKKPTSPWTEAVLFIILVSTISLLTVALNLLVIISIRRRMQLHTPTNILLLSLAVSDFLVGLLLMPLELLQNTSCWFLGDLMCSLYKYLSFVITSASVGVMVLISVDRYVAICDPLHYTTRITVNRIKLCVCLCWLCSVSYSSLFVKDDLTQPGRYNSCYGECVIFIDYIAGTVDLVLTFIVPVTVIVVLYVRVFAVAVSQARAMRSHITAVTLQLSVAQTANKSELKAARTLGILVVVFLMCFCPYYCAILIGDYLTNSSFVFFELILFFFNSCLNPVIYAFFYSWFRKAVKLIVTLQILQPGSREANIL
>LOCXPTAAR58.168.HIT1.TAAR.2R.329.7tm_1.exons3.CM025837.1.Sebastes_schlegelii
MELVDAAELCFPQLLNTSCKKPTSPWPEAVLLQTLLSTISLLTVALNLLVFLSGVPFRQLHTPTNILLLSLAVSDFLMGLLVMPGELIRKTSCWFFGDIMCSLYNYLSFVITFASVVVMVLISVDRYVAICDPLHYTTKITVNRIKLCVCLCWLCAVSSSSLFVKDDLTQPGRYKSCYGECVFVIDHIAGTVDLVLNFIVPVTVIIVLYLRVFAVAVSQARAMRSQITAVTLRLSVTQKTNKSELKAARALGVLVVVFLMCFCPLYCGFLIDENFAQSSYQLFLLFLLYFNSCLNPVIYALFYSWFRKAVKLILTLQILQPGSREANVL
>LOCXPTAAR17.171.HIT1.TAAR.2R.280.7tm_1.exons2.CM025837.1.Sebastes_schlegelii
MIYFLFPSRQLHTPTNILLLSLAISDFLVGLLLMPVEILLKTSCWFLGDLMCSLYNYLSFIITSASVGVMVLISFDRYVAICDPLHYTTRITVNRVKLCVCLCWLCAVCYCSLVVKDDLTQPGRYHSCYGECFIVIDFIAGTVDLVLTFIVPVTVIIVLNMRVFAVAASQARAMRSHIADVTLRLPVAQTANKSELKAARTLGVLVVVFLICFCPYYCFTLASENMTNSSNTFFVLFLFCFNSCLNPVIYAFFYSWFRKAVKLIVTLQILQPGSRKANVL
>LOCXPTAAR73.176.HIT1.TAAR.2R.324.7tm_1.exons1.CM025841.1.Sebastes_schlegelii
TNVVTTIHPCYEIDNFNFILTKTPSIICVLLYIFLMLLSVVTICGNLLVIISVFYFQQLHTPTNYLILSLAVADLLVGIIVFPFSMAFSLSSCLYHEGLFCKVRGSFDVSLSTASILNLCCISIDRYHAVCQPLTYRTKINHRVIVVMILVSWGVSALIGISIIIAGLNNEKCKERCLIDVLIENTIGPILSFYLPVIIMLCIYLKILMVAQRQARSIQNTICQSTKSGATTSKMERKATKTLAIVLGVFLLFWTPFFLCVTFLPFSSDSVPVPVIETLNWLALSNSMLNPFIYAFFYSWFRSAFRMIISGKIFQGDYTTSKLS
>LOCXPTAAR74.178.HIT1.TAAR.2R.324.7tm_1.exons1.CM025841.1.Sebastes_schlegelii
TNVVTTIHPCYEIDNFNFILTKTPSIICVLLYIFLMLLSVVTICGNLLVIISVFYFQQLHTPTNYLILSLAVADLLVGIIVFPFSMAFSLSSCLYHEGLFCKVRGSFDVSLSTASILNLCCISIDRYHAVCQPLTYRTKINHRVIVVMILVSWGVSALIGISIIIAGLNNEKCKERCLIDVLIENTIGPILSFYLPVIIMLCIYLKILMVAQRQARSIQNTICQSTKSGATTSKMERKATKTLAIVLGVFLLFWTPFFLCVTFLPFSSDSVPVPVIETLNWLTLSNSMLNPFIYAFFYSWFRSAFRMIISGKIFQGDYTTSKLS
>LOCXPTAAR77.183.HIT1.TAAR.2R.285.7tm_1.exons1.CM025841.1.Sebastes_schlegelii
INVNDIHPCYEIDNVSYILKGTPSTICVLLFIFLGSLSVVTICGDLLVIFSITYFKQLHTATNSLILSLAVADLLIGVLVFPFNMALSLSSCLYNENVFYKVRESFDVTLSTASILNLCCISIDRYYAVCQPLNYRTKINVNVVAVMIVVSWSVSVIVAIGFPNSASNYEKCEENCFIDVLLETILAPIFPFYLPVIIMLCIYLKIFLVAQRQARSIQNTTCQSTKSGATAGKMQRKATKTLAIVMGVFLMCWTPFFLCFTFQILNHVSVFVPLFESFIWLSLSN
>LOCXPTAAR75.186.HIT1.TAAR.2R.320.7tm_1.exons1.CM025841.1.Sebastes_schlegelii
LNDIHPCYEIDNGSYILKGTPSTICVLLYIFLGSLCVVTICGNLLVIISIIYFKQLHTATNSLILSLAVADLLVGLVVFPFSMVFSLSSCLYYEDLFCKVRGSFDVTLSTASILNLCCISIDRYYAVCQPLNYRTKINFNIVAVMILVSWSVSVLVAIGRTIPGLINEKCEENCFIDFLLARILAQIFSFYLPVIIMLCIYLKIFLVAQRQARSIQNTTCQNTKSGATASKMERKASKTLAIVMGVFLMCWTPFFLYVSCQLLNHVSMLVPLFETLNWLTLSNSMLNPFIYAFFYSWFRSAFRMIISGKIFQGDFTNTKL
>LOCXPTAAR76.188.HIT1.TAAR.2R.320.7tm_1.exons1.CM025841.1.Sebastes_schlegelii
VNDIHPCYEIDNGSYILKGTPSTICVLLFIFLGSLSVVTICGNLLVIISIIYFKQLHTATNFLILSLAVADLLVGLVVFPLSMVFSLSSCLYYEDLFCKVRDSLDATLSVSSILNTCCISIDRYYAVCQPLNYRTKINVNVVAVMIVVSWSVSVLVAIGRAIPGLINEKCKENCVIDFRRARILAQFFSFYLPVIIMLCIYLKIFLVAQRQARSIQNTTCQNTKSGATASKMERKSTKTLAIVMGVFLMCWTPFFLYVSCQVLNHVPMWVPLFETLNWLTLSNSMFNPFIYAFFYSWFRSALRMIISGKIFQGDFTNTKL
>LOCXPTAAR77.190.HIT1.TAAR.2R.322.7tm_1.exons1.CM025841.1.Sebastes_schlegelii
INVNDIHPCYEVHNGSYILKGTPSTICVLLFIFLGSLSVVTICGNLLVIISIIYFKQLHTATNSLILSLAVADLLVGLVVFPFSMVFSLSSCLYYEDLFCKVRGSFDVTLSTASILNLCCISIDRYYAVCQPLNYRTKINVNVVVVMILVSWSVSVLVAIGCSIPGLSNEKCEENCFIDVLLANILGLIFSFYLPVIIMLCIYLKIFLVAQRQARSIQNTTCQNTKSGATASKMERKATKTLAIVMGVFLMCWTPFFLCFTFQLLNHVSVFVPLFETLNWFTLSNSMLNPFIYAFFYSWFRSAFRMIISGKIFQGDFTHTKL
>LOCXPTAAR78.192.HIT1.TAAR.2R.332.7tm_1.exons1.CM025841.1.Sebastes_schlegelii
MEPEVTVNAAYTVNDIHPCYGSDNTTYIFTSNPSIICALLYIFLGSLSVVTICGNLLVIISIIYFKQLHIPTNYLILSLAVADLLVGILVFPFSMAFTVTSCWHHEGLFCKVRGSFDVTLSTASILNLCCISIDRYYAVCQPLAYKSKINDRVIGIMILASWGVAALIGIGIVIVGFNQGKCEESCLIDSLISTTLACIFSFYIPVIIMLSIYLKIFLVARRQARSIQNTTCQSTKSGATASKMERKATKTLAIVMGVFLLCWSPYFLCIIFQPLTYDVTPIAVIETLNWLTLSNSMLNPFIYAFFYSWFRSAFRMIISGKIFQGDFANSKL
>LOCXPTAAR79.194.HIT1.TAAR.2R.323.7tm_1.exons1.CM025841.1.Sebastes_schlegelii
KKNVNDIHPCYESDNTSYVFTSKPSAVCVLVYIFLGLISVATIFGNHVVIISIMYFKQLHSPTNYLIFSLDVADLLVGVLVCPVSMAFTLTTCLYHEYVLCIIRVSFDITLCTSSILHLCCISIDRYCAVCQPLTYRTKINFHVTVIMFLVSWGISVLIGICITIAGFTQGTCEEMCSVDVIIANTMGPVLSFYLPAIIMLCIYLKIFLVAKKQVSNIQNTTCQSTKSGATASKMERKASKTLAIVMGVFLLCLTPYFLCNVFQTLSYNPPPVPVIETLIWLALSNSMLNPFIYAFFYSWFRSAFRMIISGKIFQGDFANSKV
>LOCXPTAAR80.196.HIT1.TAAR.2R.336.7tm_1.exons1.CM025841.1.Sebastes_schlegelii
KSKSKEQEVTVNMTYTVNDIHPCYESDNTSYVFTSKPSAVCVLVYIFLGLISVATICGNLLVIISIMYFRQLHSPTNYLIFSLAVTDLLVGVLVCPFSMAFTLTTCLHHEHVLCKIRDSFDVTLCTSSILHLCCISIDRYYAVCQPLTYTTKINVHVTVIMILVSWGVSVLIGICIIIAGFTQGACEEMCSVNVIMANTMGPFLSFYLPAIIMLCIYLKIFLVAKKQVNSIQNTTCQSTKSGATISKMERKASKTLAIVMGVFLLCLTPYFLCLVFQPLSYNPPPVPVIETLIWLALSNSMLNPFIYAFFYSWFRSAFRMIISGKILQGNFTNSKL
>LOCXPTAAR81.198.HIT1.TAAR.2R.336.7tm_1.exons1.CM025841.1.Sebastes_schlegelii
SRNKKNMEPEVTVNMTYTVNNIHPCYESDSYVFTSNPSAICVLLYIFLGLLSFATICGNLLVIISIMYFKQLHIPTNYLIFSLAVADLLVGVLVCPFSMAFTVTTCLHHEHVICKVKDSFDITLCTSSILHLCCISIDRYYAVCQPLTYTTAINVQVTVIMILVSWGISVLIGICITIAGFSQGTCEEMCSVDVIIANTMGPVLSFYLPAIIMLCIYLKIFLVAKKQVNSIQNTTCQSTKSGATASKMERKATKTLAIVMGVFLLCLTPYFLLLVFQPLSYNPPPVPVMETLNWLTLSNSMLNPFIYAFFYSWFRSAFRMIISGAIFQGDFANSKL
>LOCXPTAAR82.200.HIT1.TAAR.2R.337.7tm_1.exons1.CM025841.1.Sebastes_schlegelii
KSKNMAPEVTVNMTYTVNNIHPCYESDSYVFTSNPSAICVLLYIFLGLISVSTICGNLLVIISIMYFKQLHTPTNYLIFSLAVADLLVGVLVCPFGMAFTVTTCLQRVHVICQIRESFDVTLCTSSILHLCCISIDRYYAVCQPLIYRTKINVHVTVIMILVSWGISVLIGICTTIVGYSKGTCEEMCSVNFVDVFIVNNMRPILSFYLPAIIMLCIYLKIFLVAKKQVNSIQNTTCQSTKSGATISKMERKATKTLAIVMGVFLLCLTPYFLCIAIQPLLYNPPPVPVIETLSWLTLSNSLLNPFIYAFFYSWFRSAFRMIISGKILQGNFANSKL
>LOCXPTAAR87.204.HIT1.TAAR.2R.332.7tm_1.exons1.CM025841.1.Sebastes_schlegelii
MEPEVTVNRTYTVNNIHPCYESDNTSYVFTSNPSIICVLVYIFLGLLSVATICGNLLVIISIMYFKQLHIPTNYLIFSLAVADLLVGVLVFPSSMAFTVTTCLHHEHVICKIRDSFDVTLCTSSILNLCCISIDRYYAVCQPLIYRTKINVHVTVIMILVSLGISVIIGICITIAGFSQGTCEEMCSVDIIMANTMGPVLSFYLPAIIMLCIYLKIFLVAKKQVNTIQNTTCQSTKSGAIVSKMERKATKTLAIVMGVFLLCLTPYFLLLVFQPLSYNPPPVSVIETLNWLTLSNSMLNPFIYAFFYSWFRSAFRMIISGAIFQSDFANSKL
>LOCXPTAAR89.207.HIT1.TAAR.2R.302.7tm_1.exons1.CM025841.1.Sebastes_schlegelii
TAVTTSYLLCIFVGCLSVLIMCGNLLVIISIIYFQQLHTPTNYLILSLAVADLLVGVLVLPFSVTLAVCSCCYLDLLCNVRGTLDMFLCMCSILNLCCISVDRYYAVCQPLRYRSKINVRTIVNMILVSWTVSALIGIGNMIQGMNQGQSNMCGLIQHTIKHTALMGAMFAFYLPAIVMFSIYLKIFMVAQRQARSIQNTTCQNKKSGATISKMERKATKTLAIVMGIFLICWTPFFLCISFHIFNNNAIPPPVIEMLKGLGWSNSMLNPFVYGFFYTWFRTAFRMIISGKIFQGDFTNYKL
>LOCXPTAAR84.209.HIT1.TAAR.2R.337.7tm_1.exons1.CM025841.1.Sebastes_schlegelii
KSKNMAPEVTVNMTYTVNNIHPCYESDSYVFTSNPSAICVLLYIFLGLISVSTICGNLLVIISIMYFKQLHTPTNYLIFSLAVADLLVGVLVCPFGMAFTVTTCLQRVHVICQIRESFDVTLCTSSILHLCCISIDRYYAVCQPLIYRTKINVHVTVIMILVNWGISVLIGICTTIVGYSKGTCEEMCSVNFVDVFIVNNMRPILSFYLPAIIMLCIYLKIFLVAKKQVNSIQNTTCQSTKSGATISKMERKATKTLAIVMGVFLLCLTPYFLCIAIQPLLYNPPPVPVIETLSWLTLSNSLLNPFIYAFFYSWFRSAFRMIISGKILQGNFANSKL
>LOCXPTAAR84.211.HIT1.TAAR.2R.337.7tm_1.exons1.CM025841.1.Sebastes_schlegelii
KSKNMAPEVTVNMTYTVNNIHPCYESDSYVFTSNPSAICVLLYIFLGLISVSTICGNLLVIISIMYFKQLHTPTNYLIFSLAVADLLVGVLVCPFGMAFTVTTCLQRVHVICQIRESFDVTLCTSSILHLCCISIDRYYAVCQPLIYRTKINVHVTVIMILVNWGISVLIGICTTIVGYSKGTCEEMCSVNFVDVFIVNNMRPILSFYLPAIIMLCIYLKIFLVAKKQVNSIQNTTCQSTKSGATISKMERKATKTLAIVMGVFLLCLTPYFLCIAIQPLLYNPPPVPVIETLSWLTLSNSLLNPFIYAFFYSWFRSAFRMIISGKILQGNFANSKL
>LOCXPTAAR87.213.HIT1.TAAR.2R.295.7tm_1.exons1.CM025841.1.Sebastes_schlegelii
VLVYIFLGLLSVATICGNLLVIISIMYFKQLHTPTNYLIFSLAVADLLVGVLVFPSSMAFTVTTCLHHEHVICKIRDSFDVTLCTSSIRNLCCISIDRYYAVCQPLTYTTKINVHVTVIMILVSWGISVLIGICITIAGFSQGTCEDMCSVDVIIANTMGPVLSFYLPAIIMLCIYLKIFLVAKKQVNSIQNTTCQSTKSGTTISKMERKATKTLAIVMGVFLLCLTPYFLCIVFQPLSYNPPPVPVIETLNWLALSNSMLNPLIYAFFYSWFRSAFRMIISGAIFQSDFANSKL
>LOCXPTAAR82.215.HIT1.TAAR.2R.337.7tm_1.exons1.CM025841.1.Sebastes_schlegelii
KSKNMAPEVTVNMTYTVNNIHPCYESDSYVFTSNPSAICVLLYIFLGLISVSTICGNLLVIISIMYFKQLHTPTNYLIFSLAVADLLVGVLVCPFGMAFTVTTCLQRVHVICQIRESFDVTLCTSSILHLCCISIDRYYAVCQPLIYRTKINVHVTVIMILVSWGISVLIGICTTIVGYSKGTCEEMCSVNFVDVFIVNNMRPILSFYLPAIIMLCIYLKIFLVAKKQVNSIQNTTCQSTKSGATISKMERKATKTLAIVMGVFLLCLTPYFLCIAIQPLLYNPPPVPVIETLSWLTLSNSLLNPFIYAFFYSWFRSAFRMIISGKILQGNFANSKL
>LOCXPTAAR87.219.HIT1.TAAR.2R.332.7tm_1.exons1.CM025841.1.Sebastes_schlegelii
MEPEVTVNRTYTVNNIHPCYESDNTSYVFTSNPSIICVLVYIFLGLLSVATICGNLLVIISIMYFKQLHIPTNYLIFSLAVADLLVGVLVCPFSMAFTVTTCLHHGHVICKIRDSFDVTLCTSSILNLCCISIDRYYAVCQPLTYTTKINVHVTVIMILVSWGISVLIGICITIAGFSQGTCEDMCSVDVIIANTMGPVLSFYLPAIIMLCIYLKIFLVAKKQVNSIQNTTCQSTKSGATISKMERKATKTLAIVMGVFLLCLTPYFLCIVFQPLSYNPPPVPVIETLNWLALTNSMLNPFIYAFFYSWFRSAFRMIISGAIFQGDFANSKL
>LOCXPTAAR89.220.HIT1.TAAR.2R.302.7tm_1.exons1.CM025841.1.Sebastes_schlegelii
TAVTTSSLSTVFIGCLSVFIMCGSLLVIISIIYFQQLHTPTNYLILSLAVADLLVGVLVLPFSVTLAVCSCCYLDLLCKVRGTLDMFLCMCSILNLCCISVDRYYAVCQPLRYRNKINVRTIVNMILVSWTVSALFGIGNMIQGMNQGQTNRCGLFQHTIRPTAFMVAIFAYYLPAIVMFSIHLKIFMVAQRQARSIQNTTCQNKKSGATISKMERKATKTLAIVMGIFLICWTPFFLCISFHIFNNNAIPPPVIEMLKGLGWSNSMLNPFVYGLFYTWFRTAFRMIISGKIFQGDFTNYKL
>LOCXPTAAR87.222.HIT1.TAAR.2R.332.7tm_1.exons1.CM025841.1.Sebastes_schlegelii
MEPEVTVNRTYTVNNIHPCYESDNTSYVFTSNPSIICVLVYIFLGLLSVATICGNLLVIISIMYFKQLHIPTNYLIFSLAVADLLVGVLVFPSSMAFTVTTCLHHEHVICKIRDSFDVTLCTSSILNLCCISIDRYYAVCQPLIYRTKINVHVTVIMILVSWGISVLIGICITIAGFSQGTCEEMCSVDIIIANTMGPVLSFYLPAIIMLCIYLKIFLVAKKQVNSIQNTTCQSTKSGATISKMERKASKTLAIVMGVFLLCLTPYFLLLVFQPLSYNPPPVSVIETLNWLTLSNSMLNPLIYAFFYSWFRSAFRMIISGAIFQGDFANSKL
>LOCXPTAAR89.224.HIT1.TAAR.2R.302.7tm_1.exons1.CM025841.1.Sebastes_schlegelii
TAVTTSYLLCMFVGCLSVLIMCGNLLVIISIIYFQQLHTPTNYLILSLAVADLLVGVLVLPFSVILAVCSCCFLDSLCKVRSTFDMLLCASSILNLCCISVDRYYAVCQPLRYRSKINVRTIVNMILVSWTVSALIGIGNTIWGLSKGQSNICLLFQDKSKPTAIMGAIFTFYLPAIVMFSIYLKIFMVAQRQARSIQNTTCQNKKSGATISKMERKATKTLAIVMGIFLICWTPFFLCISFHLFNNNAIPPPVIQMFKGLGWSNSMLNPFVYGFFYTWFRTASRMIITGKIFQGNFTNYKL
>LOCXPTAAR89.227.HIT1.TAAR.2R.302.7tm_1.exons1.CM025841.1.Sebastes_schlegelii
TAVTTSYLLCIFVGCLSVLTMCGNLLVIISIIYFQQLHTPTNYLILSLAVADLLVGVLVLPFSVTLAVCSCCYLDLLCKVRGTLDMFLCTCSILNLCCISVDRYYAVCQPLRYRSKINVHVIVIMILASWTVSAIFVIRNMIQGMNQGQSNRCGLIQHTIKHTVLMGAMFAFYLPAIVMFSIYVKIFTVAQRQARSIQNTTCQNKKSGATISKMERKATKTLAIVMGIFLMSWTPFSLCVSFNLLSNYTIPLPVIDMFKWLGWSNSMLNPFVYGFFYAWFRSAFRMIISGKIFQGDFTNHKL
>LOCXPTAAR82.229.HIT1.TAAR.2R.337.7tm_1.exons1.CM025841.1.Sebastes_schlegelii
KSKNMAPEVTVNMTYTVNNIHPCYESDSYVFTSNPSAICVLLYIFLGLISVSTICGNLLVIISIMYFKQLHTPTNYLIFSLAVADLLVGVLVCPFGMAFTVTTCLQRVHVICQIRESFDVTLCTSSILHLCCISIDRYYAVCQPLIYRTKINVHVTVIMILVSWGISVLIGICTTIVGYSKGTCEEMCSVNFVDVFIVNNMRPILSFYLPAIIMLCIYLKIFLVAKKQVNSIQNTTCQSTKSGATISKMERKATKTLAIVMGVFLLCLTPYFLCIAIQPLLYNPPPVPVIETLSWLTLSNSLLNPFIYAFFYSWFRSAFRMIISGKILQGNFANSKL
>LOCXPTAAR89.231.HIT1.TAAR.2R.302.7tm_1.exons1.CM025841.1.Sebastes_schlegelii
TAVTTSYLLCIFVGCLSVLIMCGNLLVIISIIYFQQLHTPTNYLILSLAVADLLVGVLVLPFSVTLAVCSCCYLDLLCNVRGTLDMFLCMCSILNLCCISVDRYYAVCQPLRYRSKINVRTIVNMILVSWTVSALIGIGNMIQGMNQGQSNMCGLIQHTIKHTALMGAMFAFYLPAIVMFSIYLKIFMVAQRQARSIQNTTCQNKKSGATISKMERKATKTLAIVMGIFLICWTPFFLCISFHIFNNNAIPPPVIEMLKGLGWSNSMLNPFVYGFFYTWFRTAFRMIISGKIFQGDFTNYKL
>LOCXPTAAR82.236.HIT1.TAAR.2R.337.7tm_1.exons1.CM025841.1.Sebastes_schlegelii
KSKNMAPEVTVNMTYTVNNIHPCYESDSYVFTSNPSAICVLLYIFLGLISVSTICGNLLVIISIMYFKQLHTPTNYLIFSLAVADLLVGVLVCPFGMAFTVTTCLQRVHVICQIRESFDVTLCTSSILHLCCISIDRYYAVCQPLIYRTKINVHVTVIMILVSWGISVLIGICTTIVGYSKGTCEEMCSVNFVDVFIVNNMRPILSFYLPAIIMLCIYLKIFLVAKKQVNSIQNTTCQSTKSGATISKMERKATKTLAIVMGVFLLCLTPYFLCIAIQPLLYNPPPVPVIETLSWLTLSNSLLNPFIYAFFYSWFRSAFRMIISGKILQGNFANSKL
>LOCXPTAAR92.237.HIT1.TAAR.2R.320.7tm_1.exons1.CM025847.1.Sebastes_schlegelii
LCFLDLNSSCRRLPKPRSETALLYTLLAFVSLLAVTLNLLVVISISHFRQLHTPTNTLLLSLAVSDLVVGLLVMPVEGLRYMETCWLLGVLMCALAPYVSYCLLSASVGNMVLISIDRYLAICDPLLYATKITLYRAKISICVCWACSLVYNGCILMGHLKRPDRFSTCHGECVVVINHISGTLDLFITFVGPCTAMVVLYMRVFVVAMSQLRVIRLQTAATGVTAAPTAKRSERKAARTLGIVIAVFLMCFCPYYYPSLAGEDTSTSLSYFAVLFWIMLLNSCANPVIYALFYPWFREAIRLIFTLRILQPDSRLVRIL
>LOCXPTAAR94.238.HIT1.TAAR.2R.328.7tm_1.exons1.CM025847.1.Sebastes_schlegelii
MDSTGDPPLCFPDLNSSCRRLPKPRSETALLYTLLAFVSLLAVTLNLLVVISISHFRQLHTPTNTLLLSLAVSDLVVGLLVMPVEGLRYMETCWLLGGLMCALAPYVSYCLLSASVGNMVLISIDRYLAICDPLLYATKITLYRAKISICVCWACSLVYNGCILMGHLKRPDRFSTCHGECVVVINHISGTLDLFITFVGPCTAMVVLYMRVFVVAMSQLRVIRLQTAATGVTAAPTAKRSERKAARTLGIVIAVFLMCFCPYYYPSLAGEDTSTSLSYFAVLSWIMLLNSCANPVIYALFYPWFREAIRLIFTLRVLQPDSRDDKVL
>LOCXPTAAR94.239.HIT1.TAAR.2R.328.7tm_1.exons1.CM025847.1.Sebastes_schlegelii
MDSTGGPPLCFPDLNSSCRRLPKPRSETALLYTLLAFVSLLAVTLNLLVVISISHFRQLHTPTNTLLLSLAVSDLVVGLLVMPVEGLRYMETCWLLGGLMCALAPYVSYCLLSASVGNMVLISIDRYLAICDPLLYATKITLYRAKISICVCWACSLVYNGCILMGHLKRPDRFSTCHGECVVVISHISGTLDLFISFVGPCTAMVVLYMRVFVVAMSQLRVIRLQTAATGVTAAPTAKRSERKAARTLGIVIAVFLMCFCPYYYPSLAGEDTSTSLSYFAVLSWIMLLNSCANPVIYALFYPWFREAIRLIFTLRILQPDSRDDKVL
>LOCXPTAAR69.240.HIT1.TAAR.2R.329.7tm_1.exons3.VHQL01001222.1.Sebastes_schlegelii
MEVEDAAELCFPQLLNTSCKKPTSPWPEAVLLNILLSTISLLTVALNLLVIISKKAYWQLHTPTNILLLSLAVSDFLVGLLLMPLEFLRKTSCWFLGDIMCSLYKYLSFVITSASVGIMVLISFDRYVAICDPLHYTTRITVNTVKLCDCLCWLCAVCYSSFFVKDDLTKPGRYNSCYGECVFVIDYIAGAVDLVLTFIVPVTVIIVLYMRVFAVAVSQARAMRSHITAVTLRLSVAQTANKSELKAARTLGILVVVFLMCFCPYYCFSITGEYLTNSSNAFFMLFLFYFNSCLNPVIYAFFYSWFRKSVKLILTLQILQPCSREANVL
>LOCXPOra1.6.HIT1.Ora.2R.316.V1R.exons1.CM025825.1.Sebastes_schlegelii
EFVRGMLYLSLTVVGVPGNATVILAFLLLLYQENRLLPTDAIVLHLACVNLLVVGVRCLLETLASFRLASIFGDVGCKAVIFVYRTCRSLSIWLTFVLSAYQCLSIAPPGSRWASARTLVAQYLGFVFLSLWLLNTCMSSAAILFSFGTKNDSSPSNYGINVQFCYVNFPSKLSKQANGAAQVGRDVVPMTLMTLASLIILVFLYKHSKQVKGLRSSNGVGVSGGAEQRAAKAVVALVTLYVVLYGVDNGLWVYTLTVRTTMTSSLISDLRIFFSSLYAALSPVVIIASNRKVNGRLRCVVQKKPVQEKDTCLSTM
>LOCXPOra2.7.HIT1.Ora.2R.313.V1R.exons1.CM025825.1.Sebastes_schlegelii
MDLCVTIKGVSFLLQTGMGILGNTVVLLAYAHIIYTDPKLLPVDMILCHLAFANLMLLLTRCVPQTMTVFGLRDLLNDPGCKVVIYTYRIGRALSVCITCMLSVFQAVTIAPAGPRLSRLKPALPSLVLPTFALLWLLNMAVCIAAPFFSMAPRNGTVPAFTLNLGFCHVDFRDHLSYVINGVAVSTRDFAFVALMLGSSGYILLLLHRHSRQVRGIRRSQGGGAETRAAKTVITLVVLYVVFFGIDNVIWIYMLTVAKVSPVVADMRVFFSSCYAALSPYFIISSNKKVKAKIVCSAEQDQPSSDNQESSDK
>LOCXPOra3.8.HIT1.Ora.2R.362.7tm_1.exons2.CM025825.1.Sebastes_schlegelii
MSEVLTVEAFLFGFLVFSGILGNILVIHVVFQSAFESPSRRLAPSDNILVHLSLANLLTSLFRTVPIFVSDLGLDVSLSPVWCRIFMLLWVWWRAVGCWVTLALSVFHCTTLRRQHVAFGPLAQQKERRRVWIVLGLVWGANLAFSIPALVYSTHVHGNFTVELMVISCTTRPLLGCVWEFPSNEQGSAFASSSLALNEVLPLVLMVCTNLATLHALAKHIRAVTSGGDSGGAHGELDKHVSSERKAAHVIMSLVSLFVVCWALQVAAVTYYNHDGGHHAEGLLTVAHFSASLFVGFSPMVVALGHGKLRRRIMSMILMWAKVLKCHREDTKEGGKSPKTKGKKGKQTVSIVQKETKVIKVK
>LOCXPOra4.9.HIT1.Ora.2R.332.7tm_1.exons4.CM025825.1.Sebastes_schlegelii
MSDPMEVDGDTELVGMGLRVSVSPVQTTFYIFLVILGIIGNAIVIGVIGKSVIMKRVGGSNSDIIIINMALSNLLVSVMRNTLLVISDMGLELYSSKEWCQVLMGIWVWLRSVNVWSTLFLSAFHLQTLRRVAPTVGSLHGPTGLPKLLMLSLALIWILNFIYSIPAHIFSTSGDSNSTETLMLVSSTTRPLLGCVWNFPSSYSGLAYATTSMVIHETVPIILMAFTNLGSLYTLYTHSRMRSSVPDAPVMKRVPAERRAAKVILALIMLFIASWGTSIISVNYFNYNRGSSAEFLLVIARFANIIFIAMSPAVLAVGHRRLRSFIKSTLAH
>LOCXPOra5.10.HIT1.Ora.2R.303.7tm_1.exons1.CM025841.1.Sebastes_schlegelii
SLLILRVFISCAGLVGNVFLILAIVQTKFSRVKSYELFLLGLAAANLEEILIVNIYDIIIILQTSSASLDNWSCRTLKFLTVFGEITSILFTVLISIFRQQKMRDASNRGNLPIYLDSIRSAWMVSGVCVALATLLSFPVFLMNHEGPAGNITTNSNGCPPDFFECSESYCPIVNRVYKYLFILVCNVLPLAIVTVTSCLIITVLLNQRKTVMPVVSVSGSRQFDKKSKGLRLQRSTIAVLAAMGLFQVDWTLYLIFQLTVSPDEFPFWTEAEFFISTSYTSISPYVYGIGNNLFSLKTFRKK
>LOCXPOlfC1.325.HIT1.OlfC.2R.877.ANF_receptor.exons9.CM025833.1.Sebastes_schlegelii
LMYSVLLYSYFSSAVPSPLHSTSCRLQGQFNLNGIHKAGDAVLGGLFHINFFSSFHDLSFTSEPQQPTCNSFDILGFRQAQTMAFAIDEINRNSNLLPNVTLGYSLYDNCGALFVGFSGALSLASGLEEQFILDKTCGGTPPVLGILGDSTSTRSIAISTVLGLYRLPMVSYFATCSCLSDRQKFPSFFRTIPSDAFQVRAMIQILRYFGWTWTGLLVSNDDYGLHAARSFQSDLGQSGGGCLAYLEVLPRGKDPAELRRIVDLMRKSTARVVIVFSQQSHMINLMEEVVRQNVTGLQWMASEAWTAATVLQTPHLMPYLSGTLGIAIRRGEIPGLRDFLLRIRTDIKHNNSYGNNMVNQFWEFTFQCRFAQPPAGWVEAGGELCTGQEDLESVETELLDISNLRPEYNVYKAVYALANALDDMLHCVPGRGPFSGHSCGSLQRLELWQLVYYLEKVNFTTPFGDQVSFDENGDALPIYDIMNWLWLPDGTTKVENVGEVKESAKGEKLTLDENKIFWNFESKQVISAFSDTYFPRSVCSESCPPGTRMARKKGQPECCFDCIPCSEGKISNETESMDCTSCPEDFWSSPQRDHCVPKKTEFLSYQEPLGICLTAIALLGTFICAVVLGIFIYHRSTPIVRANNSELSFQLLMSLKLCFLCSLLFIGRPRTWTCQLRHAAFGISFVLCVSCILVKTMVVLAVFKASKPGGGASLKWFGAVQQRGTVMVLTSIQAAICTAWLVSASPAPHKNTQYHNDKIVYECVVGSTVGFAVLLGYIGLLAILSFLLAFMARNLPDNFNEAKFITFSMLIFCAVWVAFVPAYISSPGKYADAVEVFAILASSFGLLVALFGPKCYIILLRPERNTKKAIMGRGIES
>LOCXPOlfC2.425.HIT1.OlfC.2R.877.ANF_receptor.exons9.CM025833.1.Sebastes_schlegelii
LMYSVLLYSYFSSAVPSPLHSTSCRLQGQFNLNGIHKAGDAVLGGLFHINFFSSFHDLSFTSEPQQPTCNSFDILGFRQAQTMAFAIDEINRNSNLLPNVTLGYSLYDNCGALFVGFSGALSLASGLEEQFILDKTCGGTPPVLGILGDSTSTRSIAISTVLGLYRLPMVSYFATCSCLSDRQKFPSFFRTIPSDAFQVRAMIQILRYFGWTWAGLLVSNDDYGLHAARSFQSDLGQSGGGCLAYLEVLPRGKDPAELRRIVDLMRKSTARVVIVFSQQSHMINLMEEVVRQNVTGLQWMASEAWTAATVLQTPHLMPYLSGTLGIAIRRGEIPGLRDFLLRIRTDIKHNNSYGNNMVNQFWEFTFQCRFAQPPAGWVEAGGELCTGQEDLESVETELLDISNLRPEYNVYKAVYALAYALDDMLHCVPGRGPFSGHSCGSLQRLELWQLVYYLEKVNFTTPFGDQVSFDENGDALPIYDIMNWLWLPDGTTKVENVGEVKESAKGEKLTLDENKIFWNFESKQVISAFSDTYFPRSVCSESCPPGTRMARKKGQPECCFDCIPCSEGKISNETESMDCTSCPEDFWSSPQRDHCVPKKTEFLSYQEPLGICLTAITMFGTFMCAVVLGIFIYHRSTPIVRANNSELSFQLLISIKLCFLCSLLFIGRPRLWTCQLRHAAFGISFVLCVSCILVKTMVVLAVFKASKPGGGASLKWFGAVQQRGTVMVLTSIQAAICTAWLVSASPAPHKNTQYYNDKIVYECVVGSTVGFAVLLGYIGLLAILSFLLAFMARNLPDNFNEAKLITFSMLIFCAVWVAFVPAYISSPGKYADAVEVFAILASSFGLLVALFGPKCYIILLRPEKNTKKAIMGRGIES
>LOCXPOlfC3.452.HIT1.OlfC.2R.867.ANF_receptor.exons9.CM025833.1.Sebastes_schlegelii
LIYSVLLNSYFSSAVPSPLHSTSCRLQGQFHLNGMHKAGDVVLGGLFQIHLFSVFPDLSFTSEPQQPTCNSFDILGFRQTQTMAFAIDEINRNSNLLPNVTLGYSLYDNCGALVIGFSGALSLASGLEEQFILDKTCVGTPPVLGILGDSSSTRSIAISAVLGLYRLPMVSYFATCSCLSDRQKFPSFFRTIPSDAFQVRAMIQILRRFDWTWAGLLFSNDDYGLHAARSFQSHLGQSGGGCLAYLEILPWDKDAAELRRIVDLMRKSTARVVIVFAHQSHMINLMEEVVRQNVTGLQWMASEAWTTATVLQTPHLMPYLSGTLGIAIRRGEIPGLRDFLLRIRPDIQHNSYGNSMVNQFWEFTFQCRFAPPPAGWVGAGGELCTGHEELESVETELLDISNLRPEYNVYKAVYALAYALDDMTRCVPGRGPFRGHSCASLQRLELWQLVYYLEKVNFTTPFGDQVSFDENGDALPIYDIMNWLWLPDGTTKVENVGEVKESAKGEKLTLDENKIFWNFESKQPPRSVCSESCPPGTRMARKKGQPVCCFDCIPCSEGKISNKTDSMDCTGCPEDFWSSPERDHCVPKKTEFLSYQEPLGICLTAITMFGTFMCAVVLGIFIYHRSTPIVRANNSELSFQLLISIKLCFLCSLLFIGRPRLWTCQLRHAAFGISFVLCVSCILVKTMVVLAVFKASKPGGGASLKWFGAVQQRGTVMVLTSIQAAICTAWLVSASPAPHKNTQYYNDKIVYECVVGSTVGFAVLLGYIGLLAILSFLLAFMARNLPDNFNEAKLITFSMLIFCAVWVAFVPAYISSPGKYADAVEVFAILASSFGLLVALFGPKCYIILLRPEKNTKKAIMGRGIES
>LOCXPOlfC4.460.HIT1.OlfC.2R.868.ANF_receptor.exons9.CM025833.1.Sebastes_schlegelii
IMYSVLLNSYFSSDVPSSLHSTYCRLQGQFHLNGMHKAGDVVLGGLFHINFFPSFPDFSFTSEPQNPTCNSFDILGFKQAQTMAFAIDEINRNSNLLPNVTLGYTLYDNCGALVVGFSGALSLASGLEEQFILDKTCVGTPPVLGILGDSSSTRSIAISTVLGLYRLPMVSYFATCSCLSDRKKFPSFFRTIPSDAFQVRAMIQILRRFGWTWTGLLVSNDDYGLHAARSFQSDLGQSGGGCLAYLEVLPWGKDPAELRRIVDLMRKSTARVVIVFAYESHMINLMEEVVRQNVTGLQWMASEAWTTGTVLQTPHLMPYLNGTLGIAIRRGEIPGLRDFLLRIRPDIQHNNRYGNNMVNQFWEYTFQCRFAPPPGGWVEAGGELCNGHEDLESVETELLDVSNLRPEYNVYKAVYALAYALDDMLRCLPGRGPFSGHSCGSWQRLELWQLVYYLENVNFTTQFGDQVSFDENGDALPIYDIMNWLWLPDGTTIVENVGEVKESAKGEKLTLDENKIFWNFESKQPPRSVCSESCPPGTRMAREKGQPECCFDCILCSEGKISNETDSMDCTSCPEDFWSSPQRDHCVPKKTEFLSYQEPLGICLTAITLLGTFICAVVLGIFIYHRSTPIVRANNSELSFQLLMSLKLCFLCSLLFIGRPRMWTCQLRHAAFGISFVLCVSCILVKTMVVLAVFKASKPGGGASLKWFGAVQQRGTVIVLTSIQAAICTAWLVSASPAPHKNTQYHNDKIVYECVVGSTVGFAVLLGYIGLLAILSFLLAFMARNLPDNFNEAKFITFSMLIFCAVWVAFVPAYISSPGKYADAVEVFAILASSFGLLVALFGPKCYIILLRPERNTKKAIMGRGIES
>LOCXPOlfC5.469.HIT1.OlfC.2R.868.ANF_receptor.exons9.CM025833.1.Sebastes_schlegelii
IMYSVLLNSYFSSAVPSPLHSTSCRLQGQFHLNGMHKAGDVILGGLFHLNFFSSFPDFSFTSEPQQPTCNSFDILGFRQAQTMAFAIDEINRNSNLLPNVTLGYSLYDNCGALVVGFSGALSLASDLEEQFILDKTCVGTPPVLGILGDSSSTRSIAISTVLGLYRLPMVSYFSTCSCLSDRQKFPSFFRTIPSDAFQVRAMIQILRRFGWTWAGLLVSNDDYGLQAARSFQSDLGQSGGGCLAYLEVLPRGKDPAELRRIVDLMRKSTARVVIVFAYESHMNNLMEEVVRQNVTGLQWMASEAWTTGTVLQTPHLMPYLSGTLGIAIRRGEIPGLRDFLLRIRPDIQHNNSYGNNMVNKFWEYTFQCRFAPPPADWVEARGELCNGQENLESVVTELLDVSNLRPEYNVYKAVYALAYALDDMLRCLPGRGPFSGHSCGSLQKLELWQLVYYLEKVNFITPFGDQVSFDENGDALPIYDIMNWLWLPDGTTKVENVGEVKESAKGEKLTLDEKKIFWNFESKQPPRSVCSESCPPGTRMARKKGQPECCFDCIPCSEGKISNETDSMDCNSCPEDFWSSPKRDHCVPKKTEFLSYQEPLGICLTAITLLGTFICAVVLGIFIYHRSTPLVRANNSELSFQLLMSLKLCFLCSLLFIGRPRMWTCKLRHAAFGISFVLCVSCILVKTMVVLAVFKASKPGGGASLKWFGAVQQRGTVVVLTSIQAAICTAWLVSASPAPHKNTQYHNDKIVYECVVGSTVGFAVLLGYIGLLAILSFLLAFMARNLPDNFNEAKFITFSMLIFCAVWVAFVPAYISSPGKYADAVEVFAILASSFGLLVALFGPKCYIILLRPERNTKKVIMGRGIES
>LOCXPOlfC6.475.HIT1.OlfC.2R.871.ANF_receptor.exons9.CM025833.1.Sebastes_schlegelii
LLLLMYSVLLYSHLSSAVPSPLHSTSCRLQAQFHLNGMHKAGDVVLGGLFKIHFFSVFPDLSFTSEPQQPTCHSFDVLGFRQAQTMAFAIDEINRNSNLLPNLTLGYTLYDNCVKLGIGFRAALSLASGREEQFMLDKTCVGTPPVLGIVGDTFSRGSIAISAVLGLYRLPMVSYFATCSCLSDRKKFPSFFRTIPSDAFQVRAMIQILRRFGWTWAGLLISDDDYGLHAARSFQSDLAQSGGGCLAYLEVLPWGKDAAELRRIVDLMRKSTARVVIVFALQSHMINLMEEVVRQNVTGLQWMASEAWTAATVLQTPHLMPYLSGTLGIAIRRGEIQGLRDFLLRIRPDIQHNNLYGNNVVNTFWEYTFQCRFAPPPAGWVEAGGELCTGQEDLESVETEFLDISNLRPEYNVYKAVYALAYALDDMLRCVPGRGPFSGHSCASLQRLELWQLVYYLEKVNFTTPFGDQVSFNENGDALPIYDVMNWLWLPDGRTKVENVGEVKESAKGEELTLDEDKIFWNFESKQPPRSVCSESCRPGTRMARKKGQPECCFDCIPCSEGKISNETDSMECTSCPEDFWSSPQRDHCVPKKIEFLSYQEPLGIFLTATTLLGTLICAVILGIFTYHRFTPVVRANNSELSFQLLMSLKLCFLCSLLFIGRPRMWTCQLRHAAFGICFVLCVSCILVKTMVVLAVFKASKPGGGASLKWFGAVQQRGTVIVLTSIQAAICTAWLASASPAPHKNTQYHNDKIVYECVVGSTFGFSVLLGYIGLLAILSFLLAFMARNLPDSFNEAKLITFSLLIFCAVWVAFVPAYISSPGKYADAVEVFAILASSFGLLVALFGPKCYIILLRPERNTKKAIMGRGIES
>LOCXPOlfC7.479.HIT1.OlfC.2R.871.ANF_receptor.exons9.CM025833.1.Sebastes_schlegelii
LLLLMYSVLLYSYFSSAVPSPLHSTSCRLQGQFHLNGMHRAGDVVLGGLFNIHFFSVFPDLSFTSEPQQPICHSFNVLGFRQAQTMAFAINEINRNSNLLPNMTLGYSLNDNCVNLRIGFRAALSLASGQVEQFLLDKTCVGTPPVLGIVGDTFSRGSIAISAVLGLYRLPMVSYFATCSCLSDRQKFPSFFRTIPSDAFQVRAIIQILRRFGWTWAGLLVSDDDYGLHAARSFQSDLAQSGGGCLAYLEVLPWDKDPAEIRRIVDLMRTSTARVVIVFALLSHMINLMEEVVRQNVTGLQWMASESWTAATVLQTPHLMPYLSGTLGIAIRRGEIPGLRDFLLRIRPDIKHNNSYGNNMVNQFWEYTFQCRFAPPHAGWVEAGGELCTGKEDLESVETEFLDISNLRPEYNVYKAVYALAYALDDMLRCVPGRGPFSGHSCASLQRLELWQFVYYLEKVNFTTPFGDQVSFDENGDALPIYDIMNWLWLPDGTTKVENVGEVKESAKGEKLTLDENKIFWNFDSKQPPRSVCSESCPPGTRMARKKGQPECCFDCIPCSEGKISNKTDSMDCTSCLEDFWSSPQRDHCVPKKSEFLSYQEPLGICLTATTLLGTFLCAVVLGIFIYHRSTPIVRANNSELSFQLLISLKLCFLCSLLFIGRPRMWICQLRHAAFGISFVLCVSCILVKTMVVLAVFEASKPGGGASLKWFGAVQQRGTVMVLTSIQAAICTAWLVSASPAPHKNTQYHNDKIVYECIVGSTVGFAVLLGYIGLLAILSFLLAFMARNLPDNFNEAKLITFSMLIFCAVWVAFVPAYISSPGKYADAVEVFAILASSFGLLVALFGPKCYIILLRPERNTKKAIMGRGIES
>LOCXPOlfC8.486.HIT1.OlfC.2R.871.ANF_receptor.exons9.CM025833.1.Sebastes_schlegelii
LLLLMYSVLLYSYFSSAVPSPLHSTSCWLQGQFPLNGMHRAGDVVLGGLFNIHFFSVFPDLSFTSEPQQPTCHSFNILGFRQAQTMAFAIDEINRNSNLLPNVTLGYSLNDNCQHLGIGFRAALSLASGQKEQFILDKTCVGTPSVLGIVGDTFSRGSIAISAVLSLYRLPMVSYFATCSCLSDRQKFPSFFRTIPSDAFQVRAMIQILRRFGWTWAGLLVSDDDYGLHAARSFQSDLAQSGGGCLAYLEVLSWDKDAAELRRIVDLMRKSTARVVIVFALQSHMINLMEEVVRQNVTGLQWMASEAWTAATVLQTPHLMPYLSGTLGIAIRRGEIPGLRDFLLNIRPDIQHNNSYGNNTVNQFWEHTFQCRFAPPPAGWVDAGGELCTGQEDLESVVTEFLDISNLRPEYNVYKAVYALAYALDDMLRCVPGRGPFSGHSCASLQRLELWQLVYYLEKVNFTTPFGDQVSFDENGDALPIYDIMNWLWLPDGTTKVENVGEVKESAKGEKLTLDEKKIFWNFESKQPPRSVCSESCPPGTRMARKKGQPECCFDCIPCSEGKFSNKTDSMDCTSCAEDFWSSPKRDHCVPKKTEFLSYQEPLGICLTATTLVGTFICAVVLGIFIYHRSTPIVRTNNSELSFHLLISLKLCFLCSMLFIGRPRMWTCQLRHAAFGISFVLCVSCILVKTMVVLAVFRASKPGGGASLKWFGAVQQRGTVMVLTSIQAAICTAWLVSASPAPHKNTQYHNDKIVYECVVGSTVGFAVLLGYIGLLAILSFLLAFMARNLPDNFNEAKFITFSMLIFCAVWIAFVPAYISSPGKYADAVEVFAILSSSFGLLVALFGPKCYIILLRPERNTKKAVMGRGIES
>LOCXPOlfC9.494.HIT1.OlfC.2R.875.ANF_receptor.exons9.CM025833.1.Sebastes_schlegelii
MWAFLDINLLLLKYSVLLYSYFSSAVPSPLHSTSCRLQGQFPLNGMHKAGDVVLGGLFQIHFFSIFPDLSFTSEPQQPNCHSFDVLGFRQAQTMAFAIDEINRNSNLLPNVTLGYSLNDNCINLGIGFRAALSLASGREDQFILDKTCVGTPPVLGIVGDSSSTRCIAISTVLGLYRLPMVSYFATCSCLSDRQKFPSFFRTIPSDAFQVRAMIQILRRFGWTWAGLLVSDDDYGLHAARSFQSDLAQSGGGCLAYLEVLPWDKDAAELRRIVDLMRKSTARVVIVFALQNHMINLMEEVVRQNVTGLQWMASESWTAATVLQTPHLMPYLGGTLGIAIRRGEIPGLRDFLLRIRPDTQHNNRYGYNMVNQFWEYTFHCRFAPPPAGWVEAGGELCTGQEDLESVKTEFLDISNLRSEYNVYKAVYALAYALDDMLRCVPERGPFSGHSCASLQRLELWQLVYYLEKVNFTTPFGDQVSFDENGDALPIYDIMNWLWLPDGTTKVENVGEVKESAKGEKLTLDEKKIFWNFDSKQPPRSVCSESCPPGTRIARKKGQPECCFDCIPCSEGKISNETDSMDCNSCPEDFWSSPQRDHCIPKKTEFLSYQEPLGICLTVITLLGTFICAVVLGIFIYHRSTPIVRANNSELSFQLLISLKLCFLCSLLFIGHPRLWTCQLRHAAFGISFVLCVSCILVKTMVVLAVFEASKPGGGASLKWFGAVQQRGTVMVLTSIQAAICTAWLVSASPAPHKNTQYHNDKIVYECIIGSTVGFAVLLGYIGLLAILSFLLAFMARNLPDNFNEAKFITFSMLIFCAVWVAFVPAYISSPGKYADAVEVFAILASSFGLLVALFGPKCYIILLRPERNTKKAIMGR
>LOCXPOlfC10.498.HIT1.OlfC.2R.871.ANF_receptor.exons9.CM025833.1.Sebastes_schlegelii
LLLLVYSVLLYSYFSSAVPSPLHSTSCWLQGQFPLNGMHKTGDVVLGGLFQVHFFSVFPDLSFTSEPQQPICHSFDVLGFRQAQTMAFAIDEINRNSNLLSNVTLGYSLNDNCINLGIGFRAALSLASGQEEQFMLDKTCIGTPPVLGIVGDSSSTRSIAISTVLGLYRLPMVSYFATCSCLSDRQKFPSFFRTIPSDAFQVRAMIQILRRFGWTWAGLLVSDDDYGLHAARSFQSDLAQSGGGCLAYLEVLPWGKDAAELRRIVDLMRKSTARVVIVFAHESHMINLMEEVVRQNVTGLQWMASEAWTAATVLQSSHLMPYLSGTLGIAIRRGEIPGLRDFLLKIRPDLQHNNSYGNNMVNQFWEYTFQCRFALPSVGWLENGGKLCTGQEDLQSVESELLDISNLRPEYNVYKAVYALAYALDDMLRCVPGRGPFSGHSCARLKRLELWQLVYYLEKVNFTTSFGDQVSFDENGDALPIYDIMNWLWLPDGQTKVENVGEVKESAKGEELTLDEDKIFWNFESKEPPRSVCSESCLPGTRMARKKGQPECCFDCIPCSEGKVSNKTDSMECTSCPEDFWSSPKRDHCVPKKIEFLSYQEPLGICLTATTLLGTFICAVVLGIFIYHRSTPIVRANNSELSFQLLMSLKLCFLCSLLFIGHPRLWTCQLRHAAFGISFVLCVSCILVKTMVVLAVFKASKPGGGASLKWFGAVQQRGTVMVLTSIQAAICTAWLVSASPAPHKNTQYHNDKIVYECAVGSTFGFAVLLGYIGLLAILSFLLAFMARNLPDSFNEAKLITFSMLIFCAVWVAFVPAYVSSPGKYADAVEVFAILASSFGLLVALFGPKCYIILLRPERNTKKTIMGRGIES
>LOCXPOlfC11.502.HIT1.OlfC.2R.864.ANF_receptor.exons9.CM025833.1.Sebastes_schlegelii
LMYSVLLYSYFSSAVPSPLHSTSCRLQGQFHLNGMHKAGDVVLGGLFEIHLFSVFPDLSFTSEPQQPTCHSFDVLGFRQAQTMAFAIDEINRNSNLLPNMTLGYSLNDNCNNLGIGFRAALSLASSREEQFMLDKTCVGTPTVLGIVGDSSSTRSIAISTVLGLYRVPMVSFFSTCSCLSDRQKFPSFFRTIPSDAFQVRAMIQILRRFGWTWTGLLVSNDDYGFHVARSFQSDLAQSGGGCLAYFEVLPWDKDAAELRRIVDLMRKSTARVVIVFAHEGHMINLMEEVVRQNVTGLQWMASEAWTAATVLQTPHLMPYLGGTLGIAIRRGGIPGLRDFLLKIRPDLQHNNSYGNNMVNQFWEYTFQCRFAPPPAGWVEAGGVLCTGQEDLESVETEFLDISNLRPEYNVYKAVYALAYALDDMLRCVPGRGPFSGHSCARLKRLELWQLVYYLEKVNFTTSFGDQVSFDENGDALPIYDVMNWLWLPDGKTKVENVGEVKESAKGEELTLDEDKIFWNFESKEPPRSVCSESCPPGTRMAIKKGEPECCFDCIPCSEGKVSNKTDSMECTSCPEDFWSSPQRDHCVPKKTEFLSYQEPLGICLTVITLLGTFICAVVLGIFIYHRSTPIVRANNSELSFQLLISLKLCFLCSLLFIGHPRLWTCQLRHAAFGISFVLCVSCILVKTMVVLAVFKASKPGGGTSLKWFGAVQQRGTVMVLTSIQAAICTAWLVSASPAPYKNTQYHNDKIVYECVIGSTFGFAVLLGYIGLLAILSFLLAFMARNLPDSFNEAKLITFSMLIFCAVWVAFVPAYISSPGKYADAVEVFAILASSFGLLVALFGPKCYIILLRPERNTKKTIMGR
>LOCXPOlfC12.504.HIT1.OlfC.2R.875.ANF_receptor.exons9.CM025833.1.Sebastes_schlegelii
MWAFLDINLLLLMYSVLLYSYFSSAVPSPLHSTSCRLQRQFHLNGMHKAGDVVLGGLFAINFFSFFPDLSFTSEPQQPTCHSFNVLGFRQAQTMAFAIDEINRNSNLLPNVTLGYSLNDNCNNLGIGFRAALSLASGQEEQFMLDKTCVGTPPVLGIVGDSSSRRSIAISTVLGLYRVPMVSYFATCSCLSDRQKFPSFFRTIPSDAFQVRAMIQILRRFGWTWTGLLVSDDDYGLHAARSFQSDLAQSGGGCLAYLEVLPWDKDSAELRRIVDLMRKSTARVVIVFAYESHMINLMEEVVRQNVTGLQWMASEAWTAATVLQTPHLMPYLNGTLGIAIRRGGIPGLRDFLLRIRPDKQHNNRYGNNMVNQFWEYTFRCRFAPAPAGWVEARGVLCTGQEDLESVESELLDISNLRPEYNVYKAVYALAYALDDMLRCVPGRGPFSGHSCASLQRLELWQLVYYLEKVNFTTPSGDQVSFDENGDALPIYDIMNWLWLPDGRTKVESVGEVKESAKGEELTLDEDKIVWNSESKEPPRSVCSESCPPGARMARKKGQPECCFDCIPCSEGKISNETDSMECTSCPEDFWSSPQHNHCVPKKIEFLSYQEPLGIFLTAITLLGTFICAVVLGIFIYHRSTPIVRANNSELSFQLLMSLKLCFLCSLLFIGHPRLWTCQLRHAAFGISFVLCVSCILVKTMVVLAVFNASKPGGGASLKWFGAVQQRGTVMVLTSIQAAICTAWLVSASPAPHKNTQYHNDKIVYECVVGSTVGFAVLLGYIGLLAIFSFLLAFMARNLPDNFNEAKFITFSMLIFCAVWVAFVPAYISSPGKYADAVEVFAILASSFGLSMALFGPKCYIILLRPERNTKKAVMGR
>LOCXPOlfC13.509.HIT1.OlfC.2R.868.ANF_receptor.exons9.CM025833.1.Sebastes_schlegelii
LMYSVLLYSYFSSAVPSPLHSTSCRLQRQFHLNGMHKAGDVVLGGLFEINFFSVFPDLSFTSEPQQPTCHSFNVLGFRQAQTMAFAIDEINRNSNLLPNVTLGYSLNDNCHNLGIGFRAALSLASGQEEQFILDKTCVGTLPVLGIVGDSSSRRSIAISTVLGLYRVPMVSYFATCSCLSDRQKFPSFFRTIPSDAFQVRAMIQILRRFGWTWTGLLVSNDDYGIHAARSFQSDLAQSGGGCLAYFEILPWDKDAAELRRIVDLMRKSTARVVIVFAHESHMINLMEEVVRQNVTGLQWMASEAWTAATVLQTPHLMPYLSGTLGIAIRRGEIPGLRDFLLRIHTDLQHNNSYGNNMVNTFWEYTFQCRFAPPPAGWVEAGGEVCTGQEDLESVETELLDISNLRPEYNVYKAVYALAYALDDMLRCVPGRGPFSGHSCASLQRLELWQLVYYLEKVNFTTPFGDQVSFDENGDALPIYDVMNWLWLPDGRTKVESVGEVKESAKGEELTLDEDKIVWNSESKEPPRSVCSESCPPGTRMARKKGQPECCFDCIPCSEGKISNETDSMECTSCLEDFWSSPQHNHCVPKKIEFLSYQEPLGIFLTAITLLGTFICAVVLGIFIYHRSTPIVRANNSELSFQLLMSLKLCFLCSLLFIGRPRLWTCQLRHAAFGISFVLCVSCILVKTMVVLAVFEASKPGGGASLKWFGAVQQRGTVIVLTSIQAAICTAWLVSASPAPHKNTQYHNDKIVYECVVGSTVGFAVLLGYIGLLAILSFLLAFMARNLPDNFNEAKFITFSMLIFCAVWVAFVPAYISSPGKYADAVEVFAILASSFGLLVALFGPKCYIILLRPERNTKKAIMGRGIES
>LOCXPOlfC14.514.HIT1.OlfC.2R.868.ANF_receptor.exons9.CM025833.1.Sebastes_schlegelii
LMYFMLFYSYFSSAVPSPHHSTSCRLQGQFHLNGMHKAGDVVLGGLFETHFFSVFPDLSFTSEPQQSTCHSFNVLGFRQAQTMAFAIDEINRNSNLLPNVTLGYSLYDNCNNLEIGFRAALSLASGQEEQFILDKTCVGTPPVLGIVGDSSSRRSMAISTVLGLYRVPMVSYFATCSCLSDRKKFPSFFRTIPSDAFQVRAMIQIIRRFGWTWTGLLVSDDDYGLHAARSFQSDLAQSGGGCLAYLEVLPWGKDAAELRRIVDLMRKSTARVVIVFAIQSHMINLMEEVVRQNVTGLQWIASEAWTTFTVLQTPHLMPYLGGTLGIAIRRGEIPGLREFLLRIRPDLQHKNSYGNSMVNTFWEYTFQCRFAPPPAGWVEAGGELCTGQEDLESAETELLDISNLRKEYNAYKAVYALAYALDDMLRCVPGRGPFSGHSCASLQRLELWQLVYYLEKVNFTTPFGDQISFDENGDALPIYDIMNWLWLPDGRIKVENVGEVKESAKGEELTLDEDKIVWNSKSKESPRSVCSESCPPGTRMARKKGQPECCFDCILCSEGKISNETDSMECTSCPEDFWSSPQRDYCIPKKIEFLSYQEPLGIFLTATTLLGTFICAVVLGILIYHRSTPIVRANNSELSFQLLMSLKLCFLCSLLFIGRPRLWTCQLRQAAFGISFVLCVSCILVKTMVVLAVFKASKPGGGASLKWFGAVQQRGTVIVLTSIQAAICTAWLVSASPAPHKNTQYHNDKIAYECVVGSTFGFAVLLGYIGLLAILSFLLAFMARNLPDSFNEAKLITFSMLIFCAVWVAFVPAYISSPGKYADAVEVFAILASSFGLLVALFGPKCYIILLRPERNTKKAIMARGIES
>LOCXPOlfC15.523.HIT1.OlfC.2R.864.ANF_receptor.exons9.CM025833.1.Sebastes_schlegelii
LMYSVLLYAYFSSAVPSPLHSTSCRLQGQFHLNGMHKTGDVVLGGLFHIHFFSSFSDLSFTSEPQQPTCHSFNVLGFRQAQTMAFAIDEINRNSNLLPNVTLGYSLYDNCNNLGIGFRAALSLASGQDEQFILDKTCVGTPSVLGIVGESSSRRSIAISTVLGLYRVPMVSYFATCSCLSDQQKFPSFFRTIPSDAFQVRAMIQIIRRFGWTWTGLLVSDDDYGLHAARSFQSDLAQSGGGCLAYLEFLPWGKDSAELRRIVDLMRKSTARVVIVFALQNHMINLMEEVVRQNVTGLQWMASEAWTTFPVLQTPHLMPYLGGTLGIAIRRGEIPGLREFLLRIRPDPQHNNSYGNNMVNKFWEYTFQCRFAPTPAGWVEAGGELCTGQEDLESAETELLDISNLRPEYNVYKAVYALAYALDDMLRCVPGRGPFSGHSCASLQRLELWQLVYYLEKVNFTTPFGDQVSFDENGDALPIYDIMNWLWLPDGRTKVENVGEVKESAKGEELTLDEDKIVWNSKSKEPPRSVCSESCPPGTRMARKKGQPECCFDCILCSEGKISNKTDSMECTSCPEDFWSSPQRDHCVPKKIEFLSYQEPLGIFLTATTLLGTFICAVVLGILIYHRSTPIVRANNSELSFQLLMSLKLCFLCSMLFIGHPRLWTCQLRHAAFGISFVLCVSCILVKTMVVLAVFNASKPGGGGSLKWFGAVQQRGTVIVLTSIQAAICTAWLVSASPAPHKNTQYHNDKIVYECVVGSTFGFAVLLGYIGLLAILSFLLAFMARNLPDSFNEAKLITFSMLIFCAVWVAFVPAYISSPGKYADAVEVFAILASSFGLLVALFGPKCYIILLRPERNTKKAIMGR
>LOCXPOlfC16.529.HIT1.OlfC.2R.864.ANF_receptor.exons9.CM025833.1.Sebastes_schlegelii
LMYSVLLYSYFPSAVPSPLHSTSCRLQGQFHLNGMHKAGDVVLGGLFAINFFSFFPDLSFTSEPQQSTCHSFNLIGFRQAQTMAFAIDEINKNSNLLPNLTLGYSLYDNCNSLGIGFRAALSLASGQDEQFILDKTCVGTPSVLGIVGESSSRRSIAISTVLGLYRVPMVSYFATCSCLSDRQKFPSFFRTIPSDAFQVRAMIQIIRRFGWTWTGLLVSDDDYGLHAARSFQSDLAQSGGGCLAYLEVLPWGKDAAELRRIVDLMRKSTARVVIVFALQNHMINLMEEVVRQNVTGLQWMASESWTAFPVLQTPHLMPYLGGTLGIAIRRGEIPGLREFLLRIRPDPQHNNSYGNNMVNKFWEYTFQCRFAPTPAGWVEAGGELCTGQEDLESAETELLDISNLRQEYNVYKAVYALVYALDDMLRCVPGRGPFSGHSCASLQRLELWQLVYYLEKVNFTTPFGDQVSFDENGDALPIYDIMNWLWLPDGRIKVESVGEVKESAKGEELTLDEDKIVWNSKSKEPPRSVCSESCPPGTRMARKKGQPECCFDCIPCSEGKISNKTDSMECTSCPEDFWSSPQRDHCVPKKIEFLSYQEPLGIFLTATTLLGTFICAVVLGILIYHRSTPIVRANNSELSFQLLMSLKLCFLCSLLFIGRPRLWTCQLRHAAFGISFVLCVSCILVKTMVVLAVFNASKPGGGASLKWFGAVQQRGTVIVLTSIQAAICTAWLVSASPAPHKNTQYHNDKIVYECVVGSTGGFAVLLGYIGLLAILSFLLAFMARNLPDSFNEAKLITFSMLIFCAVWVAFVPAYISSPGKYADAVEVFAILASSFGLLVALFGPKCYIILLRPERNTKKAIMGR
>LOCXPOlfC17.534.HIT1.OlfC.2R.876.ANF_receptor.exons9.CM025833.1.Sebastes_schlegelii
MGALLDTYLLLCLCLTLFFFSSSSSCSVSSSLSSSCKLRRKFHLNEMHKPGNVVLGGLFEVHYTSVFHERTFTSEPQQPSCQGFDTLGFRFAMTMAFAIDEINKNSHLLPNVTLGYSIYDSCGALVIGLSGAFSLASGLEQQFLLQENCLGTPPVLGIVGDAYSTFSIAISNVLGLYKTPIVSHFSTCSCLSDRQRFPSFFRTIPSDAFQVRAMIQILKHFGWTWVGLLVSDDDYGLHVARSFQSDLKQSGGGCLAYSEVLPWDSDPSKLKRIVHLIKTSTACVVMVFAHEINMIELLEEVVRQNVTGRQWIASEAWTAATVLQTPRLMPYLGGTLGIAIRRGEIPGLRDFLLRIRPDLHYNNSYGNSMVRQFWEYTFQCKFDPAGWVESEGTLCTGQEDIESVKTKFLDLSILRPEYNVYKAVYALAYALDDLLRCVPGRGPFSMHSCASLQRLEPWQLLHYLQKVNFTTPFGDQVSFDENGDALPIYDIVNWLWLPDGKTRVQTVGEVKESAEGEELTIDEDKIFWNFQLKESPQSVCSESCRPGTRMARKKGQPECCFDCIPCSEGKISNETDSMECTSCPEDFWSSPQRDHCVPKKTEFLSYQEPLGICLTSISLLGTFICAVVLGIFIFHRSTPMIRANNSELSFLLLVSLKFCFLCSLLFIVRPRLWTCQLRHAAFGISFVLSVSCILVKTMVVLAVFKASKPGGGASLKWFGAVQQRGTVLVLTCIQAAICTAWIVSASPAPHKNTQYHNDKIVYECVVGSTVGFAVLLGYIGLLAILSFLLAFLARNLPDNFNEAKLITFSMLIFCAVWVAFVPAYVNSPGKYADAVEVFAILASSFGLLVALFGPKCYIILLRPERNTKKAIMGRGT
>LOCXPOlfC18.544.HIT1.OlfC.2R.876.ANF_receptor.exons9.CM025833.1.Sebastes_schlegelii
MGAFFYTYLLLCLCLTLFFFSSSSLCSVFSSLSPSCKLRRKFHLNEMHKPGDVVLGGLFEVHYTSVFPERTFTSEPQQPSCQGFDTLGFRFAMTMAFAIDEINKNSHLLPNVTLGYSIYDNCGALVIGLSGALSLASGREEQFLLQENCLGTPPVLGIVGDAYSTFSIAISNVLGLYKMPIVSYFSTCSCLSDRQRFPSFFRTIPSDAFQVRTMIQILKHFGWTWVGLLVSDDDYGLHVARSFQSDLAQSGGGCLAYSEVLPWDSDPNKLKRIVHLIKTSTACVVMVFAHDIHMIQLLEEVVRQNVTGRQWIASEAWTAATVLQTPDLMPYLGGTLGIAIRRGEIPGLRDFLLRIRPDLHYNNSYGNSMVRQFWEYTFQCKFDPAGWVESEGTLCTGQEDIESVETKFLDLSILRPEYNVFKAVYALAYALVDLLHCVPGRGPFSMHSCASLQRLEPWQLLHYLQKVNFTTPFGDQVSFDENGDALPIYDIVNWLWLPDGRTNVQSVGMVKESDKGEELAIDEDKIFWNFQSKEPPRSVCSESCPPGTRMARKKGQPECCFDCIPCSEGKISNETDSRECTSCQEDFWSSPQRDHCIPKKTEFLSYQEPLGICLTTTSLLGTFICAVVLAIFTYHRSTPMVRANNSELSFLLLVSLKLCFLCSLLFIGRPRLWTCQLRHAAFGISFVLSVSCILVKTMVVLAVFKASKLGGGASLKWFGAVQQRGTVLALTFIQAAICTAWLVSASPAPHKNTQYHNDKIVYECVVGSKVGFAVLLGYIGLLAIVSFLLAFLARNLPDNFNEAKLITFSMLIFCAVWVAFVPAYVNSPGKYADAVEVFAILASSFGLLVALFGPKCYIILLRPERNTKKAIMGRGT
>LOCXPOlfC18.553.HIT1.OlfC.2R.876.ANF_receptor.exons9.CM025833.1.Sebastes_schlegelii
MGAFFDTYLLLCLCLTLFFFSFSSLCSVSSSLSPSCKLRRKFHLNEMHKPGDMVLGGLFEVHYTSVFPERTFTSEPQQPSCQGFDTLGYRLAMTMAFAIDEINKNSHLLPNVTLGYSIYDNCGALVIGLSGAFSLASGREEQFLLQENCLGTPPVLGIVGDAYSTFSIAYSNMLGLYKTPIVSYFSTCSCLSDRQRFPSFFRTIPSDAFQVRAMIQILKHFGWTWVGLLVSDDDYGLHVARSFQSDLKQSGGGCLAYSEVLPWDSDPSKLKRIVHLIKTSTASVVMVFAHEIHMIQLLEEVVRQNVTGRQWIASEAWTAATVLQTPHLMPYLGGTLGIAIRRGEIPGLRDFLLRIRPDLHYNNSYGNSMVRQFWEYTFQCKFDPAGWVESEGALCTGQEDLESVETKFLDLSILRPEYNVFKAVYALAYALDDLLRCVPGRGPFSMHSCASLQRLEPWQISHYLQKVNFTTPFGDQVSFDENGDALPIYDIVNWLWLPDGRIKVQSVGEVRESAKGEELAIDEDKIFWNFQSKEPPRSVCSESCPPGSRMARKKGQPECCFDCIPCSEGKISNETDSRECTSCQEDFWSSPQRDHCIPKKTEFLSYQEPLGICLTTTSLLGTFICAVVLAIFTYHRSTPMVRANNSELSFLLLVSLKLCFLCSLLFIGRPRLWTCQLRHAAFGISFVLSVSCILVKTMVVLVVFKASKPGGGASLKWFGVVQQRGTVLALTFIQAAICTAWLVSASPAPHKNTQYHNDKIVYECVVGSTVGFAVLLGYIGLLAIVSFLLAFLARNLPDNFNEAKLITFSMLIFCAVWVAFVPAYVNSPGKYADAVEVFAILASSFGLLVALFGPKCYIILLRPERNTKKAIMGRGT
>LOCXPOlfC19.567.HIT1.OlfC.2R.876.ANF_receptor.exons9.CM025833.1.Sebastes_schlegelii
MGAFLDTYLLLCLCLTLFFFSSSSLCSFFSSLSPSCKLRRKFHLNEMHKPGDVVLGGLFEVHYTSVFPERTFTSEPQQPSCQGFDILGFRNAMTMAFAIDEINKNSHLLTNVTLGYSLYDNCGALVIGLSGALSLASGQEEQFLLQENCLGTTPVLGIVGDSYSTFSIATSNVLGLYKMPIVSYFSTCSCLSDRQRFPSFFRTIPSDAFQVRAMIQILKHFGWTWVGLLVSDDDYGLHVARSFQSDLKQSGGGCLAYSEVLPWDSDPSELKRIVHLIKTSTAYVVMVFAHEIHMTDLMEEVVRQNVTGRQWIASEAWTAATVLQTPRFMAYLGGTLGIAIRRGEIPGLRDFLLRIRSDPSDSDNYGNNMVRQFWEYTFQCKFDPAGWVEDGGDQCSGQEDLESVETELLDVSYLRPEYNIYKAVYALAYALDDLQRCVPERVPFSMNSCATLQRLEPWQLLHYLQKVNFTTPFGDQVSFDENGDALPIYDIVNWLWLPDGRTNVQSVGMVKESAKGEELAIDEDKIFWNFQSKEPPRSVCSESCSPGTRMARKKGQPECCFDCIPCSEGKISNETDSRECTSCPEDFWSSPQRDHCIPKKTEFLSYQEPLGICLTTTSLLGTFICAVVLGIFTYHRSTPMVRANNSELSFLLLVSLKLCFLCSLLFIGRPRLWTCQLRHAAFGLSFVLCVSCILVKTMVVLAVFKASKPVGGASLKWFGAVQQRGTVLALTSIQAAICTAWLVSASPVPHKNTQYHNDKIVYECVVGSTVGFAVLLGYIGLLAIVSFLLAFLARNLPDNFNEAKLITFSMLIFCAVWVAFVPAYVNSPGKYADAVEVFAILASSFGLLVALFGPKCYIILLRPERNTKKAIMGRGT
>LOCXPOlfC20.572.HIT1.OlfC.2R.876.ANF_receptor.exons9.CM025833.1.Sebastes_schlegelii
MGALSDTYLLLCLCLTLFFFSSSSLCSVSSSLSSSCKLRRKFHLNEMHEPGDVVLGGLFEVHYTSVFPERTFTSEPQQPSCQGFDTLGYRFAMTMAFAIDEINKNSHLLTNVTLGYSLYDNCGALVIGLSGALSLASGREEQFLLQENCLGTTPVLGIVGDSFSTFSIATSNVLGLYKMPIVSYFSTCSCLSDRQRFPSFFRTIPSDAFQVRAMIQILKHFGWTWVGLLVSDDDYGLHVARSFQSDLKQSGGGCLAYSEVLPWDSDPSELKRIVHLIKTSTAYVVMVFAHEMHMTDLMEEVVRQNVTGRQWIASEAWTAATVFQTPRLMPYLGGTLGIAIRRGEIPGLRDFLLRIRSDPSDSDNYGNNMVRQFWEYTFQCKFDPAGWVEDGGDQCSGQEDLESVETELLDVSYLRPEYNIYKAVYALAYALDDLLRCVPGRGPFSMHSCASLQRLEPWQLLHYLEKVNFTTPFGDQMSFDENGDALPIYDIVNWLWLPDGKTRVQTVGEVKESAKGEELAIDEDKIFWNFQSKEPPRSVCSESCPPGTRMARKKGQPECCFDCIPCSEGKISNETDSRECTSCPEDFWSSPQRDHCIPKKTEFLSYQEPLGICLTTTSLLGTFICAVVLGIFTYHRSTPMVRANNSELSFLLLVSLKLCFLCSLLFIGRPRLWTCQLRHAAFGISFVLSVSCILVKTMVVLAVFKASRPGGGASLKWFGAVQQRGTVLALTFIQAAICTAWLVSASPVPHKNTQYHNDKIVYECVVGSTVGFAVLLGYIGLLAIVSFLLAFLARNLPDNFNEAKLITFSMLIFCAVWVAFVPAYVNSPGKYTDAVEVFAILASSFGLLVALFGPKCYIILLRPERNTKKAIMGRGT
>LOCXPOlfC21.574.HIT1.OlfC.2R.884.ANF_receptor.exons9.CM025833.1.Sebastes_schlegelii
MGAFIDTFLLLYIYLILILFSSYFFLSESSSLLSPCTLRRQFNLNGMHKPGDVVLGGLFEVHYTSIFPELTFTSEPNQLSCQGFDPPGFRHAMTMAFAIDEINKNSNLLPNVTLGYSLYDNCATLVIGFSAALLLASGREELFLLQENCLGTPPVLGIVGDSFSTFSIATSDVLGLFKLPIVSYFATCSCLSDRQRFPSFFRTIPSDAFQVRAMIQILKRFGWTWVGLLVSDDDYGLHVARSFQSDLTQSGGGCLAYSEILPWGENPAELKRIVDVMKKSTAHVVIVFAHQIHMIQLMEEVVRQNVTGLQWMASEAWTAAAVLQTPRLMPYLGGTLGIAIRRGEIPGLRDFLLRIRPDLHDNNYGHSMVRQFWEYTFQCRFSPPPAGWVEAGEDLCTGQEDLESEETEFLDVSNLRPEYNIYKAVYALAYALDDMLQCQPGSGPFSGHSCATLQTLEPWQLMFYLEKVNFTTPFGEQVSFDENGDALPIYDIMNWLWLPDGRTKVQSVGVVMKSASKGEDLTLDEEQIFWNFDSKQVSPFYFCLCSESCPPGTRMARKKGQPVCCFDCVPCSEGKFSNERDSMECTSCPEDFWSSPKRDHCVPKKTEFLSYHEPLGICLTTASLFGTVICAVVLGIFTYHRSTPMVRANNSELSFLLLVSLKLCFLCSLLFIGRPRLWTCQLRHAAFGISFVLCVSCILVKTMVVLAVFKASKPGGGASLKWFGAVQQRGTVMVLTSIQAAICTAWLVSVSPAPHKNTQYYNDKIVYECVVGSTVGFAVLLGYIGLLAILSFLLAFLARNLPDNFNEAKLITFSMLIFCAVWVAFVPAYVNSPGKYADAVEVFAILASSFGLLVALFGPKCYIILLRPERNTKKAIMGRGTTKS
>LOCXPOlfC22.582.HIT1.OlfC.2R.881.ANF_receptor.exons9.CM025833.1.Sebastes_schlegelii
MGAFIETFLLLYVYLMLILFLSSFFLSESSSLFSSCKLRRQFYINGMHKPGDVVLGGLFEVHYTSVFPELTFTSEPKQLSCQGFDPPGFRHAMTMAFAINEINKNSNLLPNVTLGYSLYDNCATLVIGFSAALLLASGREEQFLLQENCLGTPPVLGIVGDSISTSSIATSDVLGLFKLPIVSYFATCSCLSDRQRFPSFFRTIPSDAFQVRAMIQILKRFGWTWVGLLVSDDDYGLHVARSFQSDLTQSGGGCLSYSEILPWGEKTAELKRIVDVMKESTARVVIVFAHRIHMIQLMEEVVMQNVTGLQWMASEAWTAAPVLQTPRLMPYLGGTLGIAIRRGEISGFRDFLLRLRPDLHDNNYGHSMVRQFWEYIFQCRFAPPPAGWVEAGGDLCTGHEDLESVETEFLDVSNLRPEYNIYKAVYALAYALDDMLQCQPGRGPFSGHSCATLQTLEPWQLMYYLENVNFTTPFGDEVSFDDNGDALPIYDIMNWLWLPDGRTKVQSVGVVKKSASKGEELILDEDKIFWNFDIKQPPLSVCSDSCLPGTRMARKKGQPVCCFNCVPCSEGKFSNDTDSMECTSCPEDFWSSPQRDHCVPKKTEFLSYHELLGICLTTTSLLGTFICALVLGIFTYHRSTPMVRANNSELSFLLLMSLKLCFLCSLLFIGRPKLWTCQLRHAAFGISFVLSVSCILVKTMVVLAVFKASKPGGGTSLKWFGAVQQRGTVMVLTSIQAAICTAWIVSASPAPHKNTQYYNDKIVYECVVGSTVGFAVLLGYIGLLAILSFLLAFLARNLPDNFNEAKLITFSMLIFCAVWVAFVPAYVNSPGKYADAVEVFAILASSFGLLVALFGPKCYIILLRPERNTKKAIMGRETMKT
>LOCXPOlfC23.585.HIT1.OlfC.2R.884.ANF_receptor.exons10.CM025833.1.Sebastes_schlegelii
MGAFIDTFLLLYVYLILILFSSYFLLSESSSLLSPCKIRRQLYLNGMRQPGDVVLGGLFEVHYTSVFPKLTFTSEPKQLSCQGFDPPGFRHAMTMAFAINEINKNSNLLPNVTLGYSLYDNCATLVIGFSAALLLASGREEQFLLQENCLGTPPVLGIVGDSISTFSIATSDVLGLFKLPIVSYFATCSCLSDKRRFPSFFRTIPSDAFQVRAMIQILKRFGWTWVGLLVSDDDYGLHVARSFQSDLTQSGGGCLAYSEILPWGENPSELKRIVEVMKKSTARVVIVFAHRIHMIQLMEEVVRQNVTGLQWMASEAWTATAVLQTPHLMPYLGGTLGIAIRRGEISGLRDFLLRIRPDLHDDNYGHSLVRQFWEYTFQCRFAPPPAGWVEAGGDLCSGHEDLESVETDFLDVSNLRPEYNIYKAVYALAYALDDMLHCQPRRGPFSGHSCATLQTMEPWQLMFYLEKVNFTTQFGDQVSFDENGDALPIYDIMNWLWLPDGRTKVQNVGVVKKSASKGEELILDEDKIFWNFDSKQVAGSPLSVCSESCPPGTRMARKKGQPVCCFDCDPCSEGKFSNDTDSMECTSCPEDFWSSPQRDHCVPKKTEFLSYEEILGICLTATSLLGTFICAVVLGIFICHRSTPMVRANNSELSFLLLVSLTLCFLCSLLFIGRPRLWTCQLRHAAFGISFVLSVSCILVKTMVVLAVFKASKPGGGASLKWFGAVQQRGTVMVLTSIQAAICTAWLVSASPAPHKNTQYYNDKIVYECVVGSTVGFAVLLGYIGLLAILSFLLAFLARNLPDNFNEAKLITFSMLIFCAVWVAFVPAYVNSPGKYADAVEVFAILASSFGLLVALFGPKCFIILLRPEKNTKKAIMGRGTIKT
>LOCXPOlfC24.587.HIT1.OlfC.2R.871.ANF_receptor.exons8.CM025833.1.Sebastes_schlegelii
MEISALFSGLILSLGLCELNSALALNGYGDGVKQRDGVNTEASSVKCKLQGTTRLPAFSMDGDYVIGGVFSIHNGMHTLKHNYTTMPEPLRCTGSIDSRELRFSRAMVFAIEEINNSTELLPGIKLGYQIYDSCASVPVAVHVAFQLSSGLDPVFYLGDNCSQSGIVMATVGESGSTPSISMSRIIGPFNIPQVSHFATCACLSDKQQYPSFFRTIPSDQFQADALAKLVKHFGWTWIGAVRSDSDYGNNGMASFLDAAHKEGICVEYSESFYRTHPRNKIQRVADVIRRSTATVVVAFTSPGDMRILLEELSLEPSPPRQWIGSEAWVTDPDMLRFSFCAGAIGFGIEQSVIPGLRDFLLDLSPPKVAASLVFTEFWEDAFNCRLGTSAATDKSVCDGTEDIEMIQSPYTDTSQLRITNMVYKAVYAIAHAIHNAVCQETNSITQCDKFARIESKKVLTQLKKVHFSQNGYNVSFDAKGDPVATYELINWQKSESGSIELVTVGHYDASLPVGKEFRINRNLTWVEGGTQVPVSVCTDSCPPGTRKVLQKGKPICCYDCILCPEGEISNATDSPDCFPCPKEFWPNAERDTCLPKPVEFLSFNEVLGIILAAFSVGGACLAIITAAVFYRHRTSPIVRANNSELSFLLLFSLTLCFLCSLTFIGAPSEWSCMLRHTAFGITFVLCMSCVLGKTIVVLMAFKATLPGSNVMKWFGPPQQRMTVVSFTFIQVLICTIWLVVSPPFPKKNLTTYKERIILECALGSAIGFWAVLGYIGLLAVFCFVLAVLARKLPDNFNEAKLITFSMLIFCAVWITFIPAYISSPGKFTVAVEIFAILASSFGLILCIFAPKCFIILFKPEKNTKKHLMNKN
>LOCXPOlfC24.593.HIT1.OlfC.2R.876.ANF_receptor.exons8.CM025833.1.Sebastes_schlegelii
MEISALVIGLILSLGLCKLNSDLALNGSGAGVKQKAGFTEAGVNNEDSSVKCKLQGTTRLPAFSMDGDYIIGGVFSIHYNMHTVKHNYTTMPEPLRCTGSIDSRELRFSRAMVFAIEEINNSTELLPGIKLGYQIYDSCASVPMAVHVAFQLSSGLDPVFYPGDNCSQSGMVMAIVGESGSTPSISMSRIIGPFNIPQVSHFATCACLSDKQQYPSFFRTIPSDQFQADALAKLVKHFGWTWIGAVRSDSDYGNNGMASFLDSAHKEGICVEYSESFYRTHPRNKIQRVADVIRRSTATVIVAFTSPGDMRILLEELSLEHSPPRQWIGSEAWVTDPDMLRFSFCAGAIGFGIEQSVIPGLRDFLLDLSPPKVAASLVFTEFWEDAFNCRLGTSAASNKSVCDGTEDIEMIQSPYTDTSQLRITNMVYKAVYAIAHAIHNAVCQETNAITQCDKFVRIESKKVLTQLKKVHFSQNGYNVSFDAKGDPLATYELVNWQKSESGSIELVTVGHYDASLPVGKEFRINRNLTWVEGGTQVPVSVCTDSCPPGTRKVLQKGKPICCYDCILCPEGEISNATDSPDCFPCPKEFWPNAERDTCLPKPVEFLSFNEVLGIILATFSVGGACLAIITAAVFYRHRTSPIVRANNSELSFLLLFSLTLCFLCSLTFIGAPSEWSCMLRHTAFGITFVLCMSCVLGKTIVVLMAFKATLPGSNVMKWFGPPQQRMTVVSFTFIQVLICTIWLVVSPPFPMKNLTTYKERIILECALGSAIGFWAVLGYIGLLAVFCFVIAVLARKLPDNFNEAKLITFSMLIFCAVWITFIPAYISSPGKFTVAVEIFAILASSFGLILCIFAPKCFIILFKPEKNTKKHLMNKN
>LOCXPOlfC25.619.HIT1.OlfC.2R.871.ANF_receptor.exons8.CM025833.1.Sebastes_schlegelii
MEISVLVIGLILSLGLCELNSALALNGSGDGMKQRAGVNTEDSSVKCKLQGTTRLPAFSMDGDYVMGGVFAIHYYLHTVKHNYTTMPEPLRCTGSIVSRELRFSRAMVFAIDEINNSTELLPGIKLGYQIYDSCASVPVVVHVAFQLSSGLDPVFYTGDNCSQSGMVMAIVGESGSTPSISMSRIIGPFNIPQVSHFATCACLSDKQQYPSFFRTIPSDQFQADALAKLVKHFGWTWIGAVRSDSDYGNNGMASFLDSAHKEGICVEYSESFYRTNPRSKIQRVADVIRRSTATVVVAFTSPGDMRILLEELSLEPCPPRQWIGSEAWVTDPDMLRFIFFAGAIGFGIEQSVIPGLRDFLLDLSPPKVAASPVFTEFWEDTFNCRLGTSAATDKSVCVGTEDIETIQSPYTDTSQLRITNMVYKAVYAIAHAIHNAVCQETNSITQCDKFARIESKEVLTQLKKVNFSQNGYDVSFDANGDPVATYELVNWQKTESGSIELVTVGHYDASLPVGQEFRINRNLTWVEDGTQVPVSVCTDSCPPGTRKVLQKGKPICCYDCILCPEGEISNDTDSPDCFPCPKEFWPNAERDTCLPKPVEFLSFNEVLGIILAAFSVGGACLAIITAAVFYHHRTSPIVRANNSELSFLLLFSLTLCFLCSLTFIGAPSEWSCMLRHTAFGITFVLCMSCVLGKTIVVLMAFKATLPGSNVMKWFGPPQQRMTVVSFTFIQVLICTIWLVLSPPFPKKNLTTYKERIILECALGSAIGFWAVLGYIGLLAIFCFVLAVLARKLPDNFNEAKLITFSMLIFCAVWITFIPAYISSPGKFTVAVEIFAILASSFGLILCIFAPKCFIILFKPEKNTKKHLMNKN
>LOCXPOlfC26.631.HIT1.OlfC.2R.813.ANF_receptor.exons8.CM025833.1.Sebastes_schlegelii
LPAFSMDGDFIIGGVFSIHYNMHTVKHNYTIMPEPPRCTGSISLRELRFSRAMVFAIDEINNSTELLPGIKLGYQIYDSCASVPVVVHVAFQLSSGLDPVFYTGDNCSQSGMVMAIVGESGSTPSISMSRIIGPFNIPQVSHLATCACLSDKQQYPSFFRTIPSDQFQADALAKLVKHFGWTWIGAVRSDSDYGNNGMASFLDAAHKEGICVEYSESLHWTNPRSKIQRVADVIRRSTAMVVVAFISAGDLRILLEELLLEPSPPRQWIGSESWVTHPDMLRFMVCVGAIGFGIEQSVIPGLRDFLLDLSPPKVAASPVLTEFWEDTFNCRLGINKSVCDGTEDIEMIQSPYTDTSQFRITNLVYKAVYAIAHAIHNAVCQETNSVTQCDKFARIDTKKVLTQLKKVHFSQNGYDVSFDANGDPVATYELINWQKTESGSIKMVTVGHYDASLPVGQEFRINRNLTWMEGGTQVPVSVCTDSCPPGTRKVLQKGKPICCYDCILCPEGEISNATDSPDCFPCPKEFWPNAERDTCLPKPMEFLSFNEVLGIILAAFSVGGACLAIITAAVFYRHRTSPIVRANNSELSFLLLFSLTLCFLCSLTFIGAPSEWSCMLRHTAFGITFVLCMSCVLGKTIVVLMAFRATLPGSNVMKWFGPPQQRMTVVSFTFIQVLICTIWLVLSPPFPMKNLTTYKERIILECALGSAIGFWAVLGYIGLLAVFCFVLAVLARKLPDNFNEAKLITFSMLIFCAVWITFIPAYISSPGKFTVAVEIFAILASSFGLIMCIFAPKCFIILFKPEKNTKKHLMNKN
>LOCXPOlfC27.636.HIT1.OlfC.2R.871.ANF_receptor.exons8.CM025833.1.Sebastes_schlegelii
MEISALVIGLILSLGLCELKSALALNGSGDGVKQKAGVNTEASSVKCKLQGTTRLPAFSMDGDYVMGGVFAIHYNMHTVKLNYTTMPEPLRCKGSIKSRELRSSRAMVFAIEEINNSTELLPGIKLGYQIYDSCASVPMAVHVAFQLSSGLDPVFYTGDNCSQSGMVMAIVGESGSTPSISMSRIIGPFNIPQVSHFATCACLSDKQQYPSFFRTIPSDQFQADALAKLVKHFGWTWIGAVRSDSDYGNNGMASFLDSAHKEGICVEYSESFYRTNQRSRIQRVADVIRRSTATVVVAFSSAGDMRILLEELSLEHSPPRQWIGSEAWVTDPDLLRFSFCAGAIGFGIEQSVIPGLRDFLLDLSPPKVAASPVLTEFWEDTFNCRLGTSTATDKSVCDGTEDIETIQSPYTDTSQLRITNMVYKAVYAIAHAIHNAVCQETNSITQCDKFARIESKEVLTQMKKVSFSQNGYDVSFDANGDPVATYELVNWQKSESGSIEMVTVGHYDASLPVGQEFRINRNLTWVKGGTQVPVSVCTDSCPPGTRKVLQKGKPICCYDCILCPEGEISNATDFPDCFPCPKEFWPNAERDTCLPKPVEFLSFNEVLGIILTAFSVGGACLAIITAAVFYHHRTSPIVRANNSELSFLLLFSLTLCFLCSLTFIGAPSEWSCMLRHTAFGITFVLCMSCVLGKTIVVLMAFKATLPGSNVMKWFGPPQQRMTVVSFTFIQVLICTIWLVLSPPFPKKNLTTYKERIILECALGSAIGFWAVLGYIGLLAVFCFVIAVLARKLPDNFNEAKLITFSMLIFCAVWITFIPAYVSSPGKFTVAVEIFAILASSFGLILCIFAPKCFIILFKPEKNTKKHLMNKN
>LOCXPOlfC28.643.HIT1.OlfC.2R.867.ANF_receptor.exons8.CM025833.1.Sebastes_schlegelii
MEISALFIGLILSLGLCELNSALVLNGSGEVVKQRAGLSTEDASVKCKLQGTTRLPVFSMDGDFIIGGVFSIHYNMHTVKHNYTIMPEPPRCTGSINSRELRFSRAMVFAIEEINNSTELLPGIKLGYQIYDSCASVPVAVHVAFQLSSGLDPVFYTGDNCSQSGMVMAIVGESGSTPSISMSRIIGPFNIPQVSHFATCACLSDKQQYPSFFRTIPSDQFQADALAKLVKLFGWTWIGAVRSDSDYGNNGMASFLDAAHKEGICVEYSESFYRTNPRSRIQRVADVIRRSTAMVVVAFISAGDMRILLEELSLEPSPPRQWIGTESWVTHPDMLRFKFCAGAIGFGIGQSVIPGLRDFLLDLSPPKVAASPVFTEFWEDIFNCRLGKNTSVCDGTEDIEMIQSPYTDTSQFRITNLVYKAVYAIAHAIHNAVCQEINSITQCDKLARIESKKVLTQLKKVHFSQNGYDVSFDANGDPVATYELVNWQKSESGSIELVTVGHYDASLPVGKEFRINRNLTWVEGGTQMPVSVCTDSCPPGTRKVLQKRKPICCYDCILCPEGEISNATDSPDCFPCPKEFWPNAERDTCLPKPVEFLSFNEVLGIILAAFSVGGACLAVITAAVFYRHRTSPIVRANNSELSFLLLFSLTLCFLCSLTFIGAPSEWSCMLRHTAFGITFVLCMSCVLGKTIVVLMAFRATLPGSNVMKWFGPPQQRLTVVSFTFIQVLICTIWLVLSPPFPMKNLTTYKERIILECALGSAIGFWAVLGYIGLLAVFCFVLAVLARKLPDNFNEAKLITFSMLIFCAVWITFIPAYISSPGKFTVAVEIFAILASSFGLILCIFAPKCFIILFKPEKNTKKHLMNKS
>LOCXPOlfC29.649.HIT1.OlfC.2R.866.ANF_receptor.exons8.CM025833.1.Sebastes_schlegelii
MEISVLVIGLILSLGLCELNSALALNGSWEGVKQRAGLSTEASSVKCKLQGTTRLPVFSMDGDYIIGGVLSIHHYMHIVKHNYTTMPEPPRCTGSVDGRDLRFSRAMIFAIEEINNSTELLPGIKLGYQIYDSCASVPVAVHVAFQLSSGLDPVFYTGDNCSQSGMVMAIVGDSESTPSISMSRIIGPFNIPQVSHFATCACLSDKQQYPSFFRTIPSDQFQADALAKLVKHFGWTWIGAVRSDTDYGNNGMASFLDAAHKEGICVEYSESFYRTHPRNKIERVADVIRRSTAMVIVAFISAGDLMILLEELSLEPSPPRQWIGSESWVTDPDMLRFKFLAGAVGFGTEQSVIPGLRDFLLDLSPPKVAASPVLTEFWEDTFNCRLGTNKSVCDGTEDIETIQSPYTDTSQLRITNMVYKAVYAIAHAIHSAVCQETNSITQCDKFARIEPKKVLTQLKKVSFSQNGYDVSFDANGDPVATYELVNWQKTQSGIIEMVTVGHYDASLPVGQEFRINRNLTWVKGDTQVPVSVCTDSCPPGTRKVLQKGKPICCYDCILCPEGEISNATDSPDCFPCPKEFWPNAERDTCLPKPVEFLSFNEVLGIILTAFSVGGACLAIITAAVFCHHRTSPIVRANNSELSFLLLFSLTLCFLCSLTFIGVPSEWSCMLRHTAFGITFVLCMSCVLGKTIVVLMAFKATLGSNVMKWFGPPQQRMTVVSFTFIQVLICTIWLIVSPPFPKKNLTTYKERIILECALGSAIWFWAVLGYIGLLAVFCFVLAVLARKLPDNFNEAKLITFSMLIFCAVWITFIPAYVSSPGKFTVAVEIFAILASSFGLILCIFAPKCFIILFKPEKNTKKHLMNKN
>LOCXPOlfC30.655.HIT1.OlfC.2R.870.ANF_receptor.exons8.CM025833.1.Sebastes_schlegelii
MEISALFIGLILSLGMCELNSALDLNGSGAKQRAGLSTEDSSVKCKRQGTTRLPAFSMDGDYVIGGVLSLHHYMHTVKHNYTTMPEPLRCKGSIDSRELRFSRAMVFAIEEINNSTELLPGIKLGYQIYDSCASVPVAVHVAFQLSSGLDPVFYTGDNCSQSGMLMAIVGESGSTPSISMSRIIGPFNIPQVSHFATCACLSDKQQYPSFFRTIPSDQFQADALAKLVKHFGWTWIGAVRSDSDYGNNGMASFLDAAHKEGICVEYSESFYRTHPRNKIQRVADVIRRSTAMVIVAFTTSGDLMILLEELSLEPSPPRQWIGTESWVTDPDMLRFKFCAGAVGFGTEQSVIPGLRDFLLDLSPPKVAASPVLTEFWEDTFNCRLGTSAATDKSVCDGTEDIETIQSPYTDTSQLRITNMVYKAVYAIAHAIHNAVCQETNSITQCDKFARIESKKVLTQLKKVSFSQNGYDVSFDANGDPVATYELVNWQKTQSGSIEMVTVGHYNASLPVGQEFRINRNLTWVEDGTQVPVSVCTDSCPPGTRKVLQKRKPICCYDCILCPEGDISNATDSPDCFPCPKEFWPNAERDTCLPKPVEFLSFNEVLGIILAAFSVSGACLAIITAAVFYHHRKSPIVRANNSELSFLLLFSLTLCFLCSLTFIGAPSEWSCMLRHTAFGITFVLCMSCVLGKTIVVLMAFRATLPGSNVMKWFGPPQQRMTVVSFTFIQVLICTIWLVVSPPFPMKNLTTYKERIILECALGSAIGFWAVLGYIGLLAVFCFVLAVLARKLPDNFNEAKLITFSMLIFCAVWITFIPAYVSSPGKFTVAVEIFAILASSFGLILCIFAPKCFIILFKPEKNTKKHLMNKNV
>LOCXPOlfC25.660.HIT1.OlfC.2R.871.ANF_receptor.exons8.CM025833.1.Sebastes_schlegelii
MEISALVIGLILSLGLCELNSALVLNGSGVGVKQRAELSTEASSVKCKLQGTTRLPAFSMDGDYIIGGVLSIHHYMHTVKHNYTTMPEPLRCKGSIDSRELRFSRAMVFAIEEINNSTKLLPGIKLGYQIYDSCASVPVAVHVAFQLSSGLDPVFYTGDNCSQSGMVMAIVGESGSTPSISMSRIIGPFNIPQVSHFATCACLSDKQQYPSFFRTIPSDQFQADALAKLVKHFGWTWIGAVRSDSDYGNNGMASFLDAAHKEGICVEYSESFYRTNPRSRIQRVADVIRRSTAMVVVAFTSSGDLRILLEELLLESSPPRQWIGSESWVTDPDMLRFSFCAGAIGFGIEQSVIPGLRDFLLDLSPPKVAASPVLTEFWEDAFHCRLGTSAASNKSVCVGTEDIETIQSPYTDTSQLRITNMVYKAVYAIAHAIHNAVCQETNSITQCDKFARIESKKVLTQLKKVNFSQNGYDVSFDANGDPVAIYELVNWQKTESGSIELVTVGHYDASLPVGQEFRINRNLTWVKGGTQVPVSVCTDSCPPGTRKVLQKGKPICCYDCILCPEGEISNATDSPDCFPCPKEFWPTAERDTCLPKPVEFLSFNEVLGIILAVFSVGGACLAIITAAVFYRHRTSPIVRANNSELSFLLLFSLTLCFLCSLTFIGAPSEWSCMLRHTAFGITFVLCMSCVLGKTIVVLMAFKATLPSSNVMKWFGPPQQRMTVVSFTFIQVLICTIWLVVSPPFPMKNLTTYKERIILECALGSAIGFWAVLGYIGLLAIFCFVLAVLARKLPDNFNEAKLITFSMLIFCAVWITFIPAYVSSPGKFTVAVEIFAILASSFGVILCIFAPKCFIILFKPEKNTKKHLMNKN
>LOCXPOlfC31.671.HIT1.OlfC.2R.861.ANF_receptor.exons9.CM025833.1.Sebastes_schlegelii
VLIVLFSSFLLPVFSSLSLSCKLRRQFNLNGLHKPGDVVLGGLFEVHYSSVFPELSFTTEPNQPRCQGFDILGFRHSQTMAFAINEINMNTNLLPNVTLGYSLYDNCATLGIAFRASLSLASGQEEQFLLDETCEGAPPVLGIVGDSYSTFTIAMSSVIGLYKLPIVSYFATCPCLSDRQRFPSFFRTIPSDTFQVRAMIQILMHFGWTWAGLLVSDDDYGLHAARSFQSDLAHSGGGCLAYSEILPWGNDPSELGRIVDLIKTSTAQVVIVFAHETHMIHLMEEVVRQNVTGRQWIASEAWTAAAVLQTPRLMPYLGGTLGIAIRRGEIPGLRDFLLRIRPDLHYNNSYGNNIVRQFWEYTFPCRFAPPPAGWVMAGGDLCTGHEDLESVESELLDVSELRPEYNVYKAVYALAYALDDMLRCAPGRGPFSGHSCASLQRLEPWQLVHYLQNVNFTTSFGDRVSFDENGDALPIYDIMNWLLLPDGRIKVESVGEVKESAKGEELTLDEDKIFWNFESKEPPRSVCSESCPPGTRIARKKGQPECCFDCIPCSEGKISNETDSMECNSCPEDFWSSSQHDHCVPKKTEFLSYQEPLGICLTTTSLLGTFIGAVVLGIFIFNRSTPMVRANNSELSFLLLASLKLCFLCSLLFIGRPRLWTCQLRHAAFGISFVLCVSCILVKTMVVLAVFKASKPGGGGSLKWFGAVQQRGTVIVLTSIQAAICTAWLVSASPAPYKNTQYHNDKIVYECVVGSTVGFAVLLGYIGLLAILSFLLAFLARNLPDNFNEAKFITFSMLIFCAVWVAFVPAYVNSPGKYADAVEVFAILASSFGLLVALFGPKCFIILLRPERNTKKEIMGR
>LOCXPOlfC45.684.HIT1.OlfC.2R.832.ANF_receptor.exons13.CM025833.1.Sebastes_schlegelii
CVKLADSEPLALHSGGDVVIGGLFPLHYVAPKPQHSYHSKPQLTPCNGFDHRAFRWMMTMVFAVEEINYNSSLLPGVKLGYRIMDSCDHVHTSLQALLSLVNRSTQSQTLPSCLADSPVPAVIGLASSSPTRAVAHTLGPFSLPLVSYFATCACLTDKHMYQSFLRTVPSDLFQVRGLVQLVTFLGWFWVGTIGTTDDYSHYGIQAFSNQFRQQGGCLAFHLTIPKSPTATEIKEMADKLQSSIAQVVVVFATEGQLLDLLLELAQRNVTGIQWVASEAWVTASLLTSPKFHPLLEGTLGFSFPGVGIPGLKEFLLNVRPSPKPGMAFVNMFWEELFGCRLEFRGGDAEKPVCTGSEDLKYTDSSFTDVSQVRISYNVYKAVYAIAHALHTLLNCDSAVHNKGMCDNNKSFSSRELLHHLKTVNFTNQFEEKVYFDSNGEPVPLYDIINWQKDSSGEIRFIKVGSYDGSAPLREQLQIKQSTIVWTKGQSQVPVSQCSVPCPPGSRQARRPGEPHCCFDCLPCADGEISNQTGSTECTKCAEYYWPDKDQVKCVAGVEEFLSFHDTMGIILVALTLLGVVLTTIVTVVFHSFRSTPIVKANNSEISFLLLLSLKLCFLCSMVFIGQPSVWTCRLRQAAFGISFVLCLSCLLVKTIVVLLAFRANVPGSRALKRFGPPQQRTLILCTTAPQLCLCAGWLLGAPPFPFKNTNYQASTGKIVVECTETWPLGFYLVLGYIGLLAFICLLLAFLGRKLPDTFNEAKLITFSMLIFWAVWISFIPAYVSSPGKFTVAVEVFAILASSFGLLLCIFLPKCYIILLRPQRNIKKGMTGK
>LOCXPOlfC62.701.HIT1.OlfC.2R.837.ANF_receptor.exons13.CM025833.1.Sebastes_schlegelii
ALHSGGDVVIGGLFPLHYVAPKPQHSYHSKPQLTPCNGFDHRAFRWMMTMVFAVEEINYNSSLLPGVKLGYRIMDSCDHVHTSLQALLSLVSPSKSATNRSTQSQTLPSCLADSPVPAVIGLASSSPTRAVAHTLGPFSLPLVSYFATCACLTDKHMYQSFLRTVPSDLFQVRGLVQLVTSLGWLWVGAIGTTDDYSHYGIQGFSNQFRQQGGCLAFHLTIPKSPTAAEIQEMADRLQISTAQVVVVFANEGQLLDLLLELAQRNVTGIQWVASESWVTAILLTSPKFHPLLEGTLGFSFPGVGIPGLKEFLLNVRPSPKPGMAFVNMFWEELFGCRLEFRGGRAKENEADAPVCTGSEDLKYTDSSFTDVSQVRISYNVYKAVYAIAHALHTLLNCDSAVHNKGMCDNNKSFSSRELLHHLKTVNFTNQFEEKVYFDSNGEPVPLYDIINWQKDSSGKIRFIKVGSYDGSAPLREQLQIKQSTIVWTKGQSQVPVSQCSVPCPPGSRQARRPGEPHCCFDCLPCADGKISNQTSSTECTKCAEYYWPDKDQVKCVAGVEEFLSFHDTMGIILVALTLLGVVLTTIVTVVFHSFRSTPIVKANNSEISFLLLLSLKLCFLCSMVFIGQPSVWTCRLRQAAFGISFVLCLSCLLVKTIVVLLAFRANVPGSRALKRFGPPQQRTLILCTTAPQLCLCAGWLLGAPPFPFKNTNYQASTGKIVVECTETWPFGFYLVLGYIGLLAFICLLLAFLGRKLPDTFNEAKLITFSMLIFCAVWISFIPAYVSSPGKFTVAVEVFAILASSFGLLLCIFLPKCYIILLQPQRNIKKGMTGKYLT
>LOCXPOlfC32.705.HIT1.OlfC.2R.817.ANF_receptor.exons8.CM025833.1.Sebastes_schlegelii
MLSGGIFPLHYNQEMPDLNCTYRPPPVKCNGFDPRAFRWAQTMRLAVEEINQSAELLPHHTLGYKIFDSCAYPLTGQRAAMAVLNGLSEDGSPKCSGASPLLAAIGESGSAQSIVVSRILQPFRIPMISYFSSCACLTDRRKYPTFFRVIPNDDYQVKAIAQLLVRFNWTWVGLVRGDHEYGRFAVQGLLRELQGTKVCVAYREMIPLLYNRQRALEIMQVMRSSSAKVVVVFSAEGEMTPFLRDYMAQNITGIQWVASEAWVTASVFTGSEYYPYLGGTIGFGIRKGPISRLGDYLQSVNPQMYPDNILVKELWEALYGCDPSLSPGSQLPPCSGQESLLEQHSAYMNTSSPRVAYNVYKAVYAVAHSLHNLLLCQPGSGPFQNNSCAQSNNIHPWQLQYYLQEVTFNIAGEEVNFDLKGDSIPYYDILNWQRGTGGSIEFVNVGLFDGTKPDGEELAIQEDRIMWAGHQSEASCSHLSVCSTSCLPGSRKAVRRGEPVCCFDCVPCDSGKINNQTNSIKCTFCPEDFWSNNNRTACIPKKVEFLAYDSLGIALTVISVVGACLTIAVFAVFFHHRNTAIVRVNNSELSLFILLALTLCFLCSLVFIGEPTSWSCMLRHTAFSITFSLCISCILGKTLVVLAAFTATRPGDNIMKWLGPKQQRAIILICTIIQVVICAAWLIDAPPFPSRNTQYERSKIILECSVGSSLAFWCVLGYIGLQACLCFVLAFLARKLPGNFNEAKFITFSMLIFCAVWFTFIPAYISSPGNYADAVESFAILASSFGLLFCLFAPKCYIILLRPEKNTKQHLLGKEKK
>LOCXPOlfC33.708.HIT1.OlfC.2R.850.ANF_receptor.exons6.CM025833.1.Sebastes_schlegelii
LQRAVILSLLILYLNTVSGCELFSRFDMPSLFKQGDIMIGGIFPVFNKEISSTFTFESKPPGVKCAGIDLRAFRWTQVMIFAIEEINKDPALLPNISLGYRILNSCASPTNTLRAALTLASGPEEMELNCPPAISALIAESGSSQSLAVAGTLGPFQVPIVSYFSTCACLSDRAKYPTFFRTIPSDYFQAKALASLVKRFGWQWIGAIQSDNDYGRNGILAFTEEVKKHGVCIAFVGTILRTYTMDKILDVVEMIKQSTVKVILAFVPEGDFYPLMKEVMKQNITGIQWIASEAWITAARPSTPEIYRAFGGALGFVVQKMAIPNLKPFLTGISPYADPTAAFVRDFWEIMVGCRPVLPGEHTGTDAEICTGYETLTNSQDMFFNVTQLRVSYNVYKAVYSIAHALHQLVFCKPVGEKTVRPCLNISEIQPKEVTDYLQRVNFTNQFGDDVFFDANGDPPASYDIINWQLIDGQVQHVTLGHFASAAKGDYKLSIQEEEIVWRTGKMVPTSVCSNVCPVGTRKAQIKGKPTCCFDCIPCADGTIANSTGATDCTPCLQEYWSNEGKDECIPKTIEFLTYHEPLGIAITVVSLLGASLSLATMMVFIHYKETPVIKASNSELSLFLLFSLFLCFLCPLTFIARPTVWTCIFRHTAFGLTFALCISCVLGKTIVVVTAFKATFPGNKFAGKFGPAHQRIIVCSCTLIQILICVLWLKLNPPFPDMVFRYSNKKIVLECNTGSEAAFYAVLGYIGILAIICLVLAFLARKLPDNFNEAKFITFSMLIFCAVWITFFPAYVSSPGKFTVAVEIFAILSSAFGLFISIFAPKLYIILIKPEENTKKHVMRKTLNQ
>LOCXPOlfC34.710.HIT1.OlfC.2R.845.ANF_receptor.exons6.CM025833.1.Sebastes_schlegelii
ITVILFTLLARARSENQSCKVIGQTGFMEFSKEGDLIIGGVFSMSSTRKLIDNGYQAFPQTYCKKLNDRELKFARTVIFTMEEINRDTKLLPGVRLGYRLYNGCGSENLIRAAIEAVNGEESTGCKGQIQALLGHSSSGVSEDINLILSPLSIPQVSHLSTCACLSDKRLYPTFFRTVPSDRFQIIGLVQLMKYFDWRWVGVIFSESLYSKQGTDEFIKEAKKEAICVEYSLPHSKTSRAKLNAIVETLRDSSSKVVLLFMSLSYTKSFLSKIQKYNITGKQWLGGEAWITQVDLASVKRKSILQGAMGFALPQAAIPGLEEFLLSLKPSDEPQSTIIEAFWKKFFDCSFSQSNTTAMCTGTEDLRTVSSDYTDVRHFRAENNVYKAVYLVAYALHALLLCENGSNPTTGKPCVNKNEVQPKLVLEHITNVNFTTQNGAKVFFDENGDSVAQYDLVNWQMKEDGSAEIVNIGQYDTSFPEGEKFKLKDNIKIVWGGNSNEMTRSVCREPCPPGTRKAMNKFKPVCCFDCFECPEGTISNQTNSPDCLICPPEFWPNEKKDECLRKPTEYLSYKEIMGALLTGFGCVGVFLSLLTSIIFFTHKETPIVKANNSELSFLLLFSLKLCFLCSLTFIGRPSEWSCMLRHTAFSITFVLCISCVLGKTIVVLMAFRATLPGSNVMKWFGPAKQKLSVLAFTLIQVVICILWLSINPPFPKRNMKYYKEKIILECALGSPVGFWAVLGYIGLLALLCFILAFLARKLPDSFNEAKLITFSMLIFCAVWIAFIPAYVSSPGKFTVAVEIFAILASSFGLLVCIFFPKCYIIIFRPERNSRKHLMGKIPPRTL
>LOCXPOlfC61.717.HIT1.OlfC.2R.841.ANF_receptor.exons6.CM025833.1.Sebastes_schlegelii
LVLLVLLIRRGAPVCQLQGRTQPPELTKAGDFVLGGIFTFRTGYRGSVPTFQTLPDPPMCLRINVREFKFAQTMIFSIQEINQNPAILPNHTLGYKIYNSCGMTNIIKSALDLASGQREIIDERNCTKADTAQAVLGHSGSAPTVGFARIIGRFQIPVLSHFATCACLSNRDEFPSFFRTIPSDLHQSRALAKLVKHFGWTWVGAISNKNDYGINGIAAFIQAAEKEGVCIEYYRAFEQTGPLQELSKVVEAVKHSTSKVIVAFMSHREVKVLASELYKQNVTGLQWVGSDAWITDHSLTDSEGHSILVGSLGFVVSRAKIPGLEEHLRRLRPSQFPDSRFVRDFWEDMFDCVLNDTQRKPCSGSESLQNVQSYFTDVSELRFTNNVYKSVYAVAHALHSLVTCEEGRGPFYSGSCADTKHIQPWQVLHYLQNINFTTSQGERVTFDPDGDPPARYELINLQHVTSGIMRVATVGVFDATLPHDHQFIMNDMKIVWGGGSHTVPVSVCSESCPPGKRKVLQKRKPVCCYDCIPCAEGEISNITDSMDCVKCPIDYWPNTRGDTCILKEIEFLSYAEIMGIILTLFCLMGAILTSMIAQVFFQFRETPIVRANNSELSFLLLFSLTLCFLCSLTFIGRPSEWSCMLRHTAFGITFVLCISCVLGKTIVVLMAFKATLPGSNVMKWFGPLQQRLSVLAFTLIQILICILWLTINPPFPFKNVKHYKEKIILECALGSSLGFWAVLGYIGLLAVLCFVLAFLARELPDNFNEAKFITFSMLIFCAVWITFIPAYVSSPGKFTVAVEIFAILASSYGLLFCIFIPKCYVILLRPEQNTRKHIMGK
>LOCXPOlfC61.723.HIT1.OlfC.2R.847.ANF_receptor.exons6.CM025833.1.Sebastes_schlegelii
LLLLVLLMGKGASVCRLQGSAQPPELAQDGDLVIGGIFSFRTGQDYVINTFQTFPEVRKCKNFNFREFKFAQAVIFAINEINKNPDLLHNVKLGYKIYDNCGTMDILRAALALVSGLKGEVSDDNCTKTESVQAILGHSGSRPTIAFAQVVGRFHIPVISHFATCACLSNRKEYPTFFRTIPSDYYQSRALAKLVKHFGWTWIGALAVNNEYGFNGIAAFIQAAQEYGVCIEYSEAFSSSDPADSLQRVIEIIKLATSKVIMAFMSHREIKLLAKELYKQNITGLQWVGSDAWITDHSLTNSEGHSILVGSLGFTVSKAEIPGLEEHLRQLHPSQFPDSQFVRDFWEDVFHCALNDTTNTQRKPCSGSESLQNVKSPFTDVSELRFTNNVYKSVYAVVHALDNLMKCEEGKGPFSNGSCADTKHIQPQQVLQFLNTVNFTTEEGERVYFDSNGDSPARYELVNIQMTNKGTMEGVTVGIYDASLPEIHQFIMNNISVVWGNGLTKEVPVSVCSESCLPGTRKVLQKGKPICCYNCIPCQAGEISNLTDSIHCMKCPSEYWSNEQRDACTRKAIGFLAYDEILGTLLALFSLLGVCLTMLTMLIFYGHKETPVVRANNSELSFLLLFSLTLCFLCSLTFIGRPSEWSCMLRHTAFGITFVLCISCVLGKTIVVLMAFRATLPGSNMMKWFGPAQQRLSVLAFTLIQVLICILWLTINPPFPFNNMLLHKDRIILECSLGSAVGFWAVLGYIGLLAILCFILAFLARKLPDHFNEAKFITFSMLIFCAVWITFIPAYVSSPGKFTVAVEVFAILASSYGLLFCIFLPKCYIILFRPKQNTKKHIMGKTS
>LOCXPOlfC35.725.HIT1.OlfC.2R.860.ANF_receptor.exons6.CM025833.1.Sebastes_schlegelii
MPSTQRWPEQGWALLQLLLVASFSQAEVPMCRQRGEPENPQLSKDGDIMLGGIFSLHSSWKNRQDTYMHKPLPLQCTSLNFRGFQFTQAMLFAIEEINNSTDILPGISLGYKIYDTCSSIARGVRVALALANGNEVASAPSEAPCTRLAQVQAIMGETSSSPCMAIATVIGPFHIPMISHFATCACLSDKTKYPSFLRTIPSDYYQSRALAQLVKHFGWTWVGAIRTNDDYGNNGMATFTEAAHQLGICLEYSVPFFRTDPPDKIQKIIDIIKASTAKVIVAFLSHKDMDVLLHELSHHNLTGYQWVGSESWIFDPQIAAMDRHHILDGAIGLSIPKAHVSGMREFMLDVKPLSSSSNEMFTEFWETLFSCKFNQSKSSEGNQRKCTGHEDLTGVQNSFTDMSLMPIFNNVYKGVYAVAHALHNIMSCNETCDNKVQLDPFMILQHIQKIQFKTKEGDEVYFNVHGDPAAKYEIINWQPTENGIVDFVTVGLHDAFLPADKQLNLQNKSFNWAQNSKQVPLSVCSEKCPPGTRKVLQKGKSVCCYDCLRCAEGEISNITDSITCVRCHPEFWSNERKDACVKKEAEFLSYEEIMGALLTAASLFGTCLTAVVAFIFFRFRKTPIVRANNSELSFLLLFSLTLCFLCSLTFIGRPSEWSCMLRHTAFGITFVLCISCVLGKTIVVLMAFRSTLPGSNMMKWFGPAQQKLSVLGFTLIQVIICILWLTISPPFPFKNFKEFKDKIILECALGSAVGFWAVLGYIGLLAMLCFILAFLARKLPDNFNEAKFITFSMLIFCAVWITFIPAYVSSPGKFSVAVEIFAILASSFGLLICIFIPKCYIILLKPEKNTKKNMMGKGAP
>LOCXPOlfC36.728.HIT1.OlfC.2R.858.ANF_receptor.exons6.CM025833.1.Sebastes_schlegelii
MPSTQRWPEQGWALLQLLLVASFSQAEVPMCRQRGDPENPQLSKDGDIMLGGIFSLHSSWKNRQDTYMHKPLPLQCTSLNFRGFQFTQAMLFAIDEINNSTDLLPGISLGYKIYDTCGSIARGVRIALALTNGNEVASAPSEAPCTRLAQVQAIMGETSSSPCMAIATVIGPFHIPMISHFATCACLSDKTKYPSFLRTIPSDYYQSRALAQLVKHFGWTWVGAIRTNDDYGNNGMATFTEAAHQLGICLEYSVPFFRTDPPDKIQKIIDIIKASTAKVIVAFLSHMDMDVLLHELSHHNLTGYQWVGSESWIFDSQIAAMDRHHILDGAIGLSIPKAHVSGMREFMLDVKPLSSSSKEMFTEFWETLFSCKFNQSKSSVGNQRKCTGHEDLTGVQNSFTDMSLMPIFNNVYKGVYAVAHALHSILSCNKTCDNKVQLDPFMILQHIQKIKFKTKEGDEVYFNENGDPAAKYEIINWQPTQNNIVDFVTVGLHDASLPADKQLNLQNKSFNWAQNSKQVPLSVCSEKCPPGTRKVLQKGKSVCCYDCLRCAEGEISNITDSITCVRCHPEFWSNERRDACVKKEAEFLSHEEIMGALLTAASLFGTCLTAVVAFIFFRFRKTPIVRANNSELSFLLLFSLTLCFLCSLTFIGRPSEWSCMLRHTAFGITFVLCISCVLGKTIAVLMAFRSTLPGSNMMKWFGPAQQKLSVLGFTLIQVIICILWLTISPPFPFKNFKEFKDKIILECALGSAVGFWAVLGYIGLLAMLCFILAFLARKLPDNFNEAKFITFSMLIFSAVWITFIPAYVSSPGKFSVAVEIFAILASSFGLLICIFIPKCYIILLKPEKNTKKNMMGKG
>LOCXPOlfC37.731.HIT1.OlfC.2R.858.ANF_receptor.exons6.CM025833.1.Sebastes_schlegelii
MPSTQRWPEHGWALLQLLLVASFSQAEEPMCRKRGDPENPQLSKDGDIMLGGIFSLHSSWKDRQDTYMHKPLPLQCTSLNFRGFQYTQAMLFAIDEINNSTDLLPGISLGYKIYDACGSIARGVRVALALTNGNELASAPSEASCTRLAQVQAIMGETSSSPCMAIATVIGPFHIPMISHFATCACLSDKTKYPSFLRTIPSDYYQSKALAQLVKHFGWTWVGAIRTNDDYGNNGMATFTETAHQLGICLEYSVPFFRTDPPDKIQKIIDIIKASTAKVIVAFLSHMDLDVLLHELSHHNLTGYQWVGSEGWIFDSQTAAMDRHHILDGAIGLSIPKAHVSGMREFMLDVKPLSSSSKEMFTEFWETLFSCKFNQSKSSEGNQRKCTGHEDLTGVQNSFTDMSLMPIFNNVYKGVYAVAHALHSILSCNKTCDNKVQLDPFTILQHIQNIQFKTKEGDEVYFNENGDPAAKYEIINWQPTENDIVDFVTVGLHDASLPAYRQLNFQTKSLIWAQNSKQVPLSVCSEKCPPGTRKVLQKGKPVCCYDCLRCAEGEISNITDSITCVRCHPEFWSNERRDACVKKEAEFLSYEEIMGALLTAASLFGTCLTAVVAFIFFRYRKTPIVRANNSELSFLLLFSLTLCFLCSLTFIGRPSQWSCMLRHTAFGITFVLCISCVLGKTIVVLMAFRSTLPGSNVMKWFGPAQQKLSVLGFTLIQVIICILWLTISPPFPFKNFKQFKDKIILECALGSAVGFWAVLGYIGLLAMLCFILAFLARKLPDNFNEAKFITFSMLIFSAVWITFIPAYVSSPGKFSVAVEIFAILASSFGLLICIFIPKCYIILLKPEKNTKKNMMGKG
>LOCXPOlfC38.740.HIT1.OlfC.2R.852.ANF_receptor.exons6.CM025833.1.Sebastes_schlegelii
MCDCAYVMLLFVLFVGAFGAEEDTVLCEMLGSPVFPVLSKEGDITIGGVFNIHDPILQPPSSFTNTPEPRICSGISMRQFQFAQTMIFAIQEINNSSSLLPNISIGYKVFKICGSRLYSTRVVMSLMNGQERTLGQSCSGQSSVHAIIGTSDSSSTIAMLQIAGLFQIPMISHFATCACLSNRKEYPSFFRTIPSDYYQSRALAKLVKHFGWTWVGAVRSDSDYGNNGMATFITAARQEGVCIEYSEVISRTDSSGHVARVVRVIQSGSAKVLVAFLSEEIEILLEEALKQNLTGLQWVGSEYWITSNYLATKRYSGILRGSLGFTIRKAKIPGLREFLLQVNPSQDPHNNLLREFWEATFGCSFKPSLHGQTQCSGSERLEDINNAFTDVSKLRISNNVYKAVYAVAHALHNMLKCGQSGEAVKQSCIRKDFLEPKQVVKHLQDVNFTLQSGETVGFDENGDPAATYELVNWQRNQAGDIVFVAVGSYDASLPNGKQFIMNGINTTWAAGSPKRPQSVCSESCLPGFRQAVIKGKPICCFSCIACADGEISNSSNSAECSRCPLEYWSNEDHSQCVPKVIEFLSYGETMGAILAAFSLFGTTLTLVISCVFFRFRHTPLVKASNSELSFLLLFSLTLCFLCSLTFIGQPSEWSCMLRHTAFGITFALCMSCILAKTMAVVNAFKGKRPANTVPQCSAPLQRTSVLSCTLLQVLVCVLWLTLAPPFPYKNTAHATERIILECDLGSPIGFWAVLGYIGLLAVLCFVFAFLARKLPDNFNEAKFITFSMLIFCAVWITFIPAYVSSPGKFTVAVEIFAILTSSYGLLLCIFAPKCFIIVLKPELNTKKHMMGK
>LOCXPOlfC39.754.HIT1.OlfC.2R.852.ANF_receptor.exons6.CM025833.1.Sebastes_schlegelii
MCDCAYVMLLFVLFVGAFGAEEDTVLCEMLGRPEFPLLSKEGDITIGGVFNIHDPILQPPSSFTDTPEPLICSGIIMRQFQFAQTMMFAIQEINNSSSLLPNISIGYKVFKICGSTLYSTRVVMGLMNGQERTLGQTCSSQSSVHAIIGPSASSSTIAMLQIAGLFQIPVISHFATCACLSNRKEYPSFFRTIPSDYYQSRALAKLVKHFGWTWVGAVRSDNDYGNNGMETFITAASHEGVCIEYSEVISRNDPSGHIARVVRVIQSGSAKVLVTFLSQEIDMLLEEALKQNLTGLQWVGNESWITSGQVAIKRYSGILTGSLGFAIRKAKIPGLREFLLQVNPSQDPHNNLLREFWEATFGCSFKPSLHGQTQCSGSERLEDIDNPFTDVSELRISNNVYKAVYAVAHAIHNMLRCGQSGEAVNQSCIWKDFLEPKQVVKHLQDVNFTLHSGETVGFDENGDPAATYELVNWQRNQAGDIVFVAVGSYDASLPNGKQFIMKGINITWAAGSQKRPQSVCSESCLPGFRQAVIKGKPICCFSCIACADGEISNSSNSAECLRCPLEYWSNEDHSQCVPKVIEFLSYGETMGALLAAFSLFGATLTLVVSCVFFRFRHTPLVKASNSELSFLLLFSLTLCFLCSLTFIGRPSEWSCMLRHTAFGITFALCMSCNLAKTMAVVNAFKANRSSKTVLQCSAPLQRTSVLSFTLMQVLVCVLWLTLAPPFPYKNTAHATERIILECDLGSPIGFWAVLGYIGLLAVLCFVFAFLARKLPDNFNEAKFITFSMLIFCAVWITFIPAYVSSPGKFTVAVEIFAILTSSYGLLLCIFAPKCFIIVLKPELNTKKHMMGK
>LOCXPOlfC40.759.HIT1.OlfC.2R.852.ANF_receptor.exons6.CM025833.1.Sebastes_schlegelii
MSDCAYVMLLFVLFVGAFGAEEDTTLCEMLGSPEFPLLSKEGDITIGGVFTIHDPVSKPPSFFTDTPEPLTCSGIIMRQFQFAQTMIFAIQEINNSSSLLPNISIGYKVFKSCRSTLYSTRVVMGLINGQERTLGQTCSGQSSVHAIIGASDSSSTIAMLRIARLFQIPVISHFATCACLSNRKEYPSFFRTIPSDYYQSRALAKLVKHFGWTWVGAVRSDSDYGNNGMETFITAARQEGVCIEYSEVISRTDPSGNIAKVVRVIQSGSAKVLVAFLSQEIEMLLEEALKQNLTGLQWVGSEYWITSSYLATKRYSGILRGSLGFTIRKAKIPGLREFLLQVNPSQDPHNNLLREFWEATFGCSFKPSLHGQTQCSGSERLEDINNAFTDVSKLRISNNVYKAVYAVAHAIHNMLKCGQSGEAVKQSCIRKDFLEPKQVVKHLQDVNFTLQSGETVGFDENGDPAATYELVNWQRNQAGDIVFVAVGSYDASLPNGKQFIMNGINTTWAAGSPKRPQSVCSESCLPGFRQAVIKGKPICCFSCIACADGEISNSSNSAECSRCPLEYWSNEDHSQCVPKVIEFLSYGETMGAILAAFSLFGTTLTLVISCVFFRFRHTPLVKASNSELSFLLLFSLTLCFLCSLTFIGRPSEWSCMLRHTAFGITFALCMSCILAKTMAVVNAFKAKRPANTVPQCSAPFQRTSVLSCTLLQVLVCVLWLTLAPPFPYKNTAHATERIILECDLGSPIGFWAVLGYIGLLAVLCFVFAFLARKLPDNFNEAKFITFSMLIFCAVWITFIPAYVSSPGKFTVAVEIFAILTSSYGLLLCIFAHKCFIIVLKPELNTKKHMMGK
>LOCXPOlfC41.763.HIT1.OlfC.2R.852.ANF_receptor.exons6.CM025833.1.Sebastes_schlegelii
MCDCAYVMLLFVLFVGAFGPEEDTALCEMLGSPEFPLLSKEGDISIGGVFSIYDAISKPPSSFTDTPELIICSGINLRQFQFAQTMIFAIHEINNSSSLLPNISIGYKVFDSCFSTLYATRVVMGLMNGQERTLGQTCSRQSSVLAIIGASESSSTIALLRIAGVFHIPVISHFATCACLSNRKEYPSFFRTIPSDYYQSRALAKLVKHFGWTWVGAVRSDNDYGNNGMETFITAAKQEGVCIEYSEAISSTDPSGHIARVVRVIQSGSAKVLVVFLAQEIEMLLEEALKQNLTGLQWVGSEFWIAASYLATKRYSGILTGSLGFTIRKAKIPGLREFLLQVNPSQDPHNNLLRDFWETTFGCSFQPNLHGQTQCSGSERLEDINNSFTDASNLRISNNVYKAVYAVAHAMHNMLKCGQSGEAVNQSCIWKDFLEPKEVVKHLQDVNFTLQSGETVGFDENGDPAATYELVNWQRNQAGDVVFVAVGSYDASLPNGKQFIMNGINTTWAAGSPKRPQSVCSESCLPGFRQAVIKGKPICCFSCIACADGEISNSSNSAECLRCPLEYWSNEDHSQCVPKVIEFLSYGETMGALLAAFSLFGAGLTLVVSCVFFHFRHTPLVKASNSELSFLLLFSLTLCFLCSLTFIGRPSEWSCMLRHTAFGITFALCMSCNLAKTMAVVNAFKAQRPANTVPQCSAPFQRTSVLSCTLLQVLVCVLWLTLAPPFPYKNTAHATERIILECDLGSPIGFWAVLGYIGLLAVLCFIFAFLARKLPHNFNEAKFITFSMLIFCAVWITFIPAYVSSPGKFTVAVEIFAILASSYGLLLCIFAQKFFIIVLKPELNTKKYLMGK
>LOCXPOlfC42.767.HIT1.OlfC.2R.851.ANF_receptor.exons6.CM025833.1.Sebastes_schlegelii
MCDCAYVMLLFVLFVGAFGPEEDTTLCEMLGSPEFPLLSKEGDITIGGVFAIHNPISKPLSSFTDTPEPLICSGINMREFQFAQTMIFAIQEINNSSSLLPNILIGYKVFDNCESRLFSTRVVMGLINGQERTLGQSCSGQSSVHAIIGASDSSSTIAMLRIAGLFQIPVISHFATCACLSNRKEYPSFFRTIPSDYYQSRALAKLVKYFGWTWVGAVRSDNDYGNNGMDTFITAARQEGVCIEYSEVISSTHPSEQIARVVRVIQSGSAKVLVVFLSQGVEFLLKEALKQNLTGLQWVGSESWITAGHLATKTYSGILTGSLGFTIRETKIPGLREFLLQVNPSQEPHNNLLREFWETTFGCSFQPSVHGQSQCSGSERLEDINNAFTDVSKLRISNNVYKAVYAVAHAIHNMLKCGQSEAVNQSCIRKDFLEPKQVVKHIQDVNLTLQSGETVGFDENGDPAATYELVNWQRNQAGDIVFVAVGSYDASLPIGKQFIMNGINTTWAAGSPKRPQSVCSESCLPGFRQAVIKGKPICCFSCIACADGEISNSSNSAECLRCPLEYWSNEDHSQCVPKVIEFLSYGETMGALLAAFSLFGASLTLVVSCVFFHFRHTPLVRASNSELSFLLLFSLTLCFLCSLTFIGRPSEWSCMLRHTAFGITFALCMSCILAKTMAVVNAFKAQRPANTVPQCSAPLQRTSVLICTLLQVVVCVLWLTLAPPFPYKNTAHATERIILECDLGSPIGFWAVLGYIGLLAVLCFVFAFLARKLPDNFNEAKFITFSMLIFCAVWITFIPAYVSSPGKFTVAVEIFAILASSYGLLLCIFASKCFIIVLKPELNTKKHLMGK
>LOCXPOlfC43.774.HIT1.OlfC.2R.848.ANF_receptor.exons6.CM025833.1.Sebastes_schlegelii
DCAIMLLFVLFVGAFEAEEDMVLCEMLESPVFPVLSKEGDITIGGAFSIHKPTFKPPSSFTDAPEPLICSGINLRQFQFVQTMIFAIQEINNSSSLLPNISIGYKIFDSCQSTVYSTRVVMGLINGQERTLGQSCSGQSSVHAIIGPSDSSSTIAMLRIAGLFQIPVISYFATCACLSNRKEYPSFFRTIPSDYYQSRALAKLVKHFGWTWVGAVRSDNDYGNNGMETFITAASQEGVCIEYSEVISRTDLSGQIARVVRVIQSGNAKVLVAFLSEEIEMLLEEAVKQNLTGLQWVGSEFWITASYLANKRYSGLLTGSLGFTIRKAKIPGLKEFLLQVNPSQEPHNNLLRKFWEASFGCSFQPSVHGQTLCSGSERLEDINNPFTDLSKLRISNNVYKAVYAVAHAMHNMLKCGQSEAVNQSCIRKDFLEPKQVVKHIQDVNLTLQSGETVGFDENGDPAATYELVNWQRNQAGDIVFVAVGSYDASLPIGKQLIMNGINTTWAAGSLKRPQSVCSESCLPGFRQAVIKGKPICCFSCIACADGEISNSSNSAECLRCPLEYWSNEDHSQCVPKVIEFLSYGETMGALLAAFSLFGASLTLVVSCVFFHFRHTPLVRASNSELSFLLLFSLTLCFLCSLTFIGRPSEWSCMLRHTAFGITFALCMSCILAKTMAVVNAFKAQRPANTVPQCSAPLQRTSVLICTLLQVVVCVLWLTLAPPFPYKNTAHATERIILECDLGSPIGFWAVLGYIGLLAVLCFVFAFLARKLPDNFNEAKFITFSMLIFCAVWITFIPAYVSSPGKFTVAVEIFAILASSYGLLLCIFASKCFIIVLKPELNTKKHLMGK
>LOCXPOlfC43.192.HIT1.OlfC.2R.848.ANF_receptor.exons6.CM025833.1.Sebastes_schlegelii
DCAIMLLFVLFVGAFEAEEDMVLCEMLESPVFPVLSKEGDITIGGAFSIHKPTFKPPSSFTDAPEPLICSGINLRQFQFVQTMIFAIQEINNSSSLLPNISIGYKIFDSCQSTVYSTRVVMGLINGQERTLGQSCSGQSSVHAIIGPSDSSSTIAMLRIAGLFQIPVISYFATCACLSNRKEYPSFFRTIPSDYYQSRALAKLVKHFGWTWVGAVRSDNDYGNNGMETFITAASQEGVCIEYSEVISRTDLSGQIARVVRVIQSGNAKVLVAFLSEEIEMLLEEAVKQNLTGLQWVGSEFWITASYLANKRYSGLLTGSLGFTIRKAKIPGLKEFLLQVNPSQEPHNNLLRKFWEASFGCSFQPSVHGQTLCSGSERLEDINNPFTDLSKLRISNNVYKAVYAVAHAMHNMLKCGQSEAVNQSCIRKDFLEPKQVVKHIQDVNLTLQSGETVGFDENGDPAATYELVNWQRNQAGDIVFVAVGSYDASLPIGKQLIMNGINTTWAAGSLKRPQSVCSESCLPGFRQAVIKGKPICCFSCIACADGEISNSSNSAECLRCPLEYWSNEDHSQCVPKVIEFLSYGETMGALLAAFSLFGASLTLVVSCVFFHFRHTPLVRASNSELSFLLLFSLTLCFLCSLTFIGRPSEWSCMLRHTAFGITFALCMSCILAKTMAVVNAFKAQRPANTVPQCSAPLQRTSVLICTLLQVVVCVLWLTLAPPFPYKNTAHATERIILECDLGSPIGFWAVLGYIGLLAVLCFVFAFLARKLPDNFNEAKFITFSMLIFCAVWITFIPAYVSSPGKFTVAVEIFAILASSYGLLLCIFASKCFIIVLKPELNTKKHLMGK
>LOCXPOlfC45.197.HIT1.OlfC.2R.845.ANF_receptor.exons6.CM025833.1.Sebastes_schlegelii
MLLFVLFVGAFGAEEDKALCEMLGSPEFPLLSKEGDITIGGVFSIYDPISKPPSSFTDTPEPLICSGINLRQFQFVQTMIFAIQEINNSSSLLPNISISYKIFDSCRSTLYSTRVVMGLINGQERTLGQSCSGQSSVHAIIGPSDSSSTIAMLRIAGLFQIPVISHFATCACLSNRKEYPSFFRTIPSDYYQSRALAKLVKHFGWTWVGAVRSDNDYGNNGMETFITAASQEGVCIEYSEVISRTDLSGQIARVVRVIQSGNAKVLVAFLSQEIEMLLEEAVKQNLTGLQWVGSEFWITASYLANKRYSGLLTGSLGFTIRKAKIPGLKEFLLQVNPSQEPHNNLLRKFWEATFGCSFQPSVHGQTQCSGSERLEDINNSFTDVSKLRISNNVYKAVYAVAHAMHNMLKCGQSSEAVIQSCIWKDFLEPKQVVKHLQDVNFTLQSGETVGFDDNGDPAATYELVNWQRNQAGDIVFVVVGSYDASLPNGKQFIMNGKNTTWAAGSPKRPQSVCSESCLPGFRQAVIKGKPICCFSCIACADGEISISSNSAECLRCPLEYWSNEDHSQCVPKVIEFLSYGEIMGALLAAFSLFGASLTLVVLCVFFHFRHTPLVKASNSELSFLLLFSLTLCFLCSLTFIGRPSEWSCMLRHTAFGITFALCMSCILAKTMAVVNAFKAKRPSNTVLQCSAPLQRTSVLSCTLLQVLVCVLWLTLAPPFPYKNTAHATERIILECDLGSPIGFWAVLGYIGLLAVLCFVFAFLARKLPDNFNEAKFITFSMLIFCAVWITFIPAYVSSPGKFTVAVEIFAILASSYGLLLCIFAPKCFIIVLKPELNTKKYLMGK
>LOCXPOlfC48.204.HIT1.OlfC.2R.852.ANF_receptor.exons6.CM025833.1.Sebastes_schlegelii
MCDCAYVMLLFVFFVGAFGAEEDTTLCEMLGSPEFPLLSKEGDITIGGVFSLHNPISKPPSYFTDTPEPLICSGIIMRQFQYAQTMIFAIQEINNSSSLLPNISIGYKVFDSCRSPLYSTSVVMGLMNGQEKTLGQSCSGQSSVHAIIGPSDSSSTIAMLQIAGVFQIPVISYYATCACLSNRKEYPSFFRTIPSDYYQSRALAKLVKHFGWTWVGAVRSDNDYGKNGMETFITAARQEGVCIEYSEVISSADSSGHIARVVRVIQSGSAKVLVAFLSQEIEILLEEALKQNLTGLQWVGSESWIMASRLATKRYSGILTGSLGFTIRKAKIPGLREFLLQVNPSQDPHNNLLREFWEATFGCSFQPSLHGQSQCSGSERLEDINTSFTDVSKLRISNNVYKAVYAVAHAMHNMLTCGQSGEAVKQLCIWKHVLEPNEVVKHLQDVNFTLQSGETVGFDENGDPAATYELLNWQRNQAGDIVFVAVGSYDASLANGKQFIMKGINTTWAAGSPKRPQSVCSESCLPGFRQAVIKGKPICCFSCIACADGEISNSSNSAECSRCPLEYWSNEDHSQCVPKVTEFLSYGETMGALLAAFSLFGASLSLVVSCVFFRFRHTPLVKASNSELSFLLLFSLTLCFLCSLTFIGRPSEWSCMLRHTAFGITFALCMSCILAKTMAVVNAFNANRPANTVPQCSAPLQRTSVLSCTLLQVLVCVLWLALAPPFPYKNTAHATERIILECDLGSPIGFWAVLGYIGLLAVLCFVFAFLARKLPDNFNEAKFITFSMLIFCAVWITFIPAYVSSPGKFTVAVEIFAILASSYGLLLCIFAPKCIIIVLKPELNTKKHLMGR
>LOCXPOlfC47.209.HIT1.OlfC.2R.845.ANF_receptor.exons6.CM025833.1.Sebastes_schlegelii
MLLFVLFVGAFGAEEDTVLCEMLGSPEFSLLSKEGDITIGGVFSNYDAVSKPQSSFIYTPKPLICSGLNFRQFQFVQTMIFAIQEINNSSSLLPNISIGYKVFDSCRSTLYATRVVMGLMNGQERTLGQSCSGQSSVHAIIGASDSASTIAMLRIAGVFQIPVISHFATCACLSNRKEYPSFFRTIPSDYYQSRALAKLVKHFGWTWVGAVRSDNDYGNNGMETFITAASQEGVCIEYSEVISRTDLSGHIARVVRVIQSGSAKVLVAFLSQEIEMLLEEALKQNLTGLQWVGNEFWITSNYLATKRYSEILTGSLGFTIRRAKIPGLREFLLQVNPSQDPDNNVLRMFWEATFGCSFKPSLHGQTQCSGSERLEDINNAFTDVSKLRISNNVYKAVYAVAHAMHNMLKCGQSGEAVNQTCIWKDFLEPKQVVKHLQDVNFTLQSGETVGFDENGDPAATYELVNWQRNQAGDIVFVAVGSYDASLLNGKQFIMNGINTTWAAGSPKRPQSVCSESCLPGFRQAVIKGKPICCFSCIACADGEISNSSNSAECSRCPLEYWSNEDHSQCVPKVIEFLSYGETMGTLLAALSLFGATLTLVVSCVFFHFRHTPLVKASNSELSFLLLFSLTLCFLCSLTFIGRPSEWSCMLRHTAFSITFALCMSCILAKTMAVVNAFKAQRPSNTVLQCSAPLQRTSVLSCTLLQVLVCVLWLALAPPFPFKNTAHATERIILECDLGSAIGFWAVLGYIGLLAVLCFVFAFLARKLPDNFNEAKFITFSMLIFCAVWITFIPAYVSSPGKFTVAVEIFAILASSYGLLLCIFAPKCFIIVLKPELNTKKHLMGK
>LOCXPOlfC48.216.HIT1.OlfC.2R.851.ANF_receptor.exons6.CM025833.1.Sebastes_schlegelii
MCDCAYVMLLFVLFVGAFGAEEDTALCEMLGSPEFPLLSKEGDITIGGVFSLHNAIHPPSSFTDTPELLICSGIIMRQFQFAQTMIFAIQEINNSSSLLPNISIGYKVFDNCASTLYSSRVGMGLMNGQEKTLGQSCSGQSSVHAIIGPSDSSSTIAVLQIAGVFQIPVISYYATCACLSNRKEYPSFFRTIPSDYYQSRALAKLVKHFGWTWVGAVRSDNDYGNNGMETFITAARQEGVCIEYSEVISSTDSSGQIARVVRVIQSGSAKVLVAFLSQEIEILLEEALKQNLTGLQWVGSESWIMASRLATKRYSGILTGSLGFTIRKAKIPGLREFLLQVNPSQDPHNNLLREFWEATFGCSFQPSLHGQSQCSGSERLEDINNFFTDVSKLRISNNVYKAVYAVAHAMHNMLTCGQSGEAVKQLCIWKDFLEPKEVVKHLQDVNFTLQSGETVGFDENGDPAATYELLNWQRNQAGDIVFVAVGSYDASLANGKQFIMKGINTTWAAGSPKRPQSVCSESCLPGFRQAVIKGKPICCFSCIACADGEISNSSNSAECLQCPLEYWSNEDHSQCVPKVIEFLSYGETMGALLAALSLFGATLTMVVSCVFFHFRHTPLVKASNSELSFLLLFSLTLCFLCSLTFIGRPSEWSCMLRHTAFGITFALCMSCILAKTMAVVNAFNANRPSNTVLQCSAPLQRTSVLSCTLLQVLVCVLWLTLAPPFPYKNTAHATERIILECDLGSPIGFWAVLGYIGLLAVLCFVFAFLARKLPDNFNEAKFITFSMLIFCAVWITFIPVYVSSPGKFTVAVEIFAILASSYGLLLCIFAPKCFIIVLKPELNTKKHLMGK
>LOCXPOlfC49.221.HIT1.OlfC.2R.852.ANF_receptor.exons6.CM025833.1.Sebastes_schlegelii
MCDCAYVMLLFVLFMGAFGAEEDTALCEMLGSPEFPLLSKEGDITIGGVFSLHNPISKPPSSFTDTPEPLTCSGIIMRQFQFAQTMIFAIQEINNSSSLLPNISIGYKVFDSCISKLYSTRVGMGLMNGQEKTLGQTCSGQSSVHAIIGPSDSSSTIAMLQIAGVFQIPVIGYYATCACLSNRKEYPSFFRTIPSDYYQSRALAKLVKHFGWTWVGAVRSDNDYGKNGMETFITAAKQEGVCIEYSEVISSTDPSGHIARVVRVIQSGSAKVLVAFLSHGLGILLDEALKQNLTGLQWVGSESWIMASRLATKRYSGILTGSLGFTIRKAKIPGLREFLLQVNPSQDPHNNLLREFWEATFGCSFQPSLHGQTQCSGSERLEDINTSFTDVSELRISNNVYKAVYAVAHAMHNMLKCGQSGEAVNQSCIWKDFLEPKEVVKHLQDVNFTLQSGETVGFDENGDPTATYELLNWQRNQAGDIVFVAVGSYDASLANGKQFIMKGINTTWAAGSPKRPQSVCSESCLPGFRQAVIKGKPICCFSCIACADGEISNSSNSAECLRCPLEYWSNEDHSQCVPKVIEFLSYGETMGALLAAFSLFGASLSLVVSCVFFRFRHTPLVKASNSELSFLLLFSLTLCFLCSLTFIGRPSEWSCMLRHTAFGITFALCMSCILAKTMAVVNAFNANRPSNTVLQCSAPLQRTSVLSCTLLQVLVCVLWLTLAPPFPYKNTAHATERIILECDLGSPIGFWAVLGYIGLLAVLCFVFAFLARKLPDNFNEAKFITFSMLIFCAVWITFIPAYVSSPGKFTVAVEIFAILASSYGLLLCIFAPKCFIIVLKPELNTKKHLMGK
>LOCXPOlfC50.226.HIT1.OlfC.2R.851.ANF_receptor.exons6.CM025833.1.Sebastes_schlegelii
MCDCVYVMLLFVLFVGAFGAEEDTVLCEMLGSPVFPVLSKEGDITIGGAFSIHKPTFNPPPSFTDAPEPLTCSGMNMRAFHFAQTMIFAIQEINNSSSLLPNISIGYKVFDKCGSTLSSTSLVMGLINGQERTLGQTCSGQSSVHAIIGPSDSSSTIAMLQIAGVFQIPMISHYATCACLSNRKEYPSFFRTIPSDYYQSRALAKLVKHFGWTWVGAVRSDNDYGNNGMETFITAASQEGVCIEYSEVISSTYPSGQIARVVRVIQSGSAKVLVAFLSHGLGILLEEALKNNLTGLQLVGSESWITASYLATKRYSGILTGSLGFTIRKAKIPGLREFLLQVNPSQDPHNNLLREFWEATFGCSFKPSVHGQTQCSGSERLKDINTSFTDVSKLRISNNVYKAVYSVAHAMHNMLKCGQREAVNQLCIWKDFLEPKEVVKHLQDVNFTLQSGETVGFDENGDPAATYELVNWQRNQAGDIVFVAVGSYDASLPNGKQLIMNGINTTWAAGSQKRPQSVCSESCLPGFRQAVIKGKPICCFSCIACADGEISNSSNAAECLRCPLEYWSNEDHNQCVPKVIEFLSYEETMGALLAGFSLFGASLTLVVSCVFFRFRHTPLVKASNSELSFLLLFSLTLCFLCSLTFIGRPSEWSCMLRHTAFGITFALCMSCILAKTMAVVNAFKANRPSKTVPQCSAPLQRTSVLSFTLLQVLVCVLWLTLAPPFPYKNTAHATERIILECDLGSPIGFWAVLGYIGLLAVLCFVFAFLARKLPDNFNEAKFITFSMLIFCAVWITFIPAYVSSPGKFTVAVEIFAILASSYGLLLCIFAPKCFIIVLKPELNTKKHLMGK
>LOCXPOlfC51.231.HIT1.OlfC.2R.852.ANF_receptor.exons6.CM025833.1.Sebastes_schlegelii
MFDSAYVMLLFVFSVGAFGAQEDVVLCEMLGRPEFPLLSKEGDITIGGVFYIQKEMLKPSLFFTDAPEPLICSRMKMQQFQFAQTMIFAIQEINNSSSLLPNISIGYKVFDNCASTLSSSSVVMGLINGQERTLGQSCSGQSSVHAIIGPSSSSSTIAILQIAGLFQIPVISYLATCACLSNRKEYPSFFRTIPSDYYQSRALAKLVKHFGWTWVGAVRSDNDYGNNGMETFITAARQEGVCIEYSEVISRTDSSGQIARVVRVIQSGSAKVLVAFISQEIDMLLEEALKQNLTGLQWVGSESWITAPYLATKRYLGILTGSLGFTIRKAKIPGLREFLLQVNPSQDPQNNLLREFWETTFGCSFQPSLHGQTQCSGSERLEDINNGFTDVSALRISNNVYKAVYAVAHAMHNMLKCGQSGEAVNQSCIWKDFLEPKEVVKHLQDVNFTLQSGETVGFDENGDPTATYELVNWQRNQAGDIVFVAVGSYDASLPNGKQFIMNGINTTWAAGSPKRPQSVCSESCLPGFRQAVIKGKPICCFSCIACADGEISNSSNSAECSRCPLEYWSNQDHSQCVPKVIEFLSYGETMGALLAGFSLFGASLTLVVSCVFFHFRHTPLVKASNSELSFLLLFSLTLCFLCSLTFIGRPSEWSCMLRHTAFGITFALCMSCILAKTMAVVNAFKAKRPSNKVPQCSAPLQRTSVLSFTSLQVLVCVLWLTLAPPFPYKNTAHATERIILECDLGSPIGFWAVLGYIGLLAVMCFVFAFLARKLPDNFNEAKFITFSMLIFCAVWITFIPAYVSSPGKFTVAVEIFAILASSYGLLLCIFAPKCFIIVLKPELNTKKHLMGK
>LOCXPOlfC52.237.HIT1.OlfC.2R.852.ANF_receptor.exons6.CM025833.1.Sebastes_schlegelii
MCDCAYVMLLFVFFGGAFGAQEDLVLCEMLGRPEFPLLSKEGDITIGGVFYIQKEMMKPSLSFTDAPEALICSGIKMRQFHFVQTMIFAIQEINNSSSLLPNISIGYKVFDNCASTLYSSRVVMGLINGQETTLGQSCYGQSSVHAIIGPSDSSSTIAMLQIAGLFQIPVISYYATCACLSNRKEYPSFFRTIPSDYHQSRALAKLVKHFGWTWVGAVRSDNDYGNNGMETFITAARQEGVCIEYSEVISRTDSSGHIARVVRVIQSGSAKVLVAFISQDIDMLFEEALKQNLTGLQWVGSESWITAPYLATQRYSGILTGSLGFTIRKAQIPGLREFLLQVNPSQDPHNNLLREFWEATFGCSFQPSPHGQTQCSGSERLEDINNGFTDVSALRISNNVYKAVYAVAHALHNMLKCGHSGEAVNQSCIWKDFLEPKEVVKHLQNVNFTLQSGETVGFDENGDPTATYELVNWQRNQAGDIVFVAVGSYDASFPKGRQFIMNGINTTWAAGSPKRPQSVCSESCLPGFRQAVIKGKPICCFSCIACADGEISNSSNSAECSRCPLEYWSNEDHSQCVPKVIEFLSYGETMGALLAGFSLVGASLTLVVSCVFFRFRHTPLVKASNSELSFLLLFSLTLCFLCSLTFIGRPSEWSCMLRHTAFGITFALCMSCILAKTMAVVNAFKAKRPSNTVPQCSAPLQRTSVLSCTLLQVSVCVLWLTLAPPFPYKNTAHATERIILECDLGSPIGFWAVLGYIGLLAVLCFVFAFLARKLPDNFNEAKFITFSMLIFCAVWITFIPAYVSSPGKFTVAVEIFAILASSYGLLLCIFAPKCFIIVLKPELNTKKHLMGK
>LOCXPOlfC53.245.HIT1.OlfC.2R.852.ANF_receptor.exons6.CM025833.1.Sebastes_schlegelii
MCDCAYVMLLFVFFVGAFGAEEDMVVCETLGRPEFPLLSKEGDITIGGIFYIRKEMLKPSLSFTDAPEPLICSRLKLRQFQYAQTMIFAIQEINNSSSLLPNISIGYKVFDNCASTLLSSRVLMGLINGQEMTLGQSCSGQSSVHAIIGPSDSSSTIAMLQIAGLFQIPVISYLATCACLSNRKEYPSFFRTIPSDYYQSRALAKLVKYFGWTWVGAVRSDNDYGNNGMETFITAARQEGVCIEYSEVISRTDSSGHIARVVRVIQSGSAKVLVAFISQDIDMLFEEALKQNLTGLQWVGSESWITAPYLATKRYSGILTGSLGFTIRKAKIPGLREFLLQVNPSQDPHNNLLREFWEATFGCSFQPSLHGQTQCSGSERLEDINNGFTDVSALRISNNVYKAVYAAAHAVHNMLKCGQSGEAVNQSCIWKDFLEPKEVVKHLQDVNFTLQSGETVGFDENGDPTATYELVNWQRNQAGDIVFVAVGSYDASFPKGRQFIMNGINTTWAAGSPKRPQSVCSESCLPGFRQAVIKGKPICCFSCIACADGEISNSSNSAECSECPLEYWSNEDHSQCVPKVIEFLSYGETMGALLAAFSLVGASLTLVVSCVLFRFRHTPLVKASNSELSFLLLFSLTLCFLCSLTFIGRPSEWSCMLRHTAFGITFALCMSCILAKTMAVVNAFKAKRPSNTVPQCSAPLQRTSVFSFTLLQVLVCVLWLTLAPPFPYKNTAHATERIILECDLGSPIGFWAVLGYIGLLAVLCFVFAFLARKLPDNFNEAKFITFSMLIFCAVWITFIPAYVSSPGKFTVAVEIFAILASSYGLLLCIFALKCFIIVLKPELNTKKHLMGK
>LOCXPOlfC54.251.HIT1.OlfC.2R.852.ANF_receptor.exons6.CM025833.1.Sebastes_schlegelii
MCDCAYVMLLFVFFVGAFGAEEDMVLCEMLGSPEFPLLSKEGDITIGGVFYIQKEMLKSSLSFTDAPEPLICSGMNMIQFHFAQTMIFAIQEINNSSSLLPNISIGYKVFDNCASTLFSTSVVMGLINGQERTLGQSCSGQSSVHAIIGPSDSSSSIGMQQIAGLFQIPMISYYATCACLSNRKEYPSFFRTIPSDYYQSRALAKLVKHFGWTWVGAVRSDNDYGNNGMDTFITAARQEGVCIEYSEVISRTDSSGHIARVVRVIQSGSAKVLVAFLSQEIEILLEEALKQNLTGLQWVGSESWITASHLATKRYSGILTGSLGFTIRKTKIPGLREFLLQVNPSQDPHNNLVREFWEATFGCSFQPSLHGQTQCSGSERLEDINNPFTDVSELRISNNVYKAVYAVAHAIHNMLKCGQSGEAVNQSCIWKDFLEPKEIVKHLQDVNFTLQSGETVGFDENGDPAATYELLNWQRNQAGDIVFVAVGSYDASLPNGKQFIMNGINTTWAAGTPKRPQSVCSESCLPGFRQAVIKGKPICCFSCIACADGEISNSSNSAECSRCPLEYWSNEDHSQCVPKVIEFLSYGETMGALLAAFSLFGASLTLVVSWVFFRFRHTPLVKASNSELSFLLLFSLTLCFLCSLTFIGQPSEWSCMLRHTAFGITFALCMSCILAKTMAVVNAFKANRPSNTVLQCSAPLQRTSVLSCTLLQLLVCVLWLTLAPPFPYKNTAHATERIILECDLGSAIGFWAVLGYIGLLAVLCFVFAFLARKLPDNFNEAKFITFSMLIFCAVWITFIPAYVSSPGKFTVAVEIFAILASSYGLLLCIFAPKCFIIVLKPELNTKKHLMGK
>LOCXPOlfC55.258.HIT1.OlfC.2R.852.ANF_receptor.exons6.CM025833.1.Sebastes_schlegelii
MCHCAYVMFLFVFFVGAFGAEEDMVLCEMLGRPEFPLLSKEGDITIGGVFYIQKEMMKPSLSFTDAPEPLICSRIKMRQFHFVQTMIFAIQEINNSSSLLPNISIGYKVFDNCASTLYSSSVVMGLINGQERTLGQTCSGQSSVHAIIGPSGSSSTIAMLQIAGLFQIPVISYLATCACLSNRKEYPSFFRTIPSDYYQSRALAKLVKHFGWTWVGAVRSDNDYGNNGMETFILAARQEGVCIEYSEVISRTDSSGQIARVVRVIQSGSAKVLVAFISQEIDMLLEEALKQNLTGLQWVGSESWITAPYLATNRYLGILTGSLGFTIRKAKIPGLREFLLQVNPSQDPHNNLLREFWETTFGCSFQSSLHGQTQCSGSERLEDINNGFTDVSALRISNNVYKAVYAVAHAIHNMLKCGQSGEAVNQSCIWKDFLEPKEVVKHLQDVNFTLQSGETVGFDDNGDPTATYELVNWQTNQAGDIVFVAVGSYDASLPNGKQFIMNGINTTWAAGSPKRPQSVCSESCLPGFRQAVIKGKPICCFSCIACADGEISNSSNSAECSRCPLEYWSNEDHSQCVPKVIEFLSYGETMGALLAAFSLFGASLTLVVSCVFFHFRHTPLVKASNSELSFLLLFSLTLCFLCSLTFIGRPSEWSCMLRHTAFGITFALCMSCILAKTMAVVNAFKAKRPSNKVPQCSAPLQRTSVLSFTSLQVLVCVLWLTLAPPFPYKNTAHATERIILECDLGSPIGFWAVLGYIGLLAVMCFVFAFLARKLPDNFNEAKFITFSMLIFCAVWITFIPAYVSSPGKFTVAVEIFAILASSYGLLLCIFAPKCFIIVLKPELNTKKHLMGK
>LOCXPOlfC56.267.HIT1.OlfC.2R.852.ANF_receptor.exons6.CM025833.1.Sebastes_schlegelii
MCDCAYVMLLFVFFVGAFGAEEDMVLCEMLGSPEFPLLSKEGDITIGGVFYIQKEMLKTSLSFTNAPEPLICSGMNMIQFQFAQTMIFAIQEINNSSSLLPNISIGYKVFGNCASTLFSTSVVMGLINGQERTLGQSCSGQSSVHAIIGPSDSSSSIGMQQIAGLFQIPMISYYATCACLSNRKEYPSFFRTIPSDYYQSRALAKLVKHFGWTWVGAVRSDNDYGNNGMDTFITAARQEGVCIEYSEVISRTDSSGHIARVVRVIQSGSAKVLVAFLSQETKMLLEEALKQNLTGLQWVGSESWITASHLATKRYSGILTGSLGFTIRKTKIPGLREFLLQVNPSQDLHNNLLREFWEATFGCSFQPSLHGQTQCSGSERLEDINNPFTDVSELRISNNVYKAVYAVAHALHNMLKCGQSGEAVNQSCIWKDFLEPKEVVKHLQNVNFTLQSGETVGFDENGDPTATYELVNWQRNQAGDIVFVAVGSYDASFPKGRQFIMNGINTTWAAGSPKRPQSVCSESCLPGFRQAVIKGKPICCFSCIACADGEISNSSNSAECLRCPLEYWSNEDHSQCVPKVIEFLSYGEIMGALLAAFSLVGASLTLVVSCVFFRFRHTPLVKASNSELSFLLLFSLTLCFLCSLTFIGQPSEWSCMLRHTAFGITFALCMSCILAKTMAVVNAFKAKRPSNTVPQCSAPLQRTSVLSCTLLQVLVCVLWLTLAPPFPYKNTAHATERIILECDLGSPIGFWAVLGYIGLLAVLCFVFAFLARKLPDNFNEAKFITFSMLIFCAVWITFIPAYVSSPGKFTVAVEIFAILASSYGLLLCIFAPKCFIIVLKPELNTKKHLMGK
>LOCXPOlfC57.283.HIT1.OlfC.2R.852.ANF_receptor.exons6.CM025833.1.Sebastes_schlegelii
MCDCAYVMLLFVLFVGAFGAEEDMALCEMLGSPEFPLLSKEGDITIGGVFYIQKEMLKTSLSFTNAPEPLICSGMNMIQFQFAQTMIFAIQEINNSSSLLPNISIGYKVFGNCASTLFSTSVVMGLINGQERTLGQTCSGQSSVHAIIGPSDSSSSIGMQQIAGLFQIPMISYYATCACLSNRKEYPSFFRTIPSDYYQSRALAKLVKHFGWTWVGAVRSDNDYGNNGMDTFITAARQEGVCIEYSEVISRTDSSGHIARVVRVIQSGSAKVLVAFLSQETKMLLEEALKQNLTGLQWVGSESWITASHLATKRYSGILTGSLGFTIRKTKIPGLREFLLQVNPSQDLHNNLLREFWEATFGCSFQPSLHGQTQCSGSERLEDINNPFTDVSELRISNNVYKAVYAVAHALHNMLKCGQSGEAVNQSCIWKDFLEPKEVVKHLQNVNFTLQSGETVGFDENGDPTATYELVNWQRNQAGDIVFVAVGSYDASFPKGRQFIMNGINTTWAAGSPKRPQSVCSESCLPGFRQAVIKGKPICCFSCIACADGEISNSSNSAECLRCPLEYWSNEDHSQCVPKVIEFLSYGEIMGALLAAFSLVGASLTLVVSCVFFRFRHTPLVKASNSELSFLLLFSLTLCFLCSLTFIGQPSEWSCMLRHTAFGITFALCMSCILAKTMAVVNAFKAKRPSNTVPQCSAPLQRTSVLSCTLLQVLVCVLWLTLAPPFPYKNTAHATERIILECDLGSPIGFWAVLGYIGLLAVLCFVFAFLARKLPDNFNEAKFITFSMLIFCAVWITFIPAYVSSPGKFTVAVEIFAILASSYGLLLCIFAPKCFIIVLKPELNTKKHLMGK
>LOCXPOlfC58.292.HIT1.OlfC.2R.852.ANF_receptor.exons6.CM025833.1.Sebastes_schlegelii
MCDCAYVMLLFVLFVGAFGAEEDMVLCEMLGRPEFPLLSKEGDITIGGVFYIQKEMLKTSLSFTNAPEPLICSGMNMIQFHFAQTMIFAIQEINNSSSLLPNISIGYKVFDNCASTLFSMSVVMGLINGQERTLGQTCSGQSSVHAIIGPSDSSSSIGMQQIAGLFQIPMISYYATCACLSNRKEYPSFFRTIPSDYYQSRALAKLVKHFGWTWVGAVRSDNDYGNNGMETFITAARQEGVCIEYSEVISSTDSSGHIARVVRVIQSGSAKVLVAFLSQEIEMLLEEALKQNLTGLQWVGSESWITESPLATKGYSGILTGSLGFTLRKAKIPGLREFLLQVNPSQDLHNNLVREFWESTFGCSFQPSLHGQTQCSGSERLEDINNPFTDVSELRISNNVYKAVYAVAHALHNMLKCGQSGEAVNQSCIWKDFLEPKEVVKHLQDVNFTLQSGETVGFDENGDPAATYELLNWQRNQAGDIVFVAVGSYDASLPNGKQFIMNGINTTWAAGTPKRPQSVCSESCLPGFRQAVIKGKPICCFSCIACADGEISNSSNSAECLRCPLEYWSNEDHSQCVPKVIEFLSYGETMGALLAAFSLVGASLTLGISCVFFRFRHTPLIKASNSELSFLLLFSLTLCFLCSLTFIGRPSEWSCMLRHTAFGITFVLCMSCILAKTMAVVNAFNANRPSNTVLQCSAPLQRTSVLSFTLLQVLVCVLWLTLAPPFPYKNTAHATERIILECDLGSPIGFWAVLGYIGLLAVLCFVFAFLARKLPDNFNEAKFITFSMLIFCAVWITFIPAYVSSPGKFTVAVEIFAILASSYGLLLCIFAPKCFIIVLKPELNTKKHLMGK
>LOCXPOlfC35.297.HIT1.OlfC.2R.709.ANF_receptor.exons6.CM025833.1.Sebastes_schlegelii
MPSTQRWPEQGWALLQLLLVASFSQAEEPVCRKRGDPENPQLSKDGDIMLGGIFSLHSSWKNREDTYMHKPLPLQCTSLNFREFQFTQAMLFAIEEINNSTDILPGISLGYKIYDTCGSVAKSVRVALALANGNEVASAPSGAPCTRLAQVQAIMGETSSSPCMAIATVIGPFHIPMISHFATCACLSDETKYPSFLRTIPSDYYQSRALAQLVKHFGWTWVGAIRSNADYGNNGMATFIETAHQLGICLEYSVSFFRTDPPDKILQIIDIIKASTAKVIFTFLSHMDMDVLLHELSHHNLTGYQWVGSEAWIFDPQIAAMDRHHILDGAIGLSIPKAHVSGMREFMLDVKPLSSSSNEMFTEFWETLFSCKFNQSKSSEGNQRKCTGDEDLTGVQNSFTDMSFMPIFNNIYKGVYAVAHALHNIMSCNKTCDNKVQLDPFTILQHIKKIQFKTKEGDEVYFNENGDPAAKYEIINWQPTDNGIVDFVTVGLYDASLPADKQLNLQNKPLIWAQNTKQVPLSVCSKKCPPGTRKVLQKGKPVCCYDCLRCAEGEISNITDSITCVRCHPEFWSNERRDACVKKEAEFLSYEEIMGALLTAASLFGTCLTAVVAFIFFRYRKTPIVRANNSELSFLLLFSLTLCFLCSLTFIGRPSEWSCMLRHTAFGITFVLCISCVLGKTIVVLMAFRSTFPGSNMMKWFGPAQQRLS
>LOCXPOlfC59.309.HIT1.OlfC.2R.853.ANF_receptor.exons6.CM025833.1.Sebastes_schlegelii
MCDCAYVMLLFVLFVGAFGAEDDKALCEMLGSPEFPLLSKEGDITIGGIFTIHDPILQPPHSFTNTPEPLICSGISMESFQYAQTMMFAIQEINNSSSLLPNISIGYKVFDKCGSTQSSTSVVMGLINGQERTLGQSCSGQSSVHTIIGPSDSSSTIAMLRIAGLFQIPMISHFATCACLSNRKEYPSFFRTIPSDYYQSRALAKLVKHFGWTWVGAVRSDNDYGNNGMETFITAARQEGVCIEYSEAISSTDSSGHIARVVRVIQSGSAKVLVAFLSQRPEMLLEEALKQNLTGLQWVGSESWITASYLATKRYSGILTGSLGFTIRKAKIPGLREFLLQVNPSQDPHNNLLRKFWEATFGCSFQPSLHGQTQCSGSERLEDINNPFTDVSELRISNNVYKAVYAVAHAIHNMLKCGQSGEAVNQSCIWKDFLEPKEVVKHLQDVNFTLQSGETVGFDENGDPAATYELVNWQRNQAGDTVFVAVGSYDASLPNGKQFIMNGINTTWAAGSPKRPQSVCSESCLPGFRQAVIKGKPICCLSCIACADGEISNSSNSAECLRCPLEYWSNEDHSQCVPKVIEFLSYGETMGALLAAFSLFGAGLILVVSCVFFHFRHTPLVKASNSELSFLLLFSLTLCFLCSLTFIGLPSEWSCMLRHTAFGITFVLCISCVLGKTIVVLMAFRSTLPGSNMMKWFGPVQQRLSVLAFTLIQVIICILWLTISPPFPFKNLKQFKDKIILECALGSAVGFWAVLGYIGLLAMLCFILAFLARKLPDNFNEAKFITFSMLIFSAVWITFIPAYVSSPGKFSVAVEIFAILASSFGLLICIFIPKCYIILLKPEKNTKTNIMGK
>LOCXPOlfC60.315.HIT1.OlfC.2R.852.ANF_receptor.exons6.CM025833.1.Sebastes_schlegelii
MCDCAYVMLLFVLFVGAFGAEEDTTLCEMLGRPEFPLLSKEGDITIGGVFYIHNSILQPPPSFTNAPEPLICSGISMGSFQFAQTMIFAIQEINNSSSLLPNISIGYKVFDKCGSTQSSTSVMMGLMNGQERTLGQSCSGQSSVHAIIGPSDSSSTIAMLRIAGLFQIPMISHFATCACLSNRKEYPSFFRTIPSDYYQSRALAKLVKHFGWTWVGAVRSDNDYGNNGMETFITAASHEGVCIEYSEVISSTDSSGHIARVVRVIQSGSAKVLVAFLSQGLEMLLEEALKQNLTGLQWVGSESWITSSYLATKGYLGILTGSLGFTIRKAKIPGLREFLLQVNPSQDPRNNLLREFWESTFGCSFQPSLHGQTLCSGSERLEDINNGFTDVSELRISNNVYKAVYAVAHAIHNMLKCGQSGEAVKQSCIWKDFLEPKQVVKHLQDVNFTLQSGETVGFDENGDPAATYELVNWQRNQAGDTVFVAVGSYDASLPNGKQFIMNGINTTWAAGTPKRPQSVCSESCLPGFRQAVIKGKPICCFSCIACADGEISNSSNSAECSRCPLEYWSNEDHSQCVPKVIEFLSYGETMGALLAAFSLFGAGLTLVVSCVFFHFRHTPLVKASNSELSFLLLFSLTLCFLCSLTFIGRPSEWSCMLRHTAFGITFALCMSCILAKTMAVVNAFKAKRPANTVPRCSAPLQRTSVLSCTLLQVLVCVLWLALAPPYPYKNTAHATERIILECDLGSPIGFWVVLGYIGLLAVLCFVFAFLARKLPDNFNEAKFITFSMLIFCAVWITFIPAYVSSPGKFTVAVEIFAILASSFGLLFCVFAPKCYILLLKPERNTKKQMMGR
>LOCXPOlfC61.317.HIT1.OlfC.2R.858.ANF_receptor.exons6.CM025833.1.Sebastes_schlegelii
MLLIADLLLLSLLAVRGGKPMCQTYGTKERSQFSKEGDINIGGIFSFHQNPVSVNPAHQVNPGTIQCEGLDPGELQYAYTMIFAIEEINNSSEMLPGVTLGYRIFDSCPSIPLSIRASLNLMNRYDSGEGSCSKLTNVHAVIGETTSTSTIGIARTMGPFHIPLISHSATCACLSNRRDYPSFFRTIPSDIYQSKALAKLVKHFGWTWVGAIRTNSDYGNGGMATFLEAAEREGVCVEYSVAIYRTDPRKWFLEVVDIIKKSTSKVIVAFADGTDLDILIKELHAQNVTGLQWVGSEGWITYRYIASPVNYDVVQGAVGFAALNAHIPGLQEFLANSRPSTTPGDQGLVELWETVFGCTLTPQAEGSVAAPCTGKESLWDTNTRFTDVSDASLLNNVYKATYAVAQALHMLFTCKDGKGPFENNTCADRENVQPWQVLHYLTQVNFTTKIGENVFFDEFGDSVARYALVNWQMDETDYIVFETIGFYDASQPEGQQFEMKLDVRAIWAGENQEVPRSVCSESCLPGTRRAFVKGKPICCFDCIACADGEFSNSTNAVKCDKCLPEYKSNEERNHCDLKAIEFLTFRELMGILLVTFSVFGACLAMTIALIFFHYRHTPIVRANNSELSFLLLFSLTLCFLCSLTFIGRPSEWSCMLRHTAFGITFVLCISCVLGKTIVVLMAFKATFPGSNMIKWFGPAQQRLSVLSFTLIQVLICILWLTINPPFPFKNMNHYKEKIILECALGSPVGFWAVLGYIGLLAVLCFVIAFLARKLPDNFNEAKFITFSMLIFSAVWITFIPAYVSSPGKFTVAVEIFAILASSYGLLFCIFLPKCYIILLKPENNTKKHLLGKVTPRSL
>LOCXPOlfC62.319.HIT1.OlfC.2R.884.ANF_receptor.exons10.CM025833.1.Sebastes_schlegelii
SWRRTEFVILSLLWCVFFPYNSHQDQSQQCKLIPGSMSLPVLEKKGDIMLGGLFSLHDMVVEPSLSFTSMPPPAQCTRFNFRTFRWMQTMIFAIEEINRDGKLLPNITLGYKIYDSCSTPHQALKAATELVGSEKGSVIEGETQQGKGTCRGTVPAVIGDGGSTQSLVVARFLGVFHVPQVSYFSSCACLSDKKEFPAFLRTMPSDLFQVDALLQLVKHFGWTWVGVIAGDDAYGRGGANIFANEVRKLGACIALHEVIPKNRAHSTISSIVSKIRSSGARVILVFAVEQDAAALFDEAHRHDTYGLTGIQWLASEAWSTAAVLSTPKKHHHILQGSMGFAIRRAHIPGLQDFLLRLHPSSPDALADPFLIPFWEEVFQCSLGGQAEGQEHNVEGKPQCSGAEELGSVTNIYSDVSQLRISYNVYKAVYAIVHALTAMRSCEKGKGPFPLQACPDVINIQPWQLLHYIKHVEYLNSFGDETKFDENGDPAAMYDLVNWQLRLNGEMEFVTIGKFDETATVGKQKLQIQEHIIVWNGNQTKIPLSVCSSICPPGTRKAIRPNFPICCHDCVVCTAGEISNQTDAIECVRCLPEFWSNADRTACIPKQVEFLSFSGTMGITLTAISLIGSFCTCAVAFILSCYRATPIVKANNSELSFLLLFSLTLCFLCSLTFIGRPSEWSCMLRHTAFGITFVLCISCLLGKTIVVLMAFKATFPGSNVMKWFGPVQQKAIITLCTLVQVIICTVWLVVAPPTPRQLMPRKSVIVILLCDQGSPVAFSLVLGYIGLLACLCLLLAFLARKLPDNFNEARLITFSMLIFCAVWIAFVPAYISSPGKYSTATEVFAILASSYGLLGCIFAPKCYIILLRPEKNTWKHLMSKAATDK
>LOCXPOlfC63.320.HIT1.OlfC.2R.899.ANF_receptor.exons16.CM025833.1.Sebastes_schlegelii
RFLLGLCAFFYFYRSVSAGSTCKLKAKFNLSGYKNVEKKKVVIGGMFPVHKRIASSDGNTSRVPISAGCEGFNFRTFRWAQTMLFAINEINERQDLLPNTDLGYVIYDSCFTISKAVEGTLTYLTGQDEAVPNYRCGSGAPLAALVGAGGSDLSIATARILGLYHFPQVSYSSTCSALESKFQFPTFLRTIPNDKHQSTAIAKLVLHFGWTWVGTIAADDDYGKYGIKDFKEQVEEAGVCISFSETLPKVSSPEDIQRIVQTVVEATAKIIVVFSSDVDLSPLIGELLRHNVTNRTWIASEAWVTSALINEPGVNSVLGGTLGFGVKRADIPGLQRHLLDIDPYDPLAEEFWETVFNCTLNYDTAMRQAKDDNSTLSRALGNTFSDVSQLRITYSVYKAVYAVANALHELEHCVKGQGPFINIDCANITDFKPWQLMYYLKNVRFKVPHTDEEVYFDDGDVEGIYDLINWQFDGNGEISYVIVGHYNGSAAPEDRMTITNESIVWNNDMSEPPRSVCSENCQPGTRKGIRQGEPVCCFDCIPCADGEISNSTNARACILCTYEEWSNDAHDTCVPKIIEYLAFGEPLGITLIVISAFGALVTIGVGVVFVVNIGTPLVKANDPLLSFSLLFSLVVTFLCSIVFLGKPQHWSCMTSQVGLALGFALCLSSLMGKAALLMLRARTLKAARVKAKAAAKAAKAAAKAAAEAAANSGSPDDPEVDRISCVHQRAITAVGTLIQAIACTVWLIILPPHPIENTSAQNIKIILECDEGSVIFICCIFAYDILLALIAFVFAFIARKLEDHFSEAKCVTFGMFVFFIVWISFVPAYLSTRGKFMVAVQIFAILASSFGLLTCIFLPKCYILLVKPERNTEDMMRPRAKPRDGTGTGTSASLATAGT
>LOCXPOlfC1.321.HIT1.OlfC.2R.877.ANF_receptor.exons9.CM025833.1.Sebastes_schlegelii
LMYSVLLYSYFSSAVPSPLHSTSCRLQGQFNLNGIHKAGDAVLGGLFHINFFSSFHDLSFTSEPQQPTCNSFDILGFRQAQTMAFAIDEINRNSNLLPNVTLGYSLYDNCGALFVGFSGALSLASGLEEQFILDKTCGGTPPVLGILGDSTSTRSIAISTVLGLYRLPMVSYFATCSCLSDRQKFPSFFRTIPSDAFQVRAMIQILRYFGWTWAGLLVSNDDYGLHAARSFQSDLGQSGGGCLAYLEVLPRGKDPAELRRIVDLMRKSTARVVIVFSQQSHMINLMEEVVRQNVTGLQWMASEAWTAATVLQTPHLMPYLSGTLGIAIRRGEIPGLRDFLLRIRTDIKHNNSYGNNMVNQFWEFTFQCRFAPPPAGWVEAGGELCTGQEDLESVETELLDISNLRPEYNVYKAVYALAYALDDMLHCVPGRGPFSGHSCGSLQRLELWQLVYYLEKVNFTTPFGDQVSFDENGDALPIYDIMNWLWLPDGTTKVENVGEVKESAKGEKLTLDENKIFWNFESKQVISAFSDTYFPRSVCSESCPPGTRMARKKGQPECCFDCIPCSEGKISNETESMDCTSCPEDFWSSPQRDHCVPKKTEFLSYQEPLGICLTAIALLGTFTCAVVLGIFIYHRSTPIVRANNSELSFQLLMSLKLCFLCSLLFIGRPRTWTCQLRHAAFGISFVLCVSCILVKTMVVLAVFKASKPGGGASLKWFGAVQQRGTVMVLTSIQAAICTAWLVSASPAPHKNTQYHNDKIVYECVVGSTVGFAVLLGYIGLLAILSFLLAFMARNLPDNFNEAKLITFSMLIFCAVWVAFVPAYISSPGKYADAVEVFAILASSFGLLVALFGPKCYIILLRPERNTKKAIMGRGIES
>LOCXPOlfC65.338.HIT1.OlfC.2R.877.ANF_receptor.exons9.CM025833.1.Sebastes_schlegelii
LIYSVLLNSYFSSAVPSHLHSTSCRLQGQFHLNGMHKDGDVVLGGLFQIHLFSVFPDLSFTSEPQQPTCNSFDILGFRQTQTMAFAFDEINRNSNLLPNVTLGYSLYDNCGALVIGFSSALSLASGLEEQFILDKTCVGTPPVLGILGDSSSTRSVAISAVLGLYRLPVVSYFATCSCLSDRQKFPSFFRTIPSDAFQVRAMIQILRRFDWTWAGLLFSNDDYELHTARSFQSHLGQSGGGCLAYLEILPWDKDAAELRRIVDLMRKSTARVVIVFAHQSHMINLMEEVVRQNVTGLQWMASEAWTAATVLQTPHLMPYLSGTLGIAIRQGEIPGLRDFLLRIRPDIQHNNSYGNSMVNQFWEFTFQCRFAPPPAGWVEAGGELCTGQEDLESVETELLDISNLRPEYNVYKAVYALAYALDDMLHCVPGRGPFSGHSCGSLQRLELWQLVYYLEKVNFTTPFGDQVSFDENGDALPIYDIMNWLWLPDGTTKVENVGEVKESAKGEKLTLDENKIFWNFESKQVISAFSDTYFPRSVCSESCPPGTRMARKKGQPECCFDCIPCSEGKISNETDSMDCTGCPEDFWSNPQHDHCVPKKTEFLSYQEPLGICLTAITLLGTFMCAVVLGIFIYHRSTPIVRANNSELSFQLLMSLKLCFLCSLLFIGRPRTWTCQLRHAAFGISFVLCVSCILVKTMVVLAVFKASKPGGGASLKWFGAVQQRGTVMVLTSIQAAICTAWLVSASPAPHKNTQYHNDKIVYECVVGSTVGFAVLLGYIGLLAILSFLLAFMARNLPDNFNEAKFITFSMLIFCAVWVAFVPAYISSPGKYADAVEVFAILASSFGLLVALFGPKCYIILLRPERNTKKAIMGRGIES
>LOCXPOlfC66.342.HIT1.OlfC.2R.864.ANF_receptor.exons9.CM025833.1.Sebastes_schlegelii
LMYSVLLYSYFSSAVPSPLHSTSCRLQGQFNPNGIHKAGDAVLGGLFHINFFSSFHDLSFTSEPKQPTCNSFDILGFRQAQTMAFAIDEINRNSNLLPNVTLGYSLYDNCGALFVGFSGALSLASGLEEQFILDKTCVGTPPVLGILGDSTSTRSIAISTVLGLYRLPIVSYFATCSCLSDRQKFPSFFRTIPSDAFQVHAMIQILRRFGWTWAGLLVSNDDYGLHAARSFQSDLGQSGGGCLAYLEVLPWGKDPAELRRIVDLMKKSTARVVIVFAQPRHMINLMEEVVRQNVTGLQWMASESWTTGTVLQTPHLMPYLSGTLGIAIRRGEIPGLRDFLIRIRPDIKHNNRYGNNMVNQFWEYTFQCRFAPPPAGWVEAGGELCTGQEDLESVETELLDVSNLRPEYNVYKAVYALAYALDDMLRCLPGRGPFSGHSCASLQRLELWQLVYYLEKVNFTTPFGDQLSFDENGDALPIYDIMNWFGLPDGGTKVENVGEVKESAKGEKLTLHENKIFWNFESKQPPRSVCSESCPPGTRMARKKGQPECCFDCIPCSDGNISNETDSMDCTGCPEDFWSSPQHDHCVPKKTEFLSYQEPLGICLTAITLLGTFMCAVVLGIFIYHRSTPIVRANNSELSFQLLISLKLCFLCSLLFIGRPRMWTCQMRHAAFGISFVLCVSCILVKTMVVLAVFKASKPGGGASLKWFGAVQQRGTVMVLTSIQAAICTAWLVSASPAPHKNTQYHNDKIVYECVVGSTVGFAVLLGYIGLLAILSFLLAFMARNLPDSFNEAKLITFSMLIFCAVWVAFVPAYVSSPGKYADAVEVFAILASSFGLLVALFGPKCYIILLRPERNTKKAIMGR
>LOCXPOlfC2.352.HIT1.OlfC.2R.877.ANF_receptor.exons9.CM025833.1.Sebastes_schlegelii
LMYSVLLYSYFSSAVPSPLHSTSCRLQGQFPLNGMHKAGDVVLGGLFSIHLFSVFPDLSFTSEPQQPTCHSFYIIGFRQAQTMAFAIDEINRNSNLLPNVTLGYSLNDNCVNLGIGFRSALSLASGQDEHFILDKTCVGTPPVLGIVGDTFSSSSIAITAVLGLYRLPMVSYFATCSCLSDRQKFPSFFRTIPSDAFQVRAIIQILRRFVWTWAGLLVSKDDYGLHAARSFQSDLAQSGGGCLAYLEVLPWGKDTAELRRIVDLMRKSTARVVIVFAHQSNMINLMEEVVRQNVTGLQWIASEAWTAGTPLQTPHLMPYLGGTLGIAIRRGEIPGFRDFLLRIRPDIQHNNRYGNNVVNQFWEYTFQCRFAPPPAGWVETGGVLCTGQEDLESVETELLDISNLRPEYNVYKAVYALAYALDDMLRCVPGRGPFSGYSCASLQRLELWQLVYYLEKVNFTTPFGDQVSFDENGDALPIYDVMNWLWLPDGRTKVQYVGEVKESAKGEELTLDEDKIFWNFESKKVVSAFSDTYFPRSVCSESCPPGTRMARKKGQPECCFDCIPCSEGKISNKTDSMECTSCPEDFWSSPKHDHCVPKKIEFLSYQEPLGIFLTATTLLGTLICAVVLGISIYHRSTPIIRANNSELSFQLLISLKLCFLCSLLFIGRPRMWTCQLRHAAFGISFVLCVSCILVKTMVVLAVFKASKPGGGASLKWFGAVQQRGTVMVLTSIQAAICTAWLVSASPAPHKNTQYHNDKIVYECVVGSTVGFAVLLGYIGLLAILSFLLAFMARNLPDSFNEAKLITFSMLIFCAVWVAFVPAYISSPGKYADAVEVFAILASSFGLLVALFGPKCYIILLRPERNTKKAIMARGIES
>LOCXPOlfC68.357.HIT1.OlfC.2R.875.ANF_receptor.exons9.CM025833.1.Sebastes_schlegelii
MWAFLDINLLLLMYSVLLYSYFSCAGGNPLHSNSCWLQGQFPLNGMHKAGDVVLGGLFKIHLFSVFPDLSFTSEPQQPPCHSFDVLGFRQAQTMAFAIDEINRNSNLLPNVTLGYSLNDNCNNLGIGFRAALSLASSREEQFMLDKTCVGTPPVLGIVGESSSRRSIAISTVLGLYRVPMVSFFSTCSCLSDRQKFPSFFRTIPSDAFQVRAMIQILRRFGWTWTGLLVSNDDYGFHVARSFQSDLAQSGGGCLAYFEVLPWDKDAAELRRIVDLMRKSTARVVIVFAHQSHVINLMEEVVRQNVTGLQWMASEAWTAATVLQTPHLMPYLGGTLGIAIRRGEIPGLREFLLRIRPDIQHNNRYGNNVVNQFWEYTFKCRFAQPPAGWVEAGGVLCTGQEDLESVETELLDISNLRPEYNVYKAVYALAYALDDMLRCVPGRGPFSGHSCARLQRLELWQLVYYLEKVNFTTPFGDQVSFDENGDALPIYDVMNWLWLPDGRTKVESVGEVKESAKGEELTLDEDKIYWNFESKEPPRSVCSESCPPGARMARKRGQPECCFDCIPCSEGKISNKTDSMECTSCPEDFWSSPKRDHCVPKKIEFLSYQEPLGIFLTATSLLGTFICAVVLGISIYHRSTPIVRANNSELSFQLLISLKLCFLCSLLFIGRPRMWTCQLRHAAFGISFVLCVSCILVKTMVVLAVFKASKPGGGASLKWFGAVQQRGTVMVLTSIQAAICTAWLVSASPAPHKNTQYYNDKIVYECVVGSTVGFAVLLGYIGLLAILSFLLAFMARNLPDSFNEAKLITFSMLIFCAVWVAFVPAYVSSPGKYADAVEVFAILASSFGLLVALFGPKCYIILLRPERNTKKAIMAR
>LOCXPOlfC69.371.HIT1.OlfC.2R.875.ANF_receptor.exons9.CM025833.1.Sebastes_schlegelii
MWAFLDINLLLLMYSVLLYSYFSCAGGNPLHSNSCWLQGQFPLNGMHKAGDVVLGGLFKIHLFSVFPDLSFTSEPQQPPCHSFDVLGFRQAQTMAFAIDEINRNSNLLPNVTLGYSLNDNCNNLGIGFRAALSLASSREEQFMLDKTCVGTPPVLGIVGESSSRRSIAISTVLGLYRVPMVSFFSTCSCLSDRQKFPSFFRTIPSDAFQVRAMIQILRRFGWTWTGLLVSNDDYGFHVARSFQSDLAQSGGGCLAYFEVLPWDKDAAELRRIVDLMRKSTARVVIVFAHQSHVINLMEEVVRQNVTGLQWMASEAWTAATVLQTPHLMPYLGGTLGIAIRRGEIPGLREFLLRIRPDIQHNNLYGNNVVNQFWEYTFKCRFAQPPAGWVEAGGVLCTGQEDLESVETELLDISNLRPEYNVYKAVYALAYALDDMLRCVPGRGPFSGHSCARLQRLELWQLVYYLEKVNFTTPFGDQVSFDENGDALPIYDVMNWLWLPDGRTKVENVGEVKESAKGEELTLDEDKIYWNFESKEPPRSVCSESCPPGARMARKRGQPECCFDCIPCSEGKISNKTDSMECTSCPEDFWSSPKRDHCVPKKIEFLSYQEPLGIFLTATSLLGTFICAVVLGISIYHRSTPIVRANNSELSFQLLISLKLCFLCSLLFIGRPRMWTCQLRHAAFGISFVLCVSCILVKTMVVLAVFKASKPGGGASLKWFGAVQQRGTVMVLTSIQAAICTAWLVSASPAPHKNTQYYNDKIVYECVVGSTVGFAVLLGYIGLLAILSFLLAFMARNLPDSFNEAKLITFSMLIFCAVWVAFVPAYVSSPGKYADAVEVFAILASSFGLLVALFGPKCYIILLRPERNTKKAIMAR
>LOCXPOlfC70.383.HIT1.OlfC.2R.863.ANF_receptor.exons9.CM025833.1.Sebastes_schlegelii
LMYSVLLYSYFSCAGGKPLHSTSCRLQGQFPLNGMHKAGDVVLGGLFPIHFFSVFANLSFTSEPQQPTCHSFDILGFRQAQTMAFAIDEINRNSNLLPNVTLGYSLNDNCVNLGIGFRAALSLASGQDQQFILDKTCVGTPPVLGIVGDSSSRRSIAISTVLGLYRLPVVSYFATCSCLSDRQKFPSFFRTIPSDAFQVRAMIQILRRFGWTWTGLLISNDDYGLHAARSFQSDLAQSGGGCLAYLEVLPWDKDPAELRRIVDLMRKSTARVVIVFALQSHVINLMEEVVRQNVTGLQWMASEAWTAATVLQTPHLMPYLGGTLGIAIRRGEITGLRDFLLRIRPDIQQNSRGNNLVNQFWEYTFQCRFAPPPAGWVEAGGVLCTGQEDLESVGTEFLDISNLRPEYNVYKAVYALAYALDDMLRCVPGRGPFSGHSCARLQRLELWQLVYYLEKVNFTTPFGDQVSFDENGDALPIYDVMNWLWLPDGRTKVENVGEVKVSAKGEELTLDKDKIFWNFESKEPPRSVCSESCPPGTRMARKKGQPECCFDCIPCSEGKISNKTDSMECTSCPEDFWSSPKRDHCVPKKIEFLSYQEPLGIFLTATTMLGTFICAVVLGISIYHRSTPIVRANNSELSFQLLISLKLCFLCSLLFIGHPSMWTCQLRHAAFGISFVLCVSCILVKTMVVLAVFKASKPGGGASLKWFGAVQQRGTVMVLTSIQAAICTAWLVSASSAPHKNTQYYNDKIVYECVVGSTVGFAVLLGYIGLLAILSFLLAFMARNLPDSFNEAKLITFSMLIFCAVWVAFVPAYVSSPGKYADAVEVFAILASSFGLLVALFGPKCYIILLRPERNTKKAIMAR
>LOCXPOlfC71.390.HIT1.OlfC.2R.871.ANF_receptor.exons9.CM025833.1.Sebastes_schlegelii
LLLLMYSVFLYSYFSCAGGNPLHSNSCRLQGQLLLNGMHKTGDVVLGGLFKIHFFSVFPDLSFTSEPQQPPCHGFDILGFKQAQTMAFAIDEINRNTNLLPNLTLGYSLYDNCVNLGIGFRAALSLASSQDEQFILDKTCVGTPPVLGVVGDSSSRRSIAISTVLGLYRLPMVSYFATCSCLSDRQTFPSFFRTIPSDAFQVRAMIQILRRFGWTWAGLLVSNDDYGLHAARSFQSDLAQSGGGCLAYLEVLPWDKDPAEIRRIVDLMRTSTARVVIVFAHQSHVINLMEEVVRQNVTGLQWMASEAWTAASVLQTPHLMPYLGGTLGIAIRRGEITGLRDFLLRIRPDIQHNNLYGNNVVNQFWEYTFQCRFAPPPAGWVEAGGELCTGQEDLESVETEFLDISNLRPEYNVYKAVYALAYALHDMLRCVPGRGPFSGHSCARLQRLELWQLVYYLEKVNFTTPFGDQVSFDENGDVLPIYDVMNWLWLPDGRTKVENVGEVKESAKGEELTLDEDKIFWNSKSKEPPRSVCSESCPPGTRMARMRGQPECCFDCIPCSEGKISNKTDSMECTSCPEDFWSSPKRDHCVPKKIEFLSYQEPLGIFLTATTLLGTFICAVVLGISIYHRSTPIVRANNSELSFQLLISLKLCFLCSLLFIGRPRMWTCQLRHAAFGISFVLCVSCILVKTMVVLAVFKASKPGGGASLKWFGAVQQRGTVMVLTSIQAAICTAWLVSASPAPHKKTQYHNDKIVYECVVGSTVGFAVLLGYIGLLAILSFLLAFMARNLPDSFNEAKLITFSMLIFCAVWVAFVPAYVSSPGKYADAVEVFAILASSFGLLVALFGPKCYIILLRPERNTKKAIMARGVES
>LOCXPOlfC72.396.HIT1.OlfC.2R.868.ANF_receptor.exons9.CM025833.1.Sebastes_schlegelii
LLYSVLLYSYFSCAGGNPLHSTSCRLQGQLPLNGMHKAGDVVLGGLFPIHSFSVFPDLSFTSEPQQPTCHSFNVLGFRQAQTMAFAIDEINRNSNLLPNVTLGYSLNDNCNNLGVGFRASLSLASSREGQFMLDKTCVGTPPVLGIVGESSSRRSIAISTVLGLYRVPMVSFFSTCSCLSDRQKFPSFFRTIPSDAFQVRAMIQIVRRFGWTWTGLLVSNDDYGFHVARSFQSDLAQSGGGCLAYFEVLPWDKDAAELRRIVDLMRKSTARVVIVFAHQSHMINLMEEVVRQNVTGLQWMASEAWTAASVLQTPHLMPYLGGTLGIAIRRGEITGLRDFLLRIRPDIQHNNLYGNNVVNQFWEYTFQCRFAPPPAGWVEAGGVLCTGQEDLESVESELLDISNLRPEYNVYKAVYALAYALDDMLRCVPGRGPFSGHSCARLQRLELWQLVYYLEKVNFTTPFGDQVSFDENGDVLPIYDVMNWLWLPDGRTKVENVGEVKESAKGEELTLDEDKIFWNSKSKEPPRSVCSESCPPGTRMARMRGQPECCFDCIPCSEGKISNKTDSMECTSCPEDFWSSPKRDHCVPKKIEFLSYQEPLGIFLTATSLLGTFICAVVLGISIYHRSTPIVRANNSELSFQLLISLKLCFLCSLLFIGRPRMWTCQLRHAAFGISFVLCVSCILVKTMVVLAVFKASKPGGGASLKWFGAVQQRGTVMVLTSIQAAICTAWLVSASPAPHKNTQYYNDKIVYECVVGSTVGFAVLLGYIGLLAILSFLLAFMARNLPDSFNEAKLITFSMLIFCAVWVAFVPAYVSSPGKYADAVEVFAILASSFGLLVALFGPKCYIILLRPERNTKKAVMARGIES
>LOCXPOlfC73.403.HIT1.OlfC.2R.917.ANF_receptor.exons11.CM025833.1.Sebastes_schlegelii
MSWFSWLFTQWPSSAPSLLLVGLVGRQLGLRVGLHLVQTATCSRWGTPSNQGLFQHGDVVIGGLFSLHYRLPAIDNDFTQLPHYKPCTGLENVPLQYIYAMVFAVEEINHSTTLLKGVKLGYHIFDSCGRPPWALQAALSLVGGDSASCNSTGPPDYPAGYGEGIRERRGDYPVPLIIGAASSITGQILSRTLGPLSVPLISYLSSCPCLSNRRQFPNFFRTIPSDIYQARAIAQLAIRFNWTWIGAVVANNNYGHMAVEVFQEETQGAGVCLAFVETLQRENIVSDARRSALTIQASTAKVILIFSWYTDVRELFLQLAKINVTDRQFLASEAWSTSGDILQNVVSTKVAKGVLGVAIRSSAVPGFENYIKSLHPTHRPEDEFLREFWEAKFGCSPGATPLFSHSSPSFESVTRPQRSSHPLNISTSSTADRSLQKASLPLCSGAESLEGVQNHFTDTSQLRVTYNVYLAVYAAAHALHSLLSCPDRDSSPRNNTCSSPKYIKPIELLQHLDNVNFTTPQGEMFYFQGADIPAKYDLVNWQKTPEGSLKLVLIGRVDGFDLHLNESAIQWSTGSTQVPVSVCSESCPPGTRKANRKGEPLCCFDCIPCAEGEISNQTGSLHCERCPSEFWSNAKRTACIPRQLDFLSFHETLGITLTTVAVSGAAVTTAVFVVFLCYRQTPMVRANNSELSFLLLLSLKLCFLCSLVFIGRPSVWSCQFQQAAFGISFVLCVSCLQVKTIVVLAAFRSARPGAEALIRWFGPGQQRGSVCLLTCIQIIICATWLSLSPPVPRRDLGFQGSKVTLECAMASVVGFSLVLGYIGLLACTCLLLAFLARKLPDNFNEAKLITFSMLIFCAVWVAFVPAYVSSPGKYTVAVEIFAILASSYGLLLCIFAPKCFIILLRPEKNTKKHLMAR
>LOCXPOlfC73.405.HIT1.OlfC.2R.877.ANF_receptor.exons11.CM025833.1.Sebastes_schlegelii
MSWLSWLFTLRLCSAPSLLLVGLVGRQLGLRMGLQLVQTATCSRWGTPSDQGLFQDGDVVIGGLFSLHYKPPSTNHDFTQLPHYKACTGLGNLPLQYLYAMVFALEEINHSTTLLPGVKLGYHIRDSCALPPWVIQAILSLVGGDSASCYSAAPPGYSAGDGEGIGERRGDRPVPVIIGGSSSKTAKILSRLLGPLSVPLMSYTASCPCLSDRLQYPNFFRTMPSDIYQARAIAQLAMRFNWTWIGAVVANNDYGHMAIKVFQEETQGAGVCLAFVETLERENIVSDARRSALTIQASTAKVILIFTWYTDVRELFLQLAKMNVTDRQFLASEAWSTSGDLLQDPVTSEVAKGVLGVAIRSSAIPGFENYIRSLNPSRRPDDKFLREFWEKIFGCSPGTTPLSTTSLPLCSGTESLEGVQNHFTDISQLRVTYNVYLAVYATAHALHSLLYCNRFTCSSPKHIKPIELSYHLNNVNFTTPQGEMFYFQGGDIPAKYDLINWQNTPEGSLKLVLIGRVDGFDLRLDESAIRWSTGSTQVPVSVCSESCPPGTRKANRKGEPLCCFDCIPCAEGEISNQTGSLHCERCPSEFWSNVKRTACIPRQLDFLSFNETLGITLTTVAVSGAAVTTAVFVVFLYYRQTPMVRANNSELSFLLLLSLKLCFLCSLVFIGRPSVWACRFQQAAFGISFVLCVSCLQVKTIVVLAAFRSARPGAETLMKWFGPGQQRGSVCLFSSIQVFICIIWLSLSPPVPQADLDIPGLKVTLECAMASVVGFSLVLGYIGLLACTSLLLAFLARKLPDNFNEAKLITFSMLIFCAVWIAFVPAYVSSPGKYAVAVEIFAILASSYGLLFCIFAPKCFIILLRPEKNTRKHLMAR
>LOCXPOlfC74.443.HIT1.OlfC.2R.880.ANF_receptor.exons12.CM025833.1.Sebastes_schlegelii
AASMSWLSWFHTQWPSSALSLLLLIVVGRQTGPEVAQAMVCSRWGEPSDKSLSQDGDVIIGGLFDLYYTPALEQGFTKLPHYEPCTGLDLESLKNVYTMTFAVDEINRNSTLLPGVKLGYRILDICFHSHWALQVALSLVGGDTLSCNLTSSTPRSTTDEQPGKTAGGQPVPLLIGPASSTITIILSRILGPLSVPLISYQASCPCLSDRLKFPNVFRTIPSDIYQARAMARLAIHFRWTWMGAVIINNDYGHLAIQAFQEETQGKGVCLEFIETVQRETIVSDARRVALTIQASTARVILIFCWYTDVRTILLELAKRNVTDRQFLASEAWSTSGDILQDLAISKVASGVLGVAIRSATIPGFQNYLRHLHPIRRPDDEFLRKFWEKEFGCSPHAASLSLYESFQKASLVPCSGTESLEGVQNHFTDTSQLRVAYNVYLAVYAAAHALHSLLSCNRSTCSSPKHIRPIELLQHLNKVNITTPQGEMFYFQGGDIPAKYDLVNWQKTPEGSLKLVLIGRVDGFDLHLNESAIQWSTGSTQVPVSVCSESCPPGTRKANRKGEPLCCFDCIPCAEGEISNQTGSLHCERCPSEFWSNAKRTACIPRQLDFLSFNETLGITLTAVAVSGAAVTAAVLVVFLCYRQTPMVRANNSELSFLLLLSLKLCFLCSLVFIGRPSVWACRFQQAAFGISFVLCVSCLLVKTLVVLVVFRSARPGAEALMKWFGPGQQRGSVCLFTSIQVIICASWLSLSPPVPQRDLGFQGSKVTLECAMASVAGFSLVLGYIGLLACTCLLLAFLARKLPDNFNEAKLITFSMLIFCAVWVAFVPAYVSSPGKYVVAVEIFAILASSYGLLLCIFAPKCFIILLRPEKNTKKYLMAR
>LOCXPOlfC75.449.HIT1.OlfC.2R.827.ANF_receptor.exons8.CM025846.1.Sebastes_schlegelii
ITLFLIILEIGHATEEDTRVVGATAPGDIIIGGIFSIHGDVDKNNSSFAPHPQPCIRFEPRRLVKMLAMINAIEIMNKSPLLTDVNITLGYRILDSCSDVGRALRATADFTRQADCNTCGQPVMAVIGASSSETSIAVARQLTLKMIPQISYSSTAVILSDKTRFPAFMRTIPNDEYQTAAMVSLLSTYGWNWVGIVTTDGNYGKSALDHFVSQASEKGICVAFKSILPQSVNNPGVHSAIKQTARTIYENPKVQVIVSFAKPDHMMYLYHELRDEMQRAGQNMSMSRVWLASDNWSSTSSVPGNLTLEDIGHIVGFTFKSGNLSSFSEYLSRLGAAGRDYTRNNTFMQEFYKHLNATAKTLRGHTHPTSILSVEMAVSAIAQAVASICRSRDCKASGAVRPWEVLKALRIRPFKLREKSYKFDSRGDINLGYDVTMWRSDGGNIHVHEVVAEYHPHNNSFTHTNHSTTQQLRDLKDIISKCSKACVPGEFKKTTEGQHTCCYECINSVQLLFIQGTPPSYMDQCLSCDIEKEWSPEGSSNCTAKANIFFSWQDGFAVVLLTFSALGILLALLVSALFLHQRDTPVVKAAGGPLSQVILFSLVISNISAVLFVGQPNDYQCNARQVLFGISFTLCVSCILVKTLQILLAFRLDPGLQLVLRRLYQPYVIVSICVALQVATCICWLVIKNPFKDTTNNLTTVLHYCHEGSYLAFGVMLGYIAVLAFVCFICAYKGRKLPQQYNEAKFITFSMLLYLISWMLFVPVYVSTTGVYLQAVEMVVILISNYGILSCHFFPKCYIILFKKEQNTKTAFKKNLYEYSNRTKGSI
