# Supplementary material for: Expanded olfactory system in ray-finned fishes capable of terrestrial exploration
Source: BMC Biol. 2023 Jul 31;21:163. doi: 10.1186/s12915-023-01661-8 (PMC10392011; doi:10.1186/s12915-023-01661-8)
Supplement: Supplementary file 3 — Additional file 3: Data S1. Protein sequences and genomic coordinates of OLF genes. FASTA and General Feature Format (GFF) files containing the protein sequences and genomic coordinates for all identified OLF genes in this study. [file 12915_2023_1661_MOESM3_ESM.zip › PROTEINS/Sebastes_umbrosus.OLF_genes.fa]

>XPLOC_1.1.OR.1R.314.7tm_1.exons2.SUPER_1.Sebastes_umbrosus
MGESSVNMTVVIEYRDSFTKAVTKNVIVVVLGISINYINASLIHTFRKHQVGHSFSNRQIFYMNPRYILFIHLVINDMIQVTLTVLLFIISYILYKINVSICCAFILLVVFTSENTPLNLACMAVECYIAICIPLRHMQICTIKRTLMLIGLIWAMSLLSGLPDLFFTLATEPLDFFHSRVFCVRETVFPNPLIIKKRDITYIVYLVIVWVVIVYTYFRILFTAQTASKDAKKARNTILLHGFQVLLCMAGYTTPLLKEALLQWFPKNYPDSLFACYIIVQVLPRSISPIIYGLRDKTFRMYLKRYLLCKMSPQ
>XPLOC_2.1.OR.1R.314.7tm_4.exons2.SUPER_1.Sebastes_umbrosus
MSESSVNMTVVIEYRDSFTKTVTKNVIVVVLGISINYINASLIHTFRKHQVRHSFSNRQIFYMNPRYILFIHLVVNDMIQMTLTVLLFIISYILYKINVSICCTFILLALFATENTPLNLACMAVECYIAICIPLRHMQICTLKRTLMLIGLIWATSMLSVLPDLFITLATEPLDFFHSRVFCLRQTVFPNPLIIKKRDTTYIVYLVIVWVVIVYTYFRILFTAQTGSKDAKEARNTILLHGFQVLLCMAGYATPQLKEALLQWFPKNYPDSLFACYIIVQVLPRSISPIIYGIRDKTFRTYLKRYLLCKMSPQ
>XPLOC_3.1.OR.1R.316.7tm_4.exons2.SUPER_1.Sebastes_umbrosus
MNVTPGESNVTGAANYRSTFVMAVSKNVIVVVLGITINYINATMIHTFNKHHVFCSIQIFKMNPRFILFIHLVVNDMIQLTTSISLFIFTYTFHTIYVHLCCLLILPAIFTTQNTPLNLAFMAAECYIAVCIPLRYNTICTVKRTYIVIGVIWTMSSLSVLPDVFILLATEPLEFLNSRVFCHRETVFRTTYSQKKRGVSNILFLVMVWLTLFYTYFRIMFVAKAANADAKKARNTILLHGFQVLLCMMVYVQPLLNQVLTYHFPSFVVLIRFVSFIIYQILPRFISPIVYGLRDTTFRKYIRRYLCVVNCHPKMA
>XPLOC_9.1.OR.1R.303.7tm_1.exons2.SUPER_1.Sebastes_umbrosus
RDTFTTAFVKNLIVVLVWLILSYINGSLVATFFRHQVQAFYEDPRYILFIHMVINDGIQLTVTITLFVLSYIFYKINVSFCCFFILVAVFTTRNTPVNLASMAIERYIAICEPLRHSQICTVRRTYIVIGLIWFISVAPDITDLFVTLATESLSFFHESVFCLRQNVFKDPILAYKRQVFDIIYFSCVFLTLVFTYLRILFAARALSTEKMSAQRARNTILIHGAQLAMCMLSYISPSVEIILRLIFPGRILEIRFANYLIVYILPRFLSQIIYGVRDKKFRKYLKLYLLGCRCRVKLQRVAP
>XPLOC_10.1.OR.1R.327.7tm_1.exons4.SUPER_1.Sebastes_umbrosus
EEMLVMLNSTSSGPLDLLMSNSSSTLPGGAVAGSKDSFSNALAKNIVAMLVWLALSVINGSMVHTFLRHRFYENPRYIMFICMVINDALQLSLVTALYMVSYIFRKIHASVCCFLVIMTAVLTTRSTPLILAGMAVERYISICFPLHYIHMCTVPRTLLLIGVILILTATPPITDLIITIVHRPLSFFHTTIFCDHPLLFRHQSIYYKNCVFDGVYLSFVALTLLYTYCKIMLTATSCLHGPSLGEQSQEQLMLCMLAFVVPSLQAALISLFPRFSLEIRYIFFLVVYIIPRFMSPMIYGFRDEQFRKYWTRYLARRGQRIARVRPV
>XPLOC_11.1.OR.1R.302.7tm_1.exons2.SUPER_1.Sebastes_umbrosus
MNFSNGTSTVTVNQRDNFLTAVINNVIVVALCISINYINSTLVHTFRKHKQIFNSNPRYILFIHLVINDMMQLILSTLLHIVSYALHTIRVGFCLILLIITILTTLNTPLNLASMAVECYIAICIPLRHGQICTVNKTYILIGLIWVASAFSILPDLFILLATEPLHFFQSKVLCDRDYVFRSSYSLKKRDASHIVFLVLVWLTILYTYFRILFAAKEATVDNTKARNTIVLHGFQLLLCMLTYVKPMFEQGLLYLLPRQNRAIRFVAYVIVQILPRFVSPIVYGLRDHTFRIHMRRYLLCK
>XPLOC_17.1.OR.1R.314.7tm_4.exons2.SUPER_1.Sebastes_umbrosus
MSESSVNMTVVIEYRDSFTKTVTKNVIVVVLGISINYINASLIHTFRKHQVRHSFSNRQIFYMNPRYILFIHLVVNDMIQVTLTVLLFIISYILYKINVSICCTFILLALFATENTPLNLACMAVECYIAICIPLRHMQICTLKRTLMLIGLIWATSMLSVLPDLFITLATEPLDFFHSRVFCLRQTVFPNPLIIKKRDTTYIVYLVIVWVVIVYTYFRILFTAQTASKDAKKARNTILLHGFQVLLCMAGYATPLLKEALLQWFPKNYPDSLFACYIIVQVLPRSISPIIYGIRDKTFRTYLKRYLLCKMSPQ
>XPLOC_18.1.OR.1R.314.7tm_1.exons2.SUPER_1.Sebastes_umbrosus
MGESSVNMTVVIEYRDSFTKAVTKNVIVVVLGISINYINASLIHTFRKHQVGHSFSNRQIFYMNPRYILFIHLVINDMIQVTLTVLLFIISYILYKINVSICCTFILLALFTTENTPLNLACMAVECYIAICIPLRHMQICTMKRTLMLIGLIWATSMLSVLPDLFFTLATEPLDFFHSRVFCLRETVFPNPLIIKKRDMTYIVYLVIVWFVIVYTYFRILFTAQAASKDAKKARNTILLHGFQVLLCMAGYATPLLKEALLQWFPKNYPDSLFACYIIVQVLPRSISPIIYGLRDKTFRTYLKRYLLCKMSPQ
>XPLOC_25.1.OR.1R.338.7tm_4.exons3.SUPER_1.Sebastes_umbrosus
PDSYLPLSTNHRSSSANGTWGHDGVTFFIIQGLVNLGEKKMILFSFLLLAYIIILGGNSMIIYVALTDSKLNSPMYFFLYNLSFVDIVYTTTTIPNMLSGFLTDVNAISVTGCFVQMYCFIQLAVTGRAILTVMAYDRYMAICNPLRYTAVMTRPTRLLLIAGAWSFGAFCTLLATSMTWQRSYCGPNVVRNGWCDPSSVRRLVCGDTRADNIVSLSFAMVALLTTGILILTSYVLIGVSISRMGVGQRLKAFGTCAAHLTVVSISYSSASCVYISYRVGNISPEVRVRIIVSVLYSALTPFLNPVIYSLRNKELRESIRRTLSRFRPAAVLPTKDVN
>XPLOC_35.1.OR.1R.291.7tm_4.exons1.SUPER_1.Sebastes_umbrosus
NYTFNSFTLQLEGLNVSKDSLCPVFLFFLFSYICIMLMNVGIAVLVFIDKNLHQPMYLLFCNLPVNDILGNSIMVPRLLSDMLLPPSELLISYYECVVQAFTTHMFGTTTHTVLMIMAFDRYVAICNPLRYAAIMTNKMVIKLTVSAWGVAFVLVGILLGLTIRLNRCRTLITNPYCDNASLFKLSCDSVFINNVYGLTFTVVLFTASIGTMVLTYTKITVICLTSNNKSLNSKALKTCSTHLVVYLIMLISGFIVIILHRFPQYSEYRKLSAILFHIIPASLNPIIYGVQ
>XPLOC_37.1.OR.1R.322.7tm_4.exons3.SUPER_1.Sebastes_umbrosus
MENVTMVTPLKQPIVFELEGFYVPRGYGAFLFFLALFHYMVMLLANGVVLCVIVMDKSLHRPMFVMVCNLVVCDFLGATAVLPRLTMHFLTGQKKIAYIPAIAQAFSVHTYGVAVQTILGVMAYDRYLTVLSFCRYIAVCEPLRYHAIMTSARLYCCCALAWVVALLCIAVLFAFHMNTPLCGNTIKHVYCSNRAILMLACSPTPLNNIYGGLSMTWSVSTSIFLIIAFSYFRILHASVKQGRADNAVRSKAFQTCAPHLVVYVLYEIASVVIIVSHRFPSLSQNIKKFFSLLFIIMPPAINPIIYGLVSKELRDSIIKHFN
>XPLOC_38.1.OR.1R.322.7tm_4.exons3.SUPER_1.Sebastes_umbrosus
MENVTMVTPLKQPIVFELEGFYVPRGYGAFLFFLALFHYMVVLLANGVVLCVIVMDKSLHRPMFVMVCNLVVCNLLGATAVLPRLMMHFLTGQKKIAYIPAIAQAFSVHTYGFAVQTILGVMAYDRYLTVLSLCRYIAVCEPLRYNAIMTSARLYCCCALAWFVAVLCIAVLFAFHMNTPLCGNTIKHVYCSNRSILRLACSPTPINNIYGGLSMTWFLNASIFLIIAFSYIRILHASVKQGRADNAVRSKAFQTCTPHLVVYVLYGIASVVIIVSHRFPSLSQNIKKFFSILLIIIPTAINPIIYGLVSKELRASIIKHFT
>XPLOC_39.1.OR.1R.310.7tm_4.exons1.SUPER_1.Sebastes_umbrosus
MDNKTFNMDILHLEGLKVSPLASVPAFILLLLIYIFIMVSNIGLAVLIFMERSLHQPMYLLFCNMSINDVFGATTIIPRLLSDIFIPITERYIHYYDCVIQAFCAHYHLGLTYTVLMIMTFDRYVAICNPLQYATIMTNRMVVKLSVLAWGVALLMVLILVGLSVRLSRCRWAILNPFCDNASLFKLSCESVLINNIYGLGYTVVLKVSSIGSVTLTYLKIAIVCLNSKTKASSSRALQTCASHLVVYVIMFMSGSIMVILHRFPHLSEHRKLASILLHVVPPAMNPIIYGLQIKAIRQKIFIRKVTRNT
>XPLOC_40.1.OR.1R.303.7tm_4.exons1.SUPER_1.Sebastes_umbrosus
MDNKTFNMDILHLEGLKVNPKSSIPAFILLILIYIFIMVSNIGLAVLIFMERSLHQPMYLLFCNMSINDVFGATTIIPRLLSDIFIPITERYIHYYECVIQAFCAHYHLGISHTVLMIMTFDRYVAICNPLRYATIMTSRMVLKLSVLAWGVALLMVLILVGLSVRLSRCRWAIVNPFCDNASLFKLSCESVLINNIYGLGYTVVLLGSSIGSVTLTYLKIAIVCLNSKTKASNSRALQTCVTHLVVYVIMFVSGCIMVILHRFPHLSEHRKLASILLHVVPAAMNPVIYGLQIKAIRQKIFI
>XPLOC_41.1.OR.1R.310.7tm_4.exons1.SUPER_1.Sebastes_umbrosus
MDNKTFNMDILHLEGLKVNPRSSVPAFILLLLIYIFTMVSNIGLAVLIFMERSLHQPMYLLFCNMSINDVFGATTIIPRLLSDIFIPITERYIHYYECVIQAFCAHYHLGISYTVLMAMTFDRYIAICNPLRYATIMTNRMVVKLSVSAWGVALLLVGILVGLSVRLSRCRWAIVNPFCDNASLFKLSCESVLINNIYGLGYTVVLLGSSIGSVILTYLKIAIVCFKSKTKASNSRALQTCASHLVVYVILFMSSSIMVIFHRFPHLSEHRKLASILLHVIPPALNPIIYGLQIKAIRQKMFIRKMTRKT
>XPLOC_42.1.OR.1R.309.7tm_4.exons1.SUPER_1.Sebastes_umbrosus
MENHTLNTDVLLLEGLKVTPQSSLPAFILLLLIYIFIMVSNIGLAVLILTERSLHEPMYLLFCNMSINDAFGATTIIPRLLSDVFIPITDRYIHYIVCVVQAFCAHFNASATHTVLMIMAFDRYVAICNPLRYATIMTNRMVVKLSVSAWGVSLLMVVILVGLSVRLSRCRWAIVNPFCDNASLFKLSCESVLINNIYGLGYTVVLLGSSIGSVTLTYLKIAIVCLSSKNKALNSRALQTCATHLAMYVIMFVSGCIVIILHRFPHLSDHRKLASILFHVVPPAMNAIIYGLQIKAIRQKIFIMFTRNT
>XPLOC_43.1.OR.1R.316.7tm_4.exons1.SUPER_1.Sebastes_umbrosus
MENSTFGGDILILEGLKVTSQSFIPAFILLLLIYIFIMVSNIGLVVLILRSRSLHQPMYLLFCNMSINDVFGATIIIPHVLRDLLISDSVRYIHYIDCAIQAFCVHLHASASHTVLMIMAFDRYVAICNPLRYASIVTNRMVLELSVAAWGTAFVLVVILVGLSVHLSRCRSVIFNLFCDNASLFKLSCESVLVNNIYGLGYTVVLLGSSIGSVTLTYLKIAAVCVCSKNKVLNSKALQTCATHLVVYIILLVSGFVIVILHRFPQLADHRKVAAVMGHVVLPALNAIIYGLQIKEVRQRIMTLFHNNKVALMGVK
>XPLOC_137.1.OR.1R.318.7tm_1.exons1.SUPER_22.Sebastes_umbrosus
MSANNNTTTEVRDYTCVRFYVSTVSFSVLLFFNLVINWTIVRVEQLRSHARFVLVFHLLASALVHLGMRSVFYYHQLYHLDARPLSRSACLAMITVLISSASNILLTLTAMALDRYCAVCHPMRYTTAACTSGRWAWLLGALTWLVAMVIALSLLLPQEEYNGMCGGEQLKKGELQKVLFIGVCTVVILYSYVRILVEGRRLGVVNRRNRAGCRTILLHGTQLAVYLLPNFVNFMLSMLSNRSLIQPDTKEMAAVVIFAFFSLAQCVAPVVYGLRKEELMEQLSYRFPCCSRYLKSVLGWTVHNNWPHTQQHITRYVP
>XPLOC_1.2R.1.OR.2R.320.7tm_1.exons..Sebastes_umbrosus
MGESSVNMTVVIEYRDSFTKAVTKNVIVVVLGISINYINASLIHTFRKHQVGHSFQIFTLFSNRQIFYMNPRYILFIHLVINDMIQVTLTVLLFIISYILYKINVSICCAFILLVVFTSENTPLNLACMAVECYIAICIPLRHMQICTIKRTLMLIGLIWAMSLLSGLPDLFFTLATEPLDFFHSRVFCVRETVFPNPLIIKKRDITYIVYLVIVWVVIVYTYFRILFTAQTASKDAKKARNTILLHGFQVLLCMAGYTTPLLKEALLQWFPKNYPDSLFACYIIVQVLPRSISPIIYGLRDKTFRMYLKRYLLCKMSPQ
>XPLOC_2.2R.1.OR.2R.315.7tm_4.exons..Sebastes_umbrosus
MSESSVNMTVVIEYRDSFTKTVTKNVIVVVLGISINYINASLIHTFRKHQVRHSFFSNRQIFYMNPRYILFIHLVVNDMIQMTLTVLLFIISYILYKINVSICCTFILLALFATENTPLNLACMAVECYIAICIPLRHMQICTLKRTLMLIGLIWATSMLSVLPDLFITLATEPLDFFHSRVFCLRQTVFPNPLIIKKRDTTYIVYLVIVWVVIVYTYFRILFTAQTGSKDAKEARNTILLHGFQVLLCMAGYATPQLKEALLQWFPKNYPDSLFACYIIVQVLPRSISPIIYGIRDKTFRTYLKRYLLCKMSPQ
>XPLOC_4.2R.1.OR.2R.275.7tm_1.exons..Sebastes_umbrosus
NVTTGPTYRDSYTTAVAKNVIVLCLGLTINYINGTLIHTFRKHQVQVFYVNPRYILFIHLVVNDMIQLTTTISLFVFSYVFYKINVSLCCLIITFSVFTTLNTPLNLAVMAVECYIAICLPLRHAEFCTIRRTYILIAWIWSMSAVSALPDIFVILATEPVQVFYSTIYCNRDILFRHPIHLKKRDVAYTIYLDGDTHKARKTILLHGFQLLLCMLTYVSHLLQRVLVYWFPKHYVHILFVSYIIVQIFPRFVSPMVYGLRDQIFRQHLQKYLLC
>XPLOC_8.2R.1.OR.2R.328.7tm_1.exons..Sebastes_umbrosus
EEMLVMLNSTSSGPLDLLMSNSSSTLPGGAVAGSKDSFSNALAKNIVAMLVWLALSVINGSMVHTFLRHRFYENPRYIMFICMVINDALQLSLVTALYMVSYIFRKIHASVCCFLVIMTAVLTTRSTPLILAGMAVERYISICFPLHYIHMCTVPRTLLLIGVILILTATPPITDLIITIVHRPLSFFHTTIFCDHPLLFRHQSIYYKNCVFDGVYLSFVALTLLYTYCKIMLTATSCLHGPSLGEQSQEHQLMLCMLAFVVPSLQAALISLFPRFSLEIRYIFFLVVYIIPRFMSPMIYGFRDEQFRKYWTRYLARRGQRIARVRPV
>XPLOC_9.2R.1.OR.2R.302.7tm_1.exons..Sebastes_umbrosus
MNFSNGTSTVTVNQRDNFLTAVINNVIVVALCISINYINSTLVHTFRKHKQIFNSNPRYILFIHLVINDMMQLILSTLLHIVSYALHTIRVGFCLILLIITILTTLNTPLNLASMAVECYIAICIPLRHGQICTVNKTYILIGLIWVASAFSILPDLFILLATEPLHFFQSKVLCDRDYVFRSSYSLKKRDASHIVFLVLVWLTILYTYFRILFAAKEATVDNTKARNTIVLHGFQLLLCMLTYVKPMFEQGLLYLLPRQNRAIRFVAYVIVQILPRFVSPIVYGLRDHTFRIHMRRYLLCK
>XPLOC_11.2R.1.OR.2R.275.7tm_1.exons..Sebastes_umbrosus
NVTTGPTYRDSYTTAVAKNVIVLCLGLTINYINGTLIHTFRKHQVQVFYVNPRYILFIHLVVNDMIQLTTTISLFVFSYVFYKINVSLCCLIITFSVFTTLNTPLNLAVMAVECYIAICLPLRHAEFCTIRRTYILIAWIWSMSAVSALPDIFVILATEPVQVFYSTIYCNRDILFRHPIHLKKRDVAYTIYLDGDTHKARKTILLHGFQLLLCMLTYVSHLLQRVLVYWFPKHYVHILFVSYIIVQIFPRFVSPMVYGLRDQIFRQHLQKYLLC
>XPLOC_14.2R.1.OR.2R.321.7tm_4.exons..Sebastes_umbrosus
MSESSVNMTVVIEYRDSFTKTVTKNVIVVVLGISINYINASLIHTFRKHQVRHSFEQTFTLFSNRQIFYMNPRYILFIHLVVNDMIQVTLTVLLFIISYILYKINVSICCTFILLALFATENTPLNLACMAVECYIAICIPLRHMQICTLKRTLMLIGLIWATSMLSVLPDLFITLATEPLDFFHSRVFCLRQTVFPNPLIIKKRDTTYIVYLVIVWVVIVYTYFRILFTAQTASKDAKKARNTILLHGFQVLLCMAGYATPLLKEALLQWFPKNYPDSLFACYIIVQVLPRSISPIIYGIRDKTFRTYLKRYLLCKMSPQ
>XPLOC_15.2R.1.OR.2R.320.7tm_1.exons..Sebastes_umbrosus
MGESSVNMTVVIEYRDSFTKAVTKNVIVVVLGISINYINASLIHTFRKHQVGHSFQIFTLFSNRQIFYMNPRYILFIHLVINDMIQVTLTVLLFIISYILYKINVSICCTFILLALFTTENTPLNLACMAVECYIAICIPLRHMQICTMKRTLMLIGLIWATSMLSVLPDLFFTLATEPLDFFHSRVFCLRETVFPNPLIIKKRDMTYIVYLVIVWFVIVYTYFRILFTAQAASKDAKKARNTILLHGFQVLLCMAGYATPLLKEALLQWFPKNYPDSLFACYIIVQVLPRSISPIIYGLRDKTFRTYLKRYLLCKMSPQ
>XPLOC_18.2R.1.OR.2R.347.7tm_4.exons..Sebastes_umbrosus
PDSYLPLSTNHRSSSANGTWGHDGVTFFIIQGLVNLGEKKMILFSFLLLAYIIILGGNSMIIYVVQNTDNLALTDSKLNSPMYFFLYNLSFVDIVYTTTTIPNMLSGFLTDVNAISVTGCFVQMYCFIQLAVTGRAILTVMAYDRYMAICNPLRYTAVMTRPTRLLLIAGAWSFGAFCTLLATSMTWQRSYCGPNVVRNGWCDPSSVRRLVCGDTRADNIVSLSFAMVALLTTGILILTSYVLIGVSISRMGVGQRLKAFGTCAAHLTVVSISYSSASCVYISYRVGNISPEVRDKVRIIVSVLYSALTPFLNPVIYSLRNKELRESIRRTLSRFRPAAVLPTKDVN
>XPLOC_26.2R.1.OR.2R.301.7tm_4.exons..Sebastes_umbrosus
MENYTFNSFTLQLEGLNVSKDSLCPVFLFFLFSYICIMLMNVGIAVLVFIDKNLHQPMYLLFCNLPVNDILGNSIMVPRLLSDMLLPPSELLISYYECVVQAFTTHMFGTTTHTVLMIMAFDRYVAICNPLRYAAIMTNKMVIKLTVSAWGVAFVLVGILLGLTIRLNRCRTLITNPYCDNASLFKLSCDSVFINNVYGLTFTVVLFTASIGTMVLTYTKITVICLTSNNKSLNSKALKTCSTHLVVYLIMLISGFIVIILHRFPQYSEYRKLSAILFHIIPASLNPIIYGVQVCRNLQIL
>XPLOC_28.2R.1.OR.2R.322.7tm_4.exons..Sebastes_umbrosus
MENVTMVTPLKQPIVFELEGFYVPRGYGAFLFFLALFHYMVMLLANGVVLCVIVMDKSLHRPMFVMVCNLVVCDFLGATAVLPRLTMHFLTGQKKIAYIPAIAQAFSVHTYGVAVQTILGVMAYDRYLTVLSFCRYIAVCEPLRYHAIMTSARLYCCCALAWVVALLCIAVLFAFHMNTPLCGNTIKHVYCSNRAILMLACSPTPLNNIYGGLSMTWSVSTSIFLIIAFSYFRILHASVKQGRADNAVRSKAFQTCAPHLVVYVLYEIASVVIIVSHRFPSLSQNIKKFFSLLFIIMPPAINPIIYGLVSKELRDSIIKHFN
>XPLOC_29.2R.1.OR.2R.332.7tm_4.exons..Sebastes_umbrosus
MENVTMVTPLKQPIVFELEGFYVPRGYGAFLFFLALFHYMVVLLANGVVLCVIVMDKSLHRPMFVMVCNLVVCNLLGATAVLPRLMMHFLTGQKKIAYIPAIAQAFSVHTYGFAVQTILGVMAYDRYQNASAHCLTVLSLCRYIAVCEPLRYNAIMTSARLYCCCALAWFVAVLCIAVLFAFHMNTPLCGNTIKHVYCSNRSILRLACSPTPINNIYGIFLGLSMTWFLNASIFLIIAFSYIRILHASVKQGRADNAVRSKAFQTCTPHLVVYVLYGIASVVIIVSHRFPSLSQNIKKFFSILLIIIPTAINPIIYGLVSKELRASIIKHFT
>XPLOC_30.2R.1.OR.2R.310.7tm_4.exons..Sebastes_umbrosus
MDNKTFNMDILHLEGLKVSPLASVPAFILLLLIYIFIMVSNIGLAVLIFMERSLHQPMYLLFCNMSINDVFGATTIIPRLLSDIFIPITERYIHYYDCVIQAFCAHYHLGLTYTVLMIMTFDRYVAICNPLQYATIMTNRMVVKLSVLAWGVALLMVLILVGLSVRLSRCRWAILNPFCDNASLFKLSCESVLINNIYGLGYTVVLKVSSIGSVTLTYLKIAIVCLNSKTKASSSRALQTCASHLVVYVIMFMSGSIMVILHRFPHLSEHRKLASILLHVVPPAMNPIIYGLQIKAIRQKIFIRKVTRNT
>XPLOC_31.2R.1.OR.2R.303.7tm_4.exons..Sebastes_umbrosus
MDNKTFNMDILHLEGLKVNPKSSIPAFILLILIYIFIMVSNIGLAVLIFMERSLHQPMYLLFCNMSINDVFGATTIIPRLLSDIFIPITERYIHYYECVIQAFCAHYHLGISHTVLMIMTFDRYVAICNPLRYATIMTSRMVLKLSVLAWGVALLMVLILVGLSVRLSRCRWAIVNPFCDNASLFKLSCESVLINNIYGLGYTVVLLGSSIGSVTLTYLKIAIVCLNSKTKASNSRALQTCVTHLVVYVIMFVSGCIMVILHRFPHLSEHRKLASILLHVVPAAMNPVIYGLQIKAIRQKIFI
>XPLOC_32.2R.1.OR.2R.310.7tm_4.exons..Sebastes_umbrosus
MDNKTFNMDILHLEGLKVNPRSSVPAFILLLLIYIFTMVSNIGLAVLIFMERSLHQPMYLLFCNMSINDVFGATTIIPRLLSDIFIPITERYIHYYECVIQAFCAHYHLGISYTVLMAMTFDRYIAICNPLRYATIMTNRMVVKLSVSAWGVALLLVGILVGLSVRLSRCRWAIVNPFCDNASLFKLSCESVLINNIYGLGYTVVLLGSSIGSVILTYLKIAIVCFKSKTKASNSRALQTCASHLVVYVILFMSSSIMVIFHRFPHLSEHRKLASILLHVIPPALNPIIYGLQIKAIRQKMFIRKMTRKT
>XPLOC_33.2R.1.OR.2R.309.7tm_4.exons..Sebastes_umbrosus
MENHTLNTDVLLLEGLKVTPQSSLPAFILLLLIYIFIMVSNIGLAVLILTERSLHEPMYLLFCNMSINDAFGATTIIPRLLSDVFIPITDRYIHYIVCVVQAFCAHFNASATHTVLMIMAFDRYVAICNPLRYATIMTNRMVVKLSVSAWGVSLLMVVILVGLSVRLSRCRWAIVNPFCDNASLFKLSCESVLINNIYGLGYTVVLLGSSIGSVTLTYLKIAIVCLSSKNKALNSRALQTCATHLAMYVIMFVSGCIVIILHRFPHLSDHRKLASILFHVVPPAMNAIIYGLQIKAIRQKIFIMFTRNT
>XPLOC_34.2R.1.OR.2R.316.7tm_4.exons..Sebastes_umbrosus
MENSTFGGDILILEGLKVTSQSFIPAFILLLLIYIFIMVSNIGLVVLILRSRSLHQPMYLLFCNMSINDVFGATIIIPHVLRDLLISDSVRYIHYIDCAIQAFCVHLHASASHTVLMIMAFDRYVAICNPLRYASIVTNRMVLELSVAAWGTAFVLVVILVGLSVHLSRCRSVIFNLFCDNASLFKLSCESVLVNNIYGLGYTVVLLGSSIGSVTLTYLKIAAVCVCSKNKVLNSKALQTCATHLVVYIILLVSGFVIVILHRFPQLADHRKVAAVMGHVVLPALNAIIYGLQIKEVRQRIMTLFHNNKVALMGVK
>LOCXPOR17.209.HIT1.OR.2R.321.7tm_1.exons1.SUPER_7.Sebastes_umbrosus
MQNLTEFPGNATSHNSLAVIIKVCVVIPFFCVFLCCIAVMLHIFASHRQYLDTTRYILFAYMLINDTLQLLSSVLLFLFVMGQVKFAIVFCVPLLFISTAAFQNTPLILATMSLERYVAIFYPLQRPVAWRSDRIWIIILSLWLISCISSMINYSVGESDPAVDILSTPFLCKTTVINSSPIQALFRATVNILFFAVVAVVILFTYVRILLETRKLRQDKVSVSKAMHTVLLHSFQLLLCMLAFTVPITESLIVLHANWLKEDIAFFNYFCFILTPRFLSPLIYGFRDQSLRGCIRRTFLCCSDKVKPVVRCKLQDILSAS
>LOCXPOR18.210.HIT1.OR.2R.321.7tm_1.exons1.SUPER_7.Sebastes_umbrosus
MQNLTEFPGNGTSHNRLAVIIKVCVVIPFFCVFLCCIAVMLHIFASHRQYLDTTRYILFAYMLINDTLQLLSSVLLFLFAIGQVKFAIVFCVPLLFISTAAFQNTPLILATMSLERYVAIFYPLQRPAAWRSDRIWIIILSLWLISCISPMINYSIRESDPAVDILSTPFLCKTAVINSSPIQALFRATVNILFFAVVAVVILFTYVRILLETMKLRQDKVSVSKAMHTVLLHGFQLLLCMLAFTVPVTETLIVLHANWLKEDIAFFNYFCFILTPRFLSPLIYGFRDQSLRGCIRRTFLCYSDKVKPVMRCKLQDILSAS
>LOCXPOR19.211.HIT1.OR.2R.307.7tm_1.exons1.SUPER_7.Sebastes_umbrosus
MADNSSLVGVNSLQRQNRDRVIIVQILVMIFLCINMLLTVIVFTKECFYKTTRYILFTITLLSDSFILFMTDILLIFIYFQVTMPVWLCIIISVVVLLYLTVTPVTLTAMTLERYVAICMPLHHGELCSTHNTIYCILIIHGLSSVPCIVILSTFFASASLSFYTQHSVCSVEMFILYRWQDHVRSALYQFYFLIMCSIIVFSYVKIMKVAKAASGEDKKSTWKGLRTVILHAFQLLLCLIRLWCPFVEATVLPINLRLFIDVRYTNYIMFSLAPRCLSPLIYGIRDETFFHALKSYACSGFHKRNI
>LOCXPOR20.212.HIT1.OR.2R.304.7tm_1.exons1.SUPER_7.Sebastes_umbrosus
MAANNSVIGGEYSMHQINDRVILVQVLVAVFLCINLFLITTFFMKELYTTMRYILFVITLLSDCLLLFITDILLILNYFHFTIQIWLCLIIYIVVSLYTFVTPVTLTAMTLERYVAICMPLRHGELCSTCSALHCILIIHVLSSVPCIVILSIFFVSATHSFYTQRRICSVETFIFYKWQGHLRSAISQFYFLIMCITIVFSYLRIMKVAKAASGENRKSTWKGLRTVILHAFQLLLCLIQLWCPLIEAALLQINFMLYINVRYFNYITFILAPRCLSPLIYGLRDEIFFHALKYYVLCCFVKN
>LOCXPOR21.214.HIT1.OR.2R.316.7tm_4.exons1.SUPER_7.Sebastes_umbrosus
TNVTRMRSFFILGFPGLSPKYFGPVSALLFFVYLTIAIGNVFILAFVIYEKSLQKPTYLVFCHLALNDLTFGTLTLTKIISKYWFGDSFISFYGCFTQMFFVHYLGSVTSFMLLVMALDRFIAICIPLRYPVLITNNIISVLCGFAWFIPLPLMVTIVLHALTLPFCKSNVIAQCFCDHISITSQACGEDVKIVQVTTLCMAMFCLLLPLAFILFSYISIIVVILKMSNAAGRRRTFSTCTPQIFITCLFYLPRCFVYVANTVGFSISLDVRILLVLLYSLFPAAVNPIIYCFKTQDIKQTLIKKLKTTRVGIEIK
>LOCXPOR22.215.HIT1.OR.2R.319.7tm_4.exons1.SUPER_7.Sebastes_umbrosus
TNVTRMRSFFILGFPGLSPKYFGPVSALLFFVYLTIAIGNVFILAFVIYEKSLQKPTYLVFCHLALNDLTFGTLTLTKIISKYWFGDSIISFYGCFTQMFFVHYLGAVISFILLVMALDRFIAICIPLRYPVLITNNIITVLCGFAWFIPLPLMVAVVLHALTLPFCKSNVIAQCYCDHISITSQACGEDVKIVIVTSLCVAMFCLLLPLAFILFSYISIIVVILKMSNAAGRKKTFSTCTPQIFITCLFYLPRCFVYVANTVGFSFSLDIRILLVLLYSLFPAAVNPIIYCFKTQDIKQMLMKRLKKTKIGIKIKLSY
>LOCXPOR23.218.HIT1.OR.2R.324.7tm_4.exons1.SUPER_7.Sebastes_umbrosus
MPEGNHSIVTEFILTGFPGLHPEYEGLVSAVLFLVYVLTVTGNVTILFLFATDRSLHKPMYYIILNLSTCDILFSTTTLPKIISKYWFQSGTIQFTACFVQMYFVHYLGTVNSCILFLMALDRYLAICHPLKYPLVLKNSTIQILSITTWIVAKHGPLMLVIRAYPLPYCASNIINHCYCDHIGITILACTDRAPYGVPAFADAMIMLLGPLAFIIFSYCSIIIAVFKMANLQSRIKTMSTCSTQLIIISLYYLPRCFVYLASNVGIKFSADVRIVIIMLYSLFPPMINPLIYCLRAKDMRESLWKRFNRRAVPQKAQVSAISN
>LOCXPOR24.219.HIT1.OR.2R.306.7tm_4.exons1.SUPER_7.Sebastes_umbrosus
MPLQNASINVTEFIIGGFDKTKRPMVVGVVILITYVLSILANMFNILFIIYDKRLHKPMYILICNLAVVDIMYTSGSSPIMIQVLVAGVNTVSYAPCLALMFVFHLGLVMEMFALSAMAFDRFIAISFPLRYHSYLTNVRTFVLIHILWIVACGFVAVLPATLLPLPHCYSKLKYTFCEYAAIMRTTCVDKTYYFNLVSVILFFLIFFTFTFICLSYFSIIAFVKLSSNIDKRKMGTTCLSHLIVVMGYYSPIFISSILTRIGLVLTLEARHGLMVGSILGPCLLNPLVYCFQSKEIKCKIFQVFK
>LOCXPOR25.220.HIT1.OR.2R.299.7tm_4.exons1.SUPER_7.Sebastes_umbrosus
LQSTEFIIGGFDKTKRPMVVGVVILITYVLSILANMFNILFIIYDQRLHKPMYILICNLAVVDIMYTSSSSPIMIQVLVAGVNTVSYAPCLVLMFVFHLGAVMEMFALSAMAFDRFIAISFPLRYHSYLTNVRTFVLIHILWIVASSFVAVLLAALLPLPLCYSKLKYTFCEYAAIMRTTCVDKTYYFNLASVMLFFLIFFTFTFICLSYFSLIVFVKLSSNIDKRKMGTTCLSHLIVVMGYYGPIFISSVLTRIGLVLTLEVRHGLMVGSILGPCLLNPLVYCFQSKEIKCKIFQVFK
>LOCXPOR26.221.HIT1.OR.2R.306.7tm_4.exons1.SUPER_7.Sebastes_umbrosus
MPLQNASINVTEFIIGGFDKTKRPMVVGVVILITYVLSILANMFNILFIIYDKRLHKPMYILICNLAVVDIMYTSSSSPIMIQVLVAGVNTVSYAPCLALMFVFHLGVVMEMFALSAMAFDRFIAISFPLRYHSYLTNVRTFVLIHILWIVASGFVAVLLAALLPLPHCYSKLKYTFCEYAAKMRTTCVDKTYYFNLASVMLFFLIFFTFTFICLSYFSIIAFVKLSSNIDKRKMGTTCLSHLIVVMGYYSPIFISSILTRIGLVLTLEARHGLMVGSILGPCLLNPLVYCFQSKEIKCKIFQVFK
>LOCXPOR27.222.HIT1.OR.2R.306.7tm_4.exons1.SUPER_7.Sebastes_umbrosus
MPLQNASINVTEFIIGGFDKTKRPMVVGVVILITYVLSILANMFNILFIIYDKRLHKPMYILICNLAVVDIMYTSSSSPIMIQVLVAGVNTVSYAPCLALMFVFHLGGVMEMFALSAMAFDRFIAISFPLRYHSYLTNVRTFVLIHILWIVASGFVAVLLAALLPLPHCYSKLKYTFCEYAAIMRTTCVDKTYYFNLASVMLFFLIFFTFTFICLSYFSIIVFVKLSSNIDKRKMGTTCLSHLIVVMGYYGPTFISSVLTRIGLVLTLEARHGLMVGSILGPCLLNPLVYCFQTKEIKCKIFQVFK
>LOCXPOR28.223.HIT1.OR.2R.306.7tm_4.exons1.SUPER_7.Sebastes_umbrosus
MPLQNASINVTEFIIGGFDKTKRPMVVGVVILITYVLSILANMFNILFIIYDQRLHKPMYILICNLAVVDIMYTSSSSPIMIQVLVAGVNTVSYAPCLVLMFVFHLGAVMEMFALSAMAFDRFIAISFPLRYHSYLTNVRTFVLIHILWIVACGFVAVLPATLLPLPHCYSKLKYTFCEYAAIMRTTCVDKTYYFNLVSVILFFLIFFTFTFICLSYFSIIAFVKLSSNIDKRKMGTTCLSHLIVVMGYYSPIFTNSVLTRIGLVVTLEARHGLQIGAILGPCLLNPLVYCFQTKEIKCKIFQVFK
>LOCXPOR29.224.HIT1.OR.2R.322.7tm_4.exons1.SUPER_7.Sebastes_umbrosus
FSIFLGRKSIRMANLYNVSHVLVLNRFNLSSENVFPAFLFATLGYMIILFCNLILILTIVLNKSLHQPMYLILLSLPINDLIGSSAFFPQVIKDLLTNSRTMQYSACVAQAFFIHIYAAGTVFILSAMAYDRYIAICLPLKYNTVMTYAHIMRLITVVWMSCLVMIGVLFVLLLRLPRCRSELTHPYCDNPSLLSLVCANTTINNIYGLIIVALSQVIANGMILYTYLQILVACFRSKRSDTKAKALQTCATHLIVFLLLECLGLFTIISYRIKNISPDLRRFLGVATLIFPPTLNPIIYGLKTKEIREKVVYFFRNKVFPS
>LOCXPOR30.225.HIT1.OR.2R.313.7tm_4.exons1.SUPER_7.Sebastes_umbrosus
MYTNASYRELLTLVPLDLTATQMYPAFVFGTLTYLIIMFCNLLVLTTIAVSKKLHKPMFILLFNLPISDMVGATAFFPQLLFSIVTQNRLISHPACITQAFLIHFYGTGNLLILSAMAYDRYIAICCPLRYNAIMSPHHLIRIIILIWFINFSMMFTLFMLVARFKLCRTNIVDLYCNNPSLLKLVCEDTRVNNYYGIATIFVLMGVPLLVIIYTYAQILRTCVMTNNTDARRKAIQTCGTHLVIFLILQINTTFTFIAHRIESSFPYLRRALGVSILIFPPFLDPIIYGLKTTELKQSMITFLKRNVGSTKL
>LOCXPOR31.226.HIT1.OR.2R.305.7tm_4.exons1.SUPER_7.Sebastes_umbrosus
MYTNASSQELLTLVSLDLTATQMYPAFVFGTLTYLIIMFCNLLVLTTIAVSKKLHKPMFILLFNLPISDMVGATAFFPQLLYSIVTQNRLISAPACFTQAFLIHFYATGNLFILSAMAYDRYIAICCPLRYNAIMSPHNLIRMIILIWFLNFSLIFTLFMLAARFKLCRTNIVDLFCNNPSLLKLVCEDTRVNNYYGMICIVLIHGGPLAIIIYTYAQILRTCVMTNNTDARRKAIQTCGTHLVVFLIYQINATFALIAHRIESSSPYLRRALGVSILIFPPFLDPIIYGLKTTELKQSMITFLK
>LOCXPOR32.227.HIT1.OR.2R.313.7tm_4.exons1.SUPER_7.Sebastes_umbrosus
MYTNASSRELLTMVSLDLTATQMYPAFVFGTLTYLIIMFCNLLVLTTIAVSKKLHKPMFILLFNLPISDMVGATAFFPQLLYSIVTQNRLISHPACITQAFLIHFYATGNLLILSAMAYDRYIAICCPLRYNAIMSPHNLIKIIILIWFLNFSLMFTLFMLTARFKLCRTNIVDLYCNNPSLLKLVCEDTRVNNYYGMICIVLIHGGPLAIIIYTYAQILRTCVMTNNTDARRKAIQTCGTHLVVFLIYQINVSFTLIAHRIENSSTYLRRALGVSILIFPPFLDPIIYGLKTTELKQSMITFLKRNVGSTKL
>LOCXPOR33.228.HIT1.OR.2R.309.7tm_4.exons1.SUPER_7.Sebastes_umbrosus
MYTNASSRELLTLVSLDLTATQMYPAFVFGTLTYVIIMFCNLLVLTTIAVSKKLHKPMFILLFNLPISDMVGATAFFPQLLYSIVTQNRLISAPACFSQAFLIHFYGTGNLFILSAMAYDRYIAICCPLRYNAIMSPHHLIFNLIFNFSMIFTLFMLLARFKLCRTNIVDLFCNHPSLIKLVCEDTRVNNYYGMICIVLIHGGPLAIIIYTYAQILRTCVITNNTDARRKAIQTCGTHLVVYLIFQINANFTFIAHRIESSSPYLRRALGVSVLIFPPFLDPIIYGLKTTELKQSMIMFLKRNVGSTKL
>LOCXPOR34.229.HIT1.OR.2R.313.7tm_4.exons1.SUPER_7.Sebastes_umbrosus
MYTNASSAVLLTLETLGLSDANIYPAFLFGTLTYVFIMFCNLLVLSTIAVSKKLHKPMFILLFNLPISDMVGATAFFPQLLFSIVTQNRLISHPACFTQAFLIHFYGIGNLLILSAMAYDRYIAICCPLRYNAIMSPHNLIRIIILIWFISFSMIFTLFMLAARFKICRTNIVDLFCNNPSLLKLVCEDTRVNNYYGMICIILLQGGPMAIIIYTYAQILHTCVITNNTDARRKAIQTCGTHLVVFLIYQINATFALIAHRIESSSPYLRRALGVSVLIFPPFLDPIIYGLKTTELKQSMIIFLKRNVGSTKL
>LOCXPOR35.230.HIT1.OR.2R.304.7tm_4.exons1.SUPER_7.Sebastes_umbrosus
MENKSFGFSTELTLDTFVIPPGGKYPIFFLGIVIYFFCIFCNLTLLTLIILKRNLHKPMYFILFSLPLNDLLGITAMLPKVLSDIVTETNKVYYPLCVLQAFLLHMYGGGILFILAAMSFDRYAAICMPLRYTSLMSPRVIIFIISLVWGLDFVLNVSLFSLQTRLPRCKYVIMNVFCDNPSLLKLTCGNTTVNNIIGLFNTAVMQAVSVSIQAFSYVKILITCVVTRRSEVKTKAVNTCVAQLLILIIFEIVGTFTILSHRFKNVSADLQKIMGMLIFLVPPLLNPIVYGLYTGEIRNTLLRI
>LOCXPOR36.231.HIT1.OR.2R.309.7tm_4.exons1.SUPER_7.Sebastes_umbrosus
MESNMTSDILQMQGFDISPEFTYPIFFLLLFVYFTLLCSNIGVLVLIITEKSLHQPMYILFCNLSVNDVIGNTVLLPQLMAHIISTERFITYNQCVVQAFHSHTFGSASHMILIIMAIDRYVAICHPLRYSSIMTTKAVIGLSATAWGVSLLLVSVLIGLTVRLSRCRSLIQNAYCDNASLFKLSCEDVSINNIYGLFFTVLLFGCSMGGIAVTYFRIAVICWIKKSKELKSRALQTCASHLVLYLIMLWSGFLTIILHRFQNYPDLRKIAYILFHVVPANLNPIIYGMQSRSLRDKIVQILRRKVTPS
>LOCXPOR37.232.HIT1.OR.2R.331.7tm_4.exons1.SUPER_7.Sebastes_umbrosus
MLEASLGTNFSHSTFVFRGFPALQKHRRLLALPFSASYLTVLLGNSLLVYVIHSVESLHSPMYLLICTLCVVDVLVVTAIIPNMLLSFLFDWDEISLAGCLTQMFFTHFLSSLESTLLLAMALDRYVAICQPMRYAKIIDSSMFVKLLLFTLIRSGSIMATLVGLAGSLRFCGSNAIRHCYCDHMALVSLACDGTEKNSAAGLAVIVCFVGVDIPLIFFSYTKILSVVLRAVAAGEDRWKAFHTCGTHLIVMMCFYLVGSVTFLSHNLNDPIPTDVNTLMGLLYILFPATVNPVIYGVRTKEIRNGFFRIFKVQVKNMMTVKVSPAGTGQT
>LOCXPOR37.232.HIT1.OR.2R.299.7tm_4.exons1.SUPER_7.Sebastes_umbrosus
VGGVAGHELLPQHLRVQRFPGAAETPPAAGTAILRLLPDGAAGKLSAGVRDPQRGESAQPHVPPHLHTLRRRRPRGHRHHPQHAPQLPLRLGRDLIGWLLDSDVLHSLPVLTGVDAAAGDGAGPLRGHLPTNALRQNHRLLHVREAAALHADPQRLHYGDAGRFGRFTAVLRLERDPALLLRPHGAGQPGVRWHGEKQRGGPRCDRLLRGRGHTAHLLLLHEDPERRVASRGGRRGPLEGVSHLWHSSDRHDVFLPGGQRHIPLSQPQRPHTDGRQHPHGTPLHPVPSDSQPRHLRSSN
>LOCXPOR39.233.HIT1.OR.2R.316.7tm_4.exons1.SUPER_7.Sebastes_umbrosus
RMENVSSHKHFILDGFSELGALRPVLFLPFFIMFVVSLSANSLLLYVIVSQRSLHSPMCVLIAGMACVDLSLPLFFVPHMLLSFLLDWRGISLSGCLTQMYFVHLLGAFQSTLLLWMALDRYFAICTPLYYHERMALPSFLKFVVPVLIRNVFMVSLVVSLAGSLPFCAANVMEHCFCEHMALVQLACGSTAVNSLVGLISVFLIPVVDFILIAASYVIIFSSVLSSGKSGVKALHTCVTHIVVITVSLTIILMAFLSYRIRNGLPVAGRVFFSIMYLLFSSCFNPIIYGLRTAEIRQHILKTLRCGRFVRTVNYS
>LOCXPOR40.234.HIT1.OR.2R.316.7tm_4.exons1.SUPER_7.Sebastes_umbrosus
RMENVSSHKHFVLDGFSELGALRPVLFLPFSIMFVVSLSANSLLLYVVVSQRSLHSPMCVLIAGMACVDLSLPLFCVPHMLLSFLLDWRGISLSGCLTQMYFIHFVAAFQSTLLVWMALDRYFAICTPLYYHERMSLPSFLKFIVPLVVRNFLLITLFVGLAGSLSFCNTNVMNHCFCEHMALVQLACGSTAVNNVVGLLTIFLNPVADFIFIAASYVVIFSSVLSSGKSGVKALHTCVTHIVVITVSLTIALVAFLSYRIRNGLPAAVRVFISTLYLLFPSCFNPIVYGIRTAEIRQHILKTLTGGRFVRTEPRS
>LOCXPOR41.235.HIT1.OR.2R.301.7tm_4.exons1.SUPER_7.Sebastes_umbrosus
MLNSTQVSHFTLAAYFDTGGFKYLYFMVVMSLYVFIVSANVLLIVVIGSNRSLHEPMYLFLCSLFVNELYGSTGLFPFLLVQILSDIHTVAAPLCFTQIFFVYSYGNIEFLNLIIMSYDRYLAICYPLQYNTCMTWNKVVVLIAVIWLLTFLVNFVTLTLIVPLQLCGNVINKVYCDNHSIVKLACYDTTVNNIYGLIVSSLAIFCPLILILYSYIKILKVCYSGSKQTRQKAVSTCTPHLASLLNFSFGASFEILQSRFNMNNLPNMLRMFLSLYFLTCPPLFNPVMYGLKLAKIRVACK
>LOCXPOR42.236.HIT1.OR.2R.300.7tm_4.exons1.SUPER_7.Sebastes_umbrosus
MNSTQVSYFTLAAYFDTGGFKYLYFMVVMSLYVFIVSANVLLIVVICSNRSLHEPMYLFLCSLFVNELYGSTGLFPFLLVQILSDIHTVAAPLCFTQIFFVYSYGSIEFLNLTIMSYDRYLAICYPLQYNTRMTWNKVVVLIAVIWLLIFLVNFATLPLIVPLQLCGNVINKVYCDNHSIVKLACYDTTVNNIYGLIVSSLAIFCPLILILYSYIKILKVCYSGSKQTRQKAVSTCTPHLASLLNFSFGASFEILQSRFNMNNLPNMLRMFLSLYFLTCPPLFNPVMYGLKLAKIRVACK
>LOCXPOR43.237.HIT1.OR.2R.307.7tm_4.exons1.SUPER_7.Sebastes_umbrosus
MINSTQVSYFTLDAYFHTGTFKYFYFMIVVCLYVFIVCANVLLIVVICSNRSLHEPMYLFLCSLFVNELYGSTGLFPFLLVQILSDIHTVAAPLCFLQMYSLHTYGAVEYLNLAVMSYDRYLAICCPLQYNTRMTHNKIATFIALTWLYPLLACIFIIYLNSHSQLCGNIIYKVYCDSHSVVKLACSEAHVVNAYGLIASFGTIFGALMFIIYTYIKILIVCFSGCKQTRQKAVSTCTPHLASLFNFSVGASFELLQSRFDMNNVPNMVRIFLSLYFLTCPPLFNPVLYGLKMSKIRVVGKSLMSNV
>LOCXPOR44.238.HIT1.OR.2R.307.7tm_4.exons1.SUPER_7.Sebastes_umbrosus
MNSTQVSYFTLAAYFDTGGFKYLYFIVLMSLYLLIVSANVLLIVVICSNRSLHEPMYLFLCSLFVNELYGSTGLFPFLLAQILSDIHTVAAPLCFLQVYCVHSYGAVEYLNLAVMSYDRYLAICYPLQYNTRMTRDKIAALIAVTWLYPCCAMVVSLSLSSPLQLCGNIIHKVYCDTHSVLKLACSDTNVINIYGLIATFSTISVSLLVILYTYIKILKVCFSGCKQTRQKAVSTCTPHLASLLNFSIGVSFEIIQSRFNMSSVPNVLRIFLSLYFFTCQPLFNPVLYGLKMSKIRAICKSLISNAD
>LOCXPOR45.239.HIT1.OR.2R.307.7tm_4.exons1.SUPER_7.Sebastes_umbrosus
MNSTQVSYFTLAAYFDTGGFKYLYFIVLMSLYLLIVSANVLLIVVICSNRSLHEPMYLFLCSLFVNELYGSTGLFPFLLVQILSDIHTVAAPLCFLQVYCVHSYGAVEYLNLAVMSYDRYLAICYPLQYNTRMTRDKIAALIAVTWLYPCCAMVVSLSLSSPLQLCGNIIHKVYCDTHSVLKLACSDTNVINIYGLIATFSTISVSLLVILYTYIKILKVCFSGCKQTRQKAVSTCTPHLASLLNFSIGASFEIIQSRFNMSSVPNVLRIFLSLYFLTCQPLFNPVLYGLKMSKIRAICKSLISNAD
>LOCXPOR46.240.HIT1.OR.2R.304.7tm_4.exons1.SUPER_7.Sebastes_umbrosus
MINTTQVLHFTLSAYFNTGLFKYLHFIIIMSLYVFIISANLLLIVVICSNRSLHEPMYLFLCSLFVNELYGSTGLFPFLLVQILSEVHTVSAPLCFLQNFLLFFYGGVELLNLAVMSYDRYLAICYPLQYNMRMTSNKIAMLIAVAWLYPFLTCVVMILLSSSLQLCGNIINKVYCVNYSLVKLACSDAHVVNTYGLIASFGTIFVPLILILYTYMKIFKVCFSGSKQTRQKAVSTCTPHLASIFNFSFGAGFEILQNRFNMNGVPNMFRIFLSLYFLTCQPLFNPVMYGLNLSKIRVTCKSLI
>LOCXPOR47.241.HIT1.OR.2R.304.7tm_4.exons1.SUPER_7.Sebastes_umbrosus
MINSTQVFYFTLSAYFNTGLFKYLHFIIIMSLYVFIISANLLLIVVICSNRSLHEPMYLFLCSLFVNELYGSTGLFPFLMVQILSDIYTVSAPLCFLQNFLIFFYGAVEYLNLAVMSYDRYLAICYPLQYNTRMTSNKIAMLIAVAWLYPLFICVVMIVLSSSLQLCGNIINKVYCINYSLVKLACSDAQVVSTYGLVATFGTIFVPLILILYTYLKIFKVCFSGSKQTRQKAVSTCTPHLSSLLNFSFGCCFEIIQSRFNMNGVPNMLRIFLSLYFLTCQPLFSPVMYGLNLSKIRRTCKSLI
>LOCXPOR48.242.HIT1.OR.2R.307.7tm_4.exons1.SUPER_7.Sebastes_umbrosus
MMNSTQVSYFTLTAYFHTGMFKYLYFIIIMCLYVLIISANVLLVVVICSNRSLHEPMYLFLCSLFVNELYGSTGLFPFLLVQILSDVHTVAAPLCFLQIFIVYSYVCVELLNLAAMSYDRYLAICYPLQYNTRMPFNKIAFLIALAWFYASVACFVPITLSVHLQLCGNVINKVYCDNYSIVKLACSNTTVNNIYGLIGTFAVIICPLSLILYTYMRILRVCFSGCKQTRQKAVSTCTPHLASLLNFSFGAFFEIIQSRFNMNGLPFMIRIVLSLYFLTCQPLFTPLLYGLNMSNIRVICKKQFFSK
>LOCXPOR49.243.HIT1.OR.2R.306.7tm_4.exons1.SUPER_7.Sebastes_umbrosus
MMMNSTQVSYFSLTAYFDTGDLTYLYFIIIMCLYVLIISANVLLVVVICSNRSLHEPMYLFLCSLFVNELYGSTGLFPFLLVQILSDIHTVAAPLCVLQIFCLYSYCGVEYLNLVVMSYDRYLAICYPLQYNTRMTSNKIAALIAVTWFCPLLLCLVMASLSSSLRLCGNIINKVYCDNHSIVKLACSDTTVNNIYGLIISTLSIFCPLILIFYTYIKILRVCFSGCKQTRQKAVSTCTPHLASLLNFSCGACFEILQSRFNMNNLPNMLRIFLSLYWLTCQPLFNPLLYGLNMSKIRIICRNRLF
>LOCXPOR50.244.HIT1.OR.2R.307.7tm_4.exons1.SUPER_7.Sebastes_umbrosus
MMNSTQVPYFSLTAYFDTGLFKYLYFIIIMCLYVLIISANVLLIVVICSNRSLHEPMYLFLCSLFVNELYGSTGLFPFLLVQILSDIHTVAAPLCFLQIFCVYTYASIQFSNLAVMSYDRYLAICCPLQYNTRMTHNKVITFIALTWLYPFIAIYILISLSVPLQLCGNIITKVYCDNYSIVKLACSDTRVNNIYGIVYTFTTVILVLLIFYTYIKILRVCFSGCKQTRQKAVSTCTPHLASLLNFSFGCFFEIIQNRFNMKYVSNMLRIILSLYWLTCQPLFNPVLYGLKITKIRITCKSVLFGKM
>LOCXPOR51.245.HIT1.OR.2R.307.7tm_4.exons1.SUPER_7.Sebastes_umbrosus
VMNSTKFSYFTLSPFFDTRPFEYLYFIIVMSLYVLIICANLLLIVVICSNRSLHEPMYLFLCSLFVNELYGSTGLFPFLLVQILSDIHTVAAPLCFTQIFCVYTYANVEFCNLAVMSYDRYLAICYPLQYNVHMTYNKTAVLIALTWLYPFIAIGVLISLSGSLQLCGNVINKVYCDNYSIVKLACSDTTVNNIYGMIYTAATICVVLLIFYTYMKILKVCFSGSKQTRQKAVSTCTPHLASLLNFSFGAFFEIIQNRFNMNNLPNMLRIFLSLYWLACQPLFNPLLYGLNLTKICMMCKTLIFGKM
>LOCXPOR52.246.HIT1.OR.2R.309.7tm_4.exons1.SUPER_7.Sebastes_umbrosus
MMINSTQVSYFTFTAYFDIGLFKYLFFIIIMSLYVLIVCANLFMVVVICSNRSLYEPMYLFLCSLFVNELNGSTGLFPFFLVQIISDIHTVAAPLCFLQIFCLYIYANVQFYNLAVMSYDRYLAICCPLQYNTRMTHNKVAMLIALTWLFPLLNIIVMMSLSTSLQLCGNIINRLYCDNYSIVKLSCSDTTVNNIYGLSYVFTVLIVLAVLICYSYMRILKVCYSGSKQTRQKAFSTCTPHLASLLNFSFGCFFEVIQGRLNMNGAPVMLRIFLSLYFLTCQPLFNPLIYGLNLTKIRIICKSLVFGKM
>LOCXPOR53.247.HIT1.OR.2R.319.7tm_4.exons1.SUPER_7.Sebastes_umbrosus
MLNSTSSTLSYFILEAYVHVGTLRYFYFIITAMLYVVIVIVNTSLVVVICSNRSLHEPMYLFLCSLFVNELYGSTGLFPFLLVQILSDIHTVAAPLCFLQIFCLYSYANIELCNLAVMSYDRYLAICCPLQYNTRWTFNKVFIFIVVIWLYSFVRCIINISLNIRLTLCGNVINSLYCRNYLIIKLACSDTHVNNIHGLFGVVLSILVPLLPILFSYMRILRVCFSGSKQTRQKAVSTCTPHLASLLNFSFGCLFEILQSRFDMSGVPRAMRIILSLYFVILQPLLNPIIYGMQMSKIRNTCKRLFCCKMMISHREPML
>LOCXPOR54.248.HIT1.OR.2R.311.7tm_4.exons1.SUPER_7.Sebastes_umbrosus
STLSYFILSTYIHVGTLRYLYFMITAMLYVVIVIVNIFLIVVICSNRSLHEPMYLFLCSLFVNELYGSTGFFPFLLVQILSDIHTVAAPLCFTQIFCLYTYAHVEYLNLAVMSYDRYLAICYPLQYNTRMTFNKAVIFIVVLWLYSFVKFLITLFLNIRLTMCGNVINSLYCHNYLVVKLACSDTQVNNYYGLFGTVLTILVPLLPILFSYMRILKVCFSGCKQTRQKAVSTCTPHLASLLNFSFGCCFEILQSRFDMSGVPRVMRIILSLYFLIIQPLLNPFMFGLQMTKIRNTCKYVLCYKMLGCRRDT
>LOCXPOR56.253.HIT1.OR.2R.306.7tm_4.exons1.SUPER_7.Sebastes_umbrosus
FVGEVLEDSGPDLVQIHAVDDGVDEGRDHQELCSQRVLQRLQRAAAAAAVTGIHDVEHQRAEEDEQRGEVRQTRLYELPAVGVQPERGSDQVGVGHQDQDGLQDVRERQHEAVDVVDRRVGARQLHHLPVGAEDLLDVASAEWQVGGQRDADRRLQQREAPGEQQQLRHLLPRHQRLVLQRLTDGEVAVVRHDGQTGELAEDVTVNAKQLRQTAGVRDGVRVGQKVVKQLRVETGRSADAVKTQVAHEDVDRLVERLLQTDGDDERHVDEDRQDVRHQSEGEERLAVGQRVIETLKLQHQLRLILH
>LOCXPOR56.253.HIT1.OR.2R.306.7tm_4.exons1.SUPER_7.Sebastes_umbrosus
MENKSELVLELQGLNDSLTNRQTFFAFALMSYVLTIFVNVTLIVTVCLEKTLHQPIYVFMCNLCFNGICGASSFYPKLLHDLLADSHAITYSGCLAQLFGVYCYVFCEFTSLTVMAYDRYLAICKPLQYQTLMTGQKVAQLLLLTWCFSLLETAIGVTLTANLPLCRRHVKKIFCTNWEVVKLSCSDTTVNNIYGFVLTFSHILQTVLILVSYTHLVRASLRLHSDRRKFVQTCLPHLATLLVFLGSLMFDIMYSRYGGGGGGTLQALQNALAAEFLVVPPLINPIIYGMNLHQIRTRILQNFTHK
>LOCXPOR57.254.HIT1.OR.2R.305.7tm_4.exons1.SUPER_7.Sebastes_umbrosus
MMNSTQVSYFSLTAYFDTGLFKYLYFIIIMCLYVLIISANVLLIVVICSNRSLHEPMHLFLCSLFVNELYGSTGLFPFLLVQILSDIHTVAAPLCFLQIFCLYSYGGVEFLTLAVMSYDRYLAICYPLQYNTRMTHTKVTVLTALIWFYPLVVNTYIVSGLTVPLRLCGNVINKVYCDNYYVVKLACSDTSVNNIFGLAHMFTVIFALIILILFSYMRILRVCFSGSKQTRQKAVSTCTPHLASLLNFSFGCFFEIVQSRFNISNLPNMFRVFLSLYWLTCQPLINPLLYGLKMSKIRIICRSLL
>LOCXPOR58.255.HIT1.OR.2R.309.7tm_4.exons1.SUPER_7.Sebastes_umbrosus
MMMMNSTQVSYFALVAYFDTGLFKYLYFLLIMSLYVFIVSANVLLIVVICSNRSLHEPMYLFLCSLFVNELYGSTGLFPFLLVQILSDIHTVAAPLCFLQIFCVYTYVCVEFLNLAVMSYDRYLAICCPLQYNTRMTLNKVAVLVAVTWLFPVVAIAVLISLSVPLQLCGNVINKVYCGNYSIVKLACSDTSVNNIYGLIYTVVSIIIPLLLILYTYIKILMVCFSGCKQTRQKAVSTCTPHLASLLNFSFGGCFQILQSRFDMSGVPNMMRIFLSLYFLSCQPLFTPLLYGLNMSRIRSACRRVLCGD
>LOCXPOR59.257.HIT1.OR.2R.305.7tm_4.exons1.SUPER_7.Sebastes_umbrosus
MNVSVSSAPPITFTVYSSLSLHSVALVVCVLVFYVSGLCVNLLLVLVICSEPGLHRPMYVLLVNLSLSGVMGSTSACPHIIKHLLSARQETSLAACLAQVFFTNVYGGCIFCILALMAYDRYVSICKPLLYHAIVTPARVRAMLLLVYFTLGSTSAVQVYLTSGLRLCRHSVDKLLCDGLAIANLSCTEMPLIGVYGLCCALGLVVLPCFLVILSYVHIFTVILKTSKESQMRALQTCTPHLVTFVNFSVASFFGVIYNRLSHEVPKAANVFTFFTFFVIPPLLHPIIYGIKMKEIRQSINKMMK
>LOCXPOR60.270.HIT1.OR.2R.308.7tm_4.exons1.SUPER_13.Sebastes_umbrosus
MDDELNVTYITLGGHVEVDKYRYVYFVIIFIVYILIICSNCTIVYLIVIHKNLHEPMYIFIAALLLNSVLFSTTIYPKLLIDFLSEKQIISYSACLFQFQVFYSFGGSEFLLLAVMSYDRYVSICKPLKYPTIMRKTTVSIFLGLAWLLPASQVAVPTALSAKERLCSSTLNAIFCNNTVYKLQCVISKALIIRDMIILLNIALLPVLFILFTYTRILVITYRSSREVKRKAAQTCLPHLIVLINFSCLCAYDVITVGLETDFPKIVNVIMALQIVMYHPLFNPIMYGLKMKEIYKHLKRLFCPAKTN
>LOCXPOR61.271.HIT1.OR.2R.308.7tm_4.exons1.SUPER_13.Sebastes_umbrosus
MDDELNVTYITLGGHVEVDKYRYVYFVIIFIVYILIICSNCTIVYLIVIHKNLHEPMYIFIAALLLNSVLFSTTIYPKLLIDFLSEKQIISYSACLFQFQVFYSFGGSEFLLLAVMSYDRYVSICKPLKYPTIMRKTTVNIFLVLAWLLPASQVAVPTALSAKERLCSSTLKGIFCNNTVYKLQCLISKARLARDMIIMLNVALLPVLFILFTYTRILVITYRSSREVRRKAAQTCLPHLVVLINFSCLCAYDVIIVGLETDFPKTVNLIMALQIVMYHPLFNPIMYGLKMKEIYKHLKRLFCQGKIN
>LOCXPOR62.272.HIT1.OR.2R.306.7tm_4.exons1.SUPER_13.Sebastes_umbrosus
MDSELNVTYITFGGHVEVHKYRYVYFVIMFTAYILIICSNSTIVFLIVIHKNLHEPMYIFIAALLINSVLFSTAIYPKLFIDFLSKKQIIPYSACLFQWFIYYSLIGSEFLLLSAMAYDRYVSICKPLQYPTIMRKTTVCMFLILAWILPAGQISVTQILSAKKKLCSFILKGIICNSTVHKLHCVPSRELNIYGLIVLVNLGFLPVLFILFTYTRILIITYRSSREVRRKAAQTCLPHLLVLINFSCLITYDVLIIRLETNFPQTARLIMSLQILLYHPLFNPIIYGLKMTEISKHLKRLFCKML
>LOCXPOR63.275.HIT1.OR.2R.306.7tm_4.exons1.SUPER_13.Sebastes_umbrosus
MDSELNVTYITFGGHVEVHKYRFLNFMIMFTAYILIICSNSTIVFLIVIHKNLHEPMYIFIAALLINSVLYSTAIYPKLLIDFLSEKQIISYSACLFQWFLYYSLSGSEFLLLSAMAYDRYVSICKPLQYPTIMRKTTVCMFLILAWILSVGQCSVTQILSAKKKLCNFILKGIVCNSTVHKLHCVPSRELNIYGLIVLVDLVLLPVLFILFTYTRILIITYRSSREVRRKAAQTCLPHLLVLINFSCLITYDVLVIRLETVFPKTARLIMSLQMILYHPLFNPIIYGLKMKEIYKHLKRLFCKTV
>LOCXPOR64.276.HIT1.OR.2R.303.7tm_4.exons1.SUPER_13.Sebastes_umbrosus
MDDELNVTYITLGGYVEMGNYRYLYFCIMFIVYILAMTFNLTIVYLIGIHKNLHEPMYIFIAALLLNSIVYNTVMYPKLLSDFLSEKQIVSYSACLFQFFVYYTLSASDFFLLAAMAYDRFVSICKPLQYPTIMRQTTVIIILVLAWLVPVCEMGASTIAITKKKLCNLNLKNIFCNNSIYKLFCVRSIALNIYDMFAMLNMALLPLLFILFTYARILIISYRSSKNVRKKAAHTCLPHLIVLICFSCLCAYDVIIIQLESDLHFIMTLQAFLYYPLFNPVIYGLKMKEIFKHLKRLFSQAKV
>LOCXPOR65.282.HIT1.OR.2R.306.7tm_4.exons1.SUPER_13.Sebastes_umbrosus
MDDALNVTYITIYGYVDMGINRYFLFIHMLMVFILAITFNLTIVYLIGINNNLHEPMYIFIAALLLNSVVTSTTVYPKLLIDILSEKPIISYSACLLQCYIYYSFSASDFLLLAAMAYDRYVSICKPLQYPTIMSKTTVCIILFLSWLLPAIQVAVPTLLSANLKPCNFTLKAIFCNNSYYSLYCVTSAARSLADMFNIFTLILLPILFILFTYTRILIISYRSSRNVRTKAAQTCTPHLVVLIGFSSVCLYDVLIIELDMGSEIHFIMTLQAFLYYPLFNPVVYGLKMKEIFKHLQKLFCQTKII
>LOCXPOR66.283.HIT1.OR.2R.304.7tm_4.exons1.SUPER_13.Sebastes_umbrosus
MESELNATYITLDRYIEVSKYRYFYFCSIFTVYILIVCSNSTIVYLIVIHKNLHEPMYIFIAALLINSVLFSTAIYPKLFIDFLSEKQIISYSACLFQWFIYYSLGASEFLLLSAMAYDRYVSICKPLQYPTIMRKTTVCMFLILAWILPAGQFSVTQILSAKKKLCNFILKGIICNSTVQKLHCVRSRVLNIYGLIVLVDLLLLSVLFILFTYTRILIITYRSNREVRRKAAQTCLPHLLVLINFSCLSAFDVLLLRMETDFPKTVRLIMTLQIILYHPLFNPIIYGLKMKEIHKHIRRLFCQ
>LOCXPOR67.284.HIT1.OR.2R.303.7tm_4.exons1.SUPER_13.Sebastes_umbrosus
MDDELNVTYITLGGYVEMGNYRYLYFFIMFIVYILAMTFSSTIVYLIGIHKNLHEPMYIFIAALLLNSIVYNTVMYPKLLSDFLSEKQIVSYSACLFQYFVYYTLSASDFFLLAAMAYDRFVSICKPLQYPTIMSKTTVSIILFLSWLVPVCEFGANTIAMSKKKLCNLNLKNIFCNNSIYKLFCVRSIALTVFDGFALLNMVLLPLLFILFTYARILIISYRSGKNVRKKAAQTCLPHLIVLICFSCLCAYDVIIIQLESDLHFIMTLQAFLYYPLFNPVIYGLKMKEIFKHLKRLFSQAKV
>LOCXPOR68.285.HIT1.OR.2R.306.7tm_4.exons1.SUPER_13.Sebastes_umbrosus
MDDALNVTYITLYGYVDMGINRYFLFIHMLMVFILAITFNLTIVYLIGINNNLHEPMYIFIAALLLNSVVTSTTVYPKLLIDILSEKSIISYSACLLQCYIYYSFSASDFLLLAAMAYDRYVSICKPLQYPTIMSKTTVCIILFLSWLLPAIQVAVPTLLSANLKLCKFTLKAIFCNNSYYSLYCVTSAARSLSDMISIFTMMILPILFILFTYTRILIISYRSSRNVRTKAAQTCTPHLVVLIGFSSVCLYDVLIVQLDMGSEIHFIMTLQAFLYYPLFNPVVYGLKMKEIFKHLNKLFCQTKMI
>LOCXPOR69.286.HIT1.OR.2R.301.7tm_4.exons1.SUPER_13.Sebastes_umbrosus
MDEELNVTYITLSGYVEMEKYRYIYFVIMFTAYILIICFNSTIVFLIVIHQNLHEPMYIFIAALLINSVLFSTAIHPKLLMDFLSDKQIISQPLCYFQYFLFYSLGGSEFLLLSAMAYDRYVSICKPFQYPTIMRKTTISIFLVLAWLVPACQVAGSTAWSASRKHCNFTLKGIFCNNSVQKLHCVSSRALSVFGVIIMLNIVFFPILFILFTYTRILIITYRSSREVSRKAAQTCLPHLLVLISFSLLCIYDISILRLESEFPKTARLIMTLQVVLYHPLFNPIIYGLKMTEISKHLRRL
>LOCXPOR70.287.HIT1.OR.2R.305.7tm_4.exons1.SUPER_13.Sebastes_umbrosus
IDDGSNVTYITLDGHVELHKYKYLYFVITFTVYILIICSNSCIVCLICIHKNLHEPMYVFIAALLINSVLFSTAIYPKLLVDFLSEKQIISYSACFVQAIMYYTLIYSEFLLLAAMAYDRYVSICKPLQYPTIMKKTTVCMFLVLSWLVPAFETTVAVSLYNKLCSFTLKGIFCNNLLYNTQCVRSKPLSIYGVLILLNVAFLPVFFILFTYSRILIITYRSSREVRRKAAQTCLPHLLVLINYSCFVTYDVVTVRLGSDIPKTARLIMTLQIIMYHPLFNPIIYGLKMTEISKHLRMLFCQVKS
>LOCXPOR71.288.HIT1.OR.2R.307.7tm_4.exons1.SUPER_13.Sebastes_umbrosus
FLLAMYGNMGQLKYLYFTLALLFYISVIFANTVLIVIIYVDRNLHEPMYIFLCNLFVNEIYGSTSLLPCLMDQILSETHEISVFYCFLQIFNIHTYVAIEFGTLTIMAYDRYVCICKPLHYNVIITKQIVQKVIIVIWIVSFIEVGVLLSFTISLKRCGAVINKVFCAHHLVVELSCSSDRTVSLIHDLVFGLIFTVAAPVSYISYTYVKILSVCLKGSKETRMKAFDTCTPHLASLISFVFACFYSLITQRFDMLSVPYPLCVFLSMYVVIITPLQNPIMYGLKLSKIRHACKHLWSLKTLQFYIF
>LOCXPOR72.289.HIT1.OR.2R.308.7tm_4.exons1.SUPER_13.Sebastes_umbrosus
MDDELNVTYITLGGHVEVHTYRYLYFFIMFIAYILIILFNFTIVYLIWIHENLHEPMYVFIAALLLNSVAFSTAMYPKLLIDYLSEKQIISYSACLFQFFLCYTLCGTEFLLLSAMSYDRYVSICKPLQYPTIMRKNTVSIFLVLAWLLPACQTSVPVIMSADMKLCNLTLEGIFCNNAIYSLHCVTTKVRTIYGYVALLIFAVFPVLFILFTYTRILIITYRSCREVRKKAAETCLPHLLVLISFSCLCAYDVVIVRLGSNFPKIVNFIMTLQTVLYHPLFNPIIYGLKMKEISKHLKRLFCQAKLV
>LOCXPOR73.290.HIT1.OR.2R.308.7tm_4.exons1.SUPER_13.Sebastes_umbrosus
MDDELNSTYITLGGHVEVKKYRYVYFLVIFTVYILIICSNSTILYLIFIHKNLHEPMYIFIAALLLNSVVLSTAIYPKLLVDILSEKQIISYSACLFQFYIVYAVASSEFFLLSAMAYDRYVSICKPLQYPTIMTKNTVSIFLFFAWLLPACHTVLPIILSAETKLCSLTLKGIFCSNAIYKLQCVSSRVITIYGVVGLLDLAILPMLFIIFTYTKILIITHRSCREVRKKAAETCLPHLLVLISFSCLCAYDIAIARLGSNFPTIVNSIMTLQMALYHPLFNPIIYGLKMKEISKHLKRLFCQAKLV
>LOCXPOR74.291.HIT1.OR.2R.302.7tm_4.exons1.SUPER_13.Sebastes_umbrosus
MDDKLNATYITLGGHVEVKKYRYVYFLVIFTVYILIICSNSTILYLIFIHKNLHEPMYIFIAALLLNSVVYSTAIYPKLLVDILSEKQITSYSACLFQFYIFYAVGSSEFLLLSAMAYDRYVSICKPLQYPTIMTKNTVSIFLFFAWLLPACHIALPTILSAETKLCNLTLQGIFCNNAIYKLQCVSSRLITINGVVALLNLAILPMLFIIFTYTKILIITHRSCREVRKKAAETCLPHLLVLISFSCLSAYDIAIVRVGSNFPKIVNSIMTLQIVLYHPLFNPIIYGLKMKEISKHLKRLF
>LOCXPOR77.292.HIT1.OR.2R.308.7tm_4.exons1.SUPER_13.Sebastes_umbrosus
MDDELNATYITLGGHVEVKKYRYVYFLVIFTVYILIICSNSTILYLIFIHKNLHEPMYIFIAALLLNSVVFSTAIYPKLLVDILSEKQIISYSACLFQFYIVYAVGSSEFLLLSAMAYDRYVSICKPLQYPTIMTKNTVSIFLFFAWLLPACHIVLPTILSAETKLCNLTLKGIFCSNAIYKLQCVSSRVITIYGVVALLDLAILPMLFIILTYTKILIITHRSCREVRKKAAETCLPHLLVLISFSCLSAYDIATVRLGSNFPKIVNFIMTLQTVLYHPLFNPIIYGLKMKEISKHLKRLFCQAKLV
>LOCXPOR136.293.HIT1.OR.2R.302.7tm_4.exons1.SUPER_13.Sebastes_umbrosus
MDDELNATYITFGGHVEVNKYRYVYVLAIFTVYILIIWSNSTILYLIFIHKNLHEPMYIFIAALLLNSVVYSTAIYPKLLVDILSEKQITSYSACLFQFYIVYAVGSSEFLLLSAMAYDRYVSICKPLQYPTIMTKNTVSIFLFFAWLLPACHIVLLTILSAETKLCSLTLQGIFCNNAIYKLQCVSSRVITINGVVALLDLAILPMLFIIFTYTKILIITHRSCREVRKKATETCLPHLLVLISFSCLSAYDVTIVRLGSNFPKIVNSIMTLQMFVYHPLFNPIIYGLKMKEISKHLKRLF
>LOCXPOR77.297.HIT1.OR.2R.308.7tm_4.exons1.SUPER_13.Sebastes_umbrosus
MDDELNASYITLGGHVEVKKYRYVYFLVIFTVYILIICSNSTILYLIFIHKNLHEPMYIFIAALLLNSVVLSTAIYPKLLVDILSEKQIISYSACLFQFYIVYAVSSSEFLLLSAMAYDRYVSICKPLQYPTIMTKNTVSIFLFFAWLLPACHTVLPTILSAETKLCNLTLQGIFCSNAIYKLQCVSSRVITIYGVVALLDLAILPMLFIIFTYTKILIITHRSCREVRKKAAETCLPHLLVLISFSCLCAYDIAIVRLGSNFPKIVNFIMTLQTVLYHPLFNPIIYGLKMNEISKHLKRLFCQAKLV
>LOCXPOR78.298.HIT1.OR.2R.302.7tm_4.exons1.SUPER_13.Sebastes_umbrosus
MDDKLNATYITLGGHVEVKKYRYVYFLVIFTVYILIICSNSTILYLIFIHKNLHEPMYIFIAALLLNSVVLSTAIYPKLLVDILSEKQIISYSACLFQFYIFYAVASSEFLLLSAMAYDRYVSICKPLQYPTIMTKNTVSIFLFFAWLLTACHTVLPTILSAETKLCSLTLQGIFCNNAIYKLQCVSSRVITINGVVALLDLAILPMLFIIFTYTKILIITHRSCREVRKKAAETCLPHLLVLISFSCLSAYDIAIVRLGSNFPKIVNSIMTLQMVLYNPLFNPIIYGLKMKEISKHLKRLF
>LOCXPOR79.299.HIT1.OR.2R.308.7tm_4.exons1.SUPER_13.Sebastes_umbrosus
MDDELNATYITLGGHVEVNKYRYVYFLVIFTVYILIICSNSTILYLIFIHKNLHEPMYIFIAALLLNSVVLSTAIYPKLLVDILSEKQITSYSACLFQFYIVYAVGGSEFLLLSAMAYDRYVSICKPLQYPTIMTKNTVSIFLFFAWLLPACHTVLPTILSAETKLCSLTLKGIFCSNTIYKLQCVSSRVITINGVVALLDLAILPMLFIIFTYTKILIITHRSCREVRKKAAETCLPHLLVLISFSCLCAYDIAVVRLGSNFPKIVNSIMTLQMALYHPLFNPIIYGLKMKEISKHLKRLFCQAKLV
>LOCXPOR74.300.HIT1.OR.2R.302.7tm_4.exons1.SUPER_13.Sebastes_umbrosus
MDDKLNATYITLGGHVEVKKYRYVYFLVIFTVYILIICSNSTILYLIFIHKNLHEPMYIFIAALLLNSVVYSTAIYPKLLVDILSEKQITSYSACLFQFYIFYAVGSSEFLLLSAMAYDRYVSICKPLQYPTIMTKNTVSIFLFFAWLLPACHIALPTILSAETKLCNLTLQGIFCNNAIYKLQCVSSRLITINGVVALLNLAILPMLFIIFTYTKILIITHRSCREVRKKAAETCLPHLLVLISFSCLSAYDIAIVRVGSNFPKIVNSIMTLQIVLYHPLFNPIIYGLKMKEISKHLKRLF
>LOCXPOR81.301.HIT1.OR.2R.308.7tm_4.exons1.SUPER_13.Sebastes_umbrosus
MDDKLNATYITLGGHVEVNKYRYVYFFVIFTVYILIICSNSTILYLIFIHKNLHEPMYIFIAALLLNSVVLSTAIYPKLLVDILSEKQITSYSACLFQFYIVYAVGSSEFLLLSAMAYDRYVSICKPLQYPTIMTKNTVSIFLFFAWLLPACHTVLPTILSAETKLCSLTLKGIFCSNTIYKLQCVSSRVITIYGVVALLDLAILPMLFIIFTYTKILIITHRSCREVRKKAAETCLPHLLVLISLSCLCAYDSAIVRLGSNFPKIVNSIMTLQMALYHPLFNPIIYGLKMKEISKHLKRLFCQAKLV
>LOCXPOR82.302.HIT1.OR.2R.308.7tm_4.exons1.SUPER_13.Sebastes_umbrosus
MDDKLNATYITLGGHVEVNKYRYVYFLVIFTVYILIICSNSTILYLIFIHKNLHEPMYIFIAALLLNSVVLSTAIYPKLLVDILSEKQIISYSACLFQFYIAYAVSSSEFLLLSAMAYDRYVSICKPLQYPTIMTKNTVSIFLFFAWLLPACHIALPTILSAETKLCSLTLKGIFCSNAIYKLQCVSSRVITINGVVALLDLAILPMLFIIFTYTKILIITHRSCREVRKKAAETCLPHLLVLISFSCLCAYDVAIVRLGSNFPKIVNFIMTLQTVLYHPLFNPIIYGLKMKEISKHLKRLFCQAKLV
>LOCXPOR83.304.HIT1.OR.2R.302.7tm_4.exons1.SUPER_13.Sebastes_umbrosus
MDDKLNATYITLGGHMDVNKYRYVYFLVIFTVYILIICSNSTILYLIFIHKNLHEPMYIFIAALLLNSVVLSTAIYPKLLVDILSEKQIISYSACLFQFYIFYAVASSEFLLLSAMAYDRYVSICKPLQYPTIMTKNTMSIFLFFAWLLPACHIVLPTILSAETKLCSLTLQGIFCNNAIYKLQCVSSRVITIYGVVALLDLAILPMLFIIFTYTKILIITHRSCREVRKKAAETCLPHLLVLISFSCLCAYDIAIARLGSNFPKIVNSIMTLQMVLYNPLFNPIIYGLKMKEISKHLKRLF
>LOCXPOR84.305.HIT1.OR.2R.304.7tm_4.exons1.SUPER_13.Sebastes_umbrosus
MDTRLNVTYITFDGHVEVQTYRYLYFVIMFTAYIIIICSNFTIVYIIVIHKSLHEPMYIFIAALLINSVIYSTAIYPKLLIDFLSEKQIISYSACLIQWFTYYSLAGSEFFLLSVMAYDRYVSICKPLQYQTIMRKATVIISLILAWILPACQISVPMIVSANKKLCSFILKGIICNSTVHTLHCVSSRVLNIYGLFIFVSAVLLPLLFILFTYIRILIISYESSKAVRRKAAQTCLPHLLVLINFSCLSAYDVLLVRMETEFPRTVRLIMALQMIMYHPLFNPIIYGLKMKEIFKHLKRLFCK
>LOCXPOR85.306.HIT1.OR.2R.307.7tm_4.exons1.SUPER_13.Sebastes_umbrosus
MDNVSVVRVFTLSGINETMNYRIAIFSITLLYYCLILFANITVIMIIIFDENLHEPMYILLCSFCMNGLYGTTGFYPKFLVDLLSSSSQISYEGCLLQAFVMYSFACCELSILAVMAYDRYLAICRPLHYLSIMTKRRLSGLICFSWLTPFCIFSISIFLTSTLTLCGSKIQKLFCVNWIIVKLACSDSVSSDILSYATIIIYVLHGFFTVWTYMHIIRTCVRSKDDRIKFMQTCVPHLVSLSTFLVVILFDLMYMRLGSTDLPQSLQNFIAIEFLLIPPMMNPLIYGFKLTKIRNRILGLVYVERK
>LOCXPOR85.307.HIT1.OR.2R.291.7tm_4.exons1.SUPER_13.Sebastes_umbrosus
MDNVSVVRVFTLSGINETMNYRIAIFSITLLYYCLILFANITVIMIIIFDENLHEPMYILLCSFCMNGLYGTTGFYPKFLVDLLSSSPQISYEGCLLQAFVMYSFACCELSILAVMAYDRYLAICRPLHYLSIMTKRRLSGLICFSWLTPLSIFSIIIFVTSTLRLCGSKIQKLFCANWIIVKLACSDSVSSDILSYATIIIYVLHGFFTVWTYMHIIRTCVRSKDDRVKFMQTCVPHLVSLSTFLVVIVFDLMYMRFGSTDLPQSLQNFIAIEFLLIPPMMYDESSNIWI
>LOCXPOR86.308.HIT1.OR.2R.306.7tm_4.exons1.SUPER_13.Sebastes_umbrosus
MDNVSVVRVFTLSGINETMNYRIAIFSITLLYYCLILFANITVIMIIIFDENLHEPMYILLCSFCMNGLYGTTGFYPKFLVDLLSSPQISYEGCLLQAFVMYSFACCELSILAVMAYDRYLAICRPLHYLSIMTKRRLSGLICFSWLTPLSIFSIIIFVTSTLRLCGSKIQKLFCVNWIIVKLACSDSVSSDILSYATIIIYVLHGFFTVWTYMHIIRTCVRSKDDRVKFMQTCVPHLVSLSTFLVVIVFDLMYMRFGSTDLPQSLQNFIAIEFLLIPPMMNPLIYGFKLTKIRNRILGLVYVERK
>LOCXPOR87.309.HIT1.OR.2R.301.7tm_4.exons1.SUPER_13.Sebastes_umbrosus
MDNVSVTFFILSGLNYTVQQRIVLFALTLMWYSIILIANVVLIITIIVDRKLHEPMYIFLCNLCLNGLYGTAGFYPKFLMDLLSPSHVISYAGCFLQSFVIHSSSGSDLSILAVMAYDRYVALCRPLMYHSVMTTQNISLLVAFSWLLPLYCMFTNTMTIFQSKLCGSHIPKLYCSNSLIGKLACSTSIANITIAYFNIAIYLGHLFCLISSYMYLVRICLTSTQGRKKFMQTCVPHLISLFNFGFAVLFDLMYTRFGSSIVSQSLQNFMAIEFLLIPPVINPLVYGFKLTKIRNRIFGFI
>LOCXPOR88.311.HIT1.OR.2R.309.7tm_4.exons1.SUPER_13.Sebastes_umbrosus
MDNVSVITMFTLSGLSGTTNYRVILFVLTLLCYSVIWLVNLTIIVAVIVDRKLHEPMYIFLCNLCINGLYGTAGFYPKFLMDLLSTTHVISYTGCLLQGFVLHSSAVADFSLLVLMAYDRYLAICRPLMYHSVMTKQRVCVFMFIAWLLPMYLLFMSTITTSTSRLCGSHIPRIYCVNWLVAKLACSASITNIIIPAFNYTFYFSHCGFVCGSYVYMIRTCIKSKENRSKFMQTCIPHLFSLLVVVVSLLFDLLYMRFGSKELPQSAQNFLAMEFLILPPIVNPLMYGFKLTKIRNKILNFVCGLSSVF
>LOCXPOR89.312.HIT1.OR.2R.304.7tm_4.exons1.SUPER_13.Sebastes_umbrosus
MENSTQSFYFNLTMFMNIGHYRYLVFVFCLLIYSFIVSSNFAMILIIIREKTLHEPMYIFIAFLSFNSLYGSAGFFPRFLMDLLSDTHLISRPACFTQIYIIYTYASYELTILSIMAYDRYVAVCHPLHYHRKMNFKTVYTLAFFAWFCPACYLVVSIDLVVKLPLCGNTIQKVYCATWNIVILSCVTTAVNSVVAMLGAVVIAFLPFSFIFYTYLRIVVACWKKSSEVRGKVLQSCLPHVISFLIYSVTSFSDTVLSRLNLEEINPFLAVFLSLEFVVIPPVLNPLVYGLKLPEIRKHIVRML
>LOCXPOR90.313.HIT1.OR.2R.304.7tm_4.exons1.SUPER_13.Sebastes_umbrosus
MDNRTVSFYFNLTMFVNIGHYRYPAFVFCLLLYSFIVCANLVIILVISRERTLHEPMYIFIACLSVNSLYGSTGFLPRFLMDLLSDTHLISRPACLTQIYIIYTYASYELTILGIMAYDRYVAVCHPLHYHRKMTSKTVFKLAALAWIVPAFGITTCIYLAARLPLCGNEIQKVFCANWNVVKLACVTTVVNNIVGLLLTIVTAFLPLFYVLYTYSRIVVVCLKSSAEFKGKVLQSCLPHVVSFVIYSITAFCDIALSRYNIEEINPYVAVILSLEFVVIPPVLNPLVYGLKLPEIRKHILRML
>LOCXPOR91.314.HIT1.OR.2R.320.7tm_4.exons1.SUPER_13.Sebastes_umbrosus
MENSTYSFYFNLTMFMNLGHYYYPAFVFCLLIYSFIVSANFAMILIIIREKTLHEPMYIFIAFLSFNSLYGSAGLFPRFLMDLLSDTHLISRPACFTQIYIIYTYTSYELTILSIMAYDRYVAVCHPLHYHRKMNSKIVYTLSFIAWVCPACNLTITISTLVKLPLCGNTIQKIYCASWNIVKISCVTTAVNSIAATLGAIAMAAIPFSFIFYTYLRIVVACWKKSSEVRGKVLQSCLPHVISFAIYSVTSLTDAALTRRNLEELNPFGAVILSLAFIVIPPVMNPLVYGLKLPEIRKHIFKISCLKPRAKKNSRRTVPS
>LOCXPOR92.315.HIT1.OR.2R.318.7tm_4.exons1.SUPER_13.Sebastes_umbrosus
MENSTHSFYLNLTMFMNIGHYRYLAFVFCLLIYSFIVSANFAMILLIIRERTLHEPMYIFIAFLSFNSLYGSAAFFPRFLVDLLSDTHLISRPACFTQIYIIYTYASYELTILSIMAYDRYVAVCHPLHYHRKMNTKTVYTLAFIAWVCPACNLTITLTTIVKLPLCGNTIQKVYCASWNIVKLSCVATAVNSIVATLGAIAIAAIPFSFIFYTYLRIVIACWKKSSEARGKVLQSCLPHVISFAIFSITSLTDAALSRRNLEEKNPFASVILSLEFLIIPPVMNPLVYGLKLPEIRKHIFKISCLKPRTKKDSCRTL
>LOCXPOR93.316.HIT1.OR.2R.315.7tm_4.exons1.SUPER_13.Sebastes_umbrosus
MSNTSGIVLFSLSGFSATVNYRVTLFSLTLVCYCLIVVVNVSLILTIILDQNLHEPMYVFLCNLCINGLYGTAAFYPKFVFDLLSDIQVISYKGCLLQIFVIYTYATIDFSILALMAYDRYVAICRPLEYHTIMSVRRMAMFIAISWLVPFLCEVMVIGLTSTLKLCGSNIDKLYCENWSVVKLACSSTGANNIVGLIIIAFYCVHVIFIVCSYVQLIKSALKSREGRRKFTQTCVPHLLCLLNVTAALLFDVMYSRYGSASVPQNVRNFMAIQFLIMPPILNPIIYGLILTKIRYRLATLCMIAVQRFKLRPKV
>LOCXPOR94.317.HIT1.OR.2R.315.7tm_4.exons1.SUPER_13.Sebastes_umbrosus
MSNTSGIVLFSLSGFSATVNYRVTLFSLTLVCYCLIVVVNVCLVLTIILDQNLHEPMYVFLCSLCINGIYGAAGFYPKFVFDLLSDIQVISYEGCLLQVFVIYSNTKIDYSILVLMAYDRYVAICRPLEYHSVMSVRKTAVLLGFSWLVPLCCELMVGTLTSTLKLCGSHIDKLYCENWSVVKLACGSTRANDIVGLIVIAFYCAHVLIIVCSYVQLVKSALKSREGRRKFTQTCVPHLLCLLNVTAALLFDVMYSRYGSASVPQTLKNFMAIQFLIIPPIINPVIYGLILTKIRKRMIYLCMMAAQRLRLTLKV
>LOCXPOR95.318.HIT1.OR.2R.305.7tm_4.exons1.SUPER_13.Sebastes_umbrosus
MENSTEIVSFVLAAYGNIGKLKYLYFSIMLLWYLSICVFNTILIVVIYMDRRLHEPMYILSCNLFVNEIGGSTSVYPILLSQMFSDTHEVTLPWCFLQMCCLYTCGSVEFCSFAAMAYDRYVCICHPLHYNVIMSTGRVGVIILIIWMYSFVNFIFSFSLIINLTFCGNVIDKVFCDHHLVIKLACSVSILHSISDLLFAFITMVIPFILISVSYMKILSVCLNTSKENKQKAVTTCTPQIVTLSNMFVGCIFHFMDSRFDAAHVPDKVRIILSVYLLICQPMITPFIYGLKLPKIRQSCKRFLF
>LOCXPOR96.319.HIT1.OR.2R.307.7tm_4.exons1.SUPER_13.Sebastes_umbrosus
MENSTEIVSFVLAAYGNIGELKYLYFTIMLLWYLSICVFNTILIVVIYMDRRLHEPMYILSCNLFVNEIGGSTTVYPLLLSQMFSDTHEVTLPWCFLQMCCLYTCVSVEFCSLAAMAYDRYVCICHPLHYNVIMSTGRVGVIILILWMYSFVNFMFSFSLVIKLTFCGNVIDKVFCDHHLIIKLACSVSILHGISDLLFALMTIVIPFNLILVSYIKILSVCLNTSKENKQKAVTTCTPQIVSLSNLFVGCIFDFVDSRYDVGHVPDKVRIILSVYLLICQPMITPFMYGLKLTKVRQSCKRFLFDR
>LOCXPOR97.320.HIT1.OR.2R.307.7tm_4.exons1.SUPER_13.Sebastes_umbrosus
MENSTEIVSFVLAAYGNIGELKYLYFTIMLLWYLSICVFNTILIVVIYMDRRLHEPMYILSCNLFVNEIGGSTTVYPLLLSQMFSDTHEVTLPWCFLQMCCLYTCVSVEFCSLAAMAYDRYVCICHPLHYNVIMSTGRVGVIILIIWMYSFVNFIFSFTLVIKLTFCGNVIDKVFCDHHLVIKLACSVSILHSISDLLFAFMTIVIPFNLILVSYMNILSVCLNTSKENKQKAVNTCTPQIVSLSNLFVGCFFHFVDSRFNVAHVPDKVRIILSVYLLVCQPMITPFMYGLNLTKVRQSCKRFLFDR
>LOCXPOR98.321.HIT1.OR.2R.309.7tm_4.exons1.SUPER_13.Sebastes_umbrosus
MENSTYPLYFNLTMFVNIGNYRYPTFVLCLLLYACIILANLVIIVVISREKTLHEPMYIFIMCLSINSLYGSAGFFFRFLRDLLYDTHLIPRSACFTQIYVIYTYASYELTLLSIMAYDRYVAVCQPLHYHSKITSKMVSKLVAFACIYPVLAVAICLYLSSRLPLCGNKIPKVYCANWPVVKLSCVSTVMNNLVGMFMTVSTVFLPLAFVLYTYVRIFLICGKRSSEFKSKVIQSCLPHIVTFVSYSIAMFCDIALSRINLAELNPFLAIMLSLEFVVIPPIVNPLVYGLKLPQIRKCILSMLSCSKP
>LOCXPOR99.322.HIT1.OR.2R.309.7tm_4.exons1.SUPER_13.Sebastes_umbrosus
MDNVSLITVFVLSGLNETKNHRVALFSLTLLCYCFIVLVNVSLIVTIILDKNLHEPMYILLCTFCMNGLYGTTGFFPKFLWDLLSPVHVISYSGCLVQALVMYSFACSDLSILAVMAYDRYVAICRPLEYHSIMSRPRLFLLVCFSCLTPFCIIGTNIILTSRLKLCSPFIARLFCVNWIIVKLACFPADTLVNNIVAYMTIIIYVFHGLFITWSYMYLIKTCVNSIENRAKFMQTCVPHLVSLLTFLVTILFDIMQIRYGSKDLPGTFQNFIAIEFLIIPPMMNPLIYGFKLTKIRNRIRGVLTFKNK
>LOCXPOR100.323.HIT1.OR.2R.309.7tm_4.exons1.SUPER_13.Sebastes_umbrosus
MDNVSLITVFVLSGLNETKNHRVALFSLTLLCYCFIVLVNVSLIVTIILDKNLHEPMYILLCTFCMNGLYGATGFYPKFLWDLLSPVHVISYSGCLVQALVMYSFACSDLSILAVMAYDRYVAICRPLEYHSIMSRPRLFLLVCFSWLTPFCIIGTNIILTSRLKLCSPFIARLFCVNWIIVKLACFPADTLVNNIVAYITIIIYVFHGFFIVWSYMYLIKTCVNSIENRAKFMQTCVPHLVSLLTFLVAILFDVMNMRFGSKGFPQTLQNFVAIEFLIIPPIMNPLIYGFKLTKIRNRIRGVITFTTK
>LOCXPOR101.324.HIT1.OR.2R.301.7tm_4.exons1.SUPER_17.Sebastes_umbrosus
NYTYNSLTLQLEGLKVTEDLVYPVFLFFFFSYLIIMLTNVGIMILVFFDKNLHQPMYLLFCNLPVNDILGNSMLVPRLLVDMLLPPSERLISYYECVVQAFLSHMFGTTSHTVLMIMAFDRYVAICNPLRYATIMTNKMVIKLTVSAWGMAFVLVVILLGLTVRLNRCRTLITNPNCDNASLFKLSCDSVFINNVYGLTFTVVLFTGSIGCMVLTYTKITVVCLTSNNKSLNSKALKTCSTHLFVYLMMALSGILIISMHRFPQYSDYRKLVSILFHIVPGTLNPIIYGVQSKEIRKFLSR
>LOCXPOR102.328.HIT1.OR.2R.310.7tm_4.exons3.SUPER_17.Sebastes_umbrosus
MENVTMVTPLKQPIVFELEGFYVPRGYGAFLFFLALLHYMVVLLANGVVLCVIVMDKKLHRPMFVMVCNLVVCNLMGATAVVPRLMIHFLTGQKKIAYIPAIAQGFFVHTYGFAAQTILVVMAYDRYIAVCEPLRYHAIMTSARLYCCCSLAWFVALLSIAVLFSFHMNVPLCGNTIKHVYCSNRAVLLLACSPTPMSNIYGLSLTWSVNTSVFLIIAFSYIRILHVSVKLGRADSTVRSKAFQTCAPHLVVYLLYGIATVIIVVSYRFPSLSQNIKKFLSILFIIIPPAINPIIYGLVNKELRAGIIKH
>LOCXPOR103.334.HIT1.OR.2R.320.7tm_4.exons3.SUPER_17.Sebastes_umbrosus
MENVTMVTPLKQPIVFELEGFYVPRGCGAFLFFLALLHYMVVLLANGVVLCVIVMDKKLHRPMFVMVCNLVVCNLMGATAVVPRLMIHFLTGQKKIAYIPAIAQAFTVLTYAVAAQTILSVMAYDRYIAVCEPLRYHAIMTSARLYCCCSLAWFVALLSIAVLFSFHMNVPLCGNTIKHVYCSDRAVLLLACSPTPKSNIYGQFVLDLVLNTSVFLIIAFSYIRILHVSVKLGRADSTVRSKAFQTCAPHLVVYLLYGIAAVIIIVSYRFPSLSQNIKKFLSILFIIIPPAINPIIYGLVNKELRASIIKHFNNLQVHHK
>LOCXPOR104.336.HIT1.OR.2R.314.7tm_4.exons1.SUPER_17.Sebastes_umbrosus
MENYTYDSFTLQLEGLNVSKDSLYSVFLLFFFSYLFLMVANVGIAALVFIDRNLHQPMYLLFCNLPFNDILGNSIMVPRLLLDMLRPPSERLISYYECVVQAFTSHMFGTTTHTVLMIMAFDRYVAICNPLRYAAIMTNKMVIKLTVFAWGVAFVLVAILLGLTVRLNRCRTLITNPYCDNASLFKLSCDSVFINNVYGLTFTVVLFTGSIGCMVLTYTKITVVCLTSNNKSLNSKALKTCSTHLVLYLIMLISGFIAIILHRFPQYSDYRKLSAILFHVIPASLNPIIYGVQSAEICKSLSKLFRSKPVVPLF
>LOCXPOR105.337.HIT1.OR.2R.316.7tm_4.exons1.SUPER_17.Sebastes_umbrosus
MDNVTFNMDTLLLEGLKVNPQSSVPAFILLLLIYIFIMVSNMSLAVLIFTERSLHQPMYLLFCNMSINDVFGATAVIPRLIIDIFTPITERYIHYYECVIQAFCAHFHGGTSHTVLMIMAFDRYVAICNPLRYATIMTNRMVVKLSVLAWGVAFVLIAVSVGLSVRLSRCRRIIFNPFCDNASLFKLSCENVIINHIYGLCSAMGLMAVSLCTVTLTYLQIAKVCLSSKNKALNSRALQTCASHLAVYIILLLSGGVIIALHRFPRLADERKLASILFHLVPPSMNAAIYGLQIKEIRQKVRIAFKMNKKTASEVK
>LOCXPOR106.338.HIT1.OR.2R.307.7tm_4.exons1.SUPER_17.Sebastes_umbrosus
MDNKTLNMDTLLLEGLKVNPQSSVPAFVLLLLIYIFIMVSNIGLAVLIFMESSLHQPMYLLFCNMSINDVFGATTVIPRLLRDIFTPITERYIHYYECVIQAFCAHFHAGSTHTVLMIMAFDRYVAICNPLRYATIMTNRMVVKLSVLAWGVAFLLVGILVGLSVRLSRCRWTIFNPFCDNASLFKLSCESVLINNIYGLGYTVVLMGSSVGSVTLTYLKIAVVCLSSKNKALNSRALQTCASHLAVYIIIFVSCGVIVVFHRFPHLSDLRKLASILLHVVPPAMNPIIYGLQIKAIRQKMFIMFTR
>LOCXPOR107.339.HIT1.OR.2R.320.7tm_1.exons1.SUPER_17.Sebastes_umbrosus
MSYTTQSQTNITAGQQYQGLLERVLFSALTTVPCCVFLFINGTMLFTLRSKLVFRETSRYILLFNLLFADTVQMAVSQLLYLLAACRVKLTYPVCGVLVMLASLTIVISPLTLVVMSLERYVAVCYPLRQATIITMRNTAVAITVVWSFSSLYVLTQVILLLDFPFDNLESLQMEKYCAKVNILFGPISGLYDKAYTYFLFVSAGLAVISSYIGVMIAARSASTNKASAQKARNTLLLHLVQLGLSLLSTIHHSFLVAMSNIVTRIVFVRIHTVFYVLIFIFPRCLTSLIYGIRDQNIRPVLVYHLCCRLKLSVAPAKAK
>LOCXPOR108.340.HIT1.OR.2R.320.7tm_1.exons1.SUPER_17.Sebastes_umbrosus
MSHTTQSQTNITAGQQYQGLLERVLFSAVTTVPCCVFLFINWTMLFTLRNKLVFRETSRYILLFNLLFADTVQMALSQLLYLLAAYRVKLTYPVCGVLVMLAYLTIVISPLTLVVMSLERYVAVCYPLRHATIITIRNTAVAIIVVWSFSSLHVLTQVILLLDFPYDNLESLQMEKYCAKLNILLGPISGLYDKAYTYFLFVSAGLAVISSYIGVMIAARSASTNKASAQKARNTLLLHLVQLGLSLLSTIHHSFLVAMSKIVTRIVFVRIQIVFYVLIFIFPRCLSSLIYGIRDQNIRPVLVYHLCCRLKLSVAPAKAK
>LOCXPOR108.341.HIT1.OR.2R.320.7tm_1.exons1.SUPER_17.Sebastes_umbrosus
MSHTTQSQTNITAGQQYQGLLERVLFSAVTTVPCCVFLFINWTMLFTLRNKLVFRETSRYILLFNLLFADTVQMALSQLLYLLAAYRVKLTYPVCGVLVMLAYLTIVISPLTLVVMSLERYVAVCYPLRHATIITIRNTAVAIIVVWSFSSLHVLTQVILLLDFPYDNLESLQMEKYCAKLNILLGPISGLYDKAYTYFLFVSAGLAVISSYIGVMIAARSASTNKASAQKARNTLLLHLVQLGLSLLSTIHHSFLVAMSKIVTRIVFVRIQIVFYVLIFIFPRCLSSLIYGIRDQNIRPVLVYHLCCRLKLSVAPAKAK
>LOCXPOR108.342.HIT1.OR.2R.320.7tm_1.exons1.SUPER_17.Sebastes_umbrosus
MSHTTQSQTNITAGQQYQGLLERVLFSAVTTVPCCVFLFINWTMLFTLRNKLVFRETSRYILLFNLLFADTVQMALSQLLYLLAAYRVKLTYPVCGVLVMLAYLTIVISPLTLVVMSLERYVAVCYPLRHATIITIRNTAVAIIVVWSFSSLHVLTQVILLLDFPYDNLESLQMEKYCAKLNILLGPISGLYDKAYTYFLFVSAGLAVISSYIGVMIAARSASTNKASAQKARNTLLLHLVQLGLSLLSTIHHSFLVAMSKIVTRIVFVRIQIVFYVLIFIFPRCLSSLIYGIRDQNIRPVLVYHLCCRLKLSVAPAKAK
>LOCXPOR111.183.HIT1.OR.2R.320.7tm_1.exons1.SUPER_17.Sebastes_umbrosus
MSHATQSQTNITAGQQYQGLLEGVLFSTVTTVPCCVFLFINGVMLFTLRNKLVFRETSRYILLFNLLFADTVQMALSQLLYLLAACRVKLTYPVCGVLVMLANLTIVISPLTLVLMSLERYVAVCYPLRHATIITMRNTAVAITVVWSFSSLHVLTQVILLLDFPFDNLESLQMEKYCGKLNILLGPISGLYDKAYTYFLFVSAGLAVISSYIGVMIAARSASTNKASAQKARNTLLLHLVQLGLSLLSTLYLSFLVAMSNIVTRIVFVRIHIVFYVLIFIFPRCLSSLIYGIRDQNIRSVLVYHLCCRLKLSVAPAKAK
>LOCXPOR112.184.HIT1.OR.2R.320.7tm_1.exons1.SUPER_17.Sebastes_umbrosus
MSHATQSQTNITAGQQYQGLLERVLFSTLTTVPCCVFLFINGTMLFTLRSKLVFRETSRYILLFNLLFADTVQMALSQLLYLLAACRVKLTYPVCGVLVMLASLTIVISPLTLVLMSLERYVAVCYPLRHATIITMRNTAVAITVVWSFSSLHVLTQVILLLDFPFDNLESLQMEKYCVKQNILLGPISGLYDKAYTYFLFVSAGLAVISSYIGVMIAARSASTNKASAQKARNTLLLHLVQLGLSLLSTIHHSFLVAMSKIVTRIVFVRIQIVFYVLIFIFPRCLSSLIYGIRDQNIRSVLVYHLCCRLKLSVAPAKAK
>LOCXPOR113.185.HIT1.OR.2R.320.7tm_1.exons1.SUPER_17.Sebastes_umbrosus
MLYANQSLTNITAGKQYQGLLERVLFSTVTTVPCCVFLFINGIMLFTLRSKLVFRETSRYILLFNLLFADTVLLALSQLLYLISASRITLTYPVCGVLTMLADLTNEISPLTLVLMSLERYVAVCYPLRHATIITIRNTAVAIIVVWAFSSLNILTRVILLLDFPFEDMESLQMNDFCSDIAMFLGPMSDHYDKAYTCFLFVSAGVAITSSYIGVMIAARSASTDKASAQRARNTLLLHMVQLGLSLSSTIYNPILIALSRIVTRIVFVRTQNAFYVLIFIFPRCLSSLIYGIRDQNIRPVLVYHLCCRLKLSVAPAKAE
>LOCXPOR114.186.HIT1.OR.2R.328.7tm_1.exons1.SUPER_17.Sebastes_umbrosus
VYMFFFRHHSVMLSLLQPKANITVNLRYQAPHETMLFGMLSVGSICSFFCINCVLLFTLKSKQVFYETSRYILLFNLLFADTAHLVSNLLLYLLSLLIKIPYYACGVLVLFSVFTQSISPLTLAVMSLERYVAVCHPLRHATIFTMRSTGMAIVVVWAFSFIHILIRVFMLVYVFTKISLNLHANDLCSKENIFFSPIFHDFEKAYASTLFLSVGVVIVSSYIGVALVARSASTDKVSTRKALQTLLFHLIQLSLILIASLFSTIIIAIARTVRRSALMRIYNVCFVFLNILPRCLTTLIYGLRDHTIRPVLMQNLCCWWRCSVFLNK
>LOCXPOR118.187.HIT1.OR.2R.300.7tm_1.exons1.SUPER_17.Sebastes_umbrosus
GLLETVLFATLTTVPCCVFIFINGVMLFTLRSKLVFRETSRYILLFNLLFADTVQLALSQLLYLLAACRVKLTYPVCGVLSMFSNLTFEISPLTLVVMSPERYVAVCYPLRHATIITTRNTAVAIIVVWAFSSLNVLTQVLLLLDFPFDDLESLQMKYFCARKNMLLGLMSDDYDKAYTYFLFVSAGMAVTSSYIGVMIAARSASTNKSSANKARNTLLLHLVQLGLSLSSTIYNPLLIALSKVLDRIVLVRIQIVIYVCIVIFPRCLSALIYGIRDQTIRPILIFHLCCRLKLSSHPSQ
>LOCXPOR116.188.HIT1.OR.2R.300.7tm_1.exons1.SUPER_17.Sebastes_umbrosus
GLLEIVLFSTLTTVPCCVFIFINGVMLFTLRSKLVFRETSRYILLFNLLFADTVQMALSQLLYLIAACGVKLTYPVCGVLIMLSSLTTAISPLTLVLMSMERCVAVCYPLRHATIITIRNTVVAIIVVWVFSSLNILTRVILLLDFPFDDLETLQMKYFCAHENMLLGPMSDDYDKAYTCFLFVSATVAITSSFIGVMIAARTASTNKSSANKARNTLLLHLVQLGLSLSSTIYNPLLIALSKVLNRIVLVRIQIVIYVCIVIFPRCLSALIYGIRDQTIRPILICHLCCRLKHSVIPAK
>LOCXPOR117.189.HIT1.OR.2R.301.7tm_1.exons1.SUPER_17.Sebastes_umbrosus
RGVLERVLFITLTTVPCCVFIFINGVMLFTLRSKLVFCETSRYTLLFNLLFADTVQLALSQLLYLIAACRIRLTYPVCGVLSMLSYLTFEISPLTLVLMSLERYVAVCFPLRHATIITIRNTAVAIIVVWAFSSLNILTRVLLLLDFPFEDMESLQMKYFCAKENMLLGPLSDDYEKAYTYSLFVSAGVAVTSTYIGVMIAARSASTDKASAHKARNTLLLHLVQLGLSLSSTIYNPLLIALSKVLNRIVLVRIQIVIYVCIVIFPRCLSALIYGIRDQTIRPILICHLCCRLKVSVIPAK
>LOCXPOR118.190.HIT1.OR.2R.301.7tm_1.exons1.SUPER_17.Sebastes_umbrosus
RGVLERVLFITLTTVPCCVFIFINGVMLFTLRSKLVFRETSRYILLFNLLFADTIQLALSQLLYLIAACRIRLTYPVCGVFNMLSDLTFEISPLTLVLMSLERYVAVCYPLRHATIITIRNTAVAIIVVWAFTSLNVFTRVILLLDFPFDDLESLQMKYFCAKENMLLGPMSDDYDKAYTYSLFVSAGVAVTSTYIGVMIAARSASTDKASAQKARNTLLLHLVQLGLSLSSTIYNPLLIALSKVLNRIVLVRIQIVIYVCIVIFPRCLSALIYGIRDQTIRPILIFHLCCRLKFSVIPAK
>LOCXPOR119.191.HIT1.OR.2R.320.7tm_1.exons1.SUPER_17.Sebastes_umbrosus
MSYATSSQTNITVGQQKWGILEIVLFSTQITVPCCVFLFINGVMLFTLRSKLVFRETSRYILLFNLLFADTVQMALSLLLYLLATCKITLTYPVCGVLAMLADLINVISPLILVLMSLERCVAVCYPLRHATIITIRNTAVAIIVVWSFSSLHILTQVILLLDFPFQDMESLQMEKFCAPENMLLGQMSDDYKKAFSYFLFVSAGVAVTSSYIGVVIAARSASTDKASAHKARNTLLLHLVQLGLSLSSTIYNPVVFAISKVTDRLAIVRIRTILYVCIILFPRCLSALIYGIRDQTIRSNLKYHLCCRLKLSLIPAKAE
>LOCXPOR120.192.HIT1.OR.2R.320.7tm_1.exons1.SUPER_17.Sebastes_umbrosus
MSYATSSQTNITVGQQKRGILEIVLFSAPITVPCCVFLFINGVMLFTLRSKLVFRETSRYILLFNLLFADTVQLALSQLLYLIAACRAKLTYPVCGVLAMLAKLTNVISPLILVLMSLERCVAVCYPLRHATIITIRNTAVGIIVVWSFSSLHVLTLVILLLDFPFEDMESLQMEKFCAPDNMLLGRMSDDYDKAFAYFLFVSAGVAVTSSYIGVIIAARSASTDKASAHKAHNTLLLHMVQLGLSLSSTIHNHLLIAISKVTEGLAILRIRTILYVCIILFPRCLSALIYGIRDQTIRSNLKYHLCCRQLSIIPAKLRS
>LOCXPOR121.193.HIT1.OR.2R.317.7tm_1.exons1.SUPER_17.Sebastes_umbrosus
MSYATSSQTNITVGQQKWGILDIVLFSTQITVPCCVFLFINGVMLFTLRSKLVFRETSRYILLFNLLFADTVQMALSLLLYLLATCKITLTYPVCGVLAMLADLINVISPLILVLMSLERYVAVCYPLRHATIITIRNTAVAIIVVWAFSSLNILTKVILLLDFPFEDMESLQMETFCTTENMLLGRMSDDYEKAFAYFVFVSAGVAVTSSYIGVIIAARSASTDKASAHKARNTLLLHLVQLGPSLSSTIYNPVVIAISKVTDRLAVLRIRSFLYVCIILFPRCLSALIYGIRDQTIRSNLKHHLCCRLKLLIIPA
>LOCXPOR122.194.HIT1.OR.2R.320.7tm_4.exons1.SUPER_17.Sebastes_umbrosus
MSSLRTVLNDSLIIHPPGFYIIGFETFPFIGVYIIFLTFVYVVTLVFNILLIYIIARDDCLHTPKFLAVINLAVIDVILNTSTIPSMIKTFLFKDNFVPFNLCLLQMFVYYAVLSLESYALAILAYDRLIAICFPLRQNLFNTVPIMGCIVGLTWVYSLGRVAYSTAIITRLSFCSSVRVFSYFCDYAPVFRLACNDYTLQWSVASASSMVNLMAPFTFIILSYVSILVTVFRMKSVSSRMKALATCIEHLVLVAVFYIPIFSIFLMGLYVRSIDPDQRVLSLSLASCIPPCINPIVYSLKTKEIKTRALALVHRMKTSP
>LOCXPOR123.196.HIT1.OR.2R.322.7tm_4.exons1.SUPER_17.Sebastes_umbrosus
MSFLRTVLNDSLIIHPPGFYIIGFETFPFISVYFIFLLFVYVVTVLFNSLVIYVIVFNHCLHTAKFLAVVNLAVIDLFLNTSIIPSMIKTFLVKDNFIPFNLCLVQMFFYYMFGTLESYALAILAYDRLIAICFPLRHNSINTLRSMSCIVGLTWSFALGIIAFSTGIMTQLSFCSSVRVFSYFCDYAPVFRLACNDYTLHWSTATFLTFLNLVVPFAFILLSYISILVTVFRMKSLDSRVKALATCVEHIILVAVFYIPLITIFTIGFYLRLIDPDQRVLSLSLASCIPPCVNPIVYSLKTKEIKIRALALVRQNKIGTPQ
>LOCXPOR124.197.HIT1.OR.2R.322.7tm_4.exons1.SUPER_17.Sebastes_umbrosus
MSFLRTVLNDSLIIRPPGFYIIGFETFPFISVYFIFLLFVYVVTVLFNSLVIYVIVFNHCLHTPKFLAVVNLAVIDLFLNTSIIPSMIKTFLVKDNFVPFNLCLLQMFVYYAAVSLESYALAILAYDRLIAICFPLRHNSINTLRSMSCIVGLTWSFALGVTAFSTGIMTRLSFCSSVRVFSYFCDYAPVFRLACNDYTLHWFAASFLTILILAVPFAFILLSYVIILVTVFRMKSLDSRVKALATCVEHIILVAVFYIPLITIFTIGFYLRLIDPDQRVLSLSLASCIPPCVNPIVYSLKTKEIKIRALALVRQNKIGTPQ
>LOCXPOR125.198.HIT1.OR.2R.315.7tm_4.exons1.SUPER_17.Sebastes_umbrosus
MSFLRTVLNDSLIIHPPGFYIIGFETFPFISVYFIFLLFVYVVTVLFNSLVIYVIVFNHCLHTPKFLAVVNLAVIDLVLNTSIIPSMIKTFLVKDNFVPFNLCLLQMFVYYAAVSLESYALAILAYDRLIAICFPLRHNSINTLRSMSCIVGLTWSLTLGIIAFLVGIMTRLSFCNSVRVFSYFCDYAPVFRLACNDNTMQWTTASMLTFLILAVPFAFILLSYVSILVTVFRMKSLDSRVKALATCFEHIILVALFYIPLITIFTIGFYLSVIDPEQRVLSLSLASCIPPCVNPIVYSLTTKEIKIRALALVRQ
>LOCXPOR126.199.HIT1.OR.2R.325.7tm_4.exons1.SUPER_17.Sebastes_umbrosus
MTPEEKAATIFNTTFVRPAKFYISGFSNIPHVKYYYVFLCFVYIITVLGNSFLLSVIYLVKTLHTPKYMIVFNLAFSDVCGSTALIPKLLDTFLFDRRYIDYEACLSYMFFVLFFASMQSWTLVTMAYDRFIAICFPLRYHSIVTKPAIAAMLLFSWLFLVSLVSLTVGAIDRLSFCRSLVVKSFYCDHAPVYRLACNDTSLNNILAYVAFIVILCIPLILIALTYVCISIALSRIASGEERLKASKTCTSHLILVAIFFLPLVGTNIAAVASSIHPNVRIINSSLTHTIPALLNPIIYSLKTEEVLISIKRLSKRNSICNTIKK
>LOCXPOR128.200.HIT1.OR.2R.325.7tm_4.exons1.SUPER_17.Sebastes_umbrosus
MTPEEKAATIFNTTFVRPAKFYISGFSNIPHVKYYYVFLCFVYIITVLGNSFLLSVIYLVKTLHTPKYMIVFNLAFSDVCGSTALIPKLLDTFLFDRRYIDYEACLSYMFFVLFFAGMQSLTLVTMAYDRFIAICFPLRYHSIVTKPAIAAMLLFSWLFLVSLVSLTVGAIDRLSFCRSLVVKSFYCDHAPVYLLACNDTSLNNIIAYVDFIIFICLPLILIALTYVCISIALSRIASGEERLKASKTCTSHLILVAIFFLPVVGTNIAAVVSFIRPNVRIINSSLTHTIPALLNPIIYSLKTEEVLISIKRLSKRNRICNTIKK
>LOCXPOR128.201.HIT1.OR.2R.325.7tm_4.exons1.SUPER_17.Sebastes_umbrosus
MTPEEKAATIFNTTFVRPAKFYISGFSNIPHVKYYYVFLCFVYIITVLGNSFLLSVIYLVKTLHTPKYMIVFNLAFSDVCGSTALIPKLLDTFLFDRRYIDYEACLSYMFFVLFFASMQSWTLVTMAYDRFIAICFPLRYHNIVTKPAIAAMLLFSWLFLVSLVSLTVGAIDRLSFCRSLVVKSFYCDHAPVYRLACNDTSLNNIIAYVAFIVILCIPLILIALTYVCISIALSRIASGEERLKASKTCTSHLILVAIFFLPLVGTNIAAVVSFIRPNVRIINSSLTHTIPALLNPIIYSLKTEEVLISIKRLSKRNRICNTIKK
>LOCXPOR129.202.HIT1.OR.2R.317.7tm_4.exons1.SUPER_17.Sebastes_umbrosus
MNLFNSALGKNITFVHPAYFIISGLSGIPKIKHYYVFLFFVYIVSVLGNTVVMTVIYLDHNLRTPKYIAVFNLAFVDLFGNSALVPKLLDIFLFNHRSIPYSDCLAFLYFCYTCLSMQSFNLVALSYDRLIAIIYPLHYQVKVTHRFMLSLIASFWLFVIIAVLIAVGLITRLSFCKSVVINSYFCDHGQIYRLACNDHFPNYVVSCLFPVVIFWLPFTFISVSYLYIGCTLAKVATVQEGLKAFKTCVAHLSLVAIYFIPLLTTFTLMEKIHPNARIINLSLTSIFPPMLNPIIYVLQTQEIKESVKRLLKIRGKS
>LOCXPOR130.203.HIT1.OR.2R.319.7tm_4.exons1.SUPER_17.Sebastes_umbrosus
MNLFNSALGKNITFVRPAYFVISGLTGVVNIKYYYVFFFFVYIVAVLGNTVVMTVIYLDHNLRTPKYIAVFNLAFVDLLGNCALVPKLLDIFLFNHRNIPYNDCLTFFFFCYVCLSMQTLNLVALSYDRLIAIIYPLHYQVKVTHRFMLSLIAFFWVFVIIVILISVGLLTRLSFCKSVVINSYFCDHGQMYRLACNDYTPSFVISILLPILILWLPLLFILFSYSYIGYALSKVATAQERLKAFKTCTAHLSLVVIYFFPLIIVCVLMEKIHPNARIINLSLTSVFPPMLNPIIYVLQTQEIKESVKRLLKIRDKSKI
>LOCXPOR131.204.HIT1.OR.2R.327.7tm_4.exons1.SUPER_17.Sebastes_umbrosus
MDFFNSALGKNISFVRPAYFILSGFIGISNIKYYYVFLFFVYIVSVLGNTVVMAVIYLDHNLRTPKYIAVFNLAFVDLFGSCALVPKLLDIFLFNHRSIPYSDCLVFFFFCYTCLSMQSFNLVALSYDRLIAIIYPLHYQVKVTHRFMLSLIASFWVFVITVVLIAVGLLTRLSFCKSVVINSYFCDHGQMFRLACNDYTPSFVISIVLPILILWLPLLFILFSYSYIGYALSKVATVQERVKAFKTCTAHLSLVVIYFLPILVTFTMSSKINPNARIINLSLTSIFPPMLNPIIYVLQTQEIKVSLKKLLKIRRESKITAKKVIIK
>LOCXPOR132.206.HIT1.OR.2R.327.7tm_4.exons1.SUPER_17.Sebastes_umbrosus
MDFFNSALGKNISFVRPAYFILSGFIGIPNIKYYYVFLFFVYIVSVLGNTVVMAVIYLDHNLRTPKYIAVFNLAFVDLFGNSALVPKLLDIFLFNHRSIPYSDCLVFFFFCYTCISMQSFNLVALSYDRLIAIIYPLHYQVKVTHRFMLSLIASFWVFVITVVLIAVGLLTRLSFCKSVVINSYFCDHGQIYKLACNNTIPSRAFGLLLITLILWLPLAFILFSYSYIGYALSKVATAQERVKAFKTCTAHLSLVVIYFLPILVTFTMSSKINPNARIINLSLTSIFPPMLNPIIYVLQTQEIKVSLKKLLKIRRESKITAKKVIIK
>LOCXPOR133.207.HIT1.OR.2R.310.7tm_4.exons1.SUPER_17.Sebastes_umbrosus
MDNMTALTFTMTAYTVMENYKHGLLTVFPPLYVITLILNSLLITVIHQNKELHQPMNMFTCMLSINEIYGSTALLPALMAVLISETHEIIVKWCMAQVYFLHTYAAAEFCILALMGYDRYCAICFPLHYHSIMSKSKIGKLVALAGVYPFILFACYYSLTLKLSFCGKVMPKLYCVNMELVKNSCSNGIKSYISIVGLVLLLFFVVPQVVMIVFSYAKISRECRKLSRESQRNALKTCVPHLLSLLNYTIGSLFEIIQTRFNMSHVSVEARIFLSLYFIIIPPIANPVLYGLGTQIVRVHILKLFVRYKI
>XPLOC_127.2R.1.OR.2R.318.7tm_1.exons..Sebastes_umbrosus
MSANNNTTTEVRDYTCVRFYVSTVSFSVLLFFNLVINWTIVRVEQLRSHARFVLVFHLLASALVHLGMRSVFYYHQLYHLDARPLSRSACLAMITVLISSASNILLTLTAMALDRYCAVCHPMRYTTAACTSGRWAWLLGALTWLVAMVIALSLLLPQEEYNGMCGGEQLKKGELQKVLFIGVCTVVILYSYVRILVEGRRLGVVNRRNRAGCRTILLHGTQLAVYLLPNFVNFMLSMLSNRSLIQPDTKEMAAVVIFAFFSLAQCVAPVVYGLRKEELMEQLSYRFPCCSRYLKSVLGWTVHNNWPHTQQHITRYVP
>LOCXPOR78.261.HIT1.OR.2R.278.7tm_4.exons1.scaffold_15_arrow_ctg1.Sebastes_umbrosus
MDDKLNATYITLGGHVEVKKYRYVYFLVIFTVYILIICSNSTILYLIFIHKNLHEPMYIFIAALLLNSVVLSTAIYPKLLVDILSEKQIISYSACLFQFYIFYAVASSEFLLLSAMAYDRYVSICKPLQYPTIMTKNTVSIFLFFAWLLPACHTVLPTILSAETKLCNLTLQGIFCSNAIYKLQCVSSRVITINGVVALLDLAILPMLFIIFTYTKILIITHRSCREVRKKAAETCLPHLLVLISFSCLSAYDIAIVRLGSNFPKNCEFHNDFTNGFV
>LOCXPOR77.265.HIT1.OR.2R.308.7tm_4.exons1.scaffold_15_arrow_ctg1.Sebastes_umbrosus
MDDELNATYITLGGHVEVKKYRYVYFLVIFTVYILIICSNSTILYLIFIHKNLHEPMYIFIAALLLNSVVFSTAIYPKLLVDILSEKQIISYSACLFQFYIVYAVGSSEFLLLSAMAYDRYVSICKPLQYPTIMTKNTVSIFLFFAWLLPACHIVLPTILSAETKLCNLTLKGIFCSNAIYKLQCVSSRVITIYGVVALLDLAILPMLFIILTYTKILIITHRSCREVRKKAAETCLPHLLVLISFSCLSAYDIATVRLGSNFPKIVNFIMTLQTVLYHPLFNPIIYGLKMKEISKHLKRLFCQAKLV
>LOCXPOR136.266.HIT1.OR.2R.302.7tm_4.exons1.scaffold_15_arrow_ctg1.Sebastes_umbrosus
MDDELNATYITFGGHVEVNKYRYVYVLAIFTVYILIIWSNSTILYLIFIHKNLHEPMYIFIAALLLNSVVYSTAIYPKLLVDILSEKQITSYSACLFQFYIVYAVGSSEFLLLSAMAYDRYVSICKPLQYPTIMTKNTVSIFLFFAWLLPACHIVLLTILSAETKLCSLTLQGIFCNNAIYKLQCVSSRVITINGVVALLDLAILPMLFIIFTYTKILIITHRSCREVRKKATETCLPHLLVLISFSCLSAYDVTIVRLGSNFPKIVNSIMTLQMFVYHPLFNPIIYGLKMKEISKHLKRLF
>LOCXPOR137.267.HIT1.OR.2R.302.7tm_4.exons1.scaffold_15_arrow_ctg1.Sebastes_umbrosus
MDDKLNATYITLGGHVEVKKYRYVYFLVIFTVYILIICSNSTILYLIFIHKNLHEPMYIFIAALLLNSVVLSTAIYPKLLVDILSEKLITSYSACLFQFYIFYAVGSSEFLLLSAMAYDRYVSICKPLQYPTIMTKNTVSIFLFFAWLLPACHIALPTILSAETKLCNLTLQGIFCNNAIYKLQCVSSRVITINGVVALLDLAILPMLFIIFTYTKILIITHRSCREVRKKAAETCLPHLLVLISFSCLCAYDVAIVRLGSNFPKIVNSIMTLQTVLYHPLFNPIIYGLKMKEISKHLKRLF
>LOCXPTilTAR.B061.200.HIT1.TAAR.1R.277.7tm_1.exons1.SUPER_18.Sebastes_umbrosus
VTVNVYDIHPCYEIDNGSYILKDTPSTICVLLFIFLGSLCVVTICGNLLVIISIIYFKQLHTATNSLILSLAVANLLVGVIVFPFNIAFSLSSCLYYEDFFCKVRGSFDVTLSIASILNLCCISIDRYYAVCQPLNYRTKINVNVVVVMILISWSVSVLVAIGFTIPGLNDEKCEQNCFIDVLLENILAPIFPFYLPVIIMLCIYLKIFLVAQRQARSIQNTICQSTKSGATASKMERKASKTLAIVMGVFLMLLDSFFSLFYLSAFESRVRVCPTV
>LOCXPTAAR11.235.HIT1.TAAR.2R.287.7tm_1.exons2.SUPER_3.Sebastes_umbrosus
SRIFLYAFLSVGIVCTVVGNFLVVLSIAYFKQLQSPTNSFVMSLAVADCLVGLVVMPYSMIRTVEGCWFFGVLFCQLHSSLDVMLCTASIFHLSCIAFDRYYAVCNPLVYSLKMSRSRVALLIVVCWAVPMLISFGPIMLDLHVAGVDILLPKDVCVFLVNRIYAVMASMVAFYLPMAIMLIAYWKIFKAAKRQAMQISAMESQMAAGRERKAAKTLGIIMGVFLLFWMPFFTVNIVDPFIEYSTEVVVWDIFLWLGYINSSLNPFLYGFFNRYFRRAFLMFMGCRV
>LOCXPTAAR1.236.HIT1.TAAR.2R.321.7tm_1.exons3.SUPER_5.Sebastes_umbrosus
METLAAADFCFPPINTSCRSMSVTPQAVLIKTLLCCITLLTVMLNLLVFDCFERSQQLHTPTNLILLSLAVSDLLVGLAVMPGAIVSMQSCGFMGKITCALLYLLSFSLTSSSVGNMVLIAVDRYVAICDPLRYSSIITPSRVKICVSLSWFCSLVFTFTILKDHLSQIDLSNSCHQECVVVMNYISGAVDLLLTFFGPVTVIIVLYMRVFVVAVSQARAMRSQIAAVKSKVTVKKSEMKAAGTLGISLLVFILCLCPYYIPSLVGQDTSSNLLAQLWLFFCNSTFNPLIYAFFFPWFRKTVKVIVSLQVLQPGSREAKIM
>LOCXPTAAR2.238.HIT1.TAAR.2R.322.7tm_1.exons3.SUPER_5.Sebastes_umbrosus
MESLAAADFCFPPLNTSCRSISVTPQAVLIKTLLCCITLLTVMLNLLFLTVFKRSQQLHTPTNLILLSLAVSDLLVGLAVMPVVIVSMQTCGFMGKITCASFHLLSFILTSASVGNMVLIAVDRYVAICDPLRYSSMITPSRVQICVSLSWFCSVVYNFIILKDHLSQIDFSNSCHQECVVVVNYISGAVDLLLTFFGPVTVIIVLYLRVFVVAVSQARAMRSQIAAVKSKVTVKKSEMKASVTLGITLFVFIFCLCPYYIPSLVGQDSSSSSASAQLQLFFCNSTFNPLIYAFFFPWFRKTVKVIVSLQVLQPGSREAKIM
>LOCXPTAAR2.239.HIT1.TAAR.2R.322.7tm_1.exons3.SUPER_5.Sebastes_umbrosus
IESLAAADFCIPPLNTSCRSMSVTPQAVLIKTLLCCITLLTSTLYTSFLTVFKRSQQLHTPTNLILLSLAVSDLLVGLAVMPGTIVSMQTCGFLGKITCASFHLLSFILTSASVGNMVLIAVDRYVAICDPLRYSSMITPSRVKICVSLSWFCSVVYNFIILKDHLSQIDFSNSCHQECVVVMNYISGAVDLLLTFFGPVTVIIVLYMRVFVVAVSQARAMRSQIAAVKSKVTVKKSEMKAAGTLGISLLVFILCLCPYYIPSLVGQDSSSSSASAQLWLFFCNSTFNPLIYAFFFPWFRKTVKVIVSLQVLQPGSREAKIM
>LOCXPTAAR3.240.HIT1.TAAR.2R.330.7tm_1.exons1.SUPER_7.Sebastes_umbrosus
MEPVLCYESRNGSCQKTIYPLPVRITLYMILGVIVILTVCGNFLVAVSIAFFKQLRTPTNYLIASLAVSDLLLGLLVMFPSMIQFVETCWYFGDVLCKVFMSSDVMLCTASILNLSFISLDRHYAVCQPLLYSRKISVNVVLIMILVIWSISALIGFGMIFLKLNIWGIEEFYYEHIACEGGCVLFQSGLSSTVSSVFSFYIPGIIMLGVYLKIFLVAQKQLHSIQNTSCMSSAKISNKSQTKATKTLAIIMGTFLSFWTPFFICNTIDPYISYSTPPALFETLLWVGYMNSTVNPLIYAFFYSWFRKAFRLFTSGNIFKADISETKLFT
>LOCXPTAAR4.243.HIT1.TAAR.2R.330.7tm_1.exons1.SUPER_7.Sebastes_umbrosus
MEPVLCYESRNGSCQKTIYTLPVRITLYMILGVIVILTVCGNFLVAVSIAFFKQLRTPTNYLIASLAVSDLLVGLLVMFPGMVKCVETCWYFGDVLCKVYLSSDVMFCTASILNLSFISLDRHYAVCQPLLYSRKISVNVVLIMILVIWSISALIGFGMIFLKLNIWGIEEFYYEHIACEGGCVLFQSGYSSTVSSVFSFYIPGIIMLGVYLKIFLVAQKQLHSIQNTSCMSSAKISNKSQTKATKTLAIIMGTFLSFWTPLFICNTIDPFIRYSTPPVLFETLLWVGYLNSTVNPLIYAFFYSWFRKAFQLFTSGNIFKADISETKLFT
>LOCXPTAAR4.244.HIT1.TAAR.2R.330.7tm_1.exons1.SUPER_7.Sebastes_umbrosus
MEPVLCYESRNGSCQKTIYTLPVRITLYMILGVIVILTVCGNFLVAVSIAFFKQLRTPTNYLIASLAVSDLLLGLLVMFPGMVQCVETCWYFGDVLCKVYLSSDVMLCTASILNLSFISLDRHYAVCQPLLYSRKISVNVVLIMILVIWSISALIGFGMIFLKLNIWGIEEFYYEHIACEGGCVLFQSGYSSTVSSVFSFYIPGIIMLGVYLKIFLVAQKQLHSIQNTSCMSSAKISNKSQTKATKTLAIIMGTFLSFWTPLFICNTIDPFIRYSTPPVLFETLLWVGYMNSTVNPLIYAFFYSWFRKAFQLFTSGNIFKADISETRLFT
>LOCXPTAAR6.245.HIT1.TAAR.2R.330.7tm_1.exons1.SUPER_7.Sebastes_umbrosus
MEPVLCYESRNGSCQKTIYPLPVRITFYMILGVIVILTVCGNFLVAVSIAFFKQLRTPTNYLIASLAVSDLLLGLLVMFPAMVQNVETCWYFGDVLCKVCLSSEVMLCTASILNLSFISLDRHYAVCQPLLYRRKISVNVVLIMILVIWSISALIGFGMIFLKLNIWGIEEFYYEHIACEGGCFLFQSGLSSTVSSVFSFYIPGIIMLGVYLKIFLVAQKQLHSIQNTSCMSSAKISNKSQTKATKTLAIIMGAFLSFWTPFFVCNTINPYISYSTPPALFVTLLWVGYMNSTVNPLIYAFFYSWFRKAFRLFTSGNIFKADISETTLFT
>LOCXPTAAR7.246.HIT1.TAAR.2R.330.7tm_1.exons1.SUPER_7.Sebastes_umbrosus
MEPVFCYESRNGSCQKTIYPLPVRITVYMILGVIVILTVCGNFLVAVSIAFFKQLRTPTNYLIASLAVSDLLLGLLVMLPAMVQCVETCWYFGDVLCKVCLSSEVMLSTASILNLSFISLDRHYAVCQPLLYSRKISVNVVLIMILVIWSISALIGFGMIFLKLNIWGIEEFYYEHIACEGGCFLFQSALSSTVSSVFSFYIPGIIMLGVYLKIFLVAQKQLHSIQNTSCMSSAKISNKSQTKATKTLAIIMGAFLSFWAPFFVCNTINPYISYSTPHALFGTLLWLGYLNSTVNPLIYAFFYSWFRKAFRLFTSGNFFKADISETTLFT
>LOCXPTAAR8.247.HIT1.TAAR.2R.330.7tm_1.exons1.SUPER_7.Sebastes_umbrosus
MEPVLCYESRNGSCQRTIYPLPVRITLYMILGVTVILTVCGNSLVAVSIAFFKQLRTPTNYLIASLAVSDLLLGLLVMFPSMVQCVESCWYFGDVLCKVFMSSDVMLCTASILNLSFISLDRHYAVCKPLLYRRKISVNVVLIMILLSWSISAVIGFGMIFLKLNIWGIEEFYYEHIACEGGCFLFQSGLSSTVSSVFSFYIPGIIMLGVYLKIFLVAQRQLHSIQNTSCMSSAKISNKSQTKATKTLAIIMGAFLSFWTPFFVCNTIDPFISHSTPPALFGTLLWVGYLNSTVNPLIYAFFYSWFRKAFRLFTSGNIFKADISETTLFT
>LOCXPTAAR9.248.HIT1.TAAR.2R.330.7tm_1.exons1.SUPER_7.Sebastes_umbrosus
MEPVLCYESRNGSCQKTIYPLPVRITLYMILGVTVILTVCGNFLVAVSIAFFKQLRTPTNYLIASLAVSDLLLGLLVMFPSMIHSVESCWYFGDVLCKVFMSSEVMLCTASILNLSFISLDRHYAVCQPLLYRRKISVNVVLIMILLIWSISALIGFGMIFLKLNIWGIEEFYYNHIACEGGCFLFQSRLSSTVSSVFSFYIPGIIMLGVYLKIFLVAQKQLHSIQNTSCMSSAKISNKSQTKATKTLAIIMGAFLSFWTPFFVCNTINPFISYSTPPVLFGALVWVGYLNSTVNPLIYAFFYSWFRKAFRLFTSGNIFKADISETTLFT
>LOCXPTAAR10.249.HIT1.TAAR.2R.330.7tm_1.exons1.SUPER_7.Sebastes_umbrosus
MEPVFCYESRNSSCQRTIYPLPIRITLYIILGVTVILTVCGNFLVAVSIAFFKQLRTPTNYLIASLAVSDLLLGLLVMFPSMVQCVETCWYFGDVLCEVYLSSDVMLCTASILNLSFISLDRHYAVCQPLLYSRKISVNVVLIMILVIWSISALIGFGMIFLKLNIWGIEEFYYEHIACEGGCFLFQSGLSSTVSSVFSFYIPGIIMLGVYLKIFLVAQKQLHSIQNTSCMSSAKISNKSQTKATKTLAIIMGAFLSFWTPFFVCNTIDPFISYSMPPALFGILGWVGYLNSTVNPLIYAFFYSWFRKAFQLFTSGKIFKADMSETTLFT
>LOCXPTAAR11.250.HIT1.TAAR.2R.330.7tm_1.exons1.SUPER_7.Sebastes_umbrosus
MEPVLCYESRNGSCQRTIYPLPARITLYIILGVTVILTVCGNFLVAVSIAFFKQLRTPTNYLIASLAVSDLLVGLLVMFPSMVQCVESCWYFGDILCKVYLSSDVMLCTASILNLSFISLDRHYAVCQPLLYSRKISVNVVLIMILVIWSISAVIGFGMIFLKLNIWGIEEFYYEHIACEGGCVLFQSGLSSTVSSVLSFYIPEIIMLGVYLKIFLVAQKQLHSIQNTSCMSSAKISNKSQTKATKTLAIIMGAFLSFWTPFFVCNTIDPFISYSTPPVLFGTLVWVGYLNSTVNPLIYAFFYSWFRKAFKLFTSGKIFKADISETTLFT
>LOCXPTAAR12.251.HIT1.TAAR.2R.332.7tm_1.exons1.SUPER_7.Sebastes_umbrosus
EQYCFPGSNASCVREQFSVGTKVALYLLFTLGMLVTILGNSVVIVSIGHFKQLHNPTNVLILSLALSDLLVGVTVMPFSTIRTIHGCWFYSDDFCMLHSSFDMFLTSVSIFHLICIAVDRQQAICNPLHYSRNITMSVAWIMVCASWALAAVYSYGLLYSKANVAGLEDYIALIDCLGSCNLLFNSLWGILDSITAFFFPCTVMVCLYTKIFVVAKEHVRKIGDMSKCSNDRVGGGLIKQSEHKAAKTLGIVLGAFIFCWMPFFINSIIDAYTGFNTPVAIFEASVWLGYFNSTLNPIIYAFFYPWFKKCFYLIVSLKIFTPHSSNIKVHSI
>LOCXPTAAR15.252.HIT1.TAAR.2R.326.7tm_1.exons1.SUPER_7.Sebastes_umbrosus
EQYCFPGSNASCVREQFSVGAKVALYLLFTLGMLVTILGNSVVIVSIGHFKQLHNPTNVLILSLALADLLVGLTVVPFSTIRTIHGCWFYGDDFCMLHSSFDMFLTTVSIFHLICIAVDRQQAICNPLHYSSNITMSVAWIMVCASWALAAVYTYGLLYSKANVAGLEDYIASINCLGSCNLLFNSLWGILDSIASFFFPCTVMVCLYTKIFVVAKEHVRKIGDMGKCSNDRVGGGLIKQSEHKAAKTLGIVLGAFIFCWMPFFINSIIDAYTGFNTPVAIFIWLGYFNSTLNPIIYAFFYPWFKKCFYLIVNLKIFNPHSSTIKV
>LOCXPTAAR14.257.HIT1.TAAR.2R.337.7tm_1.exons1.SUPER_7.Sebastes_umbrosus
MMSLDLSQEQYCFPGSNASCVRAHFSIGTKVALYLLFTLDMLVTILGNSVVIVSIGHFKQLHNPTNVLILSLALADLLVGLTVVPFSTIRTIHGCWFYGDDFCLLHSCFDMFLTTVSIFHLICIAVDRQQAICNPLHYSSNITMSVAWIMVCASWALAAVYSYGLLYSKANVAGLEDYIASIDCLGSCNILFNSLWGILDSIASFFFPCTVMVCLYTKIFVVAKEHVRKIGDMSKCSNDRVGGGLIKQSEHKAAKTLGIVLGAFIFCWMPFFINSIIDVYIGFSTPVAIFEAFVWLGYFNSTLNPIIYAFFYPWFKKCFYLIVNLKIFKPHSSTMKV
>LOCXPTAAR15.258.HIT1.TAAR.2R.329.7tm_1.exons1.SUPER_7.Sebastes_umbrosus
EQYCFPGSNASCVREQFSVGTKVALYLLFTLGMLVTILGNSVVIVSIGHFKQLHNPTNVLIVSLALVDLLVGVTVMPFSTIRTIHGCWFYGDDFCMLHSCFDMFLTTVSIFHLICIAVDRQQAICNPLHYSRNITMSVAWIMVCASWALAAVYSYGLLYSKANVAGLEDYIASIDCLGSCNLLFNSLWGILDSIASFFFPCTVMVCLYTKIFVVAKEHVRKIGDMGKCSNDRVGGGLIKQSEHKAAKTLGIVLGAFIFCWMPFFINSIIDVYIGFNTPVAIFEAFVWLGYFNSTLNPIIYAFFYPWFKKCFYLIVNLKIFTPHSSNIKV
>LOCXPTAAR16.259.HIT1.TAAR.2R.329.7tm_1.exons1.SUPER_7.Sebastes_umbrosus
AQYCFPGFNTSCVREQFSVGTKVALYLLFTLGMLVTILGNSVVIVSIGHFKELHNPTNVLILSLAFADLLVGVIVMPFSTIRTIHGCWFYGDDFCLLHSCFEMFLTSVSIFHLICIAVDRQQAICNPLHYSRNITMSVAWIMVCASWALAAVYTYGLLYSKANVAGLEDYIASINCLGSCYLLFNPLWGILDCVASFFFPCTVMVCLYTKIFFVAKEHVRKIGDMSKCSNDRVGGGLIKQSEHKAAKTLGIVLGAFIFCWMPFFINSITDAFTGFSTPVAIFEASVWLGYFNSTLNPIIYAFFYPWFKKCFYLIVNLKIFTPHSSTIKV
>LOCXPTAAR17.261.HIT1.TAAR.2R.327.7tm_1.exons1.SUPER_7.Sebastes_umbrosus
DLSQEQYCFPGSNASCVRAHFSVGAKVALYLLFTLGMLVTILGNSVVIVSIGHFKQLHNPTNVLIVSLALVDLLVGVTVMPFSTIRTIHGCWFYGDDFCLLHSSFDVFFTTLSIFHLICIAVDRQQAICNPLHYSRNITMSVAWIMVCASWALAAVYSYGLLYSKANVAGLEDYIASIDCLGSCYLLFNPLWGVLDSIVCFFFPCTVMVCLYTKIFIVAKEHVRKIGDMHNRSNVREGGGLIKQSEHKAAKTLGIVLGAYIFCWMPFFINSIIDVYIGFSTPVAIFEAFVWLGYFNSTLNPIIYAFFYPCFKKCLYCIVTLKAYPSN
>LOCXPTAAR18.170.HIT1.TAAR.2R.329.7tm_1.exons3.SUPER_13.Sebastes_umbrosus
MEVEDRAELCFPQLLNTSCKKPTSPWPEAVILQTLLSTISLLTVALNLLVIISKKDYWQLETPTNILLLSLAVSDFLVGLLLMPVEILQKTSCWFFGDIMCSLYKYLSFVITSASVGVMVLISVDRYVAICDPLHYTIRITVNRVKLCVCLCWLCSVSYGSLFVKDDLTQLGRFNSCYGECVIVIDYIAGTVDLVLTFIVPVTVIVVLYVRVFAVAVSQARAMRSHIAAVTLRLSVAQTANKSELKAARALGVLVVVFLMCFCPYYCAILIGDYLTNSSLVFFELFLFYFNSCLNPVIYAFFYSWFRKAVKLIGTLQILQPGSREANVL
>LOCXPTAAR19.186.HIT1.TAAR.2R.329.7tm_1.exons3.SUPER_13.Sebastes_umbrosus
MEVVDTAELCFPQLLNTSCKKPTSPWPEAVILQTLLSTISLLTVALNLLVIISNLHFKQLHTPTNILLLSLAVSDFLVGLLLMPIELLSKTSCWFFGDFMCSLYKYLSYMITSASVGVMVLISIDRYVAICDPLRYTTRITVNRIKLCVCLCWLCAVSSSSLFVKDDLTQPGRYKSCYGECVIVIDHIAGTVDLVLNFIVPVTVIIVLYLRVFAVAVSQARAMRSHITAVTLRLSVTQKTNKSELKAARTLGILVVVFLMCFCPLYCGLLIDENFAQSSYELFLLFLFYFNSCLNPVIYALFYSWFRKAVKLILTLQILQTGSREANVL
>LOCXPTAAR22.203.HIT1.TAAR.2R.329.7tm_1.exons3.SUPER_13.Sebastes_umbrosus
MEVVDGAELCFPQLLNTSCKKPTSPWPEAVLLQTLLSTISLLTVALNLLVIISKKDYWQLHTPTNILLLSLAVSDFLVGLLLMPGEFIRKTSCWFFGDIMCSLYKYLAYIITSASVGVMVLISVDRFVAICDPLHYTSRITVNRVKLFVCLCWLCSICCSSVFSKDDLTQPGRFNSCSGECLSAIGYIAGFVDLVLNFLVPVTVIIILYVRVFAVAVSQARAMRSQITAVTLRLSVTQKTNKSELKAARALGVLVVVFLICFCPLYCGILIDENLSKSSYELYLLFLLYFNSCLNPVIYALFYSWFRKVVKLILTLQILQTGSREANVL
>LOCXPTAAR21.230.HIT1.TAAR.2R.329.7tm_1.exons3.SUPER_13.Sebastes_umbrosus
MEVVNAAELCFPQLLNTSCKKPTSPWPIAVILQTLLSTISLLTVALNLLVIISKKDFCQLHTPTNILLLSLAFSDFLVGLLVMPGELIRKTSCWFLGDLMCSLYNYLSFIITSASVGVMVLISVDRYVAICDPLHYTTKITVNRIKLCFCLCWLCAVSSSSLFVKDDLTQPGRYKSCYGECVIVIDHIAGTVDLVLNFIVPVTIIIVLYLRVFAVAVSQARAMRSQITAVTLRLSVTQKTNKSELKAARALGILVVVFLMCFCPLYCGFLIDENFVQSSYQLFLLFLFYFNSCLNPVIYALFYSWFRKAVKLILTLQILQPGSREANVL
>LOCXPTAAR22.242.HIT1.TAAR.2R.329.7tm_1.exons3.SUPER_13.Sebastes_umbrosus
MEVVDGAELCFPQLLNTSCNKPTSPWPEAVILQTLLSTISLLTVALNLLVIISKKDYWQLHTPTNILLLSLAVSDFLVGLLLMPGELIRKSSCWFFGDLMCSLYKYLSYIITSASVGVMVLISVDRYVAICDPLHYTSRITVNRVKLFVCLCWLCSICCSSVFKKDDLTQPGRFNSCYGECLSAIGYIAGFVDLVLNFLVPVTIIIVLYVKVFAVAVSQARAMRSQITAVTLQLSVTQKTNKSELKAARALGVLVIVFLMCFCPLYCGILIDENFTKSSYQLYLLFLLYFNSCLNPVIYALFYSWFRKVVKLILTLQILQPGSREANVL
>LOCXPTAAR23.256.HIT1.TAAR.2R.329.7tm_1.exons3.SUPER_13.Sebastes_umbrosus
MEVVNAAELCFPQLLNTSCKKPTSPWPIAVILQTLLSTISLLTVALNLLVIISKKDFWQLHTPTNILLLSLAFSDFLVGLLVMPGELIRKTSCWFFGDLMCSLYNYLSYIVTSASVGVMVLISVERYVAICDPLHYTTKITVNRIKLCFCLCWLCAVSSSSLFVKDDLTQPGRYKSCYGECVIVIDFIAGTVDLVLNFILPVTIIIVLYLRVFAVAVSQARAMRSHITAVTLRLSVTQKTNKSELKAARTLGVLVVVFLMCFCPLYCGLLIDENFAQSPYELFLLFLFYFNSCLNPVIYALFYSWFRKAVKLILTLQILQPGSREANVL
>LOCXPTAAR24.101.HIT1.TAAR.2R.330.7tm_1.exons3.SUPER_13.Sebastes_umbrosus
MEFEDGAELCFPQLLNTSCKKPTSPWPEAVILQTLLSTISLLTVALNLLVIISHNLHFKQLHTPTNILLLSLAVSDFLVGLLLMPGELIRKTSCWFFGDIMCSLYKYLSFIITFASVGVMVLISVDRYVAICDPLHYTTRITLNRVKLCVSLCWLCSICYSSVFKKDDLTQPGRFNSCYGECLSAIGYIAGTVDLVLNFLVPVTIIIVLYVRVFAVAVSQARAMRSQITAVTLRLSVTQKTNKSELKAARALGVLVVVFLMCFFPLYCGFLIDENITKSLYELYLLFLLYFNSCLNPVIYALFYSWFRKAVKLIFTLQILQPGSREANVL
>LOCXPTAAR25.105.HIT1.TAAR.2R.329.7tm_1.exons3.SUPER_13.Sebastes_umbrosus
MEVEDGADLCFPQLLNTSCKKPTSPWPEAVILQTLLSTISLLTVALNLLVIISKKDYCQLHTPTNILLLSLAVSDFLVGLLLMPGELIRKTSCWFLGDLMCSLYNYVCFIITSASVGVMVLISFDRYIAICDPLHYTTRITVNRVKFCVCLCWLCSVSYSSLFVKDDLTQLGRYKSCHGECVIVIDYIAGAVDLVLTFIVPVTIIIVLNMRVFAVAASQARAMRSQITAVTLRLSVTQTANKSELKAARALGVLVVVFLICFCPYYCMILTGENLTNASYTLFVLYVFYFNSCLNPVIYAFFYSWFRKAVKLIVTLQILQPCSREANVL
>LOCXPTAAR26.109.HIT1.TAAR.2R.329.7tm_1.exons3.SUPER_13.Sebastes_umbrosus
MEVVDTAELCFPQLLNTSCKEPTSPWTEAVLLNILLSTISLLTVALNLLVIISLKCETVLETPTNILLLSLAISDFLVGLLLMPVEILRKTSCWFLGDLMCSLYNYLSFIITSASVGVMVLISFDRYVAICDPLHYTTKVTVNRVKLCVCLCWLCAVCYCSLVVKDDLTQPGRYHSCFGECLIVIDFIAGTVDLVLTFIVPVTVIVVLNMRVFAVAVSQARAMRSHIAAVTLQLSVTQTANKSELKAARTLGVLVVVFLICFCPYYCFTLASENMTNSSNTFFVLFLFYFNSCLNPVIYALFYSWFRKAVKLIVTLQILQPGSREANIL
>LOCXPTAAR26.114.HIT1.TAAR.2R.329.7tm_1.exons3.SUPER_13.Sebastes_umbrosus
MEVEDGAELCFPQLLNTSCKKPTSPWPEAVILQTLLSTISLLTVALNLLVIISKNDYWQLHTPTNILLLSLAVSDFLVGLLLMPGELIRKTSCWFFGDLMCSLYKYLSYIITYASVGVMVLISVDRYVAICDPLHYTSRITVNRVKLFVCLCWLCSVCYGSLVVKDDLTQPGRYHSCYGECLIVIDVIAGTVDLVLTFIVPVTVIVVLNMRVFAVAVSQARAMRSHITAVTLRLSVTQTANKSELKAARTLGVLVVVFLICFCPYYCFTLASENMTNSSNTFFVLFLFYFNSCLNPVIYALFYSWFRKAVILIVTLQILQPGSREANIL
>LOCXPTAAR27.118.HIT1.TAAR.2R.329.7tm_1.exons3.SUPER_13.Sebastes_umbrosus
MEVEDGVELCFPQLLNTSCKKPTSPWPEAVILQTLLSTISLLTVALNLLVIISKKAYWQLHTPTNILLLSLAVSDFLVGLLLMPVEFLLKTSCWFLGDLMCSLSKYVSFIITSASVGVMVLISVDRYIAICDPLHYTIRITVNRVKLCVSLCWLCSVSYSSLFVKDDLTQLGRYKSCYGACVVVIDFIAGTVDLVVNFLVPVTIIVVLNMRVFAVAASQARTMRSHIAAVTLQLSVAQTANKSELKAARTLGVLVVVFLMCFCPLYCDLLIGENLSNASYISLVVFLFYFNSCLNPVIYAFFYSWFRKAVKLIVTLQILQPGSREANIL
>LOCXPTAAR28.120.HIT1.TAAR.2R.324.7tm_1.exons2.SUPER_13.Sebastes_umbrosus
EGTELCFPQLLNTSCRKPMRPHFETMLNYILLSSISLLTAALNLLVIISISHFKQLQTTTNLLLLSLAVSDFFVGLLMFFQIVLIDGCWFFGDFMCAVYQYLAYIVTSASIGTMVLISVDRYVAICYPLHYSTKITLTRVQVCVCLCWICSVISQSLTLRDVLKQPGRYNSCFGQCIFVIDYITGLADFIVSFIVPISLIIVLYMRVLVVAVSQARAVRFHIAAVTLQQSGKVTAKKSELKAAKNLGVVVVVFLICLCPYYCFALTDQDTFINTSSAAFVICLFYFNSCLNPVIYSFFYPWFRKSVKLIVTLKIMQPGSCDSNM
>LOCXPTAAR29.124.HIT1.TAAR.2R.318.7tm_1.exons2.SUPER_13.Sebastes_umbrosus
EGTELCFPQLLNTSCRKPMRPHFETMLNYILLSSISLLTVALNLLVIISISHFKQLQTTTNLLLLSLAVSDFFVGLLMFFQIVLIDGCWFFGDFMCAVYQYLAYIVTSASIGTMVLISVDRYVAICYPLHYSTKITLARVQVCVCLCWICSVISQGLILRDQLKQPGRSNSCFGQCFFVIDYITGLVDVVVSFIVPITVIVVLYMRVFVVAVSQARAMRSHIAAVTLQQSGKVSAKKSEIKAARNLGLLVVLFLICFCPYYCFALTGQTTYIFAIFLFYFNSCLNPVIYAFFYPWFRKSVKLIVTLKILQPESCDANM
>LOCXPTAAR31.131.HIT1.TAAR.2R.324.7tm_1.exons2.SUPER_13.Sebastes_umbrosus
EGTELCFPQLLNTSCRKPMRPHFETMLNYILLSSISLLTAALNLLVIISLSHFKQLQTPTNLLLLSLAVSDFFVGLLMYFQIVLIDGCWYFGDLMCAVYPYLAYIVTSAAVGTMVLISVDRYVAICYPLHYSTKITLKRVQVCVCLCWICSVIFQSLTVRDHLKQPGSHNSCFGQCIFVINLISGLVDVVVSFIVPITVIVVLYMRVLVVAVSQARAVRSHIAAVTLQQSGKVTAKKSEMKAAKNLGVVVVVFLICLCPYYCVSLTDQDTFINTSSAAFVICLFYFNSCLNPVIYAFFYPWFRKSLKLIVTLQILQPGSCDANM
>LOCXPTAAR31.138.HIT1.TAAR.2R.324.7tm_1.exons2.SUPER_13.Sebastes_umbrosus
EGTELCFPQLLNTSCRKPMRPHFETMLNYILLSSISLLTVALNLLVIISLSHFKQLQTPTNLLLLSLAVSDFFVGLLMFFQIALIDGCWYFGDLMCAVYQYLAYIVTSAAVGTMVLISVDRYVAICYPLHYSTKITLKRVQVCVCLCWICSVIFQSLTVRDHLKQPGSHNSCFGQCIFVIDLISGLVDLIVSFIVPITVIVVLYMRIFVVAVTQARAVRSHIAAVTLQQSGKVTAKKSEMKAARNLGVVVVVFLICLCPYYCVSLTGQNTFINTSSDAFVICLFYFNSCLNPVIYAFFYPWFRKSLKLIVTLQILQPGSCDANM
>LOCXPTAAR32.140.HIT1.TAAR.2R.327.7tm_1.exons2.SUPER_13.Sebastes_umbrosus
MKTLEEDELCYPQLLNSSCRKTMRPHSVSMLTYVLLSSISLLTVTLNLLVIISISHFKQLQTPTNLLLLSLAVSDFFVGLLMSFQIVLIDGCWFLGDLMCILYNIIDYIITSASIGNMVLISVDRYVAICDPLHYPTKVTQQTVTIGVCLCWICSAFCNTLMLKDNLEQPGRYNSCSGECVVVIDYIAGLADLFLSFIGPVTVIIVLYMRVFVVAVTQARAMRSHIAAVTLQYSVSLPAKKSEMKAARTLGVVIVVFLLCLCPYFCVALTDTLLNASSAASVICLFYFNSCLNPVIYAFFYPWFRKSIKLIVTLKILQPGSCDTNIV
>LOCXPTAAR33.141.HIT1.TAAR.2R.329.7tm_1.exons2.SUPER_13.Sebastes_umbrosus
MKTLEEDELCFPQLLNSSCRRTKRPHSESMFTYILLSTISLLTVTLNLLVIISISHFKQLQSPTNLLLLSLAVSDFFVGLLLSFHIVLIDGCWFLGDLMCILYNVVDFIITSASIGTMVLISVDRYVAICDPLQYPTKVTQQTVTMCVCLCWICSAFCHILMLKDNLEQPGRYNSCSGECVVVINYIAGLVDLFLSFIGPVTVIIVLYMRVFVVAVTQARAMRSHIAAVTLQYSVRVTANKSEMKAARTLGVVIVVFLICICPYFCFALTGQDTLLNASSSVFVIYLFYFNSCLNPMIYASLYPWFRKSIKLIVTLKILQPDSCDTKIV
>LOCXPTAAR34.143.HIT1.TAAR.2R.328.7tm_1.exons2.SUPER_13.Sebastes_umbrosus
MKTLEEDELCFPKLLNSSCRKTMRPHSVTMLTYISLSTISLLTVTLNLLVIISISHFKQLQTPTNLLLLSLAVSDFFVGLLMFFQIVLMDGCWFFGDFMCAMYQYLIYIVTAASIGNMVLISVDRYVAICDPLHYPTKVTQKTVTICVCLCWICSAFFHTMILKDNLEQPGRYNSCSGECVFVINYIAGLVDVFLTFIGPVTVIIVLYMRVFVVAVTQARAMRSHIAAVTLQYSGRVTANKSEMKAARTLGVVIVVFLLCVCPYFGVSLTGQDTLLNASSAAFVIWLFYLNSCLNPLIYASFYPWFRRSIKLIVTLKILQSGSCETNI
>LOCXPTAAR35.144.HIT1.TAAR.2R.329.7tm_1.exons2.SUPER_13.Sebastes_umbrosus
MKTLEEDELCFPKLLNSSCRKTMRPHFESMLTYISLSTISLLTVTLNLLVIISISHFKQLQTPTNLLLLSLAVSDFSVGLLMFFQIVLMDGCWFFGDFMCAVYQYQMYIVTSASIGNMVLISVDRYVAICEPLHYPTKVTQKTVTICVCLCWICSAFFHTMMLKDNLEQPGRYNSCSGECVIGINYIAGLVDLFLSFIGPVTVIIVLYMRVFVVAVSQARAMRSHIAAVTLQYSGRVTANKSEMKAARTLGVVIVVFLICVCPYFGVSLTGQDTLLNASSAAFVIWLFYLNSCLNPLIYASFYPWFRRSIKLIVTLKILQSGSCDTNIL
>LOCXPTAAR36.146.HIT1.TAAR.2R.328.7tm_1.exons2.SUPER_13.Sebastes_umbrosus
MKTLEEDELCFPQLNSSCRKTMRPHSVSMLTYILLSTISLLTVTLNLLVIISISHFKQLQTPTNLLLLSLAVSDFFVGLLMFFQIVLMDGCWFFGDLMCAVYQYLGYIVTTASIGNMVLISVDRYVAICKPLHYPTRVTQKTVQICVCLCWICSAFCNTLILKDNLEQPGRYNSCSGECLVVINYIAGLADLFLSFIGPVTVIIVLYMRVFVVAVTQARAMRSHIAAVTLQYSGSVTAKKSEMKAARTLGVVIVVFLICICPYYCVILTGQDTLLNASSVVFVICLFYLNSCLNPMIYASFYPWFRRSIKLIVTLKILQPGSCETNIM
>LOCXPTAAR37.147.HIT1.TAAR.2R.328.7tm_1.exons2.SUPER_13.Sebastes_umbrosus
MKTLEEEELCFPQLNSSCRKTMRPHSVSMLTYILLSTISLLTVTLNLLVIISISHFKQLQTPTNLLLLSLAVSDFFVGLLMSFQIVLIDGCWFLGDLMCILYNILDYIITSASVGTMVLISVDRYVAICDPLHYPTKITQKTVTICVCLCWIFSVFCHSLLLKDNLEQPGKYNSCSGECVIVINYIAGLADLFLSFIGPVSVIIVLYVRVFVVAVTQARAMRSHIAAVTLQYSVRVTANKSEMKAARTLGVVIVVFLLCVCPYFGVALTGQDTLLNTSSVAFVICLFYFNSCLNPMIYAFFYPWFRKSIKLIVTLKLLQPGSRDTNIL
>LOCXPTAAR38.148.HIT1.TAAR.2R.322.7tm_1.exons2.SUPER_13.Sebastes_umbrosus
MKTLEEDELCFPQLLNSSCRKTMRPHFESMLIYILLFSISLLTVTLNLLVIISIFHFKQLQTPTNLLLLSLAVSDFFVGLIMSFHTVLIGGCWFLGDLMCTVFQYLGFIVTSASVGTMVLISADRYVAICDPLHYPTKVTQKTVTICVCLCWICSAFCHTLMLKDNLEQPGRYNSCSGECVIVINYIAGLVDLFLSFIGPVTVIIVLYMRVFVVAVTQARAMRSHIAAVTLQYSVRVTANKSEMKAARTLGVVVVVFLLCVCPYFGDALTGQDTLHIVFLFYFNSCLNPMIYAFFYPWFRKSIKLIVTLKILQPGSCDTNML
>LOCXPTAAR33.153.HIT1.TAAR.2R.329.7tm_1.exons2.SUPER_13.Sebastes_umbrosus
MKTLEDDKLCFPQLLNSSCRKTMRPHFESMLTYISLSSISVLTVTLNLLVIISISHFKQLQIPTNLLLLSLAVSDFFVGLLMSFQIVLTDGCWFLGDLMCILYYVLDYIITSASIGTMVLISVDRYIAICDPLHYPSKVTQKTVQICVCLCWICSAFCHILMLKDNLEQPGRYNSCSGECVVVINYIVGISDLFLSFIGPVTVIIVLYMRVFVVAVNQARAMRSQIAAVTLRYSGRVTANKSEMKAARTLGVVIVVFLICVCPYFGVALTGQDTFLNASSAAFVICLFYFNSCLNPVIYAFFYPWFRKSIKLIVTLKILQPGSCDTNIL
>LOCXPTAAR39.157.HIT1.TAAR.2R.329.7tm_1.exons2.SUPER_13.Sebastes_umbrosus
MKTLEEDELCYPQLLNSSCRRTMRPHSASMLTYILLSSISLLTVTLNLLVIISISHFKQLQTPTNLLLLSLAVSDFFVGLIMCFQIVLIEGCWFLGDLMCILYNVIDYSITSASVGTMVLISVDRYVAICDPLHYPTKVTKKNVNIGVCLCWIFAALCHILVLKDNLEEPGRYNSCSGECVIVINYIAGLADFFLTFIGPVTVIIVLYMRIFVVAVTQARAMRSHIAAVTLQYSVTVTANKSEMKAARILGVAIVVFLICLCPYYCVTLTGQDTLLNTSSAAIVICLYYFNSFLNPMIYAFFYPWFRKSTKLIVTLKILQPGSCDTNIL
>LOCXPTAAR40.158.HIT1.TAAR.2R.329.7tm_1.exons2.SUPER_13.Sebastes_umbrosus
METLEEDELCFPQLLNSSCRRTMRPHSVSMLTYILLSSISLLTVTLNLLVIISISHFKQLQTPTNLLLLSLAVSDFFVGLIMCFQVVLIDGCWFLGDLMCILYYVIDYSVTSASVGNMVLISVDRYVAICDPLYYPTKVTKKTVQICVCLCWIFAAFSHILMLKDNLEQPGRYNSCSGECVIFLNYTAGLVDFFLTFIGPVTVIIVLYMRVFVVAVTQARAMRSHIAAITLQYSVTVTANKSEMKAARTLGVVIVVFLICLCPYYCITLTGQDTFLNASSAAIVICLYYFNSFLNPMIYAFFYPWFRKSIKLIVTLKILQPGSCDTNIL
>LOCXPTAAR41.159.HIT1.TAAR.2R.329.7tm_1.exons2.SUPER_13.Sebastes_umbrosus
METLEEDELCFPQLLNSSCRKTMRPHSVSMLTYILLSSISLLTVTLNLLVIISISHFKQLQTPTNIILLSLAVSDFFVGLLVSFQIVLIDGCWFLGDLMCIVYYFLDYIITSASVGTMVLISVDRYVAICDPLHYPTKITQKTVTISVCLCWIFSVFSNILILKDNLEQPGRYNSCSGECVFVINYIAGLVDLFLAFIGPVTVIIVLYMRVFVVAVTQARAMRSHIAAITLQCPVTVTANKSEMKAARTLGVVIVVFLICLCPYYCVTLTGQDTLLNVSSVAFVMCLFYFNSCLNPVIYAFFYPWFRRSIKLIVTLKILQPGSCDANIL
>LOCXPTAAR41.160.HIT1.TAAR.2R.329.7tm_1.exons2.SUPER_13.Sebastes_umbrosus
MKTLEEDELCFPQLLNSSCRKTMRPHSVSMLTYILLSSISLLTVTLNLLVIISISHFKQLQTPTNLLLLSLAVSDFFVGLLVCFQIVLIDGCWFLGDLMCILYYVIDYIITSASVGTMVLISVDRYVAICDPLHYPTKVTQKTVTMCVCLCWIFSVFFNTLMMKDNFEQPGRYNSCSGECVVVINYIAVLADLFFTFIGPVTVIIVLYMRVFVVAVTQARAMRSHIAAITLQCSVRVTANKSEMKAARTLGVVIVVFLICVCPYYCVTLTGQDTLLNVSSAAFVIYLFYFNSCLNPVIYAFFYPWFRRSIKLIVTLKILQPGSCDANIL
>LOCXPTAAR42.161.HIT1.TAAR.2R.329.7tm_1.exons2.SUPER_13.Sebastes_umbrosus
MKTLEEDELCFPLLLNSSCRRTMRPHSVSMLTYILLSSISLLTVTLNLLVIISISHFKQLQTPTNLLLLSLAVSDFFMGFVMCFQVVLIDGCWFLGDLMCILYYVIDYIISSASIGTMVLISVDRYVAICDPLHYPTKVTQKTVTMSVCLCWICSAFWNILVLKDNLEQPGRYNSCSGECIIVINYIAGLADFILSFIGPVTVIIVLYMRVFVVAVTQARAMRSHIAAVTLQYSGRVTANKSEMKAARTLGVVIVVFLICFCPYFCITLTGQDTLLNVSSSAFVIFLFYFNSCLNPMIYASFYPWFRRSIKLIFTLKILQPGSCDTNIL
>LOCXPTAAR43.162.HIT1.TAAR.2R.329.7tm_1.exons3.SUPER_13.Sebastes_umbrosus
MDTPEGAELCFPQLLNSSCRKPMPLQSDGMLVLILLSFISLLTAALNMLNTFMHIRMQLHSPTNLLLLSLAVSDLLVGLLLMPVDILLTEACWFLGDLMCALYYVVDFIITSSSVGNMVLISIDRYLAICDPLHYTTRVTMDRTKICVCLCWICSILYNSLILQDFLRQPDSQNSCYGECVVVLNHITGNVDFVFTFIGPITVIIVLYMRVFVVAVTQARAMRSHIAAVTLHRPVAVTAKKSEMKAARTLGVVVVVFLICFCPYYSPSLIGEEIEDSSSSSTFVVWLLYFNSCLNPVIYAFFYPWFRKSIKLIVTLKILQPDSCDTKIL
>LOCXPTAAR40.163.HIT1.TAAR.2R.329.7tm_1.exons2.SUPER_13.Sebastes_umbrosus
METLEETELCFPQFLNTSCRKSRRPHSAAILIHILVASISLLTATLNMLVIISISHYKQVQTPTNLLLLSLAVSDFCVGLLMLLQTVLIDGCWYFGPILCAVYYVSDYIITSASIGTMVLISVDRYVAICDPLRYPTKITQKRVQVSVCLCWMCSAVFHIVRFKNNLKQPGRYNSCFGQCMVVIDYAAGLADLFLSFIGPVTVIIVLYMRVFVVAVTQARAMRSHIAAVTLQYSVTVTANKSEMKAARTLGVVIVVFLLCLSPYYFVAITGQDTFINASSAAFVIWLFYFNSCLNPVIYAFFYPWFRKSIKLIVTLQILQPGSCDANIL
>LOCXPTAAR44.164.HIT1.TAAR.2R.323.7tm_1.exons3.SUPER_13.Sebastes_umbrosus
KKLNSAFQNSSTPPAGSRSLLTLALCFFHVLLYFISFLTASLNLLEEVASGLHMQLHTPTNLLLLSLAVSDFLVGPLVIPVEIFLANTCWILGDLVCVLYYLLPVTIITASVINMVLISVDRYVAICDPLRYPTKVTQKVVTICVFLGWIYSVFYSIFLLYDNLKHPGMYNSCYGECVIQITGVIDLVLGFAIPITVIIVLNMRVFVVAVSQIREMRSHIVTVSLKHSDTVKVKKSEIKAARTLGVLIVVFLMCYSPYYCITLTGYNVMIGSSTERFMIFLMYCNSCLNPIIYAFFYPWFKKSIRLIVTFQILQPGSCEYNVL
>LOCXPTAAR45.173.HIT1.TAAR.2R.324.7tm_1.exons3.SUPER_13.Sebastes_umbrosus
EAELCFPQINNSCRKTSRPHLEATLLYSLLSCITLLTVVLNLLAFDHCIGYWKLHTTTNLLLLSLAVADFLVGFLQMPVEILLFQGCWILGDFLCAVNFFLGFVTTSASVGIMLLISVDRYVAICDPMFYSIKVTPKSVQVCISLCWMFSAFHSSWMQWDFLKQPGRYNSCYGECVLVVNYVAGTVDLVVSFFGPITVIIVLYMRVFVVAVSQARTMRSHIAAVTLQHSKKVTAKKSEMKAAKNLGVVVVVFLLCFSPYYCFSLAAESNLIEASYVASQIWLFYLNSTLNPVIYAFFYPWFRKSIKLIVTLQIVKPGSCEANVL
>LOCXPTAAR46.174.HIT1.TAAR.2R.324.7tm_1.exons3.SUPER_13.Sebastes_umbrosus
EAELCFPQINNSCRMTSRPHLEATLLYSLLSCITLLTVVLNLLAFDHCIGYWKLHTTTNLLLLSLAVADFLVGFLQMPVEILLFQGCWILGDFLCAVNFFLGFVTTSASVGIMLLISVDRYVAICDPMFYSIKVTPKSVQVCISLCWMFSAFHSSWMQWDFLKQPGRYNSCYGECVLVVNYVAGTVDLVVSFFGPITVIIVLYMRVFVVAVSQARTMRSHIAAVTLQHSKKVTAKKSEMKAAKNLGVVVVVFLLCFSPAYCYSLAAESNLIEASYVASQIWLFYLNSTLNPVIYAFFYPWFRKSIKLIVTLQIVKPGSCEANVL
>LOCXPTAAR43.176.HIT1.TAAR.2R.328.7tm_1.exons3.SUPER_13.Sebastes_umbrosus
METLDEAELCFLQLLNTSCRKPMRHHAETIFLYILLSCMSFLTVALNLLNALMILMQLHSPTNLLLLSLAVSDLLVGLLLMPMQILLIGGCWFLGSLICGLFYYASFILTSASVGNMVLISVDRHVAICDPLCYPTKVTQRRVKICVCLCWACSVFYNGVILMDFLKHPDRYNSCYGECVVVINSITGAVDVMLTFVGPITVIIVLYMRVFVVAVTQARAMRSHIAAITVQGVISVTAKKSERKAARTLGVVVVVFLICFCPYFYPSLVGQDMSTSVTFSIFGVWLLYCNSCLNPVVYAFFYPWFRRSIKLIVTLQILKPDSCDANIL
>LOCXPTAAR47.178.HIT1.TAAR.2R.300.7tm_1.exons1.SUPER_18.Sebastes_umbrosus
TTLYLLCIFIGCLSLLIMCGNLLVIISIIYFQQLHTPTNYLILSLAVADLLVGVLVLPFSIILAVCSCCYLEDLFCKIQSTFDMLLCASSILNLCCISIDRYYAVCQPLRYSTKINVRVIVNMILVSWAVSALIGIGNTIQGLNQGQTNRCVISQHTSKPTALMGAMFAFYLPAIVMFSIYLKIFTVAQRQARSIQNTTCQNKKSGATVSKMERKATKTLAIVMGIFLMCWTPFSLCVSFNLLSNYTIPLPVIDMFKWLGWSNSMLNPFVYGFFYAWFRSAFRMIISGKIFQCDFTNHKL
>LOCXPTAAR48.179.HIT1.TAAR.2R.302.7tm_1.exons1.SUPER_18.Sebastes_umbrosus
TAVTTSYLLCIFVGCLSVLIICGNLLVIISIIYFQQLHTPTNYLILSLAVADLLVGVLVLPFSVTLAVCSCCYFDLLCKVRGILDMFLCTCSILNLCCISVDRYYAVCQPLRYRSKINVHVIVIMILVSWTVSAIFGIGNMIQGMNQGQSNRCGLFQHTIKRTAFMGTIFTFYLSAIVMFSIYLKIFMVAQRQARSIQNTTCQNKKSGATVSKMEKKATKTLAIVMGIFLICWTPFFLCISSYLLNNDTIPIPVINLLKWFGWSNSMLNPFVCGFFYTWFRKAFRMIISGKIFQGDFTKYKL
>LOCXPTAAR48.181.HIT1.TAAR.2R.302.7tm_1.exons1.SUPER_18.Sebastes_umbrosus
TAVTTSYLLCIFVGCLSVLIMCGNLLVIISIIYFQQLHTPTNYLILSLALADLLVGVLVLPFSVILAVCSCCFLDSLCKVRSTFDMLLCASSILNLCCISVDRYYAVCQPLRYRSKINVRTIVNMILVSWTVSALIGIGNTIWGLSKGQSNICLLFQDKSKPTAIMGAIFMFYLPAIVMFSIYLKIFMVAQRQARSIQNTTCQNKKSGATISKMERKATKTLAIVMGIFLICWTPFFLCTSFHLFNNNAIPPPVIQMFKWLGWSNSMLNPFVYGFFYTWFRTAFRMIITGKIFQGNFTNYKL
>LOCXPTAAR49.183.HIT1.TAAR.2R.332.7tm_1.exons1.SUPER_18.Sebastes_umbrosus
MEPEVTVNRTYTVNNIHPCYESDNTSYVFTSNPSIICVLVYIFLGLLSVATICGNLLVIISIMYFKQLHIPTNYLIFSLAVADLLVGVLVFPSSMAFTVTSCLHHEHVICKIRDSFDVTLCTSSILNLCCISIDRYYAVCQPLTYTTKINVHVTVIMILVSWGISVLIGICITIAGFSQGTCEDMCSVDIIMANTMGPVLSFYLPAIIMLCIYLKIFLVAKKQVNSIQNATCQSTKSGATVSKMERKATKTLAIVMGVFLLCLTPYFLLLVFQPLSYNSPPVSVIETLNWLTLSNSMLNPLIYAFFYSWFRSAFRMIISGAIFQGDFANSKL
>LOCXPTAAR50.189.HIT1.TAAR.2R.337.7tm_1.exons1.SUPER_18.Sebastes_umbrosus
KSKNMEPEVTVNMTYTVNNIHPCYESDSYVFTSNPSAICVLLYIFLGLLSVSTICGNLLVIISIMYFKQLHTPTNYLIFSLAVADLLVGVLVCPFGMAFTLTTCLHHEHIICKIRESFDVTLCTSSILHLCCISIDRYYAVCQPLIYRIKINVHVTVIMILVSWGVSVLIGICIIIVRFSQGACEEMCSDNVLGAYTANTMGLVLSFYLPAIMMLCIYLKIFLVAKKQVNSIQNTTCQSTKSGATVSKMERKASKTLAIVMGVFLLCLTPYFLCIVFHPLSYNPPPVPVIETLIWLTLSNSMLNPFIYAFFYSWFRSAFRMIISGKILQGNFANSKL
>LOCXPTAAR48.191.HIT1.TAAR.2R.302.7tm_1.exons1.SUPER_18.Sebastes_umbrosus
TAVTTSSLSTVFIGCLSVFIMCGSLLVIISIIYFQQLHTPTNYLILSLAVADLLVGVLVLPFSVTLAVCSCCYLDLLCKVRGTLDMFLCMCSNLNLCCISVDRYYAVCQPLRYRSKINVRTIVNMILVSWTVSALFGIGSTILGMNQGQSNRCRFFQHTIRPTAFMVAIFAYYLPAIVMFSIYLKIFMVAQRQARSIQNTTCQNKKSGATISKMERKATKTLAIVMGIFLICWTPFFLCISFHIFNNNAIPPPVIEMLKGLGWSNSMLNPFVYGLFYTWFRTAFKMIISGKIFQGDFTNYKL
>LOCXPTAAR51.193.HIT1.TAAR.2R.334.7tm_1.exons1.SUPER_18.Sebastes_umbrosus
KSKNMEPEVTVNMTYTVNNIHPCYESDSYVFTSNPSAICVLVYIFLGLLSFATICGNLLVIISIMYFKQLHTPTNYLIFSLAVADLLVGVLVCPFSMAFTVTTCLHHEHVICKVKDSFDITLCTSSILHLCCISIDRYYAVCQPLTYRTKINFQVTVIMILVSWGISVLIGICITIAGFTQGTCEDICSVDVIIANTMGPVLSFYLPAIIMLCIYLKIFLVAKKQVNSIQNTTCQSTKSGATASKMERKATKTLAIVMGVFLLCLTPYFLLLVFQPLSYNPPPIPVMETLNWLTLSNSMLNPLIYAFFYSWFRSAFRMIISGAIFQGDFANSKL
>LOCXPTAAR52.195.HIT1.TAAR.2R.334.7tm_1.exons1.SUPER_18.Sebastes_umbrosus
KSKNMEPEVTVNMTYTVNDIHPCYESDSYVFTSNPSAICVLLYIFLGLLSFITICGNLLVIISIMYFKQLHTPTNYLIFSLAVADLLVGVLVCPFSMAFTVTTCLHHEHVICKVKDSFDITLCTSSILHLCCISIDRYYAVCQPLTYTTAINVQVTVIMILVSWGISVLIGICITIAGFTQGTCENMCSVDVIIANTMGPVLSFYLPAIIMLCIYLKIFLLAKKQVNSIQNTTCQSTKSGATVSKKERKATKTLAIVMGVFLLCLTPYFLCIVFQPLSYNPPPVPVIETLNWLALSNSMLNPFIYAFFYSWFRSAFRMIISGKILQGNFANSKL
>LOCXPTAAR53.197.HIT1.TAAR.2R.336.7tm_1.exons1.SUPER_18.Sebastes_umbrosus
KSKSKEPEVTVNMTYTVNDIHPCYESDNTSYVFTSKPSAICVLVYIFLGLISVATICGNLLVIISIMYFRQLHSPTNYLIFSLAVADLLVGVLVCPFSMAFTLTTCLYHEYVLCKIRDSFDVTLCTSSILHLCCISIDRYYAVCQPLTYRTKINVHVTVIMILVSWGVSVLIGICIIIAGFTQGACEKMCSVNVIMANTMGPVLSFYLPAIIMLCIYLKIFLVAKKQVNSIQNTTCQSTKSGATVSKMERKASKTLAIVMGVFLLCLTPYFLCLVFQPLSYNPPPVPVIETLIWLALSNSMLNPFIYAFFYSWFRSAFRMIISGKILQGNFANSKL
>LOCXPTAAR54.199.HIT1.TAAR.2R.336.7tm_1.exons1.SUPER_18.Sebastes_umbrosus
ESKSKEPEVTVNMTYTVNDIHPCYESDNTSYVFTSKPSAVCVLVYIFLGLISVATIFGNHLVIISIMYFRQLHSPTNYLIFSLAVADLLVGVLVCPVSMAFTLTTCLYHEYVLCIIRVSFDITLCTSSILHLCCISIDRYCAVCQPLTYRTKINFHVTVIMFLVSWGISVLIGICITIAGFTQGTCEEMCSVDVIIANTMGPFLSFYLPAIIMLCIYLKIFLVAKKQVSNIQNTTCQSTKSGATVSKMERKASKTLAIVMGVFLLCLTPYFLCNVFQTLSYNPPPVPVIETLIWLALSNSMWNPFIYAFFYSWFRSAFRMIISGKIFQGDFANSKV
>LOCXPTAAR55.201.HIT1.TAAR.2R.332.7tm_1.exons1.SUPER_18.Sebastes_umbrosus
MEPEVTVNGAYTVNDIHPCYGSDNTTYIFTSNPSIICALLYIFLGSLSVVTICGNLLVIISIIYFKQLHIPTNYLILSLAMADLLVGILVFPFSMAFTVTSCWHHEGLFCKVRGSFDVTLSTASILNLCCISIDRYYAVCQPLAYKSKINDRVIGIMILASWGVAALIGIGIVIVGFNQGKCEESCLIDSLISTTLACIFSFYIPVIIMLSIYLKIFLVAQRQARSIQNTTCQSTKSGATASKMERKATKTLAIVMGVFLLCWSPYFLCIIFQPLTYDVTPIAVIETLNWLTLSNSMLNPFIYAFFYSWFRSAFRMIISGKIFQGDFANSKL
>LOCXPTAAR56.207.HIT1.TAAR.2R.320.7tm_1.exons1.SUPER_18.Sebastes_umbrosus
VNDIHPCYEIDNGSYILKGTPSTICVLLFIFLGSLSVVTICGNLLVIISIIYFKQLHTATNFLILSLAVADLLVGLVVFPLSMVFSLSSCLYYEDLFCKVRDSLDATLSVSSILNTCCISIDRYYAVCQPLNYRTKINVNVVAVMIVVSWSVSVLVAIGRAIPGLINEKCKENCVIDFRRARILAQFFSFYLPVIIMLCIYLKIFLVAQRQARSIQNTTCQNTKSGATASKMERKSTKTLAIVMGVFLMCWTPFFLYVSCQVLNHVPMWVPLFETLNLLTLSNSMFNPFIYAFFYSWFRSALRMIISGKIFQGDFTNTKL
>LOCXPTAAR57.210.HIT1.TAAR.2R.320.7tm_1.exons1.SUPER_18.Sebastes_umbrosus
VNDIHPCYEIDNGSYILKGTPSTICVLLFIFLGSLSVVTICGNLLVIISIIYFKQLHTATNFLILSLAVADLLVGLVVFPLSMVFSLSSCLYYEDLFCKVRDSLDATLSVSSILNTCCISIDRYYAVCQPLNYRTKINVNVVAVMIVVSWSVSVLVAIGRAIPGLINEKCKENCVIDFRRARILAQFFSFYLPVIIMLCIYLKIFLVAQRQARNIQNTTCQNTKSGATASKMERKSTKTLAIVMGVFLMCWTPFFLYVSCQVLNHVPMWVPLFETLNWLTLSNSMFNPFIYAFFYSWFRSALRMIISGKIFQGDFTNTKL
>LOCXPTAAR58.213.HIT1.TAAR.2R.320.7tm_1.exons1.SUPER_18.Sebastes_umbrosus
INDIHPCYEIDNGSYILKGTPSTICVLLYIFLGSLCVVTICGNLLVIISIIYFKQLHTATNSLILSLAVADLLVGLVVFPLSMVFSLSSCLYYEDLFCKVRGSFDVTLSTASILNLCCISIDRYYAVCQPLNYRTKINFNIVAVMILVSWSVSVLVAIGRTIPGLINEKCEENCFIDFLLARILAQIFSFYLPVIIMLCIYLKIFLVAQRQARSIQNTTCQNTKSGATASKMERKASKTLAIVMGVFLMCWTPFFLYVSCQLLNHVSMLVPLFETLNWLTLSNSMLNPFIYAFFYSWFRSAFRMIISGKIFQGDFTNTKL
>LOCXPTAAR59.215.HIT1.TAAR.2R.322.7tm_1.exons1.SUPER_18.Sebastes_umbrosus
INVNDIHPCYEIDNVSYILKGTPSTICVLLFIFLGSLSVVTICGDLLVIFSITYFKQLHTATNSLILSLAVADLLIGVLVFPFNMAFSFSSCLYYENVFYKVRESFDITLSTASILNLCCISIDRYYAVCQPLNYRTKINVNVVAVMIVVSWSVSVIVAIGFPNPASNYEKCEENCFIDVLLETILAPIFPFYLPVIIMLCIYLKIFLVAQRQARSIQNTTCQSTKSGATASKMQRKATKTLAIVMGVFLMCWTPLFLCFTFQILNHVSVFVPLFESFIWLSLSNSMLNPFIYAFFYSWLRSAFRMIISGKIFQGDFTNTKL
>LOCXPTAAR60.217.HIT1.TAAR.2R.322.7tm_1.exons1.SUPER_18.Sebastes_umbrosus
NYIHPCYEIDNGSYILTHPEGTPSTICVLLYIFLGSLCVVTICGNLLVIISIIYFKQLHTATNSLILSLAVADLLVGVVVFPFNMALSLSSCLYYEDLFCKVRGSFDITLSTASILNLCCISIDRYYAVCQPLNYRTKINVNAVVVMILGSWSVSVLVAIGSTIPGLSNEKCEENCFIDFLLATILGLIFSFYLPVIIMLCIYLKIFLVAQRQARSIQNTICQSTKSGATASKMERKATKTLAIVMGVFLMCWTPFFLCFTFQLLNHVSVFVPLFETLNWLALLNSMLIPFIYAFFYGWFRSAFRMIISVKIFQGDFTNTKL
>LOCXPTAAR61.232.HIT1.TAAR.2R.324.7tm_1.exons1.SUPER_18.Sebastes_umbrosus
TNVVTPIHPCYEIDNFNFILTKTPSIICVLLYIFLMLLSVITICGNLLVIISVFYFQQLHTPTNYLILSLAVADLLVGIIVFPFSMAFSLSSCLYHEGLFCKVRGSFDVSLSTASILNLCCISIDRYHAVCQPLTYRTKINHRVIVVMILVSWGVSALIGISIIIAGLNNEKCKEMCLIDVLIENTIGPILSFYLPVIIMLCIYLKILMVAQRQARSIQNTICQSTKSGATASKMERKATKTLAIVLGVFLLFWTPFFLWVTFLPFSNDSVPVPVIETLNWLALSNSMFNPFIYAFFYSWFRSAFRMIISGKIFQGDYTTSKLS
>XPLOC_69.2R.1.TAAR.2R.303.7tm_1.exons..Sebastes_umbrosus
VNYVHPCYETHNVSYILKGTRSAVCVLLFIFLGSLSIVTMCGNLLVIISIIYFKQLHTATNFPFNMALFFNSCFYYEDLLCKVRGSFDVTLSTASILNLCCISIDIYYAVCQPLNYRTKINVNVVVVMILISWSVSVLVAIGFTIAGLNDEKCEENCFIDIVLATILAPIFPFYLPVIIMLCIYLKIFLVAQRQARSIQNTTCQSTKSGATASKMERKATKSLAIVMGFFLMCWTPFFICFSFQFLNHVSVFVPLFESLNWLTLSNSMFNPFIYAFFYSWFRSAFRMIISGKIFQGDFTNKKL
>LOCXPTAAR62.233.HIT1.TAAR.2R.328.7tm_1.exons1.SUPER_24.Sebastes_umbrosus
MDSTGGPPLCFPDLNSSCRRLPKPRSETALLYTLLAFVSLLTVTLNLLVIISISHFRQLHTPTNALLLSLAVSDLVVGLLVMPIEGLRYMETCWLLGGLMCALTPYVSYCLFSASVGNMVLISIDRYLAICDPLLYATKITLYRAKISICVCWACSLVYNGCILMGHLGRPDRFSTCHGECVVVISHISGTLDLFITFVGPCTVMVVLYMRVFVVAMSQLRVIRLQTAATSVAAAPTAKKSETKAARTLGIVIAVFLMCFCPYYYPSLAGEDTSTSLSYFAVLSWIMLLNSCANPVIYALFYPWFREAIRLIFTLRILQPHTRLVRIL
>LOCXPTAAR63.234.HIT1.TAAR.2R.328.7tm_1.exons1.SUPER_24.Sebastes_umbrosus
MDSTGGPPLCFPDLNSSCRRLPKPRSETALLYTLLAFVSLLTVTLNLLVVISISHFRQLHTPTNTLLLSLAVSDLVVGLLVMPIEGLRYMETCWLLGALMCALAPYVSYCLLSASVGNMVLISIDRYLAICDPLLYATKITLYRAKISICVCWACSLVYNRCILMGHLKRPDRFSTCHGECVVVISHISGTLDLFISFVGPCTAMVVLYMRVFVVAMSQLRVIRLQTAATSVAAAPTAKRSERKAARTLGIVIAVFLMCFCPYYYPSLAGKDTSTSLSYFAVLSWIMLLNSCVNPVIYALFYPWFREAIRLIFTLRILQPDSRDDKVL
>XPLOC_2.1.Ora.1R.320.V1R.exons1.SUPER_1.Sebastes_umbrosus
MPSEEFVRGMLYLSLTVVGVPGNATVILAFLLLLYQENRLLPTDAIVLHLACVNLLVVGVRCLLETLASFCLVSIFGDVGCKAVIFVYRTCRSLSIWLTFVLSAYQCLSIAPPGSRWASARTLVAQYLGFVFLSLWLLNTCMSSAAILFSFGTKNDSSPTNHGINVQFCYVNFPSKLSKQANGAAQVGRDVVPMTLMTLASLIILVFLYKHSKQVKGLRSGSGVRVSGGAEQRAAKAVVALVTLYVVLYGVDNGLWVYTLTVRTTMTSSLISDLRIFFSSLYAALSPVVIIASNRKVNGRLRCVVQKKPVQEKDTCLSTM
>XPLOC_3.1.Ora.1R.313.V1R.exons1.SUPER_1.Sebastes_umbrosus
MDLCVTIKGVSFLLQTGMGILGNTVVLLAYAHIIYTDPKLLPVDMILCHLAFANLMLLLTRCVPQTMTVFGLRDLLNDPGCKVVIYAYRIGRALSVCITCMLSVFQAVTIAPAGPRLSRLKPALPSLVLPTFALLWLLNMAVCIAAPFFSMAPRNGTVPAFTLNLGFCHVDFRDHLSYVINGVAVSTRDFAFVALMLGSSGYILLLLHRHSRQVRGIRRSQGGGAETRAAKTVITLVVLYVVFFGIDNVIWIYMLTVAKVSPVVADMRVFFSSCYAALSPYFIISSNKKVKAKIVCSAEQDQPSSDNQESSDK
>XPLOC_4.1.Ora.1R.276.7tm_1.exons1.SUPER_1.Sebastes_umbrosus
MLLWVWWRAVGCWVTLALSVFHCTTLRRQHVAFGPLAQQKERRRVWIVLGLVWGANLVFSIPALVYSTHVHGNFTVELMVISCTTRPLLGCVWEFPSNEQGSAFASSSLALNEVLPLVLMVCTNLATLHALAKHIRAVTSGGDSGGAHGELDKHVSTERKAAHVIMSLVSLFVVCWALQVAAVTYYNHDGGHHAEGLLTVAHFSASLFVGFSPMVVALGHGKLRRRIMSMILMWAKVLKCHREDTKDGGKSPKTKGKKGKQTVSIVQKETKVIKVK
>XPLOC_5.1.Ora.1R.290.7tm_1.exons3.SUPER_1.Sebastes_umbrosus
MSDPMEVDGDTELVGMGLRVSVSPVQTTFYIFLVMLGIIGNAIVIGVIGKSVIMNRAGGSNSDIIIINMALSNLLVSVMRNTLLVISDMGLEVLQLYSSKEWCQVLMGIWVWLRSVNVWSTLFLSAFHLQTLRRVAPTVGSLHGPRGLPKILMLSLALIWILNFIYSIPAHIFSTSGDSNSTEQTLMLVSSTTRPLLGCVWNFPSSYSGLAYATTSMVIHETIPIILMAFTNLGSLYTLYTHSRMRSSVPDAPAMKRVPAERRAAKVRKRRVEVGRPCGFEELTEAMSSG
>XPLOC_1.2R.1.Ora.2R.320.V1R.exons..Sebastes_umbrosus
MPSEEFVRGMLYLSLTVVGVPGNATVILAFLLLLYQENRLLPTDAIVLHLACVNLLVVGVRCLLETLASFCLVSIFGDVGCKAVIFVYRTCRSLSIWLTFVLSAYQCLSIAPPGSRWASARTLVAQYLGFVFLSLWLLNTCMSSAAILFSFGTKNDSSPTNHGINVQFCYVNFPSKLSKQANGAAQVGRDVVPMTLMTLASLIILVFLYKHSKQVKGLRSGSGVRVSGGAEQRAAKAVVALVTLYVVLYGVDNGLWVYTLTVRTTMTSSLISDLRIFFSSLYAALSPVVIIASNRKVNGRLRCVVQKKPVQEKDTCLSTM
>XPLOC_2.2R.1.Ora.2R.313.V1R.exons..Sebastes_umbrosus
MDLCVTIKGVSFLLQTGMGILGNTVVLLAYAHIIYTDPKLLPVDMILCHLAFANLMLLLTRCVPQTMTVFGLRDLLNDPGCKVVIYAYRIGRALSVCITCMLSVFQAVTIAPAGPRLSRLKPALPSLVLPTFALLWLLNMAVCIAAPFFSMAPRNGTVPAFTLNLGFCHVDFRDHLSYVINGVAVSTRDFAFVALMLGSSGYILLLLHRHSRQVRGIRRSQGGGAETRAAKTVITLVVLYVVFFGIDNVIWIYMLTVAKVSPVVADMRVFFSSCYAALSPYFIISSNKKVKAKIVCSAEQDQPSSDNQESSDK
>LOCXPOra3.4.HIT1.Ora.2R.303.7tm_1.exons1.SUPER_18.Sebastes_umbrosus
MVDNSVSLLILRVFISCVGLVGNVFLILAIVQTKFSRVKSYELFLLGLAAANLEEILIVNIYDIIILQTSSASLDTWSCRTLKFLTVFGEITSILFTVLISIFRQQKLRDASKRANLPIYLDSIRSAWMVSGVCVALATLLSFPVFLMNHQGPAGNITTNSNGCPPDFFECGESYCPIVNRVYKYLFILVCNVLPLTIVTVTSCLVITVLLNQRKTVTPVVSVSGSRQFDRKSKGLRLQRSTIAVLAAMGLFQVDWTLYLIFQLTVSPDKFPFWAEAEFFISTSYTSISPYVYGIGNNLFSLK
>LOCXPOlfC1.447.HIT1.OlfC.2R.881.ANF_receptor.exons12.SUPER_7.Sebastes_umbrosus
AASMSWLSWLHTRWPSSAFSLLLLTVVGRQTEPEVAQAIVCSRWGEPSDKSLSQDGDVIIGGLFNLYYSPALEQGFTKLPHHEPCTGLDLESLQNLYTMKFAVDEINLNSTLLPGVKLGYRTLDSCSSSRWALQVALSLVGGDEHSCNLTSSTPRSTTDERPRETAGGQPVPLLIGPASSTITIILSRILGPLSVPLISYHASCPCLSDRLKFPNVFRTIPSDIYQARAMARLAIHFRWTWMGAVIKNNDYGHFAIQAFQEETQGKGVCLEFIETVDRETIVSDARRAALTIQASTARVILIFSWHTDVRTLFLELAKRNVTDRQFLASEVWSTSGDILQDLAISKVATGVLGVAIRSATIPGFQNYLRSLHPIRRPDDEFLREFWEKEFGCSPHAAPLSLYSSPLKTTSLAPCSGTESLEGVQNHFTDTSQLRMAYNVYLAVYAAAHALHSLLSCNSSTCSSPKHIKPIELLQHLNKVNVTTPQGEMFYFQGADIPAKYDLVNWQNTPEGSLKLVLIGRVDGFDLHLNESAIQWSTGSTQVPVSVCSESCPPGTRKANRKGEPLCCFDCIPCAEGEISNQTGSLHCELCASEFWSNAKRTACIPRQLDFLSFNETLGITLTAVAVSGAAVTTAVFVVFLCYRQTPMVRANNSELSFVLLLSLKLCFLCSLVFIGRPSVWACRFQQAAFGISFVLCVSCLLVKTLVVLVVFSSARPGAKALMKWFGPGQQRGSVCLFTSIQIIICATWLSLSPPVPQRDLGFQGSKVTLECAMASVVGFSLVLGYIGLLACTCLLLAFLARKLPDNFNEAKLITFSMLIFCAVWVAFVPAYVSSPGKYVVAVEIFAILASSYGLLLCIFAPKCFIILLRPEKNTKKHLMAR
>LOCXPOlfC2.451.HIT1.OlfC.2R.877.ANF_receptor.exons11.SUPER_7.Sebastes_umbrosus
MSWLSWLFTLRLCSAPSLLLVGLVGRQLGLRMGLQLVQTATCSRWGTPSDQGLFQDGDVVIGGLFSLHYKPPSTNHDFTHLPHYKACTGLGNLPLQYLYAMVFALEEINHSTTLLPGVKLGYHIRDSCALPPWVIQAILSLVGGDSASCYSAAPLGYSAGDGEGIGERRGDRPVPVIIGGSSSKTAKILSRLLGPLSVPLMSYTASCPCLSDRLQYPNFFRTMPSDIYQARAIAQLAMRFNWTWIGAVVANNDYGHMAIKVFQEETQGAGVCLAFVETLERENIVSDARRSALTIQASTAKVILIFTWYTDVRELFLQLAKTNVTDRQFLASEAWSTSGDLLQDPVTSEVAKGVLGVAIRSSAIPGFENYIRSLNPSRRPDDKFLREFWEKMFGCSPGTTPLSTTSLPLCSGTESLEGVQNHFTDISQLRVTYNVYLAVYATAQALHSLLSCNRSTCSSPKHIKPIELSYHLNNVNFTTPQGEMFYFQGGDIPAKYDLINWQNTPEGSLKLVLIGRVDGFDLRLDESAIRWSTGSTQVPVSVCSESCPPGTRKANRKGEPLCCFDCISCAEGEISNQTGSLHCERCPSEFWSNVKRTACIPRQLDFLSFNETLGITLTTVAVSGAAVTTAVFVVFLYYRQTPMVRANNSELSFLLLLSLKFCFLCSLVFIGRPSVWACRFQQAAFGISFVLCVSCLQVKTIVVLAAFRSARPGAETLMKWFGPGQQRGSVCLFLSIQVFICIIWLSLSPPVPQADLDIPGLKVTLECAMASVVGFSLVLGYIGLLACTSLLLAFLARKLPDNFNEAKLITFSMLIFCAVWIAFVPAYVSSPGKYAVAVEIFAILASSYGLLFCIFAPKCFIILLRPEKNTRKHLMAR
>LOCXPOlfC3.452.HIT1.OlfC.2R.917.ANF_receptor.exons11.SUPER_7.Sebastes_umbrosus
MSWFSWLFTQWPSSAPSLLLVGLVGRQLGLRVGLHLVQTATCSRWGTPSNQGLFQDGDVVIGGLFSLHYRLPAIDNDFTQLPHYKPCTGLENVPLQYIYAMVFAVEEINHSTTLLPGVKLGYHIFDSCGRPPWALQAALSLVGGDSASCNSTDPPDYPAGYGEGIGERRGDYPVPLIIGAASSVTGQILSRTLGPLSVPLISYLSSCPCLSNRRQFPNFFRTIPSDIYQARAIAQLAIRFNWTWIGAVVANNNYGHMAVEVFQEATQGAGVCLAFVETLQRENIVNDARRSALTIQASTAKVILIFSWYTDVRELFLQLAKINVTDRQFLASEAWSTSGDLLQNVVSTKVAKGVLGVAIRSSAVPGFENYIKSLHPTRRPEDEFLREFWEAKFGCSPGATPLFSHSSPSFESVTRPQRSSHPLNISTSSTADRSLQKASLPLCSGAESLEGVQNHFTDTSQLRVTYNVYLAVYAAAHALHSLLSCPDRDSSPRNNTCSSPKYIKPIELLQHLDNVNFTTPQGEMFYFQGADIPAKYDLVNWQNTPEGSLKLVLIGRVDGFDLHLEESAIQWSTGSTQVPVSVCSDSCPPGTRKANRKGEPLCCFDCIPCAEGEISNQTGSLHCERCPSEFWSNAKRTACIPRQLDFLSFHETLGITLTTVAVSGAAVTTAVFVVFLCYRQTPMVRANNSELSFLLLLSLKLCFLCSLVFIGRPSVWSCQFQQAAFGISFVLCVSCLQVKTIVVLAAFRSARPGAEALIRWFGLGQQRGSVCLLTCIQIIICATWLSLSPPVPRRDLGFQGSKVTLECAMASVVGFSLVLGYIGLLACTCLLLAFLARKLPDNFNEAKLITFSMLIFCAVWVAFVPAYISSPGKYTVAVEIFAILASSYGLLLCIFAPKCFIILLRPEKNTKKHLMAR
>LOCXPOlfC4.455.HIT1.OlfC.2R.864.ANF_receptor.exons9.SUPER_7.Sebastes_umbrosus
LMYFVLLYSYCSSALPSPLHSTSCWLQGQFHLNGMHKAGDVVLGGLFQIHFFSVFPDLSFTSEPQQPTCHSFDILGFRQAQTMAFAIDEINRNSNLLPNVTLGYSLNDNCVNLGIGFRAALSLASGQDEQFILDKTCVGTPPVLGIVGDSSSRRSIAISTVLGLYRLPMVSYFATCSCLSDRQTFPSFFRTIPSDAFQVRAMIQILRRFGWTWTGLLVSNDDYGLHAARSFQSDLAQSGGGCLAYLEVLPWGKDAAELRRIVELMRKSTARVVIVFAHQSHMINLMEEVVRQNVTGLQWMASEAWTAATVLQTPHLMPYLGGTLGIAIRRGEITGLRDFLLRIRPDIQHNNLYGNNVVNQFWEYTFQCRFAPPPAGWVEAGGELCTGQEDLESVETELLDISNLRPEYNVYKAVYALAYALDDMLRCVPGRGPFSGHSCARLQRLELWQLVYYLEKVNFTTPFGDQVSFDENGDALPIYDIMNWLWLPDGRIKVESVGEVKESAKGEELTLDEDKIFWNFESKEPPRSVCSESCPPGTRMARKNGQPECCFDCIPCSEGEISNKTDSMECTSCPEDFWSSPQRDHCIPKKIEFLSYQEPLGICLTAITLVGTFICAVVLGIFIYHHSTPIVRANNSELSFQLLMSLKLCFLCSLLFIGRPRMWTCQLRHAAFGISFVLCVSCILVKTMVVLAVFKASKPGGGASLKWFGAVQQRGTVMVLTSIQAAICTAWLVSASPAPHKNTQYHNDKIVYECVVGSTVGFAVLLGYIGLLAILSFLLAFLARNLPDNFNEAKLITFSMLIFCAVWVAFVPAYVSSPGKYADAVEVFAILASGFGLLVALFGPKCYIILLRPERNTKKAIMGR
>LOCXPOlfC5.461.HIT1.OlfC.2R.867.ANF_receptor.exons9.SUPER_7.Sebastes_umbrosus
LMCSVLLYSYFSCAGGNPLHSTSCWLQGQFPLNGMHKAGDVVLGGLFPIHFFSVFPDLSFTSEPQQPTCHSFGILGFRQAQTMAFAIDEINRNSNLLPNVTLGYSLNDNCVNLGIGFRAALSLASGQDQQFILDKTCVGTPPILGIVGDSSSRRSIAISTVLGLYRLPMVSYFATCSCLSDRQKFPSFFRTIPSDAFQVRAMIQILRRFGWTWAGLLISNDDYGLHAARSFQSDLAQSGGGCLAYLEVLPWGKDPAELRRIVDLMRKSTARVVIVFALQSHVINLMEEVVRQNVTGLQWMASESWTAATVLQTPHFMPHLSGALGIAIRRGEITGLRDFLLRIRPDIQQNSRGNNVVNQFWEYTFQCRFAPPPAGWVEAGGVLCTGQEDLESVETEFLDISNLRPEYNVYKAVYALAYALDDMLRCVPGRGPFSGHSCARLQRLELWQLVYYLEKVNFTTPFGDQVSFDENGDALPIYDVMNWLWLPDGRTKVESVGEVKESAKGEELTLDEDKIFWNFESKEPPRSVCSESCPPGARMARKKGQPECCFDCIPCSEGKISNKTDSMECTSCPEDFWSSLQRDHCVPKKIEFLSYQEPLGIFLTATTLLGTFICAVVLGIFIYHRSTPIVRANNSELSFQLLISLKLCFLCSLLFIGHPRMWTCQLRHAAFGISFVLCVSCILVKTMVVLAVFKASKPGGGASLKWFGAVQQRGTVMVLTSIQAAICTAWLVSASPAPHKNTQYYNDKIVYECVVGSTVGFAVLLGYIGLLAILSFLLAFMARNLPDSFNEAKLITFSMLIFCAVWVAFVPAYVSSPGKYADAVEVFAILASSFGLLVALFGPKCYIILLRPERNTKKAVMARGIES
>LOCXPOlfC6.467.HIT1.OlfC.2R.871.ANF_receptor.exons9.SUPER_7.Sebastes_umbrosus
LLLLMYSVLLYSYFSCDGGNPLHSTSCWLQGQFPLNGMHKAGDVVLGGLFKIHLFSVFPDLSFTSEPQQPPCHSFDVLGFRQAQTMAFAIDEINRNSNLLPNVTLGYSLNDNCNNLGIGFRAALSLASSREEQFMLDKTCVGTPPVLGIVGESSSRRSIAISTVLGLYRVPMVSFFSTCSCLSDRQKFPSFFRTIPSDAFQVRAMIQILRRFGWTWTGLLVSNDDYGFHVARSFQSDLAQSGGGCLAYFEVLPWDKDAAELRRIVDLMRKSTARVVIVFAHQSHVINLMEEVVRQNVTGLQWMASEAWTAATVLQTPHLMPYLSGTLGIAIRRGEIPGLRDFLLRIRPDIQHNNLYGNNVVNQFWEYTFQCRFAPPPAGWVEAGGVLCTGQEDLESVETELLDISNLRPEYNVYKAVYALAYALDDMLRCVPGRGPFSGHSCARLQRLELWQLVYYLEKVNFTTPFGDQVSFDENGDALPIYDVMNWLWLPDGRTKVENVGEVKESAKGEELTLDEDKIFWNFESKEPPRSVCSESCPPGARMARKRGQPECCFDCIPCSEGKISNKTDSMECTSCPEDFWSSPQRDHCVPKKIEFLSYQEPLGIFLTATSLLGTFICAVVLGISIYHRSTPVVRANNSELSFQLLISLKLCFLCSLLFIGRPRMWTCQLRHAAFGISFVLCVSCILVKTMVVLAVFKASKPGGGASLKWFGAVQQRGTVMVLTSIQAAICTAWLVSASPAPHKNTQYYNDKIVYECVVGSTVGFAVLLGYIGLLAILSFLLAFMARNLPDSFNEAKLITFSMLIFCAVWVAFVPAYVSSPGKYADAVEVFAILASSFGLLVALFGPKCYIILLRPERNTKKAIMGRGIES
>LOCXPOlfC7.472.HIT1.OlfC.2R.875.ANF_receptor.exons9.SUPER_7.Sebastes_umbrosus
MWALLDINLLLLMYSVLLYSYFSSAVPSPLHSTSCRLQGHFPLNGMHKAGDVVLGGLFSIHLFSVFPDLSFTSEPQQPTCHGFYIVGFRQAQTMAFAIDEINRNSNLLPNVTLGYSLNDNCVNLGIGFRSALSLASGQDEHFILDKTCVGTPPVLGIVGDTFSSSSIAITAVLGLYRLPMVSYFATCSCLSDRQKFPSFFRTIPSDAFQVRAIIQILRRFGWTWAGLLVSKDDYGLHAARSFQSDLAHSGGGCLAYLEVLPWGKDAAELRRIVDLMRKSTARVVIVFAHQSNMINLMEEVVRQNVTGLQWMASEAWTAGTPLQTPHLMPYLSGTLGIAIRRGEIPGFRDFLLRIRPDIQHNNHYGNNVVNQFWEYTFQCRFAPPPAGWVEAGGELCTGQEDLESVETELLDISNLRPEYNVYKAVYALAYALDDMSRCVPGRGPFSGYSCASLQRLELWQLVYYLEKVNFTTPFGDQVSFDENGDALPIYDVMNWLWLPDGRTKVEYVGEVKESAKGEELTLDEDKIFWNFESKKPPRSVCSESCPPGTRMARKKGQPECCFDCIPCSEGKISNNTDSMECTSCPEDFWSSPKRDHCVPKKIEFLSYQEPLGIFLTATTLLGTLICAVVLGISIYHRSTPIIRANNSELSFQLLISLKLCFLCSLLFIGRPRMWTCQLRHAAFGISFVLCVSCILVKTVVVLAVFKASKPGGGGSLKWFGAVQQRGTVMVLTSIQAAICTAWLVSASPAPHKNTQYHNDKIVYECVVGSTVGFAVLLGYIGLLAILSFLLAFMARNLPDSFNEAKLITFSMLIFCAVWVAFVPAYISSPGKYADAVEVFAILASSFGLLVALFGPKCYIILLRPERNTKKAIMAR
>LOCXPOlfC8.476.HIT1.OlfC.2R.875.ANF_receptor.exons9.SUPER_7.Sebastes_umbrosus
MWAFLDINLLLLMYSVLLYSYISSAVPSPLHSTSCRLQGQFPLNGMHKAGDVVLGGMFPIHLFSVFPDLSFTSEPQQPTCHGFYIVGFRQAQTMAFAIDEINRNSNLLPNVTLGYSLNDNCVNLGIGFRSALSLASGQDEHFILDKTCVGTPPVLGIVGDTFSSSSVAITAVLGLYRLPMVSYFATCSCLSDRQKFPSFFRTIPSDAFQVRAIIQILRRFGWTWAGLLVSNDDYGLHAARSFQSDLTKSGGGCLAYLEVLPWGKDAAELRRIVDLMRKSTARVVIVFAPLSHMINLMEEVVRQNVTGLQWMASEAWTAGTPLQTPHLMPYLSGTLGIAIRRGEIPGFRDFLLRISPDIQHNNRYGNNVVNQFWEYTFQCRFAPPTAGWVEAGGELCTGQEDLESVETELLDISNLRPEYNVYKAVYALAYALDDMSRCVPGRGPFSGYSCASLQRLELWQLVYYLEKVNFTTPFGDQVSFDENGDALPIYDVMNWLWLPDGRTKVENVGEVKESAKGEELTLDEDKIFWNFESKKPPRSVCSESCPPGTRMARKKGQPECCFDCIPCSEGKISNNTDSMECTSCPEDFWSSPQRDHCVPKKIEFLSYQEPLGIFLTATTLLGTLICAVVLGISIYHRSTPIIRANNSELSFQLLISLKLCFLCSLLFIGRPRRWTCQLRHAAFGISFVLCVSCILVKTVVVLAVFKASKPGGGGSLKWFGAVQQRGTVMVLTSIQAAICTAWLVSASPAPHKNTQYHNDKIVYECVVGSTVGFAVLLGYIGLLAILSFLLAFMARNLPDSFNEAKLITFSMLIFCAVWVAFVPAYISSPGKYADAVEVFAILASSFGLLVALFGPKCYIILLRPERNTKKAIMAR
>LOCXPOlfC9.482.HIT1.OlfC.2R.867.ANF_receptor.exons9.SUPER_7.Sebastes_umbrosus
LMYSVLLYSYFSCAGGNPLHSTSCWLQGQFHLNGMHKAGDVVLGGLFQINFFSVFPDLSFTSEPQQPTCHSFDVLGFRQAQTMAFAIDEINRNSNLLPNVTLGYSLNDNCNNLGIGFRAALSLASGPEEQFILDKTCVGTPPVLGIVGDTFSRGSIAISAVLGLYRLPMVSYFATCSCLSDRQKFPSFFRTIPSDAFQVRAMIQILRRFGWTWAGLLISNDDYGLHAARSFQSDLAQSGGGCLAYLEVLPWDKDPAELRRIVDLMRKSTARVVIVFAHQSHVINLMEEVVRQNVTGLQWMASEAWTAATVLQTPHLMPYLSGTLGIAIRRGEIPGLRDFLLRIRPDIQQNSRGNNVVNQFWEYTFQCRFAPPPAGWVEAGGVLCTGQEDLESVETEFLDISNLRPEYNVYKAVYALAYALDDMLRCVPGRGPFSGHSCARLQRLELWQLVYYLEKVNFTTPFGDQVSFDENGDALPIYDVMNWLWLPDGRTKVESVGEVKESAKGEELTLDEDKIFWNFESKEPPRSVCSESCPPGARMARKKGQPECCFDCIPCSEGKISNKTDSMECTSCPEDFWSSPKHDHCVPKKIEFLSYQEPLGIFLTATTLLGTFICAVVLGISIYHRSTPIVRANNSELSFHLLISLKLCFLCSLLFIGHPRMWTCQLRHAAFGISFVLCVSCILVKTMVVLAVFKASKPGGGASLKWFGALQQRGTVMVLTSIQAAICTAWLVSASPAPHKNTQYYNDKIVYECVVGSTVGFAVLLGYIGLLAILSFLLAFMARNLPDSFNEAKLITFSMLIFCAVWVAFVPAYISSPGKYADAVEVFAILASSFGLLVALFGPKCYIILLRPERNTKKAIMARGIES
>LOCXPOlfC10.488.HIT1.OlfC.2R.871.ANF_receptor.exons9.SUPER_7.Sebastes_umbrosus
LLLLMYSVLLYSYFSCAGGNPLHSTSCRLQGQLPLNGMHKAGDVVLGGLFKIHLFSVFPDLSFTSEPQQPPCHGFDILGFKQAQTMAFAIDEINRNTNLLPNLTLGYSLYDNCVNLGIGFRAALSLVSSQDEHFILDKTCVGTPPVLGIVGDSSSRRSIAISTVLGLYRLPMVSYFATCSCLSDRQTFPSFFRTIPSDSFQVRAMIQILRRFGWTWTGLLVSNDDYGLHAARSFQSDLAQSGGGCLAYLEVLPWGKDPAELRRIVDLMRKSTARVVIVFAHQSHVINLMEEVVRQNVTGLQWMASEAWTAATVLQTPHLMPYLSGTLGIAIRRGEIPGFRDFLLRIRPDMQHKDLYGNNVVNQFWEYTFQCRFAPPPAGWVEAGGELCTGQEDLESVETEFLDISNLRPEYNVYKAVYALAYALDDMLRCVPGRGPFSGHSCTRLQRLELWQLVYYLEKVNFTAPFGDQVSFDENGDALPIYDVMNWLWLPDGRTKVESVGEVKESAKGEELTLDEDKIFWNFESKEPPRSVCSESCPPGTRMARKKGQPECCFDCIPCSEGKISNKTDSMECTSCPEDFWSSPQRDHCVPKKIEFLSYQEPLGIFLTATTLLGTFICAVVLGISIYHRSTPIIRANNSELSFQLLISLKLCFLCSLLFIGRPRMWTCQLRHAAFGISFVLCVSCILVKTMVVLAVFKASKPGGGASLKWFGAVQQRGTVMVLTSIQAAICTAWLVSASPAPHKNTQYHNDKIVYECVVGSTVGFAVLLGYIGLLAILSFLLAFMARNLPDSFNEAKLITFSMLIFCAVWVAFVPAYVSSPGKYADAVEVFAILASSFGLLVALFGPKCYIILLRPERNTKKAIMARGIES
>LOCXPOlfC11.493.HIT1.OlfC.2R.868.ANF_receptor.exons9.SUPER_7.Sebastes_umbrosus
LMYSVLLYSYFSSAVPSPLHSTSCRLQGQFHLNGMHKAGDMVLGGLFKVHFFSVFPDLSFTSEPQQPICHSFDILGFRQAQTMAFAIDEINRNSNLLPNVTLGYSLNDNCVNLGIGFRAALSLASGREEQFILDKTCVGTPPVLGIVGDTFSSGSIAISAVLGLYRLPMVSYFATCSCLSDRQKFPSFFRTIPSDAFQVRAMIQILRRFGWTWTGLLVSDDDYGLHAARSFQSDLDQSGGGCLAYLEVLPWGKDAAELRRIVNLMKKSTARVVIVFAHQSHVINLMEEVVRQNVTGLQWMASESWTAAPVLQTPHLMPYLGGTLGIAIRRGEITGLRDFLLRIRPDIQHNIRYGNNVVNQFWEYTFQCRFAPAPAGWVEAGGELCTGQEDLESVETELLDISNLRPEYNVYKAVYALAYALDDMLRCVPGRGPFSEHSCASLQRLELWQLVYYLEKVNFTTPFGDQVSFDENGDALPIYDVMNWLWLPDGRTKVESVGEVKESAKGEELTLDEDKIFWNFESKEPPRSVCSESCPPGTRMARKKGQPECCFDCIPCSEGKISNKTDSMECTSCPEDFWSSPQRDHCVPKKIEFLSYQEPLGIFLTTTTLLGTFICAVILGIFTYHHSTPIVRANNSELSFQLLMSLKLCFLCSLLFIGRPRMWTCQLRHAAFGISFVLCVSCILVKTMVVLAVFKASKPGGGASLKWFGAVQQRGTVMVLTSIQAAICTAWLVSASPAPHKNTQYHNDKIVYECVVGSTVGFAVLLGYIGLLAILSFLLAFMARNLPDSFNEAKLITFSMLIFCAVWVAFVPAYISSPGKYADAVEVFAILASSFGLLVALFGPKCYIILLRPERNTKKAIMGRGIES
>LOCXPOlfC12.501.HIT1.OlfC.2R.878.ANF_receptor.exons9.SUPER_7.Sebastes_umbrosus
LMYSVLLYSYFSSAVPSPLHSTSCRLQGQFNLNGIHKAGDVVLGGLFHINFFSSFHDLSFTSEPQQPTCNSFDILGFRQAQTMAFAIDEINRNSNLLPNVTLGYSLYDNCGALFVGFSGALSLASGLEEQFILDKTCVGTPPVLGILGDSTSTRSIAISTVLGLYRLPMVSYFATCSCLSDRQKFPSFFRTIPSDAFQVRAMIQILRRFGWTWAGLLVSNDDYGLHAARSFQSDLGQSGGGCLAYLEVLPWGKDPAELRRIVDLMKKSTARVVIVFAQPRHMINLMEEVVRQNVTGLQWMASESWTTGTVLQTPHLMPYLSGTLGIAIRRGEIPGLRDFLLRIRPDIQHNNRYGNNMVNQFWEYTFQCRFAPPPAGWVEAGGELCTGQEDLESVETELLDISNLRPEYNVYKAVYALAYALDDMLHCVPGRGPFSGHSCGSLQRLELWQLVYYLEKVNFTTPFGDQLSFDENGDALPIYDIMNWFGLPDGGTKVENVGEVKESAKGEELTLDEDKIFWNFDSKQVISAFSDTCSPPRSVCSESCPPGTRIARKKGQPECCFDCIPCSEGNISNETDSMDCTGCPEDFWSSPQRDHCVPKKTEFLSYQEPLGICLTAITFLGTFISAVVLCIFIYHRSTPIVRANNSELSFQLLISLKLCFLCSLLFIGRPRMWTCQMRHAAFGISFVLCVSCILVKTMVVLAVFKASKPGGGASLKWFGAVQQRGTVMVLTSIQAAICTAWLVSASPAPHKNTQYHNDNIVYECVVGSTVGFAVLLGYIGLLAILSFLLAFMARNLPDNFNEAKFITFSMLIFCAVWVAFVPAYISSPGKYADAVEVFAILASSFGLLVALFGPKCYIILLRPERNTKKAIMGRGIES
>LOCXPOlfC13.507.HIT1.OlfC.2R.868.ANF_receptor.exons9.SUPER_7.Sebastes_umbrosus
LMYSVLLYSYFSSAVPSPLHSTSCRLQGQFNLNGIHKAGDVVLGGLFHINFFSSFHDLSFTSEPQQPTCNSFDILGFRQAQTMAFAIDEINRNSNLLPNVTLGYSLYDNCGALFVGFSGALSLASGLEEQFILDKTCVGTLPVLGILGDSTSTRSIAISTVLGLYRLPMVSYFATCSCLSDRQKFPSFFRTIPSDAFQVRAMIQILRHFGWTWAGLLVSNDDYGLHAARSFQSDLGQSGGGCLAYLEVLPRGKDPAELRRIVDLMRKSSARVVIVFSQQSHMINLMEEVVRQNVTGLQWMASEAWTAATVLQTPHLMPYLSGTLGIAIRRGEIPGLRDFLLRIRTDIKHNNSYGNNMVNQFWEHTFQCRFAPPPAGWVEAGGELCTGQEDLESVETELLDISNLRPEYNVYKAVYALAYALDDMLRCVPGRGPFSGHSCGSLQRLELWQLVYYLEKVNFTTPFGDQVSFDENGDALPIYDIMNWLWLPDGTTKVENVGEVKESAKGEKLTLDEDKIFWNFESKQPPRSVCSESCPPGTRMARKKGQPECCFDCIPCSEGKISNETESMDCTSCPEDFWSSPQRDHCVPKKSEFLSYQEPLGICLTAITFLGTFICAVVLGIFIYHRSTPIVRANNSELSFQLLISLKLCFLCSLLFIGRPRMWTCQLRHAAFGISFVLCVSCILVKTMVVLAVFKASKPGGGASLKWFGAVQQRGTVMVLTSIQAAICTAWLVSASPAPHKNTQYHNDKIVYECVVGSTVGFAVLLGYIGLLAILSFLLAFMARNLPDNFNEAKFITFSMLIFCAVWVAFVPAYISSPGKYADAVEVFAILASSFGLLVALFGPKCYIILLRPERNTKKAIMGRGIES
>LOCXPOlfC14.517.HIT1.OlfC.2R.871.ANF_receptor.exons9.SUPER_7.Sebastes_umbrosus
LLLLMYSVLLNSYFSSAVPSPLHSTSCRLQGQFHLNGMHKAGDVILGGLFQIHLFSVFPDLSFTSEPQQPTCNSFDILGFRQTQTMAFAIDEINRNSNLLPNVTLGYSLYDNCGALVIGFSAALSLASGLEEQFILDKTCVGTPPVLGILGDSSSTRSIAISTVLGLYRLPMVSYFATCSCLSDRKKFPSFFRTIPSDAFQVRAMIQILRRFDWTWAGLLFSNDDYGLHAARSFQSDLGQSGGGCLAYLEILPWDKDAAELRRIVDLMRKSTARVVIVFAHQSHMINLMEEVVRQNVTGLQWMASEAWTAATVLQAPHLMPYLSGTLGIAIRRGEIPGLRDFLLRIRPDIQHNNSYGNSMVNQFWEFTFKCRFAPPPAGWVEAGGELCTGHEDLESVETELLDISNLRPEYNVYKAVYALAYALDDMRRCVPGRGPFRGHSCARLQRLELWQLVYYLEKVIFTTPFGDQVSFDENGDALPIYDIMNWLWLPDGRTKVENVGEVKGSAKGEELTLDEDKIFWNFDSKQPPRSVCSESCPPGTRMARKKGQPVCCFDCIPCSEGKISNKTNSMDCTSCPEDFWSSPKRDHCVPKKTEFLSYQEPLGICLTAITMLGTFMCAVVLGIFIYHRSTPIVRANNSELSFQLLISIKLCFLCSLLFIGRPRLWTCQLRHAAFGISFVLCVSCILVKTMVVLAVFKASKPGGGASLKWFGAVQQRGTVMVLTSIQAAICTAWLVSASPAPHKNTQYYNDKIVYECVVGSTVGFAVLLGYISLLAILSFLLAFMARNLPDNFNEAKLITFSMLIFCAVWVAFVPAYISSPGKYADAVEVFAILASSFGLLVALFGPKCYIILLRPERNTKKAIMGRGIES
>LOCXPOlfC15.521.HIT1.OlfC.2R.878.ANF_receptor.exons9.SUPER_7.Sebastes_umbrosus
LMYSVWLYSYFSSAVPSPLHSTSCRLQGQFHLNGMHKAGDVVLGGLFHINFFSSFPDFSFTSEPQQPTCNSFDILGFRQAQTMAFAIDEINRNSNLLPNVTLGYSLYDNCGALVVGFSGALSLASGLEEQFILDKSCVGTPPVLGILGDSSSTRSIAISTVLGLYRLPMVSYFATCSCLSDRKKFPSFFRTIPSDAFQVRAMIQILRRFGWTWAGLLVSNDDYGLHAARSFLSDLGQSGGGCLAYLEVLPWDKDPAELRRIVDLMRKSTARVVIVFAQPSHMINLMEEVVRQNVTGLQWMASEAWTAATVLQTPHLMPYLSGTLGIAIRRGEIPGLRDFLLRIRTDIKHNNSYGNNMVNQFWEYTFQCRFAPPPAGWVEAGGELCSGQEDLESVETELLDVSNIRPEYNVYKAVYALAYALDDMLRCLPGRGPFRGHSCGSLQRLELWQLVYYLEKVNFTTPFGDQVSFDENGDALPIYDIMNWLWLPDGTTKVENVGEVKESAKGEKLTLDENKIFWNFDSKQVISAFSETYSPPRSVCSESCPPGTRIARKKGQPECCFDCIPCSEGKISNETDSMDCNSCPEDFWSSPQRDHCVPKKTEFLSYQEPLGICLTAITLLGTFICAVVLGIFIYHRSTPIVRANNSELSFQLLISLKLCFLCSLLFIGRPRLWTCQLRHAAFGISFVLCVSCILVKTMVVLAVFKASKPGGGASLKWFGAVQQRGTVMVLTSIQAAICTAWLVSASPAPHKNTQYHNDKIVYECVVGSTVGFALLLGYIGLLAILSFLLAFMARNLPDNFNEAKFITFSMLIFCAVWVAFVPAYISSPGKYADAVEVFAILASSFGLLVALFGPKCYIILLRPERNTKKAIMGRGIES
>LOCXPOlfC16.534.HIT1.OlfC.2R.875.ANF_receptor.exons9.SUPER_7.Sebastes_umbrosus
MWAFLDINLLLLMYSVLLYSYFSSAVPSTLNSTSCWLQGQFHLNGMHKAGDVVLGGLFEIHFFSSFPDLSFTSEPQQHNCNSFDILGFRQAQTMAFAIDEINRNSNLLPNVTLGYSLYDNCVNLGIGFRAALSLASGREQQFILDKTCIGTPPVLGIVGDTTSTRSIAISTVLGLYRLPMVSYFATCSCLSDRKKFPSFFRTIPSDAFQVRAMIQILRRFGWTWTGLLVSNDDYGLHAARSFLSDLGQSGGGCLAYLEVLPWGKDPAELRRIVDLMRKSTARVVIVFAQQNHMINLMEEVVRQNVTGLQWMASEAWTAATVLQTPHLMPYLSGTLGIAIRRGEIPGLREFLLRIRTDIKHNNSYGNNTVNKFWEYTFQCRFAPPPAGWVEAGRELCSGQEDLESVETELLDVSNLRPEYNVYKAVYALAYALDDMRRCVPGRGPFRGHSCGSLQRLELWQLVYYFEKVNFTTPFGDQVSFDENGDALPIYDIMNWLWLPDGRTKVEYVGEVKESAKGEELTLDENKIFWNFESKQPPRSVCSESCLPGTRMARKKGQPECCFDCIPCSEGKISNETDSMDCTSCPKDFWSSPQRDHCVPKKTEFLSYQEPLGICLTAITLLGTFICAIVLGIFIYHRSTPIVHANNSELSFQLLISLKLCFLCSLLFIGRPRMWTCQLRHAAFGISFVLCVSCILVKTMVVLAVFEASKPGGGASLKWFGAVQQRGTVMVLTSIQAAICTAWLVSASPAPHKNTQYHNDKIVYECVVGSTVGFAVLLSYIGLLAILSFLLAFMARNLPDNFNEAKFITFSMLIFCAVWVAFVPAYISSPGKYADAVEVFAIMASSFGLLVALFGPKCYIILLKPERNTKKAIMSR
>LOCXPOlfC17.539.HIT1.OlfC.2R.864.ANF_receptor.exons9.SUPER_7.Sebastes_umbrosus
IMYSVLLNSYFSSAVPSPLHSTSCRLQGQFHLNGMHKAGDVVLGGLFHINFFPSFPDFSFTSEPQQPPCNSFDILGFKQAQTMAFAIDEINRNSNLLPNVTLGYSLYDNCGALVVGFSGALSLASGLEEQFILDKSCVGTPPVLGILGDSSSTRSIAISTVLGLYRLPMVSYFATCSCLSDRKKFPSFFRTIPSDAFQVRAMIQILRRFGWTWTGLLVSNDDYGLHAARSFQSDLGQSGGGCLAYLEVLPWGKDPAEQRRIVDLMRKSTARVVIVFAYESHMINLMEEVVRQNVTGLQWMASEAWTTGTVLQTPHLMPYLNGTLGIAIRRGEIPGLRDFLLRIRPDIQHNNRYGNNMVNQFWEYTFQCRFAPPPAGWVEAKGELCNGQEDLESVETELLDVSNLRPEYNVYKAVYALAYALDDMLRCLPGRGPFRGHSCGSLQRLELWQLVYYLEKVNFTTPFGDQVSFDENGDALPIYDIMNWLWLPDGTTKVENVGEVKESAKGEKLTLDENKIFWNFESKQPPRSVCSESCPPGTRMAREKGQPECCFDCILCSEGKISNETDSMDCTSCPEDFWSSPKRDHCVPKKTEFLSYQEPLGICLTAITLLGTFICAVVLGIFIYHRSTPIVRANNSELSFQLLMSLKLCFLCSLLFIGRPRMWTCQLRHAAFGISFVLCVSCILVKTMVVLAVFKASKPGGGASLKWFGAVQQRGTVVVLTSIQAAICTAWLVSASPAPHKNTQYHNDKIVYECVVGSTVGFAVLLVYIGLLAILSFLLAFMARNLPDNFNEAKFITFSMLIFCAVWVAFVPAYISSPGKYADAVEVFAILASSFGLLVALFGPKCYIILLRPERNTKKAIMGR
>LOCXPOlfC18.550.HIT1.OlfC.2R.868.ANF_receptor.exons9.SUPER_7.Sebastes_umbrosus
IMYSVLLNSYFSSAVPSPLHSTSCRLQGQFHLNGMHKAGDVILGGLFHFNFFSSFPDFSFTSEPQQPTCNSFDILGFRQAQTMAFAIDEINRNSNLLPNVTLGYSLYDNCGALVVGFSGALSLASGLEKQFILDKTCVGTPPVLGILGDSSSTRSIAISTVLGLYRLPMVSYFATCSCLSDRQKFPSFFRTIPSDAFQVRAMIQILRRFGWTWAGLLVSNDDYGLQAARSFQSDLGQSGGGCLAYLEVLPRGKDPAELRRIVDLMRKSTARVVIVFAYESHMNNLMEEVVRQNVTGLQWMASEAWTTGTVLQTPHLMPYLSGTLGIAIRRGEIPGLRDFLLRIRPDIQHNNCYGNNMVNQFWEYTFQCRFAPPPADWVEARGELCNGQENLESVETELLDVSNLRPEYNVYKAVYALAYALDDMLRCLPGRGPFSRHSCGSLQRLELWQLVYYLEKVNFTTPFGDQVSFDENGDALPIYDIMNWLWLPDGTTKVENVGEVKESAKGEKLTLDENKIFWNFDSKQPPRSVCSESCPPGTRMARKKGQPECCFDCIPCSEGKISNETDSMDCNSCPEDFWSSPQHDHCVPKKTEFLSYQEPLGICLTAITLLGTFICAVVLGIFICHRSTPIVRANNSELSFQLLMSLKLCFLCSLLFIGRPRMWTCKLRHAAFGISFVLCVSCILVKTMVVLAVFKASKPGGGASLKWFGAVQQRGTVVVLTSIQAAICTAWLVSASPAPHKNTQYHNDKIVYECVVGSTVGFAVLLGYIGLLAILSFLLAFMARNLPDNFNEAKFITFSMLIFCAVWVAFVPAYISSPGKYADAVEVFAILASSFGLLVALFGPKCYIILLRPERNTKKAIMGRGIES
>LOCXPOlfC19.561.HIT1.OlfC.2R.868.ANF_receptor.exons9.SUPER_7.Sebastes_umbrosus
LMYSVLLYSHLSSAMPSPLHSTSCRLQAQFHLNGMHKAGDVVLGGLFKIHFFSVFPDLSFTSEPQQPTCHSFDILGFRQAQTMAFAIDEINRNSNLLPNLTLGYSLNDNCVKLGIGFRAALSLASGREEQFMLDKTCVGTPPVLGIVGDTFSRGSIAISAVLGLYRLPMVSYFATCSCLSDRKKFPSFFRTIPSDAFQVRAMIQILRRFGWTWAGLLISDDDYGLHAARSFQSDLPQSGGGCLAYLEVLPWGKDAAELRRIVDLMRKSTARVVIVFALQSHMINLMEEVVRQNVTGLQWMASEAWTAAPVLQTPHLMPYLSGTLGIAIRRGEITGLRDFLLRIRPDIQHNNLYGNNVVNQFWEYTFQCRFAPPHAGWVEAGGELCTGKEDLESVETEFLDISNLRPEYNVYKAVYALAYALDDMLCCVPGRGPFSGHSCASLQRLELWQLVYYLEKVNFTTPFGDQVSFNENGDALPIYDVMNWLWLPDGRIKVENVGEVKQSAKGEELTLDEDKIFWNFESKQPPRSVCSESCPPGTRMARKKGQPECCFDCIPCSEGKISNETDSMECTSCPEDFWSSPQRDHCVPKKIEFLSYQEPLGIFLTATTLLGTLICAVILGIFTYHRFTPIVRANNSELSFQLLMSLKLCFLCSLLFIGRPRMWTCQLRHAAFGICFVLCVSCILVKTMVVLAVFKASKPGGGASLKWFGTVQQRGTVIVLTSIQAAICTAWLVSASPAPHKNTQYHNDKIVYECVVGSTFGFSMLLGYIGLLAILSFLLAFMARNLPDSFNEAKLITFSLLIFCAVWVAFVPAYISSPGKYADAVEVFAILASSFGLLVALFGPKCYIILLRPERNTKKAIMGRGIES
>LOCXPOlfC20.567.HIT1.OlfC.2R.864.ANF_receptor.exons9.SUPER_7.Sebastes_umbrosus
LMYSVLLYSCFSSAVPSPLHSTSCRLQGQFPLNGMHRAGDVVLGGLFNIHFFSVFPDLSFTSEPQQPTCHSFNILGFRQAQTMAFAIDEINRNSNLLPNVTLGYSLNDNCQHLGIGFRAALSLASGQKEQFIVDKTCVGTPPVLGIVGDTFSRGSIAISAVLNLYRLPMVSYFATCSCLSDRQKFPSFFRTIPSDAFQVRAMIQILRRFGWTWAGLLVSDDDYGLHAARSFQSDLAQSGGGCLAYLEVLSWDKDAAELRRIVDLMRKSTARVVIVFALQSHMINLMEEVVRQNVTGLQWMASEAWTAATVLQTPHFMPYLSGTLGIAIRRGEIPGLRDFLLNIRPDIQHNNSHGNNTVNQFWEHTFQCRFAPPPAGWVEAGGELCTGQEDLESVETEFLDISNLRPEYNVYKAVYALAYALDDMLHCVPGRGPFSGHSCASLQRLELWQLVYYLEKVNFTTPFGDQVSFDENGDALPIYDIMNWLWLPDGGTKVENVGEVKESAKGEKLTLDENKIFWNFDSKQPPRSVCSESCPPGTRMARKKGQPECCFDCIPCSEGKISNETDSMDCTSCPEDFWSSSQRDHCVPKKTEFLSYQEPLGICLTATTLVGTFICAVVLGIFIYHRSTPIVRANNSELSFHLLISLKLCFLCSMLFIGRPRMWTCQLRHAAFGISFVLCVSCILVKTMVVLAVFKASKPGGGASLKWFGAVQQRGTVMVLTSIQAAICTAWLVSASPAPHKNTQYHNDKIVYECVVGSTVGFAVLLGYIGLLAILSFLLAFMARNLPDNFNEAKFITFSMLIFCAVWVAFVPAYISSPGKYADAVEVFAILASSFGLLVALFGPKCYIILLRPERNTKKAIMGR
>LOCXPOlfC21.576.HIT1.OlfC.2R.875.ANF_receptor.exons9.SUPER_7.Sebastes_umbrosus
MWAFLDINLLLLKYSVLLYSYFSSAVPSPLHSTSCRLQGQFPLNGMHKAGDVVLGGLFQIHFFSVFPDLSFTSEPQQPTCHSFDVLGFRQAQTMAFAIDEINRNSNLLPNVTLGYSLNDNCINLGIGFRAALSLASGQEEHFILDKTCVGTPPVLGIVGDSSSTRCIAISTVLGLYRLPMVSYFATCSCLSDRQKFPSFFRTIPSDAFQVRAMIQILRRFGWTWAGLLVSDDDYGLHAARSFQSDLAQSGGGCLAYLEVLPWDKDAAELRRIVDLMRKSTARVVIVFALQNHMINLMEEVVRQNVTGLQWMASESWTAATVLQTPHLIPYLGGTLGIAIRRGEIPGLRDFLLRIRPDIQHNNRYGYNMVNQFWEYTFHCRFAPPPAGWVEAGGELCTGQEDLESVKTEFLDISNLRSEYNVYKAVYALAYALDDMLRCVPGRGPFSGHSCASLQRLELWQLVYYLEKVNFITPFGDQVSFDENGDALPIYDVMNWLWLPEGRTKVENVGEVKESAKGEKLTLDEKKIFWNFDSKQPPRSVCSESCPPGTRIARKKGQPECCFDCIPCSEGKISNETDSMDCNSCPEDFWSSPKRDHCVPKKTEFLSYQEPLGICLTVITLLGTFICAVVLGIFIYHRSTPIVRANNSELSFQLLISLKLCFLCSLLFIGHPRLWTCQLRHAAFGISFVLCVSCILVKTMVVLAVFKASKPGGGASLKWFGAVQQRGTVMVLTSIQAAICTAWLVSASPAPHKNTQYHNDKIVYECIIGSTVGFAVLMGYIGLLAILSFLLAFMARNLPDNFNEAKFITFSMLIFCAVWVAFVPAYISSPGKYADAVEVFAILASSFGLLVALFGPKCYIILLRPERNTKKAIMGR
>LOCXPOlfC22.579.HIT1.OlfC.2R.871.ANF_receptor.exons9.SUPER_7.Sebastes_umbrosus
LLLLVYSVLLYSNFSSAVPSPLHSTSCWLQGQFPLNGMHKTGDVVLGGLFQIHFFSVFPDLSFTSEPQQPTCHSFDVLGFRQAQTMAFAIDEINRNSNLLPNVTLGYSLNDNCINLGIGFRAALSLASGQEEQFMLDKTCIGTPPVLGIVGDSSSTRCIAISTVLGLYRLPMVSYFATCSCLSDRQKFPSFFRTIPSDAFQVRAMIQILRRFDWTWAGLLVSDDDYGLHAARSFQSDLAQSGGGCLAYLEVLPWDKDAAELRRIVDLMRKSTARVVIVFAHESHMINLMEEVVRQNVTGLQWMASEAWTAATVLQTPHLMPYLSGTLGIAIRRGEIPGLRDFLLKIRPDLQHNNSYGNNMVNQFWEYTFQCRFALPSVGWLENGGKLCTGQEDLQSVESELLDISNLRPEYNVYKAVCALAYALDDMLRCVPGRGPFSGHSCARLKRLELWQLVYYLEKVNFTTSFGDQVSFDENGDALPIYDIMNWLWLPDGQTKVENVGEVKQSAKGEELTLDEDKIFWNFESKEPPRSVCSESCPPGTRMARKKGEPECCFDCIPCSEGKVSNKTDSMECTSCPEDFWSSPKRDHCVPKKIEFLSYQEPLGICLTATTLLGTFICAVVLGIFIYHRSTPIVRANNSELSFQLLMSLKLCFLCSLLFIGRPRLWTCQLRHAAFGISFVLCVSCILVKTMVVLAVFKASKPGGGASLKWFGAVQQRGTVMVLTSIQAAICTAWLVSASPAPHKNTQYHNDKIVYECVVGSTFGFAVLLGYIGLLAILSFLLAFMARNLPDSFNEAKLITFSMLIFCAVWVAFVPAYISSPGKYADAVEVFAILASSFGLLVALFGPKCYIILLRPERNTKKTIMGRGIES
>LOCXPOlfC23.581.HIT1.OlfC.2R.875.ANF_receptor.exons9.SUPER_7.Sebastes_umbrosus
MWAFLDINLLLLMYSVLLYSYFSSAVPSPLHSTSCRLQGQFHLNGMHKAGDVVLGGLFEIHLFSVFPDLSFTSEPQQPTCHSFDVLGFRQAQTMAFAIDEINRNSNLLPNVTLGYSLNDNCNNLGIGFRAALSLASSREEQFMLDKTCVGTPTVLGIVGDSSSTRSIAISTVLGLYRVPMVSFFSTCSCLSDRQKFPSFFRTIPSDAFQVRAMIQILRRFGWTWTGLLVSNDDYGFHVARSFQSDLAQSGGGCLAYFEVLPWDKDAAELRRIVDLMRKSTARVVIVFAHEGHMINLMEEVVRQNVTGLQWMASEAWTAATVLQSPHLMPYLGGTLGIAIRRGGIPGLRDFLLKIRPDLQHNNSYGNNMVNQFWEYTFQCRFAPPPAGWVEAGGVLCTGQEDLESVETEFLDISNLRPEYNVYKAVYALAYALDDMLRCVPGRGSFSGHSCARLKRLELWQLVYYLEKVNFTTSFGDQVSFDENGDALPIYDIMNWLWLPDGRTKVENVGEVKESAKGEELTLDEDKIFWNFESKEPPRSVCSESCPPGTRMAIKKGEPECCFDCIPCSEGKVSNKTDSMDCNSCPEDFWSSPKRDHCVPKKTEFLSYQEPLGICLTVITLLGTFICAVVLGIFIYHRSTPIVRANNSELSFQLLISLKLCFLCSLLFIGHPRLWTCQLRHAAFGISFVLCVSCILVKTMVVLAVFKASKPGGGASLKWFGAVQQRGTVMVLTSIQAAICTAWLVSASPAPHKNTQYHNDKIVYECVVGSTFGFAVLLGYIGLLAILSFLLAFMARNLPDSFNEAKLITFSMLIFCAVWVAFVPAYISSPGKYADAVEVFAILASSFGLLVALFGPKCYIILLRPERNTKKTIMGR
>LOCXPOlfC24.588.HIT1.OlfC.2R.868.ANF_receptor.exons9.SUPER_7.Sebastes_umbrosus
LMYSVLLCSYFSSAVPSPLHLTSCRLQRQFHLNGMHKAGDVVLGGLFAINFFSFFPDLSFTSEPKQPTCHSFNVLGFRQAQTMAFAIDEINRNSNLLPNLTLGYSLYDNCNNLGVGFRAALSLASGQEEQFMLDKTCVGTPPVLGIVGDSSSRRSIAISTVLGLYRVPMVSYFATCSCLSDRQKFPSFFRTIPSDAFQVRAMIQILKRFGWTWTGLLVSDDDYGLHAARSFQSDLAQSGGGCLAYFEILPWDKEAAELRRIVYLMRKSTAHVVIVFAYESHMINLMEEVVRQNVTGLQWMASEAWTAATVLQTPHLMPYLNGTLGIAIRRGGIPGLRDFLLRIRPDKQHNNRYGNNMVNQFWEYTFRCRFAPAPAGWVEAGGKLCTGQEDLESVETELLDISNLRPEYNVYKAVYALAYALDDMLRCVPGRGPFSGHSCASLQRLELWQLVYYLEKVNFTTPFGDQVSFDENGDALPIYDVMNWLWLPDGRIKVENVGEVKESARGEELTLNEDKIVWNSESKEPPRSVCSESCLPGTRMARKKGQPECCFDCIPCSEGKISNKTDSMECTSCPEDFWSSPKRDHCVPKKIEFLSYQEPLGICLTAITLLGTLICAVVLGIFIYHRSTPIVRANNSELSFQLLISLKLCFLCSLLFIGHPRMWTCQLRHAAFGISFVLCVSCILVKTMVVLAVFNASKPGGGASLKWFGAVQQRGTVMVLTSIQAAICTAWLVSASSAPHKNTQYHNDKIVYECVVGSTVGFAVLLGYIGLLAILSFLLAFMARNLPDNFNEAKFITFSMLIFCAVWVAFVPAYVSSPGKYADAVEVFAILASSFGLLMALFGPKCYIILLRPERNTKKAVMGRGIES
>LOCXPOlfC25.592.HIT1.OlfC.2R.868.ANF_receptor.exons9.SUPER_7.Sebastes_umbrosus
LMYYVLLYSYFSSAVPSPLHLTSCRLQRQFHLNGMHKAGDVVLGGLFEINFFSVFPDLSFTSEPQQPTCHSFNVLGFRQAQTMAFAIDEINRNSNLLPNVTLGYSLNDNCHNLGIGFRAALSLASGQEEQFILDKTCVGTPTVLGIVGDSSSRRSIAISTVLGLYRVPMVSYFATCSCLSDRQKFPSFFRTIPSDAFQVRAMIQILRRFGWTWTGLLVSNDDYGIHAARSFQSDLAQSGGGCLAYFEILPWDKDAAELRRIVDLMRKSTARVVIVFAHESHMINLMEEVVRQNVTGLQWMASEAWTAATVLQTPHLMPYLSGTLGIAIRRGEIPGLRDFLLRIHTDLQHNNSYGNNMVNQFWEYTFQCRFAPPPAGWVEAGGELCTGQEDLESVETELLDISNLRPEYNVYKAVYALAYALDDMLRCVPGRGPFSGHSCASLQRLELWQLVYYLEKVNFTTPFGDQVSFDENGDALPIYDVMNWLWLPDGRTKVESVGEVKESAKGEELTLDEDKIVWNSESKEPPRSVCSESCPPGTRMARKKGQPECCFDCIPCSEGKISNETDSMECTSCLEDFWSSPQRDHCVPKKIEFLSYQEPLGIFLTAITLLGTFICAVVLGIFIYHRSTPIVRANNSELSFQLLMSLKLCFLCSLLFIGHPRLWTCQLRHAAFGISFVLCVSCILVKTMVVLAVFKASKPGGGVSLKWFGAVQQRGTVMVLTSIQAAICTAWLVSASPAPHKNTQYHNDKIVYECVVGSTVGFAVLLGYIGLLAILSFLLAFMARNLPDNFNEAKFITFSMLIFCAVWVAFVPAYISSPGKYADAVEVFAILASSFGLLVALFGPKCYIILLRPERNTKKAIMGQGIES
>LOCXPOlfC26.594.HIT1.OlfC.2R.864.ANF_receptor.exons9.SUPER_7.Sebastes_umbrosus
LMYFMLLYSYFSSAVSSPLHSTSCRLQGQFHLNGMHKAGDVVLGGLFETHFFSVFPDLSFTSEPQQSTCHSFNVLGFRQAQTMAFAIDEINRNSNLLPNVTLGYSLYDNCNNLEIGFRAALSLASGQEEQFILDKTCVGTPTVLGIVGDSSSRRSIAISTVLGLYRVPMVSYFATCSCLSDRQKFPSFFRTIPSDAFQVRAMIQIIRRFGWTWTGLLVSDNDYGLHVARSFQSDLAQSGGGCLAYSEVLPWGKDAAELRRIVDLMRKSTARVVIVFAHGSHMINLMEEVVMQNVTGLQWMASEGWTALPVLQTPHLMPYLGGTLGIAIRRGEITGFRDFLLRIHTDLQHNNSYGNNMVNQFWEYTFQCRFAPAPAGWVEAGGELCTGQEDLESVETELLDISNLRPEYNIHKAVYALAYALDDMLRCVPGRGPFSGHSCASLQRLELWQLVYYLEKVNFTTPFGDQVSFDENGDALPIYDVMNWLWLPDGRIKVETVGEVKQSAKGEELTLDEDKIFWNFESKEPPRSVCSESCPPGTRMARKKGQPECCFDCIPCSEGKISNETDSMECTSCLEDFWSSPQRDHCVPKKIEFLSYQEPLGIFLTATTLLGTFICAVVLGIFIYHRSTPIVRANNSELSFQLLMSLKLCFLCSLLFIGHPRLWTCQLRHAAFGISFVLCVSCILVKTMVVLAVFKASKPGGGGSLKWFGAVQQRGTVIVLTSIQAAICTAWLVSASPAPHKNTQYHNDKIVYECVVGSTFGFAVLLGYIGLLAILSVLLAFMARNLPDSFNEAKLITFSMLIFCAVWVAFVPAYVSSPGKYADAVEVFAILASSFGLLVALFGPKCYIILLRPERNTKKAIMGR
>LOCXPOlfC27.597.HIT1.OlfC.2R.867.ANF_receptor.exons9.SUPER_7.Sebastes_umbrosus
LMYFMLLYSYFSSAVSSPLHSTSCRLQEQFHLNGMHKAGDVVLGGLFETHFFSVFPDLSFTSEPQQPTCHSFNVLGFRQAQTMAFAIDEINRNSNLLPNVTLGYSLYDNCNNLGIGFRAALSLASGQEEQFILDKTCVGTPSVIGIVGESSSRRSIAISTVLGLYRVPMVSYFATCSCLSDRKKFQSFFRTIPSDAFQVRAMIQIIRRFGWTWTGLLVSDDDYGLHAARSFKSDLAQSGGGCLAYLEVLPWGKDAAELRRIVDLMKKSTARVVIVFAHGSHMINLMEEVVRQNVTGLQWMASEAWTAFPVLQTPHLMPYLGGTLGIAIRRGEITGFRDFLLRIHTDLQHNKSYGNNMVNQFWEYTFQCRFAPTPAGWVEGGGELCTGQEDLESVETELLDISNLRPEYNVYKAVYALAYALDDMLRCVPGRGPFNGHSCASLKRLELWQLVYYLEKVNFTTPFGDQVSFDENGDALPIYDVMNWLWLPDGRIKVENVGEVKESAKGEELTLNEDKIVWNSESKEPPRSVCSESCPPGTRMARKKGEPECCFDCIPCSEGKISNETDSMECTSCPEDFWSSPQRDHCVPKKIEFLSYQEPLGIFLTATTLLGTFICAVVLGIFIYHRSTPIVRANNSELSFQLLMSLKLCFLCSLLFIGHPRLWTCQLRHAAFGISFVLCVSCILVKTMVVLAVFKASKPGGASLKWFGAVQQRGTVIVLTSIQAAICTAWLVSASPAPHKNTQYHNDKIVYECVVGSTFGFAVLLGYIGLLAILSVLLAFMARNLPDSFNEAKLITFSMLIFCAVWVAFVPAYISSPGKYADAVEVFAILASSFGLLVALFGPKCYIILLRPERNTKKAIMARGIES
>LOCXPOlfC28.600.HIT1.OlfC.2R.868.ANF_receptor.exons9.SUPER_7.Sebastes_umbrosus
LMYSVLFYSYFSSAVPSPHHSTDCRLQGQFHLNGMHKAGDVVLGGLFETHFFSVFPDLSFTSEPQQSTCHSFNVLGFRQAQTMAFAIDEINRNSNLLPNVTLGYSLYDNCNNLEIGFRAALSLASGQEEQFILDKTCVGTPSVLGIVGDSSSRRSIAISTVLGLYRVPMVSYFATCSCLSDRKKFPSFFRTIPSDAFQVRAMIQIIRRFGWTWTGLLVSDDDYGLHAARSFQSDLAQSGGGCLAYLEVLPWGKDAAELRRIVDLMRKSTARVVVVFAIQSHMINLMEEVVRQNVTGLQWMASEAWTAFPVLQTPHLMPYLGGTLGIAIRRGEIPGLRDFLLRIRPNIQHNNRYGNNMVNTFWEYTFQCSFAPTPAGWVEAGGELCTGQEDLESVETELLDISNLRKEYNVYKAVYALAYALDDMLRCVPGRGPFSGHSCASLQRLELWQLVYYLEKVNFTTPFGDQVSFDENGDASPIYDIMNWLWLPDGRIKVENVGEVKQSAKGEELTLDEDKIVWNSKSKEPPRSVCSESCPRGTRMARKKGQPECCFDCIPCSEGKISNETDSMECTSCPEDFWSSPKRDHCVPKKIEFLSYQEPLGIFLTATTLLGTFICAVVLGILIYHRSTPIVRANNSELSFQLLMSLKLCFLCSLLFIGHPRLWTCQLRQAAFGISFVLCVSCILVKTMVVLAVFKASKPGGGASLKWFGAVQQRGTVIVLTSIQAAICTAWLVSASPAPHKNTQYHNDKIAYECVVGSTFGFAVLLGYIGLLAILSFLLAFMARNLPDSFNEAKLITFSMLIFCAVWVAFVPAYISSPGKYADAVEVFAILASSFGLLVALFGPKCYIILLRPERNTKKAIMARGIES
>LOCXPOlfC29.602.HIT1.OlfC.2R.868.ANF_receptor.exons9.SUPER_7.Sebastes_umbrosus
LMYYVLLYSYFPSAVPSPLHSTSCRLQGQFHLNGMHKTGDVVLGGLFAINFFSFFPDLSFTSEPQQSTCHSFNLVGFRQAQTMAFAIDEINRNSNLLPNLTLGYSLYDNCNSLGIGFRAALSLASGQDEHFILDKTCVGTPSVLGIVGESSSRRAIAISTVLGLYRVPMVSYFATCSCLSDRQKFPSFFRTIPSDAFQVRAMIQIIRRFGWTWTGLLVSDDDYGLHAARSFQSDLAQSGGGCLAYLEVLPWGKDADELRRIVDLMRKSTARVVIVFALQNHMINLMEEVVRQNVTGLQWMASESWTAFPVLQTPHLMPYLGGTLGIAIRRGEITGLREFLLRIRPDLQHNNSYGNSMVNKFWEYTFQCRFAPTPAGWVEAGGELCTGQEDLESAETELLDISNLRQEYNVYKAVYALAYALDDMLRCVPGRGPFSGHSCASLQRLELWQLVYYLEKVNFTTPFGDQVSFDENGDALPIYDIMNWLWLPDGQIKVENVGEVKESAKGEELTLDEDKIVWNSKSKEPPRSVCSESCPPGTRMARKKGQPECCFDCIPCSEGKISNETDSMECTSCPEDSWSSPQRDHCVPKKIEFLSYQEPLGIFLTATTLLGTFICAVVLGILIYHRSTPIVRANNSELSFQLLMSLKLCFLCSLLFIGHPRLWTCQLRHAAFGISFVLCVSCILVKTMVVLAVFKASKPGGGASLKWFGAVQQRGTVIVLTSIQAAICTAWLVSASPAPHKNTQYHNDKIVYECVVGSTFGFAVLLGYIGLLAILSFLLAFMARNLPDSFNEAKLITFSMLIFCAVWVAFVPAYISSPGKYADAVEVFAILASSFGLLVALFGPKCYIILLRPERNTKKAIMGRGIES
>LOCXPOlfC30.607.HIT1.OlfC.2R.866.ANF_receptor.exons9.SUPER_7.Sebastes_umbrosus
LMYSVLLYSYFSSAVPSPLHSTSCRLQGQFHLNGMHKAGDVVLGGLFHIHFFSSFSDLSFTSEPQQPTCHSFNVVGFRQAQTMAFAIDEINRNSNLLPNLTLGYSLYDNCNNLGIGFRAALSLASGQDEQFILDKTCVGTPSVLGIVGESSSRRSIAISTVLGLYRVPMVSYFATCSCLSDRQKFPSFFRTIPSDAFQVRAMIQIIRRFGWTWTGLLVSDDDYGLHAARSFQSDLAQSGGGCLAYLEFLPWGKDAAELRRIVDLMRKSTARVVIVFALQNHMINLMEEVVRQNVTGLQWMASEAWTTFPVLQTPHLMPYLGGTLGIAIRRGEIPGLREFLLRIRPDIQHNNSYGNNMVNKFWEYTFQCRFAPTPAGWVEAGGELCTGQEDLESVETELLDISNLRPEYNVYKAVYALAYALDDMLRCVPGRGPFSGHSCASLQRLELWQLVYYLEKVNFTTPFGDQVSFDENGDALPIYDIMNWLWLPDGRIKVENVGEVKESAKGEELTLDEDKIVWNSKSKEPPRSVCSESCPPGTRMARKKGQPECCFDCIPCSEGKISNETDSMECTSCPEDFWSSPQRDHCVPKKIEFLSYQEPLGIFLTATTLLGTFICAVVLGILIYHRSTPIVRANNSELSFQLLMSLKLCFLCSLLFIGHPRLWTCQLRHAAFGISFVLCVSCILVKTMVVLAVFKASKPGGGGSLKWFGAVQQRGTVIVLTSIQAAICTAWLVSASPAPHKNTQYHNDKIVYECIVGSTFGFAVLLGYIGLLAILSFLLAFMARNLPDSFNEAKLITFSMLIFCAVWVAFVPAYISSPGKYADAVEVFAILASSFGLLVALFGPKCYIILLRPERNTKKAIMGRGT
>LOCXPOlfC31.612.HIT1.OlfC.2R.876.ANF_receptor.exons9.SUPER_7.Sebastes_umbrosus
MGALFDTYLLLCLCLTLFFFSSSSLCSVSSSLSSSCKLRRKFHLNEMHKPGDVVLGGLFEVHYTSVFPERTFTSEPQQPSCQGFDTLGFRFAMTMAFAIDEINMNSHLLPNVTLGYSIYDSCGALVIGLSGAFSLASGREEQFLLQENCLGTPPVLGIVGDAYSTFSIAISNVLGLYKTPIVSHFSTCSCLSDRQRFPSFFRTIPSDAFQVRAMIQILKHFGWTWVGLLVSDDDYGLHVARSFQSDLAQSGGGCLAYSEVLPWDSDPSKLKRIVHLIKTSTACVVMVFAHEINMIELLEEVVRQNVTGRQWLASEAWTAATVLQTPRLMPYLGGTLGIAIRRGEIPGLRDFLLRIRPDLHYNNSYGNSMVRQFWEYTFQCKFDPAGWVESEGALCTGQEDIESVKTKFLDLSILRPEYNVFKAVYALAYALDDLLRCVPGRGPFSMHSCASLQRLEPWQLLHYLQKVNFTTPFGDQVSFDENGDALPIYDIVNWLWLPDGKTRVQTVGEVKESAKGEELTIDEDKIFWNFQSKEPPQSVCSESCRPGTRMARKKGEPECCFDCIPCSEGKISNETDSMECTSCPEDFWSSPQRDHCVPKKTEFLSYQEPLGICLTSISLLGTFICAVVLGIFIFHRSTPMVRANNSELSFLLLVSLKLCFLCSLLFIVRPRLWTCQLRHAAFGISFVLSVSCILVKTMVVLAVFKASKPGGGASLKWFGAVQQRGTVLVLTCIQAAICTAWIVSASPTPHKNTQYHNDKIVYECVVGSTVGFAVLLGYIGLLAILSFLLAFLARNLPDNFNEAKLITFSMLIFCAVWVAFVPAYVNSPGKYADAVEVFAILASSFGLLVALFGPKCYIILLRPERNTKKAIMGRGT
>LOCXPOlfC32.618.HIT1.OlfC.2R.876.ANF_receptor.exons9.SUPER_7.Sebastes_umbrosus
MGAFFYTYLLLCLCLTLFFFSSSSLCSVSSSLSPSCKLRRKFHLNEMHKPGDVVLGGLFEVHYTSVFPERTFTSEPQQPSCQGFDTLGFRFAMTMAFAIDEINKNSHLLPNVTLGYSIYDNCGALVIGLSGALSLASGREEQFLLQENCLGTPPVLGIVGDAYSTFSIAISNVLGLYKTPIVSYFSTCSCLSDWQRFPSFFRTIPSDAFQVRAMIQILKHFGWTWVGLLVSDDDYGLHVARSFQSDLAQSGGGCLAYSEVLPWDSDPSKLKRIVHLIKTSTACVVMVFAHDIHMIQLLEEVVRQNVTGRQWIASEAWTAAAVLQTPRLMPYLGGTLGIAIRRGEIPGLRDFLLRIRPDLHYNNSYGNSMVRQFWEYTFQCKFDPAGWVESEGALCTGQEDIESVETKFLDLSILRPEYNVFKAVYALAYALDDLLHCVPGRGPFSMHSCASLQRLEPWQLLHYLQKVNFTTPFGDQVSFDENGDALPIYDIVNWLWLPDGRTNVQSVGIVKESAKGEELAIDEDKIFWNFQSKEPPRSVCSESCPPGTRMARKKGQPECCFDCIPCSEGKISNETDSRECTSCQEDFWSSPQRDHCIPKKTEFLSYQEPLGICLTTTSLLGTFICAVVLAIFTYHRSTPMVRANNSELSFLLLVSLKLCFLCSLLFIGRPRLWTCQLRHAAFGISFVLSVSCILVKTMVVLAVFKASKPGGGASLKWFGAVQQRGTVLALTFIQAAICTAWLVSASPAPHKNTQYHNDKIVYECVVGSKVGFAVLLGYIGLLAIVSFLLAFLARNLPDNFNEAKLITFSMLIFCAVWVAFVPAYVNSPGKYADAVEVFAILASSFGLLVALFGPKCYIILLRPERNTKKAIMGRGT
>LOCXPOlfC33.620.HIT1.OlfC.2R.867.ANF_receptor.exons9.SUPER_7.Sebastes_umbrosus
LLLCLCLTLFFFSSSSLCSVSSSLSPSCKLRRKFHLNEMHKPGDVVLGGLFEVHYTSVFPERTFTSEPQQPSCQGFDTLGYRLAMTMAFAIDEINKNSHLLPNVTLGYSIYDNCGALVIGLSGAFSLASGREEQFLLQENCLGTPPVLGIVGDAYSTFSIAYSNMLGLYKTPIVSYFSTCSCLSDRQRFPSFFRTIPSDAFQVRAMIQILKHFGWTWVGLLVSDDDYGLHVARSFQSDLAQSGGGCLAYSEVLPWDSDPSKLKRIVHLIKTSTACVVMVFAHEIHMIELLEEVVRQNVTGRQWIASEAWTAATVLQTPHLMPYLGGTLGIAIRRGEIPGLRDFLLRIRPDLHYNNSYGNSMVRQFWEYTFQCKFDPAGWVEAEGALCTGQEDIESVETKFLDLSILRPEYNVFKAVYALAYALDDLLRCVPGRGPFSMHSCASLQRLEPWQILHYLQKVNFTTPFGDQVSFDENGDALPIYDIVNWLWLPDGRTKVQSVGEVRESAKGEELAIDEDKIFWNFQSKEPPQSVCSESCPPGTRMARKKGQPECCFDCIPCSEGKISNETDSRECTSCQEDFWSSPQRDHCVPKKTEFLSYQEPLGICLTTTSLLGTFICAVVLAIFTYHRSTPMVRANNSELSFLLLVSLKLCFLCSLLFIGRPRLWTCQLRHAAFGISFVLSVSCILVKTMVVLAVFKASKPGGGASLKWFGAVQQRGTVLALTFIQAAICTAWLVSASPVPHKNTQYHNDKIVYECVVGSKVGFAVLLGYIGLLAIVSFLLAFLARNLPDNFNEAKLITFSMLIFCAVWVAFVPAYVNSPGKYADAVEVFAILASSFGLLVALFGPKCYIILLRPERNTKKAIMGRG
>LOCXPOlfC34.635.HIT1.OlfC.2R.876.ANF_receptor.exons9.SUPER_7.Sebastes_umbrosus
MGALSDTYLLLCLCLTLFFFSSSSLCSVSSSLSPSCKLRRKFHLNEMHKPGDVVLGGLFEVHYTSVFPERTFTSEPQQPSCQGLDTLGYRLAMTMAFAIDEINKNSHLLTNVTLGYSLYDNCGALVIGLSGALSLASGQEEQFLLQENCLGTTPVLGIVGDSFSTFSIATSNVLGLYKMPIVSYFSTCSCLSDRQRFPSFFRTIPSDAFQVRAMIQILKHFGWTWVGLLVSDDDYGLHVARSFQSDLKQSGGGCLAYSKVLPWDSDPSELKRIVHLIKTSTAYVVMVFAHEIHMTDLMEEVVRQNVTGRQWIASEAWTAATVLQTPHLMPYLGGTLGIAIRRGEIPGLRDFLLRIRPDLHYNNSYGNSMVRQFWEYTFQCKFDPAGWVEAEGALCTGQEDIESVETKFLDLSILRPEYNVFKAVYALAYALDDLLRCVPGRGPFSMHSCASLQRLEPWQLLHYLEKVNFTTSFGDQMSFDENGDALPIYDIVNWLWLPDGKTRVQTVGEVRESAKGEELAIDEDKIFWNFQSKEPPRSVCSESCPPGTRMARKKGQPECCFDCIPCSEGKISNETDSRECTSCQEDFWSSPQRDHCVPKKTEFISYQEPLGICLTTTSLLGTFICAVVLAIFTYHRSTPMVRANNSELSFLLLVSLKLCFLCSLLFIGRPRLWTCQLRHAAFGISFVLSVSCILVKTMVVLAVFKASKPGGGASLKWFGAVQQRGTVLALTFIQAAICTAWLVSASPVPHKNTQYHNDKIVYECVVGSKVGFAVLLGYIGLLAIVSFLLAFLARNLPDNFNEAKLITFSMLIFCAVWVAFVPAYVNSPGKYADAVEVFAILASSFGLLVALFGPKCYIILLRPERNTKKAIMGRGT
>LOCXPOlfC35.644.HIT1.OlfC.2R.884.ANF_receptor.exons9.SUPER_7.Sebastes_umbrosus
MGAFIDTFLLLYVYLILILFSSYFFLSESSSLLSPCTLRRQFNLNGMHKPGDVVLGGLFEVHYTSVFPELTFTSEPNQLSCQGFDPPGFRHAMTMAFAIDEINKNSNLLPNVTLGYSLYDNCATLVIGFSAALLLASGREELFLLQEDCLGTPPVLGIVGDSFSTFSIATSDVLGLFKLPIVSYFATCSCLSDRQRFPSFFRTIPSDAFQVRAMIQILKRFGWTWVGLLVSDDDYGLHVAQSFQSDLTQSGGGCLAYSEILPWGENPAELKRIVEVMKKSTARVVIVFAHQIHMIQLMEEVVRQNVTGLQWMASEAWTAAAVLQTPRLMPYLGGTLGIAIRRGEIPGLRDFLLRIRPDLHDNNYGHSMVRQFWEYTFQCRFAPPPAGWVEAGEDLCTGQEDLESEETEFLDVSNLRPEYNIYKAVYALAYALDDMLQCQPGSGPFSGHSCATLQTLEPWQLMFYLEKVNFTTPFGDQVSFDENGDALPIYDIMNWLWLPDGRTKVQSVGVVMKSASKGEDLTLDEDKIFWNFDSKQVSPFYFCLCSESCPPGTRMARKKGQPVCCFDCVPCSEGMFSNERDSMECTSCPEDFWSSPKRDHCVPKKTEFLSYHEPLGICLTTASLFGTVICAVVLGIFTYHRSTPMVRANNSELSFLLLVSLKLCFLCSLLFIGRPRLWTCQLRHAAFGISFVLCVSCILVKTMVVLAVFKASKPGGGASLKWFGAVQQRGTVMVLTSIQAAICTAWLVSASPAPHKNTQYYNDKIIYECVVGSTVGFAVLLGYIGLLAILSFLLAFLARNLPDNFNEAKLITFSMLIFCAVWVAFVPAYVNSPGKYADAVEVFAILASSFGLLVALFGPKCYIILLRPERNTKKAIMGRGTTKS
>LOCXPOlfC36.649.HIT1.OlfC.2R.881.ANF_receptor.exons9.SUPER_7.Sebastes_umbrosus
MRAFIESFLLLYVYLMLILFLSSFFLSESSSLFSSCKLRRQFYLNGMHKPGDVVLGGLFEVHYTSVFPELTFTSEPKQLSCQGFDPPGFRHAMTMAFAINEINKNSNLLPNVTLGYSLYDNCATLVIGFSAALLLASGREEQFLLQENCLGTPPVLGIVGDSISTSSIATSDVLGLFKLPIVSYFATCSCLSDRQRFPSFFRTIPSDAFQVRAMIQILKHFRWTWVGLLVSDDDYGLHVARSFQSDLTQSGGGCLSYSEILPWGEKTAELKRIVDVMKESTARVVIVFAHRIHMIQLMEEVVRQNVTGLQWMASEAWTAAPVLQTPRLMPYLGGTLGIAIRRGEISGFRDFLLRICPDLHDNNYGHSMVRQFWEYIFQCRFAPPPAGWVEAGGDLCTGHEDLESVETEFLDVSNLRPEYNIYKAVYALAYALDDMLQCQPGRGPFSGHSCATLQTLEPWQLMYYLENVNFTTPFGDEVSFDENGDALPIYDIMNWLWLPDGRTKVQSVGVVKKSASKVEELTLDEDKIFWNFDIKQPPLSVCSDSCLPGTRMARKKGQPVCCFNCVPCSEGKFSNDTDSMECTSCPEDFWSSPQRDHCVPKKTEFLSYHELLGICLTTTSLLGTFISALVLGVFIYHRSTPMVRANNSELSFLLLMSLKLCFLCSLLFIGRPKLWTCQLRHAAFGISFVLSVSCILVKTMVVLAVFKASKPGGGGSLKWFGAVQQRGTVIVLTSIQAAICTAWLVSASPAPHKNTQYYNDKIVYECVVGSTVGFAVLLGYIGLLAILSFLLAFLARNLPDNFNEAKLITFSMLIFCAVWVAFVPAYVNSPGKYADAVEVFAILASSFGLLVALFGPKCYIILLRPERNTKKAIMGRETMKT
>LOCXPOlfC35.652.HIT1.OlfC.2R.883.ANF_receptor.exons9.SUPER_7.Sebastes_umbrosus
MGAFIDTFLLLYVYLILILFSSYFFLSESSSLLSPCKIRRQFYLNGMHQPGDVVLGGLFEVHYTSVFPKLTFTSEPKQLSCQGFDPPGFRHAMTMAFAINEINKNSNLLPNVTLGYSLYDNCATLVIGFSAALLLASGREEQFLLQENCLGTPPVLGIVGDSISTFSIATSDVLGLFKLPIVSYFATCSCLSDKRRFPSFFRTIPSDAFQVRAMIQILKRFGWTWAGLLVSDDDYGLHVAQSFQSDLTQSGGGCLAYSEILPWGENPSELKRIVEVMKKSTARVVIVFAHRIHMIQLMEEVVRQNVTGLQWMASEAWTATAVLQTPRLMPYLGGTLGIAIRRGEISGLRDFLLRIRPDLHDDNYGHSLVRQFWEYTFQCRFAPPPAGWVEAGGDLCSGHEDLESVETEFLDVSNLRPEYNIYKAVYALAYALDDMLHCQPRRGPFSGHSCSTLQTMEPWQLMFYLEKVNFTTQFGDQVSFDENGDALPIYDIMNWLWLPDGRTKVQNVGVVKKSASKGEELILDEDKIFWNFDSKQVSPFYCLCSESCPPGTRMARKKGQPVCCFDCVPCSEGKFSNDTDSMECTSCPEDFWSSPQRDHCVPKKTEFLSYEEILGICLTATSLLGTFICAVVLGIFTCHRSTPMVRANNSELSFLLLVSLTLCFLCSLLFIGRPRLWTCQLRHAAFGISFVLSVSCILVKTMVVLAVFKASKPGGGASLKWFGAVQQRGTVMVLTSIQAAICTAWLVSASPAPHKNTQYYNDKIVYECVVGSTVGFAVLLGYIGLLAILSFLLAFLARNLPDNFNEANLITFSMLIFCAVWVAFVPAYVNSPGKYADAVEVFAILASSFGLLVALFGPKCFIILLRPEKNTKKAIMGRGTTKT
>LOCXPOlfC37.657.HIT1.OlfC.2R.866.ANF_receptor.exons8.SUPER_7.Sebastes_umbrosus
MEISALFSGLILSLGLCELNSALALNGYGDGVKQRDGINTEASSVKCKLQGTTRLPAFSMDGDYVIGGVFSIHYDMHTVKHNYTTMPEPLRCTGSIDSRELRFSRAMVFAIEEINNSTELLPGIKLGYQIYDSCASVPVAVHVAFQLSSGLDPVFYPGDNCSQSGMVMAIVGESGSTPSISMLRIIGPFNIPQVSHFATCACLSDKQQYPSFFRTIPSDQFQADALAKLVKHFGWTWIGAVRSDSDYGNNGMASFLDAAHKEGICVEYSESFYRTHPRNKIQRVADVIRRSTATVVVAFTSPGDMRILLEELSLEPSPPRQWIGSEAWVTDPDMLRFSFCAGAIGFGIEQSVIPGLRDFLLDLSPPKVAASLVFTEFWEDAFNCRLGTNKSVCDGTEDIETIQSPYTDTSQLRITNMVYKAVYAIAHAIHNAVCQETNSITQCDKFARIESKKVLTQLKKVHFSQNGYNVSFDAKGDPVATYELINWQKSQSGSIELVTVGHYDASLPVGQEFRINRNLTWVEGGTQVPVSVCTDSCPPGTRKVLQKGKPICCYDCILCPEGDISNATDSPDCFPCPKEFWPNAERDTCLPKPVEFLSFNEVLGIILAAFSVGGACLAIITAAVFYHHRTSPIVRANNSELSFLLLFSLTLCFLCSLTFIGAPSEWSCMLRHTAFGITFVLCMSCVLGKTIVVLMAFKATLGSNVMKWFGPPQQRMTVVSFTFIQVLICTIWLVLSPPFPMKNLTTYKERIILECALGSAIGFWAVLGYIGLLAVFCFVLAVLARKLPDNFNEAKLITFSMLIFCAVWITFIPAYISSPGKFTVAVEIFAILASSFGLILCIFAPKCFIILFKPEKNTKKHLMNKN
>LOCXPOlfC38.665.HIT1.OlfC.2R.876.ANF_receptor.exons8.SUPER_7.Sebastes_umbrosus
MEISALVIGLILSLGLCKLNSDLALNGSGGGVKQKAGFTEAGVNNEDSSVKCKLQGTTRLPAFSMDGDYIIGGVFSIHYNMHTVKHNYTTMPEPLRCTGSIDSRELRSSRGMVFAIEEINNSTELLPGIKLGYQIYDSCASVPVAVHVAFQLSSGLDPVFYTGDNCSQSGMVMAIVGESGSTPSISMLRIIGPFNIPQVSHFATCACLSDKQQYPSFFRTIPSDQFQADALAKLVKHFGWTWIGAVRSDSDYGNNGMASFLDSAHKEGICVEYSESFYWTHPHSKIQRVADVIRRSTATVVVAFTSPGDMRILLEELSLEPSTPRQWIGSEAWVTDKDMLRFSFCAGAIGFGIEQSVIPGLRDFLLDLSPPKVASSPVFTEFWEDTFNCRLGTSAATDKSVCDGTEDIETIQSPYTDTSQLRITNMVYKAVYAIAHAIHNAVCQETNSITLCDKFARIESNEVLTQLKKVHFSQNGYNVSFDAKGDPVATYELVNWQKTESGSLELVTVGHYDASLPVGQEFRINRNLTWVEGGTQVPVSVCTDGCPPGTRKVLQKGKPICCYDCILCPEGEMSNATDSPDCFPCPKEFWPNAERDTCLPKPVEFLSFNEVLGIILAVFSVGGACLAIITAAVFYRHRTSPIVRANNSELSFLLLFSLTLCFLCSLTFIGAPSEWSCMLRHTAFGITFVLCMSCVLGKTIVVLMAFKATLPGSNVMKWFGPPQQRMTVVSFTFIQVLICTIWLVLSPPFPKKNLTTYKERIILECALGSAIGFWAVLGYIGLLAVFCFVLAVLARKLPDNFNEAKLITFSMLIFCAVWITFIPAYISSPGKFTVAVEIFAILASSFGLILCIFAPKCFIILFKPEKNTKKHLMNKN
>LOCXPOlfC41.677.HIT1.OlfC.2R.871.ANF_receptor.exons8.SUPER_7.Sebastes_umbrosus
MEISALIIGLILSLGLCELNSALALNGSGDGVKQMAGVNTEDSSVKCKLQGTTRLPAFSMDGDYVMGGVFAIHYYLHTVKHNYTSMPEPLRCTGSIVSRELRFSRAMVFAIEEINNSTELLPGIKLGYQIYDSCASVPVAVHVAFQLSSSLDPVFYTGDNCSQSGMVMAIVGESGSTPSISMSRIIGPFNIPQVSHFATCACLSDKQQYPSFFRTIPSDQFQADALAKLVKHFGWTWIGAVRSDSDYGNNGMASFLDSAHKEGICVEYSESFYRTNPHSKIQRVADVIRRSTATVVVAFTSPGDMRILLEELSLEPSPPRQWIGSEAWVTDPDMLRFIFCAGAIGFGIEQSVIPGLRDFLLDLSPPKVAASPVFTEFWEDTFNCRLGTSAARDKSVCVGTEDIETIQSPYTDTSQLRITNMVYKAVYAIAHAIHNAVCPETNSITQCDKFARIESKEVLTQLKKVNFSQNGYDVSFDANGDPVATYELVNWQKTESGSIELVTVGHYDASLPVGQEFRINRNLTWVEDGTQVPVSVCTDSCPPGTRKVLQKGKPICCYDCILCPEGEISNDTDSPDCFPCPKEFWPNAERDTCLPKPVEFLSFNEVLGIILAAFSVGGACLAIITAAVFYHHRTSPIVRANNSELSFLLLFSLTLCFLCSLTFIGAPSEWSCMLRHTAFGITSVLCMSCVLGKTIVVLMAFKATLPGSNVMKWFGPPQQRMTVVSFTFIQVLICTIWLVLSPPFPKKNLTTYKERIILECALGSAIGFWAVLGYIGLLAIFCFVLAVLARKLPDNFNEAKLITFSMLIFCAVWITFIPAYISSPGKFTVAVEIFAILASSFGLIMCIFAPKCFIILFKPEKNTKKHLMNKN
>LOCXPOlfC39.684.HIT1.OlfC.2R.870.ANF_receptor.exons8.SUPER_7.Sebastes_umbrosus
MEISALVIGLILSLGLCELKSALALNGSGDGVKQKAGVNTEDSSVKCKLQGTTRLPAFSMDGDYVMGGVFAIHYNMHTVKHNYTTMPEPLRCTGSIVSRELRFSRAMVFAIDEINNSTDLLPGIKLGYQIYDSCASVPVAVHVAFQLSSGLDPVFYTGDNCSQSGMVMAIVGDSGSTPSISMSRIIGPFNIPLVSHFATCACLSDKQQYPSFFRTIPSDLFQADALAKLVKHFGWTWIGAVRSDSDYGNNGMASFLDAAHKEGICVEYSESFYRTNPRRRIQRVADVIRRSTAMVVVAFTSPGDLRILLEELSLEPSPPRQWIGSESWVTHPDMLRFKVCAGAIGFGIEQSVIPGLRDFLLDLSPPKVAASPVFTEFWEDVFNCRLGKSAATDKSLCDGTEDIETIQSPYTDTSQLRITNMVYKAVYAIAHAIHNAVCQETNSITQCDKFARIESKKVLTQLKKVNFSQNDYDVSFDANGDPLATYELVNWQKTESGSIELVTVGHYDVSLPMGQEFRINKNLTWVEDGTQVPVSVCTDSCPPGTRKVLQKGKPICCYDCILCPEGEISNATDSPDCFPCPKEFWPNAERDTCLPKPVEFLSFNEVLGIILAAFSVGGACLAIITAAVFYHHRTSPIVRANNSELSFLLLFSLTLCFLCSLTFIGAPSEWSCMLRHTAFGITFVLCMSCVLGKTIVVLMAFKATLGSNVMKWFGPPQQIMTVVSFTFIQVLICTIWLVVSPPFPKKNLTTYKERIILECALGSAIGFWAVLGYIGLLAVFCFVLAVLARKLPDNFNEAKLITFSMLIFCAVWITFIPAYISSPGKFTVAVEIFAILASSFGLIMCIFAPKCFIILFKPEKNTKKHLMNKN
>LOCXPOlfC40.692.HIT1.OlfC.2R.872.ANF_receptor.exons8.SUPER_7.Sebastes_umbrosus
MEISALVIGLILSLGLCELNSALALNGSWEGVKQNAGLNTEASSVKCKLQGTTRLPAFSMDGDFIIGGVFSIHYNMHTVKHNYTIMPEPPRCTGSISLRELRFSRAMVFAINEINNSTELLPGIKLGYQIYDSCASVPVVVHVAFQLSSGLEPVFYTGDNCSQSGMVMAIVGESGSTPSISMSRIIGPFNIPQVSHLATCACLSDKQQYPSFFRTIPSDQFQADALAKLVKHFGWTWIGAVRSDSDYGNNGMASFLDAAQKEGICVEYSESLHWTNQRSKIQRVADVIRRSTAMVVVAFISAGDLRILLEELSLEPSPPRQWIGSESWVTHPDMLRFKVCVGAIGFGIEQSVIPGLRDFLLDLSPPKVAASPVLTEFWEDTFNCRLGTSAATDKSVCDGTENIEVIQSPYTTSQFRITNMVYKAVYAIAHAIHNAVCQETNSITQCDKFARIDTKKVLTQLKKVHFSQNGYDVSFDANGDPVATYELINWQKTESGSIKMVTVGHYDASLPVGQEFRINRNLTWVEGGTQVPVSVCTDSCPPGTRKVLQKGKPICCYDCILCPEGEISNATDSPDCFPCPKEFWPNAERDTCLPKPVEFLSFNEVLGIILAAFSVGGACLAIITAAVFYRHRTSPIVRANNSELSFLLLFSLTLCFLCSLTFIGAPSEWSCMLRHTAFGITFVLCMSCVLGKTIVVLMAFRATLPGSNVMKWFGPPQQRMTVVSFTFIQVLICTIWLVLSPPFPMKNLTTYKERIILECALGSAIGFWAVLGYIGLLAVFCFVLAVLARKLPDNFNEAKLITFSMLIFCAVWITFIPAYVSSPGKFTVAVEIFAILASSFGLIMCIFAPKCFIILFKPEKNTKKHVMNKNQS
>LOCXPOlfC41.701.HIT1.OlfC.2R.871.ANF_receptor.exons8.SUPER_7.Sebastes_umbrosus
MEISALVIGLILSLGLCELNSALALNGSGDGVKQMVGVNTEPSSVKCKLQGTTRLPAFSMDGDYVMGGVFAIHYNMHTVKHNYTTMPEPLRCKGSIKSRELRSSRAMVFAIEEINNSTELLPGIKLGYQIYDSCASVPVAVHVAFQLSSGLDPVFYTGDNCSQSGMVMAIVGESGSTPSISMSRIIGPFNIPQVSHFATCACLSDKQQYPSFFRTIPSDQFQADALAKLVKHFGWTWIGAVRSDSDYGNNGMASFLDAAHKEGICVEYSESFYRTNQRSRIQRVADVIRRSTATVVVAFSSAGDMRILLEELSLEHSPPRQWIGSEAWVTDPDLLRFSFCAGAIGFGIEQSVIPGLRDFLLDLSPPKMAASPVLTEFWEDTFNCRLGTSAASDKSVCDGTEDIETIQSPYTDTSQLRITNMVYKAVYAIAHAIHNAVCQETNSITQCDKFARIESKEVLTQMKKVNFSQNGYDVSFDANGDPVATYELVNWQKTESGSIEMVTVGHYDASLPVGQEFRINRNLTWVEGGTQVPVSVCTDSCPPGTRKVLQKGKPICCYDCILCPEGEISNATDSPDCFPCPKEFWTNAERDTCLPKPVEFLSFNEVLGIILAAFSVGGAFLAIITAAVFYHHRTSPIVRANNSELSFLLLFSLTLCFLCSLTFIGAPSEWSCMLRHTAFGITFVLCMSCVLGKTIVVLMAFKATLPGSNVMKWFGPPQQRMTVVSFTFIQVLICTIWLVLSPPFPKKNLTTYKERIILECALGSAIGFWAVLGYIGLLAVFCFVIAVLARKLPDNFNEAKLITFSMLIFCAVWITFIPAYVSSPGKFTVAVEIFAILASSFGLILCIFAPKCFIILFKPEKNTKKHLMNKN
>LOCXPOlfC42.709.HIT1.OlfC.2R.867.ANF_receptor.exons8.SUPER_7.Sebastes_umbrosus
MEISALFIGMILSLGLCELNSALVLNGSGEVVKQRAGLSTEDASVKCKLQGTTRLPAFSVDGDFIIGGVFSIHYNMHTVKHNYTIMPEPPRCTGSINSRELRFSRAMVFAIEEINNSTELLPGIKLGYQIYDSCASVPVAMHVAFQLSSGLDPVFYTADNCSQSGMVMAIVGESGSTPSISMSRIIGPFNIPQVSHFATCACLSDKQQYPSFFRTIPSDQFQADALAKLVKLFGWTWIGAVRSDSDYGNNGMASFLDAVHKEGICVEYSESFYRTNPRSRIQRVADVIRRSTAMVVVAFISAGDMRILLEELSLEPSPPRQWIGTESWVTHPDMLRFKFCAGAIGFGIGQSIIPGLRDFLLDLSPPKVAASPVFTEFWEDIFNCRLGKNKRVCDGTEDIEMIQSPYTDTSQFRITNLVYKAVYAIAHAIHNAVCQDINSITQCDKLARIESKKVLTQLKKVHFSQNGYDVSFDANGDPVATYELVNWQKSESGSIELVTVGHYDASLPVGKEFRINRNLTWVEGGTQVPVSVCTDSCPPGTRKVLQKGKPICCYDCILCPEGEISNATDSPDCFPCPKEFWPNAERDTCLPKPVEFLSFNEVLGIILAAFSVGGACLAVITAAVFYRHRTSPIVRANNSELSFLLLFSLTLCFLCSLTFIGAPSEWSCMLRHTAFGITFVLCMSCVLGKTIVVLMAFRATLPGSNVMKWFGPPQQRLTVVSFTFIQVLICTIWLVLSPPFPMKNLTTYKERIILECALGSAIGFWAVLGYIGLLAVFCFVLAVLARKLPDNFNEAKLITFSMLIFCAVWITFIPAYISSPGKFTVAVEIFAILASSFGLILCIFAPKCFIILFKPEKNTKKHLMNKS
>LOCXPOlfC43.714.HIT1.OlfC.2R.866.ANF_receptor.exons8.SUPER_7.Sebastes_umbrosus
MEISVLVIGLILSLGLCELNSALALNGPWEGVKQNAGLSTEASSVKCKLQGTIRLPVFSMDGDYIIGGVLSIHHYMHTVKHNYTTMPEPPRCTGSVDGRDLRFSRAMIFAIEEINNSTELLPGIKLGYQIYDSCASVPVAVHVAFQLSSGLDPVFYTGDNCSQSGMVMAIVGDSESTPSISMSRIIGPFNIPQVSHFATCACLSDKQQYPSFFRTIPSDQFQADALAKLVKHFGWTWIGAVRSDTDYGNNGMASFLDAAHKEGICVEYSESFYRTHPRNKIQRVADVIRRSTAMVIVAFISAGDLMILLEELSLEASPPRQWIGSESWVTDPDMLRFKFLAGAVGFGTEQSVIPGLRDFLLDLSPPKVAASPVLTEFWEDTFNCRLGTNKSVCDGTEDIEMIQSPYTDTSQLRITNMVYKAVYAIAHAIHNALCQETNSITQCDKFARIEPKKVLTQLKKVNFSQNGYDVSFDANGDPVARYELVNWQKSESGSIEFVTVGHYDASLPVGQEFRINRNLTWVKGDTQVPVSVCTDSCPPGTRKVLQKGKPICCYDCILCPEGEISNATDSPDCFPCPKEFWTNAERDTCLPKPVEFLSFNEVLGIILAAFSVGGACLAIITAAVFYHHRTSPIVRANNSELSFLLLFSLTLCFLCSLTFIGAPSEWSCMLRHTAFGITFVLCMSCVLGKTIVVLMAFKATLGSNVMKWFGPPQQRMTVVSFTFIQVLICTIWLVVSPPFPKKNLTTYKERIILECALGSAIWFWAVLGYIGLLAVFCFVLAVLARKLPDNFNEAKLITFSMLIFCAVWITFIPAYVSSPGKFTVAVEIFAILASSFGLILCIFAPKCFIILFKPEKNTKKHLMNKN
>LOCXPOlfC44.187.HIT1.OlfC.2R.872.ANF_receptor.exons8.SUPER_7.Sebastes_umbrosus
MEISALFIGLILSLGMCELNSALDLNGSGDGEKQRAGLSTEDSSVKCKRQGTTRLPAFSMDGDYVIGGVLSIHHYMHTVKHNYTTMPEPLRCKGSIDSRELRFSRAMVFAIDEINNSTEMLPGIKLGYQIYDSCASVPVAVHVAFQLSSGLDPVFYTGDNCSQSGMVMAIVGESGSTPSISMSRIIGPFNIPQVSHFATCACLSDKQQYPSFFRTIPSDQFQADALAKLVKHFGWTWIGAVRSDSDYGNNGMASFLDAAHKEGICVEYSESFYRTHPRNKIQRVADVIRRSTAMVIVAFTTSGDLMILLEELSLEPSPPRQWIGTESWVTDPDMLRFKFCAGAVGFGTEQSVIPGLRDFLLDLSPPKVAASPVLTEFWEDTFNCRLGTSTATDKSVCDGTEDIETIQSPYTDTSQLRITNMVYKAVYAIAHAIHNAVCQETNSITQCDKFARIESKKVLTQLKKVSFSQNGYDVSFDANGDPVATYELVNWQKSESGSIEMVTVGHYNASLPVGQEFRINRNLTWVEDGTQVPVSVCTDSCPPGTRKVLRKGKPICCYDCILCPEGEISNATDSPDCFPCPKEFWPNAERDTCLPKPVEFLSFNEVLGIILAAFSVGGACLAIITAAVFYHHRKSPIVRANNSELSFLLLFSLTLCFLCSLTFIGAPSEWSCMLRHTAFGITFVLCMSCVLGKTIVVLMAFKATLPGSNVMKWFGPPQQRMTVVSFTFIQVLICTIWLVLSPPFPMKNLTTYKERIILECALGSAIGFWAVLGYIGLLAVFCFVLAVLARKLPDNFNEAKLITFSMLIFCAVWITFIPAYVSSPGKFTVAVEIFAILASSFGLILCIFAPKCFIILFKPEKNTKKHLMNKNV
>LOCXPOlfC44.194.HIT1.OlfC.2R.870.ANF_receptor.exons8.SUPER_7.Sebastes_umbrosus
MEISALFIGLILSLGLCELNSALVLNGSGVGVKQRAGLSTEDSSVKCKLQGTTRLPAFSMDGDYIIGGVLSIHHYMHTVKHNYTTMPEPLRCKGSIDSRELRFSRAMVFAIEEINNSTELLPGIKLGYQIYDSCASVPVAVHVAFQLSSGLDPVFYTGDNCSQSGMVMAIVGESGSTPSISMSRIIGPFNIPQVSHFATCACLSDKQQYPSFFRTIPSDQFQADALAKLVKHFGWTWIGAVRSDSDYGNNGMASFLDAAHKEGICVEYSESFYRTNPRSRIQRVADVIRRSTAMVVVAFTSSGDLRILLEELSLEPSPPRQWIGSESWVTDPDMLRFSFCAGAIGFGIEQSVIPGLRDFLLDLSPPKVAASPVLTEFWEDAFHCRLGTSAATDKSVCDGTEDIETIQSPYTDTSQLRITNMVYKAVYAIAHAIHDAVCQETNSITQCDKFTRIESKKVLTQLKKVSFSQNGYDVSFDANGDPVAIYELVNWQKTESGSIELVTVGHYDASLPVGQEFRINRNLTWVKGGTQVPVSVCTDSCPPGTRKVLQKGKPICCYDCILCPEGEISNATDSPDCFPCPKEFWPTAERDTCLPKPVEFLSFNEVLGIILAVFSVGGACLAIITAAVFYRHRTSPIVRANNSELSFLLLFSLTLCFLCSLTFIGAPSEWSCMLRHTAFGITFVLCMSCVLGKTIVVLMAFKATLGSNVMKWFGPPQQRMTVVSFTFIQVLICTIWLVVSPPFPMKNLTTYKERIILECALGSAIGFWAVLGYIGLLAIFCFVLAVLARKLPDNFNEAKLITFSMLIFCAVWITFIPAYVSSPGKFTVAVEIFAILASSFGVILCIFAPKCFIILFKPEKNTKKHLMNKN
>LOCXPOlfC45.202.HIT1.OlfC.2R.873.ANF_receptor.exons9.SUPER_7.Sebastes_umbrosus
HLCVLIVFFSSFLLPVFSSLSLSCKLRRQFHLNGLHKLGDVILGGLFEVHYSPVFPELSFTTEPNQPRCQGFDILGFRHSQTMAFAINEINMNTNLLPNVTLGYSLYDNCATLGIAFRASLSLASGQEEQFLLDETCEGAPPVLGIVGDSYSTFTIAMSSVIGLYKLPIVSYFATCPCLSDRQRFPSFFRTIPSDTFQVRAMIQILMHFGWTWAGLLVSDDDYGLHAARSFQSDLAQSGGGCLAYSEILPWGNDPSELGRIVDLIKTSTARVVIVFAHETHMIHLMEEVVRQNVTGRQWIASEAWTAAAVLQTPRLMPYLGGTLGIAIRRGEIPGLRDFLLRIRPDLHYNNSYGNNIVRQFWEYTFPCRFAPPPAGWVMAGGDLCTGQEDLESVETELLDVSELRPEYNVYKAVYALAYALDDMLRCAPGRGPFSGHSCASLQRLEPWQLVHYLQNVNFTTSFGDRVSFDENGDALPIYDIMNWLLLPDGRIKVESVGEVKESAKGEELTLDEDKIFWNFESKQVISAPPRSVCSESCPPGTRMARKKGQPECCFDCIPCSEGKISNETDSMECTSCPEDFWSSSQRDHCVPKKTEFLSYQEPLGICLTTTSLLGTFICAVVLGIFIFNRSTPMVRANNSELSFLLLASLKLCFLCSLLFIGRPRLWTCQLRHAAFGISFVLCVSCILVKTMVVLAVFKASKPGGGGSLKWFGAVQQRGTVMVLTSIQAAICIAWLVSASPAPYKNTQYHNDKIVYECVVGSTVGFAVLLGYIGLLAILSFLLAFLARNLPDNFNEAKLITFSMLIFCAVWVAFVPAYVNSPGKYADAVEVFAILASSFGLLVALFGPKCFIILLRPERNTKKEIMGRGIAKS
>LOCXPOlfC46.205.HIT1.OlfC.2R.856.ANF_receptor.exons13.SUPER_7.Sebastes_umbrosus
GITHSLPHCVKLADSEPLALHSGGDVVIGGLFPLHYVAPKPQHSYHSKPQLTSCSGFDHRAFRWMMTMVFAVEEINRNSSLLPGVKLGYRIMDSCDHVHTSLQALLSLVSTSKALTIRRTQSQTLPSCLADSPVPAVIGLASSSPTRAIAHTLGPFSLPLVSYFATCACLTDKHMYQSFLRTVPSDLFQVRGLVQLVTFLGWFWVGTIGTTDDYSHYGIQAFSNQFRQQGGCLAFHLTIPKSPTATEIQEMADKLQSSTAQVVVVFATEGQLLDLLLELAQRNVTGIQWVASEAWVTASLLTSPKFHPLLEGTLGFSFPGVGIPGLKEFLLNVRPSPKPGMAFVNMFWEELFGCRLDTFKASADKNYKGDAEKPVCTGSEDLKYTDSSFTDVSQVRISYNVYKAVYAIAHALHTLLNCDSAVHNKGMCDNNKSFTSRELLHHLKTVNFTNQFEEKVYFDSNGEPVPLYDIINWQKDSSGEIRFIKVGSYDGSAPLREQLQIKQSTIVWTKGQSQVPVSQCSVPCPPGSRSARRPGEPHCCFDCLPCADGEISNQTGSTECTKCAEYYWPDKDQVKCVAGVEEFLSFHDTMGIILVALTLLGVVLTTIVTVVFQSFRSTPIVKANNSEISFLLLLSLKLCFLCSLVFIGQPSLWTCRLRQAAFGISFVLCLSCLLVKTIVVLLAFRANVPGSRALKRFGPPQQRTLILCTTAPQLCLCAGWLLGAPPLPFKNTNYQASTGKIVVECTETWPLGFYLVLGYIGLLAFICLLLAFLGRKLPDTFNEAKLITFSMLIFWAVWISFIPAYVSSPGKFTVAVEVFAILASSFGLLLCIFLPKCYIILLRPQRNIKKGMTGKY
>LOCXPOlfC46.209.HIT1.OlfC.2R.856.ANF_receptor.exons13.SUPER_7.Sebastes_umbrosus
GITHSLPHCVKLADSEPLALHSGGDVVIGGLFPLHYVAPKPQHSYHSKPQLTPCNGFDHRAFRWMMTMVFAVEEINHNSSLLPGVKLGYRIMDSCDHVHTSLQALLSLVSPSESVTNRSTQSQTLPSCLADSPVPAVIGLASSSPTRAVAHTLGPFSLPLVSYFATCACLTDKHMYQSFLRTVPSDLFQVRGLVQLVTSLGWLWVGTIGTTDDYSHYGIQAFSNQFRQQGGCLAFHLTIPKSPTAAEIQEMADRLQISTAQVVVVFANEGQLLDLLLELAQRNVTGIQWVASESWVTAILLTSPKFHPLLEGTLGFSFPGVGIPGLKEFLLNVRPSPKPGMAFVNMFWEELFGCRLDTFKASADENYKGDDEKPVCTGSEDLRYTDSSFTDVSQVRISYNVYKAVYAIAHALHTLLNCDSAVHNKGMCDNNKSFSSRELLHHLKTVNFTNQFEEKVYFDSNGEPVPLYDIINWQKDSSGEIRFIKVGSYDGSAPLREQLQIKQSTIVWTKGQSQVPVSQCSVPCPPGSRQARRPGEPHCCFDCLPCADGKISNQTSSTECTKCAEYYWPDKDQVKCVAGVEEFLSFHDTMGIILVALTLLGVVLTTIVTVVFQSFRSTPIVKANNSEISFLLLLSLKLCFLCSLVFIGQPSVWTCRLRQAAFGISFVLCLSCLLVKTIVVLLAFRANVPGSRALKRFGPPQQRTLILCTTAPQLCLCAGWLLGAPPFPFKNTNYQASTGKIVVECKEPWPLGFYLVLGYIGLLAFICLLLAFLGRKLPDTFNEAKLITFSMLIFCAVWISFIPAYVSSPGKFTVAVEVFAILASSFGLLLCIFLPKCYIILLQPQRNIKKGMTGKY
>LOCXPOlfC47.211.HIT1.OlfC.2R.869.ANF_receptor.exons8.SUPER_7.Sebastes_umbrosus
MTLLLLFPLLYCLCVLTITFNPISSVTAPPSSAAKVCTLQNSFEPGFVAKGDYDIGGIFPLHYNQEMPDLNCTYRPPPVKCNGFDPRAFRWAQTMRLAVEEINQSAELLPHHTLGYKIFDSCAYPLTGQRAAMAVLNGLSEDGSPKCSGASPLLAVIGESGSAQSIVVSRILQPFRIPMISYFSSCACLTDRRKYPTFFRVIPNDDYQVKAIAQLLVRFNWTWVGLVRGDHEYGRFAVQGLLRELQGTKVCVAYREMIPLLYNRQRALEIMQVMRSSSAKVVVVFSAEGEMTPFLRDYMAQNITGIQWVASEAWVTASVFTGSEYYPYLGGTIGFGIRKGPISRLGDYLQTVNPQMYPNNILVKELWEALYGCDPSLSPGSQLPPCSGQESLLEQHSAYMNTSSPRVAYNVYKAVYAVAHSLHNLLLCQPGSGPFQNNSCAQSNNIHPWQLQYYLQEVTFNIAGEEVNFDLKGDSIPYYDILNWQRGTGGSIEFLNVGLFDGTKPDGEELTIQEDRIMWAGHQSEASCSHLSVCSTSCLPGSRKAVRRGEPVCCFDCVPCDSGKINNQTNSIECTFCPEDFWSNNNRTACIPKKVEFLAYDSLGIALTVISVVGACLTIAVFAVFFHHRNTAIVRVNNSELSLFILLALTLCFLCSLVFIGEPTSWSCMLRHTAFSITFSLCISCILGKTLVVLAAFTATRPGDNIMKWLGPKQQRAIILICTIIQVVICAAWLIDAPPFPSRNTQYERSKIILECSVGSSLAFWCVLGYIGLQACLCFVLAFLARKLPGNFNEAKFITFSMLIFCAVWFTFIPAYISSPGNYADAVESFAILASSFGLLFCLFAPKCYIILLRPEKNTKQHLLGKEKK
>LOCXPOlfC48.213.HIT1.OlfC.2R.850.ANF_receptor.exons6.SUPER_7.Sebastes_umbrosus
LQRAVILSLLILYLNTVYGCELFSRFDMPSLFKQGDIMIGGIFPVFNKEISSTFTFESKPPGAKCEGIDLRAFRWTQVMIFAIEEINKDPALLPNISLGYRILNSCASPTNTLRAALTLASGPEEMELNCPPAISALIAESGSSQSLAVAGTLGPFQVPIVSYFSTCACLSDRAKYPTFFRTIPSDYFQAKALASLVKRFGWQWIGAIQSDNDYGRNGILAFTEEVKKHGVCIAFVGTILRTYTMDKILDVVEMIKQSTVKVILAFVPEGDFYPLMKEVVKQNITGIQWIASEAWITAARPSTPEIYRAFGGALGFVVQKMAIPNLKPFLTGISPYADPTAAFVRDFWEIMVGCRPVLPGEHTGTDAEICTGYETLTNSQDMFFNVTQLRVSYNVYKAVYSIAHALHQLVFCKPVGEKTVRPCLNISEIQPKEVTDHLQRVNFTNQFGDDVFFDANGDPPASYDIINWQLIDGQVQHVTLGHFASTAKGDYKLSIQEEEIVWRTGKMVPTSVCSNICPVGTRKAQIKGKPTCCFDCIPCADGTIANSTGATDCTPCLQEYWSNEGKDECIPKTIEFLTYHEPLGIAITVVSLLGASLSLATMMVFIHYKETPVIKASNSELSLFLLFSLFLCFLCPLTFIARPTVWTCIFRHTAFGLTFALCISCVLGKTIVVVTAFKATFPGNKFAGKFGPAQQRIIVCSCTLIQILICVLWLKLNPPFPDMVFRYSNKKIVLECNTGSEAAFYAVLGYIGILAIICLVLAFLARKLPDNFNEAKFITFSMLIFCAVWITFFPAYVSSPGKFTVAVEIFAILSSAFGLFISIFAPKLYIILIKPEENTKKHVMRKTLNQ
>LOCXPOlfC49.215.HIT1.OlfC.2R.843.ANF_receptor.exons6.SUPER_7.Sebastes_umbrosus
ITVILFTLLARARSENQSCKVIGQTGFMEFSKEGDLIIGGVFSMSSTRKLIDNGYQAFPQTYCKKLNDRELKFARTVIFTMEEINRDTKLLPGVRLGYRLYNGCGSENLIRAAIEAVNGEESTGCKGQIQALLGHSSSGVSEDINLILSPLSIPQVSHLSTCACLSDKRLYPTFFRTVPSDRFQIIGLVQLMKYFDWRWVGVIFSESLYSKQGTDEFIKEAKKEAICVEYSLPHSKTSQAELNAIVETLRESSSKVVLLFMSLSYTKSFLSEIQKYNITGKQWLGGEAWITQVDLASVKRKSILQGAMGFALPQAAIPGLEEFLLSLKPSDEPQSTIIEAFWKKFFDCSFSQSNTTAMCTGTEDLRTVSSDYTDVRHFRAENNVYKAVYLVAYALHALLQCENGSNPTTGKPCVNKNEVQPKLVLEHITNVNFTTQNGAKVFFDENGDSVAQYDLVNWQMKEDGSAEIVNIGQYDTSFPEGEKFKLKDNIKIVWGGNSNEMTRSVCREPCPPGTRKAMNKFKPVCCFDCFECPEGTISNQTNSPDCLICPPEFWPNEKKDECLRKPTEYLSYKEIMGALLTGFGCVGVFLSLLTSIIFFTHKETPIVKANNSELSFLLLFSLKLCFLCSLTFIGRPSEWSCMLRHTAFSITFVLCISCVLGKTIVVLMAFRATLPGSNVMKWFGPAQQRLSVLAFTLIQVVICILWLSINPPFPKRNMKYYKEKIILECALGSPVGFWAVLGYIGLLALLCFILAFLARKLPDSFNEAKLITFSMLIFCAVWIAFIPAYVSSPGKFTVAVEIFAILASSFGLLVCIFFPKCYIIIFRPERNSRKHLMGKIPPR
>LOCXPOlfC75.221.HIT1.OlfC.2R.849.ANF_receptor.exons6.SUPER_7.Sebastes_umbrosus
NEAMPLLKLVLLVLLIRRGAPVCQLQGRTQPPELTKAGDFVLGGIFTFRTGYRGSVPTFQTLPDPPMCLRINVREFKFAQTMIFSIQEINQNPAILPNHTLGYKIYNSCGMTNIIKSALDLASGQREIIDERNCTKADTAQAVLGHSGSAPTVGFARIIGRFQIPVLSHFATCACLSNRDEFPSFFRTIPSDLHQSRALAKLVKHFGWTWVGAISNKNDYGINGIAAFIQAAEKEGVCIEYYRAFEQTGPLQELSKVVEAVKHSTSKVIVAFMSHREVKVLASELYKQNVTGLQWVGSDAWITDHSLTDSEGHSILVGSLGFVVSRAKIPGLEEHLRRLRPSQFPDSRFVRDFWEDMFDCVLNDTQRKPCSGSESLQNVQSYFTDVSELRFINNVYKSVYAVAHALHSLVTCEEGRGPFYSGSCADTKHIQPWQVLHYLQNINFTTSQGERVTFDPDGDPPARYELINLLHVTSGIMRVATVGVFDATLPHDHQFIMNDMKIVWGGGSHTVPVSVCSESCPPGKRKVLQKRKPVCCYDCIPCAEGEISNITDSMDCVKCPIDYWPNTRGDTCILKEIEFLSYAEIMGIILTLFCLMGAILTSMIAQVFFQFRETPIVRANNSELSFLLLFSLTLCFLCSLTFIGRPSEWSCMLRHTAFGITFVLCISCVLGKTIVVLMAFKATLPGSNVMKWFGPLQQRLSVLAFTLIQILICILWLTINPPFPFKNVKHYKEKIILECALGSSLGFWAVLGYIGLLAVLCFVLAFLARELPDNFNEAKFITFSMLIFCAVWITFIPAYVSSPGKFTVAVEIFAILASSYGLLFCIFIPKCYVILLRPEQNTKKHIMGK
>LOCXPOlfC76.227.HIT1.OlfC.2R.835.ANF_receptor.exons6.SUPER_7.Sebastes_umbrosus
KGASVCRLQGSAQPPELAQDGDLVIGGIFSFRTGQDYVINTFQTFPEVRKCKNFNFREFKFAQAVIFAINEINKDPDLLHNVKLGYKIYDNCGTMDILRAALALVSGLKGEVSDDNCIKTESVQAILGHSGSRPTIAFAQVVGRFHIPVISHFSTCACLSNRKEYPTFFRTIPSDYYQSRALAKLVKHFGWTWIGALAVNNEYGLNGIAAFIQAAQEYGVCIEYSEAFSSSDPADSLQRVIEIIKLATSKVIMAFMSHREIKLLAKELYKQNITGLQWVGSDAWITDHSLTNSEGHSILVGSLGFTVSKAEIPGLEEHLRQLHPSQFPDSQFVRDFWEDVFHCALNDTANTQRKPCSGSESLQNVESPFTDVSELRFTNNVYKSVYAVVHALDNLMKCEEGKGPFSNGSCADTKHIQPQQVLQYLNTVNFTTEEGERVYFDINGDSPARYELVNIQMTNKGTMEGVTVGIYDASLPEIHQFIMNNISVVWGNGLTKVPVSVCSESCLPGTRTVLQKGKPICCYNCIPCPAGEISNLTDSIHCMKCPSEYWSNEQRDACTRKAIGFLAYDEILGTLLALFSLLGVCLTMLTTLIFYGHKETPVVRANNSELSFLLLFSLTLCFLCSLTFIGRPSEWSCMLRHTAFGITFVLCISCVLGKTIVVLMAFRATLPGSNMMKWFGPAQQRLSVLAFTLIQVLICILWLTINPPFPFNNMLLHKDRIILECSLGSAVGFWAVLGYIGLLAILCFILAFLARKLPDHFNEAKFITFSMLIFCAVWITFIPAYVSSPGKFTVAVEIFAILASSYGLLFCIFLPKCYIILFRPEQNTKKHIMGK
>LOCXPOlfC50.229.HIT1.OlfC.2R.860.ANF_receptor.exons6.SUPER_7.Sebastes_umbrosus
MPSTQRWPEQGWALLQLLLVASFSQAEVPVCRQRGDPENPQLSKDGDIMLGGIFSLHSSWKNRQDTYMHKPLPLQCTSLNFRGFQFTQAMLFAIEEINNSTDLLPGISLGYKIYDTCSSIARGVRVALALANGNELASAPSEAPCTRLAQVQAIMGETSSSPCMAIATVIGPFHIPMISHFATCACLSDKTKYPSFLRTIPSDYYQSRALAKLVKHFGWTWVGAIRTNDDYGNNGMATFTEAAHQLGICLEYSVPFFRTDPPDKILQIIDIIKASTAKVIVAFLSHKDMDVLLHELSHHNLTGYQWVGSESWIFDPQIAAMDRHHILDGAIGLSIPKAHVSGMREFMLDVKPLSSSSNEMFTEFWETLFSCKFNQSKSSEGNQRKCTGHEDLTGVQNSFTDMSLMPIFNNVYKGVYAVAHALHNIMSCNETCDNKVQLDPFTILQHIQKIQFKTKEGDEVYFNENGDPAAKYEIINWQPTENGIVDFVTVGLHDAFLPADKQLNLQNKSFNWAQTSKQVPLSVCSEKCPPGTRKVLQKGKSVCCYDCLRCAEGEISNITDSITCVRCHPEFWSNERRDACVKKEAEFLSYEEIMGALLTAASLLGTWVTAVVAFIFFRFRKTPIVRANNSELSFLLLFSLTLCFLCSLTFIGRPSQWSCMLRHTAFGITFVLCISCVLGKTIAVLMAFRSTLPGSNVMKWFGPAQQKLSVLGFTLIQVIICILWLTISPPFPFKNFKEFKDKIILECALGSAVGFWAVLGYIGLLAILCFILAFLARKLPDNFNEAKFITFSMLIFCAVWITFIPAYVSSPGKFSVAVEIFAILASSFGLLICIFIPKCYIILLKPEKNTKKNMMGKGAP
>LOCXPOlfC51.233.HIT1.OlfC.2R.858.ANF_receptor.exons6.SUPER_7.Sebastes_umbrosus
MPSTQRWPEQGWALLQLLLVASFSQAEEPVCRQRGDPENPQLSKDGDIMLGGIFSLHSSWKNRQDTYMHKPLPLQCASLNFRGFQFTQAMLFAIDEINNSTDLLPGISLGYKIYDTCGSIARGVRVALALANGNEVASAPSEAPCTRLAQVQAIMGETSSSPCMAIATVIGPFHIPMISHFATCACLSDKTKYPSFLRTIPSDYYQSRALAQLVKHFGWTWVGAIRTNDDYGNNGMATFTEAAHQLGICLEYSVPFFRTDPPDKIQKIIDIIKASTAKVIVAFLSHMDMDVLLHELSHHNLTGYQWVGSESWIFDSQIAAMDRHHILDGAIGLSIPKAHVSGMREFMLDVKPLSSSSNEMFTEFWETLFSCKFNQSKSSVGNQRKCTGHEDLTGVQNSFTDMSLMPIFNNVYKGVYAVAHALHSILSCNKTCDNKVQLDPFTILQHIQKIQFKTKEGDEVYFNENGDPAAKYEIINWQPTQNSIVDFVTVGLHDASLPADKQLNLQNKSFNWAQNSKQVPLSVCSEKCPPGTRKVLQKGKSVCCYDCLRCAEGEISNITDSITCVRCHPEFWSNERRDACVKKEAEFLSYEEIMGALLTAASLFGTCLTAVVAFIFFRFRKTPIVRANNSELSFLLLFSLTLCFLCSLTFIGRPSEWSCMLRHTAFGITFVLCISCVLGKTIAVLMAFRSTLPGSNMMKWFGPAQQKLSVLGFTLIQVIICILWLTISPPFPFKNFKEFKDKIILECALGSAVGFWAVLGYIGLLAMLCFILAFLARKLPDNFNEAKFITFSMLIFCAVWITFIPAYVSSPGKFSVAVEIFAILASSFGLLICIFIPKCYIILLKPEKNTKKNMMGKG
>LOCXPOlfC52.241.HIT1.OlfC.2R.858.ANF_receptor.exons6.SUPER_7.Sebastes_umbrosus
MPSTQRWPEQGWALLQLLLVASFSQAEEPVCRQRGDPENPQLSKDGDIMLGGIFSLHSSWKNRQDTYMHKPLPLQCASLNFRGFQYTQAMLFAIDEINNSTDLLPGISLGYKIYDACGSIARGVRVALALANSNELASAPSEAPCTRLAQVQAIMGETSSSPCMAIATVIGPFHIPMISHFATCACLSDKTKYPSFLRTIPSDYYQSRALAQLVKHFGWTWVGAIRTNDDYGNNGMATFTETAHLLGICLEYSVSFFRTDPPDKIQKIIDIIKASTAKVIVAFLSHMDLDVLLHELSHHNLTGYQWVGSEGWIFDSQTAAMDRHHILDGAIGLSIPKAHVSGMREFMLDVKPLSSSSKEMFTEFWETLFSCKFNQSKSSEGNQRKCTGHEDLTGVQNSFTDMSLMPIFNNVYKGVYAVAHALHSILSCNKTCDNKVQLDPFTILQHIQKIQFKTKEGDEVYFNENGDPAAKYEIINWQPTENGIVDFVTVGLHDASLPADKQLNFQNKSLIWAQNSKQVPLSVCSKKCPPGTRKVLQKGKPVCCYDCLRCAEGETSNITDSITCVRCHPEFWSNERRDACVKKEAEFLSYEEIMGALLTAASLFGTWVTAVVAFIFFRYRKTPIVRANNSELSFLLLFSLTLCFLCSLTFIGRPSQWSCMLRHTAFGITFVLCISCVLGKTIAVLMAFRSTLPGSNVMKCFGPAQQKLSVLGFTLIQVIICILWLTISPPFPFKNFKEFKDKIILECALGSAVGFWAVLGYIGLLAMLCFILAFLARKLPDNFNEAKFITFSMLIFCAVWITFIPAYVSSPGKFSVAVEIFAILASSFGLLICIFIPKCYIILLKPEKNTKKNMMGKG
>LOCXPOlfC53.250.HIT1.OlfC.2R.853.ANF_receptor.exons6.SUPER_7.Sebastes_umbrosus
MCDCAYVMLLFVLFVGAFGAEEDTALCEMLGSPEFPLLSKEGDITIGGVFNIHDPILQPPSSFTDTPEPLICSGIIMRQFQFAQTMMFAIQEINNSSSLLPNISIGYKVFKICGSTLYSTRVVMGLMNGQERTLGQSCSGQSSVHAIIGPSASSSTIAMLQIAGLFQIPVISHFATCACLSNRKEYPSFFRTIPSDYYQSRALAKLVKRFGWTWVGAVRSDNDYGNNGMETFITAASHEGVCIEYSEVISRNDPSGHIARVVRVIQSGSAKVLVTFLSQEIDILLEEALKQNLTGLQWVGSESWITSGKVAIKRYSGILTGSLGFAIRKAKIPGLREFLLQVNPSQDPHNNLLREFWEATFGCSFQPSLHGQTQCSGSERLEDINNPFTDVSELRISNNVYKAVYAVAHAIHNMLRCGQSGEAVNQSCIWKYFLEPKQVVKHLQDVNFTLHSGETVGFDENGDPASTYELVNWQRNQAGDIVFVAVGSYDASLPNGKQFIMKGINITWAAGSQKRPQSVCSESCLPGFRQAVIKGKPICCFSCIACADGEISNSSNSAKCLRCPLEYWSNEDHSQCVPKVIEFLSYGEIMGALLAAFSLFGASLTLVVSCVFFRFRHTPLVKASNSELSFLLLFSLTLCFLCSLTFIGRPSEWSCMLRHTAFGITFALCMSCNLAKTMAVVNAFKANRPSKTVPQCSASLQRTSVLSFTLMQVLVCVLWLTLAPPFPYKNTAHATERIILECDLGSPIGFWAVLGYIGLLAVLCFVFAFLARKLPDNFNEAKFITFSMLIFCAVWITFIPAYVSSPGKFTVAVEIFAILTSSYGLLLCIFAQKCFIIVLKPELNTKKHMMGKS
>LOCXPOlfC54.254.HIT1.OlfC.2R.852.ANF_receptor.exons6.SUPER_7.Sebastes_umbrosus
MSDCAYVMLLFVLFVGAFGAEEDTALCEMLGSPEFPLLSKEGDITIGGVFTIHDPVSKPPSFFTDTPEPLTCSGIIMRQFQFAQTMIFAIQEINNSSSLLPNISIGYKVFKSCRSTLYSTRVVMGLINGQERTLGQTCSGQSSVHAIIGASDSSSTIAMLRIAGLFQIPVISHFATCACLSNRKEYPSFFRTIPSDYYQSRALAKLVKHFGWTWVGAVRSDSDYGNNGMATFITAARQEGVCIEYSEVISRTDPSGHIAKVVRVIQSGSAKVLVAFLSQEIEILLEEALKQNLTGLQWVGSESWITSSYLATKRYSGILRGSLGFTIRKAKIPGLREFLLQVNPSQDPHNNLVREFWEITFGCSFKPSLHGQTQCSGSERLEDINNAFTDVSKLRISNNVYKAVYAVAHAIHNMLKCGQSGEAVKKSCIRKDFLEPKQVVKHLQDVNFTLQSGETVGFDENGDPAATYELVNWQRNQAGDIVFVAVGSYDASLPNGKQFIMNGINTTWAAGSPKRPQSVCSESCLPGFRQAVIKGKPICCFSCIACADGEISNSSNSAECLRCPLEYWSNEAHSQCVPKVIEFLSYGETMGALLAAFSLFGTTLTLVISCVFFRFRHTPLVKASNSELSFLLLFSLTLCFLCSLTFIGRPSEWSCMLRHTAFGITFALCMSCILAKTMAVVNAFKAQRPSNTVPQCSAPLQRTSVLICTLLQVLVCVLWLTLAPPFPYKNTAHATERIILECDLGSPIGFWAVLGYVGLLAVLCFVLAFLARKLPDNFNEAKFITFSMLIFCAVWITFIPAYVSSPGKFTVAVEIFAILTSSYGLLLCIFAQKCFIIVLKPELNTKKHMMGK
>LOCXPOlfC55.257.HIT1.OlfC.2R.852.ANF_receptor.exons6.SUPER_7.Sebastes_umbrosus
MCDCAYVMLLFVLFVGAFGPEEDTALCEMLGSPEFPLLSKEGDITIGGVFSIYDAISKPPSSFTDTPERLICSGINLRQFQFVQTMIFAIQEINNSSSLLPNISIGYKVFDSCFSTLYATRVVMGLMNGQERTLGQTCSRQSSVLAIIGASESSSTIALLRIAGVFHIPVISHFATCACLSNRKEYPSFFRTIPSDYYQSRALAKLVKHFGWTWVGAVRSDNDYGNNGMETFITAAKQEGVCIEYSEAISSTDPSGHIARVVRVIQSGSAKVLVVFLAQEIEMLLEEALKQNITGLQWVGSEFWIAASYLATKRYSGILTGSLGFTIRKAKIPGLREFLLQVNPSQKLHNNLLRDFWETTFGCSFQPSLHGQTQCSSSERLEDINNSFTDASNLRISNNVYKAVYSVAHAMHNMLKCGQSGEAVNQSCIWKDFLEPKEVVKHLQDVNFTLQSGETVGFDENGDPAATYELVNWQRNQAGDVVFVAVGSYDASLPNGRQFIMNGINTTWAAGSPKRPTSVCSESCLPGFRQAVIKGKPICCFSCIACADGEISNSSNSAECLRCPLEYWSNEDHSQCVPKVIEFLSYGETMGALLAAFSLFGAGLTLVVSCVFFRFRHTPLVKASNSELSFLLLFSLTLCFLCSLTFIGRPSEWSCMLRHTAFGITFALCMSCNLAKTMAVVNAFKAKRPANTVLQCSAPFQRTSVLSCTLLQVLVCVLWLTLAPPFPYKNTAHATEKIILECDLGSPIGFWAVLGYIGLLAVLCFVFAFLARKLPDNFNEAKFITFSMLIFCAVWITFIPAYVSSPGKFTVAVEIFAILASSYGLLLCIFAQKFFIIVLKPELNTKKYLMGK
>LOCXPOlfC56.266.HIT1.OlfC.2R.849.ANF_receptor.exons6.SUPER_7.Sebastes_umbrosus
DCAYVMLLFVLFVGAFGAEEDMVLCEMLESPVFPVLSKEGDITIGGAFSIHKPTFKPPPSFTDAPEPLICSGINLRQFQFVQTMIFAIQEINNSSSLLPNISIGYKIFDSCQSTVYSTLVVMGLINGQERTLGQSCSGQSSVHAIIGPSDSSSTIAMLRIAGLFQIPVISYFATCACLSNRKEYPSFFRTIPSDYYQSRALAKLVKHFGWTWVGAVRSDNDYGNNGMETFITAASQEGVCIEYSEVISRTDLSGQIARVVRVIQSGNAKVLVAFLSEEIEMLLEEAVKQNLTGLQWVGSEFWITASYLANKRYSGLLTGSLGFTIRKAKIPGLKEFLLQVNPSQEPHNNLLRKFWEASFGCSFQPSVHGQTLCSGSERLEDINNPFTDLSKLRISNNVYKAVYAVAHAMHNILKCGQSEKVNQSCIRKDFLEPKQVVKHIQDVNLTLQSGETVGFDENGDPAATYELVNWQRNQAGDIVFVAVGSYDASLPIGKQLIMNGINTTWAAGSPKRPQSVCSESCLPGFRQAVIKGKPICCFSCIACADGEISNSSNSAECLRCPLEYWSNEDHSQCVPKVIEFLSYGETMGALLTAFSLFGASLTLVVSCVFFHFRHTPLVKASNSELSFLLLFSLTLCFLCSLTFIGRPSEWSCMLRHTAFGITFALCMSCILAKTMAVVNAFKAQRPANTVPQCSAPLQRTSVLSCTLLQVLVCVLWLTLAPPFPYKNTAHATERIILECDLGSPIGFWAVLGYIGLLAVLCFVFAFLARKLPDNFNEAKFITFSMLIFCAVWITFIPAYVSSPGKFTVAVEIFAILASSYGLLLCIFASKCFIIVLKPELNTKKHLMGK
>LOCXPOlfC57.271.HIT1.OlfC.2R.850.ANF_receptor.exons6.SUPER_7.Sebastes_umbrosus
DCAYVMLLFVLFVGAFGAEEDTVLCEMLGSPEFPLLSKEGDITIGGVFSIYDPISKPLSSFTDTPEPLICSGINLRQFQFVQTMIFAIQEINNSSSLLPNISIGYKMFDSCRSTLYSTLVVMGLINGQERTLGQSCSGQSSVHAIIGPSDSSSTIAMLRIAGLFQIPVISHFATCACLSNRKEYPSFFRTIPSDYYQSRALAKLVKHFGWTWVGAVRSDNDYGSNGMETFITAASQEGVCIEYSEVISRTDLSGQIARVVRVIQSGNAKVLVAFLSQEIEMLLEEAVKQNLTGLQWVGSEFWITASYLANKRYSGLLTGSLGFTIRKAKIPGLKEFLLQVNPSQDPHNNLLREFWEASFGCSFQPSVHGQTQCSGSERLEDINNSFTDVSKLRISNNVYKAVYAVAHAMHNMLKCGKSSEAVNQSCIWKDFLEPKQVVKHLQDVNFTLQSGETVGFDENGDPAATYELVNWQRNQAGDVVFVVVGSYDASLPNGKQFIMNGKNTTWAAGSPKRPQSVCSESCLPGFRQAVIKGKPICCFSCIACADGEISISSNSAECSRCPLEYWSNEDHSQCVPKVIEFLSYGETMGALLAAFSLFGASLTLVVSCVFFHFRHTPLVKASNSELSFLLLFSLTLCFLCSLTFIGRPSEWSCMLRHTAFGITFALCMSCILAKTMAVVNAFKAKRPSNTVLQCSAPLQRTSVLSCTLLQVLVCVLWLTLAPPFPYKNTAHATERIILECDLGSPIGFWAVLGYIGLLAVLCFVFAFLARKLPDNFNEAKFITFSMLIFCAVWITFIPAYVSSPGKFTVAVEIFAILASSYGLLLCIFAPKCFIIVLKPELNTKKHLMGK
>LOCXPOlfC58.277.HIT1.OlfC.2R.852.ANF_receptor.exons6.SUPER_7.Sebastes_umbrosus
MCDCAYVMLLFVLFVGAFGAEEDTALCEMLGSPEFPLLSKEGDITIGGVFSLHNPISKPPSSFTDTPELLICSGIIMRQFQYAQTMIFAIQEINNSSSLLPNISIGYKVFDSCRSPLYSTRVVMGLMNGQERTLGQSCSGQSSVHAVIGPSDSSSTIAMLQIAGVFQIPVISYYATCACLSNRKEYPSFFRTIPSDYYQSRALAKLVKHFGWTWVGAVRSDNDYGKNGMETFITAARQEGVCIEYSEVISSADSSGHIARVVRVIQSGSAKVLVAFLSQEIEILLEEALKQNITGLQWVGSESWIMASRLATKRYSGILTGSLGFTIRKAKIPGLREFLLQVNPSQDPHNNLLRDFWEAIFGCSFQPSLHGQSQCSGSERLEDINTSFTDVSKLRISNNVYKAVYAVAHAMHNMLTCGQSGEAVKQLCIWKDVLEPNEVVKHLQDVNFTLQSGETVGFDENGDPAATYELLNWQRNQAGDIVFVAVGSYDASLANGKQFIMKGINTTWAAGSPKRPQSVCSESCLPGFRQAVIKGKPICCFSCIACADGEISNSSNSAECSRCPLEYWSNEDHSQCVPKVTEFLSYGETMGALLAAFSLFGASLSLVVSCVFFRFRHTPLVKASNSELSFLLLFSLTLCFLCSLTFLGRPSEWSCMLRHTAFGITFALCMSCILAKTMAVVNAFNANRPANTVPQCSAPLQRTSVLSCTLLQVLVCVLWLTLAPPFPYKNTAHATERIILECDLGSPIGFWAVLGYIGLLAVLCFVFAFLARKLPDNFNEAKFITFSMLIFCAVWITFIPAYVSSPGKFTVAVEIFAILASSYGLLLCIFAPKCIIIVLKPELNTKKHLMGR
>LOCXPOlfC59.286.HIT1.OlfC.2R.845.ANF_receptor.exons6.SUPER_7.Sebastes_umbrosus
MLLFVLFVGAFGAEEDTALCEMLGSPEFPLLSKEGDITIGGVFSNYDAVSKPQSSFIYTPKPLICSGLNFRQFQFVQTMIFAIQEINNSSSLLPNISIGYKVFDSCRSTLYATRVVMGLMNGQERTLGQSCSGQSSVHAIIGASDSASTIAMLRIAGVFQIPVISHFATCACLSNRKEYPSFFRTIPSDYYQSRALAKLVKHFGWTWVGAVRSDNDYGNNGMETFITAASQEGVCIEYSEVISRTDSSGHIARVVRVIQSGSAKVLVAFLSQEIEMLLEEALKQNLTGLQWVGNEFWITSNYLATKRYSEILTGSLGFTIRRAKIPGLKEFLLQVNPSQDPDNNVLRMFWEATFGCSFKPSLHGQTQCSGSERLEDINNYFTDVSELRISNNVYKAVYAVAHALHNMLKCGKSSEAVNQSCIWKDFLEPKQVVKHLQDVNFTLQSGETVGFDENGDPAATYELVNWHRNQAGDIVFVAVGSYDASLLNGKQFIMNGINTTWAAGSPKRPQSVCSESCLPGFRQAVIKGKPICCFSCIACADGEISNSSNSAECLQCPLEYWSNEDHSQCVPKVIEFLSYGETMGALLAAFSLFGASLTLVVSCVFFHFRHTPLVKASNSELSFLLLFSLTLCFLCSLTFIGRPSEWSCMLRHTAFGITFALCMSCILAKTMAVVNAFNANRPSNTVLQCSAPLQRTSVLSCTLLQVLVCVLWLALAPPFPYKNTAHATERIILECDLGSPIGFWAVLGYIGLLAVLCFVFAFLARKLPDNFNEAKFITFSMLIFCAVWITFIPAYVSSPGKFTVAVEIFAILASSYGLLLCIFAPKCIIIVLKPELNTKKHLMGK
>LOCXPOlfC60.292.HIT1.OlfC.2R.851.ANF_receptor.exons6.SUPER_7.Sebastes_umbrosus
MCDCAYVMLLFVLFVGAFGAEEDTPLCEMLGSPEFPVLSKEGDITIGGVFSIHSAIHPPSSFTDTPELLICSGIIVRQFQFAQTMIFAIQEINNSSSLLPNISIGYKVFDSCFSTLYSSRVVMGLINGQERTLGQTCSGQSSVHAIIGPSDSSSTIAVLQIAGVFQIPVISYYATCACLSNRKEYPSFFRTIPSDYYQSRALAKLVKHFGWTWVGAVRSDNDYGNNGMETFITAARQEGVCIEYSEVISSTDSSGHIARVVRVIQSGSAKVLVAFLSQEIEILLEEALKQNLTGLQWVGSESWIMASRLATKRYSGILTGSLGFTIRKAKIPGLREFLLQVNPSQDPHNNLLREFWEATFDCSFQPSLHGQSQCSGSERLEDINNFFTDVSKLRISNNVYKAVYAVAHAMHNMLTCGQSGEAVNQLCIWNNFLEPKEVVKHLQDVNFTLQSGETVGFDENGDPAATYELVNWQRNQAGDIVFVAVGSYDASLANGKQFIMNGINTTWAAGSPKRPQSVCSESCLPGFRQAVIKGKPICCFSCIACADGEISNSSNSAECLRCPLEYWSNEDHSQCVPKVIEFLSYEETMGALLAAFSLFGASLSLVVSCVFFRFRHTPLVKASNSELSFLLLFSLTLCFLCSLSFIGRPSEWSCMLRHTAFGITFALCMSCILAKTMAVVNAFNANRPSNTVLQCSAPLQRTSVLSCTLLQVLVCVLWLALAPPFPYKNTAHATERIILECDLGSPIGFWAVLGYIGLLAVLCFVFAFLARKLPDNFNEAKFITFSMLIFCAVWITFIPAYVSSPGKFTVAVEIFAILASSYGLLLCIFAPKCIIIVLKPELNTKKHLMGK
>LOCXPOlfC60.298.HIT1.OlfC.2R.851.ANF_receptor.exons6.SUPER_7.Sebastes_umbrosus
MCDCAYVMLLFVLFVGAFGAEEDTPLCEMLGSPEFPVLSKEGDITIGGVFSIHSAIHPPSSFTDTPELLICSGIIVRQFQFAQTMIFAIQEINNSSSLLPNISIGYKVFDNCVSTLYSSRVVMGLINGQERTLGQTCSGQSSVHAIIGPSDSSSTIAVLQIAGVFQIPVISYYATCACLSNRKEYPSFFRTIPSDYYQSRALAKLVKHFGWTWVGAVRSDNDYGNNGMETFITAARQEGVCIEYSEVISSTDSSGHIARVVRVIQSGSAKVLVAFLSQEIEILLEEALKQNLTGLQWVGSESWIMASRLATKRYSGILTGSLGFTIRKAKIPGLREFLLQVNPSQDPHNNLLREFWEATFDCSFQPSLHGQSQCSGSERLEDINNFFTDVSKLRISNNVYKAVYAVAHAMHNMLTCGQSGEAVNQLCIWNNFLEPKEVVKHLQDVNFTLQSGETVGFDENGDPAATYELVNWQRNQAGDIVFVAVGSYDASLANGKQFIMNGINTTWAAGSPKRPQSVCSESCLPGFRQAVIKGKPICCFSCIACADGEISNSSNSAECLRCPLEYWSNEDHSQCVPKVIEFLSYEETMGALLAAFSLFGASLSLVVSCVFFRFRHTPLVKASNSELSFLLLFSLTLCFLCSLSFIGRPSEWSCMLRHTAFGITFALCMSCILAKTMAVVNAFNANRPSNTVLQCSAPLQRTSVLSCTLLQVSVCVLWLALAPPFPYKNTAHATERIILECDLGSPIGFWAVLGYIGLLAVLCFVFAFLARKLPDNFNEAKFITFSMLIFCAVWITFIPAYVSSPGKFTVAVEIFAILASSYGLLLCIFAPKCIIIVLKPELNTKKHLMGK
>LOCXPOlfC62.305.HIT1.OlfC.2R.851.ANF_receptor.exons6.SUPER_7.Sebastes_umbrosus
MCDCAYVMLLFVLFVGAFGAEEDTPLCEMLGSPEFPVLSKEGDITIGGVFSIHNAIHPPSSFTDTPELLICSGIIVRQFQFAQTMIFAIQEINNSSSLLPNISIGYKVFDNCVSTLYSSRVVMGLINGQERTLGQTCSGQSSVHAIIGPSDSSSTIAVLQIAGVFQIPVISYYATCACLSNRKEYPSFFRTIPSDYYQSRALAKLVKHFGWTWVGAVRSDNDYGNNGMETFITAARQEGVCIEYSEVISSTDSSGHIARVVRVIQSGSAKVLVAFLSQEIEILLEEALKQNLTGLQWVGSESWIMASRLATKRYSGILTGSLGFTIRKAKIPGLREFLLQVNPSQDPHNNLLREFWEATFDCSFQPSLHGQSQCSGSERLEDINNFFTDVSKLRISNNVYKAVYAVAHAMHNMLTCGQSGEAVNQLCIWNNFLEPKEVVKHLQNVNFTLQSGETVGFDENGDPAATYELLNWQRNQAGDIVFVAVGSYDASLANGKQFIMNGINTTWAAGSPKRPQSVCSESCLPGFRQAVIKGKPICCFSCIACADGEISNSSNSAECLRCPLEYWSNEDHSQCVPKVIEFLSYEETMGALLAAFSLFGASLSLVVSCVFFRFRHTPLVKASNSELSFLLLFSLTLCFLCSLSFIGRPSEWSCMLRHTAFGITFALCMSCILAKTMAVVNAFNANRPSNTVLQCSAPLQRTSVLSCTLLQVLVCVLWLALAPPFPYKNTAHATERIILECDLGSPIGFWAVLGYIGLLAVLCFVFAFLARKLPDNFNEAKFITFSMLIFCAVWITFIPAYVSSPGKFTVAVEIFAILASSYGLLLCIFAPKCIIIVLKPELNTKKHLMGK
>LOCXPOlfC63.308.HIT1.OlfC.2R.850.ANF_receptor.exons6.SUPER_7.Sebastes_umbrosus
MCDCAYVMLLFVLFVGAFGAEEDTPLCEMLGSPEFPVLSKEGDITIGGVFSIHNAIHPPSSFTDTPELLICSGIIVRQFQFAQTMIFAIQEINNSSSLLPNISIGYKVFDNCVSTLYSSRVVMGLINGQERTLGQTCSGQSSVHAIIGPSDSSSTIAVLQIAGVFQIPVISYYATCACLSNRKEYPSFFRTIPSDYYQSRALAKLVKHFGWTWVGAVRSDNDYGNNGMETFITAARQEGVCIEYSEVISSTDSSGHIARVVRVIQSGSAKVLVAFLSHGLGILLEEALKNNLTGLQWVGSESWITATYLATKRYSGILTGSLGFTIRKAKIPGLREFLLQVNPSQDPHNNLLREFWEATFGCSFQPSVHGQTQCSGSERLEDINNPFTDVSKLRISNNVYKAVYAVAHAMHNMLKCGQREAVKQLCIWKDFLEPKEVVKHLQDVNFTLQSGETVGFDENGDPAATYELVNWQRNQAGEAVFVAVGSYDASLPNGKQFIMNGINTTWAAGSQKRPQSVCSESCLPGFRQAVIKGKPICCFSCIACADGEISNSSNAAECSRCPLEYWSNEDHNQCVPKVIEFLSYEETMGALLAAFSLFGASLTLVVSCVFFRFRHTPLVKASNSELSFLLLFSLTLCFLCSLTFIGQPSEWSCMLRHTAFGITFALCMSCILAKTMAVVNAFKANRPSKTVPQCSAPLQRTSVLSFTLLQVLVCVLWLALAPPFPYKNTAHATERIILECDLGSPIGFWAVLGYIGLLAVLCFVFAFLARKLPDNFNEAKFITFSMLIFSAVWITFIPAYVSSPGKFTVAVEIFAILASSYGLLLCIFAPKCFIIVLKPELNTKKHLMGK
>LOCXPOlfC64.314.HIT1.OlfC.2R.852.ANF_receptor.exons6.SUPER_7.Sebastes_umbrosus
MFDSAYVMLLFVFSVGAFGAQEDMVLCEMLGRPEFPLLSKEGDITIGGVFYIQKEMLKPSLFFTDAPEPLICSRMKMQQFQFAQTMIFAIQEINNSSSLLPNISIGYKVFDNCASTLSSSSVVMGLINGQERTLGQSCSGQSSVHAIIGPSSSSSTIAMLQIAGLFQIPVISYLATCACLSNRKEYPSFFRTIPSDYYQSRALAKLVKHFGWTWVGAVRSDNDYGNNGMETFIIAARQEGVCIEYSEVISRTDSSGQIAKVVRVIQSGSAKVLVAFISQEIDMLLEEALKQNLTGLQWVGSESWITAPYLATKRYSGILTGSLGFTIRKAKIPGLREFLLQVNPSQDPHNNLLREFWETTFGCSFQPSLHGQTQCSGSERLEDINNGFTDVSALRISNNVYKAVYAVAHAMHNMLKCGQSGEAVNQSCIWKDFLEPKEVVKHLQDVNFTLQSGETVGFDDNGDPTATYELVNWQRNQAGDIVFVAVGSYDASLPNGKQFIMNGINTTWAAGSPKRPQSVCSESCLPGFRQAVIKGKPICCFSCIACADGEISNSSNSAECSRCPLEYWSNEDHSQCVPKVIEFLSYGETMGALLAAFSLFGASLTLVVSCVFFRFRHTPLVKASNSELSFLLLFSLTLCFLCSLTFIGRPSEWSCMLRHTAFGITFALCMSCILAKTMAVVNAFKAKRPSNKVPQCSAPLQRTSVLSFTSLQVLVCVLWLTLAPPFPYKNTAHATERIILECDLGSPIGFWAVLGYIGLLAVMCFVFAFLARKLPDNFNEAKFITFSMLIFCAVWITFIPAYVSSPGKFTVAVEIFAILASSYGLLLCIFAPKCFIIVLKPELNTKKHLMGK
>LOCXPOlfC64.330.HIT1.OlfC.2R.852.ANF_receptor.exons6.SUPER_7.Sebastes_umbrosus
MFDSAYVMLLFVFSVGAFGAQEDMVLCEMLGRPEFPLLSKEGDITIGGVFYIQKEMLKPSLFFTDAPEPLICSRMKMQQFQFAQTMIFAIQEINNSSSLLPNISIGYKVFDNCASTLSSSSVVMGLINGQERTLGQSCSGQSSVHAIIGPSSSSSTIAMLQIAGLFQIPVISYLATCACLSNRKEYPSFFRTIPSDYYQSRALAKLVKHFGWTWVGAVRSDNDYGNNGMETFIIAARQEGVCIEYSEVISRTDSSGQIAKVVRVIQSGSAKVLVAFISQEIDMLLEEALKQNLTGLQWVGSESWITAPYLATKRYSGILTGSLGFTIRKAKIPGLREFLLQVNPSQDPHNNLLREFWETTFGCSFQPSLHGQTQCSGSERLEDINNGFTDVSALRISNNVYKAVYAVAHAMHNMLKCGQSGEAVNQSCIWKDFLEPKEVVKHLQDVNFTLQSGETVGFDDNGDPTATYELVNWQRNQAGDIVFVAVGSYDASLPNGKQFIMNGINTTWAAGSPKRPQSVCSESCLPGFRQAVIKGKPICCFSCIACADGEISNSSNSAECSRCPLEYWSNEDHSQCVPKVIEFLSYGETMGALLAAFSLFGASLTLVVSCVFFRFRHTPLVKASNSELSFLLLFSLTLCFLCSLTFIGRPSEWSCMLRHTAFGITFALCMSCILAKTMAVVNAFKAKRPSNKVPQCSAPLQRTSVLSFTSLQVLVCVLWLTLAPPFPYKNTAHATERIILECDLGSPIGFWAVLGYIGLLAVMCFVFAFLARKLPDNFNEAKFITFSMLIFCAVWITFIPAYVSSPGKFTVAVEIFAILASSYGLLLCIFAPKCFIIVLKPELNTKKHLMGK
>LOCXPOlfC66.336.HIT1.OlfC.2R.852.ANF_receptor.exons6.SUPER_7.Sebastes_umbrosus
MCDSACVMLLCVFFVGAFGAQEDMVLCEMLGRPEFPLLSKEGDINIGGVFYIQKEMMKPSLSFTDAPEPLICSRMKMRQFHFVQTMIFAIQEINNSSSLLPNISIGYKVFDNCASTLYSSSVVMGLINGQERTLGQSCSGQSSVHAIIGPSGSSSTIAMLQIAGLFQIPVISYLATCACLSNRKEYPSFFRTIPSDYYQSRALAKLVKHFGWTWVGAVRSDNDYGNNGMETFILAARQEGVCIEYSEVISRTDSSGHIARVVRVIQSGSAKVLVAFISQEIDMLLEEALKQNLTGLQWVGSESWITAPYLATKRYLGILTGSLGFTIRKAKIPGLREFLLQVNPSQDPHNNLLREFWETTFGCSFQPSLHGQTQCSGSERLEDINNGFTDVSALRISNNVYKAVYAVAHAMHNMLKCGKSGEAVNQSCIWKDFLEPKEVVKHLQDVNFTLQSGETVGFDDNGDPTATYELVNWQRNQAGDIVFVAVGSYDASLPNGKQFIMNGINTTWAAGSPKRPQSVCSESCLPGFRQAVIKGKPICCFSCIACADGEISNSSNSADCLRCPLEYWSNEDHSQCVPKVIEFLSYGETMGALLAAFSLFGATLTLVVSCVFFRFRHTPLVKASNSELSFLLLLSLTLCFLCSLTFIGRPSEWSCMLRHTAFGITFALCMSCILAKTMAVVNAFKAKRPSNTILQCSAPLQRTSVLSCTLLQVLVCVLWLTLAPPFPYKNTAHATERIILECDLGSPIGFWAVLGYIGLLAVLCFVFAFLARKLPDNFNEAKFITFSMLIFCAVWITFIPAYVSSPGKFTVAVEIFAILASSYGLLLCIFAPKCFIIVLKPELNTKKHLMGK
>LOCXPOlfC67.341.HIT1.OlfC.2R.852.ANF_receptor.exons6.SUPER_7.Sebastes_umbrosus
MCDCAYVMLLFVFFGGAFGAQEDLVLCEMLGRPEFPLLSKEGDITIGGVFYIQKEMMKPSLSFTDAPEALICSGIKMRQFHFVQTMIFAIQEINNSSSLLPNISIGYKVFDNCASTLYSSRVVMGLINGQERTLGQSCSGQSSVHAIIGPSDSSSTIAMLQIAGLFQIPVISYYATCACLSNRKEYPSFFRTIPSDYYQSRALAKLVKHFGWTWVGAVRSDNDYGNNGMETFITAARQEGVCIEYSEVISRTDSSGHIARVVRVIQSGSAKVLVAFISQDIDMLFEEALKQNLTGLQWVGSESWITAPYLATKRYSGILTGSLGFTIRKAKIPGLREFLLQVNPSQDPHNNLLREFWEATFGCSFQPSPHGQTQCSGSERLEDINNGFTDVSALRISNNVYKAVYAVAHALHNMLKCGQSGEAVNQSCIWKDFLEPKEVVKHLQDVNFTLQSGETVGFDENGDPTATYELVNWQRNQAGDIVFVAVGSYDASLPNGKQFIINGINTTWAAGSPKRPQSVCSESCLPGFRQAVIKGKPICCFSCIACADGEISNSSNSAECSQCPLEYWSNEDHSQCVPKVIEFLSYGETMGALLAAFSLFGASLTLVVSCVFFRFRHTPLVKASNSELSFLLLFSLTLCFLCSLTFIGRPSEWSCMLRHTAFGITFALCMSCILAKTMAVVNAFKAKRPSNTVPQCSAPLQRTSVLSCTLLQVSVCVLWLTLAPPFPYKNTAHATERIILECDLGSPIGFWAVLGYIGLLAVLCFVFAFLARKLPDNFNEAKFITFSMLIFCAVWITFIPAYVSSPGKFTVAVEIFAILASSYGLLLCIFAPKCFIIVLKPELNTKKHLMGK
>LOCXPOlfC68.346.HIT1.OlfC.2R.852.ANF_receptor.exons6.SUPER_7.Sebastes_umbrosus
MYDCAYVMLLFVFFVGAFGAEEDMVLCETLGRPEFPLLSKEGDITIGGIFYIRKEMLKPSLSFTDAPEPLICSRLKLRQFQYAQTMIFAIQEINNSSSLLPNISIGYKVFDNCASTLYSSRVLMGLINGQERTLGQSCSGQSSVHAIIGPSDSSSTIAMLQIAGLFQIPVISYLATCACLSNRKEYPSFFRTIPSDYYQSRALAKLVKHFGWTWVGAVRSDNDYGNNGMDTFITAAMQEGVCIEYSEVISRTDSSGHIARVVRVIQSGSAKVLVAFISQDIDMLFEEALKQNLTGLQWVGSESWITAPYLATKRYSGILTGSLGFTIRKAKIPGLREFLLEVNPSQDPHNNLLREFWEATFGCSFQPSPHGQTQCSGSERLEDINNGFTDVSALRISNNVYKAVYAAAHALHNMLKCGQNGEAVNQSCIWKDFLEPKEVVKHLQDVNFTLQSGETVGFDENGDPTATYELVNWQRNQAGDIVFVAVGSYDASFPKGRQFIMNGINTTWAAGSPKRPQSVCSESCLPGFRQAVIKGKPICCFSCIACADGETSNSSNSAECLRCPLEYWSNEDHSQCVPKVIEFLSYGETMGALLAAFSLFGASLTLVVSCVFFHFRHTPLVKASNSELSFLLLFSLTLCFLCSLTFIGRPSEWSCMLRHTAFGITFALCMSCILAKTMAVVNAFKAKRPSNTVPQCSAPFQRTSVLSCTLLQVLVCVLWLTLAPPFPYKNTAHATERIILECDLGSPIGFWAVLGYIGLLAVLCFVFAFLARKLPDNFNEAKFITFSMLIFCAVWITFIPAYVSSPGKFTVAVEIFAILASSYGLLLCIFALKCFIIVLKPELNTKKHLMGK
>LOCXPOlfC69.350.HIT1.OlfC.2R.852.ANF_receptor.exons6.SUPER_7.Sebastes_umbrosus
MCDCAYVMLLFVFFVGAFGAEEDMVLCEMLGSPEFPLLSKEGDITIGGVFYIQKEMLKTSLSFTNAPEPLICSGMNMIQFHFAQTMIFAIQEINNSSSLLPNISIGYKVFDNCASTLFSTSVVMGLINGQERTLGQSCSGQSSVHAIIGPSDSSSSIGMQQIAGLFQIPMISYYATCACLSNRKEYPSFFRTIPSDYYQSRALAKLVKHFGWTWVGAVRSDNDYGNNGMETFITAARQEGVCIEYSEVISRTDSSGHIARVVRVIQSGSAKVLVAFLSQEIEMLLEEALKQNLTGLQWVGSESWITASHLATKRYSGILTGSLGFTIRKTKIPGLREFLLQVNPSQDPHNNLVREFWEATFGCSFQPSLHGQTQCSGSERLEDINNPFTDVSELRISNNVYKAVYAVAHAMHNMLKCGQSGEAVNQSCIWKDFLEPKEIVKHLQDVNFTLQSGETVGFDENGDPAATYELLNWQRNQAGDTVFVAVGSYDASLPNGKQFIMNGINTTWAAGSPKRPQSVCSESCLPGFRQAVIKGKPICCFSCIACADGEISNSSNSAECSRCPLEYWSNEDHSQCVPKVIEFLSYGETMGALLAAFSLFGASLTLVVSCVFFRFRHTPLVKASNSELSFLLLFSLTLCFLCSLTFIGRPSEWSCMLRHTAFGITFALCMSCILAKTMAVVNAFKANRPSNTVLQCSAPLQRTSVLSCTLLQVLVCVLWLTLAPPFPYKNTAHATERIILECDLGSAIGFWAVLGYIGLLAVLCFVFAFLARKLPDNFNEAKFITFSMLIFCAVWITFIPAYVSSPGKFTVAVEIFAILASSYGLLLCIFAPKCFIIVLKPELNTKKHLMGK
>LOCXPOlfC70.372.HIT1.OlfC.2R.852.ANF_receptor.exons6.SUPER_7.Sebastes_umbrosus
MCDCAYVMLLFVLFVGAFGAEEDMVLCEMLGSPEFPLLSKEGDITIGGVFYIQKEMLKTSLSFTNAPEPLICSGMNMIQFHFAQTMIFAIQEINNSSSLLPNISIGYKVFGNCASTLFSTSVVMGLINGQERTLGQSCSGQSSVHAIIGPSDSSSSIGMQQIAGLFQIPMISYYATCACLSNRKEYPSFFRTIPSDYYQSRALAKLVKHFGWTWVGAVRSDNDYGNSGMDTFITAARQEGVCIEYSEVISRTDSSGHIARVVRVIQSGSAKVLVAFLSQETKMLLEEALKQNLTGLQWVGSESWITASHLATKRYSGILTGSLGFTIRKTKIPGLREFLLQVNPSQDPHNNLVREFWEATFGCSFQPSLHGQTQCSGSERLEDINNPFTDVSELRISNNVYKAVYAVAHALHNMLKCGQSGEAVNQSCIWKDFLEPKEVVKHLQNVNFTLQSGETVGFDENGDPTATYELVNWQRNQAGDIVFVAVGSYDASFPKGRQFIMNGINTTWAAGSPKRPQSVCSESCLPGFRQAVIKGKPICCFSCIACADGEISNSSNSAECSECPLEYWSNEDHSQCVPKVIEFLSYGETMGALLAAFSLFGASLTLVVSCVFFHFRHTPLVKASNSELSFLLLFSLTLCFLCSLTFIGRPSEWSCMLRHTAFGITFALCMSCILAKTMAVVNAFKAKRPSNTVPQCSAPLQRTSVLSFTLLQVLVCVLWLTLAPPFPYKNTAHATERIILECDLGSPIGFWAVLGYIGLLAVLCFVFAFLARKLPDNFNEAKFITFSMLIFCAVWITFIPAYVSSPGKFTVAVEIFAILASSYGLLLCIFAPKCFIIVLKPELNTKKHLMGK
>LOCXPOlfC71.388.HIT1.OlfC.2R.852.ANF_receptor.exons6.SUPER_7.Sebastes_umbrosus
MCDCAYVMLLFVLFVGAFGAEEDMVLCEMLGSPEFPLLSKEGDITIGGVFYIQKEMLKTSLSFTNAPEPLICSGMNMIQFHFAQTMIFAIQEINNSSSLLPNISIGYKVFGNCASTLFSTSVVMGLINGQERTLGQSCSGQSSVHAIIGPSDSSSSIGMQQIAGLFQIPMISYYATCACLSNRKEYPSFFRTIPSDYYQSRALAKLVKHFGWTWVGAVRSDNDYGNSGMDTFITAARQEGVCIEYSEVISRTDSSGHIARVVRVIQSGSAKVLVAFLSQETKMLLEEALKQNLTGLQWVGSESWITASHLATKRYSGILTGSLGFTIRKTKIPGLREFLLQVNPSQDPHNNLVREFWEATFGCSFQPSLHGQTQCSGSERLEDINNPFTDVSELRISNNVYKAVYAVAHALHNMLKCGQSGEAVNQSCIWKDFLEPKEVVKHLQNVNFTLQSGETVGFDENGDPTATYELVNWQRNQAGDVVFVAVGSYDASFPKGRQFIMNGINTTWAAGSPKRPQSVCSESCLPGFRQAVIKGKPICCFSCIACADGEISNSSNSAECSECPLEYWSNEDHSQCVPKVIEFLSYGETMGALLAAFSLVGASLTLVVSCVFFHFRHTPLVKASNSELSFLLLFSLTLCFLCSLTFIGRPSEWSCMLRHTAFGITFALCMSCILAKTMAVVNAFKAKRPSNTVPQCSAPLQRTSVLSFTLLQVLVCVLWLTLAPPFPYKNTAHATERIILECDLGSPIGFWAVLGYIGLLAVLCFVFAFLARKLPDNFNEAKFITFSMLIFCAVWITFIPAYVSSPGKFTVAVEIFAILASSYGLLLCIFAPKCFIIVLKPELNTKKHLMGK
>LOCXPOlfC72.395.HIT1.OlfC.2R.852.ANF_receptor.exons6.SUPER_7.Sebastes_umbrosus
MCDCAYVMLLFVLFVGAFGAEEDMVLCEMLGSREFPLLSKEGDITIGGVFYIQKEMLKTSLSFTNAPEPFICSGMNMIQFHFAQTMIFAIQEINNSSSLLPNISIGYKVFDNCASTLFSTSVVMGLINGQERTLGQTCSGQSSVHAIIGPSDSSSSIGMQQIAGVFQIPMISYYATCACLSNRKEYPSFFRTIPSDYYQSRALAKLVKHFGWTWVGAVRSDNDYGNNGMETFITAARQEGVCIEYSEVISSTDSSGHIARVVRVIQSGSAKVLVAFLSQEIEMLLEEALKQNLTGLQWVGSESWITESPLATKGYSGILTGSLGFTLRKAKIPGLREFLLQVNPSQDPHNNLVREFWEATFGCSFQPSLHGQAQCSGSERLEDINNPFTDVSELRISNNVYKAVYAVAHALHNMLKCGQSGEAVNQSCIWKDFLEPKEVVKHLQDVNFTLQSGETVGFDENGDPAATYELLNWQRNQAGDVVFVAVGSYDASLPNGKQFIMNGINTTWAAGSPKRPQSVCSESCLPGFRQAVIKGKPICCFSCIACADGEISNSSNSAECSRCPLEYWSNEDHSQCVPKVIEFLSYGETMGALLAAFSLVGASLTLGISCVFFRFRHTPLIKASNSELSFLLLFSLTLCFLCSLTFIGRPSEWSCMLRHTAFGITFVLCMSCILAKTMAVVNAFNANRPSNTVLQCSAPLQRTSVLSCTLLQVLVCVLWLTLAPPFPYKNTAHATERIILECDLGSPIGFWAVLGYIGLLAVLCFVFAFLARKLPDNFNEAKFITFSMLIFCAVWITFIPAYVSSPGKFTVAVEIFAILASSYGLLLCIFAPKCFIIVLKPELNTKKHLMGK
>LOCXPOlfC73.401.HIT1.OlfC.2R.865.ANF_receptor.exons6.SUPER_7.Sebastes_umbrosus
ALSDSMPSTERWPEQGWALLQLLLVASFSQAEEPVCRQRGNPENPQLSKDGDIMLGGIFSLHSSWKDRQDTYMHKPLPLQCISLNFREFQFTQAMLFAIEEINNSTDLLPGISLGYKIYDTCGSVAKSVRVALALANGNEVASAPSEAPCTRLAQVQAVMGETSSSPCMVIATVIGPFHIPMISHFATCACLSDKTKYPSFLRTIPSDYYQSRALAQLVKHFGWTWVGAIRTNADYGNNGMATFIETAHQLGICLEYSVPFFRTDPPEKIQKTIDIIKASTAKVIVAFLSHMDMDVLLHELSHHNLTGYQWVGSEAWIFDPQIAAMDRHHILDGAIGLSIPKAHVSGMREFMLDVKPLSSSSNEMFTEFWETLFSCKFNQSKSSEGNQRECTGHEDLTGVQNSFTDMSLMPIFNNIYKGVYAVAHALHNFLSCNKTCDNKVQLDPFTILQHIKKIQFKTKEGDEVYFNENGDPAAKYEIINWQPTENGIVDFVTVGLYDASLPAEKQLNLQNKPLIWAQNSKQVPLSVCSEKCPLGTRKVLQKGKPVCCYDCLRCAEGEISNITDSITCVRCHPEFWSNERRDACVKKEAEFLSYEEIMGALLTAASLFGTCATAVVAFIFFRYRKTPIVRANNSELSFLLLFSLTLCFLCSLTFIGRPSEWSCMLRHTAFGITFVLCISCVLGKTIVVLMAFRATLPGSNMMKWFGPVQQRLSVLAFTLIQVIICILWLTISPPFPFKNFKEFKDKIILECALGSAIGFWAVLGYIGLLAMLCFILAFLARKLPDNFNEAKFITFSMLIFCAVWITFIPAYVSSPGKFSVAVEIFAILASSFGLLICIFIPKCYIILLKPEKNTKKNMMGKGAP
>LOCXPOlfC74.404.HIT1.OlfC.2R.858.ANF_receptor.exons6.SUPER_7.Sebastes_umbrosus
MPSTQRWPEQGWALLQLLLVASFSQAEEPVCRQRGDPENPQLSKDGDIMLGGIFSLHSSWKDRQDTYMHKPLPLQCISLNFREFQFTQAMLFAIEEINNSTDLLPGISLGYKIYDTCGSVAKSVRVALALANGNELASAPSEAPCTRLAQVQAVMGETSSSPCMAIATVIGPFHIPMISHFATCACLSDKTKYPSFLRTIPSDYYQSRALAQLVKHFGWTWVGAIRTNADYGNNGMATFIETAHQLGICLEYSVPFFRTDPPEKIQKTIDIIKASTAKVIVAFLSHMDMDVLLHELSHHNLTGYQWVGSESWIFDPQIAAMDRHHILDGAIGLSIPKAHVSGMREFMLDVKPLSSSSNEMFTEFWETLFSCKFNQSKSSEGNQRKCTGHEDLTGVQNSFTDMSLMPIFNNIYKGVYAVAHALHNFLSCNKTCDNKVQLDPFTILQHIKKIQFKTKEGDEVYFNENGDPAAKYEIINWQPTENGIVDFVTVGLYDASLPAEKQLNLQNKPLIWAQNSKQVPLSVCSEKCPLGTRKVLQKGKPVCCYDCLRCAEGEISNITDSITCVRCHPEFWSNERRDACVKKEAEFLSYEEIMGALLTAASLFGTWLTAVVAFIFFRYRKTPIVRANNSELSFLLLFSLTLCFLCSLTFIGRPSEWSCMLRHTAFGITFVLCISCVLGKTIAVLMAFRATLPGSNMIKWFGPAQQRLSVLAFTLIQVIICILWLTISPPFPFKNFKEFKDKIILECALGSAIGFWAVLGYIGLLAMLCFILAFLARKLPDNFNEAKFITFSMLIFCAVWITFIPAYVSSPGKFSVAVEIFAILASSFGLLICIFIPKCYIILLKPEKNTKKNMMGKG
>LOCXPOlfC75.407.HIT1.OlfC.2R.865.ANF_receptor.exons6.SUPER_7.Sebastes_umbrosus
ALSDGMPSTQRWPEQGWALLQLLLVASFSQAEEPVCRQRGNPENPQLSKDGDIMLGGIFSLHSSWKNREDTYMHKPQPLQCTSLNFREFQFTQAMLFSIEEINNSTDLLPGISLGYKIYDTCGSVAKSVRVALALANGNEVASAPSEAPCTKLAQVQAIMGETSSSPCMAIATVIGPFHIPMISHFATCACLSDETKYPSFLRTIPSDYYQSRALAQLVKHFGWTWVGAIRSNADYGNNGMATFIETAHQLGICLEYSVSFFRTDPPDKIQKIIDIIKASTAKVIFTFLSHMDMDVLLHELSHHNLTGYQWVGSEAWIFDPQIAAMDRHHILDGAIGLSIPKAHVSGMREFMLDVKPLSSSSNDMFTEFWETLFSCKFNQSKSSEGNQRKCTGDEDLTGVQNSFTDMSFMPIFNNIYKGVYAVAHALHNILSCNKTCDNKVQLDPFTILQHIKKIQFKTKEGDEVYFNENGDPAAKYEIINWQPTENGIVDFVTVGLYDASLPADKQLNLQNKSFIWAQNSKQVPLSVCSKKCPPGTRKVLQKGKPVCCYDCLRCAEGEISNITDSITCVRCHPEFWSNERRDACVKKEAEFLSYEEIMGALLTAASLFGTCLTAVVAFIFFRYRKTPIVRANNSELSFLLLFSLTLCFLCSLTFIGRPSEWSCMLRHTAFGITFVLCISCVLGKTIVVLMAFRSTFPGSNMMKWFGPVQQRLSVLAFTLIQVIICILWLTISPPFPFKNFKEFKDKIILECALGSAVGFWAVLGYIGLLAMLCFILAFLARKLPDNFNEAKFITFSMLIFSAVWITFIPAYVSSPGKFSVAVEIFAILASSFGLLICIFIPKCYIILLKPEKNTKKNMMGKGAP
>LOCXPOlfC76.409.HIT1.OlfC.2R.853.ANF_receptor.exons6.SUPER_7.Sebastes_umbrosus
MCDCAYVMLLFVLFVGAFGAEEDTALCEMLGSPEFPLLSKEGDITIGGVFTIHDPILQPPSSFTDAPEPLICSGISMESFQYAQTMIFAIQEINNSSSLLPNISIGYKVFDKCGSTQSSTSVVMGLINGQERTLGQSCSGQSSVHTIIGPSDSSSTIAMLRIAGLFQIPMISHFATCACLSNRKEYPSFFRTIPSDYYQSRALAKLVKHFGWTWVGAIRSDNDYGNNGMETFIIAARQEGVCIEYSEAISSTDSSGHIARVVRVIQSGSAKVLVAFLSQGPEMLLEEALKKNLTGLQWVGSESWITASYLANKRYSGILTGSLGFTIRKAKIPGLRKFLLQVNPNQDPQNNLLRKFWEATFGCSFQPSLHGQTQCSGSERLEDINNPFTDVSELRISNNVYKAVYSAAHAIHNMLKCGPSGEAVNQSCIWKDFLEPKQVVKHLQDVNFTLQSGETVGFDENGDPAATYELVNWQRNQAGDTVLVAVGSYDASLPNGKQFIMNRINTTWAAGSPKRPQSVCSENCLPGFRQAVIKGKPICCFSCIACADGEISNSSNSAECLRCPLEYWSNEDHSQCVPKVIEFLSYGETMSALLAAFSLFGAGLTLVVSCVFFHFRHTPLVKASNSELSFLLLFSLTLCFLCSLTFIGQPSEWSCMLRHTAFGITFVLCISCVLGKTIVVLMAFRSTLPGSNMMKWFGPAQQRLSVLAFTLIQVIICILWLTISPPFPFKNFKQFKDKIILECALGSVVGFWAVLGYIGLLAMLCFILAFLARKLPDNFNEAKFITFSMLIFSAVWITFIPAYVSSPGKFSVAVEIFAILASSFGLLICIFIPKCYIILLKPEKNTKINIMGK
>LOCXPOlfC77.412.HIT1.OlfC.2R.853.ANF_receptor.exons6.SUPER_7.Sebastes_umbrosus
MCDCAYVMLLFVLFVGAFGAEEDTVLCEMLGSPEFPLLSKEGDITIGGVFTIRNPILQPPSSFTDTPEPLICSGMSMESFRYAQTMIFAIQEINNSSSLLPNISIGYKVFDNCESTQSSTSVVMGLINGQERTLGQSCSGQSSVHTIIGPADSSSTIAMLRIAGLFQIPMISHFATCACLSNRKEYPSFFRTIPSDYYQSRALAKLVKHFGWTWVGAVRSDNDYGNNGMETFIIAARQEGVCIEYSEVISSTDSSGNIARVVRVIQSGSAKVLVAFLSRGPEMLLKEALKQNLTGLQWVGSESWITSSYLATKGYSGILTGSLGFTIRKAKIPGLRKFLLQVNPNQDPHSNLLRKFWEATFGCSFQPSLHGQTQCSGSERLEDINNPFTDVSELRISNNVYKAVYSAAHAIHNMLKCGQSGEAVNQSCIWKDFLEPKQVVKHLQDVNFTLQSGETVGFDENGDPAATYELVNWQRNQAGDTVLVAVGSYDASLPNGKQFIMNGINTTWAAGSPKRPQSVCSENCLPGFRQAVIKGKPICCFSCIACADGEISNSSNSAECLRCPLEYWSNEDHSQCVPKVIEFLSYGETMGALLAAFSLFGASLTLVVSCVFFRFRHTPLVKASNSELSFLLLFSLTLCFLCSLTFIGQPSKWSCMLRHTAFGITFVLCISCVLGKTIVVLMAFRATLPGSNMMKWFGPVQQRLSVLAFTLIQVIICILWLTISPPFPFKNFKQFKDKIILECALGSDVGFWAVLGYIGLLAMLCFILAFLARKLPDNFNEAKFITFSMLIFSAVWITFIPAYVSSPGKFSVAVEIFAILASSFGLLICIFIPKCYIILLKPEKNTKTNIMGK
>LOCXPOlfC78.414.HIT1.OlfC.2R.853.ANF_receptor.exons6.SUPER_7.Sebastes_umbrosus
MCDCAYVMLLFVLFVGAFGAEEDTALCEMLGSPEFPLLSKEGDITIGGVFTIHDSILQPPPSFTNAPEPLICSGISMESFQDAQTMIFAIQEINNSSSLLPNISIGYKVFDKCGSTQSSTSVVMGLINGQERTLGQSCSGQSSVHTIIGPSDSSSTIAMLRIAGLFQIPMISHFATCACLSNRKEYPSFFRTIPSDYYQSRALAKLVKHFGWTWVGAIRSDNDYGNNGMETFIIAARQEGVCIEYSEAISSTDSSGHIARVVRVIQSGSAKVLVAFLSQGPEMLLEEALKKNLTGLQWVGSESWITASYLANKRYSGILTGSLGFTIRKAKIPGLRKFLLQVNPNQDPQNNLLREFWEAIFGCSFQPSPHGQTQCSGSERLEDINNPFTDVSELRISNNVYKAVYSVAHAIHNMLKCGQSGEAVNQSCIWKDFLEQKQVVKHLQDVNFTLQSGETVGFDENGDPAATYELVNWQRNQAGDTVLVAVGSYDASLPNGKQFIMNGINTTWAAGSPKRPQSVCSESCLPGFRQAVIKAKPICCFSCIACADGEISNSSNSAECLRCPLEYWSNEDHSQCVPKVIEFLSYGETMGALLAAFSLFGASLTLVVSCVFFHFRHTPLVKASNSELSFLLLFSLTLCFLCSLTFIGQPSEWSCMLRHTAFGITFVLCISCVLGKTIVVLMAFRSTLPGSNMMKWFGPVQQRLSVLAFTLIQVIICILWLTISPPFPFKNFKQFKDKIILECALGSDVGFWAVLGYIGLLAMLCFILAFLARNLPDNFNEAKFITFSMLIFSAVWITFIPAYVSSPGKFSVAVEIFAILASSFGLLICIFIPKCYIILLKPEKNTKTNIMGK
>LOCXPOlfC79.420.HIT1.OlfC.2R.852.ANF_receptor.exons6.SUPER_7.Sebastes_umbrosus
MCDCAYVMLLFVLFVGAFGAEEDMVLCEMLGRPEFPLLSKEGDITIGGVFYIHNSILQPPPSFTNAPEPIVCSGISMGSFQFAQTMIFAIQEINNSSSLLPNISIGYKVFDKCGSTQSSTSVMMGLMNGQERTLGQSCSGQSSVHAIIGPSDSSSTIAMLRIAGLFQIPMISHFATCACLSNRKEYPSFFRTIPSDYYQSRALAKLVKHFGWTWVGAVRSDNDYGNNGMETFITAARQEGVCIEYSEAISSTDPSGHIARVVRVIQSGSAKVLVAFISQGLEMLLKEALKQNLTGLQWVGSESWITSSYLATKGYSGILTGSLGFTIRKAKIPGLREFLLQVNPSQDPRNNLLREFWEATFGCSFQPSLHGQAQCSGSERLEDINNLFTDVSELRISNNVYKAVYAVAHAMHNMLKCGQSGEAVNQSCIWKDFLEPKQIVKHLQDVNFTLQSGETVGFDENGDPAATYELVNWQRNQAGDIVFVAVGSYDASLPNGKQFIMNGINTTWAAGSPKRPQSVCSESCLPGFRQAVIKGKPICCFSCIACADGEISNSSNSAECLRCPLEYWSNEDHSQCVPKVIEFLSYGETMGVLLAAFSLFGAGLTLVVSCVFFRFRHTPLVKASNSELSFLLLFSLTLCFLCSLTFIGRPSEWSCMLRHTAFGITFALCMSCILAKTMAVVNAFKAKRPANTVPRCSAPLQRTSVLSCTLLQVLVCVLWLTLAPPFPYKNTAHATERIILECDLGSPIGFWAVLGYIGFLAVLCFVFAFLARKLPDNFNEAKFITFSMLIFCAVWITFIPAYVSSPGKFTVAVEIFAILASSFGLLFCIFAPKCYILLLKPERNTKKQMMGR
>LOCXPOlfC80.422.HIT1.OlfC.2R.858.ANF_receptor.exons6.SUPER_7.Sebastes_umbrosus
MLLIADLLLLSLLAVRGGKPMCQTYGTKERSQFSKEGDINIGGIFSFHQNPVSVNPAHQVNPGTIQCEGLDPGELQYAYTMIFAIEEINNSSEMLPGVTLGYRIFDSCPSIPLSIRASLNLMNRYDSGEGRCSKLTNVHAVIGETTSTSTIGIARTMGPFHIPVISHSATCACLSNRRDYPSFFRTIPSDIYQSKALAKLVKHFGWTWVGAIRTNSDYGNGGMATFLEAAEREGVCVEYSVAIYRTDPRKWFLEVVDIIKKSTSKVIVAFADGTDLDILIKELHAQNVTGLQWVGSEGWITYRYIASPVNYAVVQGAVGFAALNAHIPGLQEFLANSRPSTTPGDQGLVELWETVFGCTLTPQAEGSVAAPCTGKESLWDTNTRFTDVSDASLLNNVYKATYAVAQALHMLFTCKDGKGPFENNTCADRENVQPWQVLHYLTQVNFTTKIGENVFFDEFGDPVARYALVNWQMDETDYIVFETIGFYDASQPEGQQFEMKLDVRAIWAGENLEVPRSVCSESCLPGTRRAFVKGKPICCFDCIACADGEFSNSTNAVKCDKCLPEYKSNEERNHCDLKAIEFLTFRELMGILLVTFSVFGACLAMTIALIFFHYRHTPIVRANNSELSFLLLFSLTLCFLCSLTFIGRPSEWSCMLRHTAFGITFVLCISCVLGKTIVVLMAFKATFPGSNMMKWFGPAQQRLSVLGFTLIQVLICILWLTINPPFPFKNMNHYNEKIILECALGSPVGFWAVLGYIGLLAVLCFVIAFLARKLPDNFNEAKFITFSMLIFCAVWITFIPAYASSPGKFTVAVEIFAILASSYGMLFCIFLPKCYIILLKPENNTKKHLLGKVTPRAL
>LOCXPOlfC81.424.HIT1.OlfC.2R.884.ANF_receptor.exons10.SUPER_7.Sebastes_umbrosus
SWRRTEFVILSLLWCVFFPYNSHQDQSQQCKLIPGSMSLTVLEKKGDIMLGGLFSLHDMVVEPRLSFTSMPPPAQCTRFNFRTFRWMQTMIFAIEEINRDGKLLPNITLGYKIYDSCSTPHQALKAATELVGSEKGSVIEGETQEGKGTCRGTVPAVIGDGGSTQSLVVARFLGVFHVPQVSYFSSCACLSDKKEFPAFLRTMPSDFFQVDALLQLVKHFGWTWVGVIAGDDAYGRSGANIFANEVRKLGACIALHEVIPKNRAQSTISSIVSKIRSSGARVILVFAVEQDAAALFDEAHRHDTYGLTGIQWLASEAWSTAAVLSTPKKHHYILQGSMGFAIRRAHIPGLQDFLLRLHPSSPDALADPFLIPFWEEVFQCSLGGQAEGQEHNVEGKPQCSGAEELGSVTNIYSDVSQLRISYNVYKAVYAIVHALKAMRSCEKGKGPFPLQACPDVINIQPWQLLHYIKHVEYLNSFGDETKFDENGDPAAMYDLVNWQLRLNGEMEFVTIGKFDETATVGKQKLQIQEHIIVWNGNQTKIPLSVCSSICPPGTRKAIRPNFPICCHDCVVCTAGEISNQTDAIECVRCLPEFWSNADRTACIPKQVEFLSFSGTMGITLTAISLIGSFCTCAVAFILSYHRATPIVKANNSELSFLLLFSLTLCFLCSLTFIGRPSEWSCMLRHTAFGITFVLCISCLLGKTIVVLMAFKATLPGSNVMKWFGPVQQKAIITLCTLVQVIICTVWLVVAPPTPRQLMPRKSVIVILLCDQGSPVAFSLVLGYIGLLACLCLLLAFLARKLPDNFNEARLITFSMLIFCAVWIAFVPAYISSPGKYSTATEVFAILASSYGLLGCIFAPKCYIILLRPEKNTWKHLMSKAATDK
>LOCXPOlfC82.425.HIT1.OlfC.2R.901.ANF_receptor.exons16.SUPER_7.Sebastes_umbrosus
GRFLLGLCAFFYFYRSVSAESTCKLKAKFNLSGYKNVEKKKVVIGGMFPVHKRIASSDGNTSRVPVSAGCEGFNFRTFRWTQTMLFAINEINERQDLLPNTDLGYVIYDSCFTISKAVEGTLTYLTGQDEAVPNYRCGSGAPLAALVGAGGSDLSIATARILGLYHFPQVSYSSTCSALESKFQFPTFLRTIPNDKHQSTAIAKLVLHFGWTWVGTIAADDDYGKYGIKDFKEQVEEAGVCISFSETLPKVSSPEDIQRIVQTVVEATAKIIVVFSSDVDLSPLIGELLRHNVTNRTWIASEAWVTSALINEPGVNSVLGGTLGFGVKRADIPGLQRHLLDIDPYDPLAEEFWETVFNCTLNYDTAMRQAKQRAKEESLAQLGNTFSDVSQLRITYSVYKAVYAVANALHELEHCVKGQGPFINIDCADITDFKPWQLMYYLKNVRFKVPHTDEEVYFDDGDVEGIYDLINWQFDGNGEISYVTVGHYNGSAAPEDRMTITNDSIVWNNDMSEPPRSVCSENCQPGTRKGIRQGEPVCCFDCIPCADGEISNSTNARACILCTYEEWSNDAHDICVPKIIEYLAFGEPLGITLIVISAFGALVTIGVGVVFVVNIGTPLVKANDPLLSFSLLFSLVVTFLCSIVFLGKPQHWSCMTSQVGLALGFALCLSSLMGKAALLMLRARTLKAARVKAKAAAKAAKAAAKAAAEAAANSGSPDDPEVDRISCAHQRAITAVGTLIQAIACTVWLIILPPHPIENTSAQNIKIILECDEGSVIFICCIFAYDILLALIAFVFAFIARKLEDHFSEAKCVTFGMFVFFIVWISFVPAYLSTRGKFMVAVQIFAILASSFGLLTCIFLPKCYVLLVKPERNTEDMMRPRAKPRDGTGTGTSASLATAGT
>XPLOC_7.2R.1.OlfC.2R.800.ANF_receptor.exons..Sebastes_umbrosus
MRSLAAIHEIETINAAGFLPGVRLGYVMCDTCSWASKALKNVGHMLAVNGSLSVKCDYTDFRPRVKIILGALYSEVSIAVARLLNVYMVPLVSHYNQLSSTSSTPELSDKLRYPVFMRTIPSDKHQTKAVAKMMHHYGWNWVGVVYGDDEYGRAAFQSFLGDAEENHVCLAFQEVLHHYLGHSNSMERIKQVAQRIRSSDAQVVLLILKAELVEVLFKEMISTGTSRTWIASDAWSRSRSLAQMDSINKVGDILGFYFVTGKSESFDKYLKNLTATPGGYNHFIEEYKSLRFNCTPECFSNKPPSYCPAPYLLKMKSGVACNFKDPQEQNDDYLVKSLDTSEAFLHKVAVWAIANTLKKLLKCNSSSCSGEINFPPWKVQLLKELKKVEFEFDNHNFFFDENGDFGNFYDLIKWEKDGQYRRFESIGKYHTVNDEIQVDMKDFIWFSTANTTVRQQCAHSIPESRCSERCAPGSVKRILNVSCCYTCTRCVEGTYSDASYSTDLDNCKRCPNGTWSLKGWTQCESRSESYLHWSDPHPIAMMAAAAFGILLLLVIFVIFLVYRDSPPMKRAEVRLSCVMMAGLSVSFASVISFMGRPSVHLCRARQVTYAMGFTLCVSCILVKAYRTFLAFLPFGQLINRQLHKLYQPPIIVITITSLQGIICLLWLIFDSPDLDGTPPSPQSMRRLIQCSEGATFIGFGVMLSYIALLALAGFLLAVKGRKVPQEFSETGYIIFSMLMYLFVWVCFIPVYITNHEEGTPVQASAILVSSYGIIFCHFLPKCHEVLWGAKSDTLDKILRR
