# Supplementary material for: Expanded olfactory system in ray-finned fishes capable of terrestrial exploration
Source: BMC Biol. 2023 Jul 31;21:163. doi: 10.1186/s12915-023-01661-8 (PMC10392011; doi:10.1186/s12915-023-01661-8)
Supplement: Supplementary file 3 — Additional file 3: Data S1. Protein sequences and genomic coordinates of OLF genes. FASTA and General Feature Format (GFF) files containing the protein sequences and genomic coordinates for all identified OLF genes in this study. [file 12915_2023_1661_MOESM3_ESM.zip › PROTEINS/Semicossyphus_pulcher.OLF_genes.fa]

>LOCXPSichOR22.32-eta.332.78.HIT1.OR.1R.290.7TM_GPCR_Srx.exons1.JAKSZQ010000010.1.Semicossyphus_pulcher
TLLGMLSMGSSCSFLYINSVLLFTLRNKQVFCETPRFILLYNLLFADTAHLVANLVLYILAFFKMKMTYYACGALILISLFTLTVSPVTLAVMSVERFVAVWYPLRHATIFTMKSTVMAIALVWAFSFIHILIRVFMLLYLFTKISFNLHKIDYCTKYVIFFAPIFNDFDEVYALVLFLSVGAAIMASYIGVALVARSASTDKASARKALRTMLLQMVQLCLALISTMYNNIILLTAKIVRGLALMCIQNACFVFFNILPRCLSALIYGFRDQTIRPFLLKNLCCCLKCS
>LOCXPDilaOR14.1-eta.309.81.HIT1.OR.1R.302.7tm_1.exons1.JAKSZQ010000010.1.Semicossyphus_pulcher
MNDSSQVTQVKLFPIPAKAVLFMLPCLFFLYVNGVMMFALLRKPFLLESSRYILFGHLLLTDSLQLVITILMYMFAVTMLRMISFVCVVFTLLGAVSVKMSPLNLAVMSLERYVAICFPLRHAEITTTRRTCVAIALMWVVGSFDSVTQLFLFFSLENTSFPIPTFCNRQNVLKLQIYSTLNKAFIILYFVSVSIIIIFTYIAIMITVKTASSNAHKASKAHKTVLLHLIQLCLCLMSTLFSTLNSNKLWDVHPALALQIQYVLFVCLIVFPKCLSPLIYGLRDHTFRHIFKHYFTFGCRST
>LOCXPTilOR.S217.307.131.HIT1.OR.1R.290.7tm_1.exons1.JAKSZQ010000019.1.Semicossyphus_pulcher
NKSSVGGEFTPRQVNYRFLFVQLLVLIFLSVNFLLIATFFKKECFNTTARYILFAVTLLSDSLLLIMSNVLLLLLNFQLAMQVWLCIIIHAVILLYFIVTPVTLTAMTLERYMAICMPLRHGELCSTRSTVRCILIIHCLSSVPCIVSISTVLAFASVRFYLKYSLCYASVVTMYRWQGHVRLAVYQFYFLSMCIIIVVSYVKIMKAAKAASGENKKSTWKGLRTVILHAFQLLLCLIQLWSPFVETEFIKSVSYSDIRYSNYILFSVAPRCLSPLIYGLRDEAFLHELK
>LOCXPSichOR4.2-eta.305.79.HIT1.OR.1R.298.7tm_4.exons2.JAKSZQ010000003.1.Semicossyphus_pulcher
SANVTVVVRQHDSLSVALGKNVFVVVLGISINYINASLFHTFCKHEVFYRNPRYILFIHLVVNDMIQLTLTVVLFVISYAVYQIHVSICCVFIVLALLATENTPLNLACMTVECYIAICIPLRHVQICTVRRTVVLIGLMWMTTMVSVLPDLFIALATEQLDFFHSRVFCLRQTVFRSPYITKKRDITYTLFLVIVWMTIFFAYFKILFTAKAASKDVKKARNTVLLHGFQLLLCMTTYVGPQFLDAMKLWFPDKYVDHLFTYYIIVQVLPRCISPVVYGIRDNTFRRYLKRHLFCKI
>LOCXPCyseOR11.7-eta.308.103.HIT1.OR.1R.289.7tm_1.exons2.JAKSZQ010000003.1.Semicossyphus_pulcher
NQRDTFTTAVTKNVIVTALCISINYVNGTLVHTFRKHQIFNSNPRYILFIHLVINDMMQLALTTLLHIISYAFYTINVSFCIILLIITILTTLNTPLNLASMAVECYIAICMPLRSRQICTVGKTYILIGFIWVASSLSIIPDLFILIATEPPRFFHSRRFCARDYVFRSNYSIKKRNTSHIVCLVLVWLTLLYTYFRIVFAARGATLDGKKARNTTLLHGFQLLLCMLTYVSPVFEQSLHYLLPRQYLAVRFASYIVVQILPRFVSPIVYGLRDQTFRKYVRQYLLCK
>LOCXPDilaORUN.67-eta.333.115.HIT1.OR.1R.306.7tm_1.exons2.JAKSZQ010000003.1.Semicossyphus_pulcher
FLLVRDTFTAALVKNLIVVLVWLILSYINSTLVTTFFRHQTFYEDPRYILFIHMVINDGIQLTVTITLFVLSYVLYKINVSFCCFFILVAVFTTRNTPVNLASMAIERYIAICDPLRHAQICTVRRTYIVISLIWFISVAPDITDLFVTLATESLSFFHQSVFCLRPNVFKDPILAYKRQVFDIIYFSCVFLTLVFTYLRILFAARALSTEKISAQRARNTILLHGAQLAMCMLSYISPSVEVVLHLIFPGRISEIRYANYLIVYILPRFLSPIIYGVRDKKFRKYLKMYLLSNRCRVKVKAVAPQ
>LOCXPOR1.94.HIT1.OR.2R.309.7tm_4.exons1.JAKSZQ010000010.1.Semicossyphus_pulcher
MENYTYNSFTLQLEGFKIKKDSKYPVFVLFLLSYVVVMVFNVGILVLIFIDTNLHQPMYLLFCNLSVSDIIGSTHILPRLLADVLKPPSELFITYYECVAQAFTTQFFGATSHTLLMIMAFDRYVAICNPLRYATIMSNKMVVKLTVSAWGVAFVLVSILMGLTIRLNRCRTLITNPYCDNASLFKLSCESVFINNVYGLTFTVALLTSSVGSMVLTYTKITVVCLMSKSKSLNSKALKTCSTHLVVYLIMLISGFIVIILHRFPQYTDYRKLAAILFVIVPGSLNPIIYGVQSKEMRKFLFEIFHSRR
>LOCXPOR2.105.HIT1.OR.2R.329.7tm_4.exons1.JAKSZQ010000010.1.Semicossyphus_pulcher
FIIIPVTLTCFVFFRMMENFTYNSLTLQLEGLNVSKDSLYPAFLFFFFSYLFIMVANVGIAFLVFIDKNLHQPMYLLFCNLPFNDILGNSITVPRLLVDMMQPPSERLISYYECIVQAFATHMFGTTSHTVLMIMAFDRYVAICNPLHYATIMTNKMVIKLTVSAWGVAFVLVGILLGLTIRLNRCRTLITNPYCDNASLFKLSCESVFINNVYGLTFTVVLFTASIGSMVLTYTKITVVCLMSKSKSLNSKALKTCSTHLVVYLIMLISGFVIIILHRFPQYPDYRKLAAILFHIIPGSLNPIIYGVQSKEIQKFLLKFFEPKKVLPS
>LOCXPOR2.105.HIT1.OR.2R.287.7tm_4.exons1.JAKSZQ010000010.1.Semicossyphus_pulcher
MKQNGSEFPVVWVLRETMQNNDNESTDQHDQVHNQVSAAGLQSFTVQRLALTHQTDDCNLSVGENHAAYRSCEQHNSESEAIDIINEHTLTGELKQGGIITVRVCNQSPASVQPNGQTEQNPDQDKSHPPGRNRQLDHHFVGHDCCIVQRIADGHIPVKGHDHEHGVRGCSKHVCGESLDNTFIVTDETLRGRLHHIHKQTGHRDGVSKNVIKGQVAKQKVHRLVKVLVNENQKSNAYICNHYKEVGEKEEEKCRVEGVLGDVQPFQLECEAVVGEVFHHPEKNKTC
>LOCXPOR3.117.HIT1.OR.2R.321.7tm_4.exons1.JAKSZQ010000010.1.Semicossyphus_pulcher
FFSFRMMENFTYNSLTLQLEGLNVSKDSLYPAFLFFFFSYLFIMVANVGIAFLVFIDKNLHQPMYLLFCNLPFNDILGNSIMVPRLLVDMMQPPSERLISYYECIVQAFTTHMFGTTSHTVLMIMAFDRYVAICNPLRYATIMTNKMVIKLTVSAWGVAFVLVGILLGLTIRLNRCRTLITNPYCDNASLFKLSCESVFINNVYGLTFTVVLFTASVGTIVLTYTKITVVCLTSKNKSLNSKALKTCSTHLIVYLIMIFNGMSIITLHRFPKYSFYRKLSTVLFHIIPGSLNPIIYGLQSAEIRKFFLKMFQSKRILPSIK
>LOCXPOR4.119.HIT1.OR.2R.327.7tm_4.exons1.JAKSZQ010000010.1.Semicossyphus_pulcher
LFSRLYLCFFPAQPLMENYTFNSLTLQLEGLKITKVNKYPIFLFLLLSYVFILTANVGIVVLIWTERSLQQPMYLLFCNLSINDVMGNSLLVPRVLADIHVPPPERLIHYYECVMQAFTAHMFGTNAHTVLMIMAFDRYVAICNPLHYAAIMTDRMVIKLTVAAWGVAFVLVGVLLGLTIRLNRCRTLITNPYCDNASLFKLSCENVFVNNVYGLTFSVVLLSSSIGSIILTYSKILAACLTSKSKSLNSKAWKTCSTHLCLYMIMLISGLIPIILHRFPEYSEYRKISVILFNIVPGSLNPVIYGLQSQEIHKSLTNIFHIRKVKP
>LOCXPOR5.120.HIT1.OR.2R.323.7tm_4.exons1.JAKSZQ010000010.1.Semicossyphus_pulcher
LFSFICFSRQMENYTHNSLTLQIEGLRVNKKNKYPMFFFLLLSYVFILTANVGIVVLIWTERSLQQPMYLLFCNLSINDVMGNSLLVPRVLADILVPPSERLIHYYECVMQAFTTHMFSTNAHTVLMIMAFDRYVAICNPLHYAAIMTDRMVIKLTVAAWGVAFVLVGVLLGLTIRLNRCRTLITNPYCDNASLFKLSCESVFINNVYGLTFTVVLLSASIGSIILTYSKITAACLTNKNKSLNSKALKTCSTHLCLYMIMLISGMVLIALHRFPEYSEYRKISAILFNVVPGSLNPVIYGLQSQEIHKSLWKIFRIKRVTPS
>LOCXPOR6.121.HIT1.OR.2R.348.7tm_4.exons4.JAKSZQ010000010.1.Semicossyphus_pulcher
MELFMFDVSPGSRRDSHLPSSTNHRSSSVNSTWEHDGVTFFLIQGLADLGEKKMILFVVLLLGYIVILGGNSMIIFVALTDPKLASPMYFFLYNLSFVDIVFTTTTIPNMLSGFLTHMNTISAPGCFLQMYFFIQLAVTGRAILTVMAYDRYLAICNPLRYTVIMTRHVRLLLIAGAWGFGTFCTLPACSMAWHRHYCGHNVVRHGWCDLSSVRRLVCGDTSVDNIVGISFALVALLTTGVLILTSYVLIGVSISKMGVGQRLKALTTCAAHLVVVSISYSSASFVYISYRVGNFPPEVRIIVSVLYAALTPFLNPIIYSLRNKELRESLRKTLSRLTPAAVLPRKDV
>LOCXPOR7.62.HIT1.OR.2R.315.7tm_4.exons1.JAKSZQ010000010.1.Semicossyphus_pulcher
MENKTLNLDIINIEGLKVTPQSSVPAFILLLLIYIFIMVSNIGLVVLIAMERSLHEPMYLLFCNMSVNDVFGATAIIPRLLGNVFTPITERYIYYIDCVVQAFSSHFHAGTSHAVLMIMAFDRYVAICNPLRYATIMTNRMVVKLSVGAWLVAFVAVAILLGLTIRLTRCRRIIINPFCDNASLFKLSCQNLLINHIYGLGSAVVILGSSLGSITLTYLRIAMVCLSSKSKVLNSRALQTCATHLAVYIIMLVASFTPMIIHRRPQWADSGKVASVMFHVIPPALNPLIYGLQCKELRHKIISVFHRNKVTDAKT
>LOCXPOR8.63.HIT1.OR.2R.316.7tm_4.exons1.JAKSZQ010000010.1.Semicossyphus_pulcher
MENNTFNKDILQLEGLKVIPDFAFPAFIFLLLIYIFIVVSNIGLLVLIFMERSLHQPMYLLVCSMSVNDVFGATAVIPRILTQVFTPVTKRYITYYECVIQAFCAHFHAGVSHTVLIIMAFDRYIAICRPLQYTAIMTNRMVVKLSVSAWAVAFSLIFVLLGLSVRLSRCRRLVNNPFCDNASLFKLSCESVLINHIYGLSSAMVTMACSLSSIILTYIRIGMVCLSSNNKTLNSKALHTCATHLAVYIILLMSGNIIIILHRFPHLSDERKIASIMFHVVPPSMNAVIYGLQMKAVREKVMTLFTRSKDTVSQVK
>LOCXPOR9.64.HIT1.OR.2R.305.7tm_4.exons1.JAKSZQ010000010.1.Semicossyphus_pulcher
MENQTLNTDFLLVEGLKVTPQSSVPAFILILLIYIFIMVSNIGLVVLITMERSLHQPMYLLFCNMSINDVFGATALIPRLLSDVFIPDTERFIHYIDCAFQAFCLHLHASASHTVLIIMAFDRYVAICNPLRYATIMTRRMVVKLSVSAWLVSFVMVLILVGLSVRLSRCRIIISHPFCDNASLFKLSCESVLINNIYGLGYTVVLLGSSLGSVTLTYLKIATVCVLSKNKSLNSKALQTCVTHLAVYIIMFMSGSIIIILHRFPHLSHERKLASILFHVVPPAMNAVIYGLQIKAVRQKLFILF
>LOCXPOR10.65.HIT1.OR.2R.311.7tm_1.exons1.JAKSZQ010000010.1.Semicossyphus_pulcher
MSEEIQFQTNITVGLGLLERVMFSTLVAVTGCMLLFINGTMLFTLRSKPVFSETSRYVLLYNLLVADTLQMAMSQLLYVLSACRLMLPYPICGLLIMFARLTTDISPLTLVVMSLERYIAVCYPLRHAAIIPIRNTLVAIIGVWAFSSLNVLTHLLLLLQFPFEDLESLQMKEFCSKLQMYLVPMSYVYNQAYTCFLFITAGVAITSSYIGVVVAARSASTDKESAHKVCKTLLLHLFQLGLSLMSMMHTTLLIAISEIVRRSLFVYIMSVFYVFVYILPRCLSALIYGLRDQTIRPVFFSNLCCRLKLSP
>LOCXPOR11.66.HIT1.OR.2R.310.7tm_1.exons1.JAKSZQ010000010.1.Semicossyphus_pulcher
YSNLSVTNITAEQQYQGLLERVMFSTLITVPCCVFLFINFTMLFTLRSKTVFCQTSRYVLLYNLLFADTVMLVISQLLYLFTTCRIRLTYPVCGFLIMLADLTKEISPLTLVVMSLERYVAVCYPLRHATIITIRNTGLAIVVVWAFSSLNVLTRIILLLQFPFEDLESLQMTTLCSAPVLLLVPMSDHYDKAYTCFVFVSAGVAITCSYIGVMITARSASTDKASARKTRNTLLLHLIQLCLSLSSTIHTPLLIAISKAVTRLVFVRIQIVFYVGIFIFPRCLSSLIYGIRDQTLRPILIYYLCCRLKL
>LOCXPOR12.67.HIT1.OR.2R.310.7tm_1.exons1.JAKSZQ010000010.1.Semicossyphus_pulcher
YSNLSVTNITAEQQYQGLLERVMFSTLITVPCCVFLFINFTMLFTLRSKTVFCQTSRYVLLYNLLFADTVMLVLSQLMYIISACRIRLTYPVCGVLNMLGALTKEISPLILVVMSLERYVAVCYPLRHATIITIRNTGLAIVVVWAFSSLNVLTRIILLLQFPFEDLESLQMTTLCSALVLLLVPMSDHYDKAYTCFVFVSAGVAITCSYIGVMIAARSASTDKASARKTRNTLLLHLIQLCLSLSSTIQNPLLIAISKTATRIVIVRIQIALYLCIFILPRCLSSLIYGIRDQTLRPILIYYLCCRLKL
>LOCXPOR14.68.HIT1.OR.2R.302.7tm_4.exons1.JAKSZQ010000010.1.Semicossyphus_pulcher
MRNISEVTSFQLSAYYGMEELKPMYFCIFLIIYLIIIVENVFLIRVVYHEKSLHEPMYLLVCNLAVNGLYGSTALLPAVLRNLLSHSYEISLPLCLTQIFAVHTYAITEFIILAAMSYDRYVAICYPLLYHAIMSQRVVKLIVFTWLYPFIGFFIVLIFTLRLRFCERTIEKVYCMNYLLVKLACTDTSIANIVGLLSVALYTFPQLFMIFYSYAHILRICVVSFKESKLKALRTCTPHILAIVNYSIGCFIEIALSRFNIRHLPYQTKLFLSLYFLIFPPILNPVIYGLSIQLIRVRLFRL
>LOCXPOR15.69.HIT1.OR.2R.303.7tm_4.exons1.JAKSZQ010000010.1.Semicossyphus_pulcher
MKNISEVTSFQLSAYYGMEELKPMYFCIFLIIYLIIIVENVFLIRVVYHEKSLHEPMYLLVCNLAVNGLYGSTALLPAVLRNLLSHSYEISLPLCLTQIFAVHTYAITEFTILAAMSYDRYVAICYPLLYHAIMSQRVVKLIVFTWLYPFIGFLTVWIVTLRLRFCERTIEKVYCLNYLLVKLACTDTSIANIVGLLSVALYTLPQLSMIFYSYAHILRICVISFKESKLKALRTCTPHILAIVNYSIGCFIEIALSRFNIRHLSYQTKLFLSLYFLIFPPILNPVIYGLSIQLIRVRLQEIK
>LOCXPOR16.70.HIT1.OR.2R.307.7tm_4.exons1.JAKSZQ010000010.1.Semicossyphus_pulcher
MDNTTTLTFTMTAYAVMENHKHGFFTLFLLLYLIIIILNSLFLTVIRRNKELQQPMNVFTCVLSVNEMYGSTAMFPAVMTLLMSDTYETSVKWCMAQVYFLHTYAIAEFFILAVMGYDRYVAICYPLHYHSIMTHSKIGKLVALASLYPLILFGCYYALTLQLSFCGKVIPKLYCVNMELVKNSCLTPSYISIVGLVLILFFVVPQIVMIVFSYIQIARVCRKLLKDSQGNALKTCVPHLFSLLNFTLGSLFEILQARFDMSHIAAEAQIFLSLYFVIPSVTNPVLYGLGTQIVRVHILKMLIRHKI
>LOCXPOR17.71.HIT1.OR.2R.324.7tm_4.exons1.JAKSZQ010000010.1.Semicossyphus_pulcher
MELFNSALGKNISFVRPTYFIISGLSGIPNIKYYYVFLFFVYIVSVLGNTVVMAIIILDHSLRTPKYIAVFNLALVDLLGNSALVPKLLDIFLFNHPYIPYNDCLAFLFFCYTCLSLQALNLVALSYDRLIAIIYPLHYHVRMTHRFMLSLIAFFWLFVILVVLIAACLLTRLSFCKSVVIKSYFCDHGQMYRLACNDNTPSLVISVFLPILIIWFPLLFILFSYLFIGYTLSKIASVHERLKASKTCIAHISLVAIYFLPVLVTFTLMEKIHPNARIINLSLTSIFPSMLNPIIYVLQTQEIKESVKRLLKIKVRSKMTIKKV
>LOCXPOR18.73.HIT1.OR.2R.317.7tm_4.exons1.JAKSZQ010000010.1.Semicossyphus_pulcher
MELFNSALGKNITFVHPAYFIISGLSGIPNIKYYYVFLFFVYIVSVLGNTAVMAVIYLDHNLRAPKYIAVFNLAFVDLFGNSALVPKLLDIFLFNHPYIPYNDCLAFLFFCYTCLSLQSFNLVALSYDRLVAIIFPLHYQVKVTNRFMLSMIASFWAFVVIAVIIAVGLITRLSFCKSVVINSYFCDHGQIYRLACNDHFPNYVLSCLYPVLIFWLPLVFILLSYFYIGCTLSKVASVQEGVKAFKTCIGHLSLVAIYFIPLLVTFTLMEKIHPNARIINLSLTSIFPPMLNPIIYVLQTKEIKDSLKRLIKIRGKS
>LOCXPOR19.74.HIT1.OR.2R.323.7tm_4.exons1.JAKSZQ010000010.1.Semicossyphus_pulcher
MEFFNSALGKNITFVRPAYFIINGIVGIPNVKYYYVFLLFVYIVSLLGNTAVMTVIILDHNLRTPKYIAVFNLAFVDVFANSALVPKFLDIFLFNHPYIPYNDCLAFLFFCFICLAMQALNLVALSYDRLMAILFPLHYHVKVTHRFMLSLIVFLWLFAITVTLTAVGLLTRLSFCASVVIKSYFCDHGPIYRLGCNDITPSHVIGSVLANVVLWFSLVFVLATYCAIAFALSKISTAQERVKAFKTCTAHLSLVAIYFLPLIFVYRFGGTVHPNIRILSLSLTTIILPMLNPIIYVLQTKEIRNSLRKLLKIRGQSKISAKK
>LOCXPOR20.75.HIT1.OR.2R.327.7tm_4.exons1.JAKSZQ010000010.1.Semicossyphus_pulcher
MGPEEKAADINATFVRPAKFYLSGFTNIPHVKYYYVFLCFVYIMTVLGNGLLLSVIYLVEALHTPKYMIVSNLAFADLCGSTALIPKLLDMFLFNRRYIVYEACLSYMFFVLFFGSMQSWTLVTMAYDRFIAICFPLRYHSIVTKPSVGVMLLFSWCCLLCIIACTVKLIDRLSFCSSLVVRTFFCDHAPVYRLACNDSSLNNIMAYVAFITILCIPLVLIAFTYVFISIALSRIASGEERIKALKTCTSHLILVAIFFLPIVGTNIASVATYIHPNARIINSSLSQTIPALLNPIIYSLKTEEVLNSIKKLCKRNRISHKTTKRVN
>LOCXPOR21.76.HIT1.OR.2R.327.7tm_4.exons1.JAKSZQ010000010.1.Semicossyphus_pulcher
MGPEEKAADINATFVRPAKFYLSGFTNIPHVKYYYVFLCFVYIMTVLGNGLLLSVIYLVEALHTPKYMIVFNLAFADLCGSTTLIPKLLDTFLFNRRYIVYEACLSYMFFVLFFGSMQSWTLVTMAYDRFIAICFPLRYHSIVTKPSVGVMLLFSWCCLLCIIACMVKLIDRLSFCSSLVVRSFYCDHAPVFGLACNDISSNYTIAYVAFITILCIPLVLIAFTYVFISIALSRIASGEERIKALKTCTSHLILVAIFFLPIVGTNIASLATYIHPNARIINSSLSQTIPALLNPIIYSLKTEELLNSIKKLCKRNRISNKTTKRVN
>LOCXPOR22.77.HIT1.OR.2R.324.7tm_4.exons1.JAKSZQ010000010.1.Semicossyphus_pulcher
MGPEEKAADINATFVRPAKFYLSGFTNIPHVKYYYVFLCFVYIMTVLGNGLLLSVIYLVEALHTPKYMIVSNLAFADLCGSTTLIPKLLDTFLFNSRYIVYEACLSYMFFVLFFGSMQSWTLVTMAYDRFIAICFPLRYHSIVTKPSVGVMLLFSWCCLLCIIACMVKLIDRLSFCRSLVVRSFYCDHAPVFGLACNDISSNSIMAYVAFITILCIPLVLIAFTYVFISIALSRIASGEERIKALKTCTSHLILVAISFLPIVGTNIASLATYIHPNARIINSSLSHTIPALLNPIIYSLKTEEVLNSIKKLCKRNRISNTAIK
>LOCXPOR23.78.HIT1.OR.2R.318.7tm_4.exons1.JAKSZQ010000010.1.Semicossyphus_pulcher
MSLLRTVFNTSVIVHPPGFYIFGFETFSYISVYFIFLVFVYAVTVLFNCLVIYVIAFNQCLHTPKFLAVVNLAVIDVILNTCTIPSMIKVFLVKDNFIPFNLCLVQMFFYYAFGTLESYALAVLAYDRLIAICFPLRHNSINTMRSMSCIVGMTWSFALGINLFATAIMTHLSFCNSVRVFSYFCDYAPVFRLACNDFTLQWSVASLLTFLLLVGPFVFILLSYVSILVTVFRMKSLNNRVKALATCVEHLILVAVFYIPLITIFTIGFYLRLIDPDQRVLSLSLASCIPPCINPIVYSLKTKEIKIRFLALVRTRKI
>LOCXPOR24.79.HIT1.OR.2R.307.7tm_4.exons1.JAKSZQ010000015.1.Semicossyphus_pulcher
MDNSTEIWSFVLAAYGDIGEVKYLYFSITLLWYLSICAANTVLIVVIYLDRRLHEPMYLLLCNLFVNEIAGSTSMYPILLSQLFSDTHEVSLPWCFLQMCYLYTSASVEFCNLAAMAYDRYIAICCPLHYNVIMDTGKVFMIILIIWMYSVVNLILKFSSVYRLKFCENVIDKVFCDFHSVIKLACYVPVFNSISDLLFAFMTIVIPFCLISVSYMKILAVCLNTSKENKQKAITTCTPQIVSVSNMFVGCIFHFVDSRFAIAHVPDKVRIILSVYLLVCQPIVTPFMYGLKLPKIRQSCEGFMFDR
>LOCXPOR25.80.HIT1.OR.2R.307.7tm_4.exons1.JAKSZQ010000015.1.Semicossyphus_pulcher
MDNSTEIWSFVLAAYGHIGELKYLYFGITLLWYLSICAANTVLIVVIYVDRRLHEPMYILLCNLFVNEIAGSTSMYPILLSQLFSDTHEVSLPWCFLQMCCIYTSASVEFCSLAAMAYDRHVSICYPLHYNVIMNTGRLVVIILIIWMYSIVSFIFSFSFVIHLKFCGNVIDKVFCDHYLVIKLACSVSVFNNISDLLFAFMTIVIPFSLISVSYMKILVVCLNTSKENKQKAVTTCTPQIVSVSNLFVGCIFHFVDSRFHVARLPDKVRIILSVYLLICQPIVTPFMYGFKLPKIRQSCKRFLVDR
>LOCXPOR26.81.HIT1.OR.2R.307.7tm_4.exons1.JAKSZQ010000015.1.Semicossyphus_pulcher
DSSNILVFSLSGFGATVNYRVTLFSLTLLCYCLIVLVNVSLILTITLDQNLHEPMYIFLFFLCINGLYGTIGFFPKFVFDLLSDVHVISYVGCLLQVFLIYSNAKIDYSILVLMAYDRYVAICRPLEYHSVMSVRRTAVLVSLSWLVPLFIETTVISLTSTLKLCDSHIDKLYCENWSIVKLACGSTKANDIFGLIVICFYFCHALFIACSYVWLIKAALKSREGRRKFTQTCVPHMLCLLNVTTSLLFDVMYSRYGSASLPQNLRNFMAIQFLIMTPSFNPIIYGLVLQKIRNRMISLCSMAGQRF
>LOCXPOR27.82.HIT1.OR.2R.315.7tm_4.exons1.JAKSZQ010000015.1.Semicossyphus_pulcher
MTNASNIVLFTLSGFGATINYRVTLFSLTLLCYCVILVVNVSLILTIALDQNLHEPMYILICNLCINGLYGTAAFYPKFAFDLLSDIHVISYVGCFLQVFVIYTYATIDFSALAVMSYDRYVAICRPLEYHSVMSVRRTAVLVSLSWVVPLCCEVMVISLTSTLKLCGSDIQKLYCENWSIVKLACTTPTANNIVGLIVVAFYCGHVLFIVCSYVQLVKSALKSKEGRRKFTQTCVPHLLCLLNVTAALLFDIMYSRYGSDSVPPSVKNFMAIQFLMMPPILNPIIYGMILTKIRYRMATLCMMAGHNFKLRLKV
>LOCXPOR28.84.HIT1.OR.2R.318.7tm_4.exons1.JAKSZQ010000015.1.Semicossyphus_pulcher
MENSSLYFYFNFTMFMNIGHYRYLAFVFCLLLYSFIVSANLTMILIIIRESTLHEPMYIFIAFLSFNSLYGATGFFPRFLMDILSDSHLISRPACFTQIYIIYTYASYELTILSIMAYDRYVAVCHPLHYHRKMNSKLVYLLALFAWVAPACNLTVTINMIVRLPLCGNNIHKVYCASWNVVKLSCITDAVNNIVAMLGAITIAFLPFGFILYTYLRIVVACWKKSSEVRGKVLQSCLPHVISFAIYSVTSFSDTALSRQNLEKINPFVAIILSLEFVVIPPVLNPLVYGLKLPEIRKHIVKLYCFKAQTTKNSCRTL
>LOCXPOR29.85.HIT1.OR.2R.304.7tm_4.exons1.JAKSZQ010000015.1.Semicossyphus_pulcher
MENTSNSLYLNLTMFVNIGHYRYPAFVVCFLLYSFIVYANLVIIMVISQERTLHEPMYMFIALLSVNSLYGSTGFFPRFLMDLLSVSNLISRPACFTQIYIIYTYASYEMTILGIMAYDRYVAVCHPLHYHRKMTSKTVLKLAALALTFPAFGLITCISLSARLPLCGNSIQKVFCANWNVVKLSCVATDANNIFGFLLTITTVFLPLFFVLYTYLRIVVVCGKSSSEFKGKVLHSCLPHIVLFVIYSITAFCDIALSRYNIEEINPFVAVILSLEFVVIPPVLNPLVYGLKLPEIRRHILKML
>LOCXPOR30.86.HIT1.OR.2R.305.7tm_4.exons1.JAKSZQ010000015.1.Semicossyphus_pulcher
MDNFSVITMLTLSGVSGTKNYRVTLFVLTLMCYCLIWLVNMTIIVTTIVDKSFHEPMYIFLRNLCINGLYGTTGFYPKFLKDLMSTTNIISYTGCLLQGFVLHSSACVDFSILTLMSYDRYVAICRPLVYHSVMTKQRVCVLVFFAWFVPFFLIFMSTITTSTSRLCGSHIPKIYCVNFLVGKLACSASIATNIIPAFNYIFYFGHVLFVVWSYIYLVKTCLKSKENRNKFMQTCLPHLFSLITVVVSLLFDLLYMRFGSQTLTDSVRNFMAIEFLIIPPIINPLIYGLKLTHIRNTIKQFLCGE
>LOCXPOR31.87.HIT1.OR.2R.311.7tm_4.exons1.JAKSZQ010000015.1.Semicossyphus_pulcher
MENNTNPPYFNLTMFVNIGVYRYPTFILCFLLCAFIISANLVIILVISQEKTLHEPMYIFIMCLSINSLYGSVGFYFRFLRDLLSDSHLIPRQACLTQVYVIYTYASYELTLLGIMAYDRYVAVCQPLHYHTKITSKLVSILVAIAWIYPAFSVGACVYLASRLPLCGNKIPKVFCANWPVVKLSCVSTVINNLVGMLVSCFTVFLPLAFVLYTYIRIFLVCRKRSAEFKSKVIQSCMPHIITFVNYSITVFCDVALSRTNLEELNPFLAVILSLEFVVIPPIVNPLVYGLKLPEIKKHILRMLFCSKPVE
>LOCXPOR32.88.HIT1.OR.2R.305.7tm_4.exons1.JAKSZQ010000015.1.Semicossyphus_pulcher
NVSSMFFLSGLNETKNLRFTIFSLTLLCYCVILLVNFVLAVTIILDKNLHEPMYILLCTFCINGLYGATGFYPKFLWDLLSPVHAISYSGCLIQALVMYTFACSDLSILAVMAYDRYVAICRPLEYHSIMSKQRLTKLVCFSVITPFSVISTNIFLSSRLKLCSQYIARLFCVNWIIVTLACFPAETILNNIVAYITIIVYVLHGVFIVWSYIYLIKACVYSIEQRKKFMQTCVPHITSLVTFLFTILFDIMYIRYGSKDLPQTIQNFIAIEFLLIPPIMNPLIYGFKLTKIQNRILGFVNFKIK
>LOCXPOR33.89.HIT1.OR.2R.305.7tm_4.exons1.JAKSZQ010000015.1.Semicossyphus_pulcher
MDEVFNVTYITLGGYVEGEKYRYVSFVIIFILYILIICCNSTILYLIVIHQNLHEPMYVFIAALLINSVLFSTNIYPKLLVDFLSEQQVIAYPACIFQAVIYYILTYSEFLLLSAMAYDRYVSICNPLQYTTIMRSTTVKAFLVLAWSVPACEVTGAVALNYNMKLCSFTLKGIFCNNSVFKLQCVRTEALSIYGVIMLLTLGLLPVLFILFTYTRIFMVSYRSCREVRKKAAQTCLPHLIVLLNFSCFVSYDVSIVRLESDIPKTARLIMTLQVVLYHPLFNPIMYGLKMREIYKHLKRLFCRV
>LOCXPOR34.90.HIT1.OR.2R.306.7tm_4.exons1.JAKSZQ010000015.1.Semicossyphus_pulcher
DQLNVTYITLDGYVDVHRYRYLYFFLMLIVYVLIICCNSVVVYLIWVHKALHEPMYMFIAALLINSVVLGTSVYPKFFIDFLSDRQIISYSACLFQFFLFYSTGGSEFLLLSAMAYDRYVSICKPLQYSSIMTKNTVSVLLLFAWLVPACHIAVPAILSAQNKLCSFTLRAIFCNNTIYRLQCVRSTLITLYGVVTLVDLTVLPLLFIMFTYTKILIVSYRSCKEVRRKAAETCLSHLLVLISYSCLCAYDISIARVESDFPKTARFIMMLQVVLYHPLLNPLIYGLKMKEISKHLKKLLCPADTV
>LOCXPOR35.91.HIT1.OR.2R.302.7tm_4.exons1.JAKSZQ010000015.1.Semicossyphus_pulcher
MDSELNVTYITLGGHVEVRKYKYLYFWIMFIVFTLILCFNLTIVCLIWKHRNLHEPMYVFIAALLLNSAMFSAAIYPKLFIDYLSEKQIISYSACLFQFYLFYSLSGAEFLLLAGMAYDRYVSICKPLQYPSIMSRATVSAFLALAWLLPACQTAVAVILSADMKLCHFTLKGIYCNNLIYSLHCVSSRALSVFGVFALLDVGLLPMLFILFTYTRILIISYKSCREVRRKAAQTCLPHLLVLISFSCFCGYDILTVRLGSDLSKTVRLVMTLQAVLYHPLFNPIIYGVKMKEISKHLRRLF
>LOCXPOR36.92.HIT1.OR.2R.310.7tm_4.exons1.JAKSZQ010000019.1.Semicossyphus_pulcher
FYEEERMANVSSHSHFILNGFHELGALRPVLFFPFLIMFVLSLSANSLLLYVIISQRSLHSPMYILIAGMACVDLSLPLFFVPNMLLSFLFDWRGISLIGCLVQMHFIHFVGAFQSTLLVWMALDRYFAICTPLYYHKRMALPGFLKFVIPVMIRNFFLNTLMVSLARTLSFCAANVMNHCFCEHMALVELACGSTAINNLVGLLTAFLIPVADFIFIAASYVVIFSSVLSSGKAGVKALHTCVTHIVVITVSLTIALVAFLSYRIRNGLPAAIRVFFSTMYLMFPSCFNPIIYGVRTTEIRQHIVRTLT
>LOCXPOR37.93.HIT1.OR.2R.306.7tm_4.exons1.JAKSZQ010000019.1.Semicossyphus_pulcher
MINSTQVSYFTLGAYVDTGVLKYLYFLIILTLYVSIICANSFLIVVICMHRSLHEPMYLFLCSLFVNELYGSTGLFPLLLVQILSDVHTVPAPLCFLQIFCLYSYGGVEFLTLAIMSYDRYLAICFPLQYNTLMTLNKIAMLTAIIWFYPLLINLIFVSCLTFPLQLCGNIINKVYCDNYYVVKLACSDTTVNNAIGLAHMFTVIFGLIILIIYTYFRILQVCFSGSKQTRQKAVSTCTPHLASLLNFSSGCFFEIVQSRFNLHSLPNILRIFLSLYWLIFQPLVNPLLYGLKLSKIRIVCKSLFF
>LOCXPOR38.95.HIT1.OR.2R.307.7tm_4.exons1.JAKSZQ010000019.1.Semicossyphus_pulcher
IMLNSTQVSYFTLSAYVDTKGFRSLCFIIIMSLYALIICANLLLIVVICRNRSLHEPMYLFLCSLFVNELYGSTGLFPLLLVQILSDVHTVPAPLCFLQIFCVYSYVCIEFLNLAVMSYDRYLAICYPLQYHTHMTTTKVALLIAIAWFFPVLAIAALISLSAPLQLCGNIINKVYCGNYSIVKLACSDTRVNNIYGLIYTVISIIIPLILILYTYMKILRVCYCGSKQTRQKAVSTCTPHLASLLNFSFGCCFQILQSRFDMSVPNVLDILLSLYFLTCQPLFNPVLYGLKLPKIHNICKRLLHGE
>LOCXPOR39.96.HIT1.OR.2R.310.7tm_4.exons1.JAKSZQ010000019.1.Semicossyphus_pulcher
QVMINSTQSPYFTLGAYFDTRLLKYFCFMIVLFIYALIICANLLLIVVICRNRSLHEPMYLFLCSLFVNELYGSTGLFPLLLVQILSDVHTVPAPLCFLQIFCVYSYVSVEFFNLAIISYDRYLAICYPLQYNTCMTFRNVAMLIAVTWLTSVLMVVGTLSLSSPLQLCGNTIANVYCNNYSIVKLSCSDTRANNIYGLFITAFTVFVPLVLILYTYIKILRVCFCGSKQTRQKAVSTCTPHLASLLNFSFGISFEVVQSRFDMNNVPTLLPIFLSLYFITCQPLLNPVMYGLKMSKILNICKSLFCSKL
>LOCXPOR40.97.HIT1.OR.2R.304.7tm_4.exons1.JAKSZQ010000019.1.Semicossyphus_pulcher
MENQSEMVFVLQGLNDSLTNRQIYFTFALMSYLLTIFVNLTLIVIVCLEKSLHEPIYIFLCNLCFNGICGASSFYPKLLHDLLADSHVITYTGCLSQIFVVYCYVFCEFTSLTVMAYDRYLAICKPLQYRTLMTAQRVAQLLLLTWSFSLLESMVGTTLTARLPLCGRHIPKIFCTNWEVVKLSCSDTIVNNIYGYVLMFSHISQTILIVVSYTHLVRASLQLHSDRRKFVQTCLPHLVTLLVFTGSLVFDIMYSRYSAGSTLQKLQNALAAEFLVVPPLINPIIYGINLHQIRSRIIHNFTHK
>LOCXPOR40.97.HIT1.OR.2R.304.7tm_4.exons1.JAKSZQ010000019.1.Semicossyphus_pulcher
FVGEVVDDPGADLVQVDAVDDGVDEGRDHQELCSQRVLQLLQRAAGAVTRVHDVEHQRAREDEQRDEVRQTRLYKLPAVGVQLQRGADQVRVGHHDEYGLRDVREHEHVAVDVVDDGVGARQLHNLPVGAEDLGDVASAERQAGSQGGAHHRLQQREAPGEQQQLRHPLRCHQRPVLQRLTDGQVAVVRHDSQTGELTEHITVNHKDLTQAAGVRDDVRVGQEVVEQLRVEAGRPTDAVKAQVTQEDVDGLMQRLLQAHDDDERQVDEDGEKVGHQSEGEVDLTVCQRVVQTLKHKNHLRLILH
>LOCXPOR42.98.HIT1.OR.2R.314.7tm_4.exons1.JAKSZQ010000019.1.Semicossyphus_pulcher
NMVNSTLDYFILSTYVDVGTLKYLYFMLTAMLYIVVIVVNISLIVVICMNRSLHEPMYLFLCSLFVNELYGSTGLFPLLLVQILSDVHTVPASFCYLQIFCLYTYAQVEFCNLAVMSYDRYLAICCPLQYNTRMTFNKAVIFIAVIWLYSFVKFIITLFLNIALPLCGNIINSLYCHNYLVVKLACSDTQVNNFYGLFGIVLTILVPLLPIMFSYTKILNVCFSASTLTRRKAVSTCTPHLASLINFSFGCLFEILQSRFNMTSVPSVLRIILSLYFLLIQPLLNPVMYGMQLSKIRNTCKHTLCYKMLASRRE
>LOCXPOR43.99.HIT1.OR.2R.309.7tm_4.exons1.JAKSZQ010000019.1.Semicossyphus_pulcher
MMMNSSQVSFFTFSGYLDIGLLKYVFFSVLMCLYISIICANLLLIVVICRNRSLHEPMYLFLCSLCVNELYGSTGLFPLLLVQILSDVHTVPAPLCFLQIFCLYMYVNVQFYNLAVMSYDRYLAICFPLQYNTCMTLHKVAILIAVIWLFPVVVIVVMISLNASLQLCGNVIDRLFCDNYSLVKLACYDTTVNNVYGLIYTFTVLFGLTVLILYTYTKILKVCFSGSKQTRQKAVSTCTPHLASLLNFSCGCFLEIVQSRLNMSGAPIMVRIFLSLYFLVCQPLYNPVLYGLNLTKIHIICKSLLFAKM
>LOCXPOR44.100.HIT1.OR.2R.307.7tm_4.exons1.JAKSZQ010000019.1.Semicossyphus_pulcher
MINSTQVSYFTLGAYFDIGTFEYVSFVVIMSLYMLIVLANLLLIVVICRNRSLHEPMYLFLCSLCVSELYGSTGLFPLLLVQILSDVHTVPAPLCFLQIFCVYSYANVEFCNLAVMSYDRYLAICFPLQYNTLMTSDKVAVLIALTWLYPFLAITVLISLSASLTLCGNIINKVYCNNYSIVKLACFNTTVNNMYGMAYTFATICVVIFILYTYTKILQVCFCGSKQTRQKAVSTCTPHLASLLNFSFGAFFEIVSSRFDMKHVPYMCRVFLSLYWLTCQPLFNPVLYGLNLTKIRILCKSLIFGKM
>LOCXPOR45.101.HIT1.OR.2R.306.7tm_4.exons1.JAKSZQ010000019.1.Semicossyphus_pulcher
MINSTQVSYFTLAAYFDTGMFKYLYFIVVMCLYISIICANLLLIVVICRNRSLHEPMYLFLCSLCVSELYGSTGLFPLLLVQILSDVHTVPAPLCFLQIFCVHTYGAVEYLNLAVMSYDRYLAICFPLQYNTLMTSDRIAVLIAVTWICPCFAMVVLLSLSSPLQLCGSVINKVYCDTHSAVKLACSNTDGINIYGLIATFGTIFGSLILILYTYTRILLVCFCGSKQTRQKAVSTCTPHLASLLNFSFGACFEILQSRFNMNNVPNTLRIFLSLYFLTCQPLFNPVMYGLKFSKICLICKSLMSR
>LOCXPOR46.102.HIT1.OR.2R.318.7tm_4.exons1.JAKSZQ010000019.1.Semicossyphus_pulcher
EPLRDNVSSHSHFILNGFHELGALRPVLFFPFLIMFVLSLSANSLLLYVIISQRSLHSPMYILIAGMACVDLSLPLFFVPNMLLSFLFDWRGISLIGCLVQMHFIHLLGAFQSTLLVWMALDRYFAICTPLYYHERMALPGFLKFVIPLVIRNVFMVSLVVSLAGSLPFCLGNVMNHCFCEHMALVELACGSTAVNSLVGLISVFLIPVADFFIITASYIVIFSSVLSSGKAGVKALHTCVTHIVVMAVSLTIILVAFLSYRIRNGLPGAARVFFSIMYLFFPSCFNPIIYGVRTTEIRQHIVRTLTWCRLVQTVNYS
>LOCXPOR47.103.HIT1.OR.2R.321.7tm_4.exons1.JAKSZQ010000019.1.Semicossyphus_pulcher
FYEEERMANVSSHSHFILNGFHELGALRPVLFFPFLIMFVLSLSANSLLLYVIISQRSLHSPMYILIAGMACVDLSLPLFFCPKMLLSFLFDWRGISLIGCLVQMHFIHFVASFQSTLLVWMALDRYFAICTPLYYHERMALPGFLKFIIPLVVRNVFMVTSFVSLAGTLSFCAANVMNHCFCEHMALVELACGSTAINNLAGLLTVFLNPVADFIFIAASYVVIFSSVLSSGKAGVKALHTCVTHIVVITVSLTIALVAFLSYRIRNGLPAAIRVFFSTMYLMFPSCFNPIIYGVRTTEIRQHIVRTLMWCHFVQTAPRS
>LOCXPOR48.104.HIT1.OR.2R.318.7tm_4.exons1.JAKSZQ010000019.1.Semicossyphus_pulcher
MLEASLGRNFSHSTFVFRGFPELHRHRRLLALPFCVSYLLVLLGNSLLVYVVHSVESLHSPMYLLICTLCIVDILVVTTIIPNMVFSLLFDWDHISLAGCLTQMFFTHFLSSLESTLLLAMALDRYVAICQPLRYTKIIDSTMFVKLLLFTLVRSGAIMGTLVGLAGSLQFCGSNTIQHCYCDHMALVSLACDSTERSSAAGLAVIVCFVGMDIPLIFFSYMKILSVVLRAAAAGEDRWKAFHTCGTHLIVMMCFYLVGSVTFLSHNLNISIPTDVNTFMGLMYILFPATVNPVIYGVRTKEIRNGFLKIFKTMAVKV
>LOCXPOR49.106.HIT1.OR.2R.319.7tm_4.exons1.JAKSZQ010000019.1.Semicossyphus_pulcher
MFLTNISRINNFFILGFPGLPLEHYGLVSGLLFVLFIAIAVGNIFLLVFVKCERSLHKPTYLIFCHLALTDLAFGTVTLPKVISKYWFDGSVISFYGCFAQMYFVHFLGATHSFILMVMALDRFIAICDPLRYAALFTNRTATLLCGISWLMPISWMVGIVFDALRLPFCNSNIIVQCYCDHIAITALGCENVREVQVIAFVLAMFSLTVPLGFIVFSYFIIIVAILRMSSSEGRIKTLSTCTPQLLITFLYYMPRCFVYLANIVGFTFSVPLRIVVVMLYSLLPAAVNPIIYCFKTKDIKENLKKKLMLRKVNISTKT
>LOCXPOR50.107.HIT1.OR.2R.321.7tm_4.exons1.JAKSZQ010000019.1.Semicossyphus_pulcher
LYSNVTRMRSFLILGFPGLSPQYYGPVSALLFFIYLVIALGNVFILSFVVYEKSLQKPTYLVFCHLALNDLTFGTVTLPKIISKYWFDDGIISFYGCFTQMFFVHYLGSVTSFILLVMALDRFVAICFPLRYPVLITNNIISVLCGFAWFIPVSLLMTIVAQALPLPYCKSNVIAQCYCDHISITSQACGEDVKIVQVTTLCMAMFCLLVPLAFILFSYVSIIVVILKMSNAAGRKKTLSTCTPQIFITCLFYLPRCFVYVANTVGFSFSLDVRILLILLYSLFPPAVNPIIYCFKTQDIKQTLMKKLKTRRIGIEVKLSF
>LOCXPOR51.108.HIT1.OR.2R.320.7tm_4.exons1.JAKSZQ010000019.1.Semicossyphus_pulcher
MIANVTRMRSFLILGFPGLSPQYYGPVSALFFFIYLVIAVGNVFILSFVVYEKSLQKPTYLVFCHLALNDLTFGTVTLPKIISKYWFDDGIISFYGCFTQMFFVHYLGSVTSFILLVMALDRFVAICFPLRYPVLITNNIISVLCACAWFIPLPLMVAVVLHVLTLPFCKSNVIAQCYCDHISITSQACGEDVRIVAVTSLCVAMFCLLVPLAFIIFSYISIIRLILKMSNAAGRKKTLSTCTPQILITCLFYLPRCFVYVANTVGFSFSLDVRILLILLYSLFPPAVNPIIYCFKTQDIKQMLMKRLRKTKIGIEITLS
>LOCXPOR52.109.HIT1.OR.2R.330.7tm_4.exons1.JAKSZQ010000019.1.Semicossyphus_pulcher
GHFCSIMPEGNQSFVTEFILTGFPGLHPEYSGYASAVLFFVYVLTLTGNATIIFLFATDRSLHKPMYYIILNLCVCDMLFSTTTLPKIISKYWFQSGTISFTACFVQMYFVHYLGTVNSNILFLMSLDRYLAICHPLRYPVLLKQSTINILSITAWVIAKPAALTLVIRAYPLPYCASNVINHCYCDHIGITILACTDRAPYGLPAFGMAMVSLLGPLAFIVFSYCSITITVSKIANLQGRIKTLSTCSTQLIVISLYYLPRCFVYLASNVGIRFRADVRIVVIMLYSLFPPMINPLIYCARAKDMRESLWKRFRRRTGPQNAQISAISH
>LOCXPOR53.110.HIT1.OR.2R.332.7tm_4.exons1.JAKSZQ010000019.1.Semicossyphus_pulcher
MQPNNKFMNVFFIFPGMTSIKMADLYNTSSVLVLKSFNLSPEVVFPAFLFATLSYMIILFCNLILILTIVLNKSLHHPMNLILLNLPIHDLIGASAFFPQFIKEVLTDSRAIQHSLCVTQAFFIHIYAGGTVFTLTVMAYDRYIAICCPLKYSTVMTNAHIMRLISAIWGSNLFVIGLLFLLLLRLPRCRSVLSHPYCDNPSLLTLVCADTTINNIYGLVLVAVSQLIANGTILYTYLQILVACFRSRRTDTKSKALQTCATHLLVFLMLECMGLFTIISYRIKNISPELRRFLGMLTLIFPPALNPIVYGLKTKEIREKILHFIKNKILPA
>LOCXPOR54.111.HIT1.OR.2R.313.7tm_4.exons1.JAKSZQ010000019.1.Semicossyphus_pulcher
MSMNASSVVILTLESLGLSNVYIYPAFLLGLLTYLLIMFCNLLVLTTIAWSKKLHKPMFILLFNLPISDMVGATAFFPQLIISIVTQNRLISHPACVTQAFLIHVYGTGNLLILSAMAYDRYIAICSPLRYNTIMTPHNLMRIIILIWVCNLSLMVPLISMLKRFKICRTHIVDLYCNNPSLLKLACEDTRLNNYYGLFTIVLVQGGPLLIILYTYVQILRTCLMTNQSEARRKAIQTCGSHLVVCLILEINTLVTLIAHRIESVSPFVRRALGLSVLVFPPFLDPIIYGLKTAELKQGIKMLLKRSVGSSKM
>LOCXPOR55.112.HIT1.OR.2R.304.7tm_4.exons1.JAKSZQ010000019.1.Semicossyphus_pulcher
MENESFDFRSELTLDPFVIPPGGKYPIFFLGIAIYFFVIFCNLTLLTLIILKKNLHKPMYFILFSLPLNDLIGITAMLPKVLSDIVTETNKVYYPLCVLQAFLLHMYGGGILFILAAMSFDRYAAICMPLRYTSIMTPRVVICIVSLVWGLDFVLIVSLFSLQTRLPRCRSVIMNVFCDNPSLLKLTCGNTTINNIIGLFNTAVMQAVSVSVQVFSYVKILITCVVSRRSEAKTKAVNTCVAQLVIIVIFQIVGTFTILSHRFKTVSADLQKIMGMLIFLVPPLLNPLVYGLYTSEVRNTLLTV
>LOCXPOR56.114.HIT1.OR.2R.310.7tm_4.exons1.JAKSZQ010000019.1.Semicossyphus_pulcher
MKSNTTASGDMLEIQGFDISPEFAYPLFFLLLFVYFSLLFSNIGVLVLIITEKSLHQPMYMLFCNLSVNDLIGNTVLLPQLMAHIISTERFVTFKQCAAQAFCSHTFGSASHMILVIMAIDRYVAICHPLRYSSIMTTKTVIGLSATAWGVSLVLVSVLIGLTVRLSRCRSVILNAYCDNASLFKLSCDDASLNNIYGLFFTVLLFSCSIGGIAVTYIRIALICWIKKNKELNNRALQTCASHLVLYLIMLWSGSLTIILHRFPKYPDLRKIAYILFHVVPANLNPVIYGMQTRLLRDKIMQILQRKVTS
>LOCXPOR57.115.HIT1.OR.2R.301.7tm_1.exons1.JAKSZQ010000019.1.Semicossyphus_pulcher
MAGNNSVIGGQRPISDKVIVVQVLVLLFFCINSLLITTVFMKELFYTTMRYILFASTLLADCLFLFMSNLVLILNYFKFPIQVWSCFIFYSVLSLCILFTPFALTAMTLERYVAICMPLQHGELCSIRNTLQSILIIHVLSSFPCIVVVSTFCASASLSIFTQKRVCNVEMFVLHSWHSHLRSAINQIYFLIMCVPIFFSYFKIMQVAKAASGENKKSTWKGLRTVMLHAFQLLLCLIQLWCPMIEAAVLQHNFTIFTTVRYFDYITFILTPRCLSPLIYGLRDETFFHALKCNVFCGLFK
>LOCXPOR58.116.HIT1.OR.2R.316.7tm_1.exons1.JAKSZQ010000019.1.Semicossyphus_pulcher
MQNLTESQGNATSHQSPSVIIKVCVVIPFFCVFLFCIGVMLHIFTSHRQFLDTSRYILFAYMLINDTLQLLSSVLLFLLVMGQVKFAFVFCVPLLFFATVTFQNTALILAIMSLERYVAIFYPLQRPAAWRSDRIWITVLSVWFVSCISSLIDNAIMKHDPAVDVFSTPVICKITTLNLSPIQTLFKAVVSIIYFAVVAIVILFTYVRILLETRKLRQDKVSVSKAMHTVLLHGFQLLLCMLAFTIPITEYLFVLHANWPQEDVAFFNYFCFVLIPRFLSPLIYGVRDQILRGYIQKTFLCCSNKVIPRVKGKLQD
>LOCXPOR59.118.HIT1.OR.2R.303.7tm_1.exons1.JAKSZQ010000021.1.Semicossyphus_pulcher
VPDYTCVRFYVSTVSFSVLFFFNIIINWTIVRVEQLRSHARFVLVFHLLVSGLVHLGMSSIFYYQIHLHARPGRSACLAMITIMISSACNILLTLTAMALDRYYAVCHPMRYTSTCTAAHWPWLLGVLTWIVALIIPLSIPQPDSQVAYNGECGLEQRRKGELQRMLFISLCALLIIYSYVRIFVEGRRLGVMNRRNRAGCRTIALHGSQLAVYILPNFVSFVLTMLNKRELIQPETKELSAVVVFAFFSLAQCVAPVVYGLRKEELLEQLSHRFPCCAQHLKSVLGWTVQVNWSQNQQKSRY
>LOCXPOR60.61.HIT1.OR.2R.320.7tm_1.exons2.JAKSZQ010000003.1.Semicossyphus_pulcher
MNSSSHGFNMSSGATYRDSFGTAVTKNVIVLAVGLTINYINGTLIHTFRKHEVFYVNPRYILFIHLVVNDMIQLTTTISLFVSSYIFYKINASFCCLIITLAVFTTLNTPLNLAVMAVECYIAICLPLRHAELCTIRRTYILIAGIWAMSAVSTLLDVFIFLATEPVQLFSSAVFCEKDNLFRHPIHVKKKDVYIIYLIGVWLTLFYTYLKIFTAAKQAKAANLTDGDAKKARNTILLHAFQLLLCMLTFVAHVLKKALLSWFPKHYVHVVFASYIIIQILPRLISPVVYGLRDKTFRHHLKMYMLCAARESVKPQTAAK
>LOCXPOR62.83.HIT1.OR.2R.341.ScdA_N.exons4.JAKSZQ010000003.1.Semicossyphus_pulcher
REEMLVMLNSTPSSPLDLLMSNSSSTLTGGAVAVVKDSFSNALTKNIVAMLVWLTLSIINGSMVHTFLRHRLFYENPRYIMFICMVINDALQLSLVTALYVVSYIFRKIQASFCCFLIMTAVLTTRSTPLILAGMAVERYLSICFPLHYSQMCTVPRTLLLIGVILILTVTPPLTDLLITIVYEPLSFFHTSIFCDHPLLFRHRSIYYKNCVFDGVYLSFVALTLLYTYCKIMLTARAASTGLASVKRARNTVLLHGVQLLLCMLAFVVPSLQAALISLFPRFSLEIRYIFFLVVYIIPRFLSPVIYGFRDELFRKYWTRYLTCGSPRAVRVRPVLVKVNL
>LOCXPTAAR1.50.HIT1.TAAR.2R.320.7tm_1.exons1.JAKSZQ010000011.1.Semicossyphus_pulcher
ILTDIHPCYEIHNFNYILTNTPSITCVLLYIFLVLLSVVTVCGNLLVIISIIYFTQLHTPTNYLILSLAVADLLVGIVVFPLSMAFSVSSCLYHEGLFCKVRSSFDVSLSTCSILNLCCISIDRYYAVCQPLIYRSKINHRIAVIMILVSWGGSAVIGISLTVAGLNNEECNETCFIEVLMANIVAPILSFYFPVLIMLCIYLKIFLVAKKQAHRIQNTCQSTKSGATVSKLERKATKTLAIVLGVFLLCWTPFFLCITFSPVNSYSVPVPVSETLNWLTLSNSMLNPFIYAFFYRWFRLAFRMIMSGKIFKGDFTNTKL
>LOCXPTAAR3.64.HIT1.TAAR.2R.321.7tm_1.exons1.JAKSZQ010000011.1.Semicossyphus_pulcher
IVTDIHPCYEIHNFNYILTNTPSITCVLLYIFLVLLSVVTVCGNLLVIISIIYFTQLHTPTNYLTLSLAVADLLVGIVVFPLSMAFSVSSCLYHEGLFCKVRSSFDVFLSTCSILNLCCISIDRYYAVCQPLTYRSKINHCIAVIMILVSWGGSALIGISLIIVGLNNEECNENCFIEVLMANTLGSILSFYFPVLIMLCIYLKIFLVAKKQAHRIQNTTRQSTKSGATVSKMESKATKTLAIVLGVFLLCWTPFFLCLTFSPLNSYSVPVPVSETLIWLTLSNSMLNPFIYAFFYRWFRLAFRMIMSGKIFQGDFTNTKL
>LOCXPTAAR3.68.HIT1.TAAR.2R.321.7tm_1.exons1.JAKSZQ010000011.1.Semicossyphus_pulcher
ILTDIHPCYEIHNFNYILTNTPSISCVLLYIFLVLLSVVTVCGNLLVIISIIYFTQLHTPTNYLTLSLAVADLLVGIVVFPLSMAFSVSSCLYHEGLFCKVRSSFDVFLSTCSILNLCCISIDRYYAVCQPLTYRSKINHCVAVIMILVSWGGSALIGISFIIVGLNNEECNETCFIEVLMTNIVAPILSFYFPVLIMLCIYLKIFLVAKKQAHRIQNTTSQSTKSGATVSKTERKATKTLAIVLGVFLLCWTPFFLCFTFSPVNSYSVPVPVSETLNWLTLSNSMLNPFIYAFFYRWFRLAFRMIVSGKIFQGDFTNTKL
>LOCXPTAAR1.69.HIT1.TAAR.2R.320.7tm_1.exons1.JAKSZQ010000011.1.Semicossyphus_pulcher
IVTDIHPCYEIHNFNYILTNTPSITCVLLFIFLVLLSVVTVCGNLLVIISIIYFTQLHTPTNYLILSLAVADLLVGIVVFPLSMAFSVSSCLYHEGLFCKVRSSFDVSLSTCSILNLCCISIDRYYAVCQPLTYRSKINHRIAVIMILVSWGGSAVIGISLTVAGLNNEECIETCFIDVLMANTLGSILSFYFPVLIMLCIYLKIFLVAKKQAQRIQNTCQSTKSGATVSKMERKATKTLAIVLGVFLLCWTPFFLCITFSPVNSYSVPVPVSETLNWLTLSNSMLNPFIYAFFYRRFRLAFRMIVSGKIFQGDFTNTKL
>LOCXPTAAR3.70.HIT1.TAAR.2R.321.7tm_1.exons1.JAKSZQ010000011.1.Semicossyphus_pulcher
IVTDIHPCYEIHNFNYILTNTPSITCVLLYIFLVLLSVVTVCGNLLVIISIIYFTQLHTPTNYLILSLAVADLLVGIVVFPLSMAFSVSSCLYHEGLFCKVRSSFDVSLSTCSILNLCCISIDRYYAVCQPLTYRSKINHCVAVIMILVSWGGSALIGISFIIVGLNNEECNENCFIEVLMANIVALILSFYFPVLIMLCIYLKIFLVAKKQAHRIQNTTRQSTKSGATVSKMERKATKTLAIVLGVFLLCWTPFFLCFTFSPVSSYSVPVPVSETLNWLALSNSMLNPFIYAFFYRWFRLAFRMIVSGKIFQGDFTNTKL
>LOCXPTAAR3.72.HIT1.TAAR.2R.320.7tm_1.exons1.JAKSZQ010000011.1.Semicossyphus_pulcher
IVTDIHPCYEIHNFNYILTNTPSITCVLLYIFLVLLSVVTVCGNLLVIISIIYFTQLHTPTNYLILSLAVADLLVGIVVFPLSMAFSVSSCLYHEGLFCKVRSNFDVFLSTCSILNLCCISIDRYYAVCQPLTYRSKINHCIAVIMILVSWGGSALIGISLIIVGLNNEECNENCFIDVLMANTLGSILSFYFPVLIMLCIYLKIFLVAKKQAHRIQNTCQSTKSGATVSKMERKATKTLAIVLGVFLLCWTPFFLCFTFSPVSSYSVPVPVSETLNWLTLSNSMLNPFIYAFFYRWFRLAFRMIVSGKIFQGDFTNTKL
>LOCXPTAAR7.73.HIT1.TAAR.2R.299.7tm_1.exons1.JAKSZQ010000011.1.Semicossyphus_pulcher
SITCVLLYNFLVLLSVVTVCGNLLVIISIIYFTQLHTPTNYLTLSLAGADLLVGIVVFPLSMAFSVSSCLYHEGLFCKVRSNFDVFLSTCSILNLCCISIDRYYAVCQPLTYRSKINHCIAVIMILVSWGGSALIGISFIIVGLNNEECNETCFIEVLMTNIVAPILSFYFPVLIMLCIYLKIFLVAKKQAHRIQNTTCQSTKSGATVSKMERKATKTLAIVLGVFLLCWTPFFLCFTFSPVNSYSVPGPVSETLIWLTLSNSMLNPFIYAFFYRWFRLAFRMIVSGKIFQGDFTNTKL
>LOCXPTAAR8.35.HIT1.TAAR.2R.326.7tm_1.exons2.JAKSZQ010000015.1.Semicossyphus_pulcher
LEVIELCYPQHLNTSCRKQSRPHFEVLLTYILLSSISFITAALNLLVIISISHFRQLHIPTNLLLLSLAVSDFLVGVLMFFQIMLIDGCWFFGDLMCALYQYLTYIITSASVGTMVIISVDRYVAICHPLHYPTEVTPKRVQVCVCLCWICAIIFQSLILMDILEQPGRYHSCFGECIFFINYIAGIIDVIFTFIVPITVIVVLYMRVFVVAVSQARAMRSHIEAVTLQHSVKASAIKSEMKAARTLGVVVVVFLICLCPYFCVALTGQDNLMNASSAAFVICLFYFNSCLNPVIYALFYPWFRKSIKLIVTLKILKTDSCDANIL
>LOCXPTAAR9.36.HIT1.TAAR.2R.325.7tm_1.exons2.JAKSZQ010000015.1.Semicossyphus_pulcher
LERTELCFPQLLNTSCRKQSRPHFEVLLTYILLSSISFITAALNLLVIISISHFRQLHIPTNLLLLSLAVSDFLVGVLMFFQNMLIDGCWFFGDLMCALYQYLTYIITSASVGTMVIISVDRYVAICHPLHYPTEVTPKRVQVCVCLCWICAIIFQSLLLIDILEQPGRYHSCFGECIFSINYIAGIADVIFTFIVPITVIIVLYMRVFVVAVSQARAMRSHIEAVTLQHSVKASAIKSEMKAARTLGVVVVVFLICLCPYFCVALTGQDNLMNASSAAFVICLFYFNSCLNPVIYALFYPWFRKSIKLIVTLKILKTDSCDANI
>LOCXPTAAR10.39.HIT1.TAAR.2R.320.7tm_1.exons2.JAKSZQ010000015.1.Semicossyphus_pulcher
LERTELCFPQLLNTSCRKQVRPHFEVMLTYILLSSISFITAALNLLVIISISHFRQLHTPTNFLLLSLAVSDFFVGLLMLFQIMLIDGCWLLGDLICTVYQYIAYIVISASVGTMVIISVDRYVAICHPLHYPTKVTRKRVQVCVCLCWICSIIFQSVILKDILEQPGRYHSCFGECIFFINYIAGIADLIFTFIVPITVIVVLYMRVFVVAVSQARAIRSHVESVTLQHLTRTPAIKSEMKAARTLGIVVVVFLICLCPYYCVALTGQDNLLNASSAAFVICLTYFNSCLNPVIYALFYPWFRKSIKLIVTLKILQADS
>LOCXPTAAR11.40.HIT1.TAAR.2R.329.7tm_1.exons2.JAKSZQ010000015.1.Semicossyphus_pulcher
METLEESELCFPQLVNTSCRKTQHPHSVALLAYFILSTISVLTATLNLLVIVSISHYRQLHTPTNLLLLSLAVSDFSVGLLMVFQILLLSGCWFFGDLVCAFYYVLDYTLTSASIGTMVLISIDRYVAVCYPLRYSTIITQRIVEICVCICWLCSLIFHCVRLKENLKELGRYNSCVGECLIVFDYVAGLIDLVLSFLGPVTVIVVLYIRVFVVAVSQARTMRTHIKTITLQCSVGVTAMKSEMKAARTLGVVVVVFIICVCPYFCVALTGQETVLSLSTAAFIINLFYFNSCLNPLIYAFFYPWFRKTIKLIVTLQILKPDSCEANVL
>LOCXPTAAR12.41.HIT1.TAAR.2R.321.7tm_1.exons2.JAKSZQ010000015.1.Semicossyphus_pulcher
ELCFPHLNTSCRKPRRSLSDAVLTYIVLSFIAVLTAILNLLVIISVTHFKKLHTPTNLLLLSLAVSDFFLGLLMFFQIILIEGCWFLGDLMCNLYYILDFIITSSSVGNMVLISVDRYVAICDPLHYSTKVTARRVTICTCLCWLCSVLYNSLIMKDNLKQPGRFNSCSGECVVVIDYVAGLVDFLLTFIGPVTVIIVLYMRVFVVAVSQARVMRSHVAATSLQSSSKTTAKKSEMKAARALGVVVVVFLLCLCPYFCITLTGQDTLLKASSAAFVMCLFYFNSCLNPLIYAFFYPWFKKSVKLIVTLQILKPGSCETNIL
>LOCXPTAAR13.42.HIT1.TAAR.2R.321.7tm_1.exons2.JAKSZQ010000015.1.Semicossyphus_pulcher
ELCFPQLNTSCRKPRRSLSDAVLTYIVLSFIAVLTAILNLLVIISISHFKKLHTPTNLLLLSLAVSDFFVGLLVFFQIILIDGCWFLGDLMCNLYSVLVFIITSSSVGNMVLISVDRYVAICDPLHYSTKVTVRRVTICSCLCWLCSVLYNSLIMKDNLKQPGRFNSCSGECVVVIDYVAGLVDVLLTFIGPVTVIIVLYMRVFVVAVSQARVMRSHVAATSLQSSSKTTAKKSEMKAARALGVVVVVFLLCLCPYFCITLTGQDSLLNASSAAFVTCLFYFNSCLNPLIYAFFYSWFRKSVKLMVTLQILKPGSCETNIL
>LOCXPTAAR14.43.HIT1.TAAR.2R.321.7tm_1.exons2.JAKSZQ010000015.1.Semicossyphus_pulcher
ELCFPQLNTSCRKPRRSLSDTVLTYIVLSFIAVLTAILNLLVIISISHFKKLHTPTNLLLLSLAVSDFFVGLLVFFQIILIDGCWFLGDLMCNLYYVLDFIITSSSVGNMVLISVDRYVAICDPLHYSTKVTVRRVTICSCLCWLCSILYNSYIMKDNLKQPGRFNSCSGECVVVIDYVAGLVDVLLTFIGPVTVIIVLYMRVFVVALSQARVMRSHVAATSLQSSSKTTAKKSEMKAARALGVVVVVFLLCLCPYFCITLTGQDTLLKASSAAFVTCLFFFNSCLNPLIYAFFYPWFKKSVKLIVTLQILKPGSCETNIL
>LOCXPTAAR15.46.HIT1.TAAR.2R.321.7tm_1.exons2.JAKSZQ010000015.1.Semicossyphus_pulcher
ELCFPQLNTSCRKPRRSLSDAVLTYIVLSFIAVLTAILNLLVIISISHFKKLHTPTNLLLLSLAVSDFFVGLLVFFQIILIDGCWFLGDLMCNLYYVLDFIITSSSVGNMVLISVDRYVAICDPLHYSTKVTVRRVTICSCLCWLCSVLYNSLIMKDNLKQPGRFNSCSGECVVVIDYVAGLVDFLLTFIGPVTVIIVLYMRVFVVALSQARVMRSHVAATSLQSSSKTTAKKSEMKAARALGVVVVVFLLCLCPYFCITLTGQDSLLNASSSAFVICLFYFNSCLNPLIYAFFYPWFRKSVKLIVTLQILKPGSCETNIL
>LOCXPTAAR16.47.HIT1.TAAR.2R.321.7tm_1.exons2.JAKSZQ010000015.1.Semicossyphus_pulcher
ELCFPHLNTSCRKPRRSLSDAVLTYIVLSFIAVLTAILNLLVIISISHFKKLHTPTNLLLLSLAVSDFFVGLLVFFQIILIDGCWFLGDLMCNLYYFVVFIITSSSVGNMVLISVDRYVAICDPLHYSTKVTVRRVTICTCLCWLCSVLYNSLIMKDNLKQPGRFNSCSGECVVVIDYVAGLVDVLLTFIGPVTVIIVLYMRVFVVAVSQARVMRSHVAATSLQSSSKTTAKKSEMKAARALGVVVVVFLLCLCPYFCITLTGQDSLLNASSSAFVICLFYFNSCLNPLIYAFFYPWFRKSVKLIVTLQILKPGSCETNIL
>LOCXPTAAR16.49.HIT1.TAAR.2R.321.7tm_1.exons2.JAKSZQ010000015.1.Semicossyphus_pulcher
ELCFPQLNTSCRKPRRSLSDTVLTYIVLSFIAVLTAILNLLVIISISHFKKLHTPTNLLLLSLAVSDFFLGLLMFFQIILIEGCWFLGDLMCNLYSFVVFIITSSSVGNMVLISVDRYVAICDPLHYSTKVTVRRVTICSCLCWLCSVLYNSLIMKDNLKQPGRFNSCSGECVVVIDYVAGLVDVLLTFIGPVTVIIVLYMRVFVVAVSQARVMRSHVAATSLQSSSKTTAKKSEMKAARALGVVVVVFLLCLCPYFCITLTGQDTLLNASSAAFVICLFYFNSCLNPLIYAFFYPWFKKSVKIIVTLQILKPGSCETNIL
>LOCXPTAAR18.51.HIT1.TAAR.2R.321.7tm_1.exons2.JAKSZQ010000015.1.Semicossyphus_pulcher
ELCFPQLNTSCRKPRRSLSDTVLTYIVLSFIAVLTAILNLLVIISISHFQKLHTPTNLLLLSLAVSDFFVGLLMFFQIILIEGCWFLGDLMCNLSYFLVFIITSSSVANMVLISVDRYVAICDPLHYSTKVTVRRVTICTCLCWLCSVLYNSLIMKDNLKQPGRFNSCSGECVVVLDYVAGLVDVLLTFIGPVTVIIVLYMRVFVVAVSQARVMRSHVAATSLQSSSKTTAKKSEMKAARALGVVVVVFLLCLCPYFCITLTGQDGLLKASSAAFVVCLFYFNSCLNPLIYAFFYPWFRKSVKIIVTLQILKPGSCETNIL
>LOCXPTAAR29.52.HIT1.TAAR.2R.337.7tm_1.exons2.JAKSZQ010000015.1.Semicossyphus_pulcher
METMKEAELCFPQLLNQSCMKPEPPHFNTVLIYIVLSFIALVTAALNLMVIISISHFRQITFIAYAQMQLHTPTNLLLLSLAVSDFLVGLLVLPVDILLTETCWILGDIMCVLYYLIPMITTSASVGNMVLISVDRYIAICDPLHYPTKVTQKTVKICVFLCWTCSGFYSLMLLYDNLKQPDRYSSCKGECVVNISGTIDLVVTFFCPITIIIVLYKRVFIVALSQARAMKLHIAAVSHKGSKTVKVKKSELKAATTLGVLIVAFLMCYSPYYCVSLTGHNLLIGSTTEAIMVFIMYFNSSLNPVIYALFYPWFRKALRLIVTFQILHPHSRQVSIL
>LOCXPTAAR19.53.HIT1.TAAR.2R.329.7tm_1.exons2.JAKSZQ010000015.1.Semicossyphus_pulcher
VEPHDGAELCLPQLNSSCTKPTHPHTEAMLIYVLLSCTSLITVALNLLVLIIFSLSRQLHTPTNTLLLSLAVSDLLVGLVLMPVEIIYIDSCWFLGDILCTVYYVIDYIITSASVANMVLISVDRYIAICEPLHYPTKVTKERAKMSVCLCWIYSVIFRILLLHDHLEQPGRSNSCFGECVVVINYIAGVIDLVFTFILPITIIILLYLRVFVVALSQARALRSHIAANTAQRAVNGIVKKAEMKAARTLGIVIVVFLFCFCPYYYPTLAGEDTSVDASSASAEIWLAHFNSCLNPVIYAFFYPWFRKSMRLILTLQILKPGSSNAKIL
>LOCXPTAAR18.54.HIT1.TAAR.2R.276.7tm_1.exons1.JAKSZQ010000015.1.Semicossyphus_pulcher
FSNFRQLHTTTNLLLLSLAVTDFLVGFLQMPVEILLFQGCWMLGDFICALNYFLGVLLVSVSVGNMVLISVDRYVAICDPMFYSIKVTMKRVKIGICLCWIFSACHTSWLLRDFLKQPDMYNSCYGECILVINDVEGSVDLVGTFVGPFIVIIVLYMRVFVVAVSQARAMRVHNAAAMQQHSNSITAKKSEMKAARTLGVVVVVFILCSCPYYCLPFADDNSLGAVTAALQIWLLYLNSCVNPLIYAFFYPWFRKSIKIIVTLQALKSDSGTADVL
>LOCXPTAAR20.55.HIT1.TAAR.2R.331.7tm_1.exons1.JAKSZQ010000017.1.Semicossyphus_pulcher
MMDGLEGAKLCYPQLLNSSCRGLMRPRTEAVLLYTLLSSIAVLTVVLNLLVIISISHFRQLHTPTNLLLLSLAISDLLVGLLVMPVETVRFIETCWLLGDVMCALSYIIGFSLTSASVGNMVLISVDRYVAICYPLQYSNQVTRSRVELSVCLCWACSFLYNGLILKDHLRQPDRHNSCYGECLVVINYVSGTVDLVFTFIGPCLFIIILYMRVFIVAVSQARALQSHIIMAAGSRVTVTAKTSEKKAARTLGIVILVFLMSFCPYYYPSLAGQDISNSASSWAIVSWIVYFNSCLNPLIYALFYPWFRKAIKFIVTLKILGQYSSLANII
>LOCXPTAAR21.34.HIT1.TAAR.2R.326.7tm_1.exons3.JAKSZQ010000002.1.Semicossyphus_pulcher
LSLMMDAELCFPQLLNTSCRKPTRHNSGVMLFYVLTFIAVLTAALNLLIDVFIFSLRLLHTTTNLLLLSLAVSDFLVGLVVMPGEIILTETCWFLGDILCAVYYLLPFLIICASAASMVLISVDRYVAICYPLHYPTKVTVQRVRFFVCVCWLYAFFVSVLLLYDHLKQPGRYNSCYGECVVNISGDLDLVFSFIIPISIIIALYLRVFAVAVSQARAMRSHIAAVTLQRSQTVAVKRSELKAARTLGIVVAVFLMCYCPYYCVFLTSSKITIGSTAEAFMSFLMYFNSCLNPLIYAFFYPWFRKAIRLIVTLKVTLPGSCEANLL
>LOCXPTAAR24.57.HIT1.TAAR.2R.326.7tm_1.exons1.JAKSZQ010000026.1.Semicossyphus_pulcher
MEPVLCYESRNNSCPRTIYPLPLRIALYMIFGIIVILTVCGNLLVTVSVAYFKQLHTPTNYLIFSLAVSDLLLGMLVMLPSMFRTIESCWYFGDVFCNIYMSSDVMLCTASILNLSFISVDRYYAVCQPLLYRRKISVHVVLIMILLSWSISALTGFGMIFLKLNILGVEEFYYNHVVCEGGCFLFQSGLSSVVSSVISFYIPGIILLSVYLKIFLVAKRQFHSIQKAGCVSSKTSQTKATKTLAIIMGAFLSFWTPFFTCNFIDPFINYSTPPELFETLLCVGYLNSTMNPIIYAFFYSWFRKAFQLLASGKIFKSDISETTLFT
>LOCXPTAAR23.59.HIT1.TAAR.2R.326.7tm_1.exons1.JAKSZQ010000026.1.Semicossyphus_pulcher
MEPVLCYESRNNSCPRTIYPLPLRIALYMIFGIIVILTVCGNLLVTVSVAYFKQLHTPTNYLIFSLAVSDLLLGMLVMLPSMFQTIESCWYFGDVFCNIHLSSDVMLCTASILNLSFISVDRYYAVCQPLLYRRKISVHVVLIMILLSWSISALTGFGMIFLKLNILGVEEFYYNHVVCEGGCVLFQSGLSSVVSSVISFYIPGIILLSVYLKIFLVAKRQFHSIQKAGCVSSNTNQTKATKTLAIIMGAFLSFWTPFFTCNIINPFINYSTPPELFVTLLCVGYLNSTMNPIIYAFFYSWFRKAFQLLASGKIFKSDISETTLFT
>LOCXPTAAR24.61.HIT1.TAAR.2R.326.7tm_1.exons1.JAKSZQ010000026.1.Semicossyphus_pulcher
MEPVLCYESRNNSCPRTIYPLPLRIALYMIFGIIVILTVCGNLLVTVSVAYFKQLHTPTNYLIFSLAVSDLLLGMLVMLPSMFRTIESCWYFGDVFCNIYMSSDVMLCTASILNLSFISVDRYYAVCQPLLYRRKISVHVVLIMILLSWSISALTGFGMIFLKLNILEVEEFYYNHVVCEGGCVLFQSGLSSVVSSVISFYIPGIILLSVYLKIFLVAKRQFHSIQKAGCVSSNTSQTKATKTLAIIMGAFLSFWTPFFTCNIIDPFINYSTPPELFETLTWIGYLNSTMNPIIYAFFYSWFRKAFQLLASGKIFKSDISETTLFT
>LOCXPTAAR25.62.HIT1.TAAR.2R.329.7tm_1.exons1.JAKSZQ010000026.1.Semicossyphus_pulcher
EQFCFPDFNASCVRAQFSVGTKFALYMLFALGMMLTILGNSIVIVSIGHFKQLHNPTNVLILSLALVDLLVGVLVMPFSAIRTVHGCWFYGEVFCQLHSSFDMFLTTLSIFHLICIAVDRHQAICNPLHYSMNITMSVAWIMVCCSWALAAVYCFGLLYSKANVAGLEDFIASINCLGSCNLLFNQLWGILDSFVCFYFSCTVMVCLYTKIFIVAKEHVRKIGDMNNCLNDKRKDRLIKQSEHKAAKTLGIVLGAFIFCWMPFFTNSMINAYTGFSTPAAVFEEFVWLGYFNSTLNPIIYALFYPCFKKCFYCIITWKIFSTNSSTMNI
>LOCXPTAAR26.63.HIT1.TAAR.2R.329.7tm_1.exons1.JAKSZQ010000026.1.Semicossyphus_pulcher
EQFCFPDFNASCVRAQFSVGTKFALYMLFALGMMLTILGNSIVIVSIGHFKQLHNPTNVLILSLALVDLLVGVLVMPFSAIRTVHGCWFYGEVFCQLHSSFDMFLTTLSIFHLICIAVDRHQAICNPLHYSMNITMSVAWIMVCCSWALAAVYCFGLLYSKTNIAGLEDFIASINCLGSCNLLFNQLWGILDSFVCFYFPCAVMVCLYTKIFIVAKEHVRKIGDMNNCLNKKRKDRLIKQSEHKAAKTLGIVLGAYIFCWMPFFTNSIIDAYTGFSTPAAVFEAFVWLGYFNSTLNPIIYALFYPCFKKCFYCIITWKIFSTNSSTMNI
>LOCXPTAAR27.65.HIT1.TAAR.2R.329.7tm_1.exons1.JAKSZQ010000026.1.Semicossyphus_pulcher
EQFCFPDFNASCVRTQFSVGTKFALYMLFALGMMLTILGNSIVIVSIGHFKQLHNPTNVLILSLALVDLLVGVLVMPFSAIRTVHGCWFYGEVFCQLHSSFDMFLTTLSIFHLICIAVDRHQAICNPLHYSMNITMSVAWIMVCCSWALAAVYCFGLLYSKANVAGLEDFIASINCLGSCNLLFNQLWGIIDGVVCFFFSCTVMVCLYTKIFIVAKEHVRKIGDMNNFSNDKGTDRLIKRSEHKAAKTLGIVLGAFIFCWIPFFIISIIDLLTGFSTPVLLFEALFWLGYFNSTLNPIIYALFYPCFKKCFYCIITLKIFSTNSSTMTI
>LOCXPTAAR28.66.HIT1.TAAR.2R.329.7tm_1.exons1.JAKSZQ010000026.1.Semicossyphus_pulcher
EQFCFPDSNASCVRAQFSVGTTFALYMLFAFGMVITILGNSIVIVSIGHFKQLHNPTNVLILSLALSDLLVGVLVMPFSAIRTVHGCWFYGEVFCQLHSSFDMFLTSVSIFHLICIAVDRQQAICNPLHYSMNITMSVAWIMVCCSWALAAVYSFGLLYSKANVAGLEDFMESINCLGSCNLLFNHLWGILDGITAFFFPCAVMVCLYTKIFIVAKEHVRKIGDMNNFSNDKGTDRLIKQSEHKAAKTLGIVLGAFIFCWMPFFVNSIIDAYTGFSTPAAVFEAFVWLGYFNSTLNPIIYALFYPWFKKCFYLMVNLKIFNPDSSTIKV
>LOCXPTAAR29.67.HIT1.TAAR.2R.333.7tm_1.exons2.JAKSZQ010000041.1.Semicossyphus_pulcher
MEAEDRVELCFPQLLNTSCRKPVSTWPEALLLHIGLSSISLLTVALNLLVIISVSHFRHRFMQLHTPTNILLLSLAVSDFLVGLLLMPVEILLNTSCWFFGDLACSLYSYVSFIITSASVGDMVLISVDRYVAICDPLRYTSRITERRVKLCVCLCWLCSVFYTSLFLKDDLSQPGRHNSCSGECVIILDFIEGTIDLVVTFIAPVTAIIALYTRVFAVAVSQARAMRSHVTAVTLQLSLALPAKKSELKAARTLGILVIVFLICFCPYYCLALAGDTDLSDSFSSFVVFLFYFNSCINPLIYALFYPWFRKAVKLIVTLQILQTGSCEANML
>LOCXPENSSDUP00000025372.1.6.HIT1.Ora.1R.298.V1R.exons1.JAKSZQ010000003.1.Semicossyphus_pulcher
MPSEEFVRGMLYMSLTIVGVPGNTAVILAFLLLLYHENRLLPADAIVLHLACVNLLVVGVRCLLETLASFRLASIFGDLSCKAVIFVYRTSRSLSIWLTFVLSAYQCLSIAPPGSRLASFRVIVANYLGFVFLFLWIINTCLSSAAVLFSFGTQKNSSLINHGINVQFCYVHFPSKLSKQANGAAQVGRDVVPMTFMTLASLMILFFLYKHSQQVKGLRSGGGGFGGSERRAAKAVVALVTLYVVLYGVDNGLWVYTLTVRKTMTSSLISDLRIFFSSLYAALSPYVIIASNRKVNGR
>LOCXPOra1.8.HIT1.Ora.2R.302.7tm_1.exons1.JAKSZQ010000011.1.Semicossyphus_pulcher
LLGLTVFISCIGILGNVFLIFAILQTKLSRVKSFELFLLGLAAANLEEILIVNIYDIIINQASFNTTIGTWSCRTLKFLTVFGEIGSILFTVLISIFRYQKLRNATKRVNLSIFLDSIRPAWMVSGVCVMLSMLLSIPIFVISPEGPAGNTTRNITGCPPDFFQCSQNDCPILNRCYKYLFLLVCNLLPLIIVTATSVLIISVLLRQRRTVQQVESVSGSCQFSRKSKDSKLQRSTVAVLAAMGLFQVDWSLYLIFHLTSSPTDFPLWAEMEFFIATSYTSISPYVYGIGTSLFSLKNLTKK
>LOCXPOra2.5.HIT1.Ora.2R.313.V1R.exons1.JAKSZQ010000003.1.Semicossyphus_pulcher
MDLCVTIKGVSFLLQTGLGILGNTVVLLAYANIIFTESKLLPVDMILCHLAFANLMLLLTRCVPQTMTVFGLRDLLNDPGCKVVIYAYRIGRALSVCITCMLSVFQAVTIAPAGPHLSRLKPALPSLVLPTFAGLWLLNMAICIAAPFFSMAPRNGTVPAFTLNLGFCHVDFRDNLSYVINGVAVSGRDFVFVALMLGSSGYILLLLHRHSHQVRGIRRSQGGGAETRAAKTVVTLVVLYVVFFGIDNVIWIYMLTVAKVSPVVADMRVFFSSCYASLSPYFIISSNKKVKAKLVCSAEQDQPSADTQESSDK
>LOCXPOra3.6.HIT1.Ora.2R.356.7tm_1.exons2.JAKSZQ010000003.1.Semicossyphus_pulcher
MSEALTVEAFLFGFLVFSGILGNILVIHVVLQSAVESPSRRLPPSDTILVHLSLANLLTSLFRTVPIFVSDLGLDVSLSPAWCRVFMLLWVWWRAVGCWVTLALSVFHCTTLRRQHVAFGPLAQQRERRRVWIVLALVWGANLAFSVPALVYSTHVHGNATVELMVISCTTRPLLGCVWEFPTIQQGSAFASTSLAFNEVLPLVLMVCTNLATLHALAKHIRAVTSAGEAGGAHGELDKHVATERKAAHVIVSLVTLFVVCWVLQVAAVTYYNHDGGHHAEGLLTVAHFSASLFVGFSPMVVALGHSKLRRRILSMMLGWSKVLKCHTEDTDKGGKSMEGSQTIFIIQKKKVIKVE
>LOCXPOra4.7.HIT1.Ora.2R.332.7tm_1.exons4.JAKSZQ010000003.1.Semicossyphus_pulcher
MDGPMVDNGDTELVGMGLRVSVSPAQTVFYVLLVMLGILGNATVVAVIGKSVILDRGGGRNSDIIIINMALSNLLVSVMRNTLLVISDTGLQLYSSKEWCQVLMGVWVWLRSVNVWSTLFLSAFHLQTLRRVTPTIGTLHGPRGPPKTLLLSLGLIWLLNFFYSIPAHVFSTNGNENSTETLMLVSSTTRPLLGCVWNFPSSYSGLAYATTSMVIHETIPIILMAFTNLGSLYTLYTHGRMRSSAQDAPVIKRVPAERRAAKVILALIMLFIASWGTSIISVNYFNYNRGSSAEFLLVIARFANIIFIAMSPAVLAVGHRRLRSFIKSMLAH
>LOCXPSalmoOlfC.17.5.442.HIT1.OlfC.1R.797.ANF_receptor.exons6.JAKSZQ010000019.1.Semicossyphus_pulcher
MPLLRLLLLVLLSGEGDSVCRLQGSAQPPELAQDGDLVIGGIFSFRTGQIYVVDSFQTVPAVRKCKNFNFREFKFAQTVIFAINEINKNPDMLPHVKLGYKMYSICGTMDILRAALALVSGVKGEVSDSNCTKTDTVRAILGHSGSRPTIAFAPVVGRFHIPVISHFATCACLSNRKEYPTFYRTIPSDYYQSRALAKLVKHYGWTWIGAIAVDNEYGLNGIAAFIQAAQELGVCIEYSEAFSSSHPPERLQKLIEIIKHATSKVIMAFVSHREIKLLAKELHKQNITGLQWVGSDAWVTDHSLTDSEGHGILVGSLGFAVSRAKIPGLEEHLRQLHPSQFPDSEFVRDFWEEVFDCALNETANTQRKPCSGTESLQNIDSQFTDVSELRFTNNVYKSVYAVAHALDNMMKCEEGKGPFTNGTCADRKHIQPWQVLQYLDNVNFTTQEGERVYFDSNGDSLARYELVNLQMTNKGTMEGVTVGIYDASLPESHQFITNNTPVIWGNGRTEEAPVSVCSVSCLPGTHKVLQKGKPVCCYDCILCPLGEISNITVFYCHKETPLVRANNSELSFLLLFSLTLCFLCSLTFIGRPSEWSCMLRHTAFGITFVLCISCVLGKTLVVLMAFRATLPGSNVMKWFGPAHQRLSVLGFTLIQVLICILWLTINPPFPFQNMTHYKEKIILECNLGSAVGFWAVLGYIGLLALLCFVLAFLARKLPDNFNEAKVIAFSILIFCAVWITFIPAYVSSPGKFTVAVEIFAILASTYGLLFCIFFPKCFIILFRPDQNTKKHIMGKTS
>LOCXPDreOlfCa1.461.HIT1.OlfC.1R.782.ANF_receptor.exons6.JAKSZQ010000009.1.Semicossyphus_pulcher
RFEGRRLVKVLAMINAIEMMNDSPPLIDANITLGYQILDSCADVGTALRATADFMEQPIIAVIGASHSETSIAIARQLTLKMIPQISYSSTAVILSDKNRFPAFMRTIPNDEHQTAAMASLLSMYGWNWVGVVTTDGNYGQSALDHFVSQATLKGICVAFKSVLPQSVTSQDVSSAIRQTAETIYKNPKVQVIVSFAKPTHMMNLFLELQDQVLRERQSLESMKRMWVASDSWSTSASFKGNITLEDIGHVVGFTFKSGDLSSFNEYLSRLEAAGRDSLNSSKASGGAELVSEAVTKLREHAHADTVFSVEMAVSAIAQAVASICISRDCNTAGAVQPWEVLKALWSREFKLRGKSYKFDDRGDINLGYDVNMWRSERGSINVNDVVAEYHPQNNSFTNTNSNPTHHLHYLKHIISKCSSSCIPGEFKKTAEGQHTCCYECINCTENYYSNNTGKTRSIYTHCDVDKEWSSQGSSSCNPKALLFFSWHDGFAIVLLTFSALGIVLTLLVSGLFLHQRDTPVVKAAGGPLSQAILFSLVISYISAMLFVGRPNSYQCKARQVLFGISFTLCVSCILVKTLQILLAFQFNPELQQVLRRLYQPYIIVSICVALQVATCICWLVLKSPFNTTIRHPTTLLEDCNEGSNLAFGVMLGYIALLAFVCFICAFKGRKLPQHYNEAKFITFSMLLYLISWLLFVPIYVTTTGVYLPAVEMVVILISNYGILSCHFFPKCYVILLKKEQNTKSAFRKNLYEFSTKHKHPESVSGSSETEKQSNGLHSISS
>LOCXPOlfC1.197.HIT1.OlfC.2R.758.ANF_receptor.exons7.JAKSZQ010000011.1.Semicossyphus_pulcher
CDSAQCVCGAAGPGDVVIGIMLPCHHKVRALNERIRPESFHCSDFDLESFMLSLATIHEIEAINAAGFLPGVRLGYLMCDTCSYASKALQNVEHMLAVNMSLHVQCDYTSFRPTVKIILGALYSEVSIAVARLLNVYMVPLLSSTSSSPELSNKPRFPVFMRTIPSDTHQTKALAKIMHHYDWNWVGVVYGDDDYGRAAFQSFLRDAEPNGVCLAYQEMLPHYLDPSDRMQWIRQVANQIRSSSAQVVLLILKAELVDALFREMIRTNTSRTWIASDSWSSSWTLAQMDGINQVGDILGLTFVAGESESFNDYLKNLKATTGGYNHFIEEYKSIRFNCTPEYPQEQNDDYLVHNLDTSKAFSNRVAVWAVANALRKLLKCNSSSCSGEINFPPWKLLKELKNVKFQLDNQSFFFDEYGDFVNGYDLIMWEKGSQHRRFRRIGKYHIFDGRIELIVKNVTWLSTANSTSRCSKRCAPGYLKKILNVSCCYNCTQCLEGTYSDAWDLHVCKKCPDGNWSLKGWTRCEKRHESFLRWSDAHPISMMGAAAFGIVLLFVSFVVFLVCRHSAPMKRAEVRLSCVMMAGLAVSFASVICFMGRPNKSLCQAREVMYAMGFTLCVSCILVKAYRTFLVFLPFSQITCRQLHKLYKPPVIVIVITAVQGIICLLWLMFDSPDIDITPPSPQSMTEIIQCSEGPKYIGFGLMLSYIALLALACFLLAFKGRKVPQEFSETGYIIFSMLMYLFVWVCFIPVYLTNKEE
>LOCXPOlfC2.81.HIT1.OlfC.2R.890.ANF_receptor.exons12.JAKSZQ010000019.1.Semicossyphus_pulcher
AASMSWIPALPACWSSSAFSMLLLSMMGRPMGLESVQATACSRWGAPGDKSVSQDGDVIIGGLFNLYYIPSAMDQDFTKLPHYEHCAGLDVESLKHMYAMAFAVEEINRNNTLLPGVKLGYRILDTCARYPWALQGAMSLVGGDAQRCNLTASMSRSAAYEQSGETAGGQPAPLLIGAASSTTGIMLSRILGSLFVPVISYLASCPCLSDRPKFPNFFRTIPSDIYQARAMARLAIRFNWTWTGAVIVNNDYGQLAIKVFQEEVQGKGVCLEFIETVRRETISIDAKRAALTIQASSARVILIFCWYTDVKKVLLELSKINVTDRQFLASEAWSTSDDLLQDQTISKVANGVVGVAIRSSSIPGFENYLRSLHPIHRPNDDFLREFWQKETDHLSNVSTSPPNKASLQKASLPPCSGTESLEGVQHPFTDTSRLRVEYNVYLAVYAAAHALHSLLSCTDGDRFLTNISTCSSPEHIKPIELLQYLNKVNVTTPQGEMFYFQGADIPAKYDLVNWQKTSEGPLKLVLVGGVDGFNLHLNESAVQWSTGSSQVPVSVCSESCPAGTRKANRKGEPVCCFDCIPCAEGEISNKDGSLHCERCPSDFWSNVERTACIPRQLDFLSFNETLGITLTTAAVSGAAVTTAVFVVFLCYRQTPMVRANNSELSFLLLLSLKLCFLCSLVFIGRPAVWSCRLQQAAFGISFVLCVSCLLVKTLVVLAVFRSARPGAETLMKWFGPGQQRGSVCFFTSIQVIICATWLSLSPPVPQRDLGFQGSKVTLECAMASVVGFSLVLGYIGLLACTCLLLAFLARKLPDNFNEAKLITFSMLIFCAVWVAFVPAYVSSPGKYVVAVEIFAILASSYGLLLCIFAPKCFIILLRPEKNTKKHLMAR
>LOCXPOlfC3.84.HIT1.OlfC.2R.890.ANF_receptor.exons12.JAKSZQ010000019.1.Semicossyphus_pulcher
AVSMSWLIWLPALWLSSALSLLLLSVVGRQKGLNVAQATMCSHWGAPSGKSLSQDGDVIIGGLFNLYYIPSAVEQGFTRLPQYEPCTGLEQVPLKYLHAMVFAVEEINRNHTLLPGVKLGYRILDSCSLYPWALQGAMSLVGGDAHSCSLTASTPRSAAYEPEVKAAGGRPASLLIAAASSTTGIIMSSILGPLSVPVISYLASCPCLSDRLKYPNFFRTIPSDIYQAQAMARLATRFHWTWIGAVIENNDYGQLAIKEFQKEIQGKGVCLEFIEAVRRETISIDAKRAALTIQASTARVILIFCWYTDVKKVFVELAKMNVTDRQFLASEAWSTSDDLLQDQTISKVANGVVGVAIRSSSIPGFKNYLRSLHPIHRPNDDFLREFWQKETDHLSNVSTSPPDKASLQKASLPPCSGTESLEGVQHPFTDTSRLRVEYNVYLAVYAAAHALHSLLSCTDGDRVLTNISTCSSPEHIKPIELLQHLNKVNVTTPQGEMFHFQGADIPAKYDLVNWQKTSEGPLKLVLVGGVDGFNLHLNESAVQWSTGSSQVPVSVCSESCPTGTRKANRKGEPVCCFDCISCAEGEISNKTGSLHCERCPSDFWSNVEGTACIPRQLDFLSFNETLGITLTTVAVSGVVVTTAVFVVFLCYRQTPMVRANNSELSFLLLLSLKLCFLCSLVFIGRPSVWSCRLQQAAFGISFVLCVSCLLVKTLVVLAVFRSARPGAETLMKWFGPGQQRGSVCFFTSIQVIICATWLSLSPPVPQLDLGFQGSKVTLECAMASVVGFSLVLGYIGLLACTCLLLAFLARKLPDNFNEAKLITFSMLIFCAVWVAFVPAYVSSPGKYVVAVEIFAILASSYGLLLCIFAPKCFIILLRPEKNTKKHLMAR
>LOCXPOlfC4.87.HIT1.OlfC.2R.895.ANF_receptor.exons12.JAKSZQ010000019.1.Semicossyphus_pulcher
ALSMSWLIWLPALWLSSALSLLILSVVGRQKGLNVAQATMCSHWGAPSGKSLSQDGDVIIGGLFNLYYIPSAVEQGFTRLPQYEPCTGLEQEPLKYLHAMVFAVEEINRNNTLLPGVKLGYRILDSCSLYPWALQGAMSLVGGDAHSCSLTASTPRSAAYEPEVKAAGGRPASLLIAAASSTTGIIMSSILGPLSVPIISYLASCPCLSDRLKYPNFFRTIPSDIYQARAMARLATRFHWTWIGAVIENNDYGQLAIKVFQEEIKGKGVCLEFIETLKAETIVRDAKRAALTIQASTARVILIICWYTEVRKLLQEMAKRNVTDRQFLASEAWSTSDDLLQDQTISKVANGVVGVAIRSSSIPGFENYLRSLHPIHRPNDDFLREFWQKEFGCSLVSSYFSSPLKPRTDHPSNKASLPPCSGTESLEGVQHPFTDTSRLRVEYNVYLAVYAAAHALHSLLSCTDGDRVLTNISTCSSPKQIKAIELLQHLNKVNVTTPQGEMFHFQGADIPAKYDLVNWQKTSEGPLKLVLVGGVDGFNLHLNESAVQWSTGSSQVPVSVCSESCPAGTRKANRKGEPVCCFDCIPCAAGEISNKDGSLHCERCPSDSWSNVEQTACIPRQLDFLSFNETLGITLTTAAVSGAAVTTAVFVVFLCYRQTPMVRANNSELSFLLLLSLKLCFLCSLVFIGRPSVWSCRLQQAAFGISFVLCVSCLLVKTLVVLAVFRSARPGAETLMKWFGPGQQRGSVCFFTSIQVIICATWLSISPPVPQRDLGFQGSKVTLECAMASAVGFSLVLGYIGLLACTCLLLAFLARKLPDNFNEAKLITFSMLIFCAVWVAFVPAYVSSPGKYVVAVEIFAILASSYGLLLCIFAPKCFIILLRPEKNTKKQLMTR
>LOCXPOlfC5.93.HIT1.OlfC.2R.882.ANF_receptor.exons12.JAKSZQ010000019.1.Semicossyphus_pulcher
MCWFSRLFTLWPSSASSLLLVGLVGRQLGLRVGLQVVQTLTCSRLSSTSDQGLFQEGDVVIGGLFSLRYKPPATNHDFTQLPYYQPCTGLENLPLQYIYAMVFALEEINRSTTLLPGVKLGYHIRDSCAIHPWATQAALSLVGGDGISCNTAAPPDYSAGMSSGDQPVPLIIGGSSSVSAKLLSKILEPLSVPLMSYTASCPCLSDRAQFPNFFRTMPSDIYQARAIAQLAIRFNWTWIGAVVANNDYGHMAIKVFEEETQGKEVCLAFVETLERQKIVSDARRAALAIQASTARVILVFSWYTDVRELFLQLAKINVTDRQFLASEAWSTSANLLQNPVTSKVASGVVGVAIRSSPIPGFENYLRSLNPSHRPDDNFLREFWEKEFGCSPEATPLPSNDTSPPSASNSGTESLDGVQNHFTDTSQLRVTYNVYLAVYAVAHALHSLLSCPDSPPGNSSSTCSFAKQIKPIELLQQLGKVNFTTPQGELLYFQGGNVPAKYDLVNWKKTPEGPLKIVLIGRVDGFDLNLDETAVQWSTGSNQVPVSVCSESCPAGTRKANRKGEPVCCFDCISCADGEISNQTGSLHCERCPPEFWSNAKQTACIPRQLDYLSFNETLGITLTTVAASGVVVTTAVFVVFLCYRQTPMVRANNSELSFLLLLSLKLCFLCSLVFIGRPAVWSCRFQQAAFGISFVLCVSCLQVKTIVVLAAFRSARPGAEALMKWFGPGQQRGSVCVFTSIQVIICVIWLSLSPPVPQADLNIPGLTVTLKCAMASVVGFSLVLGYIGLLACTCLLLAFLARKLPDNFNEAKLITFSMLIFCAVWVAFVPAYVSSPGKYAVAVEIFAILASSFGLLFCIFAPKCFIILLRPEKNTKKHLMSR
>LOCXPOlfC5.96.HIT1.OlfC.2R.874.ANF_receptor.exons12.JAKSZQ010000019.1.Semicossyphus_pulcher
WPLSASYLLIVVLMGRQLGLRVGLQVVQTLTCSRWGTPSNQGLFQDGDVVFGGLFSIHYQPPAIANDFTLLPHYKPCTGLEHVPLQYIYAMVFAMEEINNSTTLLPGVKLGYHIFDSCGRPPWALQAALSLVGGDRTSCISNHPAERRVLSTGDHPVPLIIGGASSVTGQILSRLLGPLSAPLISYLASCPCLSDRLQFPNFFRTIPSDIYQARAIAQLAIRFNWTWIGAVVANNNYGHMAVKVFEEETQGKEVCLAFVETLERQNIVSDARRAALTIQASTARVILVFSWYTDVRELFLQLAKINVTDRQFLASEAWSTSNDLLRHSVTRKVASGVVGVAIRSSPIPGFQTFLRSLNPVNRPGDEFLREFWEAKFGCSPGATYSSSLLNSITSLPPCSGTESLEGVQYPFSDTTQLRVTYNVYLAVYAAAHALHSLLSCTDGDSPPGSNSYPCCSLKLIETIKPIEHLNNVNFTTPQGEIFYFQGADIPPRYDLVNWQKVPERSQKLVKIGYVDGFDLYLKEATIQWSTGSNQVPVSVCSESCPAGTRKANRKGEPVCCFDCISCAEGEISNKTGSLHCERCPPDFWSNAKQTACIPRQLDYLSFNETLGITLTAAAVSGAAVTTAVFVVFVYYRQTPMVRANNSELSFLLLLSLKLCFLCSLVFIGRPSVWSCRFQQAAFGISFVLCVSCLQVKTIVVLAAFRSARPGAEALIRWFGPGQQRGSVCLLTCIQIIICATWLSLSPPVPQRDLGFQGSKVTMKCAMASVVGFSLVLGYIGLLACTCLLLAFLARKLPDNFNEAKLITFSMLIFCAVWVAFVPAYISSPGKYTVAVEIFAILASSYGLLLCIFAPKCFIILLRPEKNTKKHLMAR
>LOCXPOlfC6.99.HIT1.OlfC.2R.870.ANF_receptor.exons9.JAKSZQ010000019.1.Semicossyphus_pulcher
FLRTSLHILIYFSSSLYSVSNSFSSSCKLQSNFRLNEMHKPGDVVLGGLFEVHYTSIFPEWTYTSEPQQPSCNGFDTLGFRHAMTMAFAIDEINRNSNLLPNVTLGYSLYDNCGALIIGFSGGLLLASGREEQYVFEENCLGTPPVLGIVGDSASTFTIATSNVLGLYKMPIVSYFSTCSCLSDRQRFPSFFRTIPSDAFQVRAMTQILKHFGWTWVGLLVSDDDYGLHVARSFQSDLTKSGGGCLAYLEVLPWDSDPIELRRIVDVIKRSTARVVMVFAHEFNMIHLMEEVLRQNVTGQQWIASEAWTASTVLQTPELMPYLSGTLGIAIRRGEIPGLREFLLQIRPDHNGNNHSGNNMVMQFWEYTFQCRFATAGWLKAGEALCTGDEDLENVDTEFLDVSNLRPEYNIYKAVYALAYALDDIMQCEPGRGPFSGHSCARMQTLEPWQLVHYLQKVNFTTQVGDQVSFDKNGDALPIYDIINWVWLPDGRTIVQNVGEVKRSDSKGEELKIVEDKIFWNFISKKPPLSVCSDSCPPGTRMARKKGEPECCFDCISCSEGKISNKTDSMECTSCPEDFWSSPQHDHCVAKKTEFLSYHEPLGICLTAASLLGTFICAVVLGIFSYHKHTPMVRANNSELSFLLLVALKLCFLCSLLFIGRPRLWTCQLRHAAFGISFVLCVSCILVKTMVVLAVFKASKPGGGAALKWFGIMQQRGTVLVLTSIQTAICIVWIVSSTPAPHKNTQYHNDKIVYECVVGSTVGFAVLLGYIGLLAILSFLLAFLARNLPDNFNEAKLITFSMLIFCAVWVAFVPAYVNSPGKYADAVEIFAILASSFGLLVALFGPKCYIILLRPERNTKKAIMGRGTTN
>LOCXPOlfC7.108.HIT1.OlfC.2R.870.ANF_receptor.exons9.JAKSZQ010000019.1.Semicossyphus_pulcher
FLRISLHILIYFSSSLYSVSNSFSSSCKLQSNFRLNEMHKPGDVVLGGLFEVHYTSIFPEWTYTSEPQQPSCNGFDTLGFRHAMTMAFAIDEINRNSNLLPNVTLGYSLYDNCGALITGFSGGLLLASGREEQYVFEENCLGTPPVLGIVGDYASSFTIATSNVLGLYKMPIVSYFSTCSCLSDRQRFPSFFRTIPSDAFQVRAMTQILKHFGWTWVGLLVSDDDYGLHVARSFQSDLTKSGGGCLAYLEVLPWDSDPIELRRIVDVMKRSTARVVMVFAHEFNMIHLMEEVLRQNVTGQQWIASEAWTASTVLQTPELMPYLSGTLGIAIRRGEIPGLREFLLQIRPDQNGNNHSGNNMVMQFWEYTFQCRFATAGWLKAGEALCTGDEDLENVDTEFLDVSNLRPEYNIYKAVYALAYALDDIMQCEPGRGPFSGHSCARMQTLEPWQLVHYLQKVNFTTQFGDQVSFDKNGDALPIYDIINWVWLPDGRTIVQNVGEVKRSDSKGEELKIVEDKISWNFISKKPPLSVCSDSCPPGTRMARKNGEPECCFDCISCSEGKISNKTDSMECTSCPEDFWSSPQRDHCVPKKTEFLSYHEPLGICLTAASLLGTFICAVVLGIFSYHKHTPMVRANNSELSFLLLVALKLCFLCSLLFIGRPRLWTCQLRHAAFGISFVLCVSCILVKTMVVVAVFKASKPGGGAALKWFGIMQQRGTVLVLTSIQTAICIVWIVSSTPAPQKNTQYHNDEIVYECVVGSTVGFAVLLGYIGLLAILSFLLAFLARNLPDNFNEAKLITFSMLIFCAVWVAFVPAYVNSPGKYADAVEIFAILASSFGLLVALFGPKCYIILLRPERNTKKAIMGRGTTN
>LOCXPOlfC8.114.HIT1.OlfC.2R.870.ANF_receptor.exons9.JAKSZQ010000019.1.Semicossyphus_pulcher
FLHTSLHILIYFSSSLYSVSNSFSSSCKLQSNFRLNEMHKPGDVVLGGLFQVHYTSVFPEWTYTSEPQQPSCNGFDTLGFRHAMTMAFAIDEINRNSNLLPNVTLGYSLYDNCGALIIGFSGGLLLASGREEQYVFEENCLGTPPVLGIVGGSASTFSIATSNVLGLYKIPLVSYFSTCSCLSDRQRYPSFFRTIPSDAFQVRAMIQILKHFGWTWVGLLVDDDDYGLHVARSFQSDLTKSGGGCLAYLEVLPWDSDPIELRRIADVMKRSTARVVMVFAHEFKMIHLMEEVLRQNVTGQQWIASEAWTASTVLQTPELMPYLSGTLGIAIRRGEIPGLREFLLQIRPDHNGNNHSGNNMVMQFWEYTFQCRFATAGWLEAGEALCTGDEDLENVDTEFLDVSDLRPEYNIYKAVYALAYALDDIMQCEPGRGPFSGHSCARMQTLEPWQLVHYLQKVNFTTQVGDQVSFDKNGDALPIYDIINWVWLPDGRTIVQNVGEVKRSDSKGEELKIVEDKISWNFISKKPPLSVCSDSCPPGTRMARKKGEPECCFDCIPCSEGKISNKTDSMECTSCPEDFWSSPQRDHCVAKKTEFLSYHEPLGICLTAASLLGTFICAVVLGIFSYHKHTPMVRANNSELSFLLLVALKLCFLCSLLFIGRPRLWTCQLRHAAFGISFVLCVSCILVKTMVVLAVFKASKPGGGATLKWFGIMQQRGTVLVLTSIQTAICIVWIVSSTPAPHKNTQYHNDKIVYECVVGSTIGFAVLLGYIGFLAILSFLLAFLARNLPDNFNEAKLITFSMLIFCAVWVAFVPAYVNSPGKYADAVEIFAILASSFGLLVALFGPKCYIILLRPERNTKKAIMGRGTTN
>LOCXPOlfC9.118.HIT1.OlfC.2R.870.ANF_receptor.exons9.JAKSZQ010000019.1.Semicossyphus_pulcher
FLHTSLHILIYFSSSLYSVSNSFSSSCKLQSNFRLNEMHKPGDVVLGGLFQMHYTSVFPEWTYTSEPQQPSCNGFDTLGFRHAMTMAFAIDEINRNSNLLPNVTLGYSLYDNCGALIIGFSGGLLLASGREEQYVFEENCLGTPPVLGIVGDSASTFSIATSNVLGLYKMPLVSYFSTCSCLSDRQRFPSFFRTIPSDAFQVRAMIQILKHFGWTWVGLLVNDDDYGLHVARSFQSDLTKSGGGCLAYLEVLPWDSDPIELRRIVDVMKRSTARVVMVFAHEFKMIHLMEEVLRQNVTGQQWIASEAWTASTVLQTPELMPYLSGTLGIAIRRGEMPGLREFLLQIRPDQNGNNHSGNNMVMQFWEYTFQCRFATAGWLKAGEALCTGDEDLENVDTEFLDVSNLRPEYNIYKAVYALAYALDDIMQCEPGRGPFSGHSCARMQTLEPWQLVHYLQKVNFTTQFGDQVSFDKNGDALPIYDIINWVWLPDGRTIVQNVGEVKRSDSKGEELKIVEDKISWNFISKKPPLSVCSDSCPPGTRMARKKGEPECCFDCISCSEGKISNKTDSMECTSCPEDFWSSPQHDHCVAKKTEFLSYHEPLGICLTVASLLGTLICAVVLGIFSYHKHTPMVRANNSELSFLLLVALKLCFLCSLLFIGRPRLWTCQLRHAAFGISFVLCVSCILVKTMVVLAVFKASKPGGGTALKWFGIMQQRGTVLVLTSIQTAICIVWIVSSTPAPHKNTQYHNDKIVYECVVGSTIGFAVLLGYIGFLAILSFLLAFLARNLPDNFNEAKLITFSMLIFCAVWVAFVPAYVNSPGKYADAVEIFAILASSFGLLVALFGPKCYIILLRPERNTKKAIMGRGTTN
>LOCXPOlfC10.120.HIT1.OlfC.2R.883.ANF_receptor.exons9.JAKSZQ010000019.1.Semicossyphus_pulcher
MGALIDNYLLMYVHPILILLCCSFFCLSASSSLSSSCKLRRQFNLNGMHKPGDVILGGLFEVHYTSVFPELTFTSKPNQFSCQGFDPIGFRHAMTMAFAIDEINRNSNLLPNVTLGYSLYDNCATLVIGFSAALSLTSGREEQFVLQENCLGTPPVLGIVGDSFSTFSIATSDVIGLFKLPIVSYFATCSCLSDRQRFPSFFRTIPSDAFQVRAMIQILKRFGWTWAGLLVSDDDYGLHVAQSFQSDLAQSGGGCLAYSEILPWGNDLTELKRIVEVMKKSTARVVIVFAHQIHMIQLMEEVVKQNVTGLQWMASEAWTSAAVLQTPRLMPYLGGTLGIAIRRGEIPGLREFLLGIHPNLHDTNRDGNSMVRQFWEYTFQCRFAPPSGWVEAGGERCTGDENLENVDTEFLDVSNLRPEYNIYKAVHALGYALDDMLHCEHGRGPFSGHSCASMQKLEPWQLMYYLEKVNFTTPFGDQVSFDENGDALPIYDVMNWLWLPNGRTKVQSVGEVKRSTFKGEELTLHEDKIFWNFDTKQKSVQPPRSVCSDSCPPGTRMARKKGQPVCCFVCVPCSEGKFSNETDSMECSGCPEDFWSSPQRDHCVPKKTEFLSYHEPLGICLTSASLLGTFICAVVLGIFTYHRSTPMVRANNTELSFLLLVSLILCFLCSLLFIGRPKLWTCQLRHAAFGISFVLCVSCILVKTMVVVAVFKASKPGGGAGLKWFGAVQQRGTVVALASIQAAICTAWLVSSSPAPHKNTKYYNDKIVYECVVGSTVGFAVLLGYIGFLAILSFLLAFLARNLPDNFNEAKLITFSMLIFCAVWVAFVPAYVNSPGKYADAVEIFAILASSFGLLVALFGPKCYIILLRPERNTKKAIMARTT
>LOCXPOlfC11.121.HIT1.OlfC.2R.873.ANF_receptor.exons8.JAKSZQ010000019.1.Semicossyphus_pulcher
MEVSALCIGLILSLGLCELNSALAMNSFRGVLKQRAGAGLSTEASSVKCKLQGIARLPAFSLDGDYVIGGVFSQHYFMHTVKHNYTTMPEPLRCTGSFHSRELRFSRAMIFAIEEINNSTELLPGIQLGYQIHDSCASVPVAVQVAFQLANGLDPVFYTGENCTQSGMVMGIVGESGSTPSISMSRVIGSYNIPQVSHFATCACLSDKQQYPNFFRTIPSDQFQADALAKLVKHFGWTWIGAVRSDSDYGNNGMASFLNAARKEGICVEYSEAFYRSNPRSRIQRVAEVIRRSTAVVVVAFAATGDMRILLEELSLQPSPPRQWIGSESWVTDPVMLRFSFCAGAIGFGIQQSVIPGFRDFLLDLSPSEVAASPVLTEFWEDAFKCRLGKIADKDAHVCDGTEDIHTLQSPYTDTSQLRITNMVYKAVYAIAHAMHNAVCHNTNSTIQCDKFTRIKSHQVLTQLKKVNFSQNGYDVSFDSNGDPVAIYELVNWQKSESGSIELVKVGHYDASLPVGQEFRINRNLTWVEGGTQVPVSVCTASCPPGTRKVLQKGKPICCYDCIPCPEGEISNATDSSDCSPCSKEFWPNAGRDTCFPKPVEFLSYNEILGIILAAFSIGGACLAIITAAVFLRHRTTPIVRANNSELSFLLLFSLTLCFLCSLTFIGAPSEWSCMLRHTAFGITFVLCISCVLGKTLVVLMAFKATLPGSNIMKWFGPPQQRMTVVFFTFIQVLICTIWLVLSPPFPLKNLTTYKERIILECALGSAIGFWAVLGYIGLLAIFCFVLAVLARKLPDNFNEAKLITFSMLIFCAVWITFIPAYVSSPGKFTVAVEIFAILASSFGLILCIFAPKCFIILFKPEKNTKKHLMSKD
>LOCXPOlfC12.124.HIT1.OlfC.2R.873.ANF_receptor.exons8.JAKSZQ010000019.1.Semicossyphus_pulcher
MEVSALCIGLILSLGLCELNSALAMNSFRGVLKQRAGAGLSTEASSVKCKLQGIARQPVFSLDGDYVIGGVFSQHYFMHTVKHNYTTMPEPLRCSGSFRSRELRFSRAMIFAIEEINNSTELLPGIQLGYQIHDSCASVPVAVQVAFQLANGLDPVFYTGENCTQSGMVMGIVGESGSTPSISMSRVIGSYNIPQVSHFATCACLSDKQQYPNFFRTIPSDQFQADALAKLVKHFGWTWIGAVRSDSDYGNNGMASFLNAARKEGICVEYSEAFYRSNPRSRIQRVAEVIRRSTAVVVVAFAATGDMRILLEELSLQPSPPRQWIGSESWVTDPDMLRFSFCAGAIGFGIQQSVIPGFRDFLLDLSPSEVATSPVLTEFWEDAFKCRLGKIADKDAHVCDGTEDIHTLQSPYTDTSQLRITNMVYKAVYAIAHAMHNAVCHNTNSTIQCDKFTRIKSHQVLTQLKKVNFSQNGYDVSFDSNGDPVAIYELVNWQKSESGSIELVKVGHYDASLPVGQEFRINRNLTWVEGGTQVPVSVCTASCPPGSRKVLQKGKPSCCYDCIPCPEGEISNATDSSDCSPCSKEFWPNAGRDTCFPKPVEFLSYNEVLGIILAAFSVGGACLAIITAAVFLRHRTTPIVRANNSELSFLLLFSLTLCFLCSLTFIGAPSEWSCMLRHTAFGITFVLCISCVLGKTLVVLMAFKATLPGSNMMKWFGPPQQRMTVVFFTFIQVLICTIWLVLSPPFPLKNLTTYKERIILECALGSAIGFWAVLGYIGLLAIFCFVLAVLARKLPDNFNEAKLITFSMLIFCAVWITFIPAYVSSPGKLTVAVEIFAILASSFGLILCIFAPKCFIILFKPEKNTKKHLMSKD
>LOCXPOlfC13.127.HIT1.OlfC.2R.873.ANF_receptor.exons8.JAKSZQ010000019.1.Semicossyphus_pulcher
MEVSALCIGLILSLGLCELNSARAMNSFRGVLKQRAGAGLSTEASSVKCKLQGIARLPAFSLDGDYIIGGVFSIHYFMHTVKHNYTTMPEPLRCSGSFHSRELRFSRAMIFAIEEINNSTELLPGIQLGYQIHDSCASVPVTVKVAFQLANGLDPVFYTGENCTQSGMVMAIVGESGSTPSISMSRVIGSYNIPQVSHFATCACLSDKQQYPNFFRTIPSDQFQADALAKLVKHFGWTWIGAVRSDSDYGNNGMASFLNAARKEGICVEYSEAFYRSNPRSRIQRVAEVIRRSTAVVVVAFAANGDMRILLEELSLQPSPPRQWIGSESWVTSPDMLSFSFCAGAIGFGIQQSVIPGFRDFLLDLSPSEVAASPVLTEFWEDAFKCRLGKIADKDAHVCDGTEDIHTLQSPYTDTSQLRITNMVYKAVYAIAHAIHNAVCHDTNSTTQCDKFTRIKSHQVLTQLKKVNFSQNGYDVSFDSNGDPVAIYELVNWQKSESGSIELVKVGHYDASLPVGQEFRINRNLTWVEGGTQVPVSVCTASCPPGTRKVLQNGKPICCYDCIPCPEGEISNATDSSDCSPCSKEFWPNAGRDTCFPKPVEFLSYNEVLGIILAAFSVGGACLAIITAAVFLRHRTTPIVRANNSELSFLLLFSLTLCFLCSLTFIGAPSEWSCMLRHTAFGITFVLCISCVLGKTLVVLMAFKATLPGSNIMKWFGPLQQRMTVVFFTFIQVLICTIWLVLSPPFPLKNLTTYKERIILECALGSAIGFWAVLGYIGLLAIFCFVLAVLARKLPDNFNEAKLITFSMLIFCAVWITFIPAYVSSPGKFTVAVEIFAILASSFGLILCIFAPKCFIILFKPEKNTKKHLMSKD
>LOCXPOlfC14.131.HIT1.OlfC.2R.873.ANF_receptor.exons8.JAKSZQ010000019.1.Semicossyphus_pulcher
MEVSALCIGLILSLGLCELNSARAMNSFRGVLKQRAGAGLSTEASSVKCKLQGIARLPAFSLDGDYIIGGVFSIHYFMHTVKHIYTTMPEPLRCSGSFHSRELRFSRAMIFAIEEINNSTELLPGIQLGYQIHDSCASVPVAVKVAFQLANGLDPVFYTGENCTQSGMVMGIVGESGSTPSISMSRVFGSYNIPQVSHFATCACLSDKQQYPNFFRTIPSDQFQADALAKLVKHFGWTWIGAVRSDSDYGNNGMASFLNAARKEGICVEYSEAFYRSNPRSRIQRVAEVIRRSTAVVVVAFASNGDMRILLEELSLQPSPPRQWIGSESWVTDPVMLRFSFCAGAIGFGIQQSVIPGFRDFLLDLSPSEVAASPVLTEFWEDAFKCRLGKIADKDAHVCDGTEDIHTLQSPYTDTSQLRITNMVYKAVYAIAHAIHNAVCHDTNSTTQCDKFTRIKSHQVLTQLKKVNFSQNGYDVSFDSNGDPVAIYELVNWQKSESGSIELVKVGHYDASLPVGQEFRINRNLTWVEGGTQVPVSVCTASCPPGTRKVLQNGKPICCYDCIPCPEGEISNATDSSDCSPCSKEFWPNAGRDTCFPKPVEFLSYNEVLGIILAAFSVGGACLAIITAAVFLRHRTTPIVRANNSELSFLLLFSLTLCFLCSLTFIGAPSEWSCMLRHTAFGITFVLCISCVLGKTLVVLMAFKATLPGSNIMKWFGPLQQRMTVVFFTFIQVLICTIWLVLSPPFPLKNLTTYKERIILECALGSAIGFWAVLGYIGLLAIFCFVLAVLARKLPDNFNEAKLITFSMLIFCAVWITFIPAYVSSPGKFTVAVEIFAILASSFGLILCIFAPKCFIILFKPEKNTKKHLMSKD
>LOCXPOlfC15.134.HIT1.OlfC.2R.873.ANF_receptor.exons8.JAKSZQ010000019.1.Semicossyphus_pulcher
MEVSALCIGLILSFGLCELNSALAMNSFRGVLKQRAGAGLSTEASSVKCKLQGIARQPVFSLDGDYVIGGVFSIHYFMHTVMHIYTTMPEPLRCTGSFDSRELRFSRAMIFAIEEINNSTELLPGIQLGYQIHDSCASVPVAVHVAFQLANGLDPVFYTGENCTQSGMVMAIVGESGSTPSISMSRVIGSYNIPQVSHFATCACLSDKQQYPNFFRTIPSDQFQADALAKLVKHFGWTWIGAVRSDSDYGNNGMASFLNAARKEGICVEYSEAFYRSNPRSRIQRVAEVIRRSTAVVVVAFAASGDMRILLEELSLQPSPPRQWIGSESWVTDPDMLRFSFCAGAIGFGIQQSVIPGFRDFLLDLSPSEVAASPVLTEFWEDAFKCRLGKIADKDAHVCDGTEDIHTLQSPYTDTSQLRITNMVYKAVYAIAHAMHNAVCHDTNSTIQCDKFTRIKSHQVLTQLKKVNFSQNGYDVSFDSNGDPVAIYELVNWQKSESGSIELVKVGHYDASLPVGQEFRINRNLTWVEGGTQVPVSVCTASCPPGTRKVLQKGKPICCYDCIPCPEGEISNATDSSDCSPCSKEFWPNAGRDTCFPKPVEFLSYNEILGIILAAFSVGGACLAIITAAVFLRHRTTPIVRANNSELSFLLLFSLTLCFLCSLTFIGAPSEWSCMLRHTAFGITFVLCISCVLGKTMVVLMAFKATLPGSNMMKWFGPPQQRMTVVFFTFIQVLICTIWLVLSPPFPLKNLTTYKERIILECALGSAIGFWAVLGYIGLLAIFCFVLAVLARKLPDNFNEAKLITFSMLIFCAVWITFIPAYVSSPGKFTVAVEIFAILASSFGLILCIFAPKCFIILFKPEKNTKKHLMSKD
>LOCXPOlfC16.136.HIT1.OlfC.2R.864.ANF_receptor.exons9.JAKSZQ010000019.1.Semicossyphus_pulcher
VLFLFSSSFLLPVCLSLSQSCNLRRRFHLNGLHMPGDVVLGGLFEVHYSSIFPELSFTSEPNQPRCQGFDILGFRHAHTMAFAINEINRNSNLLPNVTLGYSLYDSCATLGISFRASLSLASGQEEQFLLDETCVGSPPVLGIVGDSYSTFTIAMSSVIGLYKLPIVSYFATCPCLSDRQRFPSFFRTIPSDTFQVRAMIQILNHFSWTWVGLLVSDDDYGLHAAQSFQSDLAQSGGGCLAYLEILPWGNDPAELRRIVDLIKTSTSRVVIVFAHETHMIHLMEEVVRQNVTGRQWMASEAWTASTVLQTPQIMPYLGGTLGIAIRRGEIPGLREFLLQIRPDQQYNNTYGNSLVKQFWEFTFQCRFAPLPAGWLEAGGALCTGQEDLESVGTELLDVSELRPEYNVYKAVYSLAYALDDMLRCVPGRGPFSGHSCASLQRLEPWQLAHYLQKVNFTTSFGDQVSFDENGDALPIYDIMNWVWLPDGRTKVQSVGEVKRSDSEGEELKIVEDKIFWNFESKEPPRSVCSENCPPGTRMARKKGEPECCFDCIPCSDGKFSNTTDSMECTSCPEDFWSNTRHDNCVPKKTEFLSYHEPLGICLTTTSLLGTFICAVVLAIFTYHRSTPMVRANNSELSFLLLVSLKLCFLCSLLFIGRPRLWTCQLRHAAFGIIFVLCVSCILVKTMVVLAVFKASKPGGGEVLKWFGALQQRGTVLVLTSIQAAICTTWLVSSSPTPHKNTQYHNDKIVYECVVGSTVGFAVLLGYIGLLAILSFLLAFLARNLPDNFNEAKLITFSMIIFCAVWVAFVPAYVNSPGKYADAVEIFAILASSFGLLVALFGPKCYIILLRPERNTKKAIMGRGT
>LOCXPOlfC17.140.HIT1.OlfC.2R.864.ANF_receptor.exons9.JAKSZQ010000019.1.Semicossyphus_pulcher
VLFLFSSSFLLPVCLSLSQSCNLRRGFHLNGLHMPGDVVLGGLFEVHYSSIFPELSFTSEPNQPRCQGFDILGFRFAYTMAFAINEINRHSNLLPNVTLGYSLYDNCGTLGISFRASLSLASGQEEQFLLDETCVGSPPVLGIVGDSYSTFTIAMSSVIGLYKLPIVSYFATCPCLSDRQRFPSFFRTIPSDAFQVRAMIQILNHFSWTWVGLLVSDDDYGLHAARSFQSDLAQSGGGCLAYLEILPWGNDPAELRRIVDLIKTSTSRVVIVFAHETHMTHLMEEVVRQNVTGRQWMASEAWTVSTVLQTPQIMPYLGGTLGIAIRRGEIPGLREFLLQIRPDQQYNNTYGNSLVKQFWEFTFQCRFAPPPAGWLEAGGALCTGQEDLESVGTELLDVSELRPEYNVYKAVYSLAYALDDLLRCVPGRGPFSEHSCASLQRLEPWQLTHYLQNVNFTTQFGDQVSFDKNGDPLPIYDIINWVWLPDGRTIVQNVGEVKRSDSKGEDLKIVEDKISWNFKSKKPPRSVCSESCLPGTRMARQKGKPLCCFDCILCSEGKISNKTNSMECTSCPEDFWSSPQRDHCVPKKTEFLSYHEPLGICLTAASLLGTFICAVVLGIFSYHKHTPMVRANNSELSFLLLVSLKLCFLCSLLFIGRPRLWTCQLRHAAFGISFVLCISCILVKTMVVLAVFKASKPGGGEVLKWFGAVQQRGTILVLTSIQAAICTTWLVSSSPTPHKNTQYHNDKIVYECVVGSTVGFAVLLGYIGLLAILSCLLAFLARNLPDNFNEAKLITFSMLIFCAVWVAFVPAYVNSPGKYADAVEIFAILASSFGLLVALFGPKCYIILLRPERNTKKAIMGRGT
>LOCXPOlfC18.143.HIT1.OlfC.2R.864.ANF_receptor.exons9.JAKSZQ010000019.1.Semicossyphus_pulcher
VLFLFSSSFLLPVCLSLSQSCNLRRRFHLNGLHMPGDVVLGGLFEVHYSSIFPELSFTSEPNQPRCQGFDILGFRHAHTMAFAINEINRNSNLLPNVTLGYSLYDSCGTLGISFRASLSLASGQEEQFLLDETCVGSPPVLGIVGDSYSTFTIAMSSVIGLYKLPIVSYFATCPCLSDRQRFPSFFRTIPSDTFQVRAMIQILNHFSWTWVGLLVSDDDYGLHAARSFQSDLAQSGGGCLAFLEILPWGNDPAELRRIVDLIKTSTSRVVIVFAHETHMTHLMEEVVRQNVTGRQWMASEAWTASTVLQTPQIMPYLGGTLGIAIRRGEIPGLREFLLQIRPDQQYNNTHGYSLVRQFWEFTFQCRFAPPPAGWLEAGGALCTGQEDLESVGTELLDVSELRPEYNVYKAVYSLAYALDDLLRCVPGRGPFSGHSCASLQRLEPWQLTHYLQKVNFTTQFGDQVLFDKNGDALPIYDIINWVWLPDGRTIVQNVGEVMRSESRGEELKIDEDKIIWSFKLKKPPRSVCSESCLPGTRMARQKGEPLCCFDCISCSEGKISNKTNSMECTSCPEDFWSSPQRDHCVPKKTEFLSYHEPLGICLTAASLLGTFICTVVLGIFSYHKHTPMVRANNSELSFLLLVSLKLCFLCSLLFIGRPRLWTCQLRHAAFGISFVLCISCILVKTMVVLAVFKASKPGGGEVLKWFGAVQQRGTILVLTSIQAAICTTWLVSSSPTPHKNTQYHNDKIVYECVVGSTVGFAVLLGYIGLLAILSFLLAFLARNLPDNFNEAKLITFSMLIFCAVWVAFVPAYVNSPGKYADAVEIFAILASSFGLLVALFGPKCYIILLRPERNTKKAIMGRGT
>LOCXPOlfC19.151.HIT1.OlfC.2R.864.ANF_receptor.exons9.JAKSZQ010000019.1.Semicossyphus_pulcher
VLFLISSSFLLPVILSLYQTCNLQRRFHLDGMHMPGDVVLGGLFGVHYSSIFPELSFTSEPNQPQCQGFDILGFRHAHTMAFAINEINRNSNLLPNVTLGYSLYDSCATLGISFRASLSLASGQEEQFLLDETCVGSPPVLGIVGDSYSTFTIAMSSVIGLYKLPIVSYFATCPCLSDRPRFPSFFRTIPSDAFQVRAMIQILNHFSWTWVGLLVSDDDYGLHAAQSFQSDLAQSGGGCLAYLEILPWGNDPAELRRIVDLIKTSTSHVVIMFAHETHMIPLMEEVVRQNVTGRQWMASEAWTASTVLQTPQIMPYLGGTLGIAIRRGEIPGLREFLLQIRPDQQYNNTHGNSLVRQFWEFTFQCRFAPPPEGWLEAGGALCTGQEDLESVGTELLDVSELRPEYNVYKAVYSLAYALDDMLRCVPGGGPFSGHSCASLQRLEPWQLTHYLQKVNFTTQFGDQVSFDKNGDALPIYDIINWVWLPDGRTIVQNVGEVKRSDSRGEELKIDEDKIVWSFKLKKPPRSVCSESCLPGTRMARKKGKPLCCFDCILCSDGKISNKTDSMECTSCPEDFWSSPQRDHCVPKKTEFLSYHEPLGICLTAASLLGTFICAVVLGIFSYHKHTPMVRANNSELSFLLLVSLKLCFLCSLLFIGRPRLWTCQLRHAAFGIIFVLCVSCILVKTMVVLAVFKASKPGGGEVLKWFGAVQQRGTVLVLTSIQAAICTAWFVSSSPTPHKNTEYHNDKIVYECVVGSTVGFAVLLGYIGLLAILSFLLAFLARNLPDNFNEAKLITFSMLIFCAVWVAFVPVYVNSPGKYADAVEIFAILASSFGLLVALFGPKCYIILLRPERNTKKAIMGRGT
>LOCXPOlfC20.154.HIT1.OlfC.2R.864.ANF_receptor.exons9.JAKSZQ010000019.1.Semicossyphus_pulcher
VLFLISSSFLLPVCLSLSQSCNLRRRFHLNGMHMPGDVVLGGLFEVHYSSIFPELSFTSEPNQPRCQGFDILGFRHAHTMAFVINEINRNSNLLPNVTLGYSLYDSCGTLGISFRGSLSLASGQEEQFLLDETCVGSPPVLGIVGDSYSTFTIAMSSVIGLYKLPIVSYFATCPCLSDRPRFPSFFRTIPSDAFQVRAMIQILNHFSWTWVGLLVSDDDYGLHAARSFQSDLAQSGGGCLAYLEILPWGNDPAELRRIVDSIKTSTSRVVIVFAHETHMIPLMEEVVRQNVTGRQWMGSEAWTASTVLQTPQIMPYLGGTLGIAIRRGEIPGLREFLLQIRPDQQYNNTYGNSLVKQFWEFTFQCRFAPPPEGWLEAQGALCTGQEDLESVGTELLDVSELRPEYNVYKAVYSLAYALDDMLHCVPGRGPFSGHSCASLQRLEPWQLTHYLQKVNFTTQFGDQVSFDKNGDALPIYDIINWVWLPDGRTIVQNVGEVMRSDSRGEELKIDEDKIVWSFKLKKPPRSVCSESCLPGTRMARKKGKPLCCFDCILCSDGKISNKTDSMECTSCPEDFWSSPQRDHCVPKKTEFLTYHEPLGICLTAASLLGTFICAVVLGIFSYHKHTPMVRANNSELSFLLLMSLKLCFLCSLLFIGRPRLWTCQLRHAAFGIIFVLCVSCILVKTMVVLAVFKASKPGGGEVLKWFGAVQQRGTVLVLTSIQAAICTAWFVSSSPTPHKNTQYHNDKIVYECVVGSTVGFAVLLGYIGLLAILSFLLAFLARNLPDNFNEAKFITFSMLIFCAVWVAFVPVYVNSPGKYADAVEIFAILASSFGLLVALFGPKCYIILLRPERNTKKAIMGRGT
>LOCXPOlfC21.158.HIT1.OlfC.2R.852.ANF_receptor.exons9.JAKSZQ010000019.1.Semicossyphus_pulcher
SLYQTCNLRRRFHLDGLHMPGDVVLGGLFGVHYSSIFPELSFTSEPNQPRCQGFDILGFRYAHTMAFAINEINRNSNLLPNVTLGYSLYDSCDTLGISFRASLSLASGQEEQFLLDETCVGSPPVLGIVGDSYSTFTIAMSSVIGLYKLPIVSYFATCPCLSDRQRFPSFFRTIPSDTFQVRAMIQILNHFSWTWVGLVVSNDDYGLHAARSFQSDLAQSGGGCLAYLEILPWGNDPAELRRIVDLIKTSTSRVVIMFVHEAQMIPFIEEVVRQNVTGRQWMGSEAWTASTVLQTPQIMPYLGGTLGIAIRRGEIPGLREFLLKIRPDQQYNITYGNSLVKQFWEFTFQCRFAPPPAGWLEAGGALCTGQEDLESVGTELLDVSELRPEYNVYKAVYSLAYALNDLLRCVPGRGPFSGHSCASLQRLEPWQLTHYLQKVNFTTQFGDQVSFDKNGDALPIYDIINWVWLPDGRTIVQNVGEVMRSESRGEELKIDEDKIVWSFKLKKPPRSVCSESCLPGTRMARKKGKPLCCFDCILCSDGKISNKTDSMECTSCPEDFWSSPQRDHCVPKKTEFLSYHEPLGICLTAASLLGTFICAVVLGIFSYHKHTPMVRANNSELSFLLLVSLKLCFLCSLLFIGRPRLWTCQLRHAAFGIIFVLCVSCILVKTMVVLAVFKASKPGGGEVLKWFGAVQQRGTVLVLTSIQAAICTAWFVSSSPTPHKNTEYHNDKIVYECVVGSTVGFAVLLGYIGLLAILSFLLAFLARNLPDNFNEAKLITFSMLIFCAVWVAFVPVYVNSPGKYADAVEIFAILASSFGLLVALFGPKCYIILLRPERNTKKAIMGRGTPKS
>LOCXPOlfC22.162.HIT1.OlfC.2R.864.ANF_receptor.exons9.JAKSZQ010000019.1.Semicossyphus_pulcher
VLFLFSSSFLLPLCLSLYQTCNLRRRFHLEGMHMPGDVVLGGLFGVHYSSIFPELSFTSEPNQPRCQGFDILGFRYAHTMAFAINEINRNSNLLPNVTLGYSLYDSCETLGISFRASLSLASGQEEQFLLDETCVGSPPVLGIVGDSYSTFTIAMSSVIGLYKLPIVSYFATCPCLSDRQRFPSFFRTIPSDTFQVRAMIQILNHFSWTWVGLLVSDDDYGLHAARSFQSDLAQSGGGCLAFLEILPWGNDPAKLRRIVDLIKTSTSRVVIVFAHEAHMIPLMEEVVRQNVTGRQWMASEAWTASTVLQTPKNMPYLGGTLGIAIRRGEIPGLREFLLQIRPDQQCNNTYGNSLVRKFWEFTFQCRFAPPPAGWLEAGGALCTGQEDLESVGTELLDVSELRPEYNVYKAVYSLAYALNDLLRCVPGRGPFSGHSCASLQRLEPWQLTHYLQKVNFTTQFGDQVSFDKNGDALPIYDIINWVWLPDGRTIVQNVGEVKRSDSRGEELKIDEDKIVWSFKLKKPPRSVCSESCLPGTRMARKKGKPLCCFDCILCSDGKISNKTDSMECTSCPEDFWSSPQRDHCVPKKTEFLSYHEPLGICLTAASLLGTFICAVVLGIFSYHKHTPMVRANNSELSFLLLVSLKLCFLCSLLFIGRPRLWTCQLRHAAFGIIFVLCVSCILVKTMVVLAVFKASKPGGGEVLKWFGAVQQRGTVLVLTSIQAAICTAWFVSSSPTPHKNTEYHNDKIVYECVVGSTVGFAVLLGYIGLLAILSFLLAFLARNLPDNFNEAKFITFSMLIFCAVWVAFVPVYVNSPGKYADAVEIFAILASSFGLLVALFGPKCYIILLRPERNTKKAIMGRGT
>LOCXPOlfC23.168.HIT1.OlfC.2R.870.ANF_receptor.exons13.JAKSZQ010000019.1.Semicossyphus_pulcher
ISERLGGVGMKGESGVSSRFQCVKLSHSEHLALQAGGDVVIGGFFPLHYVAPKPQHSYQSKPQLTPCSGFDHRAFRWMMTMVFAVEEINRNSSLLPGVKLGYRILDSCDHVHTSLQALFSLVGHSERMYGSKSETLSSCLSDSPVPAVIGLASSSPTRAVAQTLGPFNLPLVSYFATCTCLTDKHMYPSFLRTVPSDLFQVRGLVQLVTFLGWLWVGTIGTTDDYSQYGIQAFSNQFKQQGGCLAFHLTIPKSPTVAEIQVMADRLQSPNAQVVVVFATEGQLVDLFLELAERNVTGIQWVASEAWVTATLLTSSRFHPLLQGTLGFSFPGVRIPGLKEFLLNVRPSPEPGMEFVNMFWEELPTVGKITAFKASADKNYEGAGEKPVCSGSEELKYTDSSYTDVSQVRISYNVYKAVYAIAHALHTLLNCDSAGQKKGKCEKHTSFTSRQLLHHLKTVNFTNQFDEKVYFDSNGEPVPLYDIINWKKDSMGEIRFVRVGSYDGSAPLRQQLQLEQSTIVWTKGQSQVPVSQCSAPCSPGSRQARRPGEPHCCFDCLPCADGEISNQTGSTECTKCPEYYWSDKAKVKCVAGVEEFLSFYDTMGIILVALTLLGVVLTTIITAVFHHFRSTPIVRANNSEISFLLLLSLKLCFLCSLMFIGQPSVWTCKLRQAAFGISFVLCLSCLLVKTIVVLLAFRANAPSSRALKLFGPSQQRTLILCTTTPQVCLCAGWLLCAPPFPFRNPTYQASTGKIVVECKEPWPPGFYLVLGYIGLLAFLCLLLAYLGRKLPDTFNEAKLITFSMLIFWAVWISFIPAYVGSPGKFTVAVEVFAILASSFGLLLCIFVPKCYIILLMPERNIKKGMTGTYLR
>LOCXPOlfC24.171.HIT1.OlfC.2R.851.ANF_receptor.exons6.JAKSZQ010000019.1.Semicossyphus_pulcher
LQRAIILLRFVLYLKTVSGCKLLGRFDMPSLFNQGDIMIGGIFPVFEKEISGISTFKSKPPRVTCVGFDLRAFRWTQVMIFAIEEINKDPALLPNISLGHRILDSCASPTNTLRAAMTLASRPEEKELTLPCSPAISALIAEAGSSQSSAAAGALGPFQVPIISYFSTCACLSDRSKYPTFFRTIPSDYFQSKALAALVKRSGWKWIGAVHSDNNYGRNGVKAFSEEVQKHGACIAFVRTISRTYTMDKVLDVVDMIKQSAVKVILAFVPEGDFHPLMKEVVKQNITGIQWLASESWITATLLSPPEMYPAFGGALGFVPQKISIPKLKEFLTSISPYTDPSAAFVRDFWEIVVGCKPVSPVKRTGTDATLEVCTGSETLMNSQDVFFNVTQLRVSYNVYKAVYAIAHALHQLVFCQPVGGQTGRPCLNLSEIQPKEVTEHLQRVNFRTKFGDDVFFDVNGDPPASYDMINWQLRDGQVQHVTVGHFASAANGDYRLSFKEEEIVWKTGNKVPISVCSNVCPVGTRKARIKGKPICCFDCIPCADGTIANLTGAVDCTPCLQEYWPNERKDECVPKTIEFLTYHEPMGIALTVVSLLGASLSLATMIVFIGYRETPVIKASNSELSCFLLFSLFLCFLCPLTFIGRPTVWTCMLRHTAFGVTFALCISCVLGKTIVVVTAFKATFPGKKVAGKFGPAQQRIIVCSCTLIQIVICVLWLKLNPPFPDMVFRYNNKKIVLECNTGSEAPFYTVLGYIGILAIICLVLAFLARKLPDNFNEAKFITFSMLIFCAVWITFIPAYVSSPGKFTVAVEIFAILSSAFGLLISIFAPKCYIILIKPENNTKKHVMGKL
>LOCXPOlfC25.173.HIT1.OlfC.2R.875.ANF_receptor.exons8.JAKSZQ010000019.1.Semicossyphus_pulcher
LLFLLSLFGGKRCSAAALDDCVFLGELEENSLYEDGDVVIGGLFPLHYSLVSSLPTYKTKPPPTKYKYSRALRWMQTMTFAIKEINQRTDLLPQLKLGFHIRDSCDDIPVSLRASLLLVNGQPEIGSRAENVKENKGPERNIGSALRCAAGQKTVSRVIIGDAASGVSMALLRSLGSFHIPLVSYFASCSCLSNQREFPTFMRTMPSDTFQIRALARLVSYFGWTWVGVIGVESDYARFAIELFLQESVQYGVCVAYTHFYPVVLSKQALVELLDVIQMASSKVIINFSGESELQGILEEIQRRNITGLQWIASEAWATAKSLWDKFGDLLTGTMGFAIRRADVIPGLKQHLTSLRPSYIHKSAYLAEFWEELFNCRLNGSVNGHSHGGDNYLDRLPCKGTEDLNDIYSPYSDVTQLRVSYNVYKGVYLVAHALQNMNNCTVGQGPFLNGTCADPMNFKPWQLLHYMKRAHFSALGEKITFDQNGDPIAYYDLLNWQKRPDGSLRLVKVGFYDASSPAGRSLVINDSVIQWPVGKQAFRSVCSGSCPRGSRIARRKGEPICCFDCVPCAEGEVSNSTDSLECSRCSENSWPNNARDLCIPKTVEFLSYHELMGIVLCVVSVLGACISLSILAIFFTYKDTPLVRANNMELSFLLLVFLAVCFLVGLLFIGKPSDWLCRIRYPAFGISFALCISCLLAKTVVVLMAFRSKLPGSNVMKWFGPDHQRASVLLGTVIQVIICLIWLLTNPPYANNNTNYHSATIIIECVAGSEVGFWCVLGYIGILACMCFLMAFFARKLPDNFNEAKFITFSMLIFFAVWITFIPVYVSTAGKYTVAVHVFAILASAFALLFCIFVPKCYIIILKPEKNSKKNVMQR
>LOCXPOlfC26.175.HIT1.OlfC.2R.857.ANF_receptor.exons7.JAKSZQ010000019.1.Semicossyphus_pulcher
LQRAIVLPLFVLYLKTVSGCELLGRFDMPSLFKQGDIMIGGIFPVFNKEISSTSTFEKKPPGVKCVGFDLRPFRWTQVMIFAIEEINKDPALLPNISLGYRILDSCASPTNTLRAAMTLASRPEEKELTLPCVPAISALIAESGSTQSLAVAGALGPFQVPIVSYFSTCACLSDKAKYPTFFRTIPSDYFQAKALAALVKRFGWQWIGAIQSDNDYGRDGVQAFTQEVKKQGVCIAFVGTILRTYTMDKILDVVDMIKKSTVKVILAFVPEGDFYPLMKEVVKQNITGIQWIASEAWITAARPSTPEMYQAFGGALGFVVQKMAIPKLKPFLTTISPYTDPSAAFVRDFWEIMVGCKPVSSVELTEASLEVCTGSETLMNSQDVFFNVTQLRVSYNVYKAVYAIAHALHQLVFCQPVGGQTGRPCLNLSEIQPKEVTEHLQRVNFRNKFGDDVFFDVNGDPPASYDVINWQLRDGQVQHVTVGHFASAANGDYKLSVKEEEIVWRTGKMVPISVCSNVCPVGTRKAQIKGKPSCCFDCIPCADGTIANSTGAVDCTPCLQEYWSNERKDECVPKTIEFLTYHEPMGIALTVVSLLGASLSLATMIVFIGYRETPVIKASNSELSCFLLFSLFLCFLCPLTFIGRPTVWTCMLRHTAFGVTFALCISCVLGKTIVVVTAFKATFPGNKIAGKFGPAQQRIIVCSCTLIQIVICVLWLKLNPPFPDMVFRYSNKKIVLECNTGSEAAFYAVLGYIGILAIICLVLAFLARKLPDNFNEAKFITFSMLIFCAVWITFIPAYVSSPGKFTVAVEIFAILSSAFGLLISIFAPKCYIILIKPENNTKKHVMGKLYTRNTNEH
>LOCXPOlfC28.178.HIT1.OlfC.2R.846.ANF_receptor.exons6.JAKSZQ010000019.1.Semicossyphus_pulcher
ITVILFILLARTKSENQTCKVIGQTGFMEFSKEGDLFIGGVFSMSSSRKLVDNGYQAFPYAYCTRLNDRELKFARTVMFTVDEINKDTKLLPGVSLGYRLYNGCGSENLIRAAVEAVTREDSNGCSGQIQALLGHSSSGVSEDINIIVSPLSIPQVSHLSTCACLSDKRLYPTFFRTVPSDQFQIIGLVQLMKYFDWRWVGIIYSKGMYAEKGTAEFTKEAKKEGICVEYILTYSKTSTSTKFETILKTLRESSSKVVLLFMSFYFTKSFLSRIDEYNITGKQWVGSEAWITQADLASVERKNILQGAMGFALPEASIPGLGEFLLNLKPSDEPKSAMIKAFWEKFFDCSFSPSNTTAMCTGTEDLMMVSNDYTEVTHFRAENNVYKAVYLVAYALHALLQCKNGSNPTTGNPCVNKNEVQPKLVLEHIQYVNFTTPNGAKVFFDENGDSVAQYDLVNWHMEDDGSVKIVNIGQYDTSFPEGKKFKLKDNAKIVWGGNSNEVVRSVCREPCPPGTRKAINKLKPVCCFDCFECPEGTISNQTNSPECLICPPEFWPNIKKDQCLPKPTEYLSYKEIMGALLTGFGCVGVFFSLLTSIIFLIHKETPIVKANNSELSFLLLFSLKLCFLCSLTFIGRPSVWSCMLRHTAFGITFVLCISCVLGKTIVVLMAFRATLPGSKVMKWFGPTHQRLSVLTFTLIQVVICILWLTVNPPFPKKNMKYYKDKIILECALGSAVGFWAVLSYIGLLAILCFVLAFLARKLPDSFNEAKLITFSMLIFCAVWITFIPAYVSSPGKFTVAVEIFAILASSFGLLVCIFVPKCYIIIFRPERNSKKHLMGKIPPRIL
>LOCXPOlfC27.187.HIT1.OlfC.2R.856.ANF_receptor.exons6.JAKSZQ010000019.1.Semicossyphus_pulcher
MASTQGWLEKGWALLQLLSVVSASQAEKPECRRRGDLEYPQLSMDGDIMLGGIFSFHSRWKEGKETYSHKPLPLQCTRLNFRGFQYTQAMRFAIEEINNSKDLLPGISLGYKIYDSCGSIARAVKVALALANGNDMVSSPSEQPCTRPAQVQAIMGETFSSPCMAIATVIGPFRVPLISHAATCACLSDKTKYPSFLRTIPSDYYQSRALAQLVMHFGWTWVGAVRTNDDYGNNGMAIFTATAQQLGICLEYSVSVFRTDPPDKIQMIIDIIKASTSKVIVAFLSATDMHMLTNKLSHHNLTGYQWVGSEGWIFDSQIAATGGRHILDGAIGLSIPKAHVSGMREFMLDVKPLNLSSNEMFTEFWETLFSCTFKKTENRRECSGHEDLTEVQNSFTDMSLMPIFNNVYKGVYAVAHALHKILSCNKTCNNKVKLDPFTILQQIQKIQFKTKEGDEVYFNENGDPPAKYEIINWQPTRSGAVDFAIVGLYDASLPADKQLILQNKSLIWAQNSKEVPLSVCSEKCPPGSRKVLQKGKPVCCYDCLRCAEGEISNIADSITCQQCDPDYWSNERRDACVKKEAEFLSYKEILGALLTSASLFGTCLTAVVAFVFFRHRQTPIVRANNSELSFLLLFSLTLCFLCSLTFIGRPSEWSCMLRHTAFGITFVLCISCVLGKTIVVLMAFRATLPGSNVMKWFGPAQQKLSVLGFTLVQIVICILWLTISPPFPFKNFKDFKDKIILECALGSAVGFWAVLGYIGLLAMLCFFLAFLARKLPDNFNEAKFITFSMLIFCAVWITFIPAYVSSPGKFSVAVEIFAILASSFGLLICIFIPKCYIILLKPERNTKRNMMGKGAP
>LOCXPOlfC28.190.HIT1.OlfC.2R.861.ANF_receptor.exons6.JAKSZQ010000019.1.Semicossyphus_pulcher
MLLIADLLLLSLLAIRGGKPLCQTYGTKELSQFSKEGDINIGGIFSFHQNPVRVNPALHVNPGTIQCEGLDPGELQYAYTMMFAIEEINNSSELLPGVTLGYRIFDSCPSVPLSIRASLNLMNRYESGGDSCSKLSNVHAVIGETTSTSTIGIARTMGPFHIPVISHSATCACLSNRRDYPSFFRTIPSDIYQSQALAKLVKHFGWTWVGAIRTNSDYGNGGMATFLEAAEKEGVCVEYSLAIYRTDPRKWFLEVVEIIKKSTSKVIVAFADGTDLDILIKELHAQNVTGLQWVGSEGWITYRYIASPVNYAVVQGAVGFAALNAHIPGLQEFLANSRPSIAQGDRGLVELWETVFSCTLTPQAAAQAQGSVAACTGKESLWDTNTRFTDVSDASLLNNVYKATYAVAHALHMLFMCKDGEGPFENNTCADRKNVQPWKVLHYLTQVNFTTKIGENVFFDALGDPVARYALVNWQMDETGYILFETIGFYDASQPEGQQFEMKAGVSAIWAGENLEVPRSVCSESCLPGTRRAFVKGKPFCCFDCITCADGEFSNSTNAVKCDKCPPEYKSNDGRNNCDLKAIEFLTFRELMGILLVTFSVFGACLAMTMALIFFHYRQTPIVRANNSELSFLLLFSLTLCFLCSLTFIGRPSEWSCMLRHTAFGITFVLCISCILGKTVVVLMAFKATLPGSIVMKWFGPAQQRLSVLAFTLIQVLICILWLTINPPFPFKNMKHYKDKIILECALGSPVGFWAVLGYIGLLALLCFILAFLARKLPDNFNEAKFITFSMLIFCAVWITFIPAYASSPGKFTVAVEIFAILASSYGMLFCIFLPKCYIILLKPENNTRKHLMSKAAPKSL
>LOCXPOlfC29.191.HIT1.OlfC.2R.855.ANF_receptor.exons6.JAKSZQ010000019.1.Semicossyphus_pulcher
MHDCVFVMLLFLLLMGAIGAEEDPALCKMLGNPEFPLLSKDGDITIGGAFSIHSQISKPSLSFTDTPEPLTCSRINFAEFHFAQTMIFAIEEINNSSSLLPNISIGYKIFDTCGSTLPSTRAAMGLMNGQEKTLGNNCSSQSSVHAVIGASESSSTIVMLQVLGIFQVPVISHFATCACLSNRKEYPSFFRTIPSDYYQSRALAKLVKHFGWTWVGAVRSDNDYGNNGMATFITAASQEGVCIEYSEAISRTADRREQVARVVGVIKSGSARVLIAFLAQGEMNILLEEALKQNLTGLQWVGSESWITAGHLATKRYSGILMGSLGFAIRKTKIKGLQEFLFQVNPSQDPQNNLLREFWEATFGCRFQSRLRGQTSCTGSERLQDINNPFTDVSELRISNNVYKAVYAVAHALHNMLECGQSGETVNHPCIWKDDLEPRQVVKHLQDVNFTLKSEEREYFDGNGDPAATYELVNWQRNRAGDVVFVAVGNYDASLPNGKQFTMDGIKITWAAESPKRPESVCSESCLPGFRQAVMKGKPICCFSCVPCAAGEISNSSSSAECSRCPIEYWSNEDHSQCVLKVMEFLSYGDTMGALLASFSLFGAGLTLLVFSVLFRFRHTPLVKASNSELSFLLLFSLTLCFLCSLTFIGRPSEWSCMLRHTAFGITFALCMSCILAKTIAVVIAFKANRPSRTVPQCSAALQRTSVLSCTLLQVFVCLLWLTLAPPNPYKNTAHATERIILECDLGSSIWFWVVLGYIGLLAVLCFILAFLARKLPDNFNEAKFITFSMLIFCAVWVAFIPAYVSSPGKFTVAVEIFAILASSFGLLFCIFAPKCYILLLKPERNTKRHMMGRN
>LOCXPOlfC30.196.HIT1.OlfC.2R.875.ANF_receptor.exons10.JAKSZQ010000019.1.Semicossyphus_pulcher
TLSWRRTQLVFWSLLWCVIFPCNSHQDQSQHCDVIPGSISLPVLEKKGDIILGGLFSLHDMVVEPSLSFTSTPPPTQCTRFNFRTFRWMQTMIFAIEEINREGKLLPNITLGYRIYDSCSTPHQALKAAMELMGSEMGSEGETQGNGTCHGTVAAVIGDGGSTQSLVVARFLGVFHVPQVSYFSSCACLSDKNEFPAFLRTMPSDFFQVDALVQLVKHFGWTWVGVIAGDDAYGRGGANIFADEVRKLGACVALHEIIPKNRAQAAISSIISKIHSSGTRVILVFAVEQDAAALFDEALRHEIYGIQWLASEAWSTAAVLSTPKKYHHILEGSMGFAIRRAVIPGLQDFLLRLHPLNPDALDDPFLIPFWEEVFQCSLGRGHNEDGKPPCSGAEELGSVKNIYSDVSQLRISYNVYKAVYAIVHALKAMRSCVKGQGPFPLGTCPDKDTIQPWQLLHYIKQVEYLNSFGDETKFDENGDPAAMYDLVNWQLRPNGEMEFVTIGKFDETTIAGKQKLQIQEKNIEWNGNQTKVPLSVCSSICPPGTRKAIRPHFPICCHDCVVCTAGEISNQTDAIECERCLPEFWSNEERTACIPKQVEFLSFSDTMGITLMAISLTGSFCTCVVVVIFSCHRTTPIVRANNSELSFLLLFSLTLCFLCSLTFIGRPSEWSCMLRHTAFGITFVLCISCILGKTIVVLMAFRATLPGSNVMKWFGPAQQKAIITVCTLVQVIICTAWLVVAPPTPHKLMPRESAIVILSCSEGSPVAFVLVLSYIGLLACICLILAFLARKLPDNFNEARLITFSMLIFCAVWVAFVPAYISSPGKYSTVTEVFAILASSYGLLGCIFAPKCYIILRRPEKNTRKHLLSKGSTER
