# Supplementary material for: Expanded olfactory system in ray-finned fishes capable of terrestrial exploration
Source: BMC Biol. 2023 Jul 31;21:163. doi: 10.1186/s12915-023-01661-8 (PMC10392011; doi:10.1186/s12915-023-01661-8)
Supplement: Supplementary file 3 — Additional file 3: Data S1. Protein sequences and genomic coordinates of OLF genes. FASTA and General Feature Format (GFF) files containing the protein sequences and genomic coordinates for all identified OLF genes in this study. [file 12915_2023_1661_MOESM3_ESM.zip › PROTEINS/Seriola_aureovittata.OLF_genes.fa]

>LOCXPDilaORUN.68-eta.315.357.HIT1.OR.1R.285.7tm_4.exons2.CM037561.1.Seriola_aureovittata
VVVLGIAISYINATMVHTFNKHHIFRVNARYILFIHLVFNDMIQLTTSISLFIFTYAFHTIYVSICCLLVLPATLTTLNTPLNLAFMAAECYIAVCVPLRYNYICTAKRTYIVIGIIWAMSSLSVLPDVFILLATEPLEFLNSRVYCSRDTVFRSTYSLKKRDTSHIVFLVVVWLTLFYTYFRILFVAKAANADAKKARNTILLHGFQVLLCMMVYVQPMLLQVLIYLFPGGVRSIKFAIFTTIQILPRFVSPIVYGLRDRTFSKYFKRYLLCTVTINTHRKTTL
>LOCXPDilaORUN.68-eta.315.369.HIT1.OR.1R.309.7tm_4.exons2.CM037561.1.Seriola_aureovittata
MNFTPGDNNVTMALNYRDTFVVAIGKNVAVVVLGITISYINATMVHTFNKHHIFKMNPRFILFIHLVFNDMIQLTTSISLFIFSYTFHTIYVSICCLLILPAIFTTQNTPLNLAFMAAECYIAVCVPLRYNYICTAKRTYIVIGIIWAMSSLSVLPDVFILLATEPLEFLNSRVYCSRDTVFRSTYSLKKRDTSHIVFLVVVWLTLFYTYFRILFVAKAANADAKKARNTILLHGFQVLLCMMVYVQPMLIQAFIYLFPRGLSSIAFLLFIINQILPRFVSPIVYGLRDRTFRKYFKRYLCTLNNTPSV
>LOCXPSichOR4.10-eta.321.210.HIT2.OR.1R.290.7tm_1.exons2.CM037561.1.Seriola_aureovittata
PVYRDTLQTAVVKNVITVVLCISINYINSALIHTFKKHQVFNMNPRYILYIHLVINDIILLTIFTLIQVLSYIVFTLNVSLCIILLMIAIFANLNNPLTLAVMAVECYIAICFPLRHTQICTVKKTYVVIGLIWVLSTLSILPDLFVALATESMEFFQSRVFCLRENIFRNPYLREKRDISNTVFLVIVWLTLLYTYFRILFAAQAASTDAKKARNTVLLHGFQLLLCMLTYVFHLMIESLTYLFPKGVLAIRFAISIFVQVLPRLISPAVYGLRDKTFRKYLKRHLFCT
>LOCXPDilaORUN.67-eta.333.248.HIT1.OR.1R.306.7tm_1.exons2.CM037561.1.Seriola_aureovittata
LTFIRDTFTTAFVKNLIVALVWLTLTYINGTLVATFFRHQTFYEDPRYILFIHMVINDAIQLTVTITLFILSYIFYKINVSFCCSFILVAVFTTRNTPVNLAGMAIERYIAICEPFRHSQICTVRRTYMVIGLIWFICVAPDITDLFVTLATESLSFFHGSVFCLRQNVFKDPILAYKRQAFDIIYFSCVFLTLIFTYLRIMFAARAISTEKTSAQRARNTILLHGVQLAMCLLSYISPSVELVLHLIFPGRILEIRFANYLIVYILPRFLSPIIYGVRDKKFRKYFKMYLLSNSCRDKLQRVAPQ
>LOCXPTilOR.S217.307.308.HIT1.OR.1R.281.7tm_1.exons1.CM037563.1.Seriola_aureovittata
LRKVQFVVVHMLVMIFLFINLLLIITFFKKEYFYTTARYILFALTLLSDSLLLFMADILLILNHFRITIQVWICIIISVLILLYITVTPVTLAAMTLERYVAICMPLRHGELSSTRNTMNCILIIHGISSVPCILILSTFFASASHSFYTKYQICIAELLMFYIWQHNLRSAVYQFQFLIMSIIIVFSYIKIMKVAKAASGEVKKSSKKGLRTVALHGFQLLLCLIQLWCPFIESALFHINLSLYKIVRYLNFLLFYLAPRCLSPLIYGLRDEVFFQALKH
>LOCXPOR2.242.HIT1.OR.2R.288.7tm_1.exons2.CM037561.1.Seriola_aureovittata
DSFTKAVTKNVIVVVLSISINCINAGLIYTFCKHQIFYTNPRYILFIHLVVNDMTQVTVSIILFVISYTIYKLNVSICCIFILFALFTTENTPLNLACMAVECYIAICVPLRHMRICTVKRTLMLIGLIWTTSMLSVLPDLFITLATEPLDFFHSRVFCLRKNVFSNALIFKKRDITYIIYLVIVWLVIFYTYFRILFTAKTASKDAKKARNTILLHGFQLLLCMATYITPLLKDALRQWFPKNYTDSLFATYIIVQILPRSISPIIYGVRDNTFRKYLKRYLLCKLS
>LOCXPOR3.265.HIT2.OR.2R.304.7tm_1.exons2.CM037561.1.Seriola_aureovittata
MNVSSANVTVSDREADSFSKALTKNVIVVVLGISINYINAGLIHTFRKHQIFYTNPRYILFIHLVVNDMTQVTLTIILFVISYTIYKLNVSICCIFILLALFTTENTPLNLACMAVECYIAICLPLRHMQICTVKRTLMLIGLIWTTSMLSVLPDLFITLATEPLDFFHSRVFCLRQTVFPNPLIIKKRDLTYTVFLVIVWLVIFYTYFRILFTAKTASKDAKKARNTILLHGFQLLLCMATYITPLLKDALRQWFPKNYTDSLFATYIIVQILPRSISPIIYGVRDNTFRKYLKRYLLCKVSI
>LOCXPOR3.264.HIT1.OR.2R.304.7tm_1.exons2.CM037561.1.Seriola_aureovittata
MNVSSANVTVSDREADSFSKALAKNVIVVVLGISINYINAGLIHTFRKHQIFYTNPRYILFIHLVVNDMTQVTVSIILFVISYTIYKLNVSICCIFIVFTVFTTENTPLNLACMAVECYIAICLPLRHMQICTVKRTLMLIGLIWTTSMLSVLPDLFITLATEPLDFFHSRVFCLRQTVFPNPLIIKKRDLTYTVFLVIVWLVIFYTYFRILFTAKTASKDAKKARNTILLHGFQLLLCMATYVAPQLLRVVQQWFPKNYIDSRFAYYIIVQILPRSISPIIYGVRDNTFRKYLKRYLLCKVSI
>LOCXPOR5.299.HIT1.OR.2R.319.7tm_1.exons2.CM037561.1.Seriola_aureovittata
MNSSSYNYNVSSGLSYRDSLSTAVAKNVIVLALGLTINYINGTLIHTFRKHQVFYVNPRYILFIHLVLNDMIQLTTTISLFVFSYVFYKINTSFCCLIITFAVFTTLNTPLNLAVMAVECYIAICLPLRHAEFCTIKRTYTLIAWIWALSAVSTLPDVFIVVATKPVQLFYSTIFCERDNLFSHPISLKKRDVSYIIYLIIVWLTLFFTYFKIFFAAKEAKEAKEAKSRDGDAKKARNTILLHGFQLLLCMLTYVAHEVIKGLLYWFPKHYAHVVFVSYIMIQMFPRFVSPMVYGLRDKTFRQHLKKYLLCTVRPSIKP
>LOCXPOR5.310.HIT1.OR.2R.319.7tm_1.exons2.CM037561.1.Seriola_aureovittata
MNSSSYNYNVSSGLSYRDSLSTAVAKNVIVLALGLTINYINGTLIHTFRKHQVFYVNPRYILFIHLVLNDMIQLTTTISLFVFSYVFYKINTSFCCLIITFAVFTTLNTPLNLAVMAVECYIAICLPLRHAEFCTIKRTYTLIAWIWALSAVSTLPDVFIVVATKPVQLFYSTIFCERDNLFSHPISLKKRDVSYIIYLIIVWLTLFFTYFKIFFAAKEAKEAKEAKSRDGDAKKARNTILLHGFQLLLCMLTYVAHEVIKGLLYWFPKHYAHVVFVSYIMIQMFPRFVSPMVYGLRDKTFRQHLKKYLLCTVRPSIKP
>LOCXPOR7.321.HIT1.OR.2R.309.7tm_1.exons2.CM037561.1.Seriola_aureovittata
MNSSSYNYNVSSGLSYRDSLSTAVAKNVIVLALGLTINYINGTLIHTFRKHQVFYVNPRYILFIHLVLNDMIQLTTTISLFVFSYVFYKINTSFCCLIITFAVFTTLNTPLNLAVMAVECYIAICLPLRHAEFCTIKRTYTLIAWIWALSAVSTLPDVFIVVATKPVQLFYSTIFCERDNLFSHPISLKKRDVSYIISLIIVWLTLFFTYFKIFFAAKEAKEAKSRDGDAKKARNTILLHGFQLLLCMLTYVAHVLKKGLLYWFPKHYVHVVFVSYIMIQMFPRFVSPMVYGLRDKTFRQHLKKYLLCT
>LOCXPOR8.164.HIT1.OR.2R.300.7tm_4.exons2.CM037561.1.Seriola_aureovittata
SSVNGTFTAAGRQRDTFTAAVTKNVIVTVLCISINYVNGTLVHTFRKHQILNSNPRYILFIHLVINDMSQLALSTLLHVISYTLYTISVPFCLILLIITVLTTLNTPLNLAGMAVECYIAICIPLRHSLICTVKKTYILIGLIWAVSALSILPDLFILLATEPLHFFHSRVLCTRFTVFRSIYSLKKREASHIVCLVLVWLILFYTYFRILFAAKGATADFKKARNTIVLHGFQLLLCMLTYVRPMFEQVLLYLLPKQHLSILFANYVIVQILPRFVSPIVYGLRDQTFRRYVRRYLLCK
>LOCXPOR9.175.HIT1.OR.2R.300.7tm_1.exons2.CM037561.1.Seriola_aureovittata
SSVNGTFTAAGRQRDTFTAAVTKNVIVTVLCISINYVNGALVHTFRKHQILSSSPRYILFIHLVINDMSQLALSTLLHVISYTLYSISVPFCLILLIITVLTTLNTPLNLAGMAVECYIAICIPLRHSLICTVKKTYILIGLIWAVSALSILPDLFILLATESLHFFHSRVFCARDYIFRSAYSQKKREASHIVCLVLVWLILFYTYFRILFAAKGATADFKKARNTIVLHGFQLLLCMLTYVRPMFEQGLLYLLPKQHLSIHFACYVIVQILPRFVSPIVYGLRDQYFRRYVRRYLLCK
>LOCXPOR11.199.HIT1.OR.2R.335.7tm_1.exons4.CM037561.1.Seriola_aureovittata
VMNNSTSYSPLGLLLSNTSSTLTEGAVAVSKDSFSNALTKNIMAMLVWLALSIINSSMVHTFLRHSLFYENPRYIMFISMVINDALQLTLVTALYVVSYIFRRIHASVCCFLIMTAVLTTRSTPLILAGMAVERYISICYPLHYSQMCTIPRTLLLICAILILTATPPVTDLLITTVKDPSVFHTTIFCDHSLLFRDRSIYYKNCVFDGTYLSFVALTLLYTYCKIMVTAQAASTGLASVKRARNTVLLHGVQLLLCMLAFVVPSLQAALISLFPRLSLEIRYIFFLLVYIIPRFLSPVIYGFRDELFRKYWTRYLACRGHSIIRVRPLLLKLNL
>LOCXPOR12.210.HIT1.OR.2R.307.7tm_1.exons1.CM037563.1.Seriola_aureovittata
MQNLTELPANATSQRSLSVIIKVCVTIPFFVIFLCCIAVMLHIFVTHRQFLETSRYILFAYMLINDTLQLLSSVVLFLCVMGQVKFAIVYCVPLLFISTATFQNTPLILATMSLERYVAIFYPLQQPATWRSDRIWIIILSVWFISCIFPIIEYSIGELDLAVDVLSTPVLCKTVVVNSSPIQKLFKAALNVLFFAVVAVIILFTYVRILLETRKLRQDKESVSKAMHTVLFHGFQLLLCMLAFTHPITESLIVLNANWLPEDVAFFNYFCFMLIPRFLSPLIYGFRDQNLRGYIGKTFLCCSKKVK
>LOCXPOR13.224.HIT1.OR.2R.308.7tm_1.exons1.CM037563.1.Seriola_aureovittata
MADNNSLDGGETLRRQINDQVMIVQILVMIFLCINLLLIVTFFKKECFYTTTRYILFAVTLLSDSLMLFISDILLILSYFRFTMQVWLCVIISFMVLLYLTVTPVTLTAMTLERYVAICMPLRHGELCSTRRTVHCILIIHGISSVPCIVILSTFFASASLSFYKQYQICSVQMFTFYAWQDYITSAVQQFYFLVMCMIIVFSYIKIMKVAKAASGEDKKSSKKGLRTVVLHGFQLLLCLIQLLCPFIETSVLQINFRLFVNVRYFNYIMFNLAPRCLSPLIYGLRDENFFQALKHYASIGLFKRNII
>LOCXPOR14.235.HIT1.OR.2R.300.7tm_1.exons1.CM037563.1.Seriola_aureovittata
MADNNSLDGGESLRRQINDQVMIVQILVMIFLCINLLLIVTFFKKECFYTTTRYILFAVTLLSDSMILVVTDILLILSYFRFTIQVGVCVVICFMLYLYYTVTPFTLTAMTLERYVAICMPLRHGELCSTRNTIHCILIIHSLSFVTITVVLSTLFASVSLSFYTQFKICSMEIFFVHTWQDHIRSGISQFYFLIMCIIIVFTYVKIMKVAKAASGDDKKSTRKGLRTVVLHAFQLWLCLVQLWCPFIEGAVLQIDFMLFVQVRYFNYIMFSLAPRCLSPLIYGLRDEKFFLELKSYTLF
>LOCXPOR15.239.HIT1.OR.2R.308.7tm_1.exons1.CM037563.1.Seriola_aureovittata
MADNNSLDGGESLRRQINDQVMIVQILVMIFLCINLLLIVTFFKKECFYTTTRYILFAVTLLSDSLMLFISDILLILSYFRFTMQVWLCVIISIFVVLCSVLTPVTLTAMTLERYVAICMPLHHGELCSTRRTVHCILIVHGISSVPCIVILSMFFASVSLSFYKQYQICSLEMFSVHVWQDHIRSAVQQFYFLVMCIIIVVAYIKIMKVAKAASGEDKKSTWKGLRTVVLHGFQLLLCLIQLLCPFIEAWILQINFMLFVQVRYFNYIMFFLSPRCLSPLIYGLRDEIFSQALKNYTSIGLFKRNVI
>LOCXPOR16.240.HIT1.OR.2R.308.7tm_1.exons1.CM037563.1.Seriola_aureovittata
MADNNSLPGGESLHYQIKDQIVTVQILVIIFLCINLLLIVTFFTKECFYTTTRYILFAVTLLSDSLLLLMSNILVIFIQFDITIQVWLCIIICVVVLVYVTVTPVTLTAMTLERYVAICMPLRHGELCSTRNTIHCILIIHCLSSVPCIVILSTFFVSASLSFYKQYQLCSVQVFMFYIWQQHLRSAVYQLQFLIMCIILVFCYVKIMKVAKAASGEDKKSSKKGLRTVALHGFQLLLCLIELWCPFIEAALFQIDYILFYNVRYANYVMFFLAPRCLSPLIYGLRDEVFFHALKNYVSFGLCKRNII
>LOCXPOR17.241.HIT1.OR.2R.308.7tm_1.exons1.CM037563.1.Seriola_aureovittata
MADNNSQFFPESLQKQIKDRVIIVQILVIIFLCINLLLIITFSKKECFYTTTRYVLFAVTLLSDSFLLFMSNILVIFTQCHISIQVWLCIIICVVVLVYVTVTPVTLTAMTLERYVAICMPLRHGELCSTRNTIHCILIIHCLSSVPCIVILSTFFVSASLSFYKQYQLCSMHVFMFYIWQQHLRSAIYQLQFLIMCIILVFCYVKIMKVAKAASGEDKKSSKKGLRTVVLHGFQLLLCLIELWCPFIEAALFQIDYSLFYNVRYANYIMFFLAPRCLSPLIYGLRDEVFFHALKNYVSFGLCKRNTI
>LOCXPOR18.243.HIT1.OR.2R.308.7tm_1.exons1.CM037563.1.Seriola_aureovittata
MADNNSLFFPESLQKQINDKVIIVQILVIIFLCINLLLIITFSKKECFYTTTRYVLFAVTLLSDSFLLFMSNILVIFTHFYITIQVWLCIIICVVVLVYVTVTPVTLTAMTLERYVAICMPLRHGELCSTRNTIHCILIIHCLSSVPCIVILSTFFVSASLSFYKQYQLCSVEVFMFYIWQQHLRSAIYQLQFLIMSIILIFCYVEIMKVAKAASGEDKKSSKKGLRTVVLHGFQLLLCLIQLWCPFIEAALFQIDYNLFYDVRYVNYILFYLAPRCLSPLIYGLRDEAFFNALKNYFSFGLCKRNTI
>LOCXPOR19.244.HIT1.OR.2R.308.7tm_1.exons1.CM037563.1.Seriola_aureovittata
MADNNSLPGGESLQKQIKDQIVTVQILVIIFLCINLLLIVIFFTKECFYTTTRYILFAVTLLSDSFLLFMSNILVIFAQFHITIQVWLCIIICVVVLVYVTVTPVTLTAMTLERYVAICMPLRHGELCSTRNTIHCILIIHCLSSVPCIVILSTFFVSASLSFYKQYQLCSVEVFMFYIWQQHLRSAIYQFQFLIMCIILVFAYVKIMKVAKAASGEDKKSSKKGLRTVVLHGFQLLLCLIQLWCPFIEAALFQIDFILFNNFRYGNYIMFFLAPRCLSPLIYGLRDEAFFHTLKNYVSFRLCKRNTI
>LOCXPOR20.245.HIT1.OR.2R.308.7tm_1.exons1.CM037563.1.Seriola_aureovittata
MADNNSLPGGESLQKQIKDQIVTVQILVIIFLCINLLLIVIFFTKECFYTTTRYILFAVTLLSDSFLLFMSDIFVIINQFHITIQVWLCIIISVVVLVYVTVTPVTLTAMTLERYVAICMPLRHGELCSTRNTIHCILIIHCLSSVPCIVILSTFFVSASLSFYKQYQLCSIEVFMFYIWQQHLRSAIYQLQFLIMSIILVFCYVEIMKVAKAASGEDKKSSKKGLRTVVFHGFQLLLCLIQLWCPFIEAALFQIDYNLFYDVRYVNYILFYLVPRCLSPLIYGLRDEAFFNALKNYVSFGLCKRNTI
>LOCXPOR21.246.HIT1.OR.2R.308.7tm_1.exons1.CM037563.1.Seriola_aureovittata
MADNNSLPGGESLQVQLPDQIVTVQILVIIFLCINLLLIVTFFTKESFYTTTRYILFAVTLLSDSFLLLMSNILVIFTQFYITIQVWVCIIICVVVLVYVTVTPVTLTAMTLERYVAICMPLRHGELCSRRSTIHCILIIHGLSSVPCIVILSTFFVSTSLSFYKQYQLCSVELFLLYIWQQHLRSAIYQFQFLIMCIILVFCYVKIMKVAKAASGEDKKSTKKGLRTVVLHGFQLLLCLIQLWCPFIEAPLLQISFSLFNNVRYGNYIMFFLAPRCLSPLIYGLRDEFFFNALKYYVSFGLCKRNII
>LOCXPOR22.247.HIT1.OR.2R.308.7tm_1.exons1.CM037563.1.Seriola_aureovittata
MADNNSLPGGESLQQQINYQVIIVQILVMIFLCINLLLIVTFFRKECFYTTARYILFAVTLLSDSLLLFMSNILLIFNYFRVAMQVWLCIIISVVVLVYVTVTPVTLTAMTLERYVAICMPLRHGELCSTRNTIHCILIIHCLSSVPCIVILSTFLASASLSFYKQYQICSVEVFIFYMWQQHLRSAIYQFQFLIMCIILVFCYVKIMKVAKAASGEDKKSSKKGLRTVVLHGFQLLLCLIQLWSPFIEAPFLHINFILFNNVRYVNYIMFFLAPRCLSPLIYGLRDEVFFHALKNYVSFGLYKTNVI
>LOCXPOR23.248.HIT1.OR.2R.304.7tm_1.exons1.CM037563.1.Seriola_aureovittata
MADNSSLVGGGFSLRQINDRVIIVQILVMIFLCINLLLIITFFKNECFYTTARYILFAVTLLSDSLLLFMSDILFIFAYFHFTLQVWLCINISAVVLLYVTVTPVTLTAMTLERYVAICMPLRHGELSSTRSTMHRILIIHGLSSVPCIVVLLPFFASAPFSFYKHYRICSVEMFILYRWQDHIRSAVHQFYFLMMCFIIVFSYVKIMKVAKAASGDDKKSTRKGLRTVVLHGFQLLLCLMQLWGPFIETAVLQMNFRLFINVRFFNYIMFNLAPRCLSPLIYGLRDETFFHVLKNDIFCGLFK
>LOCXPOR23.249.HIT1.OR.2R.295.7tm_1.exons1.CM037563.1.Seriola_aureovittata
MADNNSLVGGGFSLRQINDRVIIVQILVMIFLCINLLLIITFFKKECFYTTARYILFAVTLLSDSLLLFMSDILFIFAYFHFTLQVWMCIIISIVVLLYLTVTPVTLTAMTLERYVAICMPLRHGELSSTRSTMHCILIIHGLSSVPCIVVLFTFFASASLSFCKQYRICSVEMFILYRWQDHIRSAVHQFYFLIMCIIIVFSYVKIMKVAKAASGDDKKSTRKGLRTVVLHGFQLLLCLIQFWRPFIETTVLQIDFRLFIEVRFFNYVMFNLAPRCLSPLIYGLRDETFFHVLK
>LOCXPOR24.250.HIT1.OR.2R.306.7tm_1.exons1.CM037563.1.Seriola_aureovittata
MAANNSLAGDDFLLRTVKLIVLQALVMIFLFINLLLIITFFKKEYFYTTTRYILFAVTLLSDSFLLFMSDILLIFDYFQMTIQVWICVIIFLVVLVYVTVTPVTLAAMTLERYVAICMPLRHGELSSTRNTMNCIFLIHGISSVPGILIFSSFFVSASLSFYKQYQLCSVELFMLYIWQHNLRSAIYQLQFLIMSIIIVFSYIKIMKVAKAASGEDKKSSKKGLRTVALHGFQLLLCLIQLWCPFIEVALLQINFSLYEIARYLNFLLFYLAPRCLSPLIYGLRDEVFFQALKYIASFGLYKQNLI
>LOCXPOR19.251.HIT1.OR.2R.306.7tm_1.exons1.CM037563.1.Seriola_aureovittata
MAANNSLAGDDFLLRKVQFVVLQSLVMIFLFINLLLIITFLKKEYFYTTARYILFALTLLSDSFLLFMSDILLIFTHFHITIQVWACIIIFVVVLVYITVTPATLAAMTLERYVAICMPLRHGELSSTRNTMNCILIIHGISSVPCILILSTFLASASLSYYSKYQFCSVEVFMLYIWQHNLRSALYQFQFLIMSIIIVFSYIKIMKVAKAASGEDKKSSKKGLRTVALHGFQLLLCLIQLWCPLIESAFFHINFSLYEIARYLNFLLFYLAPRCLSPLIYGLRDEVFFQALKYIASFGLYKQNLI
>LOCXPOR19.252.HIT1.OR.2R.306.7tm_1.exons1.CM037563.1.Seriola_aureovittata
MAANNSLAGDDFLLRKVKFVVLQSLVMIFLFINLLLIITFFKKEYFYTTARYILFAVTLLSDSFLLLMSDILLIFTHFQITIQVWICVIIFLVVLVYVTVTPVTLAAMTLERYVAICMPLRHGELSSTRNTINCILIIHGISSVPGILIFSSLFVSASLSFYKQYQFCSVELFMLYIWQHNLRSAIYQLQFLIMSIIIVFSYIKILKVAKAASGEDKKSSKKGLRTVALHGFQLLLCLIQLWCPFIESAFFYINLSLYEIVRYLNFLLFFLAPRCLSPLIYGLRDEVFFQALKYIASFGLYKRNLI
>LOCXPOR19.254.HIT1.OR.2R.306.7tm_1.exons1.CM037563.1.Seriola_aureovittata
MAANNSLAGDDFLLLTVQFVVLQSLVMIFLFINLLLIITFFKKEYFYTTARYILFAVTLLSDSFLLFMSDILLIFTHFQMTIQVWICVIIFLVVLVYVTVTPVTLAAMTLERYVAICMPLRHGELSSTRNTMNCIFLIHGISSVPGILIFSSFFVSASLSFYKQYQFCSVELFMLYIWQHNLRSAIYQLQFLIMSIIIVFSYIKIMKVAKAASGEDKKSSKKGLRTVALHGFQLLLCLIQLWCPFIEVALLQINFSLYEIARYLNFLLFYLAPRCLSPLIYGLRDEVFFQALKYIASFGLYKRNLI
>LOCXPOR19.256.HIT1.OR.2R.306.7tm_1.exons1.CM037563.1.Seriola_aureovittata
MAANNSLAGDDFLLRKVKFVVLQSLVMIFLFINLLLIITFFKKEYFYTTARYILFAVTLLSDSFLLLMSDILLIFTHFQITIQVWICVIIFLVVLVYVTVTPVTLAAMTLERYVAICMPLRHGELSSTRNTINCILIIHGISSVPGILIFSSLFVSASLSFYKQYQFCSVELFMLYIWQHNLRSAIYQLQFLIMSIIIVFSYIKILKVAKAASGEDKKSSKKGLRTVALHGFQLLLCLIQLWCPFIESAFFYINLSLYEIVRYLNFLLFFLAPRCLSPLIYGLRDEVFFQALKYIASFGLYKRNLI
>LOCXPOR19.257.HIT1.OR.2R.306.7tm_1.exons1.CM037563.1.Seriola_aureovittata
MAANNSLAGDDFLLRKVQFVVLQSLVMIFLFINLLLIITFLKKEYFYTTARYILFAVTLLSDSLLLFMADILLIFTHFHITIQVWICIIISALAILYVTVTPVTLAAMTLERYVAICMPLRHGELSSTRNTMNCILIIHGISSVPCILILSTFFVSASLSFYKKYQLCTAEILMFYIWQHNLRSALYQFQFLIMSIIIVFSYIKIMKVAKAASGEDKKSSKKGLRTVALHGFQLLLCLIQLWCPFIESALFHINLSLYEIVRYLNFLLLYLAPRCLSPLIYGLRDEVFFQALKYIASFGLYKQNLI
>LOCXPOR19.258.HIT1.OR.2R.306.7tm_1.exons1.CM037563.1.Seriola_aureovittata
MAANNSLTGDDFLLRKVKFVVLQTLVMIFLFINLLLIITFFKKEYFYTTARYILFAVTLLSDSFLLFMSDILLIFTHFHITIQVWICVIIFLVVLVYVTVTPVTLAAMTLERYVAICMPLRHGELSSTRNTMNCILIIHGISSVPCILILSTFFVSASLSYYSKYHFCSVEVFMLYIWQHNLRSAVYQFQFLIMSIIIVFSYIKIMKVAKAASGEVKKSSKKGIRTVALHGFQLLLCLIQLWCPFIEAALLQINFSLYEIVRYLNFLLFYLAPRCLSPLIYGLRDEVFFQALKYIASFGLCKRNHI
>LOCXPOR25.259.HIT1.OR.2R.302.7tm_1.exons1.CM037563.1.Seriola_aureovittata
MADNNSMGGSESLEFHLNDRVTIVQFLVLIFLCINFLLIATFFSKVYFYTTMRYILFAVTLLSDSSILIMSNNLLILSYFRFTMQIGLCVIIYLNLVLCTFVTPVTLTAMTLERYVAICMPLRHGELCSTRSSINCILIIHSLSSVPCIVVLSMFFASAPHSLYTQYSICSMGMFVFLRWQNNVKLAVYQCYFLIMTLTIIFSYSKIMKVVKAATGEDKKSTWKGLRTVALHGFQLLLCLIQLWCPFIETAVLQINLKLFIDVRYFNYIMFNLTPRCLSPLIYGLRDDQFFLALKRNAPFGF
>LOCXPOR26.260.HIT1.OR.2R.304.7tm_1.exons1.CM037563.1.Seriola_aureovittata
VTTESFMAGNDSSVYKINDRVILVQVFVALFHCINFLLITIFFMKEFFYTTMRYILFAITLLSDSLFLFMTDILLILSYFHFTIQMWLCLIIYIVLSVYTFVTPVTLTAMTLERYVAICMPLRHGELCSTRSALHCILIIHSLSSVPCIVVLSIFFASATHSFYTQGRICSVEIFIFHTWQGHLRSTISQFYFLIMCIAIVFSYVKIMKVAKAASGEEKKSTKKGPRTVVLHAFQLLLCLIQLWCPFIEAAVLQINLMLFINVRNFNYITFILAPRCLSPLIYGLRDEKFFHALKSCALCGLYK
>LOCXPOR27.261.HIT1.OR.2R.304.7tm_1.exons1.CM037563.1.Seriola_aureovittata
MANNNSLTGGESSLRSVNYRLILVQVFVSLFLCINLLLITIFFMKDFFYTTMRYVLFAITLLSDCLILITTNLMLILSYFRVTIQIQLCLILFTVSSLCNFVTPVTLTAMTLERYVAICMPLRHGELCSTRSTMHCILIIHGLSSVPCIVVLLTFFASASLSFYKQSKECSVEMFIFYTWQAHFRSAISQFYFLMMCLIIVFSYVKIMKVAKAASGENKKSTMKGLRTVVLHAFQLLLCLMQLWCPFIENAVLQINFMLYINVRYFNYIAFYLAPRCLSPLIYGLRDDKFFLALKYYALCGVYK
>LOCXPOR28.262.HIT1.OR.2R.305.7tm_1.exons1.CM037563.1.Seriola_aureovittata
MANNNSLVDSESLRRKINYQVILVQVLVSVFLCINFLLITTFFMKDFFYTTMRYILFANTLLSDCLILIITNLMLILSYFRVTIQMQLCLILFTVSSLCIFVTPVTLTAMTLERYVAICMPLRHGELCSTRSTLHCILIIYGLSSVPVTVTLSVLFASITLSFYKQYMVCAVEAFLLYTWHKHLRSGISQFYFLIMFITIVSSYIKIMKVAKAASGENKKSTKKGLRTVVLHSFQLLLCLIQLWCPFIEAAVFQINVVLFINIRYFNYITFYLAPRCLSPLIYGLRDEKFFLALRHVALCGLCKN
>LOCXPOR29.263.HIT1.OR.2R.309.7tm_4.exons1.CM037563.1.Seriola_aureovittata
MERNMTISSDILEIQGFDISPEFTYPLFFLLLFVYFSLLFSNIGVLVLIITEKSLHQPMYILFCNLSVNDLIGNTVLLPQLMAHIISTERFITYNQCVIQAFHSHTFGSASHMILVIMAIDRYVAICHPLRYSSIMTTKTVFWLSATAWGVSLVLVSVLIGLTVRLSRCRSVIQNAYCDNASLFKLSCEDVSINNIYGLFFTVLLFSCSIGGIAATYFRIALICWIKKNKELNNRALQTCASHLVLYLIMLWSGFLTIILHRFPNYPDLRKIAYILFHVVPANLNPIIYGMQTRSLRDKIIQILQRKLS
>LOCXPOR30.267.HIT1.OR.2R.307.7tm_4.exons1.CM037563.1.Seriola_aureovittata
MENKSFGFLSELTLDPFVIPPGGKYPIFFLGITIYFFGIFCNLTLLTLIIMKKNLHKPMYFILFSLPLNDLIGMTAMLPKVLSDIVTETNKVYYPLCVLQAFLLHMYGGGILFILAAMSFDRYVAICMPLRYSSVMTPRVVICIISLVWGLDFVLIVSLFSLQTRLPRCKSVVMNVFCDNPSLLKLTCGNRTVNNVIGLFNTAVMQAVSVSVQAFSYVKILITCVATRRSQAKTKAVNTCVAQLVILITFEVVGTFTILSHRFKNVSADLQKIMGMLIFLVPPLLNPIVYGLYTSEVRHTLLRVLKN
>LOCXPOR31.268.HIT1.OR.2R.312.7tm_4.exons1.CM037563.1.Seriola_aureovittata
MYTNASSGIVLTLATLGLYTSHIYPVFVFGTLAYLIIVFCNLLVLAAIVVSKKLHKPMYILLLNLPISDTVGATAFFPQLLSSIVTENRLISHPACVTQAFLIHIYGTANLMILSAMAYDRYIAICCPLRYNVTMSPNTLIKIIIAIWLINFSLMVTLFLLLVRLKMCRTNVVDLYCNNPSLLKLVCEDTTVNNLYGIAGICLLQGGSLFIIIYTYAQILRTCVMTNQSHARKKAMQTCGTHLVVFLILQINTVGTLIAHRIESASPYIRRALGVSILIFPPLLDPIIYGLKTAELKQSIVMFLKRNPCSTK
>LOCXPOR32.269.HIT1.OR.2R.323.7tm_4.exons1.CM037563.1.Seriola_aureovittata
SFFNGLGRRRIKMDNLYNTSSTLVLSGFNLPPESVIPAFLIATLSYMIILFCNLILILTIVLNKSLHQPMYLILLNLPINDLIGSTALFPQIIKEVLTNSRTMQYSACVVQAFFIHIYAGGTVFILTAMAYDRYIAICCPLKYNTVMTNARIMKIITTVWISCLILITVLFILLLRLPRCRSEMTHLYCDNPSLLSLVCANTTINNIYGLFIVAFTQVIANGMILYTYLQILVACFRSKRSDTKTKALQTCATHLTVFLLLECLGLFTIISYRIKNISPHLRRFMGVSTLIFPPTVNPIIYGLKTKEIKEKVVHFFRNKILPS
>LOCXPOR33.270.HIT1.OR.2R.308.7tm_4.exons1.CM037563.1.Seriola_aureovittata
MPLYNASITVTEFVIGGFDETKRPLLVGVVILITYVLAVLANMVNILFIIYDRRLHKPMYVLICNLAVVDILYMTSASPTMIGILVGGVNTISYVPCFIQMFAFHLGGVMEMFALSVMAFDRLVAISYPFQYHSFLTNARTLVLAYFLWIFACCFVAVLPASLVPLPHCSSTLKYTFCDYAAIMRTTCVDPTYYFGMVTIILFFILFFTFCFICLSYLGIIYFVKLSSSSDKKKIGTTCLSHLIVVACYYCPLFIRIVLTRLGVELTLEARHGLMIGAILGPSLVNPFVYCLRTKEIRYKIFKIFSKV
>LOCXPOR34.271.HIT1.OR.2R.308.7tm_4.exons1.CM037563.1.Seriola_aureovittata
MPLYNASITVTEFVIGGFDETKRPLLVGVVILITYVLAVLANMVNILFIIYDRRLHKPMYVLICNLAVVDILYMTSASPTMIGILVGGVNTISYVPCFIQMFAFHLGGVMEMFSLSVMAFDRLVAISYPFQYHSFLTNARTLVLAYFLWIFACCFVAVLPASLVPLPHCSSTLKYTFCDFPAIMRTTCVDPTYYFGMVTIILFFILFSTFCFICLSYLGIIYFVKLSSSNDKKKLGTTCLSHLIVVACYYCPIFVTSVLTRLGVALTLEARHGLMIGTILGPSLVNPFVYCLRTKEIRYKIFKIFTKV
>LOCXPOR35.272.HIT1.OR.2R.341.7tm_4.exons1.CM037563.1.Seriola_aureovittata
MCSHISFSVCLGKFSSIMPEGNHSIVTEFILTGFPGLHPEYQGLASVVLFLVYSFTLMGNATVFFLFATDRSLHKPMYYIILNLSACDILFSTTTLPKIISKYWFQSGTISFNACFVQMYFVHFLGSVNSYILFLMALDRYFAICHPLRYTLVLKNSTICILSIIAWVVANAGPLMIVIRAYPLPYCASNIINHCYCDHIGITILACTDRAPYGFPAFVFAMVVLLGPLAFIIFSYCCIVRAVLKIANLQGRLKSLSTCSTQLMVISLYYLPRCFVYLASNVGIKFSADMRIVIIMLYSLCPPMINPLIYCLRSKEMRESLRKQFNKRAASQKTRVAAVSD
>LOCXPOR36.273.HIT1.OR.2R.321.7tm_4.exons1.CM037563.1.Seriola_aureovittata
MIYKNITTIKDFVILGFPGLHPTYYGPASALLFFTYLVILAGNIFILVFVGFERRLQKPTYLIFCHLAMNDFLFGTVTLPKIISRYWWDDKIASFGACFTQMYFVHSLGAIHSLFLLIMALDRFIAICLPLKYPVLITNNSISIACGMSWIGTFVRMMAVVLHALSLPYCSSNIIVQCYCDHISITNLACGGNVKYVQTVAVGLAMFSLLLPLSFIFFSYISIFIVVLRIPNVESRYKTLSTCTPQLFISCLYYLPRCFVYLAHATGFSFGLDFRILLILLYSLLPPAVNPIIYCLKTKDIKEVLMKRLKNAKVGMKQTSK
>LOCXPOR37.274.HIT1.OR.2R.321.7tm_4.exons1.CM037563.1.Seriola_aureovittata
MIANFTRMRSFFILGFPGLSPQHYGSVSALLFVIYLTIAIGNIFILAFVVYEKSLQKPTYLVFCHLALNDLTFGTVTLPKIISKYWFGDAITSFYGCFTQMFFVHYLGSVTSFILLVMALDRFIAICIPLRYPVLITNNKISVLCGFAWFIPLPLMVAVVLHVLTLPFCKSNVIAQCYCDHISITSQACGEDVKIVAVTSLCVAMFCLLLPLAFILFSYISIIVVILKMSNAAGRKKTLSTCTPQIFITCLFYLPRCFVYVANTVGFSFSLDVRILLILLYSLFPAAVNPIIYCFKTQEIKQMLMKRLRKTKIGIEIKLSY
>LOCXPOR38.275.HIT1.OR.2R.318.7tm_4.exons1.CM037563.1.Seriola_aureovittata
TNVTRMRSFFILGFPGLSPQYYGPVSALLFVIYLAIAIGNIFILSFVFCEKSLQKPTYLVFCHLAVNDLTFGTVTLPKIISKYWFGDTTISFYGCFTQMFFVHYLGSVTSFILLVMALDRFIAICIPLRYPVLITNNIISVLCGFAWFIPVSLMVTIVLHALTLPFCKSNVISQCYCDHISITSQACGEDVKIVQVTTLCMAMFCLLLPLAFILFSYFSIIVVILKMSNAAGRKKTLSTCTPQIFITCLFYLPRCFVYVANTVGFSFSLDVRILLILLYSLFPAAVNPIIYCFKTQDIKQTLMKKVKTKKIGIEIKFS
>LOCXPOR39.276.HIT1.OR.2R.318.7tm_4.exons1.CM037563.1.Seriola_aureovittata
MFYTNVTRIKDFFIVGFPGLLPEHYGPVSALLFVLFLAIAVGNIFILAFVKYEQSLHKPTYLIFCHLSLCDFVFGCVTLPKIILKYWLDESIISFYGCFAQMYFVHFLGATHSFILMVMALDRFIAVCVPLRYTALFTNTTVSVLCGISWFMPITWMVGIVLDALALPFCNSNIILHCYCDHLSITGLGCENVRRVQLVGLGLAMFSLLVPLGFIIFSYFVVIVAVIRMSSSEGRLRTMSTCMPQLLITFLYYMPRCFVYLANNVGFTFSAPVRIVVVMLYSLLPAAVNPIIYCFKTKDIKECLKKKFFTRKIKISTK
>LOCXPOR40.278.HIT1.OR.2R.307.7tm_4.exons1.CM037563.1.Seriola_aureovittata
MINSTQVSYFELVAYFDAGLLKYLVFMALMSLYMVIVCANLFLIVIICLNRSLHEPMYLFLCSLFVNELYGSTGLFPFLLVQILSDIHTVSVPFCFLQIYCVHFYGSVEFFTLGVMSYDRYLAICYPLQYNTRMTSTKVVILTAFAWLYSVVATVVMISLSAPLPLCGNTIHKVYCDNYSIVKLSCSDTTVNNIYGLSYIFTIIVALIILILYTYMKILKVCFSGSKQTRQKAVSTCTPHLASLLNFSFGAFFEIVQSRFDMSNVPIVLRIFLSLYWLTCQPLFNPLMYGLNVSKIRIICKNLTFGK
>LOCXPOR41.279.HIT1.OR.2R.309.7tm_4.exons1.CM037563.1.Seriola_aureovittata
MMNSTQVSHFTLGAFFDTGLFKYLYFLIILTVYIAIICANLFLIVVICLSRSLHEPMYLFLCSLFVNELYGSTGLFPFLLVQILSDIHTVSVPFCFLQIFCLYSYGGVEFFTLAIMSYDRYLAICYPLQYNTRMTSNKVTMLTSLVWFYPFLSNIFIVYCLTASLQLCGNNINKVYCDNYYIVKLACSDTTVNNVFGLVHMFTVIFGLIMLILYTYMRILKVCFSGSKQTRQKAVSTCTPHLASLLNFSFGCFFEIVQSRFNLNSLPNILRIVLSLYWLTCQPLVNPLLYGLKMSKIRLVYKSLLFRKK
>LOCXPOR42.280.HIT1.OR.2R.312.7tm_4.exons1.CM037563.1.Seriola_aureovittata
SQKIMINSTEVSYFTLAAYFDTGLFKYLFLMIVMSLYLLIICANVLLIVVIRLNRSLHEPMYLFLCSLFVNELYGSTGLFPFLLVQILSDIHTVSRFFCFLQNFFLYFYGGVEYLNLAVMSYDRYLAICCPLKYNTQMTVNKIAILLIITWFCPLLLCIVMVSLSNSLQLCGTIIEKVYCDNYSIVKLSCSDITINNIYGLFITLFSIFCPLILIFYTYMKILKICFSGCKQTRQKALSTCTPHLASLLNFSCGACFELLQSRFDMNNLPNILRIFLSLYWLTCQPLFNPLLYGLNLSKIRIICKSLVFAEM
>LOCXPOR43.281.HIT1.OR.2R.309.7tm_4.exons1.CM037563.1.Seriola_aureovittata
IMGNATKVSYFLLSAYSDTGVFKYLYFTIIMSLYIFIVCANVLLIVVICLSRSLHEPMYLFLCSLFVNELYGSTGLFPFLLVQILSDIHTVSVPFCFLQIYCVYTYVCVEFLNLAAMSYDRYLAICHPLQYNTCMTSNKVAMLIAVTWIFPFLAIVVLLSLSLPLQLCGNIINRVYCGNYSIVKLACSDTRVNNIYGLIYTVISIIIPLILILFSYMKILKVCFSGSKQTRQKAVSTCTPHLASLLNFSFGCCFQILQSRCDTSSVPNMLNILLSLYFLTCQPFFTPVLYGLKMSKICVMCKRLLCGEV
>LOCXPOR44.282.HIT1.OR.2R.312.7tm_4.exons1.CM037563.1.Seriola_aureovittata
IMMNSTQVSYFTLDAYFDTEIFKYFFFIFIMCFYIVIICANVLLIVVICLNRSLHEPMYLFLCSLFVNELYGSTGLFPFLLVQILSDIHTVSVPFCFLQIFCLYSYGSVEFTNLAIMSYDRYLAICYPLQYNAHMTSNKVALLIAVMWLPPFLAVFVTTSLSASLQLCGNIINKVYCDNYSVIKLACYGTRANNIYELIAASLTVCIPVSVILYTYMKILKVCFSGCKQTRQKAVRTCTPHLASLLNFSFGVFFEILQSRFDMSSLPNMLRIFLSLYFLTCQPLFNPVMYGLNMSKIRLICKSLLSRSMRKC
>LOCXPOR45.283.HIT1.OR.2R.310.7tm_4.exons1.CM037563.1.Seriola_aureovittata
STLSYFILGAYLHVGTLKYLYFMITSLLYFVIIIANSSLIVVICLNRSLHEPMFLFLCSLFVNELYGSTGFFPFLLVQILSDIHTVSVPFCFLQIFSLYTYVNVEFCNLAVMSYDRYLAICYPLQYNTCMTFNKVFLFIIFVWLYSFVKFLITLSLNIRLTLCGNTINSLYCHNYLVVKLACSDTKVNNIYGLFGVVLTIVVPLLPILFSYMKILKVCFSGSKQMRQKAVSTCTPQLASLLNFSFGCSFEILQSRFDMTSVPSVVRIILSLYFVILQPLLNPVMFGLQMSKIRNTCKHLFCYKVLSGHTD
>LOCXPOR46.284.HIT1.OR.2R.314.7tm_4.exons1.CM037563.1.Seriola_aureovittata
MMVNSTLSYFILGGYMDVGNLRYLCFMLTALLYISIAFVNILLIVIICLNRSLHEPMYLLLCSLFVNELYGSTGLFPFLLVQILSDIHTVSVPFCFLQIFSLYTYANIELCNLAVMSYDRYLAICYPLQYNTCMTFNKVFLFIIFVWLYSFVKFLITLSLNIRLTLCGNTINSLYCHNYLIVKLACSDTKVNNIYGLFGVVLSIVVPLLPILFSYMKILKVCFSGSKQTRQRAVSTCTPHLVSLLNFSCGAFFEILQTRLDMTGVPEVLRVILSLYVSVLQPLLNPFMYGLQMSKIRNTCKHLLSGKLLTGHRD
>LOCXPOR47.285.HIT1.OR.2R.305.7tm_4.exons1.CM037563.1.Seriola_aureovittata
MENNSEIVFVLQGLNDSDTNRQIYFALALVSYLFTIFVNVTLIVTVCLEKTLHEPIYLFLCNLCVNGICGASSFYPKLLHDLLADSHVITYSGCLTQIFVVYSYVFCEFTSLTVMAYDRYMAICRPLQYRAVMTAQRVAQLLLLTWGFSLLETVVGVSFTATLPLCGHHIRKLFCTNWEVVKLSCSDTTVNNIYGFVLMFSQLSQTGLILVSYAHLVRASLRSRSDRRKFVQTCLPHLVTLLVFTISLVFDSMYSRYGSSSALQALQNMLAAEFLVVPPLINPIIYGINLQQIRSRILQNFSHKS
>LOCXPOR48.286.HIT1.OR.2R.308.7tm_4.exons1.CM037563.1.Seriola_aureovittata
MINYTHVSFFTLAAYRDTGLLKYLYFTIVMSLYIFIICANVLLIVVICLNRSLHEPMYLFLCSLFVNELCGSTGLFPFLLVQILSDIHTVSVPFCFLQIYCLYSYINVQFCNLAVMSYDRYLAICYPLQYNKRMTSKKVAMLIAVTWLFPFFEVAFMVSLSAPLQLCGNIIHKVYCDNHSVVKLSCSDTTVNNIQGLTYTVAIIVCVVTLILYTYMKILKVCFSGCKQTRQKAVRTCTPHLASLLNFCSGGFFEVLQSRFNMNSVPNILRVFLSLYFLTCQPLFNPVMYGLKLSKIRSLCKSLIFGKM
>LOCXPOR49.287.HIT1.OR.2R.318.7tm_4.exons1.CM037563.1.Seriola_aureovittata
MLNSTLSSLTYFILGAYFHIGNLRYLYFMITALLYFVIIIANSSLIVVICLSRSLHEPMFLFLCSLFVNELYGSTGLFPFLLIQILSDIHTLSVPFCFLQIYCVYTYASVEFLNLAVMSYDRYLAICYPLQYNTRMTFNHVAVFIIFVWLYSFMNILITLSLNIRLPLCGNTINSLYCHNYLVVKLACSDTKVNNIYGLFGVVLSIVVPLLPILFSYMKILKVCFSGSKQTKQKAVSTCTPHLVSLLNFSFGCCFEILRSRFDMSSVPSVLRIILSLYFLIMQPLLTPVMYGLQMSKIRQTCKYLFCNKMLTGYRDTV
>LOCXPOR50.289.HIT1.OR.2R.313.7tm_4.exons1.CM037563.1.Seriola_aureovittata
STSSYFILEVYIYLGTLRHFYFMITALLYFVIIIANSSLIVVICLNRSLHEPMYLFLCSLFVNELYGSTGLFPFLLVQILSDIHTVSVPFCFLQIYCLYTYANIELCNLAVMSYDRYLAICYPLQYNTRMTFNKAVLFISAIWLYSFVKFLITLSLNIRLTLCGNTINSLYCRNYLIVKLACSDTKVNNIYGLFGVVLSIVVPLLPILFSYMKILKMCFSGSKQTRQKAVSTCTPHLASLLNFSIGCLFQILQSRFDMTSVPSVVRIILSLYFVILQPLLNPVMFGLQMSKIRNTCKHLFCYKMLTGQRDLMM
>LOCXPOR51.290.HIT1.OR.2R.312.7tm_4.exons1.CM037563.1.Seriola_aureovittata
STLSYFILSTYIHVGTMKYLYFMITALLYFVIIIANSSLIVLICLNRSLHEPMYLFLCSLFVNELYGSTGLFPFLLVQILSDIHTVSVPFCFLQIFSLYTYANVEFCNLAIMSYDRYLAICYPLQYNTRMTSNKAILFISAIWLYSFVKFLITLSLNIRLPLCGNTINSLYCHNYLVVKLACSDTKVNNIYGLFGVVLTIVVPLLPILFSYMKILKVCFSGSKQTRQKAVSTCTPHLVSLLNFSFGCCFEILQSRFDMTSVPSVLRIILSLYFLLIQPLLTPVMYGLQMSKIRQTCKHVLCYKMLTGFSDTV
>LOCXPOR52.291.HIT1.OR.2R.304.7tm_4.exons1.CM037563.1.Seriola_aureovittata
MNSTEVSYFTLAAYFHTGVFKYLFFMIVMFLYLLIICANVLLIVVICLNRSLHEPMYLFLCSLFVNELYGSTGLFPFLLVQILSDIHTVSVPFCFLQIFCLYSYACIEFFNLAIMSYDRYLAICYPLQYNIHMTHSRITVLIALTWSYASILCMAPIALIAPLQLCGNILNKVYCDNYYIVKLACVNTTVNNIYGLVATSLTILCAVILILYTYIKILKVCFSGCKQTRQKAISTCTPHLASLLNFSFGAFFEILQSRFDMSNIPNKLRIFLSLYWLTCQPLFNPLLYGLNMSSIRVICKNLIF
>LOCXPOR53.292.HIT1.OR.2R.304.7tm_4.exons1.CM037563.1.Seriola_aureovittata
MMNSTQVSYFTLTAYFDTGVLKYLYFIIIMSLYIFIVCANVLLIVVICLNRSLHEPMYLFLCSLFVNELYGSTGLFPFLLVQILSDIHTVSVPFCFLQIFCVHSYGAVEYLNLAIMSYDRYLAICYPLQYNTRMTFKKIAMLIALTWLYPCFAMVVLLSLTSPLQLCGNIIYKVYCDTHSVVKLACPSTNAINLYGLIATFSTIFGALLLILYTYMKILLVCASGCKQTRQKAVSTCTPHLASLLNFSFGASFEILQSRFNMSSVPNMLRIFLSLYFLTCPPLFNPVLYGLKMSKIRVICRSLI
>LOCXPOR54.293.HIT1.OR.2R.306.7tm_4.exons1.CM037563.1.Seriola_aureovittata
MMNSSQVSYFTLAAYFQTGTLKYLYFMIVLFLYIFIVSLNVLLIVVICLNRSLHEPMYLFLCSLFVNELYGSTGLFPFLLVQILSDIHTVSVPFCFLQMFCVHSYGGMEYLNLAVMSYDRYLAICCPLHYNTRMTSNKIATLIAVTWLYPLLVCFAIYLTSVLQLCGNTIYKVYCDGHSIVKLACSDAHTANIYGLIASFGTMFVALIFIMFTYMKIFLVCFSGSKQTKQKAVSTCTPHLASIFNFSVGASFELIQSRFNMKSFPSMLRIFLSLYFLTCQPLFNPVMYGLNLSKIRVIGRNLMSNV
>LOCXPOR55.294.HIT1.OR.2R.307.7tm_4.exons1.CM037563.1.Seriola_aureovittata
MMNSSQVSYFTLAAYFDTGNLKYLYFMIVLFLYIFIVGLNVVLIVVICLNRSLHEPMYLFLCSLFVNELYGSTGLFPFLLVQILSDIHTVSASVCLLQIYCVHTYGAVEYLNLAIMSYDRYLAICCPLHYNARMTFNKIATLIAVTWLYPLLACIVIIYWNAHSQLCGNTIYKVYCDGHSIVKLACSDAQVTNIYGLIASFGTIFGAFIFIMFTYMKILNVCFSGSKQTRQKAVSTCTPHLASIFNFSVGASFELIQSRFNMKSVPSMLRIFLSLYWLTCQPLFNPVMYGLNLSKIRVIGRNLMSNV
>LOCXPOR56.295.HIT1.OR.2R.319.7tm_4.exons1.CM037563.1.Seriola_aureovittata
EKRRMDNVSSHKHFILDGFSELGALRPVLFIPFSIMFTVSLSANSLLLYIIISQRSLHSPMYVLIAGMACVDLSLPLFFVPNMLLNFLFDWRGISLIGCLVQMHFIHFVGTFQSTLLVWMALDRYFAICTPLYYHERMALQRFLRFMIPPVIRNILIITAFVSLAGPLSFCASNVINHCFCEHMALVELACGSTTINNLVGLLAVFLIPVADFIFITASYVVIFRSVLKSGRSGFKALDTCITHIVVISISLTVALTAFLSYRIRVGLPAASRVFFSTMYLLFPSCFNPIIYGVRTTEIRKHILKTLTCCHFIHTVSHS
>LOCXPOR57.296.HIT1.OR.2R.319.7tm_4.exons1.CM037563.1.Seriola_aureovittata
EKRRMDNVSSHKHFILDGFSELGALRPVLFIPFSIMFIVSLSANSLLLYIIISQRSLHSPMYILIAGMACVDLSLPLFFVPNMLLNFLFDWRGISLIGCLVQMHFIHFVGTFQCTLLAWMALDRYFAICTPLYYHEGMALQRFLRFMIPPVIRNILIITAFVSLAGPLSFCASNVINHCFCEHMALVELACGSTTINNLVGLLAVFLIPVADFIFIAASYVVIFRSVLKSGRSGIKALDTCITHIVVISISLTVALTAFLSYRIRVGLPAASQVFFSTMYLLFPSCFNPIIYGVRTTEIRKHILKTLTCCHFIHTGSHS
>LOCXPOR58.297.HIT1.OR.2R.309.7tm_4.exons1.CM037563.1.Seriola_aureovittata
EKRRMDNVSSHKHFILDGFSELGALRPVLFIPFSIMFIVSLSANSLLLYIIISQRSLHSPMYILIACMAWVDLSLPLFFVPHMLLSFLFDWRGISLIGCLVQMYFVHFLGAFQSTLLLWMALDRYFAICTPLYYRECMALPRFLKFVIPLVIRNVFVVLVVVTLAGRLPFCLRNVIDHCFCEHMALVELACGRTTINSLVGLTSVFLIPVVDFFLITTSYIVIFSSVLSSGKSGVKALHTCVTHIVVMAVTLTIVLTAFLSYRIRNGLPAAVRVFFSIMYLFFPSCFNPIIYGIRTTEIRQHILKTLTC
>LOCXPOR59.298.HIT1.OR.2R.309.7tm_4.exons1.CM037563.1.Seriola_aureovittata
EKRRMDNVSSHKHFILDGFSELGALRPVLFIPFSIMFIVSLSANSLLLYIIISQRSLHSPMYILIACMACVDLSLPLFFFPNMLLSFLFDWRGISLIGCLVQMYFVHFLGAFQSTLLLWMALDRYFAICTPLYYRECMALPRFLKFVIPLVIRNVFVVLVVVTLAGRLPFCLRNVIDHCFCEHMALVELACGRTTINSLVGLTSVFLIPVVDFFLITTSYIVIFSSVLSSGKSGVKALHTCVTHIVVMAVTLTIVLTAFLSYRIRNGLPAAVRVFFSIMYLFFPSCFNPIIYGIRTTEIRQHILKTLTC
>LOCXPOR60.300.HIT1.OR.2R.331.7tm_4.exons1.CM037563.1.Seriola_aureovittata
MLQVSLGRNFSHSTFVFRGFPALHGHRWLLALPFSGSFLSVLLGNSLLVHVIHRVESLHSPMYLLICMLCVVDILVVITIIPNMLLGLLFDWDEISLAGCLSQMFFTHFLSSVESTLLLAMALDRYVAICQPLRYAEIVDSSMFMWLLVFTLLRSISIMATLVGLAGSLWFCGSNVIQHCYCDHMALVSLACDSTERSSIAGLAVIVCFVGVDISLIFFSYMRILSVVLQAASAGEDRWKALHTCSTHLIVMMCFYLVGSVTFLSRNLNIDIPTDINTFMGLLYILFPATINPIIYGVRTKEIRNGFFRIFKLRTKRIMPIKVCPAGKRQS
>LOCXPOR61.301.HIT1.OR.2R.306.7tm_1.exons2.CM037568.1.Seriola_aureovittata
DAASCLFLSIIPNGHAVPALICIFVLLTLFSFLVNGLTLFGLGRSEDLSWEPRFAFLKNLILSDLIQTATLSPAVIHSLVHRRTMEFNTWCYVQYFAGTASIFSSLVTITCMALERYLYVCHAIHYLGILTQVRLWVTLSLIWVYSISVSTVNMVLLHMGTERKNDPTTRGLLCEPDMMEQHMGFPRVSAVFRKVVGSFTLLLCLLVYAFSYLRMYRDARNAVIPFNAVNNTARKTVLFYCGMLFLQLLPLLIKAASDALWEGNSMMETTPSATAVVLHMSLLMMLIVPPCINPLVYGLRSAEMRQ
>LOCXPOR62.302.HIT1.OR.2R.306.7tm_4.exons1.CM037570.1.Seriola_aureovittata
NVSTVRVFTLSAFNDTMSHRVTIFSLSLLCYSLILFINISLVVIIILDENLHEPMYILLCVSCVNGLYGTSSFYPKFLFDLLSSSQVVSYGECLCQAFAMYSFVCSDTSILTVMAYDRYLAICRPLQYRSVMTKKRLSQLVCISWLTPFCIFSINILLTTRLTFCGTDIQRLFCVNWLIVKLACPGTDTFVNNVFAMTTLSIYTGHLLFVVWTYIYVVKTCVKSKKDRAKFMQTCVPHLISVLTFFVIVVSDLMHMRFTSKDSPQSFQNFVAVAVLFFPPIMNPLLYGFKLNKIRSRILTLVHVRQ
>LOCXPOR63.303.HIT1.OR.2R.301.7tm_4.exons1.CM037570.1.Seriola_aureovittata
MDDDLNVTYITLGGYLEVQKYRYLYFVIMFTVYILIICCNSTIVCLIVIHRNLHEPMYIFIAALLINSVLYSTNIYPKLLIDFLSENQIITYSACLLQWYIYYSLATAEFLLLSAMAYDRYVSICKPLQYPTIMRKTNVKVFLVSAWLMPACELAVGVVLHVNEKLCHSTLKGLFCNSSVYTLQCVPSVALSIYGVFTLLNVGLFPMLFILFTYTRILIISYRSCKNFRKKAAQTCLPHLLVLINFSCLITYDVIVVRLQSDFPKLARLIMTLQMIMYHPLFNPFIYGLKMKEISKHLKGL
>LOCXPOR64.304.HIT1.OR.2R.306.7tm_4.exons1.CM037570.1.Seriola_aureovittata
MDDDLNVTYITLGGYLEVQKYRYLYFMIMFTVYILIICCNSTIVCLIVIHRNLHEPMYIFIAALLINSVLYSTNIYPKLLIDFLSEKQMISFQACLFQAYIFYTLATSEFLLLSAMAYDRYVSICKPLQYPTIMRKTNVKVFLVSAWLVPACELVVSAVLNANIKLCRFILDGLFCNNSFFNLQCVRSAALSIYGVFMYLNIALFPMLFILFTYTRILIISYRSCREVRKKAAQTCLPHLLVLISFSTFFSYDIVIMKLESNFPKLARLIMTLQVIVYHPLFNPFIYGLKMTEIFKHLKRLLFQLK
>LOCXPOR65.305.HIT1.OR.2R.305.7tm_4.exons1.CM037570.1.Seriola_aureovittata
MDDELNVTHITLGGYLEVQKYRYLYFMIMFTVYILIICCNSTIVCLIVIHRNLHEPMYIFIAALLINSVLYSTNIYPKLLIDFLSEKQMISFQACLFQTYIYYTLAASEFLLLSAMSYDRYVSICKPLQYPTIMRKTTIKVFLVSAWLVPACELVVSAVLNANIKLCRFILDGLFCNNAMFNLQCVRSAALSIYGVFMLLNIGLFPMLFILFTYTRILIISYRSCREVRKKAAQTCLPHLLVLISFSFFITYDVVIVKLESNFPKLAHSIMTLQMIIYHPLFNPFIYGLKMKEISKHLKRLLNHT
>LOCXPOR66.306.HIT1.OR.2R.303.7tm_4.exons1.CM037570.1.Seriola_aureovittata
MENKLNATYIIIDGYVEMTKYRYLYFVIMFTAYILIICSNSTIVYLIWIHQNLHEPMYIFIAALLINAVLFSTVIYPKLFIDFLSENQIISYSACLFQYFMFYSLGGSEFLLLAAMAYDRYVSICKPLQYPTIMRKTTVRMFLVLAWLVPACQVAVPTVLNADKTLCNFTLKGIICNSTFYKLHCVASIVLNIYGLVVFANIVIFPVLFILFTYIRIFIISYRSCREVRKKAAQTCLPHLLVLINFSCSSAYDVLLLRMETDFPKTVRFIMTLQMILYHPLFNPIIYGLKMKEIYKHLKRLFC
>LOCXPOR67.307.HIT1.OR.2R.305.7tm_4.exons1.CM037570.1.Seriola_aureovittata
EINITYITLDGHVEVQKYRYLYFVIMFTVYILIICSNCMIVCLIWIHQNLHEPMYIFIAALLLNSVLLSTVIYPKLLIDFLSEKQIISYSACLFQVFMFYSLGGSEFLLLSAMAYDRYVSICKPLRYPTIMRKTTVRIFLVSAWILPACQVAVPVVRHSNTKLCHLVLKGVFCNILVNHLYCVSSRVLSVYGLVVLLNVALFPMLFILFTYTKILIISYRSCGEVRKKAAQTCLPHLLVLINYSCLLTYDIIIVRLESDFPKTLRLIMTLQIIMYNPLCNPIIYGLKMKEISKHLKQLLCHAKVN
>LOCXPOR68.308.HIT1.OR.2R.305.7tm_4.exons1.CM037570.1.Seriola_aureovittata
MDDDRNVTYITLNGYVDVEKYRYFYFVIIFTIYILIIFCNSFIVCLIVIHQSLHEPMYIFIAALLVNSVLYSTVIYPKLLIDFLSEKQIISHPVCHFQYFIFYSLGGSEFLLLSAMAYDRYVCICKPLRYPTIMTKTTICVFLVLAWLVPASQVAGSAILSSKRKVCHFTLEGIFCNNSVHKLHCVSSRGLSMYGVIILLNIVFFPMFYIVFTYIKILIISYRSSREVRTKAAQTCLPHLLVLVNFSLLCTYDIIILRLESDIPKTARLIMTLQVVLYHPLFNPIIYGLKMKEISKHLKRLFCRV
>LOCXPOR69.309.HIT1.OR.2R.309.7tm_4.exons1.CM037570.1.Seriola_aureovittata
MDEDLNITYITLGGHVEVHKYRYLYFMVVFIVYILIICSNSAIVYLIWIHQNLHEPMYVFIAALLINSVVLSTNIYPKLLIDFLSEKQIISYEACLVQYFLFYTLIGSEFLLLAAMSYDRYVSICKPLQYPTIMRKTTIKVFLALAWLFPPCQLVGIAAMSANQKLCDFTLKVIYCNNSIYKLFCVSSKAISTYGVFIFLNLGCFPLLFIVFTYTRILIVCYQSCGEVRNKAAQTCLPHLLVLINYFFLISYDVITVRLESDFPKTVRLIMTLQLVLYNPLFNPIIYGLKMREISKHLKRLFCQDKKIV
>LOCXPOR70.311.HIT1.OR.2R.308.7tm_4.exons1.CM037570.1.Seriola_aureovittata
MDEELNITYITLGGHVEVHKYRYLYFVIMFTAYILIICSNSTIVYLIWIHQNLHEPMYIFIAALLINSILYSTIIYPKLLIDFLSEKQIISYEACLLQYFLFYALGGSEFLLLAAMSYDRYVSICKPLQYPTIMTKRSIEVLVALAWLFPACQLVASATMSANQKLCDFTLKVIFCNNSIYNLHCVSSRALSIYGVFILLNVALFPMLFILFTYAKIFILTYRSCKEVRKKAAETCLPHLLVLMNFTFLCSYDVIIVRLESDIPKIARLIITLQLVLYHPLFNPIIYGLKMKEISKHLKQLLCLHKMN
>LOCXPOR71.312.HIT1.OR.2R.308.7tm_4.exons1.CM037570.1.Seriola_aureovittata
MDGEYNVTYIILSGHVEVQKYRYLYFLIMFTVYILIICCNFTIVCLIWIHRNLHEPMYIFIAALLINSVLFSTNIYPKLLIDFLSEKQIISYSACLFQFFLFYSLGGSEFLLLSAMAYDRYVSICKPLQYPTIMRKTTVGIFLGLAWLVPACQIAVPAILSADMKLCSLFLNGIVCNNSIYNLYCVSSTTRSIFGVVALTNIALFPLLFILFTYTRILIISYRSCKTVRKKAAQTCLPHLLVLFSFSCLCAYDVIIVRLGSEFKKTARLIMTLQVILYHPLFNPIIYGLKMKEISKHLKRLFSQTKVM
>LOCXPOR72.313.HIT1.OR.2R.308.7tm_4.exons1.CM037570.1.Seriola_aureovittata
MDDEYNVTYIILSGHVEVQKYRYLYFLIMFTVYILIICCNFTIVYLIWIHRNLHEPMYIFIAALLINSVLFSTNIYPKLLIDFLSEKQIISYSACLFQFFLFYSLSGSEFFLLSAMAYDRYVSICKPLQYPTIMRKITVSIFLGLAWLVPACQIAVPAILSADMKLCNLFLNGIFCNNSIYNLYCVSSTTRSIFGVIALTNIALFPLLFILFTYTRILIISYRSCKTVQKKAAQTCLPHLLVLFSFSCLCAYDVIIVRVVSEFPKTVRFIMTLQAILYHPLFNPIIYGLKMKEISKHLKRLFCRTKVM
>LOCXPOR73.314.HIT1.OR.2R.302.7tm_4.exons1.CM037570.1.Seriola_aureovittata
MDDELNITYITLSGYVEVNKYRYVYFLIMFTIYILIICFNSTIVYLIVIHKNLHEPMYIFIGALLLNCVLYSTTIYPKLLIDFISEKQIISYSACIFQFFIVYFIGSSEFLLLSAMAYDRYVSICKPLQYPTIMTKNTIVVFLVLGWLIPACHIAVPAIVSAKTKLCNFTLKGILCNNSIYRLQCVRSSFITTYGVIALLDLAIFPMLFIIFTYTRILLISYRSCKEVRKKAAETCLPHLLVLISFSFLSAYDISVARVESNFSKTARLIMTLQTVLYHPLFNPLIYGLKMKEISKQLKRLF
>LOCXPOR74.315.HIT1.OR.2R.308.7tm_4.exons1.CM037570.1.Seriola_aureovittata
MDDELNITYITLSGYVEVNKYRYVYFLIMFTIYILIICFNSTIVYLIVIHKNLHEPMYIFIGALLLNCVLYSTTIYPKFLIDFISEKQIISYSACIFQYFIFYFLGSSEFFLLSAMAYDRYVSICKPLQYPTIMTKNTVVVFLVLGWFIPACHVAVLAIVSAKTKLCNFTLKGIFCNNSIYRLQCVRSSFITTYGVISLFDLAIFPMLFIIFTYTRILLISYRSCKEVRKKAAQTCLPHLMVLINFSLLSAYDVSIARVESNFSKTARLIMTLQIVLYHPLFNPLIYGLKMKEISKHLKRLFCPDKII
>LOCXPOR75.316.HIT1.OR.2R.308.7tm_4.exons1.CM037570.1.Seriola_aureovittata
MEDELNVTYITLTGHVEVQKYRYVYFLIMFTVYILIICCNFTIVCLIWIHRNLHEPMYIFIAALLINSVLFSTNIYPKLLIDFLSEKQIISYSACLFQFFLFYSLGSSEFLLLSAMAYDRYVSICKPLQYPTIMRKTTVSIFLGLAWLVPACHISVLVIMSADMKLCNLTLNGIFCNNSIYNLHCVSSRTRSIFGVFAVIVTALFPLLFILFTYTRILIISYRSCKTVRKKAAQTCLPHLLVLISFSCLCAYDVIIVRLGSKFPKTARLIMTLQVIMYHPLFNPIIYGLKMKEISKHLKRLFSQTKVM
>LOCXPOR76.317.HIT1.OR.2R.306.7tm_4.exons1.CM037570.1.Seriola_aureovittata
MGDEFNVTYITLGGYVEVNKYRYLYFVIMFTVYILIICSNSTIVSLIWIHKNLHEPMYIFIAALSLNSVLFSTTIYPKLFIDFLSEKQIISYSSCLFQYFIYYSLVGSEFLLLSAMAYDRYVSICKPLQYPTIMTRTTISILLLSAWLIPALHVVVAVALGHEKKLCNFTLKGIFCNNSVLKLHCVSSRVISIYGLVVLLDVALVPVLFILFTYTKILIILYRSSREVRKKAAQTCLPHLLVLTSFSCLCAYDIINARLESDFPKTVRLIMTLQVVLYQPLFNPIIYGLKMKEISKHLKRLFCQVK
>LOCXPOR77.318.HIT1.OR.2R.305.7tm_4.exons1.CM037570.1.Seriola_aureovittata
MDNELNITYIMLGGFVDLNKYRYVYFLLMFTVYILIICSNSTIVCFIVIHQNLHEPMYIFIAALSLNSVLLSTAIYPKLFIDFLSEKQIISYTACLFQYFIYYSLGGSEFLLLTAMSYDRYVSICKPLQYPTIMRRKTISILLLSAWLIPALHVVVPVLLGREKKPCNFSLKGIFCNNSVLKFHCVSARVISVYGLVVLLNVAVVPVLFILFTYTKILIILYRSSREVRKKAAQTCLPHLLVLISFSCLCAYDIIIVRLESDFPKTAHLIMTLQVVLYQPLFNPIIYGLKMKEIYKHLKSFFCQV
>LOCXPOR78.319.HIT1.OR.2R.302.7tm_4.exons1.CM037570.1.Seriola_aureovittata
MDSKINVTYITLDGYVEINKYKYLYFMIMFTCYILIICCNSTIVCLICIHQNLHEPMYIFIAALLINSVLYSTALYPKFLIDFLSEKQIITYPACLFQWFIYYSLGGSEFLLLSAMAYDRYVSICKPLQYPTIMRTKTINILLLLAWLLPACLVAVQTVLNANKKLCNFTLKGIACNSSVYKLHCVSSPVLNIYGLVLFVKAVIFPLIFVLFTYSRIFIISYRSCREVRKKAAQTCLPHLMVILNFSCLSAYDILLLRMETNFPKTVRFIMTLQLVIYHPLINPIIYGLKMKEIYKHLKRLF
>LOCXPOR79.320.HIT1.OR.2R.308.7tm_4.exons1.CM037570.1.Seriola_aureovittata
MDDEFNVTFVTLGGYVEVDKYRYIYFIIIFMVYILIICSNSTIVYLICIHQNLHEPMYIFIAALLINSVLLSTVIYPKLLIDFLSEKQIISYSACLFQFHIFYSLGGSEFLLLAAMAYDRYVSICKPLQYPTIMRKTTVSIFLILAWLLPASQVAVPAGLSANKKLCSFTLKAVFCNNTVYKLQCVVSSAQIIHDMVILLNIALLPVLFILFTYTRILIISYRSSREVRKKAAQTCLPHLLVLINFSCLCAYDVITVQLESDFPKTVRLIMTLQIVMYHPLFNPIMYGLKMKEISKHLKRLFFPAKII
>LOCXPOR81.322.HIT1.OR.2R.314.7tm_4.exons1.CM037570.1.Seriola_aureovittata
MRSNNSLNPLYFQLTLFSDYGPLRYLFFSLCLLVYMTIISANAVIILTVFLEKSLHQPMYIFICCLSLNSLYGSAGFFPRFLMDILSDTHLISRPFCFIQIYVIYTYASNELTILGIMAYDRFVAICQPLHYHSKMTFRMVRHLLGFAVLYPAFACGLCVYLSVRLPLCGNKLHRILCSNWSVVRLSCVDTTVNSIVGRILTLTTVFLPLLFVLYTYLHILLVCSRSSSEFRGKALQTCLPHIMTFVTFSFSLFCELSLSRLEAHQVNPFVIVVLSLEFLIIPPINNPLVYGLNLPQIRGVVFRFFKMRKIVPA
>LOCXPOR81.323.HIT1.OR.2R.314.7tm_4.exons1.CM037570.1.Seriola_aureovittata
MRSNNSLNPLYFQLTLFSDYGPLRYLFFSLCLLVYMTIISANAVIILTVFLEKSLHQPMYIFICCLSLNSLYGSAGFFPRFLMDILSDTHLISRPFCFIQIYVIYTYASNELTILGIMAYDRFVAICQPLHYHSKMTFRMVRHLLGFAVLYPAFACGLCVYLSVRLPLCGNKLHRILCSNWSVVRLSCVDITANNILGRIVTVTTIFLPLLFVLYTYLHILLVCSRSSSEFRGKALQTCLPHILTFVTFSFSLFCELSLSRLEAHQVNPFVIVVLSLEFLIIPPINNPLVYGLNLPQIRGVVFRFFKMRKIVPA
>LOCXPOR82.324.HIT1.OR.2R.311.7tm_4.exons1.CM037570.1.Seriola_aureovittata
FVLAMYGNMGQLKYLYFTLALLFYVSVILANTVVIIIIYMNRNLHEPMYLFLCSLFVNEIYGSTSMLPCLMVHILSEAHDISAFYCFLQIFNIHSYVGVEFGTLTMMAYDRYVCICKPLHYNAIMTKRKVQVVILVIWIVSFVEVGVLLYFTIRMKRCRTVINKVFCTHHLVVELSCSPDRTVSLVHDLVFGLIMTVVGPVSYITYSYIQILRVCLKGSKETKMKALDTCTPHLVSIISVVFASFYILISQRFKSVPYPLCVALSMYVVTIQPLLNPVMYGLKLSKIRHACKNLLILKTSQLYIFMEYFNS
>LOCXPOR83.325.HIT1.OR.2R.300.7tm_4.exons1.CM037570.1.Seriola_aureovittata
FVFAMYGNMGQLKYLYFTLALLFYVSVILANTVLIIIIYLDRNLHEPMYLFLFSLFINEIYGSTSMLPCLMVHILSEAHDISAFYCFLQIFNIHSYVGVEFGTLTMMAYDRYVCICKPLHYNAIMTKRKVQTVILVIWIVSFVEVGVLLSFTIRMKRCRTVINKVFCAHHLVVELSCSPDRTVSLVHDLVFGLIITVAGPVSYITYSYIKILRVCLKGSKETKMKALDTCTPHLVSIISFVFACFYSLISQRFKSVPYPLCVVLSMYVVIIQPLLNPLMYGLKLSKIRQACKDLLTLKTS
>LOCXPOR84.326.HIT1.OR.2R.300.7tm_4.exons1.CM037570.1.Seriola_aureovittata
FVLAMYGNMGQLKYLYFTLALLFYVSVILANTVVIIIIYMNRNLHEPMYLFLCSLFINEIYGSTSMLPCLMVQILSEAHDISAFYCFLQIFNIHSYVGIEFGTLTMMAYDRYVCICKPLHYNAIMTKRKVQVVILVIWIVSFVEVGVLLSFTIRMKRCRTVINKVFCAHHLVVELSCSPDRTVSLVHDLVFGLIITVAGPVSYITYSYIQILRVCLKGSKETKMKALDTCTPHLVSIISVVFASFYILISQRFKSVPYPLAVALSMYVVTIQPLLNPLMYGLKLSKIKHACKNLLILKTS
>LOCXPOR85.327.HIT1.OR.2R.300.7tm_4.exons1.CM037570.1.Seriola_aureovittata
FVFAMYGNMGQLKYLYFTLALLFYVSVILANTFLINIIYSDRNLHEPMYLFLCSLFINEIYGSTSMLPCLMAQILSDTHEISAFYCFLQIFNIHTYVGIEFGTLTIMAYDRYVCICKPLHYNSIMTKRKVQTVILAIWITAFVDVGVLLSFTIRMKRCRTVINKVFCAHHLVVDLSCSPDRTVSLVHDLVFGLIITVAGPVSYITYSYIQILRVCLKGSKETKMKALDTCTPHLVSIISFVFACFYSLISQRFKSVPYPLCVVLSMYVVIIQPLQNPVMYGLKLSKMRQACKDLLTLKTS
>LOCXPOR86.328.HIT1.OR.2R.313.7tm_4.exons1.CM037570.1.Seriola_aureovittata
MSNTSSIVVFSLSGFNATVNYRVTLFFLTLLCYGLIFVVNVSLILIIILDENLHEPMYICLCNLCINGLYGTAGFYPKFVSDLLSDIPVISYAGCLLQVFVIYSYVKVDFSVLVLMAYDRCVAICRPLEYHSVMSVRRTAVLVSLSWLVPLCCEVMIVSLTSRLKLCGSRIQKLYCENWSIVKLACSSTTANDILGLLFISFYIGHVLFIVCSYVQLVKSALKSREGRRKFTQTCVPHLLCLLNVTAALLFDLMYSRYGSASVLQSLKNFMAIQFLIIPPLLNPVIYGLILTKIRSRMISLFMMAGQRVKLRL
>LOCXPOR87.329.HIT1.OR.2R.310.7tm_4.exons1.CM037570.1.Seriola_aureovittata
MENSTLSFYFNLTMFMNIGHHRYPAFVFCLLLYVFIVSANLVIILVISRERTLHEPMYMFIAFLSFNSLYGSTGFFPRFLMDLLSDTHLISRSACFTQIYVIYTYASYEVTILGIMAYDRYVAVCHPLHYHRKMSRKTVYTLAFFAWVFPACNLTVSTIVIVRLPLCGNNIHKVYCASWNIVKISCFTTSVNNVIAMLGAISMAFLPFSFILYTYLRIVIACWMNSSEIKGKVLHSCFPHIISFVTYSITSFIDTALGRQNLKEINPFVAVILSLEFVVIPPVLNPLVYGLKLPEIRRHIFRMLCGKTPN
>LOCXPOR88.330.HIT1.OR.2R.304.7tm_4.exons1.CM037570.1.Seriola_aureovittata
MENSTLSFYFNLTMFTNIGHHRYPAFVFCLLLYVFIVSANLVIILVISQERTLHEPMYMFIAFLSFNSLYGSTGFFPRFLMDLLSDTHLISRSACFTQIYVIYTYASYEMTILGIMAYDRYVAVCHPLHYHRKMSRKTVFSLVAMAWVFPGFVLTACISLSAGLPLCGNEIQKVFCANWNVVKLSCVSTTVNNIVGMLLTIATVFLPLFYVLYTYLRIVAVCWKKSAEFKGKVLQSCLPHMVSFVIYSITGFCDIALGRYNLEEINPFVAVILSLEFVILPPVLNPLVYGLKLPEIRRHSLRML
>LOCXPOR89.331.HIT1.OR.2R.304.7tm_4.exons1.CM037570.1.Seriola_aureovittata
MDNVSIVRIFTLSGINETMNYRLTIFALTLLYYCVILFFNISLITIIIVDENLHEPMYILLCSFCINGLYGTTGFYPKFLLDLLSSSQEISYEGCLVQAFVMYSCACCDLSILAVMAYDRYLAICRPLHYHSFMSKRKLSALVCFSWLTPFCIFSISIILTSNLKLCGSKIQKLFCVNWIIVKLACSDTDTVSNNIISYATIFIYVFHGFFIIWTYMHLIRTCVKSTDDRIKFMQTCVPHLISLVTFLVVIVFDLMYMRFGSTDLPQSLQNFISIEFLLIPPLMNPLIYGFKLTKIRHKILCLI
>LOCXPOR90.165.HIT1.OR.2R.311.7tm_4.exons1.CM037570.1.Seriola_aureovittata
MENNTYPPYFNLTMFVNIGSYRYPTFVLCFLLYAFIISANLVIILVIAQEKTLHEPMYIFIMCLSINSLYGSAGFFFRFLRDLLSDTHLIPRSACFTQIYVIYTYASYELTILGIMAYDRYVAVCQPLHYHNKITSKMVSKLIALAGIYPAFSVAVCVYLASILPLCGNKIPKLFCANWPVVKLSCVPTVLNNLIGMLVSTSTVFLPLAFVLYTYVRIFLVCRKRSLEFKSKVIQSCMPHIVTFVNYSITVFCDVALSRINLEELNPFLGIILSLEFVVIPPILNPLVYGLKLPEIRKLIFRMLSCSKPDK
>LOCXPOR91.166.HIT1.OR.2R.307.7tm_4.exons1.CM037570.1.Seriola_aureovittata
VMENVSVDTLFTLSGLNFTLEQRITLFFLTLLWYIMILLGNIAIIVAIIVDKNLQEPMYIFLCNLCFNALYGTAGFYPKFLLDLLTSHVISYAGCMLQGFVIHSSVCGDFSILALMAYDRYVAICRPLVYQSVMTKQRISIFVLFSWLLPLYCMFMNTATLLGSRLCGSHINRIYCVNWMITSITCSPPKANSAVSYFNVLFYFGHFVFIFWSYLYLIRTAISSKEKWGKFMQTCLPHLISLITFTTTVLLDLLYMRFGSLDLSQDLNNFMAMEFLLIPPAMNPFIYGFKLTKIRNKFLNLVYIKRK
>LOCXPOR92.167.HIT1.OR.2R.309.7tm_4.exons1.CM037570.1.Seriola_aureovittata
MDNVSVIRILYLSGLNETRSHRFPLFTLTLLCYCVILLVNICLIATIILDKNLHEPMYILLCTFCMNGLYGTTGFYPKFLWDLLSPLHIISYSGCLVQALVMYSFACSDLSILAVMAYDRYVAICRPLEYHSIMSKQRLFKLVCFSWLTPFCIIATNISLTSRLKLCSPYIARLFCVNWVIVTLACFPTQTIINNIVAYITIIIYVFHGFFIVWSYMYLIKTCVNSIENRAKFMQTCVPHLFSLLTFLLTILFDVMSMRFSSKDLPRNLQNFVAIEFLVIPPIMNPLIYGFKLTKIRNRILNVITLKTK
>LOCXPOR93.168.HIT1.OR.2R.309.7tm_4.exons1.CM037570.1.Seriola_aureovittata
MDNVSLITMFFLSGLNETRSHRFPLFTLTLLCYCVILLVNICLIATIILDKNLHEPMYILLCTFCMNGLYGTTGFYPKFLWDLLSPLHIISYSGCLVQALVMYSFACSDLSILAVMAYDRYVAICRPLEYHSIMSKQRLFKLVCFSWLTPFCIMAVNIFLTSRLKLCSPYVTRLFCVNWIIVTLACFPAQTIINNIVAYITIIIYVFHGFFIVWSYMYLIKTCVNSIENRAKFMQTCVPHLFSLLTFLLTILFDVMSMRFGSKDLPRNLQNFVAIEFLVIPPIMNPLIYGFKLTKIRNRILAHVTFKIK
>LOCXPOR94.169.HIT1.OR.2R.315.7tm_1.exons1.CM037574.1.Seriola_aureovittata
MSYANQSQTINLNITGQQYQGLLERVLFSTLIGMPCCVFLFINGTMLFTLRSKLVFRETSRYILLYNLLFADTAQLAFSQLLYIIAACRIMLTYPVCGVLYMFTKLTNDISPLTLVVMSLERYVAVCFPLRHATIATIRNTAVAIIVVWAISLLNVFTRILLLLNFPFEDLESLQIKDVCSSTTMLLESITDHYDKAYTYCLFVSATVAIISSYIGVMIAARSASADTASAHKARNTLLLHLVQLGLSLFSTMHNSIVQSLSTIMQRLAIVRIKSVFYVFIYILPRCLTSLIYGLRDQTIRPILLYHLCCRLTLS
>LOCXPOR95.170.HIT1.OR.2R.318.7tm_1.exons1.CM037574.1.Seriola_aureovittata
MSYANQSQTLNIINLNITGQQYQGLLERVLFSTLIGMPCCVFLFINGTMLFTLRSKLVFRETSRYILLYNLLFADTAQLAFSQLLYIFAACRIMLTYPVCGVLCMFTRLTNDISPLTLVVMSLERYVAVCYPLRHATIATIRNTAVAIIVVWAISLLNVFTRILLLLNFPFKDLESLQMTDVCSDIQMLLDPITDHYDKAYTYCLFVSATVAIISSYIGVMIAARSASADKASAHKARNTLLLHLVQLGLSLFSTMHNSIVQSLSTIMQRLAIVRIKSVFYVFIYILPRCLTSLIYGLRDQTIRPILLYHLCCRLTLS
>LOCXPOR96.171.HIT1.OR.2R.318.7tm_1.exons1.CM037574.1.Seriola_aureovittata
MSYANQSQTLNIINLNITGQQYQGLLERVLFSTLIGMPCCVFLFINGTMLFTLRSKLVFRETSRYILLYNLLFADTAQLAFSQLLYIFATCRIMLTYPVCGVLCMFTTLTNDISPLTLVVMSLERYVAVCYPLRHATIATIRNTAVAIIVVWAISLLNVFTRILLLLNFPFKDLESLQMTDVCSDIQMLLDPITDHYDKAYTYCLFVSATVAIISSYIGVMIAARSASADKASAHKARKTLLLHLVQLGLSLFSTMHISIVQSLSTIMQRLAIVRIKSVFYVFIYILPRCLTSLIYGLRDQTIRPILLYHLCCRLTLS
>LOCXPOR97.172.HIT1.OR.2R.315.7tm_1.exons1.CM037574.1.Seriola_aureovittata
MSYANQSQTINLNITGQQYQGLLERVLFSTLIGMPCCVFLFINGTMLFTLRSKLVFRETSRYILLYNLLFADTAQLAFSQLLYIFATCRIRLTYPVCGVLCMFTTLTNGISPLTLVVMSLERYVAVCYPLRHATIATIRNTAVAIIVVWAISLLNVFTRILLLLNFPFKDLESLQMTDVCSNIQMLLDPITDHYDKAYTYCLFVSATVAIISSYIGVMIAARSASADKASAHKARNTLLLHLVQLGLSLFSTMHTSIVQSLSTIMQRLAIVRIKSVFYVFIYILPRCLTSLIYGLRDQTIRPILLYHLCCRLTLS
>LOCXPOR98.173.HIT1.OR.2R.318.7tm_1.exons1.CM037574.1.Seriola_aureovittata
MSYANQSQTLNIINLNITGQQYQGLLERVLFSTLIGMPCCVFLFINGTMLFTLRSKLVFRETSRYILLYNLLFADTAQLAFGQLLYIFAAGRIRLTYPVCGVLVMLTKLTNDISPLTLVVMSLERYVAVCFPLRHATIATIRNTAVAIIVVWAISLLNVFTRILLLLNFPFEDLESLQIKDVCSDIQMLLDPITDHYDKAYTYCLFVSATVAIISSYIGVMIAARSASADKASAHKARNTLLLHLVQLGLSLLSTMHTSIVQSLSTIMQRLAIVRIKSVFYVFIYILPRCLTSLIYGLRDQTIRPILLYHLCCRLTLS
>LOCXPOR99.174.HIT1.OR.2R.323.7tm_1.exons1.CM037574.1.Seriola_aureovittata
MSYANQSQTLNIINLNITGQQYQGLLERVLFSTLIGMPCCVFLFINGTMLFTLRSKLVFRETSRYILLYNLLFADTAQLAFSQLLYIIAACRIMLTYPVCGVLVMLTKLTNEISPLTLVVMSLERYVAVCFPLRHATIITIRNTAVAIIVVWAISLLNVFTRILLLLNFPFKDLESLQMTDVCSDIQLLLDPITDHYDKAYTYCLFVFATVPIISSYIGVMIAARSASADKASAHKARNTLLLHLVQLGLSLFSNMHTSIVQSLSTTMQRLILVRINSVFYVFIYILPRCLSSLIYGLRDQTIRPILLYHLCCRLTLSHLSKD
>LOCXPOR100.176.HIT1.OR.2R.301.7tm_1.exons1.CM037574.1.Seriola_aureovittata
RGIPERVFFSTVTTVPCFVFLFINGAMLFTLRSKPVFRETSRYILLYNLLFADTVLLTHTQLLYIFAACRIRLMYPVCGVLTMLTNLTSVISPLTLMMMSLERYVAVCYPLRHATIITIRNTGVAIIVVWAFGSLNVLIRVLLLLDFPFEEHEGLQMTEFCSREKMMLGSLSDDYDKAHTCFLFISAGMAITCSYIGVMVAARSASTDKASARKARNTLLLYSVQLGLSLFSTIYNPLLIAISKVVNKIVLVRIQIVGYVCIVIFPRCLSTLIYGIRDQTIRPILIYHLCCRLKLSVIQSK
>LOCXPOR101.177.HIT1.OR.2R.323.7tm_1.exons1.CM037574.1.Seriola_aureovittata
ANQSQTNITVELQYQGLMERVLFSIMTTGPCCVFLFINGTMLFTLRSKPVFRETSRYILLYNLLFADTVHLALSQLLYLIAACRIRLIYPVCGVIVFLAELTTVISPLILVVMSLERYVAVCYPLRHATIITIKNTGVAIIVVWAFSSLSVLTRVLLLLNFPFAELENLQMKDFCGKESMLLDPMSDIYEKTFPCILFASAGVTVTCSYIGVMVAARSASTDKASAKKARNTLLLHLVQLGLSISSTIHNPFLTAISKVLDRIIIVRIQIILYVCIIIFPRCLSALIYGIRDQTIRPVLMYHLCCQWKRSPFLSHSTKAKISI
>LOCXPOR102.178.HIT1.OR.2R.353.7tm_1.exons1.CM037574.1.Seriola_aureovittata
KTNRTRFLLFLLSNYIKWLIFFMSLTFFSKMTNATQSETTFTGRGIPERVFFSTVTTVPCFVFLFINGTMLFSLRSKPVFRETSRYILLYNLLFADTLNLALSQLLYLIAACRIRLTYPVCGILVMLSNVTTEISPLTLVVMSLERYVAVCYPLRHATIITIKNTGVAIIVVWAFSSLSVLTRVLLLLNFPFAELENLQMKDFCGKESMLLDPMSDIYDRAYTYFLFVLGGVTVTCSYIGVMVAARSASTDKASAKKARNTLLLHLVQLGLSLSSTIQNPFLIAISKVLDRIIIVRIQIILYVCIIIFPRCLSALIYGIRDQTIRPVLMYHLCCQWKRSPFFSHSSTKAKISI
>LOCXPOR103.179.HIT1.OR.2R.323.7tm_1.exons1.CM037574.1.Seriola_aureovittata
ANQSQTNITVELQYQGLMERVLFSIMTTGPCCVFLFINGTMLFTLRSKPVFRETSRYILLYNLLFADTVNLAHSQLLYLIAACRIRMTYPVCGVLSFFGNLTTVISPLTLVVMSLERYVAVCYPLRHATIITIENTGVAIIVVWAFSSLSVLTRVLFLLNFPFDELDSLLMNDFCSAVAMLLGPLADDYDQTYTCILFVSTGMTVTCFYIGVMVAARSASTDKASAKKARNTLLLHLVQLGLSISSTICNPFLTAISKVLDRIIIVRIQIILYVCITIFPRCLSALIYGIRDQTIRPVLMYHLCCQWKRSPFLSHSTKAKISI
>LOCXPOR104.180.HIT1.OR.2R.324.7tm_1.exons1.CM037574.1.Seriola_aureovittata
ANQSHTNITVELQYQGLVGLVLFSILSTVPSCVFLFINGTMLFTLRSKPVFRETSRYILLYNLLFADTVNLAQSQLLYLIAACRIRLTYPVCGILVMLSNVTIEISPLTLVVMSLERYVAVCYPLRHATIITIKNTGVAIIVVWAFSSLSVLTRVLLLLNFPFAELENLQMKDFCGKESMLLDPMSDLYDRAYTYFLFVLGGVTVTCSYIGVMVAARSASTDKASAKKARNTLLLHLVQLGLSLSSTIHNPFLTAISKVLDRIIIVRIQNILYVCIIIFPRCLSALIYGIRDQTIRPVLMYHLCCQRKRSPFLSHSSTKAKISI
>LOCXPOR105.181.HIT1.OR.2R.322.7tm_1.exons1.CM037574.1.Seriola_aureovittata
QSQTNITVELQYQGLMGLVLFSIMTTAPSCVFLFINGTMLFTLRSKPVFRETSRYILLYNLLFADTVNLAQSQLLYLIAACRIRLIYPVCGILVMLSNVTIEISPLTLVVMSLERYVAVCYPLRHATIITIKNTGMAIIVVWAFSSLSVLTRVLLLLNFPFAELENLQMKDFCGKESMLLDPMSDLYDRAYTYFLFASAGVTVTCSYIGVMVAARSASTDKASAKKARNTLLLHLVQLGLSLSSTIHNPFLIAISKVLDRIIIVRIQIILYVCIIIFPRCLSALIYGIRDQTIRPVLMYHLCCQRKHSPFLSHSSTKAKISI
>LOCXPOR106.182.HIT1.OR.2R.317.7tm_1.exons1.CM037574.1.Seriola_aureovittata
NMMDTNQSQINITVGLQYQGLLGIVLFFIQTAVPSCVFLFINGTLLFTLRSKPVFRETSRYILLYNLLFADTVLLTNSQLLYIIAACRIRLIYPVCGAALMLSHLTTVISPLTLVVMSLERYVAVCYPLRHATIITIKNTELAIIVVWAFSSLSVLTRVLLILNFPFAELENLQMKDFCGKESMLLDPRSDIYEKTFTCFLFASAGVTVTCSYIGVMVAARSASTDKASAKKARNTLLLHLVQLGLSLSSTIHNPLLFSIPKSLDRVTTVRIQIVIYLCIIILPRCLSGLIYGLRDQTIRPVFMHLCCQWKRSPSLS
>LOCXPOR107.183.HIT1.OR.2R.319.7tm_1.exons1.CM037574.1.Seriola_aureovittata
SVMSLLKPQANITVSLQYQTSQEMMLFAMLSMGSSFCFLYINSVLLFTLRSKQVFCETSRYILLYNLLFADTTHLLSNLLLYLLASLRIRITYYACGALVLFSVFTATISPLTLAVMSLERYVAVCYPLRHATIFTMRSTGMAIALVWAFSFIHILIRLFMLLYVFTKIYLNLHLNDFCSKEAIFFAPIFDDFEEAYANTVFIFVGVAIIASYTGVALVARSASTDKASAKKALHTLLLHLIQLSLILISTLFSIIIVDIARTVERLSLMRVYNVCFVCLSILPRCLSALIYGLRDQTIRPVLMQNLCCGWRCSVFLNK
>LOCXPOR108.184.HIT1.OR.2R.323.7tm_1.exons1.CM037574.1.Seriola_aureovittata
MSYANHSQTNINLGLQYHGLMGIVLFSILTTVPCCVFLFINGTLLFTLRSKSVFHATPRYILLYNLLFADTVLMAQSQLLYLLAACRVKLMYPVCGVLTMLASLTTVISPLTLMVMSLERYVAVCYPLRHATIITIRSTGVAIIVVWAFSSLNVLTRVILILDFPFEELESLQMDDFCSDIAMLLDPVSDLYDRAYTYFLFVLAGMTVTCSYIGVMVAARSASTDKASAKKARNTLLLHLVQLGLSLLSTMHNSLLIAISKTVTRIVIVRVQIVVYVCVILFPRCLSALIYGLRDQTIRPVLMYQLCCRLKLSVLPAKAEVSI
>LOCXPOR109.185.HIT1.OR.2R.319.7tm_1.exons1.CM037574.1.Seriola_aureovittata
NQSLTNSTAEQQYQGILERALFSILTTVPCCVFLFINGTLLFTLRSKSLFHVTPRYILLYNLLFADTVLMAQSQLLYLLVACRVKLMYPVCGVLIMLANLTTVISPLTLMVMSLERYVAVCYPLRHATIITIRSTGVAIIVVWAFSSLNVLTRVILILDFPFEELESLQMDDFCSDIAMLLDPVSDLYDRAYTYFLFVLAGMTVTCSYIGVMVAARSASTDKASAKKARNTLLLHLVQLGLSLLSTMHNSLLIAISKTVTRIVIVRVQIVVYVCVILFPRCLSALIYGLRDQTIRPVLMYQLCCRLKLSVLPAKAEVSI
>LOCXPOR110.188.HIT1.OR.2R.316.7tm_1.exons1.CM037574.1.Seriola_aureovittata
NQSLTNSTAEQQYQGILERALFSTLTTVPCCVFLFINGTMLFTLRSKPVFRETSRYILLYNLLFADTVQMTLSQLLYIIAACRIRLTYPVCGVLTMIADLTNEVSPLTLMVMSLERYVAVCYPLRHATIITIRSTGVAIIVVWAFCSLNVLTRVILLLEFPFEELESLQMKDFCSDIAMLIGSMSDHYDKAYTCFLFISATVAITSSYIGVMIAARSASTDKASARKARNTLLLHLVQLGLSLSSTIYNPILIALSRIVKRLVFVRVQNVFYMCIFLFPRCLSSLIYGIRDQTIRPVLVYHLCCRLKLSVVPAKAE
>LOCXPOR111.189.HIT1.OR.2R.309.7tm_1.exons1.CM037574.1.Seriola_aureovittata
MSYATQFHTNITVELQYQGLLERAIITTLTTVLCCVFLFINGTMLFTLRSKPVFYETSRYILLYNLLLADTAQLVQSQVLYLLAAYRIKLTYPVCGFLSLFANLVTVVSPLTLVVMSLERYVAVCYPLRHATIITIRSTGVAIIVVWAFSSLSLLIRIFLLLNFPFDELDSLLMNDFCSAVAMLLGPLADDYDQAYTCILFVSAGVAIISSYIGVMVAARSASADKASAQKARNTLLLHLVQLGLSLFSTMFNPLLAGLSRILSRIVLVRIVNFFYVCIVISPRCLSALIYGLRDQTIKPILMYYLCCR
>LOCXPOR112.190.HIT1.OR.2R.299.7tm_1.exons1.CM037574.1.Seriola_aureovittata
MSNATQSQANITIGLGLLERVMLSTLTTVPCFIFFFINVNMLFTLRSKLVFRETSRYILLFNLVFADTVQMALSQLLYILSVCKIMLSYPMCGLMVMIANLTNEISPLTLVVMSLERYVAVCYPLRHATIITIRNTGVAIIVVWAFCSLNVLTRVILLLHFPFEELESLQMKDFCGTLVMFLGPLSDDYDKAYTCFVFISATVAITCSYIGVMIAARSASTDKASAHKARNTLLLHLVQLGLSLSSTMHNSLLIAVSKTVTRTVLVRILNVFYVFIIMLPRCLSALIYGLRDQTIRPVL
>LOCXPOR113.191.HIT1.OR.2R.312.7tm_4.exons1.CM037574.1.Seriola_aureovittata
MENYTFNSFTLQLEGLKVTQVSVYPVFFFFFFSYLLIILVNFGIVVLVFIDKNLHQPMYLLFCNLPINDIVGNSIMVPRLLSDILLPPSERFISYYECVVQAFTTHMFGTTSHTVLMIMAFDRYVAICNPLRYAAIMTNKMVIKLTVSAWGVAFVLVGILLGLTIRLNRCRTMITNPFCDNASLFKLSCESVFINNVYGLTFTVVLFTASIGSIVLTYTKITVVCLTSKNKTLNSKALKTCSTHLFVYLIMFLCGMLIIILHRFPQYSDYRKLSAILFHIIPGSLNPIIYGVQSKEIKKFLSNLLQSRKILP
>LOCXPOR114.192.HIT1.OR.2R.305.7tm_4.exons1.CM037574.1.Seriola_aureovittata
MENQSFISDILILEGLKVTPHSSSTAFILLLLVYIFIMVSNLGLVILIFSSRSLHQPMYLLFCNMSINDVFGATIIIPHVLRDLLLSDSERYIHYISCVTQAFCVHLYGSTSHTVLMIMAFDRYVAICNPLRYSTIMTNRMVVNLSVAAWTVALVMVSILLGLSIRLSRCRSVISNLFCDNASLFKLSCESVLINQVYGLGYTVVLLGSSIGSVTLTYLKIAAVCLSSKNKVLNSKALHTCATHLTVYVLLLVSAFIIVILHRFPQLSDHRKVAAILGEVVLPALNAVIYGLQIKEIRQRIISVF
>LOCXPOR115.193.HIT1.OR.2R.313.7tm_4.exons1.CM037574.1.Seriola_aureovittata
MRNQTLREDVLLIEGIKISPQFLFPTFILLLLVYIFIMVSNLGLVILIFSSRSLHQPMYLLFCNMSINDVFGATIIIPRFLRDLLLSDSERYIHYISCVTQAFCVHLYAGASHTVLMIMAFDRYVAICSPLRYSTIMTNRMVVNLSVAAWGTALVCVSILLGLSIRLSRCRSVIFNPFCDNASLFKLSCESLLINQVYGLGYTVVLLGSSIGSVTLTYLKIAAVCLSSKNKVLNSKALQTCATHLTVYVLLLGSGFLIVLLHRFPQLSDHRKVVAIQREVVLPALNAVIYGLQIKEIRQRIISMFHCSKMIQM
>LOCXPOR116.194.HIT1.OR.2R.310.7tm_4.exons1.CM037574.1.Seriola_aureovittata
MENQSFISDILILEGLKVTPHSSSTAFILLLLVYIFIMVSNLGLVILIFSSRSLHQPMYLLFCNMSINDVFGATIIIPHVLRDLLLSDSERYIHYISCVTQAFCVHLHASASHTVLMIMAFDRYVAICNPLRYSTIMTNRMVVNLSVAAWGTALVLVAILLGLSIRLSRCRSFVSNLFCDNASVFKLSCESVLINQVYGLGYTVVLLGSSLGSVTLTYLKIAVVCLSSKNKVLNSKALHTCATHLTVYVILLVSAFIIVILHRFPQLSDHRKVASVLGHVALPALNAVIYGLQIKQVRQRITAVFHRNKV
>LOCXPOR117.195.HIT1.OR.2R.301.7tm_4.exons1.CM037574.1.Seriola_aureovittata
QTDILQLEGLKVTPQSSIPAFILLLLIYVFIMVSNLGLVVLITMETSLHQPMYLLFCNMSVNDAFGASTIIPRLLSDVFTPSSERHISYIDCAVQAFCAHFHASATHTVLMIMAFDRYVAICNPLRYAAIMTNSMVVKLSVSAWAVALIMVLILVGLSVRLSRCRWIIFNPFCDNASLFKLSCESVLINQVYGLGYTVVLLGSSLGSVTLTYLKIAAVCLSSKNKVLNGRALQTCATHLAVYIIMFVSGSIIIILHRFPDLSDERKLASIMFHVVPPAMNAVIYGLQIKAVREKLVIMFTR
>LOCXPOR118.196.HIT1.OR.2R.318.7tm_4.exons1.CM037574.1.Seriola_aureovittata
MENQTFNADIISIEGLKVIPQSSTPAFILLLLIYIFIMASNIGLVVLISMETSLHQPMYLLLCNMNINDVFGATVVIPRLLSDLFTPIMQGYTHYIECVVQAFAAHFHAGTSHTVLMIMAFDRYTAICNPLRYAAIMTHRMVVKLSVGAWVAAFISVAILLGLTIRLTRCRRVIFNPFCDNASLFKLSCQDLLINHIYGLGSAVVILGSSLCSIAFTYLRIAIMCFSSKNKALNSKALQTCATHLAVYIIMMVASFTPMIMHRRPEWADSGKVASVMFHVVPPALNPIIYGLQCKELKHKIVSMFHRNKVTNRKSLHK
>LOCXPOR118.196.HIT1.OR.2R.302.7tm_4.exons1.CM037574.1.Seriola_aureovittata
FMETFPVCDFIPVKHADNLVFELFTLQPIDNGVQGRGDDVEHDGRHFPTVRPLRATVHDHGGEGCYHHDDIHGQVCGAGLQRLAVQRLVFAAETHDGDPQVGERDAAEGGAQDDHGAAEAVDVVDEKVLAGELEQGGVVTERVEYNPPAARQADGEAQEDRNGDEGRHPSAHRQLHHHPVGHDGGVTQGVADGGVPVEGHDHEHRVRGACVEVSGERLNDALDVMSVALHDGSEEVAQQARDDDGRPEHVVDIHVTEEQVHGLVEARLHGDQDHQADVGRHDEDVDEEEEDEGGGGGLGDDL
>LOCXPOR120.197.HIT1.OR.2R.348.7tm_4.exons4.CM037574.1.Seriola_aureovittata
MEVLLFDVSGQSPRDSYLPLSTNHRSSSVNETWQPDGVDFFIIQGLANLGEKKMIVFVFLLLGYIIILGGNSMIIFVATTDPKLTSPMYFFLYNLSLVDMVYTTTTIPNMLSSFLSDVTTISVPGCFTQMFVFIQFAVTGRAILTVMAYDRYMAICNPLRYSAVMTRPVQLLLVGGAWVFGALCTLPASVLAWQRPYCGPNVIRHAWCDPSSLRRLVCGNTSVDNIVSITFALVALLTTGVLILTSYILIGVSISRMGVAQRLKAFTTCTAHLTVVSISYTAASFVYISYRVGNFRPEVRMIVSVLYSALTPFLNPMIYSLKNKELKDSIRRTLSRFRPAAVSATKDV
>LOCXPOR121.200.HIT1.OR.2R.324.7tm_4.exons1.CM037574.1.Seriola_aureovittata
LSLISDVCSFRLMENYTYNSLTLQLEGLNLSKDSVYPVFLFCFFSYLFIMFVNVGIAFLVFIDKNLHQPMYLLFCNLPINDIVGNSIMVPRLLVDMLLPPSERLISYYECVVQAFTTHMFGTTSHTVLMIMAFDRYVAICNPLRYAAIMTNKMVIKLTVSAWGVAFVLVGILLGLTVRLNRCRSMIMNPYCDNASLFKLSCESVFINNVYGLTFTVVLFTASIGSIVLTYTKITVVCLTSKNKTLNSKALKTCSTHLVVYLIMLISGFIVIILHRFPQYSDYRKLSAILFHIIPGSLNPVIYGVQSAEICKSLSKLFRSKLVVP
>LOCXPOR122.201.HIT1.OR.2R.333.7tm_4.exons1.CM037574.1.Seriola_aureovittata
MDFMTLPVALTSLFCPFSLMENYTYNSFTLQLEGLNVSKDSTYAVFIFLLFSYVLIMVTNVGIAVLIFIDKNLHQPMYLLFCNLPLSDILGNSIFFPRLLIDMLRPPSERLISYYECVVQAFTTHMFGTTSHTVLMVMAFDRYVAICNPLRYAAIMTNKTVIKLTVSAWGVAFVLVGILLGLTIRLNRCRTVIRSPYCNNAALFKLSCESALINDVYGITFTVVLFTASIGSMVLTYTKITAVCLTSKNKSLNSKALKTCSTHLVVYLIMVFNGITIITLYRFPQYSDYRKLCSILFHIIPCSLNPIVYGVQSKEIRKFLSKLFVSPKVLPLL
>LOCXPOR123.202.HIT1.OR.2R.324.7tm_4.exons1.CM037574.1.Seriola_aureovittata
LSLISDVCSFRLMENYTYNSLTLQLEGLNLSKDSVYPVFLFFFLSYLFILVANVGIAVLVFIDKNLHQPMYLLFCNLPFNDILGNSIMVPRLLIDVLRPPSERLISYYECLVQAFTSHMFGTTTNTVLMIMAFDRYVAICNPLRYAAIMTNTMVIKLTVSAWGVAFVLVGILLGLTVRLNRCRSMIMNPYCDNASLFKLSCESVYINNVYGLTFTVVLFTASIGSIVLTYTKITVVCLTSKNKTLNSKALKTCSTHLVVYLIMVFSGMSLIALHRFPEYADYRKLSSILFHIIPGSLNPIIYGMQSKEVRKFLSKLFEPKKILP
>LOCXPOR124.203.HIT1.OR.2R.300.7tm_4.exons1.CM037574.1.Seriola_aureovittata
NYTYNSFTLQLEGLNVSKDYVYPVFLFIFFSYLFVIVANIAIAVFVFLDKNLHQPMYLLFWNLSINDILGNSIILPRLLIDMLHPPSERLISYYECLIQAFTTHMFSTTAHTVLMIMAFDRYVAICNPLRYAAIMTNKMLVKLTVSAWGVAFVLVGILLGLTIRLNRCKTLIRSPYCDNAALFKLSCESVFINNVYGLTFTVVLFTGSIGSMVLTYTKITVVCLTSKNKSLNSKALKTCSTHLVVYLIMLFSGMCIIILHRFPQYADSRKFVAILYHIIPGSLNPIIYGMQSKEIRKFLS
>LOCXPOR125.204.HIT1.OR.2R.316.7tm_4.exons2.CM037574.1.Seriola_aureovittata
RLMENYTYNSIIIQLEGLNVSKGFVILLFLLLFFSYIFIIVANFAIAVLVFLDKNLHQPMYLLFWNLSINDILGNSIILPRLLIDMLHPPSERLISYYECVIQAFTIHMYGTTVQTVLMIMAFDRYVAICNPLRYTAIMTNKMLVKLTVSAWGVSFVLVGIMVGLTIRLNRCRTMIRGLYCSNAALFKLSCESVFINNVYGIIVTVVMFTASIGSMVLTYTKITVVCLTSKNKTLNSKALKTCSTHLVVYLIMLLSGTLTIILHRFPQYAEHRKVSSLLFQIIPSGLNPIIYGAQSKEIRKFLSKWFKPQKVFPTL
>LOCXPOR126.205.HIT1.OR.2R.324.7tm_4.exons1.CM037574.1.Seriola_aureovittata
FTCICCFYRLMENYTYNSFTLQLEGLNVSEDYVYTVFLFIFFSYLFIIVVNGGIVVLVFLDKNLHQPMYLLFWNLSINDILGSSIILPRLLIDMLHPPSDRLISYYECVIQAFIIHMCGTTVQTVLMIMAFDRYVAICNPLRYAAIMTNKMLVKLTVSAWGVSFVLVGIMVSLTIRLNRCMTMIRGLYCSNAALFKLSCESVFINNVYGIIVTVVMFTASIGSMVLTYTKITVVCLTSKNKSLNSKALKTCSTHLVVYLIMLFSGTLTIILHRFPQYTEHRKISSLLFQIIPSGLNPIIYGAQSKEIRKFLSKWFEPQKGFPML
>LOCXPOR127.206.HIT1.OR.2R.321.7tm_4.exons1.CM037574.1.Seriola_aureovittata
LFLFFRLMENYTYNSFTLQLEGLNVSKGFVILLFLFIFFSYLFIIVANIAMAVLVFLDKNLHQPMYLLFWNLSINDILGSSTILPRLLVDMLHPPSERLISYYECVIQAFTIHMFSTSVHTVLMIMAFDRYVAICNPLRYAAIMTNKMLVKLTVSAWGVSFVLVGILLGLTIRLNRCKTMIRGLYCSNAALFKLSCESVFINNVYGLTFTVVLFTGSIGSMVLTYTKITVVCLTSNNKSLNSKALKTCSTHLVVYLIMLLSGMFMIILHRFPEYAEYRKISSLLFQIIPSGLNPIIYGAQSKEIRKFLSKWFEPQKSFPTL
>LOCXPOR128.207.HIT1.OR.2R.314.7tm_4.exons1.CM037574.1.Seriola_aureovittata
MENYTYNSIIIQLEGLNVSKGFVNLLFLLLFFSYLFIIVANFAIAVLVFLDKNLHQPMYLLFWNLSINDILGNSIILPRLLIDMLHPPSERLISYYECVIQAFTIHMYGTTVHTVLMIMAFDRYVAICDPLRYTAIMTNKMLVKLTVSAWGVAFVLVGILLGLTIRLNRCRTMIRGLYCSNAGLFKLSCESVFINNVYGLTFTIVMFTGSIGSMVLTYTKITLVCLTGKNKSLNSKALKTCSTHLVVYLIMLLSGMFMIILHRFPQYAEYRKISSLLFQIIPSGLNPIIYGAQSKEIRKFLSKWFKPQKVFPTL
>LOCXPOR130.208.HIT1.OR.2R.322.7tm_4.exons1.CM037574.1.Seriola_aureovittata
FTCICCFYRLMENYTYNSFTLQLEGLNVSEDYVYTVFLFIFFSYLFIIVVNGGIVVLVFLDKNLHQPMYLLFWNLSINDILGSSIILPRLLVDMLHPPSERLISYYECVIQAFIIHMCGTTVQTVLMIMAFDRYVAICNPLRYAAIMTNKMLVKLTVSAWGVSFVLVGIMVSLTIRLNRCMTMIRGLYCSNAALFKLSCESVFINNVYGIIVTVVMFTASIGSMVLTYTKITVVCLTSKNKSLNSKALKTCSTHLVVYLIMLFSGTLTIILHRFPQYAEHRKISSLLFQIIPSGLNPIIYGAQSKEIRKFLSKWFEPQKGFP
>LOCXPOR130.209.HIT1.OR.2R.324.7tm_4.exons1.CM037574.1.Seriola_aureovittata
FTCICCFFRLMENYTYNSFTLQLEGLNVSEDYVYTVFLFIFFSYLFIVVVNAGIAVFVFMDKNLHQPMYLLFWNLSINDILGNSIILPRLLVDMLHPPSERLISYYECVIQAFTIHMSNTTAHTVLMIMAFDRYVAICNPLRYAAIMTNKMLVKLTVSAWGVAFVLVGIMVGLTIRLNRCRTMIRGLYCSNAGLFKLSCESVFINNVYGLTFTVVLFTGSIGSMVLTYTKITVVCLTSKNKSLNSKALKTCSTHLVVYLIMLFSGLCVIILHRFPEYAEYRKISSILFHIIPSGLNPIIYGAQSKEIRKFLSKWFEPQKGFPTL
>LOCXPOR131.211.HIT1.OR.2R.322.7tm_4.exons1.CM037574.1.Seriola_aureovittata
ILTLTEHCHFCSFRLMENYTFNSFTLQMEGYKVTKNSMYPVFFMFFISYIVIMVMNVGISVLIFIDKNLHQPMYLLFCNLSLSDIIGSTNILPRLLSDILLPPSERLISYYECVVQAFTTQFFSTTSHTVLMIMAFDRYVAICNPLRYAAIMNNKMLIKLTVSAWGVAFVLVGILLGLTVRLNRCRTLITSPFCDNASLFKLSCESVFINNVYGITFTVVLVTFSIGSIVLTYTKITVVCLTSKNKSLNSKALKTCSTHLVVYLIMLFSGMISITLHRFPQYADYRKLSSILFVIVPGSLNTIIYGIQSKEIRKFLSEMFQS
>LOCXPOR132.212.HIT1.OR.2R.301.7tm_4.exons1.CM037574.1.Seriola_aureovittata
NYTYNSLTLQLEGLVVSEDSIYPAFLFLFFSYLFIMVTNVSMLVVIFMDKNLHQPMYLLYCNLSVSDIIGSTRILPRLLTDMLRPPSNRLISYYECVVQAFTSHMFGTTAHTVLMIMAFDRYVAICNPLRYAAIMNNKMVIKLTVSAWGVAFVLVGILLGLTVRLNRCRTLIKNPYCDNASLFKLSCESVFINNVYGLTFTVVLFTGSIGSIVLTYTKITVVCLTSKNKTLNSKALKTCSTHLILYLIMIFSGCIIITLHRFPQYSDYRKLSSILFVIVPGSLNPIIYGMQSKEIRKFLSE
>LOCXPOR133.213.HIT1.OR.2R.319.7tm_4.exons3.CM037574.1.Seriola_aureovittata
MENTTTVTPLKQPIVFELEGFHVPPGYSSFLFVLALFNYMVVLMGNGVVVCVIIIDKNLHRPMFVMICHLVVCDLLGATAVLPRLMMHFLTGERRIAHIPAIAQAFSVHTYGVATQTLLGAMAYDRYIAVCEPLRYHAIMTSARLHSCCGLAWFVALLCIAVLFAFHMNTPLCGNIIKHVYCSNRAILRLACRSTPINNIYGLSMSWSVSTGIFIIIAFSYFRILQASVKRSNVDSGVRSKAFQTCTSHLVVYVLYEIASVIIIVSHRFASASQDIKKFFSILFIIIPPAINPIIYGLVSKELRSSIIKHFTKQVFHKK
>LOCXPOR134.214.HIT1.OR.2R.300.7tm_4.exons1.CM037574.1.Seriola_aureovittata
NYTYNSFTLQLEGLNVSKDSVYPLFLFIFSSYLFIIVANVGIVVYVFMDKNLHQPMYLLFSNLAVNDILGSSIILPRLLIDMLRPPSERLISYYECVAQAFTIHMFSTTARTVLMIMAFDRYVAICNPLRYAAIMNNKMLVKLTVSAWGVAFVLVGILLGLTMRLNRCRTVIRSPYCDNAGLFKLSCESVFINNVYGLTFTAVLYTGSIGSMVLTYTKITVVCLISKNKSLNSKALKTCSTHLVVYLISLFSGMCIIILHRFPEYAESRRFITILYVIIPSSLNPIIYGMQSKEIRKFLS
>LOCXPOR135.215.HIT1.OR.2R.315.7tm_4.exons4.CM037574.1.Seriola_aureovittata
QVDENYTRVSEFVIVGFPSLQPEYFVLVAWFFFFLYVTTAVGNLLLVVMFTLERSLHEPMYIVMVSLALSDIGFATVALPKLIARYWWNDGSLGFHTCFFQMHMIHYFGSLNSLILLTMALDRYLAICFPLRYPTMMTNQTMAGLTLFCWGIAHIFPGISTISFTLMPFCGPNKIIHAFCDTMSLKSLVCVDTNRQYSLAFASAMFILYVPLAFIIFSYICIVISVLRMAKGQGRMKTFSTCATQGCIISIYYIPRFFVYVTPFIPNLTMTPDKRIATTIFYSLFPPVINPFIYCLRTKEIKQIFRRWLQKRKGV
>LOCXPOR136.218.HIT1.OR.2R.315.7tm_4.exons4.CM037574.1.Seriola_aureovittata
QVDENYTRVSEFVIVGFPSLQPEYFVLVAWFFFFLYVTTAVGNLLLVVMFTLERSLHEPMYIVMVSLALSDIGFATVALPKLIARYWWNDGSLGFHTCFFQMHMIHYFGSLNSLILLTMALDRYLAICFPLRYPTMMTNQTMAGLTLFCWGIAHIFPGISTVSFSLMPFCGPNKIIQAFCTTMSLKSLVCVDTSRQYSLAFASAMFILYVPLAFIIFSYICIVISVLRMAKGQGRMKTFSTCATQGCIISIYYIPRFFVYVTPFIPNLTMTPDKSIATTVFYSLFPPVINPFIYCLRTKEIKQIFRRWLQKRKGV
>LOCXPOR136.219.HIT1.OR.2R.315.7tm_4.exons4.CM037574.1.Seriola_aureovittata
QVDENYTRVSEFVIVGFPSLQPEYFVLVAWFFFFLYVTTAVGNLLLVVMFTLERSLHEPMYIVMVSLALSDIGFATVALPKLIARYWWNDGSLGFHTCFFQMHMIHYFGSLNSLILLTMALDRYLAICFPLRYPTMMTNQTMAGLTLFCWGIAHIFPGISTVSFSLMPFCGPNKIIQAFCTTMSLKSLVCVDTSRQYSLAFASAMFILYVPLAFIIFSYICIVISVLRMAKGQGRMKTFSTCATQGCIISIYYIPRFFVYVTPFIPNLTMTPDKSIATTVFYSLFPPVINPFIYCLRTKEIKQIFRRWLQKRKGV
>LOCXPOR138.221.HIT1.OR.2R.315.7tm_4.exons4.CM037574.1.Seriola_aureovittata
QVDENYTRVSEFVIVGFPSLQPEYFVLVAWLFFFLYVTTAVGNLLLVVMFTLERSLHEPMYIIMVSLALSDIGFATVALPKLIARYWWNDGSLGFHTCFFQMHMIHYFGSLNSLILLTMALDRYLAICFPLRYPTMMTNQTMAGLTLFCWGIAHIFPGISTINFSLMPFCGPNKIIQAFCTTMSLKSLVCVDTSRQYSLAFAVAMFILYVPLAFIIFSYICIVISVLRMAKGQGRMKTFSTCATQGCIISIYYIPRFFVYVTPFIPNLTMTPDKSIATTVFYSLFPPVINPFIYCLRTKEIKQIFRRWLQKRKGV
>LOCXPOR139.222.HIT1.OR.2R.327.7tm_4.exons1.CM037574.1.Seriola_aureovittata
MDLFNSALGKNITFVRPAYFIISGFIGIPNVKYYYVFLCFVYLVSVLGNTAVMAVIILDHNLRTPKYIAVFNLAFADLFGSSALVPKVLDIFLFNHHRIIYNNCLTFMFFCYTCLSMQALNLVALAYDRLVAIIFPLHYQVKVTHRFMFSLIASFWLFIITVTLIAVGLLTRLSYCQSVVVNSYFCDHGQIYKLACNDKTPNIVIGGLLPILILWFPLVFILVSYSCIGYALSKVATFQERLKAFKTCTAHLSLVIIYFLPILITFTMSAKIHPNARIINLSLTSVFPPMLNPIIYVLQTQEIKVSVKTLLKIRKQSKITVKKVMIK
>LOCXPOR140.223.HIT1.OR.2R.315.7tm_4.exons1.CM037574.1.Seriola_aureovittata
MNFFSSALGKNITFVRPAYFIISGFIGIPNIKYYYVFLLFVYIVSVLGNTAVMAVICLDHNLRTPKYIAVFNLAFADLFGSSAVVPKVLDIFLFNHHHIPFNDCFTFMFFCYTCLSMQALNLVALAYDRLVAIIFPLHYHVKVTHRFMFSLIASFWLFVITVSLIAVGFLTQLSYCKSVIIKSYFCDHGQIYRLACNDYSPSLVMSVLLPVLILWLPLVFILCTYLYIGYSLSKVATFQERLKAFKTCTAHLSLVAIYFLPILITFTYMEKINPNARIINLSLTSVFPPMLNPIIYVLQTQEIKESVKKLFRIRV
>LOCXPOR141.225.HIT1.OR.2R.317.7tm_4.exons1.CM037574.1.Seriola_aureovittata
MDLFNSALGKNITFVHPEYFIISGLSGIPNIKHYYLFLFFVYIVSVLGNTAVMAVIYLDHNLRTPKYVAVFNLAFVDLFGNSALVPKVLDVFLFNHHRIPYNDCLTYLFFCYTCLSMQSFNLVALSYDRLVAIIFPLHYQVKVTHRLMLSMIASFWVFVIIAVLIAVGLITRLSICESVVVNSYFCDHGQIYRLSCNDHFPNYVLSCLYPLLLFWLPLVFILVSYLYIGCTLAKVATFQQGLKAFKTCIGHLSLVAIYFIPLLITFTLMEKIHPNARIINLSLTSVFPPMLNPIIYVLQTQEIKESLKRLLKIRGKS
>LOCXPOR142.226.HIT1.OR.2R.313.7tm_4.exons1.CM037574.1.Seriola_aureovittata
MEFFNSALGKNITFVRPAHFLIRGFTGLPNIKYYYVFLFIIYLVSVLGNTMVMTVIVLDHNLRTPKYIAVFNLAFVDLFGSSALVPKVLDIFLFNHHHIPYNDCLTFMFFCFTCFSMQALNLVALAYDRLVAIIFPLHYHVKVTHRFMFSLIASLWLFAMTITLIAVCLLTRLSFCNSVVINSYYCDHGPTYRLACNDITPNRVIANLSPILILWLPLLFILVSYCYIAYALSKMSTVQERVKAFKTCTGHLSLVAIYFLPVIFVYFFWRTIHPNARMINLSLSAVIPPMLNPIIYVFQTQEIKESLKKLFKM
>LOCXPOR143.227.HIT1.OR.2R.335.7tm_4.exons1.CM037574.1.Seriola_aureovittata
MGLEEKAAIIFNATFVRPANFYLSGFSNIPHITYYYVFLCFVFIMTVLGNGLLLSVIYMIKTLHTPKYMIVFNLAFTDLCGSTALIPKLLDTFLFDRRYIVYEACLSYMFFVLLLASVQSWTLVTMAYDRFIAICFPLRYHSIVTKPAIAAMLLFTWIFLSSLVAFTVGIIDRLSFCGSVVVKSFFCDHAPVYRLACNDSSLNNIMAYVAFIIVLCCPLILIAITYVCISIALSRIASTEERLKAMKTCTSHLFLVAIFFLPVVGTNIAAVASYIHPNARIINSSLTHTIPALLNPIVYSLKTEEVLNSIRKLCKRYRLSNFTSSKKVNTSSRLY
>LOCXPOR144.228.HIT1.OR.2R.324.7tm_4.exons1.CM037574.1.Seriola_aureovittata
MSFLRTVLNDSVIIRPPGFYIIGFQSFPYISVYFIFLAFVYVVTVLFNCLVICVIAFNHRLHTPKFWAVVNLAVIDVFLNTCTIPSMIKIFLIKDNFIPFNLCLVQMYVYYTFVSLESYALAVLAYDRLIAICFPLRQNSVNTLRSMSCIVGLTWSFALGVTAFTTGIITRLSFCNSLRVFSYFCDYAPVFRLACNDYTMQWFAASFLTVLLLGGPFIFILLSYVTILVTVFRMKSLDSRVKALATCVEHIILVAVFYIPLITIFMIGFYLRLIDPDQRVLSLSLASCLPPCINPIVYSLKTKEIKVRVLALLRKNKIGTDHKK
>LOCXPOR146.229.HIT1.OR.2R.316.7tm_4.exons1.CM037574.1.Seriola_aureovittata
MSFLRTVLNDSVIIRPPGFYIIGFQSFPYISVYFIFLAFVYVVTVLFNCLVICVIAFNHRLHTPKFLAVVNLAVIDVFLNTCTIPSMIKIFLIKDNFIPFNLCLVQMFFYYVFGTLESYALAVLAYDRLIAICFPLRQNSVNTLRSMSCIVGLTWSFALGVTAFTTGIITRLSFCNSLRVFSYFCDYAPVFRLACNDYTMQWFAASFLTVLLLGGPFIFILLSYVTILVTVFRMKSLDSRVKALATCVEHIILVAVFYIPLLVIFMIGFYLRLIDPDQRVLSLSLASCLPPCINPIVYSLKTKEIKVRVLAFVRKK
>LOCXPOR146.230.HIT1.OR.2R.316.7tm_4.exons1.CM037574.1.Seriola_aureovittata
MSFLRTVLNDSVIIRPPGFYIIGFQSFPYISVYFIFLAFVYVVTVLFNCLVICVIAFNHRLHTPKFLAVVNLAVIDVFLNTCTIPSMIKIFLIKDNFIPFNLCLVQMFFYYVFGTLESYALAVLAYDRLIAICFPLRQNSVNTLRSMSCIVGLTWSFALGIIAFATGIITRLSFCNSLRVFSYFCDYAPVFRLACNDYTMQWSVASLLTFLLLIGPFTFILLSYVTILVTVFRMKSLDSRVKALATCVEHIILVAVFYIPLITIFMIGFYLRLIDPDQRVLSLSLASCLPPCINPIVYSLKTKDIKIRALALLRKK
>LOCXPOR147.231.HIT1.OR.2R.319.7tm_4.exons1.CM037574.1.Seriola_aureovittata
MSFLRTVLNDSVIIHPPGFYIIGFQSFPYISVYIIFLAFVYVVTVVCNILLVYIIAVDRRLHTPKFLAVGNLAVIDIMLNTSTIPGMIKTFLIKNNFIPFNQCLLQMYFHYAFAALESYALAVLAYDRFIAICFPLRQNLFNTLLIMTCIIGVTWMYCAGLLAYSTAIMTRLSFCNSVRVFSYFCDYAPVFRLACNDYSLQWSLASASLGNLIGPFTFIILSYLIIIVTVCRMKSVSSRMKALTTCIEHLILVAIFYIPIFSIFLFGLFLQAIDPDQRVLSLSLAVCIPPCINPIVYSLKTKEIKNRAHALIWRMKTNP
>LOCXPOR147.232.HIT1.OR.2R.319.7tm_4.exons1.CM037574.1.Seriola_aureovittata
MSFLRTVLNDSVIIHPPGFYVIGFQSFPYISVYIIFLAFVYVVTVVCNILLVYIIAVDRRLHTPKFLAVVNLAVIDIMLNTSTIPGMIKTFLIKNNFVPFNQCLLQMYFHYAFLALESYSLAVLAYDRFIAICFPLRQNLFNTLLIMTCIIGVTWMYCAGLLAYSTAIMTRLSFCNSVRVFSYFCDYAPVFRLACNDYSLQWSLASASLGNLIGPFTFIILSYLIIIVTVCRMKSVSSRMKALTTCIEHLILVAIFYIPIFSIFIIGLFIRAIDPDQRVLSLSLAVCIPPCINPIVYSLKTKEIKNRAHALIWRMKTNP
>LOCXPOR149.233.HIT1.OR.2R.319.7tm_4.exons1.CM037574.1.Seriola_aureovittata
MSFLRTVLNDSFIIHPPGFYVIGFQSFPYISVYIIFLAFVYVVTVVCNILLVYIIAVDRRLHTPKFLAVGNLAVIDIMLNTSTIPGMIKTFLFKDNFVPFNQCLLQMYFHYAFLALESYSLAVLAYDRFIAICFPLRQNLFNTLLIMSCIIGVTWMYCAGLLAYSTAIMTRLSFCNSVRVFSYFCDYAPVFRLACNDYSLQWSLASASLGHLIGPFTFIILSYLIIIVTVCRMKSVSSRMKALTTCIEHLILVAIFYIPIFSIFLFGLFIRAIDPDQRVLSLSLAVCIPPCINPIVYSLKTKEIKIRVLALIWRMKTNP
>LOCXPOR150.234.HIT1.OR.2R.308.7tm_4.exons1.CM037574.1.Seriola_aureovittata
MDNKTALTFTMTAYAVMENYKHWMFTVFLLLYLIIIILNIVLITVIHQNKELHQPMNVFSCMLSINEIYGSTALLPSVMAVLLSETYEISVKWCMAQVYFLHTYASAEFSILAVMGYDRYVAICYPLYYHSIMSNSKVVKLLALAGVYPIVVFGSFYSLTIQLGFCGKVMPKLYCVNMELVRNSCSPAPYISIVGLVLLLFLVVPQVLMIVFSYVQISRVCMKLSRESQYNALKTCIPHLLSLINYTIGSLFEIIQTRFNMSHVAVEARIFLSLYFIILPPIANPVLYGLGTQIVRVHILKLFIRYKI
>LOCXPOR151.236.HIT1.OR.2R.306.7tm_4.exons1.CM037574.1.Seriola_aureovittata
MKNLSEVTSFHLSDYYGMEDMKPVYFCMFLIIYLTIVAENIALIMVVYREKTLHEPMYLLLCNLAVNGLYGSTALLPAVLSKLLSHSYEISLPLCQTQIYAIHTFAITEFTILAAMSYDRYVAICYPLPYHAIMSQRLVKLIVFTWLYPMLAFLIVFILTLQLRFCERTIEKVYCVNYLLVKLACTDTSIMNIVGLLSVVLYTIPQLIMIFYSYAHILRICLLSFSKSRLKALRTCTPHLLAIINYSIGCFFEIAQSRFNVSHLPYETKLFLSLYFLIFPSILNPAIYGLSIQVIRVRLFGLFSRK
>LOCXPOR152.237.HIT1.OR.2R.305.7tm_1.exons1.CM037574.1.Seriola_aureovittata
MNDTREVTQTVSYQTPVKALLSMLPCLFFLYVNGVMLFALLRKPLLLESSRYILFGHLLFTDSLQLLVTMLLYIFAVTMVRMISYVCIIVTMLAAITVKMSPLNLAVMSLERYVAICFPLRHADITTTRTTGMAIAVMWTVASLESFTQLFLFVSIEKTSFTVSRFCTRNNIFRLQIYTTLNRAFTIMHFLLVSMIIIYTYIAIMITVKTASSHIRNASKAHRTVLLHLFQLCMCLTSTMFNMINTYGMWNINPAMAIHIQYALFLSLIIFPKCLSPLIYGLRDHTFRHVFKYYFTFGFRTTVRP
>LOCXPOR153.238.HIT1.OR.2R.309.7tm_1.exons1.CM037582.1.Seriola_aureovittata
VSDYTCVRFYVSTVSFSVLLFFNLIINWSIVREERLRRHARFVLVFHLLVSALVHLGMSSVFYYQIHLDARPGRSACLVMIIVLISSASNILLTLTVMALDRYCAVCHPMRYSASCTLGHWPWLLGVITWMLALVIPFTLLLQPDSQASRDDYHGECGQEKLRKGGLQKVVFIGLCTVLILYSYVRILVEGRRLGVLNRRNRAGCKTIALHGTQLAVYILPNFVSFVLTTLYERKFIQTETKELSAVVIFAFFSLAQCVAPVIYGLRKEELMEQLSHRFPCCSRYLKSVLGWTVRASWQHPHHRARYVP
>LOCXPTAAR1.55.HIT1.TAAR.2R.331.7tm_1.exons1.CM037562.1.Seriola_aureovittata
MMDGLKGAKLCYPELHNSSCRGLLRTRSEAVLLYMLLSSITVLTVALNLLVIISISHFRQLYTPTNLLLLSLATSDLLVGLLVMPVETVRFVESCWLLGDLMCALSYIIGFTLISASVGNMVLISIDRYVAICYPLQYPNKITRSRAEVCVCLCWACSLLYNGLILKDHLSQSDRHSSCDGECLVVINYIPGAIDLVLTFISPCSVIVTLYIRVFVVAVAQARALQSHITAVSGGSVRITAKKSEKKAARTLGVVILVFLMAFCPYYYPSLAGQDTSNSASWWPIVSMLLYFNSCLNPLIYAFFYRWFRKAIKFIVTLKILEQDSSQANIL
>LOCXPTAAR4.100.HIT1.TAAR.2R.334.7tm_1.exons1.CM037563.1.Seriola_aureovittata
SDLSQDQYCFPGSNASCVMAQFSVGTRISLYLLFASGILVTILGNGVVIVSIGHFKQLQNPTNVLVLSLALADLLVGVIVMPFSAIRTVHGCWFYGDDFCQLHSSFDMFLTTVSIFHLVCIAVDRQQAICNPLHYSRKITMSVACIMVYVSWALAALYSYGLLYSKANVAGLEEYMVSINCLGSCNLLFNPLWGILDSITAFFFPSTVMICLYTKIFIVAKEHVRKIGDMSHCSSDRGKGGFVKQSEHKAAKTLAIVLGAFILCWMPFFINSIIDAYTGFITPAAVFEAFVWLGYFNSTLNPVIYAFFYPWFKKCFYLIVSLKIFDPHSSTVKV
>LOCXPTAAR3.116.HIT1.TAAR.2R.324.7tm_1.exons1.CM037563.1.Seriola_aureovittata
MEPALCYESRNISCQRTIYPLPIRITLYMILGITVILTVCGNLLVTVSIAYFKQLHTPTNYLIASLAVSDLLLGVLVMFPGMIQCVETCWYFGDVFCNVYMSSDVMLCTASILNLSFISLDRHYAVCQPLLYRRKITVNVVLIMILLSWSVSAIIGFGMIFLKLNIWGVEEFYYNHVACEGGCVLFQSGLSSTVSSVLSFYIPGIIMLGVYLKIFLVAQRQLRSIQNAGTLTTSQTKATKTLAIIMGAFLSFWTPFFVCNIIDPFISYSTPPAVFETLVWVGYLNSTVNPLIYAFFYSWFRKALRLFTSGTVFKSDISETTLFT
>LOCXPTAAR4.125.HIT1.TAAR.2R.334.7tm_1.exons1.CM037563.1.Seriola_aureovittata
SDLSQDQYCFPGSNASCVMAQFSVGTRISLYLLFASGILVTILGNGVVIVSIGHFKQLQNPTNVLVLSLALADLLVGVIVMPFSAIRTVHGCWFYGDDFCQLHSSFDMFLTTVSIFHLVCIAVDRQQAICNPLHYSRKITMSVACIMVYVSWALAALFSYGLLYSKANVAGLEEYMVSINCFGSCYLLFNPLWGILDSIIVFFFPCTVMICLYTKIFIVAKEHVRKIGDMSHCSSDRGKGGLVKQSEHKAAKTLAIVLGAFILCWMPFFINSIIDAYTGFITPAAVFEAFVWLGYFNSTLNPVIYAFFYPWFKKCFYLIVSLKIFDPHSSTVKV
>LOCXPTAAR7.134.HIT1.TAAR.2R.310.7tm_1.exons3.CM037565.1.Seriola_aureovittata
LNSSCRLMPVTPEVVLIKTLLYCIAVLTVMLNLLLYLACLVFMQLQTPTNLLLLSLAVSDLLLGLVVMPTAVVLVQSCWFMDRITCALSYLLGLILTSTSVSTMVLISVDRYVAICEPLHYSSRMTTSRVKICVSVCWFYSVTYNLIIMKDHFSQMRTSDSCYQECAVTINYISGAVDLVLTFFGPVTVIIVLYTRVFVVAVSQARVMRSQTAGVKSNTVTVKKSEMRAVRTLGIVLFVFILCLCPYYTPSLAGQDTTVVESPVTIWLFFCNSSFNPLIYAFYYPWFRKTIKLIVSLQILQPGSCETKIM
>LOCXPTAAR5.136.HIT1.TAAR.2R.320.7tm_1.exons2.CM037570.1.Seriola_aureovittata
ELCFPQLLNTSCRRPQPPHSEALLVYILLFFISVLTAALNLLLIISISHFRQLHSPTNLILLSLAVSDFFVGLLVIPVESLMTGTCWVLGDLMCALYFLLPYTLISASVGSMVLISIDRYVAICDPLRYPTRVTVRVVTAAVCLCWLCSVVYSVAIMYDHLKQPGRYNPCHGECVVNVAGDADLAVAFVIPIAIITVLYMKVFAVAVSQARAMRSHTAAITVGYSMTLTARRSELKAARTLGVLVAVFLICYSPYYCLTMSGGNILVGSSTEAFISFVMYFNSCLNPLLYALFYPWFRKAVRLIVTLQILQPGSCEANVL
>LOCXPTAAR6.138.HIT1.TAAR.2R.320.7tm_1.exons2.CM037570.1.Seriola_aureovittata
ELCFPQLLNTSCRRPQPPHSEALLVYILLFFISVLTAALNLLLIISISHFRQLHSPTNLILLSLAVSDFFVGLLVIPVEILMTGTCWVLGDLMCALYFLLPYTLISASVGSMVLISIDRYVAICDPLRYPTRVTVRVVTAAVCLCWLCSVVYSVAIMYDHLKQPGRYNPCHGECVVNVAGDVDLAVAFVIPIAIITVLYMKVFAVAVSQARAMRSHTAAITVGYSMTLMVRRSELKAARTLGVLVAVFLICYSPYYCLSMSGGNILVGSSTEAFISFVMYFNSCLNPLLYALFYPWFRKAVRLIVTLQILQPGSCEANVL
>LOCXPTAAR7.56.HIT1.TAAR.2R.327.7tm_1.exons3.CM037570.1.Seriola_aureovittata
VSEDGAELCFPLLLNTSCRKPASPWPEAVLLNIVLSFISLLTVALNLLTNLSAEQLLQLHTPTNILLLSLAVSDFLVGLLLMPVEIILNTGCWFLGDLMCSLCNCLSLIITSTSVGDMVLISVDRYVAICDPLHYTTRVTERRVKLCVCLCWFCSVFYSSLIVKDDLTHPDRHDSCYGECVNVIDHTAGAVDLVLTFVLPITVIIVLYMRVFVVAVSQARAMRSHITAVTLQRSVAVTTKKSELKAARTLGVLVVVFLMCFCPLYVDALADDLPNNSSSSFVLYIFYLNSFLNPIIYALFYPWFRKVIKLVVTLQILKPGSREANVL
>LOCXPTAAR8.58.HIT1.TAAR.2R.328.7tm_1.exons3.CM037570.1.Seriola_aureovittata
VSDNGAELCFPLLLNTSCRKPASPWPEAVLLRIVLSSISLLTVALNLLTNLSAEQLLQLHTPTNILLLSLAVSDFLVGLLLIPGEIILYTGCWFLGDLMCSLYIYMTYIITSTSVGDMVLISVDRYVAICDPLHYTTRVTERRVKLCVYLCWFCSVFYSSLIVKDDLTHPDRHNSCYGECVNVIDHTAGAVDLVLNFVLPITVIIVLYMRVFVVAVSQARAMRSHITAVTLQRSVAVTTKKSELKAARTLGVLVVVFLMCFCPFYGISLAGDDLLTTFTASFVLYLFYLNSCLNPIIYALFYPWFRKVIKLVVTLQILQPGSREANVL
>LOCXPTAAR9.60.HIT1.TAAR.2R.326.7tm_1.exons3.CM037570.1.Seriola_aureovittata
VEDGAELCFPLLLNTSCRKPASPWPEAVLLNIVLSFISLLTVALNLLTNLSAEQLLQLHTPTYILLLSLAVSDFLVGLLLMPGEIILYTGCWFLGDLMCSLCNCLSLIITSTSVGDMVLISVDRYVAICDPLHYTTRVTERRVKLCVCLCWFCSVFYSSLIVKDELTHPDRHDSCYGECVMVFDHIAGAVDLVLTFVLPITVIIFLYMRVFVVAVSQARAMRSHITAVTLQRSVAVTTKKSELKAARTLGVLVVVFLMCFCPLYVDALADDLINDSSSAFVYHLFYFNSCLNPIIYALFYPWFRKVIKLVVTLQILQPGSREANVL
>LOCXPTAAR7.62.HIT1.TAAR.2R.326.7tm_1.exons3.CM037570.1.Seriola_aureovittata
EDGAELCFPLLLNTSCRKPASPWPEAVLLRIVLSSISLLTVALNLLTNLSAEQLLQLHTPTNILLLSLAVSDFLVGLLLMPVEIILNTVCWFLGDLMCSLYNYVSFIITSTSVGDMVLISVDRYVAICDPLHYTTRVTERRVKLCVCLCWFCSVLYNSLIVKDDLTHPDRHDSCYGECVIVIDHTAGAVDLVLTFVLPITVIIVLYMRVFVVAVSQARAMRSHITAVTLQRSVAVTTKKSELKAARTLGVLVVVFLMCFCPFYVVTLVGDDLINNSYSSCVLYIFYLNSCLNPIIYALFYPWFRKVIKLVVTLQILQPGSREANVL
>LOCXPTAAR10.64.HIT1.TAAR.2R.327.7tm_1.exons3.CM037570.1.Seriola_aureovittata
VSEDGAELCFPLLLNTSCRKPASPWPEAVLLHIVLSSISLLTVALNLLTNLSAEQLLQLHTPTNILLLSLAVSDFLVGLLLIPGEIILNTDCWFLGDLMCSLYIYMTFIITSTSVGDMVLISVDRYVAICDPLHYTTRVTERRVKLCVCLCWFCSVFHNSLIANDDLTHPDRHDSCYGECVFVSDHTAGAIDLFLTFVLPITLIIVLYMRVFVVAVSQARAMRSHITAVTLQRSVAVRTKKSELKAARTLGVLVVVFLMCFCPFYVDALADGLLNNSSSSFVYYLFYFNSCLNPIIYALFYPWFRKVIKLVVTLQILQPGSREANVL
>LOCXPTAAR11.68.HIT1.TAAR.2R.320.7tm_1.exons2.CM037570.1.Seriola_aureovittata
LEGTELCFPQLFNNSCRKTKRPHFEAMLIYILVSSISLLTVTLNLLVIISISHFRKLRNSTNLLLLSLAVSDFFVGLLMFFQIMLIDSCWFLGDLMCVLYQYLAYIITSASVGNMVLISADRYVAICDPMRYSTKVTQKTVQGCVCLCWTGSISLQSLNLKDNLKQPGRYNSCSGECIIGINYISGLADLILTFIVPITVIVVLYIRVFVVAVSQARAMRSQIAAVSLVTAKKSEIKAARALGVVVVVFLICFCPYYCVALTSPDNLMNTSSATFVISLIYVNSCLNPIIYAFFYPWFRKSVKLIVILKILQPDSCDANI
>LOCXPTAAR12.72.HIT1.TAAR.2R.298.7tm_1.exons3.CM037570.1.Seriola_aureovittata
VYVLLSSISLLTSALNLLISIVCPLMQLHSPTNLLILSLAVSDLLVGLLLMPVEIFFTEACWFLGELMCALYYVAVFTITSSSVGNMVLISIDRYLAICDPLHYTTRVTLGRTRICVCLCWICSVLYNSLILKDFLRQSSSQNSCYGECILVLSYITGAVDFVFTFIGPITVIIFLYMRVFVVAVSQAQAVRPHITGVTLQRSVRLTAKKSEMKAARTLGVVIVVFLICFCPYYSPSLVGQDIEDSSSSTPFVVWLLNFNSCLNPIIYAFFYPWFRKSIKVIVTLKILQPDSSDTKIL
>LOCXPTAAR13.74.HIT1.TAAR.2R.328.7tm_1.exons2.CM037570.1.Seriola_aureovittata
MKNIEEAELCFPQLLNSSCRKTMRPRSVSMLTYIILSSISVLTVTLNLLVIISISHFKQLHTPTNLLLLSLAVSDFFVGLLMSFQIVLIDGCWFLGDFMCVLYYVLDYIITSASIGTMVLISVDRYVAICDPLHYATKVTQKTVKVCVCVCWLCAAVCHSLLLMDNLTQPGRYNSCFGECVVVIDYVAGLVDLFLSFSGPVTVITLLYLRVFVVAVSQARAMRSHIAAVTLQGSVKVAAKKSEMKAARTLGVVIVVFLICLCPYFCVTLTGQDTLLNASSVAFVICLFYFNSCLNPIIYAFFYPWFRKSVKLIVTLQIMKPGSCEAKI
>LOCXPTAAR14.76.HIT1.TAAR.2R.326.7tm_1.exons2.CM037570.1.Seriola_aureovittata
LEDTELCFPQLLNSSCRKKKRSESEAVLVYIVLSSISLLTATLNLLVVISISHFKQLHTPTNLLLLSLAVSDFFVGLLMSFQILLSDGCWFLSDHMCTLHVVLDYIITSASVGTMVLISVDRYVAICDPLHYPNKVTVRGASICTCLCWLCSVLYNSLVIKENFAQPGRYNSCTGECVVVINHIAGIVDIVLTFIGPVTVIIVLYMRVFAVAVSQARAMRSHVAALKRQRSETVFAKKSEMKAARTLGVVVVVFLTCLCPYYCSSLVSQNTLFGVTSVPIEIWLFYFSSCLNPVIYAFCYPWFLKSVKIIVTFKILQPDSCETCIL
>LOCXPTAAR15.78.HIT1.TAAR.2R.323.7tm_1.exons2.CM037570.1.Seriola_aureovittata
LEDTELCFPQLLNSSCWKKKRSESEAVLVYIVLSSISLLTATLNLLVVISISHFKQLHTPTNLLLLSLAVSDFFVGLLMSFQILLSDGCWFLSDHMCTLYGVLDYIITSASVGTMVLISVDRYVAICDPLHYPNKVTVRGASICTCLCWVCSVLYNSLVIKENFAQPGRYNSCTGECVVVINYIAGVVDVVLTFIGPVTVIIVLYMRVFAVAVSQARAMRSHVAALKRQRSETVFAKKSEMKAARTLGVVVVVFLTCLCPYYCTSLAGPNTVTTVPLETWLFYFNSCLNPVIYAFCYPWFLKSVKIIVTFKILQPDSCETCIL
>LOCXPTAAR16.82.HIT1.TAAR.2R.328.7tm_1.exons2.CM037570.1.Seriola_aureovittata
MKTIEEAELCFPQLLNSSCRKTMRPRSVSMLTYIILSSISVLTVTLNLLVIISISHFKQLHTPTNLLLLSLAVSDFFVGLLMSFQIVIIDGCWFLGDFMCVLYYVLVYVITSASIGTMVLISVDRYVAICDPLHYATKVTQKTVKVCVCVCWLCAAVCHSLLLMDNLTQPGRYNSCYGECVVVIDYVAGLVDLFLSFSGPVTVITLLYLRVFVVAVSQARAMRSHIAAVTLQGSVKVAAKKSEMKAARTLGVVIVVFLICLCPYFCVTLTGQDTLLNASSVAFVICLFYFNSCLNPIIYAFFYPWFRKSVKLIVTLQIMKPGSCEAKI
>LOCXPTAAR17.85.HIT1.TAAR.2R.323.7tm_1.exons2.CM037570.1.Seriola_aureovittata
LEDTELCFPQLLNSSCRKKKRSESEAVLVYIVLSSISLLTATLNLLVIISISHFKQLHTPTNLLLLSLAVSDFFVGLLMSFQILLSDGCWFLSDHMCTLYGVLDYIITSASVGTMVLISVDRYVAICDPLHYPNKVTVRGASICICLCWLCSVLYNSLVIKENFAQPGRYNSCTGECVVVINYIAGVVDVVLTFIGPVTVIIVLYMRVFAVAVSQARAMRSHVAALKRQRSETVFAKKSEMKAARTLGVVVVVFLTCLCPYCYSSLAGLNTVTTVPLETWLFYFNSCLNPVIYAFCYPWFLKSVKIIVTFKILQPDSCETCIL
>LOCXPTAAR18.88.HIT1.TAAR.2R.326.7tm_1.exons2.CM037570.1.Seriola_aureovittata
LEDTELCFPQLLNSSCRKKKRSESEAVLVYIVLSSISLLTATLNLLVIISISHFKQLHTPTNLLLLSLAVSDFFVGLLMSFQILLSDGCWFLSDHMCTLYGVLDYIITSASVGTMVLISVDRYVAICDPLHYPNKVTVRGASICTCLCWVCSVLYNSLVIKENFAQPGRYNSCTGECVVVINYIAGVVDVVLTFIGPVTVIIVLYMRVFAVAVSQARAMRSHVAALKRQRSETVFAKKSEMKAARTLGVVVVVFLTCLCPYYCSSLVSQNTLFGVTSVPIEIWLFYFSSCLNPVIYAFCYPWFLKSVKIIVTFKILQPDSCETCIL
>LOCXPTAAR13.91.HIT1.TAAR.2R.324.7tm_1.exons2.CM037570.1.Seriola_aureovittata
MEGVELCFPQLNSSCRRLKRPHSDTLLINSVLSFTSLLTATLNLLVIISISHFKQLHTSTNLLLLSLAVSDFFVGFIMFFQIFFINGCWLFGDIMCLLYVVLDYLITSVSIVTMVLISIDRYLAICDPLHYPTKVTPKRVRICVSLCWICSLFFTTALMNENLKRPGRYNSCAGECILVFNFIEQFADFILTFIIPITFITVLYLRVFVVAVSQARAMRSHITAVTLQRSERVTAKKSEMKAARTLGVVVVVFLICLCPYFFFTLSGQDTLLHAPSAIFIMCLFYLNSCLNPIIYAFFYPWFRKSVKLIVTLQIMKPGSCETKI
>LOCXPTAAR6.93.HIT1.TAAR.2R.320.7tm_1.exons2.CM037570.1.Seriola_aureovittata
ELCFPLLLNSSCKKPEPPGSVTLLFYIVLSVISLLTVTLNLLRVMIFFHYRKLHTPTNLLLLSLAVSDFLVGSLLIPVEILMTATCWMLGDVMCALYYMLPVIIITSSVANMVLISVDRYMAICDPLHYPTKVTLKVGTVKVLLCWSYSSINSVFLLYDNLKQPGRYNSCNGECVVNISGTADLVVGFILPITVIVVLYTRVFMVAVSQARAMKSHVASVSVKHLKIVKVKRSEMRAAKTLGILIVVFLICYSPYYCVSLSGQDILIGSSNEALMIFLMYFNSCLNPIIYALFYPWFKKATRIIVTFKILQSNSSEANIL
>LOCXPTAAR8.95.HIT1.TAAR.2R.324.7tm_1.exons3.CM037570.1.Seriola_aureovittata
DGADLCFPRLNSSCKKPTQPHTEAMLIYVLLSTISLITVALNLLSLIAETNEIMQLHTPTNLLLLSLAVSDLLVGFVLMPVEIIYIEACWFLGDILCTLYYVVDYVITSASVANMVLISADRYIAICDPLRYPTKVTKTKVQISVCLCWLCSVFYRILLLHDHLQQPGRSNSCFGECVVVINNTAGVVDLVFTFIIPITLIIVLYLRVFVVAVSQARAMRSHIAATQRSGTVTVKKMEMKAARALGIVVVVFLVCFCPYYFPALAGEDTSIDASSVAFELWLAHFNSCLNPVIYAFFYPWFRKCIKLILTLQILKPGSRDTKLL
>LOCXPTAAR19.97.HIT1.TAAR.2R.324.7tm_1.exons2.CM037570.1.Seriola_aureovittata
DELCYPQYHNASCRKAMHSQSEDTILHSLLSCITLFTVVLNLLFVLKFSHFRQLHTSTNLLLLSLAVADFLVGLLQMPAEIHVLGGCWMLGDFICAVNYFLGYLTVSVSVGNMVLISIDRYMAICDPMFYSTKVTLRRVQYCVCLCWIFSGVHSAWILRIFLKQPNMYNACYGECVVVLSYVETSADLFFTFLGPIVVITILYLLVFVVAVSQARAMRSHVATVTLQRSETVKAKKSELKAARTLGVVIAAFILCNSPYYCFIVAAEYNLIGASTAYIELWLLYFNSCLNPVIYVFFYPWFRKSIKHIVTLKILQPGSSEANLM
>LOCXPTAAR20.99.HIT1.TAAR.2R.324.7tm_1.exons3.CM037570.1.Seriola_aureovittata
EDELCFPQLNNSCRKTMHSHLEATLIYSLLSFITLLTVNIQTVVLSSCLTYKHLHTTTNLLLLSLAVADFLVGLLQMPGEILLFRGCWILGDFLCAVNYFLGYLTVSVSVGNMVLISIDRYMAICDPMFYNTKVTLRRVQYCVYLCWIFSVVHSAWILRDFLKQPDRYNTCYGECVVVLTYLETAADLLFTFLGPIVVITILYLRVFVVAVSQARAMRSHIAAVTLQHSETVKAKKSELKAARTLGVVIVAFLLCNSPYYCFIVAIENNLIGVSTAGIEIWLLYFNSCVNPVIYVFFYPWFRKSIKHIVTLQILQPGSSQANLM
>LOCXPTAAR20.102.HIT1.TAAR.2R.324.7tm_1.exons3.CM037570.1.Seriola_aureovittata
EDELCFPQLNNSCRKTMHSYLEATLIYSLLSFITLLTVNIQTVVLSSCLTYKQLHTTTNLLLLSLAVADFLVGLLQMPPEILLFRGCWILGDFICVVNYFLGYLTVGVSVGSMVLISIDRYMAICDSMFYNTKVTLRRVQYCVYLCWIFSVVHSSWILRDFLKQPDRYNTCYGECVVVLTYLETVADLFFAFLGPIVVITILYLRVFVVAVSQARAMRSHIAAVTLQRSETVKAKKSELKAARTLGVVIVAFLLCNSPYYCFIVAVENNLIATSTAGIELWLLYFNSCVNPVIYVFFYPWFRKSIKHIVTLQILQPGSSEANLM
>LOCXPTAAR21.104.HIT1.TAAR.2R.286.7tm_1.exons2.CM037570.1.Seriola_aureovittata
NIQTVVLSSCLTYKQLHTATNLLLLSLAVADFLVGLLQMPGEILLFRGCWILGDFICVVNYFLGYLTVSVSVGNMVLISIDRYMAICDPMFYNTKVTLRRVQFCVCLCWIFSVVHSSWILREFLKQPDRYNTCYGECVVVLTYLETATDLLFTFLGPIVVITILYLRVFVVAVSQARAMRSHIAAVTLQRSETVKAKKSELKAARTLGVVIAAFLLCNSPYYCFIVAVENNLIGTSASGIELWLLYFNSCLNPVIYVFFYPWFRKSIKHIVTLQILQPGSSEANLM
>LOCXPTAAR22.106.HIT1.TAAR.2R.324.7tm_1.exons3.CM037570.1.Seriola_aureovittata
EDELCFPQLNNSCRKTMHSYLEATLIYSLLSFITLLTVNIQTVVLSSCLTYKQLHTTTNLLLLSLAVADFLVGLLQMPGEILLFPGCWILGDFMCVVNYFLGYLTVGVSVGSMVLISIDRYMAICDSMFYNTKVTLRRVQYCVYLCWIFSAVHSTWILREFLKQPDRYNTCYGECVVVLTYLETATDLLFAFLGPIVVITILYLRVFVVAVSQARAMRSHIAAVTLQRSETVKAKKSELKAARTLGVVIAAFLLCNSPYYCFIVAIENNLIGASTAGIEIWLVYFNSCVNPVIYVFFYPWFRKSIKHIVTFQILQPGSSEANLM
>LOCXPTAAR21.107.HIT1.TAAR.2R.274.7tm_1.exons1.CM037570.1.Seriola_aureovittata
FRQLHTSTNLLLLSLAVADFLVGLLQMPAAILIFRGCWILGDFMCGVIYLLGYIIVSVSVGNMVLISIDRYVVICDPMFYSTKVTLRRVQYCVCLCWIFSVVHSSWIMKDFLKQPENYKICRGECVVTSSYAEGIVDLVVTFLGPILIIILLYLRVFVVAVSQARAMRSHITAVTFQRSETVKATKSEMKAARTLGVVVLVFLLCSCPYYSFAVAAVNDLVGATSSGTEIWLLYFNSCLNPVIYVFFYPWFRKSIKHIITLQILQPGSSEANLM
>LOCXPTAAR19.109.HIT1.TAAR.2R.280.7tm_1.exons1.CM037570.1.Seriola_aureovittata
LLIFSHFRQLHTTTNLLLLSLAVADFLVGFLEMPAAILIFRGCWILGDFMCGVIYWLGYIVVSVSVGNMVLISIDRYMAICDPMFYSTKVTLRRVQLCVCLCWIFSALHSSWIMRDFLKQPNRFKLCLGECVVTSSYVEGIVDLVVTFLGPILIITLLYMRVFVVAVSQARAMRSHIAAVTLQRSETVKATRSEIKAARTLGVVVVVFILCCCPFYSFAVAAVNNSVGTSSSAFELWLLYFNSCLNPVIYVFFYPWFRQAIKYIITLQILQPGSSEANLM
>LOCXPTAAR20.110.HIT1.TAAR.2R.274.7tm_1.exons1.CM037570.1.Seriola_aureovittata
FRQLHTTTNLLLLSLAVSDFLVGLLQMPSEFLLFRGCWILGDLICGVNYFFGYLIVSVSVGNMVLISIDRYVAICDPMFYNTKVTLRRIQLCICLCWIFSAVHSTWILRDFLKQHHLYDSCYGECLFISNFVEEIVDLVVTFLGPILIIILLYLRVFVVAVSQARAMRSHIAAVTLQRSENVKAKRSEMKAARTLGVVVVVFLLCSCPYYCVAIAAVNNSIWESSAAIEIWLLYFNSCLNPVIYVFFYPWFRKSIKHIITLQILQPGSSEANLM
>LOCXPTAAR21.111.HIT1.TAAR.2R.325.7tm_1.exons2.CM037570.1.Seriola_aureovittata
EEAELCFPQLNNSCRKTMNYHGGATLILSLLCCITLLTVVLNLLVIISISHFRQLHTTTNLLLLSLAVTDFLVGLLQMPAEILLFRGCWILGDFICAVNHFLGYLIVSVSVGSMVLISIDRYMAICDPMFYNTKVTLRRVQYCVCLLWIFSAVHSTWILRDFLKQPEKYKICHGECVVINSDAEGIVDLVVTFLGPILVIILLYMRVFLVALSQARAMRSHITAVKLQRSETEKSKRSERKAARTLGVVIAVFILCSCPYYSFAVAADSTLVGASSASIEIWLLYFNSSLNPVIYVFFYPWFRKAIKHIITLQILQPGSSEASLM
>LOCXPTAAR23.119.HIT1.TAAR.2R.326.7tm_1.exons3.CM037570.1.Seriola_aureovittata
LEEAELCFPQLNNSCRKMMHSHLEAMLIYSLLSFITVLTVVLNLLIIFLCMAYKMQLHTTTNLLLLSLAVADFLMGLLQMPVLLLHIQGCWILGDLMCAVHYFLGFLIVSVSVGSMVLISIDRYIAICDPMFYSTKVTLRRVQYCVYLCWVFSVVHSSWILRDFLKQPNRYNSCYGECVVAVSYIEGAVDLVVTFLGPILIITLLYIRVFVVAVSQARAMRSHIAAVTLQRSQTVKAKKSEIKAARTLGVVIAMFLLCNSPYYCFAVATESNMVGARSSAIELWLVYFNSCLNPVIYVFFYPWFRKAIKHIVTLQILQPGSHEVNL
>LOCXPTAAR24.120.HIT1.TAAR.2R.325.7tm_1.exons3.CM037570.1.Seriola_aureovittata
LEEAELCFPQLNTSCRKMMRPHWEDMLIYSLLSCITLLTVVLNLLPLLIFSHLRQLYTSTNLLLLSLAVADFVVGLLQMPVILLQNQGCWILGDLMCAVHYFLGFLIVSVSVGNMVLISVDRYIAICDPMFYSTKFTLKRIQYCVYLCWVFSAVHSSWILRDFLKQPNRFNSCYGDCVVVVSFVEGAVDLVVTFLGPILVITVLYLRVFVVAVSQARAMRSHVAAVTLQRSQTVKAKKSEIKAARTLGVVVAVFLLCNSPYYCFAVAAESNLVGASSAPIEIWLVYFNSCLNPVIYVFFYPWFRKSIKKIVTLKILQSGSSEANL
>LOCXPTAAR25.121.HIT1.TAAR.2R.317.7tm_1.exons2.CM037570.1.Seriola_aureovittata
MQEAVAASCRDQISLHLAVLHLFAHCGSQPAGHHLYLPLQARIYKQLHTSTNFLLLSLAVSDFLSGLLLMPVQILLIRGCWFLGSLICGLFYYNSFILTSASVGNMVLISVDRYVAICDPLCYPTKVTLKRVKISVCLCWACSVMYNGVILNVLLKHPDTYNSCYGECVVVINFITGAVDVMLTFIGPITVIIILYMKVFVVAVSQARAMRSHIAVVTLQGSVSVTANKSERKAARTLGVVVVVFLICFCPYFSPSLGGQDTLGSVAFSHFVVFLLYFNSCLNPVIYAFFYPWFKRSIKLIVTLQILQPYSCDANIL
>LOCXPTAAR26.122.HIT1.TAAR.2R.331.7tm_1.exons3.CM037570.1.Seriola_aureovittata
METWKGGELCFPQLLNTSCRKPLQHRAETIFLYILLSCISLLTAALNLLRMFCIVVSELQLHTSTNLLLLSLAVSDFLVGLLLMPVQILLIRGCWFLGSLICGLFYFSSFILTSASVGNMVLISVDRYVAICDPLCYPTKVTLKRVKISVCLCWACSVMYNGVILNVFLKHPDTYNSCYGECVVVINFITGAVDVMLTFIGPITVIIILYLKVFVVAVSQARAMRSHIAAVTLQGSVGVTANKSERKAARTLGVVVVVFLICFCPYFSPSLGGQDALRSVAFSHFVVFLLYFNSCLNPVIYAFFYPWFKRSIKLIVTLQILQPYSCDANIL
>LOCXPTAAR27.123.HIT1.TAAR.2R.327.7tm_1.exons2.CM037570.1.Seriola_aureovittata
LEEVELCFPQLHNASCKKTKRPHFEAIMTYIILSSISLLTATLNLLVIISISHFKQLHTPTNFLLLSLAVSDFFVGLLMFFQIVLIDGCWFLGDIMCVVYLCVAYIITAASVGTMVLISVDRYVAICDPLHYSTKVTQERVQVCVCLCWIGSLVFQSLMVKENLENPGRYISCSGECVVVGNYIAVFADLGLSFVAPVITIIALYTRVFATAVSQAHAMRSHKVAVTLQGSVTVTFQKSELKAARTLGIVVVTFMICLCPYYFYVIVLTAQDILLSAKSAAFVICLFYFNSFLNPLIYAFFYPWFRKCLRLIVTFQILQSHSCEANI
>LOCXPTAAR28.124.HIT1.TAAR.2R.323.7tm_1.exons1.CM037578.1.Seriola_aureovittata
TDVVADIHPCYEIDNFNYILKSTPSVICVLLYVFLVLLSVITICGNLLVIISIIYFKQLHTPTNYLILSLAMADLLVGIVVFPFSMAFSLSSCLYYESLFCKVRGSCDISLSTCSILNLCCISIDRYYAVCQPLTYKTKINHCVVVIMILGSWGISALIGIGVIIAGLNNEKCEERCLIDVLIANTIGPILSFYLPVIIMLCIYLKIFLVAQRQARSIQNTTCHSTKSGAAVSKMERKATKTLATVLGVFLVCWTPFFLCITFLPFSNNPVPVNVIETLNWLTLSNSMLNPFIYAFFYSWFRSAFRMIISGKIFQGDFVNAKL
>LOCXPTAAR30.126.HIT1.TAAR.2R.317.7tm_1.exons1.CM037578.1.Seriola_aureovittata
TDDIHPCYEIDKVSYILITKPSTVCVLLYIIFGSLSVVTVCGNFLVIISIIYFKQLHTPTNSLILSLAMADLLVGIVVIPASMKFPLSTCLFYDNLICKVRLCFDITLGTASILNLCYISIDRYYAVCQPLTYRTKKNVHVVVMILASWSVSILVVICFVIARSNLAKCEEKCLLEILLENILGPIFSFYLPVIVMLCIYIKIFTVAQKQARSIQNTTSTKSGAAVSKMEKKATKTLAIVVGVFLVCWTPFFLCFTFQPFSNNSISLTVIEMLNWLALSNSMLNPFIYAFFYSWFRSAFKIIISGKIFQGDFANSML
>LOCXPTAAR30.128.HIT1.TAAR.2R.317.7tm_1.exons1.CM037578.1.Seriola_aureovittata
TDDIHPCYEIDKVSYILITKPSTVCVLLYIIFGSLSVVTVCGNFLVIISIIYFKQLHTPTNSLILSLAVADLLVGIVVIPASMKFPLSTCLFYDNLICKVRLCFDITLGTASILNLCYISIDRYYAVCQPLTYRTKKNVHVVVMILASWSVSILVVICFVIARSNLAKCEEKCFLEILLENILGPIFSFYLPVIVMLCIYIKIFTVAQKQARSIQNTTSTKSGTAVSKMEKKATKTLAIVVGVFLVCWTPFFLCITFQPFSNKSISLTVIEMLNWLALSNSMLNPFIYAFFYSWFRSAFRMIISGKIFKGGLTNSKL
>LOCXPTAAR31.130.HIT1.TAAR.2R.333.7tm_1.exons1.CM037578.1.Seriola_aureovittata
MEPELTVNETFTVSDIHLCYESDNASYIFTSNPSIICVLLYILLGSLSVVTICGNLLVIISIIYFKQLHTPTNYLILSLAVADLLVGVLVFPFSMAFTVTSCWYHEDIFCKVRGSFDVTLSTASILNLCCISIDRYYAVCQPLTYKSKINDRVILIMILVSWGLAALIGIGIIIAGFNQGKCEESCLIDALISTTLACIFSFYIPVIIMLCIYLKIFLVAQKQANSIQSTTCQSNKSGATVSKMERKATKTLATVLGVFLLCWTPYFLCIVFQPLTYSITPIAVIETLNWLTLSNSMLNPFIYAFFYSWFRSAFRMIISGKIFQGDFANSKLL
>LOCXPTAAR32.132.HIT1.TAAR.2R.328.7tm_1.exons1.CM037578.1.Seriola_aureovittata
SMEAELTVNGTYIFNDIHPCYESNNATYIFTSKPSILCVLVYIFLSLLSVATICGNLLVIISIIYFKQLHTPTNYLILSLAVADLLVGVLVFPFSMAFTVTSCLYHENLFCKIRDSFDVSLCTSSILNLCCISIDRYYAVCQPLAYRSKINVHITVIMILVCWGISALIGIAIIVAGFSQGTCEEMCSVDVVMANTMGPVFSFYLPAFIMLCIYLKIFLVARKQVNSIQSTKYGATVSKRERKATKTLATVLGVFLLCLTPYFLCIVFQPLSYNPPPIPVIETLNWLTLSNSMLNPLIYAFFYSWFRSAFRMIISGKIFQGDFANSKL
>LOCXPENSSLDP00000029906.1.6.HIT1.Ora.1R.327.TAS2R.exons4.CM037561.1.Seriola_aureovittata
MERDEDETLVGMGLRVSVSPTQLSFYVILVTLGILGNAIVIGVIGKSVFMDRGGGRNSDIIIINMALSNVLVSVMRNTLLVISDMGLELYSSKEWCQFLMGVWVWLRSVNVWSTLFLSAFHLQTLRRVAPTIGNVHGPRGAPKLLLSLGFIWLLNFIYSIPAYIFSTNGGVNTTETLMLVSSTTRPLLGCVWNFPNSHSGLAYATTSMVIHESVPIILMAFTNLGSLYTLYTHGRTRSTVQDAPVIKRVPAERRAAKVILGLIMLFIASWGTSIISVNYYNYNRGGAAEFLLVIARFANIIFIAMSPVVLAVGHRRLRSFVKSLLSH
>LOCXPOra2.5.HIT1.Ora.2R.369.7tm_1.exons2.CM037561.1.Seriola_aureovittata
MSEVLTVDAILFGLLVFSGILGNILVIHVVFQSASESPARRLPPSDTILVHLSLANLLTSLFRTVPIFVSDLGLNVSLSPGWCRVFMLLWVWWRAVGCWVTLALSVFHCTTLKRQHVAFGPLAQQRERRRIWIILGLVWGANLAFSIPALVYSTHVHGNATVELMVISCTTRPLLGCIWEFPSEQQGSAFASTSLALNEVLPLVLMVFTNLATLHALAKHIRAVTSGGESGGTHGELDKHVSTERKAANVIMSLVSLFVVCWALQVAAVTYYNHDGGHHAEGLLTVAHFSASLFVGFSPMVVALGHGKLRRRITNMILGCSKDLKCASEDTDQGSKSPKTNGKKEEQTISVVQQERKVIKVEEKGKASK
>LOCXPOra3.6.HIT1.Ora.2R.313.V1R.exons1.CM037561.1.Seriola_aureovittata
MDLCVTIKGVSFLLQTGMGILGNTVVLLAYGHIIYTEPKLLPVDMILCHLAFANLLLLLTRCVPQTMTVFGLRELLNDPGCKVVIYAYRIGRALSVCITCMLSVFQAVTIAPAGPRLSRLKPALPSLVLPTFAGLWLLNMAICIAAPFFSMAPRNGTVPAFTLNLGFCHVDFRDNLSYVINGVAVSGRDFAFVAVMVGSSGYILLLLHRHSRQVRGIRRSQGGGAETRAAKTVVTLVVLYVVFFGIDNVIWIYMLTVAKVSPVVADMRVFFSSCYASLSPYFIISSNKKVKAKILCASEQDRSSADTQESNDK
>LOCXPOra4.7.HIT1.Ora.2R.302.V1R.exons1.CM037561.1.Seriola_aureovittata
MSSEQFVRGMLYLSLTVVGVPGNTVVILAFLLLLHQENRLLAADAIILHLACANLLVVGVRCLLETLASFRLANIFGDIGCKAVIFVYRTSRSLSIWLTFVLSAYQGLSIAPPGSRWASARAFVAHYLGFVFFFLWLLNTCMSSAAILFSFHRQNNSTLTNHGINVEFCYVHFPSKLSKQANGAAQVGRDVVPMALMTLASLIILVFLYKHSQQVKGLRSSSGVSGGGSSGAEQRAAKAVVALVTLYVVLYGVDNGLWVYTLTVRKTMSSSLISDLRIFFSSLYAALSPVVIIVSNKKVNGR
>LOCXPOra5.8.HIT1.Ora.2R.305.7tm_1.exons1.CM037578.1.Seriola_aureovittata
MDDFSVNLMILRVIISCVGLVGNVFLILSTIQTKFSRVKSFELFLLGLAAANLEEILIVNIYDIVIHEITSSIADTWMCRSLKFLTVFGETTSILFTVLISIFRYQKLRDASTRVNFPICMDSIRSALMVSGVCVIFSVLFSLPIFVMHLQSPAGNTTRNTVGCPPDFFQCSTNHCPKFNRFYKYAFILICNLLPLIIVTATGCLIINVLLSQRKTVTPGVNVSGSSQSSRKSKGLGFQRSTVAVLAAMGLFQVDWTLYLIFHLSFSPTDLPFWAEMEFFISISYTSISPYVYGIGNNLFNLKNC
>LOCXPDreOlfCb1.195.HIT1.OlfC.1R.787.ANF_receptor.exons7.CM037578.1.Seriola_aureovittata
CDISQPICGAHAPGDVVIGIMLPCHHKVIGINGRIRPENFLCSDFDLRSFLKSLAIIHEIEEINASGFLPGVHLGYMMCDTCSYASKALQDVGHMLQVNNSLNVNCDYTDFRPTVKIILGALYSEESIALARLLNVYMVPLLSATSSSPELSDKLRYPVFLRTIPSDSHQIKAVTKLLHHYNWNWVGVVYGDDEYGKAAYESFLKDAEANDVCIAYRKVLPHNLDDSDLRDGIEQVAQQIRSSSAQVVLLILKGSLVEVLFKEMIRTNTSRIWIASDIWSRSWSLTRIDDINKVGDILGFTFVASKSESFDNYLKNLTATPGGYNYFIEEYKNLRFNCSSECLSNNPPSHSADTSETFLSKVAVWAVANALKKLLKCNSSSCSGEINFPPWELLQELKKVNFTFDNQNFYFDKNGDFVNGYNLILWEKYGQYRRFRRIGKYHVLGQQVELDVGSFTWLSTGNNTKPRSRCSASCPRGWVKKILNVSCCYNCTQCAEGTYSDGPDFNACKKCPNGTWSLKGWDHCKPRWDSYIRWSDPHPITQLSAAAFGIFLLLVIFIIFLVYRDSLPMKRAEVRLSIVMMAGLAVSFASVMCYMGRPSVHLCRARQVMYAMGFTLCVSSILVKAYRTFLVFLPFGQIVNRRLHKCYNPPVIVIGITTLQGIICLLWMILDSPHVSQIPPSPQSMKNPIQCSEGDTYIGFATMLSYIALLAFIGFLLAYKGRKVPHEFSETGYIIFSMLMYLFVWMCFIPIYITNREKGTPTQASAILVSSYGIIFCHFLPKCYEAL
>LOCXPOlfC1.255.HIT1.OlfC.2R.856.ANF_receptor.exons11.CM037563.1.Seriola_aureovittata
VMFICTLLLCCLTGMIQGVYGGQPCQLMVESIPGSVYKAGDVVIGGLFPVHLKAPQPELDFRHEKVNAPCEIFNQRAYRWLQVMVFAVEEINNNSNLLPNFTLGYLAADTCMAESATLLSAMAMVIGQEVHLGNSGCGSVPVVPVIVGDAFTSSSIVVANTLGVFDLPMVSYAASCVCLSDKRRYPLFFRTMPSDAAQAWAMAELLRMMGWTWVGLVSADDDFGRSGIQMLLDALRGTEVCVAYHEVIPRGYSKMTMQRIVETIQKSTARVVATFLIDQDAKALFEEVVYNNVTDKQWIANDAWVTYGPISSPHNIPSLAGTIGFAVRRIDIPALGAFLARINPSLTSPNSDPFTKELWETVFGCSFSPGLGGTLCTGSEVIGIGESLYTDVAQLRITYNVYKAVYAIAYAINNMLACEPGKGPFLEGQCPDVWRLQPVQIAHYLREVNFTTPLKEWMNFDESGDPPASYDIINWHVTAQGTIEYVTVGHFVSSQGSDLHIDMDRVVWGGGSRHQVPVTVCSSPCPAGMRKALQKGRPVCCFDCLPCAGGEISSKAGSLECIRCPERFWSNSNHTACIPQQVDFLSYNDTMGVILSIVSGAGAALTAATFATFLYHRQTPLVRANNSEVSFMLLLSLKLCFLCALAFIGQPVTWSCMLRHTLLGISFVSCISCLLSRTVVVLVAFRSTLPGKNRMRYVGPAQQRLGISICTLVQVLICVLWLTLAPPQPAERDIMNNWGPKIILECATGSVVGFSLALGYIGLLAFVCLILAFLARKLPDNFNEAKLITFSMLIFCAVWVAFVPAYITSPGKYTVAVEIFAILASSYGLLFCIFAPKCFIILLRPEKNTKKCMMAR
>LOCXPOlfC1.94.HIT1.OlfC.2R.883.ANF_receptor.exons10.CM037563.1.Seriola_aureovittata
VQHSLSLRRTVLVFLGLLLCGIFSYNSHQDQSQQCKIIPGSMPLPVLKRKGDIILGGLFSLHDMVVEPSLSFTSTPPPTQCTRFNFRTFRWMQTMIFAIEEINRDGRLFPNITLGYKIYDSCSTPHQALKAAMELMGTEKASGVEGVTQSKGTCHETVPAVIGDGGSTQSLVVARFLGVFHVPQVSYFSSCACLSDKKEFPAFLRTMPSDFFQVDALVQLVKHFGWTWVGVIAGDDAYGRSGANIFADKVRKLGACVAVHEIIPKNRAQIAISSIVSKIRLSGARVILVFAVEQDAAALFDEALREGLTGIQWLASEAWSTAAVLSIPKNYHHILQGSMGFAIRQAHIPGLQDFLLRLRPMTPDALEDPFMIPFWEEMFQCSLGLQAEGQEHNVEGKPPCSGAEELGNVTNIYSDVSQLRISYNVYKAVYAIAHALKAMRSCVKEKGPFPLHACPDADNIQPWQLLHYIKQVGYLNSFGDEIKFDQNGDPAAMYDLVNWQLSPNGKMEFATIGKFDETAGRQKLQIQEHNIVWNGNQTKVPLSVCSSICPSGTRKAIRPNFPICCHDCVVCTAGEISNQTDAIECVRCLPEFWSSADRTACIPKEVEFLSFSDTMGITLMAISLIGSFCTCVVVFIFSCHRNTPIVRVNNSELSFLLLFSLTLCFLCSLTFIGRPSQWSCMLRHTAFGITFVLCVSCILGKTIVVLMAFKATLPGINVMKWFGPKQQKAIIICCTLVQVIICTVWLLVAPPSPHQLMPRESAIVILLCDEGSPVAFALVLGYIGLLACLCLVLAFLARKLPDNFNEARLITFSMLIFCAVWVAFVPAYISSPGKYSTVTEVFAILASSYGLLGCIFAPKCYIILLRPEKNTRKHLMSKVATDK
>LOCXPOlfC2.100.HIT1.OlfC.2R.851.ANF_receptor.exons6.CM037563.1.Seriola_aureovittata
MSDIVYVMLLFVFFIGAIGAEEYTALCEMLGSPEFPVLSKGGDFTIGGAFSIHSQITKPPLSFTDTPEPLICSRINFREFHFAQTMIFAIEEINNSSSLLPNISIGYKVFDSCGSALPATRAVMGLMNGEERILGKNCSSQSSVHAIIGASESSSTIVMLRILGIFQIPVISHFATCACLSNRKEYPSFFRTIPSDYYQSRALAKLVKHFGWTWVGAVRSDTDYGNNGMATFITAASQEGVCIEYSEAISRTDPSEQISRVVRVIRSGTAKVLVAFLSQSEMNILLEEAVKHNMTGLQWVGSESWITAGHLANKKYSAILMGSLGFTIRKTRITGLQKFLLQVNPRQDPQSNVLREFWEATFGCSFQSSLHGQTQCSGSERLEDINNPFTDVSELRISNNVYKAVYAVAHAMHSMFKCGQSGEESCIWKDHLEPKQIVEHLQGVNFTLQSGERVYFDGNGDPAATYELVNWQKNQAGDTVFVAVGSYDASLPNGKQFTMNGINIIWADGSFKRPHSVCSESCLPGFRQAVIKGKPICCFSCIACAAGEISNSSNTVECSRCPLEYWSNEDHNQCVPMVIEFLSYGETMGALLTTFSLFGASLTLVVSCVFFWFRHTPLVKASNSELSFLLLFSLTLCFLCSLTFIGRPTEWSCMLRHTSFGITFALCMSCILAKTIAVVMAFNAKRPANTVPQCSVPLQRTSVLSCTLLQVLICVLWLTLAPPFPYKNTAHATERIILECDLGSPAAFWAVLGYIGLLALLCFILAFLARKLPDNFNEAKFITFSMLIFCAVWATFIPAYVSSPGKFTVAVEIFAILASSFGLLFCIYAPKCYILLLKPERNTKKHMMERN
>LOCXPOlfC3.102.HIT1.OlfC.2R.851.ANF_receptor.exons6.CM037563.1.Seriola_aureovittata
MCDIVYVMLLFVFFIGAIGAEEYTALCEMLGSPEFPVLSKGGDFTIGGAFSIHSQITKPPLSFTDTPEPLICSRINFREFHFAQTMIFAIEEINNSSSLLPNISIGYKVFDSCGSTLPATRAVMGLMNGEERILGKNCSSQSSVHAIIGASESSSTIVMLRISGIFQIPVISHFATCACLSNRKEYPSFFRTIPSDYYQSRALAKLVKHLGWTWVGAVRSDNDYGNNGMATFITAASQEGVCIEYSEAISRTDPSEQISRVVRVIRSGTAKVLVAFLSQSEMNILLEEAVKHNMTGLQWVGSESWITAGHLANKKYSAILMGSLGFTIRKTRITGLQKFLLQVNPRQDPQSNVLREFWEATFGCSFQSSLHGQTQCSGSERLEDINNPFTDVSELRISNNVYKAVYAVAHAMHSMFKCGQSGEESCIWKDHLEPKQIVEHLQGVNFTLQSGERVYFDGNGDPAATYELVNWQKNQAGDTVFVAVGSYDASLPNGKQFTMNGINIIWADGSFKRPHSVCSESCLPGFRQAVIKGKPICCFSCIACAAGEISNSSNTVECSRCPLEYWSNEDHNQCVPMVIEFLSYGETMGALLTTFSLFGASLTLVVSCVFFWFRHTPLVKASNSELSFLLLFSLTLCFLCSLTFIGRPTEWSCMLRHTSFGITFALCMSCILAKTIAVVMAFNAKRPANTVPQCSVPLQRTSVLSCTLLQVLICVLWLTLAPPFPYKNTAHATERIILECDLGSPVAFWAVLGYIGLLALLCFILAFLARKLPDNFNEAKFITFSMLIFCAVWATFIPAYVSSPGKFTVAVEIFAILASSFGLLFCIYAPKCYILLLKPERNTKKHMMERN
>LOCXPOlfC4.103.HIT1.OlfC.2R.861.ANF_receptor.exons6.CM037563.1.Seriola_aureovittata
MLLIADLLLISLLAVRGGRPVCQTYGTKELSQFSMEGDINIGGIFSFHQNPVSVNPALQGNPGTIQCEGLDPGELQYAYTMMFAIEEINNSSELLPGVTLGYRIFDSCPSIPLSIRASLNLMNRYESGEGSCNKLSSVHAVIGETTSTSTIGIARTMGPFHIPVISHSATCACLSNRRDYPSFFRTIPSDLYQSKALAKLVKHFGWTWVGAIRTNSDYGNGGMATFLEAAEKEGVCVEYSVAIYRTDPRKWFLEVVNIIKKSTSKVIVAFADGTDLDILIKELHAQNVTGLQWVGSEGWITYRYIASSVNYAVVQGAVGFAALNAYIPGLQEFLANSRPSTTPGDRGLVELWEMVFSCTLTPQAETHTQGSVTACTGRESLRDTSTRFTDVSDASLLNNVYKATYAVGHALHMLFTCKDGQGPFENNTCADRENIQPWQVLHYLTQVNFTTKIGENVFFDELGDPVARYALVNWQMDETGYILFETIGYYDASQPEGQQFEMKADVKAIWAGENLDVPRSICSESCLPGTRRAFVKGKPICCFDCITCADGEFSNSTNAVKCDKCPPEYKSNEERNSCDLKAIEFLTFRELMGILLVTFSVFGACLAMTIALIFFHYRQTPIVRANNSELSFLLLFSLTLCFLCSLTFIGRPSEWSCMLRHTAFGITFVLCISCILGKTIVVLMAFRATLPGSNMMKWFGPAQQRLSVLAFTFIQVLICILWLTINPPFPFKNMSHYKEKIILECALGSAVGFWAVLGYIGLLAMLCFVLAFLARKLPDNFNEAKFITFSMLIFCAVWITFIPAYVSSPGKFTVAVEIFAILASSYGMLFCIFLPKCYIILLKPENNTKKHLMGKVTSRAL
>LOCXPOlfC5.105.HIT1.OlfC.2R.857.ANF_receptor.exons6.CM037563.1.Seriola_aureovittata
MTSTQRWPEQGWAFLQLLLVASFSQAEELVCRQRGDPENPQLSNYGDIMLGGIFSFHSSWKDRQDTYMHEPLPLECSSLNFRGFQFAQAMLFAIEEINNSTDLLPGISLGYKMYDACGSIARSVRVALALANGNEIESAPSDAPCTRPAQVQAIMGETSSSPCMAIATVIGPFHIPMISHFATCACLSDKTKYPSFLRTIPSDYYQSRALAQLVKHFGWTWVGAIRTNDDYGNNGMATFTETAQQLGICLEYSVSFFRTDPPDKIQKIIDIIKASTSKVIVAFLSHMDMDVLIHELSNYNMTGYQWVGSEGWIFDSQTAEMDKHHILDGAIGLSIPKAHVSGMREFILDVKPLNSSSNEMFTEFWETLFSCKFKQSKSSAGNQRECTGHEDLTGVHNSFTDMSLMPIFNNVYKGVYAVAHALHSILGCNETCNNKVKLDPFMILQRIKNIQFKTKEGDEVYFNEDGDPAAKYEIINWQPAENGIVNFVTVGLHDASLPADKQLNLQNKSLIWAQNSKQVPVSVCSEKCPAGTRKVLQKGKPVCCYDCIRCAEGEISNITDSITCVRCHPEFWSNERRDACIKKEAEFLSYEEIMGALLTAASLFGTCMTAVVAFVFFRYRKTPIVRANNSELSFLLLFSLTLCFLCSLTFIGRPSEWSCMLRHTAFGITFVLCISCVLGKTIVVLMAFRATLPGSNVMKWFGPAQQRLSVLAFTLIQVVICILWLTISPPFPLKNFKDFKDKIILECALGSAVGFWAVLGYIGLLAMLCFFLAFLARKLPDNFNEAKFITFSMLIFCAVWITFIPAYVSSPGKFSVAVEIFAILASSFGLLTCIFIPKCYIILLKPEKNTKKNMMGK
>LOCXPOlfC6.108.HIT1.OlfC.2R.860.ANF_receptor.exons6.CM037563.1.Seriola_aureovittata
MMSTQRWSEQGWAFLQLVLVAIFSQAEELVCRQRGDPENPQLSKDGNIILGGIFSFHSSWKDRQDTYMHEPLPLECTSLNFREFQFAQAMIFAIEEINNSTDLLPGISLGYKMYDTCGSIARSVRVALALANGNEIESAPSDAPCTRPAQVLAIMGETSSSPCMAIATVIGPFHIPMISHFATCACLSDKTKYPSFLRTIPSDYYQSRALAQLVKHFGWTWVGAIRTNDDYGNNGMATFTETAQQLGICLEYSVSFFRTDPPKKIQKIIDIIKASTSKVIVAFLSHMDMDVLIHELSNYNMTGYQWVGSESWIFDSQIAEMDKHHILDGAIGLSIPQAHVSGMREFILDVKPLNSSSNEIFTEFWETLFSCKFKQSKSSAGNQRECTGHEDLTGVHNSFTDMSLMPIFNNVYKGVYAVAHALHSILGCNETCNNKVKLDPFMILQRIKNIQFNTKEGDEVYFNKYGDPAAKYEIINWQPAENGIVNFVTVGLHDASLPADKQLNLQNKSLIWAQNSKQVPVSVCSEKCPAGTRKVLQKGKPVCCYDCIRCAEGEISNITDSITCVRCHPEFWSNERRDACIKKEAEFLSYEEIMGALLTAASLFGTCMTAVVAFVFFRYRKSPIVRANNSELSFLLLFSLTLCFLCSLTFIGRPSEWSCMLRHTAFGITFVLCISCVLGKTIVVLMAFRATLPGSNVMKWFGPAQQRLSVLAFTLIQVVICILWLTISPPFPLKNFKDFKDKIILECALGSAVGFWAVLGYIGLLAMLCFFLAFLARKLPDNFNEAKFITFSMLIFCAVWITFIPAYVSSPGKFSVAVEIFAILASSFGLLICIFIPKCYIILLKPEKNTKKNMMGKVAP
>LOCXPOlfC7.109.HIT1.OlfC.2R.857.ANF_receptor.exons8.CM037563.1.Seriola_aureovittata
MLWGCFSANAPGNLITVNSTMKKEQYIKILKNKIRRRDGDLVIGGIFSFRTGQDYVTNTFQSVPEVRKCKNFILREFKFAQTMIFAINEINNNPEMLPNVKLGYKIYDNCGTMDILRAALALVSGLKGEIRDDNCTKAETVQTILGHSGSRPTIAFEQVVGRFHIPVISHFATCACLSNKKEYPTFFRTIPSDYYQSKALAKLVRHFGWTWIGAIAVNNKYGLNGVAAFVQGAQENGVCIEYSEAFSSSDPPDRLQRIIEIIKHGTSKVILAFMSHREIKLLSTALYKQNVTGLQWVGSDAWITDHSLTDSEGHSILVGSLGFTVSRAQIPGLEEHLRELLPSQFPDSQFVRDFWENTFDCSLNETANTQRKPCSGFESLQNVESQFTDVSELRFTNNVYKSVYAVAHALDNLIKCEDGKGPFSTGGCADIKHIQPWQVLQYLSTVNFTTGEGERVYFDKNGDSPARYELVNLQMTNKGTMDGITVGIYDASFPESHQFIMNNIPVVWGNGLTEVPVSVCSESCLQGTHKVLQKGRPVCCYDCIPCPAGEISNLTDSIHCMKCPPEYWSNSQRDACIPKAIEFLVYDEILGMLLALFSLLGVFVTMITTLVFYCHKETPLVRANNSELSFLLLFSLTLCFLCSLTFIGRPSEWSCMLRHTAFGITFVLCISCVLGKTIVVLMAFRATLPGSNVMKWFGPAQQRLSVLAFTLIQVLICILWLTISPPFPFKNLLLYQDRIILECDLGSAVGFWAVLGYIGLLAVLCFILAFLARKLPDNFNEAKFITFSMLIFCAVWITFIPAYVSSPGKFTVAVEIFAILASSYGLLFCIFMPKCFIILFRPEQNTKKHIMGKTFNN
>LOCXPOlfC8.111.HIT1.OlfC.2R.802.ANF_receptor.exons6.CM037563.1.Seriola_aureovittata
MPLLKLVLLLLLIRRVTPVCRLQGRGQPPELSKAGDFILGGIFTFRTGYRGKVPTFQSLPNPPTCLHINVREFKFAQTMIFAIEEINQNPAILTNHKLGYKIYNSCGMTNIMKSAIDLATGQREIVDEKNCTKADTAQAVLGHSGSAPTMAFARIIGRFQIPVLSHFATCACLSDREEFPSFFRTIPSDLHQSRALAKLVKLFGWTWVGAISNKNDYGINGIATFIQAALEEGVCIEYYQAFEQTGPLRELTKVVETVKYSTSKVIVAFMSHREVNVLATELYRQNVTGLQWVGSDAWITDHSLTDSEGHSILVGSLGFAVSRAHIPGLEEHLRLLHPSQFPDSPFVRDFWEDTFDCSLSDTRDAQRKSCSGFESLQDAKSYFTDVSELRFTNNVYKSVYAVAHALHNLFTCEEKKGPFYNGSCADTEHIQPWQVLHYLQNVNFTTNQGERVTFDQNGDSPARYELINLQHVTSGTMQVATVGVYDATLPRERQFTMNGMKIVWGGEGHTVPVSVCSESCPQGKRKVLQKGKPVCCYDCIPCADGEFSNITALVFFHFQETPIVRANNSELSFLLLFSLTLCFLCSLTFIGRPSEWSCMLRHTAFGITFVLCISCILGKTIVVLMAFRATLPGSNMMKWFGPAQQRLSVVAFTLIQVLICILWLTINPPFPFKNMSHYKEKIILECALGSAVGFWAVLGYIGLLAMLCFVLAFLARKLPDNFNEAKFITFSMLIFCAVWITFIPAYVSSPGKFTVAVEIFAILASSYGTLFCIFLPKCYVILLRPERNTKKHVMSKTKEIQY
>LOCXPOlfC9.114.HIT1.OlfC.2R.838.ANF_receptor.exons7.CM037563.1.Seriola_aureovittata
TIILLTLVAGIKSENQTCKMIGQTGFVEFSKDGDLIIGGIFSMTSTRKLVDKGYQALPYAYCKKLNDRELKFARTVIFTVEEINRDAKLLPGVRLGYKLYNGCGSENLIRAAVEAVNGEPSNGCSGQVQAILGHSSSGVSEDINIILSSLSIPQVSYLSTCACLSDKRIYPTFFRTVPSDRFQIIGLVQLMKYFDWRWVGIIHSEGLYSAEGTNEFVKEAKKEGICVEYRLPYSKTSQIQLDTIVETLRESSSKVVLLFVSLSYTKSFLSKIESYNITGKQWVGSESWITQAELASDERKNILQGAIGFALPQASIPGLREFLLSLKPSDEPQSDVIKAFWEKFFDCSFSPSNTSTMCNGTEDLRTVSSDYTDVTYFRAENNVYKAVYLVAYALHALLQCRNGSNPITGKSCLMQKVLEYIKYVNFTTQNGAKVFFDENGDSVAQYDLVNWQMKEDGSVEIVNIGQYDTSVPEGEKFKLKENTEIVWGGNSIQVPRSVCREPCPPGSRKAINKRKPVCCFDCFECPEGTISNQTNSPECFVCPPEFWPNEKKDQCFPKPTEYLSYKEIMGALLTGFGCVGIFLSLLTSIIFLTHKETPIVKANNSELSFLLLFSLKLCFLCSLTFIGRPSEWSCMLRHTAFGITFVLCISCVLGKTIVVLMAFRATLPGSNVMKWFGPAQQRLSVLTFTLIQVVICIFWLTINPPFPKMNMKYYKEKIILECALGSAVGFWAVLGYIGLLAFLCFILAFLARKLPDSFNEAKLITFSMLIFCAVWITFIPAYVSSPGKFTVAVEIFAILASSFGLLACIFFPKCYIIIFRPEQNSKKHLMGKIPPRTL
>LOCXPOlfC10.116.HIT1.OlfC.2R.850.ANF_receptor.exons6.CM037563.1.Seriola_aureovittata
MQRAILLSLSVLSMNTVSGCELFSSFEMPSLFKQGEIMIGGIFPVFNKEISSTSTFKREPPGVKCAGFDLRAFRWTQVMIFAIEEINKESALLPNISLGYRILNSCASPTNTLRAALTLASGPEEIKSTSPCPPAISALIAESGSSQSLAVAGALGPFQVPVVSYFSTCACLSDKAKYPTFFRTIPSDYFQAKALAALVKRFGWQWIGTLQSDNDYGRNGIQAFSDEVKKLGVCIAFVGTILRTYPMDKILDVVEMIKQSTVKVILAFVPEGDFYPLMKEIVKQNITGIQWIASEAWITAPRPSTPEIYQAFGGALGFVVQKMAIPNLKPFLTGISPYTDPGAAFVRDFWEVMVGCRPVLPGERTGTEATNDKCTGNETLLNSQDVFFNVTELRVSYNVYTAVYATAHALHQLVFCQPAGEKPVRPCLNISEIQPEQVTAHLQKVHFRNQFGDNVFFDENGDPPASYDIINWQLRDGQVQHVTLGHFASAANGDYKLSIREEEIVWRTGKMVPSSVCSNVCPVGTRKAQIKGKPTCCFDCIPCADGTIANSTGAADCTPCPQEHWSSERKDECIPKTIEFLTYREPMGIAITVVSLLGASLSLATMMVFIQYRETPVVKASNSELSCFLLFSLFLCFLCPLTFIGRPTVWTCMLRHTAFGVTFALCISCVLGKTIVVVTAFKATFPGNKVAGKFGPAQQRIIVCSCTLIQIVICILWLKLNPPFPDMVFRHSNKKIVLECNTGSEAAFYAVLGYIGILAIICLVLAFLARKLPDNFNEAKFITFSMLIFCAVWITFIPAYVSSPGKFTVAVETFAILSSAFGLLICIFAPKCYIILIKPEKNTKKYVMTK
>LOCXPOlfC11.122.HIT1.OlfC.2R.883.ANF_receptor.exons8.CM037563.1.Seriola_aureovittata
MALWAAHLLMFLFLFSGTSRSTAALANCVFLGEEEENSVYEDGDVVIGGLFPLHYSPVYSLPTYETQPTPNMYKYARALRWIQTMIFAIKEINQRSDLLPQLKLGFHIRDSCDNIPVSLRALLLLVNGQPERGPEAESVNRDKGVERNINGSNLICAAVHRTVSPVIIGDAGSGVSMALLRSLGSFHIPLVSYFASCSCLSNQREFPTFMRTMPSDAFQIRALARLVSYFGWTWVGLTGVESDYARFAIQLFLQESVQYGVCAAYTHFYPVALSQPALDELLDVVQMASSKVIINFSGESEMQGILREIRHRNITGLQWIASEAWATATLLWEKFGDLLMGTLGFAIRRADVIPGLEQHLTSLRPSNIHESAFLAEFWEETFNCRLNGSVNSHSHGGDNYYDRLPCKGTENLEDVYSPYSDVTQLRVSYNVYKAVYLVAHALQDMSYCKVGKGPFLNSTCADPKHFKPWQLIHYMKRANFSALGAKVNFDQNGDPIAYYDLMNWQRSPDGSLALVKVGFYDASSPAGYSLVINDSMIQWPVGKQASRSVCSDSCPPGSRIARRKGEPICCFDCVPCAEGEVSNKTDSLECSRCSDDTWPNEVRDHCIPKTIEYLSYHELMGMVLCVVCVLGACISLSILAIFFTYRDTPLVRANNMELSFLLMVFLSVCFLVGLLFIGEPSDWLCRIRYPAFGISFALCISCLLAKTVVVLMAFRSTLPGSNVMKWFGPSQQRASVLLGTAVQVIICLIWLLTSPPHANNNTDYHSAIIIIECVTGSEVGFWCVLGYIGILACMCFLMAFLARKLPDNFNEAKFISFSMLIFFAVWITFIPVYVSTAGKYTVAVHIFAILASAFGLLFCIFAPKCYIIMLKPEKNSKKNMMQR
>LOCXPOlfC12.126.HIT1.OlfC.2R.869.ANF_receptor.exons8.CM037563.1.Seriola_aureovittata
MTPLALFPLLYSVSVFPLTYTVVSSITTPALLVAKVCTLQNSFQPSFVADGDYVIGGIFPLHYNQEMPDLNSTYRPPPVKCNGFDPRAFRWAQTMRLAVEEINQSPRLLPNYTLGYKIFDSCAYPLTGQRAALAVLNGLSEGNSPMCSSVSPLLAVIGESGSAQSIVVSRILQPFRIPMISYFSSCACLTDRRKYPTFFRVIPNDDYQVKAIAQMLVRFNWTWVGLVRGDHEYGRFAVQGLMKELQGTKVCVAYQEMIPLLYNHQRALEIMQVMRSSSAKVVVVFSAEGEMTPFLRDYMVQNITGIQWVASEAWVTASVFTGNEYYPYLGGTIGFGIRKGHISKLSDYLQTVNPKRYPDNLLVQELWEALYGCSPSSSSGSHMPPCSGQESLLEQHSAYMNTSSPRVAYNVYKAVYAIAHSLHNLLLCQPGSGPFQNNSCAQSNDIHPWQLQYYLQEVTFNIDGEEVDFDLKGDSIPYYDIINWQRGTGGNIEFVNVGLFDGTKPVGEELVIQEDRIMWAGHQSEASCSHCSVCSASCFPGSRKAVRRGEPVCCFDCVPCDNGKISNQTNSIECTFCPEDFWSNKDRTACIPKKVEYLTFDSLGIALTVISVLGACLTLAVFAVFFYHRNTAIVRVNNSELSFFILFALTLCFLCSLVFIGKPTSWSCMLRHTAFSITFSLCISCILGKTLVVLAAFTATRPGANIMKWLGIKQQRGIIFSCTLVQLVICAAWLIDAPPSPSRNTKYERSKIILECSVGSSLAFWCVLGYIGLQACLCFILAFLARKLPGNFNEAKFITFSMLIFCAVWLAFIPAYISAPGNYADAVESFAILASSFGLLFCLFAPKCYIIVLKPEKNTKQHLMGKEKK
>LOCXPOlfC1.130.HIT1.OlfC.2R.829.ANF_receptor.exons13.CM037563.1.Seriola_aureovittata
ALQAEGDFVIGGFFPLHYVAPKPQHSYSSKPQLTPCSGFDHRAFRWMMTMVFAVEEINRDSSLLPGVKLGYRIMDSCDHVHTSMQALFSLISHSKGVTAPTLPSCLTGSPVPAVIGLASSSPTRAVAHTLGPFNIPLVSYFATCTCLTDKHVYPSFLRTVPSDLFQVRGLVQLVTFLDWLWVGTIGTTDDYSQYGIQAFSNQFRQQGGCVAFHLTIPKSPTAAQVQEMADRLQSSTAQVMVVFATEGQLLDLLLELAHRNVTGIQWVASEAWVTASLLTSPGFQPLLEGTLGFSFPGVRIPGLKEFLLNVRPSPEPGMEFVNMFWEELFDCRLDFGGNRSKENEAHTPVCTGSEDLRYTDSSFTDVSQVRISYNVYKAVYAIAHALHDLLNCESAELKKGICEKQKSFTSRQLLDHLKTVNFTNQFGEKVYFDSNGEPVPLYDIINWQKDSKGEIRFIKVGSYDGSAPLEQQLQMEQSTIVWTKGQSQVPVSQCSAPCPSGSRQARRRREPHCCFDCLPCADGEISNQTGSTECTKCPEFYWSDKDKVKCIAGVEEFLSFFDTMGIILVILTLLGVVLTTIITTVFHRFRFTPIVKANNSEISFLLLLSLKLCFLCSLVFIGRPSAWTCRLRQAAFGISFVLCLSCLLVKTIVVLLAFQSNVPGSRALKLFGPSQQRTLILCTTAPQVCLCAGWLLGAPPFPFRNPTYQATTGKIVVECKEPWPPGFYLVLGYIGLLAFLCLLLAFLGRKLPDTFNEAKLITFSMLIFWAVWISFIPAHVSSPGKFTVAVEIFAILASSFGLLLCIFVPKCYIILLRPERNIKKGMTGK
>LOCXPOlfC13.138.HIT1.OlfC.2R.866.ANF_receptor.exons9.CM037563.1.Seriola_aureovittata
VLILFSSSFLLPVLSSLSSSCKLRRKFHLNGMHKTGDVVLGGLFEVHYTSVFPELSFTSEPNQPRCEGFDPPGFRHALTMAFAVDEINKNSNLLPNVTLGYSLYDNCASLGIGFRASLSLASGQEEQFILNEICVGAPPVLGIVGDVYSTFTIAMSSVTGLYKLPIVSYFATCSCLSDRQRFPSFFRTIPSDTFQVRAMIQILKHFGWTWAGLLISDDDYGLHAARSFQTDLGPSGGGCLAYLEVLPWGDNPAELRRIVDVMKKSTARVVIVFAHESHMIDLMEEVVRQNVTGLQWMASEAWTTVAVLQTPHLMPYLGGTLSIAIRRGEIPGLREFMLQIRPDLHHNNSHGNNMVNQFWEFTFQCRFAPPPAGWVEAGGALCTGQEDLHKVDSELLNVAEFRPEYNVYKAVYALAYALDNMLRCEPGRGPFSGNSCAHFQRLEPWQLLHYLQKVNFTTSFGDQVSFDENGNALPIYDVMNWQWLPDGQIKVQSVGEVKKSASKGEELTLDENKIFWNFEAKKPPQSVCSESCLPGTRMARKKGEPECCFDCIPCSEGKISNKTDSMECISCPEDFWSSPQRDHCVPKKTEFLSYHEPLGICLMTTSLLGTFICAVVLGIFTHHRSTPIVRANNSELSFLLLVSLKLCFLCSLLFIGRPKLWTCQLRHAAFGISFVLCVSCILVKTMVVLAVFKASKPGGGASLKWFGAVQQRGTVLVLTCIQAAICTAWLVSASPAPHKNTEYHNDKIIYECVVGSTVGFAVLLGYIGLLAILSFLLAFLARNLPDNFNEAKFITFSMLIFCAVWVAFVPAYINSPGKYADAVEVFAILASSFGLLVALFGPKCYIILLRPERNTKKAIMGRGTTK
>LOCXPOlfC14.144.HIT1.OlfC.2R.880.ANF_receptor.exons8.CM037563.1.Seriola_aureovittata
MEISALFIGLILALSLLELNSTLALNLSWTGLKQRAGLTEAKSGAGVSAEASSVKCKLQGAARLPAFSMDGDYVIGGVFSIHNYMHTVKHNYTTMPEPLRCTGRIDSRELRFSRAMVFAIQEINNSSKLLPGITLGYQIHDSCGSVPMAVRVAFQLSNGLEPVFYTGNNCSQSGMVMGIVGESGSTPSISMSRVIGSFNIPQVSHFATCACLSNKEQYPSFFRTIPSDQFQADALAKLVKHFGWTWIGAVRSDSDYGNNGMASFLDAAQKEGICVEYSESFYRTHPRSKIQRVADVIRRSTAMVVVAFAASGDMKILLEEMSREPSPPRQWIGTESWVTNPDMLRFTFCAGAIGFSIQQSVIPGLRDFLLDLPNTKVAAFPVLTEFWEDAFNCRLGKSAATEESVCDGTEDIQTLKSPYTDTSQLRITNMVYKAVYAIAHAIHNAACQKTNSTTQCDKHTRIESKQVLTQLKKVNFSQNGYDVSFDANGDPVATYELVNWQKSKSGSIEFVTVGHYDASLPVGQEFRINRNLTWVEGSTQVPVSVCTDSCPPGTRKVLQRGKPICCYDCIPCPEGEISNATDSPDCFPCPKEFWPNAERNKCFPKPVEFLSFDEVLGIILAAFSVGGACLAMITAAVFFRHRTSPIVRANNSELSFLLLLSLTLCFLCSLTFMGAPSEWSCMLRHTAFGITFVLCISCVLGKTIVVLMAFKATLPGSDVMKWFGPPQQRMTVVSFTFIQVLICIIWLVLSPPFPMKNLTIYKEKIILECALGSAIGFWAVLGYIGLLAVFCFVLAVLARKLPDNFNEAKFITFSMLIFCAVWITFIPAYVSSPGKFTVAVEIFAILASSFGLILCIFAPKCFIILFQPEKNTKKHLMNKN
>LOCXPOlfC15.148.HIT1.OlfC.2R.876.ANF_receptor.exons9.CM037563.1.Seriola_aureovittata
MGAFFDIYLLFCVSMIMVLFSSFFFSVSSSLSSSCKLRREFHLNGLHRAGDVILGGLFEVHYTSVFSEWTFTSEPRQPTCTGFDTQGFRQAMMMVFAVDEINRNSNLLPNITLGYSLYDNCGALFIGFRAALVLASGQEEQFLLQENCLGTPPVVGIVGDSYSTFSIATSNVLGLFRLPMVSHFATCSCLSDRQRFPSFFRTIPSDAFQVRAMIQILKRFGWTWVGLLISDDDYGVHVGRSFQSDLTNSGGGCLAYTEILPWSNDPAELRRIVDVMKKSTARVVMVFAHEIHIYKLVEEVVRQNVTGLQWLASEAWTSVDVLQTPDFMPYLAGTLGIAIRRGEIAGYKDFLLRIHPDQHHNNYGNSIVNQFWEDIFQCRFSPPPVDWVEAGGALCTGQEDLHKVDSELFDVSNLRPEYNIYKAVYALAYALDDMLHCEPGRGPFSGHSCTSLQRLELWQLVYYLDRVNFTTPVGDQVSFDANGDALPIYDVMNWLWLPDGTPKIQNVGEVKESPKGEELTLHEDKIFWNFESKQPPRSICSESCPPGTRMARKKGQPVCCFDCIQCSEGKISNETDSMECTSCPEDFWSNPQHDQCVPKKTEFLSYHEPLGICLTATSLLGTFICAVILGVFIYHRSTPMVRANNSELSFLLLVSLKLCFLCSLLFIGRPRLWTCQLRHAAFGISFVLCVSCILVKTMVVLAVFKASKPGGGASLKWFGAVQQRGTVLVLTSVQAAICTAWLVSASPAPNKNTQYHNDKIVYECVVGSTIGFAVLLGYIGLLAILSFLLAFLARNLPDNFNEAKFITFSMLIFCAVWVAFIPAYVNSPGKYADAVEVFAILASSFGLLVALFGPKCYIILLRPERNTKKAIMGRGT
>LOCXPOlfC16.151.HIT1.OlfC.2R.880.ANF_receptor.exons8.CM037563.1.Seriola_aureovittata
MEISALFIGLILALSLLELNSTLALNLSWTGLKQRAGLTEAKSGAGVSAEASSVKCKLQGAARLPAFSMDGDYVIGGVFSIHNYMHTVKHNYTTMPEPLRCTGRIDSRELRFSRAMVFAIEEINKSSKLLPSIRLGYQIHDSCASVPMTVRVAFQLSNGLDPVFYTGDHCTRSGIMMAIIGESGSTPSISMSRVIGSFNIPQVSHYATCACLSNKEQYPSFFRTIPSDQFQADALAKLVKHFGWTWIGAVRSDSDYGNNGMASFLDAAQKEGICVEYSESFYRTHPRSKIQRVADVIRRSTAMVVVAFAASGDMKILLEELSREPSPPRQWIGTESWVTDPDLLRFTFCAGAIGFGIQQSVIPGLRDFLLDLSPTKVAASPVLTEFWEDAFNCRLGKSAATEESVCDGTEDIQTLKSPYTDTSQLRITNMVYKAVYAIAHAIHNAACQKTNSTTQCDKHTRIESKQVFTELKKVNFSQNGYDVSFDANGDPVATYELVNWQKSKSGSIEFVTVGHYDASLPVGQEFRINRNLTWVEGSTQVPVSVCTDSCPPGTRKVLQRGKPICCYDCIPCPEGEISNATDSPDCFPCPKEFWPNAERNKCFPKPVEFLSFDEVLGIILAAFSVGGACLAMITAAVFFRHRTSPIVRANNSELSFLLLLSLTLCFLCSLTFMGAPSEWSCMLRHTAFGITFVLCISCVLGKTIVVLMAFKATLPGSDVMKWFGPPQQRMTVVSFTFIQVLICIIWLVLSPPFPMKNLTIYKEKIILECALGSAIGFWAVLGYIGLLAVFCFVLAVLARKLPDNFNEAKFITFSMLIFCAVWITFIPAYVSSPGKFTVAVEIFAILASSFGLILCIFAPKCFIILFQPEKNTKKHLMNKN
>LOCXPOlfC17.158.HIT1.OlfC.2R.878.ANF_receptor.exons9.CM037563.1.Seriola_aureovittata
MGAFFDIYLLFCVSMIMVLFSSFFFSVSSSLSSSCKLRREFHLNGLHRAGDVILGGLFEVHYTSVFSEWTFTSEPRQPTCTGFDTQGFRQAMTMVFAVDEINRNSNLLPNITLGYSLYDNCGALVIGFRAALVLASGQEEQFLLQENCLGTPPVVGIVGDSYSTFSIATSNVLGLFRLPMVSHFATCSCLSDRQRFPSFFRTIPSDAFQVRAMIQILKRFGWTWVGLLISDDDYGVHVARSFQSDLTNSGGGCLAYTEILPWSNDPAELRRIVDVMKKSTARVVMVFAHEIHIYQLVEEVVRQNVTGLQWLASEAWTSVDVLQTPDFMPYLAGTLGIAIRRGEIAGYKDFLLRIHPDQHHNNYGNSIVNQFWEDIFQCRFSPPPVDWVEAGGALCTGQEDLHKVDSELFDVSNLRPEYNIYKAVYALAYALDDMLHCEPGRGPFSGHSCTSLQRLELWQLVYYLDRVNFTTPFGDQVSFDANGDALPIYDVMNWLWLPDGTPKIQNVGEVKESPQGEELTVHEDRIFWNFESKQPPRSICSESCPPGTRMARKKGQPVCCFDCIQCSEGKISNETDSMECTSCPEDFWSNPQHDQCVPKKTEFLSYHEPLGICLTATSLLGTFICAVVLGIFIYHRSTPMVRANNSELSFLLLVSLKLCFLCSLLFIGRPRLWTCQLRHAAFGISFVLCVSCILVKTMVVLAVFKASKPGGGASLKWFGAVQQRGTVLVLTSVQAAICTAWLVSASPVPNKNTQYHNDKIVYECVVGSTIGFAVLLGYIGLLAVLSFLLAFLARNLPDNFNEAKFITFSMLIFCAVWVAFIPAYVNSPGKYADAVEVFAILASSFGLLVALFGPKCYIILLRPERNTKKAIMGRATPN
>LOCXPOlfC18.161.HIT1.OlfC.2R.885.ANF_receptor.exons9.CM037563.1.Seriola_aureovittata
MGANLNTFSLLYVYLMLILFSSTFFTSESSSLFSTCKLRRQFYLNGMHKPGDVILGGLFEVHYTSVFPELTFTSEPNQLSCRGFDPPGFRHAMTMAFAIDEINKNSNLLPNVTLGYSLYDNCATLVIGFSAALSLASGREEQFLFQETCLGTPPVLGIVGDSFSTFSIATSDVIGLFRLPIVSYFATCSCLSDRQRFPSFFRTIPSDAFQVRAMIQILKRFGWTWAGLLVSDDDYGLHVSRSFQSDLAQSGGGCLAYTEILPWGDNPAELRRIVNVMKKSTARVVIVFAHQIHMIQLMEEVVRQNVTGLQWMASEAWTAAAVLQTPHLMPYLGGTLGIAIRRGEIPGLRDFLSGIRPDFHDNNNNGNSLVMQFWEYTFQCRFAPAPAGWIEAGGALCTGNEDLENVETEFLDVSNLRPEYNIYKAVYALAYALDDMLLCEAGRGPFSGHSCATLKTLEPWQLMYYLEKVNFTTPFGDEVSFDGNGDALPIYDIMNWLWLPDGRTKVQNVGVVKKSPFKGEELTLHEDKIFWNFDSKQVTYPPRSACSESCPPGTRMARKKGEPVCCFDCVPCSEGKISNETDSMECISCPEDFWSSPQHDHCVPKKTEFLSYHEPLGICLTVTSLLGTFICAVVLGIFIYHRSTPMVRANNSELSFLLLVSLKLCFLCSLLFIGRPRLWTCQLRHAAFGISFVLCVSCILVKTMVVLAVFKASKPGGGASLKWFGAVQQRGTVLVLTSVQAAICIAWLVSSSPAPHKNTQYHNDKIVYECVIGSTIGFAVLLGYIGLLAILSFLLAFLARNLPDNFNEAKLITFSMLIFCAVWVAFVPAYVNSPGKYADAVEVFAILASSFGLLVALFGPKCYIILLRPERNTKKAIMGRGTSKT
>LOCXPOlfC19.165.HIT1.OlfC.2R.875.ANF_receptor.exons9.CM037563.1.Seriola_aureovittata
VRHLLLCVSRIFISTSLFFSESFFLSPSCKLRRQFNLNGLHRAGNVILGGLFEVHYSSVFPELTFTSEPHQPSCQGFDPPGFRHAMTMAFAIDEINKNSTLLPNVTLGYSLYDNCATLGIGFSAALSLASGREEQFLLQENCLGSPPVLGIVGDPFSTFSIATSNVLGLFKLPIVSYFATCSCLSDRRRFPSFFRTIPSDAFQVRAMIQILKRFGWTWAGLLVSDDDYGHHVSRSFQSDLAQSGGGCLAYSEILPWGTDPNEYKRIVDVMRKSTARVVIVFAHQMHMIQLMEEVVRKNVTGLQWIASEAWTLVDGLHTPAFMPYLGGTLGIAIRRGKIPGLREFLLRINPEQHHSNDYENSMVKQFWENTFHCRFAPPPAGWVQADGALCTGQEDLENVETEFLDVSELRPEYNIYKAVYALAYALDDMLRCEPGRGPFSSHSCATLQTLEPWQLMYYLEKVNFTTPFGDQVSFDENGDALPIYDIMNWLWLSDGRTKVQSVGEVKKSRFKGEELTLHEDKIFWNFESKEPPKSVCSETCPPGTRMARKRGQPVCCFDCIPCSEGKISNKTDSMECTSCPEDFWSSPQRDHCVLKKTEFLSYHEPLGICLTGASLLGTFICAVVLGIFIYHRSTPMVRANNSELSFLLLVSLKLCFLCSLLFIGQPRLWTCQLRHAAFGISFVLCVSCILVKTMVVLAVFKASKPGGGAKLKWFGAVQQRGTVLVLTCIQAAICTCWIVSASPAPHKNTEYHNDKIVYECVVGSTIGFAVLLGYIGLLAILSFLLAFLARNLPDNFNEAKFITFSMLIFCAVWVAFVPAYVNSPGKYADAVEVFAILASSFGLLVALFGPKCYIILLRPERNTKKAIMGRGNTKS
>LOCXPOlfC20.169.HIT1.OlfC.2R.879.ANF_receptor.exons9.CM037563.1.Seriola_aureovittata
MGGFLDIYLLLCVYRILFFCLSSSLCSVSSSLLSSCKLRRKFHLNGMHKPGDVVLGGLFEVHYTSVFPEWTFTSEPQQPSCKGFDILGFRHAMTMAFAIDEINKDSNLLHNVTLGYSLYDNCATLVIGFSGALSLASGREEQFLLQENCLGSPPVLGIVGDSYSTFTIAISNVLGLFKLPIVSYYATCSCLTDRQRFPSFFRTIPSDAFQVRAMIQILKHFGWTWVGLLVSDDDYGLHVAQSLQSDLAQSGGGCLAYLEVLPWDSDPSELKRIVYLIKTSTARVVMVFAHDMHLIPLMEEVVRQDVTGRQWIASEAWTAAAVLQTPHLMPYLGGTLGIAIRRGEIPGLRDFMLQIRPDQYDNDSYGNNFVRQFWEYTFQCRFAPPPAGWMEAGGALCTGDEDLENVETELLDLNNLRPEYNIYKAVYALAYALDNILQCEPGRGPFSENRCATLQTLEPWQLVHYLQMVNFTTSFGDQVSFDENGDVLPIYDIMNWLWLPDGRTKVQNVGEVKKSAFKGEELTLDEDKIFWNFEIKEPPRSVCSESCPPGTRMARKKGEPECCFDCIPCSEGKISNKSDSMECTSCPEDFWSNPQHDHCVPKKAEFLSYHEPLGICLTTTSLLGTFICAVVLGIFIYHRSTPMVRANNSELSFLLLVSLKLCFLCSLLFIGRPRLWTCQLRHAAFGISFVLCVSCILVKTMVVLAVFKASKPGGGASLKWFGAVQQRGTVLALTCIQAAICTCWIVSSSPAPHKNSQYHNDKIVYECVVGSTIGFAVLLGYIGLLAILSFLLAFLARNLPDNFNEAKFITFSMLIFGAVWVAFVPAYVNSPGKYADAVEVFAILASSFGLLVALFGPKCYIILLRPERNTKNAIMGRGT
>LOCXPOlfC21.172.HIT1.OlfC.2R.879.ANF_receptor.exons9.CM037563.1.Seriola_aureovittata
MGGVPDSYLLLCVYLIMFFCSSPSLCSVSSSPPSSCKLWRKFHLNGMHKPGDVVLGGLFEVHYTSIFPELTFTSEPQQPSCKGFDILGFRHAMTMAFAIDEINKNSNLLHNVTLGYSLYDNCGALIIGFSGALSLASGREEQFLLQENCLGSPPVLGIVGDSFSTFSIAISNVLGLFKLPIVSYFATCSCLTDRQRFPSFFRTIPSDAFQVRAMIQILKHFGWTWVGLLVSDDDYGLHVAQSLQSDLAQSGGGCLAYLEVLPWDSDPSELKRIVYLIKTSTARVVMVFAHEMHMIQLMEEVVRQDVTGHQWIASEAWTAAAVLQTPRLMPYLSGTLGIAIRRGEIPGIREFLLQIHPDQYDSDSYGNNIVRQFWEYIFQCRFAPPPAGWIEAGGALCTGDEDLENVETEFMDLSNLRPEYNVYKAVYALAYALDNILKCEPGRGPFSGHSCATLQTLEPWQLVHYLQMVNFTTSFGDQVSFDENGDASPIYDIMNWQWLPDGRITVQNVGEVKKSAFKGEELTLDEDKIFWNFDSKEPPRSVCSESCPPGTRMARKKGEPECCFDCIPCSEGKISNKSDSMKCTSCPEDFWSNPQRDHCVPKKAEFLSYHEPLGICLTTTSLLGTFICAVVLGIFIYHRSTPMVRANNSELSFLLLVSLKLCFLCSLLFIGRPRLWTCQLRHAAFGISFVLCVSCILVKTMVVLAVFKASKPGGGASLKWFGAVQQRGTVLVLTCIQAAICTCWIVSASPAPHKNTEYHNDKIVYECVVGSTIGFAVLLGYIGLLAILSFLLAFLARNLPDNFNEAKFITFSMLIFCAVWVAFVPAYVNSPGKYADAVEVFAILASSFGLLVALFGPKCYIILLRPERNTKKAIMGRGT
>LOCXPOlfC22.176.HIT1.OlfC.2R.877.ANF_receptor.exons9.CM037563.1.Seriola_aureovittata
MGGFLDSYLLLCVCLTLVFCCSPSLCSVSSSPPSSCKLRRKFHLNGMHKPGDVVLGGLFEVHYTSVFPEWTFTSEPQQPSCKGFDTLGFRHAMTMAFAIDEINKNSNLLPNLTLGYSLYDNCGALIIGFSGALSLASGQVDQFLLQDNCLGTPPVLGIVGDHYSTFSIAISNVLGLYKIPTVSYFATCSCLSDRQRFPSFFRTIPSDAFQVYAMIQILKHFGWTWVGLLVSDDDYGLHVAQSLQSDLAQSGGGCLAYLEVLPWDSDPSELKRIVYLIKTSTARVVIVFAHEIHMIQLMEEVVRQNVTGLQWIASEAWTSAAVLQTPHLMPYLSGTLGIAIRRGEIPGLRAFLLQIRPDLHHNNSYGNSMVRQFWEYTFQCRFAPPPAGWIEVGGTSCTGDEDIGNVETEFLDLSNLRPEYNVYKAVYALAYALDNILQCEPGRGPFSEHSCATLKTLEPWQLLHYLQMVNFTTPFGDQVSFDENGDASPIYDIMNWLWLPDGRIKVQNVGEVKKSVFKGEELTLDEDKIFWNFESKEPPRSVCSESCPPGTRMARKKGEPECCFDCIPCSEGKISNSTDSMKCTSCPEDFWSSPQRDHCVPKKTEFLSYHEPLGICLTTTSLLGTFICAVVLGIFIYHRSTPMVRANNSELSFLLLVSLKLCFLCSLLFIGRPRLWTCQLRHAAFGISFVLCVSCILVKTMVVLAVFKASKPGGGASLRWFGAVQQRGTVLVLTCIQAAICTAWLVSASTAPHKNTEYHNDKIVYECVVGSTIGFAVLLGYIGFLAILSFLLAFLARNLPDNFNEAKFITFSMLIFCAVWVAFVPAYVNSPGKYADAVEVFAILASSFGLLVALFGPKCYIILLRPEKNTKKAIMGR
>LOCXPOlfC23.184.HIT1.OlfC.2R.872.ANF_receptor.exons9.CM037563.1.Seriola_aureovittata
MWTLLDTYLLMLLYSCFSSAVPSPLYSSSCRLQGQFHLNGMHKAGDVVLGGLFEMNFFSTYSELSYTSEPQQPICHGFDVLGFKQAQTMAFAIDEINRNSNLLPNVTLGYNLYDNCNKLGIGFRAALSLTSGLEEQVILHETCVGTPPVLGIVGDDSSTRSIAISTVLGLYRVPMVSYFSTCSCLSDRQKFPSFFRTIPSDAFQVRAMIQILKHFGWTWAGLLISDNDYGLHAARSFQTDLGPSGGGCLAYLEILPEGDDPAELRRIVNVMKKSTAHVVIVFAHEGHIINLMEEVVRQNVTGLQWMASEAWSSSAMLQTPRLMPYLGGTLGIAIRRGEIPGLREFMLQIRPELHHNSNRNKMVNQFWEYTFQCRFAPPPEGWVEAGGALCTGHEDLENVETEFLDILNLRPEYNVYKAVYALAYALDDMLHCEPGRGPFNRNSCGNLQRLEPWQLVYYLEKVNFTTPFGDQVSFDENGDVLPIYDIMNWLWLPDRRIKIQNVGEVKKSAFKGEELTLDEDKIFWNFESKEPPQSVCSESCPPGTRMARKKGEPECCFDCIPCSEGKISNKTDSMECTSCPVDFWSSPQRDHCLPKKIDFLSYHEPLGICLTVTSLLGTFICAVVLGIFIYHRRTPIVRANNSELSFQLLLSLKLCFLCSLLFIGHPRQWTCQLRHAAFGISFVLCVSCILVKTMVVLAVFKASKPGGEASLKWFGAVQQRGTVLVLTSIQATICTAWLVSLSPAPHKNTQYHNDKIVYECVVGSTIGFAVLLGYIGLLAVLSFLLAFLARNLPDNFNEAKLITFSMLIFCAVWVAFVPAYISSPGKYADAVEVFAILASSFGLLVALFGPKCYIILLRPERNTKKAIMGRGN
>LOCXPOlfC24.188.HIT1.OlfC.2R.874.ANF_receptor.exons9.CM037563.1.Seriola_aureovittata
MRALLDTTLVLPMLLYSCLSSAASSPLYSSSCRLQRRFHLNGMRKPGDVVLGGLFEMHFGPIYPDLSFTSEPQQPDCHGFDVLGFRQAQTMAFAIDEINRNSNLLPNVTLGYSLYDNCNQLGIGFHAALSLTSGQDEQVTLHETCAGTPLVLGIVGEDSSTRSIAISTVLGLYRVPMVSYFATCSCLSDRQKFPSFFRMIPSDAFQVRAMIQILKHFGWTWAGLLSSDDDYGLHAARSFRTDLSPSGGGCLAYTEILTEGNDPAELRRIVDVMKKSTARVVISFVHDNQMINLMEEVVKQNVTGLQWIASEAWTLASVLQTPHLMPYLGGTLGIAIRRGEIPGLREFLLQIRPDLHHNNSYGNDVVNQFWEFTFQCRFAPPPAGWVEAGGALCTGHEDLENVETEFLDTLNLRPEYNVYKAVYALAYAIDDMLHCEPGRGPFSGNSCGNLQRLEPWQLLYYLEKVNFTTPFGDQVSFDENGDVLPIYDIMNWLWLPDGRIKVQNVGEVKTSALKGEELTLDEDKILWNFESKEPPRSVCSESCPPGTRMARKKGEPECCFDCIPCSEGKISNKTDSMECTSCPKDFWSSPQRDHCLPKKIDFLSYHEPLGICLTVTSLLGTFVCAVVLGIFIYHHRTPIVRANNSELSFQLLFSLKLCFLCSLLFIGHPRHWTCQLRHAAFGISFVLCVSCILVKTMVVLAVFKASKPGGEASLKWFGAVQQRGTVLVLTSVQAAICTAWLVSASPAPHKNTQYHNDKIVYECVVGSTIGFAVLLGYIGLLAVLSFLLAFLARNLPDNFNEAKLITFSMLIFCAVWVAFVPAYISSPGKYADAVEVFAILASSFGLLVALFGPKCYIILLRPERNTKKAIMGRG
>LOCXPOlfC25.193.HIT1.OlfC.2R.883.ANF_receptor.exons9.CM037563.1.Seriola_aureovittata
MRAFLDTTLVLSMLLYSCLSSAASSPLYSSSCRLHRRFHLNGMHKAGDVVLGGLFVMHVAPAYLDLSFTSEPQQADCHGFDVLGFRQAQTMAFAIDEINRNSHLLPNVTLGYSLYDNCNQLGIGFRAALSLTSGQEEQVTLHETCVGTPLVLGIVGEDSSTRSIAISTVLGLYRVPMVSYFSTCSCLSDRQKFPSFFRTIPSDAFQVRAMIQILKHFGWTWAGLLISGKDYGLHAARSFQTDLSPSGGGCLAYTEILTEGNDPAEIRRIVDVMRKSTARVVIVFAHYSEMINLMEEVVKQNVTGLQWMASEAWTSAAVLQTPHLMPYLGGTLGIAIRRGEIPGLREFLLQIRPDLHHNNSYGNDVVNQFWEYTFQCRFAPPPAGWVEAGGALCTGHEDLENVETEFLDTLNLRPEYNVYKAVYALAYAIDDMLQCEPGRGPFSGNSCGNLQRLEPWQLLYYLEKVNFTTPFGDQVSFDENGDVLPIYDIMNWLWLPDGRIKVQNVGEVKTSALKGEELTLDEDKIFWNFESKEVISAFSDYYFLSAMCSESCPPGTRMARKKGEPECCFDCIPCSEGKISNKTDSMECTSCPEDFWSSPQRDHCLPKKIDFLSYHEPLGICLTATSLLGTFICAFVLGIFIYHHRTPIVRANNSELSFQLLLSLKLCFLCSLLFIGHPRLWTCQLRHAAFGISFVLCVSCILVKTMVVLAVFKASKPGGEASLKWFGAVQQRGTVLVLTSVQATICTAWLVSSSPAPHKNTQYHNDKIVYECVVGSTIGFAVLLGYIGLLAVLSFLLAFLARNLPDNFNEAKLITFSMLIFCAVWVAFVPAYISSPGKYADAVEVFAILASSFGLLVALFGPKCYIILLRPERNTKKAIMGRG
>LOCXPOlfC26.201.HIT1.OlfC.2R.873.ANF_receptor.exons9.CM037563.1.Seriola_aureovittata
MRAFLDTTLVLPMLLYSCLSSAASSPLYSSSCRLHRRFHLNGMHKAGDVVLGGLFEMHFAPVYLDLSFTSEPQQADCHGFDVLGFRQAQTMAFAIDEINRNSHLLPNVTLGYSLYDNCNQLGIGFRAALSLTSGQEEQVTLHETCVGTPLVLGIVGEDSSTRSIAISTVLGLYRVPMVSYFSTCSCLSDRQKFPSFFRTIPSDAFQVRAMIQILKHFGWTWAGLLISGNDYGLHAARSFQTDLSPSGGGCLAYLEILPEGNDPAEIRRIVDVMRKSTARVVIVFAHESQMINLMEEVVKQNVTGLQWMASEVWTLASVLQTPHLMPYLGGTLGIAIRRGEIPGLREFLLQIRPDLHHNNSYGNDVVNQFWEYTFQCRFAPPPAGWVEAGGALCTGHEDLENVETEFLDTLNLRPEYNVYKAVYALAYAIDDMLQCEPGRGPFSGNSCGNLQRLEPWQLLYYLEKVNFTTPFGDQVSFDENGDVLPIYDIMNWLWLPDGRIKVQNVGEVKTSALKGEELTLDEDKIFWNFESKEPPRSVCSESCPPGTRMARKKGEPECCFDCIPCSEGKISNKTDSMECTSCPVDFWSSPQRDHCVPKKIEFLSYHDPLGICLTVTSLLGTFFCAVVLGIFIYHRRTPIVRANNSELSFQLLFSLKLCFMCSLLFIGRPRQWTCQLRHATFGISFVLCVSCILVKTMVVLAVFKASKPGGGASLKWFGAVQQRGTVLVLTSVQATICTAWLVSSSPVPHKNTKYHNDKIVYECVVGSTIGFAVLLGYIGLLAILSFLLAFLARNLPDNFNEAKLITFSMLIFCAVWVAFVPAYISSPGKYADAVEVFAILASSFGLLVALFGPKCYIILLRPERNTKKAIMGR
>LOCXPOlfC27.207.HIT1.OlfC.2R.871.ANF_receptor.exons9.CM037563.1.Seriola_aureovittata
FLDTDLLLLMILFSYVSSALSSPLYSSCRLQGQFHLNGIHKAGDVVLGGLFEMNFFSTHPDLSFTSEPQQPTCHGFDVIGFRLTQTMAFATEEINRNSNLLPNVTLGYSVYDNCNTLGIGFRAALSLASGLEEQVTLHKTCVGTPPVLGIVGDSSSTRSIAISTVLGLYRVPMVSYFSTCSCLSDRQKFPSFFRTIPSDAFQVRAMIQILKYFGWTWAGLLISDDDYGLHAARSFQTDLGPSGGGCLAYTEILPWSHNPAELRRIVDVMKKSTARVVIVFAHEGHMIDLMEEVVRQNVTGLQWMASEAWTSASVLQTPHLMPYLGGTLGIAIRRGEIPGLREFLLQIHPDLHHNNSYGNNMVNQFWEYTFKCRFAPPPAGWVEAGGALCTGQENLENVETEFLDISNLRPEYNVYKAVYALAYALDEMLQCEPGRGPFSGHSCGNLQGLEPWQLVYYLQKVNFSTPFGDQVSFDENGDVLPIYDIMNWLWLPDGRIKVQNVGEVKKSAFKGEELTLDEDKIFWNFESKEPPRSVCSESCPPGTRMARKKGKPECCFDCILCSEGKISNSTDSMECTSCPVDFWSSPQRDHCVPKKIDFLSYHEPLGICLTTTSLLGTFTCAVVLGIFIYHRKTPIVRANNSELSFQLLLSLKLCFLCSLLFIGHPRLWTCQLRHAAFGISFVLCVSCILVKTMVVLAVFKASKPGGEASLKWFGAVQQRGTVFTLTCIQAAICTAWLVSSSPTPHKNTQYHNDKIVYECVVGSTVGFAVLLGYIGLLAILSFLLAFLARNLPDNFNEAKLITFSMLVFCAVWVAFVPAYISSPGKYADAVEVFAILASSFGLLVALFGPKCYIILMRPERNTKKAIMGRGT
>LOCXPOlfC28.214.HIT1.OlfC.2R.865.ANF_receptor.exons9.CM037563.1.Seriola_aureovittata
LLIMLYTCFSSAVSSRLYFSSCHLQGQFNLNGMHKAGDVALGGLFGIHYFSTHPDLSFTSEPQQPTCHGFDVLGFKQAQTMAFTVDEINRNSNLLPNVTLGYSVYDNCNTLGIGFRAAFSLASGQEEQVTLHETCVGTPPVLGIVGDDSSTRSIAISNVLGLYRVPLVSYFSTCSCLSDRQKFPSFFRTIPSDAFQVRAIIQILKYFGWTWAGLLISDNDYGLHAARSFQTDLGPSGGGCLAYLEVLPEGDDPAELRRIVDVIKKSTARVVIVFAHEGHIINLMEEVVKQNVTGLQWIASEAWTSSTTLQTPHLMPYLGGTLGIAIRRGEIPGLREFMLQIRPDLHHNNSYGNNMVNQFWVYTFKCRFAPPPAGWVEAGGALCTGQENLENMETEFLDILNLRPEYNVYKAVYALAYAIDDMLQCEPGRGPFSGNSCGNLQRLEPWQLVYYLQKVNFTTSFGDQVSFDENGDVLPIYDIMNWLWLPDGRIKVQTVGEVKKSVLKGEELTLDEDKIFWNFESKEPPRSVCSESCPPGTRMARKKGEPECCFDCIPCSEGKISNKTDSMECTSCPEDFWSSPQRDHCVPKKTEFLSYHEPLGICLTVTSLLGTIICAVVLGIFIFHRKTPIVRANNSELSFQLLFSLKLCFLCSLLFIGHPRLWTCQLRHAAFGISFVLCVSCILVKTMVVLAVFKASKPGGEASLKWFGALQQRGTVFTLTCIQAAICTAWLVSSSPAPHKNTQYHKDKIVYECIVGSTIGFAVLLGYIGLLAILSFLLAFLARNLPDNFNEAKLITFSMLIFCAVWVAFVPAYISSPGKYADAVEVFAILASSFGLLVALFGPKCYIILMRPERNTKKAIMGRGT
>LOCXPOlfC29.219.HIT1.OlfC.2R.863.ANF_receptor.exons9.CM037563.1.Seriola_aureovittata
LMLLYSYFSSAAISDEFSSSCQLQGQFHLNGMHKAGDVVLGGLFEIHFFAVYPELSFTSEPQQPTCDGFDVLGFIQAQTMAFTIDEINRNSHLLPNVTLGYSLYDNCNQLGIGFRAALSLTSGQEEQVTLHETCVGTPPVLGIVGDDSSTRSIAISNVLGLYRVPMVSHYSTCSCLSDRKKFPSFFRTIPSDAFQVRAMIQILKHFGWTWAGLLISDNDYGLHAARSFQSDLGPSGGGCLAYTEILPWTDNPAELRRIVDVIKKSTARVVIVFAHEGHMIDLMEEVVRQNVTGLQWIASEAWTAAAVLQTPRLMPYLGGTLGIAIRRGEIPGLREFMLQIRPDLHHNNSYGNNMVNQFWEYTFHCRITPPPTVWVEAGGALCTGQENLEKVETEFLDTLNLRPEYNVYKAVYALAYALDEMMQCEPGRGPFSGNSCGNLKRLEPWQLIYYLEKVNFTTPFGDEVSFDENGDALPIYDIMNWQWLPDGRIKVQNVGEVKKSAFKGEELTFDEDKIFWNFESKEPPRSVCSESCPPGTRMARKKGEPECCFDCIPCSEGKINNKTDSMECTSCPEDFWSSPQRDHCVPKKIEFLSYHEPLGICLTATSLLGTFICAVVLGIFIYHRKTPIVRANNSELSFQLLFSLKLCFLCSLLFIGRPRLWTCQLRHAAFGISFVLCVSCILVKTMVVLAVFKASKPGGEASLKWFGAVQQRGTVLVLTSVQAAICVAWLVSSSPAPHKNTQYHNDKIVYECVVGSTIGFAVLLGYIGLLAILSFLLAFLARNLPDNFNEAKLITFSMLIFCAVWVAFVPAYISSPGKYADAVEVFAILASSFGLLMALFGPKCYIILLRPERNTKKAIMGRG
>LOCXPOlfC30.225.HIT1.OlfC.2R.874.ANF_receptor.exons9.CM037563.1.Seriola_aureovittata
MWTFLDTNLLLLMLLCSYFSSAVSSPFYSSSCQLQGQFHLNGMHKAGNVVLGGLFQIHFFSTHPDLSFTSEPQQPTCHGFDVLGFKQAQTMAFAIDEINRNSNLLPNVTLGYSVYDNCLQLGIGFRAALSLTSGQEEQVTLHETCVGTPPVLGIVGDDASSHSIAISTVLGLYRVPMVSYFSTCSCLSDRQKFPSFFRTIPSDAFQVRAMIQILKHFGWTWAGLLISDDDYGLHAAQSFLSDLGPSGGGCLAYTEILSWGDNPAELRRIVDVMKKSTARVVIAFVHESHMIDLMEEVVRQNVTGLQWIASEAWTSAAVLQTPHLMPYLGGTLGIAIRRGEIPGLRKFLLEIRPDLHHNNSYGNDVVNQFWEYAFKCRFAPPPGGWVEAGGALCTGHEDLGNVESEFLDILNLRPEYNVYKAVYALAYALDDMMQCEPGRGPFSGNSCGNLQRLEPWQLVYYLEKVNFTTPFGDQVSFDENGDALPIYDILNWLWFPDGRIKVQTVGEVKKSAFKGEELTLHEDKIFWNFESKEPPRSVCSESCPPGTRMARKKGEPECCFDCIPCSEGKISNKTDSMECTSCPEDFWSSPQRDHCVPKKIDFLSYHEPLGICLTATSLLGTFICAVVLGIFIYHRKTPIVRANNSELSFQLLLSLKLCFLCSLLFIGHPRLWTCQLRHAAFGISFVLCVSCILVKTMVVLAVFKASKPGGGASLKWFGAVQQRGTVLVLTSVQAAICIAWLVSSSPAPHKNTQYHNDKIVYECVVGSTIGFAVLLGYIGLLAILSFLLAFLARNLPDNFNEAKLITFSMLIFCAVWVAFVPAYISSPGKYADAVEVFAILASSFGLLVALFGPKCYIILLRPERNTKKAIMGRG
>LOCXPOlfC31.241.HIT1.OlfC.2R.876.ANF_receptor.exons9.CM037563.1.Seriola_aureovittata
MWTFLDANSLLLMLLCSYFSSAASSPLYSSCQLQGQFHLNGMHRAGDVVLGGLFEIHFFSTHPDLSFTSQPQQPTCHGFDVLGFRQAQTMAFAIDEINRNSNLLPNVTLGYSLYDNCLQLGIGFRAALSLTSGQEEQVTLHETCVGTPPVLGIVGDSSSTRSIAISTVLGLYRVPMVSYFATCSCLSDRQKFPSFFRTIPSDSFQVRAMIQILKHFGWTWAGLLISDDDYGLHAARSFQSDLGPSGGGCLAYLEVLPWSENPAEIKRIVDVMRESTAHVVIVFAHESHMIDLMEEVVRQNVTGLQWIASEAWTSAAVLQTPHLMPYLGGTLGIAIRRGEIPGLREFMLEIRPDLHHNNSYGNNMVNQFWEYTFRCRFAPPPAGWVEAGGALCTGHEDLDNMESEFLDILNLRPEYNVYKAVYALAYALDDMMQCEPGRGPFSGNSCGNLQGLEPWQLVYYLEKVNFTTPFGDQVSFDENGDVLPIYDIMNWLWLPGGRTKVQNVGEVKKSALKGEELTLDEDKIFWNFESKEPPRSVCSESCPPGTRMARKKGEPECCFDCIPCSEGKISNKTDSMECISCPEDFWSSPQRDHCVPKKTEFLSYHEPLGICLTTASLLGTFICAVVLGIFIYHRKTPIVRANNSELSFQLLLSLKLCFLCSLLFIGRPKLWTCQLRHAAFGISFVLCVSCILVKTMVVLTVFKASKPGGEASLKWFGAVQQRGTVLVLTSVQAAICTAWLVSASPAPHKNTQYHNDKIVYECVVGSTIGFAVLLGYIGLLAILSFLIAFLARNLPDSFNEAKLITFSMLIFCAVWVAFVPAYISSPGKYADAVEVFAILASSFGLLLALFGPKCYIILLRPERNTKKAIMGRGTES
>LOCXPOlfC32.244.HIT1.OlfC.2R.906.ANF_receptor.exons11.CM037563.1.Seriola_aureovittata
WLITLWSRSAPSLLLVGLLGRQLGLRVGLQDVQTVACSRWGAPRSQGLFQDGDVVIGGLFIMHYQPPATEHDFTQLPHYKPCSGLDHAPLQYVYAMVFAVEEINHSTMLLPGVKLGYHIFDSCGQVPWALPAALSLVGGGSTSCYSTEYPEFSAGYGEEIEDRGGDQAVPLIIGGASSVTAQILSSTLGQLSVPLISYLASCPCLSDRLRYPNFFRTIPSDIYQARAVAHLAINFNWTWIGAVVANNDYGLMAIKIFQEETQGAGVCLAFVETLRRENIMSDARRAALTIQASTARVILIFTWYTDVRELFLQLTKINVTDRQFLASEAWSTSGDLLQNPSTSKVANGVLGVAIRSSSIPGFENYLKNLHPIHHPGDEFLREIWEAEFGCIPWATSLFSYVTTTKWPSHPSNNITSSPAMSVLKASLSPCNGTESLERVQNLFTDTSQLRVTYNVYLAVYAAAHALHNLLSCPDSNSPSGNNSSTCSSPNNIKPTELLQYLNNVNFTTPQGEMFYFQGADIPAKYDLVNWQSTPEGALKLVLIGRVDGFDLHLNESAIQWSTGSSQVPISVCSESCPPGTRMASRKGEPVCCFDCIPCAEGEISNKTDSPHCERCPLEFWSNAKRTACIPRQLDFLSFNETLGITLTTFAVSGATVTTAVFVVFLYYRQTPMVRANNSELSFLLLLSLKLCFLCSLVFIGRPSVWACRFQQAAFGISFVLCVSCLKVKTIVVLAAFRSARPGAEALIRWFGPGQQRGSVCFLTCIQVIICAIWLSLSPPVPRRDLGFQGLKVTLECAMTSVVGFSLVLGYIGLLACTCLILAFLARKLPDNFNEAKLITFSMLIFCAVWVAFVPAYVSSPGKYTVAVEIFAILASSYGLLFCIFAPKCFIILLRPEKNTKKHLMAR
>LOCXPOlfC32.247.HIT1.OlfC.2R.893.ANF_receptor.exons11.CM037563.1.Seriola_aureovittata
WLFTLWPCSTPSLLLLGFMGRQLGLRVGLQVVQTVTCSRLGTSIDQGLFQDGDVVIGGLFSLYYKPPAIDHDFTQLPDYKSCTGLENLPLQYVYAMVFALEEINHSTTLLPGVKLGYHIHDSCAIPLWALQATLSLVGGDSTSCNSAAQLEYSAGYGAEVGQRRGDLPVPLVIGGDSSVTAKILSRILGPLSVPLMSYTASCPCLSDRRQFPNFFRTMPSDIYQARAIAHLAVNFNWTWIGAVVANNDYGLMAIKIFQEETQGAGVCLAFVETLRRENIMSDARRAALTIQASTARVILIFTWYTDVRELFLQLTKINVTDRQFLASEAWSTSGDLLQNPSTSKVASGVLGVAIRSSAIPGFENYLRNLNPFRRPDEKFLREFWEKMFSCSPGATPFSSYTTSPSYGSRLLQKTSLPLCNGTESLERVQNLFTDTSQLRVTYNVYLAVYAAAHALHNLLSCPDSNSPPGNNSCSYPKHIKPIEVLQYLNNVNFTTPQGEMFYFQGADIPAKYDLVNWQNTPKGQLKLVLVGRVDGFDLHLNESAIQWSTGSSRVPVSVCSESCRPGTRMATKKGEPVCCFDCIPCAEGEISNKTDSPHCERCPSEFWSNAERTACIPRQLDFLSFNETLGITLTTVAVSGATVTTAVFVVFLYYRQTPMVRANNSELSFLLLLSLKLCFLCSLVFIGRPSVWACRFQQAAFGISFVLCVSCLKVKTIVVLAAFRSARPGGEALMKWFGPGQQRGSVCLFTCIQVFICIIWLSLSPPVPQPDFEIPGLKVTLKCAMASVVGFSLVLGYIGLLACTSLLLAFLARKLPDNFNEAKLITFSMLIFCAVWVAFVPAYVSSPGKYAVAVEIFAILASSYGLLFCIFAPKCFIILLRPEKNTKKHLMAR
>LOCXPOlfC32.253.HIT1.OlfC.2R.900.ANF_receptor.exons11.CM037563.1.Seriola_aureovittata
WLLTQWPSSAISLLLLSVVGRQTGVEVVQAVVCSRWGAPNNKSLWQDGDVVIGGIFNLYYIPSPVEKDFIKLPHYEPCTGLDLESLKYMYAMAFAVEEINRNSTLLPGVKLGYRIVDGCSRYPWALQVALSLVGGDERSCSLTASMPHSASYEQSGETSSQPIPLLIGASSSTTGIILSRILGPLSVPVISYMASCPCLSDRLKFPNFFRTIPSDIYQARAMARLAIRFHWTWIGAVLVNNDYGHLAIQVFQEEVQGKGVCLEFIETVHRETIMRDARRTALKIQASTARVILIFCWYTDAKKIFLELAKINVTDRQFLASEAWSTSDDLLQDLAISKVASGVLGVAIKSSTIPGFESYLRNLHPVRRPDDEFLREFWEKEFGCSPGDTPSFSYFSSPLKAKSDHPSDVSSLAKESLQKASLLPCSGTESLDGVQHPFTDTSQLRVAYNVYLAVYAAAHALHSLLSCPNRDSPLRNISTCSSPNHIKPIELLQQLNKVNVTTPQGEMFYFQGADIPAQYDLVNWQNTPEGPLKLVLIGRVDGFDVHLNESAIQWSTGSSQVPVSVCSESCPPGTRMATRKGEPVCCFDCIPCAEGEISNKTGSPHCERCPSAFWSNAKRTVCIPRQLDFLSFNETLGITLTTAAVSGATVTTAVFVVFVCYRQTPMVRANNSELSFLLLLSLKLCFLCSLVFIGRPSVWACRFQQAAFGISFVLCVSCLLVKTMVVLVVFRSARPGAEALMKWFGPGQQRGSVCLFTCIQVIICAIWLSLSPPVPQQDLGFQGSKVTLKCAMASVVGFSLVLGYIGFLACTCLLLAFLARKLPDNFNEAKLITFSMLIFCAVWVAFVPAYVSSPGKYVVAVEIFAILASSYGLLLCIFAPKCFIILLRPEKNTKKYLMAR
>LOCXPOlfC33.254.HIT1.OlfC.2R.846.ANF_receptor.exons6.CM037566.1.Seriola_aureovittata
LAATAPGDIIIGGMFPVHTTVEKRKDGSYEPYPLPCIKFKKKALAMVLAMINAVEVMNKSPLLTETNITLGYRILDSCADVSTTLRATADFMGREGSNTSTSRQPIMAVIGPSQSGTTIAMARQLTLRMIPQISFSATAVTLSDKTRYPAFMRTVPNDKHQTAAMVRLIKTYDWNWVGIITSDGEYGRSALELFLTQALKNKICVAFSSVLPGPENSPDFKQVIKQAARNIRTNINAKVIVSFARTDQMTLLYQELKDQTLREGKEVDSMRRVWLASDSWSSSSSVTGNLTLKDIGDVVGFTFKNGNVSSLTEYLDRLEAAGHQHTANNSFLQEFYQQLNDSNFSTDAELVSEAVRVLKKEINNDTVFSLEMALSAIAHAVASVCRSRDCKTPGSVQPWEVLEALKKQGFKYGGKSYNFNEEGDLLLGYDMNLWRSDGGEIHINEVVAEYDLLTNNFTYTNHSTTQQLDIKSKCSNSCVPGEIKKTAEGQHICCYECINCTANHYSNETDMDQCLSCDTETEWSSERSSVCTPKTLTYFSWDDSFAVALVTFTALGIVLVLMVSALFLHQRDTPVVKAAGGPLSQVILFSLVVSYISAMLFVGQPNSPQCKARQVLFGISFTLCVSCILVKTLKILLAFQFNPELQEVLRRFYRPYVIVSIIVALQIVICVCWMVLDGPFEMINSEPNILLKQCAEGSVVAFWMMLGYIAILAFVCFVCAFKVRRLPQDYNEARFITFSMLLYLISWLIFIPVYKTNSGIYQSAVEMVIILISNYGILSCHFFPKCYIILFKKEKNTKSAFRKNLYEYSNKTSDCFSVSGCSGSEFQSSSQLVTISALSLSVPADH
>LOCXPOlfC33.269.HIT1.OlfC.2R.798.ANF_receptor.exons8.CM037578.1.Seriola_aureovittata
SATAPGDIIIGGLFPIHESVNVTTREDGTESRICNRFNIARLVQSLIMVQAVEDVNKRHELGNLTLGYYIVDSCSDVTTALMNTQSFMKRNDGTEQTQPPVLAVVGDYYSEISIAVTRHLHLEYIPQISYGATSGVLSDKARFPSFMRTVPEDDHQAQAIVEILQNHNWTWVGVVTTDSDYGRYIVEHLQKHAANKNICFAFTSIIPDDLGHKRLNKSISATVQRITENKNVSVIVSFARPHHMMYIFEHLLKVPEGRGKVWVASDIWSETADVVKNHNLSDIGTIFGTTLKSGNSTRLKQYLGNLDVNPQHHKNNTFLYKFLKEQEQKNKTWKAELNTTTDVLMKKIYPYAVFSVELAVRAIAQAVADLCVNRDCKTNERLDPVELREALRKATFLMHGKNYSFDSKGDLNSGYDIILWRQTSPTFVDVHYVVAHYSIENESLTFVSQKAFEDGDVVSRCSESCRPGQRKQLMQGMPVCCYECQPCPENYFSNSSNSPQCYECNKNTDYSSKERDKCLRKKTVFLYWTDVYHHVLQAFTALGALLTIVVGIIFLARWNTPVVRSSVGPICIILLLSLLSTFVSVILFGGEPNDKQCQARQVLFGLSFTMCVSCIMVKSFKIILAFEFDPSVKRVLKKLYKPYIIIAVCMAGQVLICALWLSLGPPVREWQELSKKDERLLICYEKSFSAFGAMLGYIGVLALICFGVAFKGRKLPESYNDAKFITFAMLIYFICWIIFGPVYVNVIGRYHPAVEMVVILISAYGILFCQFFVKCYIILFKQKANTEAAFRQDVRNYS
