# Supplementary material for: Expanded olfactory system in ray-finned fishes capable of terrestrial exploration
Source: BMC Biol. 2023 Jul 31;21:163. doi: 10.1186/s12915-023-01661-8 (PMC10392011; doi:10.1186/s12915-023-01661-8)
Supplement: Supplementary file 3 — Additional file 3: Data S1. Protein sequences and genomic coordinates of OLF genes. FASTA and General Feature Format (GFF) files containing the protein sequences and genomic coordinates for all identified OLF genes in this study. [file 12915_2023_1661_MOESM3_ESM.zip › PROTEINS/Seriola_rivoliana.OLF_genes.fa]

>LOCXPDareOR11.15-eta.311.296.HIT1.OR.1R.296.7tm_1.exons4.PVUN01001244.1.Seriola_rivoliana
MNSSRRMDGLNDAFAKNFITFALGFLINCINGAFVYIYFKSKVFQRDPRYVLYIHLVINDMIMLTVSVALQIMTYTIPLNFAPCCIMLLILITTNKNSPLNLAGMAVERYIAVCRPLHHVQMCTVQRAYALIALIWGVSVIPALTDIIIILATQPPSVYSRTVICYPTYLYSTPHHKAQSVVVQALLFSFVGLTLIITYLKVLCAARAVSGSNRDSARNARNTILLHGVQLLICMLSFISPLITVILITTWPRDRTKILFTTFLFTNVLPRLLSPLIYGVRDKKFSSHIRLHFFCK
>LOCXPDilaORUN.68-eta.315.319.HIT1.OR.1R.309.7tm_4.exons2.PVUN01001244.1.Seriola_rivoliana
MNFTPGDNNVTMALNYRDTFVVAIGKNVAVVVLGITISYINATMVHTFNKHHIFKLNPRFILFIHLVFNDMIQLTTSISLFIFSYTFHSIYVSICCLLILPAIFTTQNTPLNLAFMAAECYIAVCVPLRYNYICTVKRTYIVIGIIWAMSSLSVLPDVFILLVTEPLEFLNSRVYCSRDTVFRSTYSLKKRDTSHILFLVVVWLTLFYTYFRILFVAKAANADAKKARNTILLHGFQVLLCMMVYVQPMLIQAFIYLFPRGVSSIAFLLFIINQILPRFVSPIVYGLRDRTFRKYFKRYLCTLNNRPSV
>LOCXPSichOR4.2-eta.305.331.HIT1.OR.1R.303.7tm_1.exons2.PVUN01001244.1.Seriola_rivoliana
MNVSSANVTVSDREADSFSKALTKNVIVVVLGISINYINAGLIHTFRKHQIFYTNPRYILFIHLVVNDMTQVMLTIILFVISYTIYKLNVSICCIFILLALFTTENTPLNLACMAVECYIAICVPLRHMQICTVKRTLMLIGLIWTTSMLSVLPDLFITLATEPLDFFHSRVFCLRQTVFPNPLIIKKRDLTYTVFLVIVWLVIFYTYFRILFTAKTASKDAKKARNTILLHGFQLLLCMATYVAPQLLRVVQQWFPKNYTDSRFAYYIIVQILPRSISPIIYGVRDNTFRKYLKRYLLCKVS
>LOCXPTilOR.S217.307.244.HIT1.OR.1R.289.7tm_1.exons1.PVUN01001324.1.Seriola_rivoliana
QVIIVQILVIIFLCINLLLIITFSKKECFYTTTRYILFAVTLLSDSFLLFMSNILVIFTHFYITIQVWLCIIISVVVLVYVTVTPVTLTAMTLERYVAICMPLRHGELCSTRNTIHCILIIHGLSSVPCIVFLSTFFVSASLSFYKQYQICSVEVFMFYIWQQHLRSAVYQFQFLIMSIILVFCYVKIMKVAKAASGEDKKSSKKGLKTVALHGFQLLLCLIQLWCPFIEAALFQIDYNLFSDVRYVNYIMFYLAPRCLSPLIYGLRDEVFFQALKNYVSSGLCKRNTI
>LOCXPOR1.270.HIT1.OR.2R.335.7tm_1.exons4.PVUN01001244.1.Seriola_rivoliana
VMNNSTSYSPLGLLLSNTSSTLTEGAVAVSKDSFSNALTKNIMAMLVWLALSVINSSMVHTFLRHSLFYENPRYIMFISMVINDALQLTLVTALYVVSYIFRRIHASVCCFLIMSAVLTTRSTPLILAGMAVERYISICYPLHYSQMCTIPRTLLLICVILILTTTPPVTDLLITTVKDPSVFHTTIFCDHSLLFRDRSIYYKNCVFDGTYLSFVALTLLYTYCKIMVTAQAASTGLASVKRARNTVLLHGVQLLLCMLAFVVPSLQAALISLFPRLSLEIRYIFFLLVYIIPRFLSPVIYGFRDELFRKYWTRYLACRGHSIIRVRPFLLKVNL
>LOCXPOR2.272.HIT1.OR.2R.279.7tm_1.exons1.PVUN01001244.1.Seriola_rivoliana
VHFTAPSSFVFLQTFYEDPRYILFIHMVINDAIQLTVTITLFILSYIFYKINVSFCCFFILVAVFTTRNTPVNLAGMAIERYIAICEPFRHSQICTVRRTYMVIGLIWFICVAPDITDLFVTLATESLSFFHGSVFCLRQNVFKDPILAYKRQAFDIIYFSCVFLTLIFTYLRIMFAARAISTEKTSAQRARNTILLHGVQLAMCLLSYISPSVELVLHLIFPGRILEIRFANYLIVYILPRFLSPIIYGVRDKKFRKYFKMYLLSNSCRDKLQRVAPQ
>LOCXPOR3.273.HIT1.OR.2R.305.7tm_1.exons3.PVUN01001244.1.Seriola_rivoliana
MHFFWALDSLLTDIAGRQRDTFTAAVTKNVIVTALCISINYVNGTLVHTFRKHQILSSSPRYILFIHLVINDMTQLALTTLLHVISYTLYSINVPFCLILLIITILTTLNTPLNLAGMAVECYIAICIPLRHGLICTVKKTYILIGLIWVVSALSILPDLFILLATEPLHFFHSRVFCARDYVFRSIYSLKKREASHIVCLALVWLILFYTYFRILFAAKGATADFKKARNTILLHGFQLLLCMLTYVRPMFEQGLLYLLPKQHLSVRFACYVIVQILPRFVSPIIYGLRDQTFRRYVRRYLLCK
>LOCXPOR4.276.HIT1.OR.2R.305.7tm_1.exons3.PVUN01001244.1.Seriola_rivoliana
MHFFWALDSLLTDIAGRQRDTFTAAVTKNVIVTALCISINYVNGTLVHTFRKHQILSSSPRYILFIHLVINDMTQLALTTLLHVISYTLYSINVPFCLILLIITILTTLNTPLNLAGMAVECYIAICIPLRHGLICTVKKTYILIGLIWVVSALSILPDLFILLATEPLHFFHSRVFCARDYVFRSIYSLKKREASHIVCLALVWLILFYTYFRILFAAKGATADFKKARNTILLHGFQLLLCMLTYVRPMFQQGLLYLLPKQHLSIRFACYVIVQILPRFVSPIIYGLRDQTFRRYVRRYLLCK
>LOCXPOR10.278.HIT1.OR.2R.287.7tm_1.exons2.PVUN01001244.1.Seriola_rivoliana
YRDTLQTAVVKNVITVVLCISINYINSALIHTFKKHQVFNMNPRYILYIHLVINDIILLTIFTLIQVLSYIVFTLNVSLCIILLMIAIFANLNNPLTLAVMAVECYIAICFPLRHTQICTVKKTYVVIGLIWVLSTLSILPDLFVALATESMEFFQSRVFCLRENIFRNPYLREKRDISNTVFLVIVWLTLLYTYFRILFAAQAASTDTKKARNTVLLHGFQLLLCMLTYVFHLMIESLTYLFPKGVLAVRFAISIFVQVLPRLISPVVYGLRDKTFRKYLKRHLFC
>LOCXPOR5.280.HIT1.OR.2R.316.7tm_1.exons2.PVUN01001244.1.Seriola_rivoliana
MNSSSYNYNVSSGLSYRDSLSTAVAKNVIVLALGLTINYINGTLIHTFRKHQVFYVNPRYILFIHLVLNDMIQLTTTISLFVFSYVFYKINTSFCCLIITFAVFTTLNTPLNLAVMAVECYIAICLPLRHAEFCTIKRTYTLIAWIWAMSAVSTLPDVFIVVATEPVQLFYSTIFCERDNLFSHPISLKKRDVSYIIYLIGVWLTLFFTYFKIFFAAKEAKEAKSRDGDAKKARNTILLHGFQLLLCMLTYVAHEVIKGLLYWFPKHFAHVVFVCYIMIQMLPRFVSPMVYGLRDKTFRQHLKKYLLCTVRPSIKP
>LOCXPOR7.282.HIT1.OR.2R.302.7tm_4.exons2.PVUN01001244.1.Seriola_rivoliana
MNFTPEANNLTEAVNHLDTLITAVGRNVTVVVLGIAISYINATMVHTFNKHHIFRVNARYILFIHLVFNDMIQLTTSISLFIFTYAFHSIYVSVCILLVLPATLTTLNTPLNLAFMAAECYIAVCVPLRYNYICTVKRTYIVIGIIWAMSSLSVLPDVFILLATEPLEFLNSRVYCSRDTVFRSTYSLKKRDTSHILFLVVVWLTLFYTYFRILFVAKAANADAKKARNTILLHGFQVLLCMMVYVQPMLLQLLIYLFPGGVRSIKFAIFTTTQILPRFVSPIVYGLRDRTFRKYFKRYLLC
>LOCXPOR8.284.HIT1.OR.2R.303.7tm_1.exons2.PVUN01001244.1.Seriola_rivoliana
MNVSSANVTVSDREADSFSKALTKNVIVVVLGISINYINAGLIHTFRKHQIFYTNPRYILFIHLVVNDMTQVTLTIILFVISYTIYKLNVSICCIFIVFTVFTTENTPLNLACMAVECYIAICVPLRHMQICTVKRTLMLIGLIWTTSMLSVLPDLFITLATEPLDFFHSRVFCLRQTVFPNPLIIKKRDLTYTVFLVIVWLVIFYTYFRILFTAKTASKDAKKARNTILLHGFQLLLCMATYVAPQLLRVVQQWFPKNYIDSRFVYYIIVQILPRSISPIIYGVRDNTFRKYLKRYLLCKVS
>LOCXPOR10.290.HIT1.OR.2R.293.7tm_1.exons2.PVUN01001244.1.Seriola_rivoliana
VLQYRDSFTKAVTKNVIVVVLSISINCINAGLIYTFCKHQIFYTNSRYILFIHLVVNDMAQVMLTIILFVISYTIYKLNVSICCIFILLALFTTENTPLNLACMAVECYIAICVPLRHMQICTVKRTLMLIGLIWTTSMLSVLPDLFITLATEPLDFFHSRVFCLRQTVFSNPLIFKKRDLTYTVFLVIVWLVIFYTYFRILFTAKTASKDAKKARNTILLHGFQLLLCMATYTTPLLKDALKQWFPKNYTDSLFATYIIVQILPRSISPIIYGLRDKTFRKYLKRSLLCKVS
>LOCXPOR10.293.HIT1.OR.2R.293.7tm_4.exons2.PVUN01001244.1.Seriola_rivoliana
VLQYRDSFTKAVTKNVIVVVLSISINCINAGLIYTFCKHQIFYTNSRYILFIHLVVNDMTQVTVSIILFVISYTIYKLNVSICCIFILLALFTTENTPLNLACMAVECYIAICVPLRHMQICTVKRTLMLIGLIWTTSMLSVLPDLFITLATEPLDFFHSRVFCLRKNVFSNALIFKKRDITYIIYLVIVWLVIFYTYFRILFTAKTAGKDAKKARNTILLHGFQLLLCMATYTTPLLKDALRQWFPKNYTDSLFATYIIVQILPRSISPIIYGVRDNTFRKYLKRYLLCKVS
>LOCXPOR12.190.HIT1.OR.2R.308.7tm_1.exons2.PVUN01001313.1.Seriola_rivoliana
DAASCLFLSIIPNEHAVPVLICIFVSLTLFSFLVNGLTLFGLGRSEDLSWEPRFAFLKNLILSDLIQTATLSPAVIHSLLHRRTMAFNTWCYVQYFAGTASIFSSLVTITCMALERYLYVCHAIHYLVILTQVRLWLTLSLIWVYSISVSIVNMVLLHMGSEQKNDPITRGLLCEPDMMEQHMGFPRVSAVFRKVVGSFTLLLCLLVYAFSYLRMYRDARNAVIPFNAVNTTARKTVMFYCGMLFLQLLPLLLKVASDALWEGTSMMETTPSATAVVLHMSLLMMLIVPPCINPLVYGLRSAEMRQAL
>LOCXPOR13.191.HIT1.OR.2R.318.7tm_4.exons1.PVUN01001324.1.Seriola_rivoliana
MFYTNVTTIKDFFIVGFPGLLPEHYGPVSALLFVLFLAIAVGNIFILAFVKYEQSLHKPTYLIFCHLALCDFVFGCVTLPKIILKYWFDDSIISFYGCFAQMYFVHFLGATHSFILMVMALDRFIAVCAPLRYTALFTNTTVSVLCGISWFMPITWMVGIVLDALALPYCNSNIILHCYCDHLSITGLGCENVRRVQLVGLGLAMFSLLVPLGFIIFSYFVVIVAVIRMSSSEGRLRTMSTCMPQLLITFLYYMPRCFVYLANNVGFTFSAPVRIVVVMLYSLLPAAVNPIIYCFKTKDIKECLKKKFFTRKIKISTK
>LOCXPOR14.193.HIT1.OR.2R.318.7tm_4.exons1.PVUN01001324.1.Seriola_rivoliana
TNVTRMRSFFILGFPGLSPQYYGPVSALLFVIYLAIAIGNIFILSFVFCEKSLQKPTYLVFCHLAVNDLTFGTVTLPKIISKYWFGDTTISFYGCFTQMFFVHYLGSVTSFILLVMALDRFIAICIPLRYPVLITNNIISVLCGFAWFIPVSLMVTIVLHALTLPYCKSNVISQCYCDHISITSQACGEDVKIVQVTTLCMAMFCLLLPLAFILFSYFSIIVVILKMSNAAGRKKTLSTCTPQIFITCLFYLPRCFVYVANTVGFSFSLDVRILLILLYSLFPAAVNPIIYCFKTQDIKQTLMKKVKTTKIGIEIKFS
>LOCXPOR15.194.HIT1.OR.2R.321.7tm_4.exons1.PVUN01001324.1.Seriola_rivoliana
MIANFTRMRSFFILGFPGLSPQYYGPVSALLFVIYLAIVIGNIFILAFVVYEKSLQKPTYLVFCHLALNDLTFGTVTLPKIISKYWLGDAITSFYGCFTQMFFVHYLGSVTSFILLVMALDRFIAICIPLRYPVLITNNIISVLCGFAWFIPLPLMVAVVLHVLTLPFCKSNVIAQCYCDHISITSQACGEDVKIVAVTSLCVAMFCLLLPLAFILFSYFSIIVVILKMSNAAGRKKTLSTCTPQIFITCLFYLPRCFVYVANTVGFSFSLDVRILLILLYSLFPAAVNPIIYCFKTQEIKQMLMKRLRKTKIGIEIKLSY
>LOCXPOR16.195.HIT1.OR.2R.321.7tm_4.exons1.PVUN01001324.1.Seriola_rivoliana
MVYKNITTIKDFVILGFPGLHPTYYGPVSALLFFTYLVILAGNIFILVFVGFERRLQKPTYLIFCHLAMNDFLFGTVTLPKIISRYWWDDKIASFGACFTQMYFVHSLGAIHSLFLLIMALDRFIAICLPLKYPVLITNNSISIACGMSWIGTFVRMMAVVLHALSLPYCSSNIIVQCYCDHISITNLACGGNVKHVQTVAVGLAMFSLLLPLSFIFFSYISIFIVVLRIPNMESRYKTLSTCTPQLFISCLYYLPRCFVYLAHATGFSFGLDFRILLILLYSLLPPAVNPIIYCLKTKDIKEVLMKRLKNAKVGMKQTSK
>LOCXPOR17.196.HIT1.OR.2R.341.7tm_4.exons1.PVUN01001324.1.Seriola_rivoliana
MCSHISFSVCLGKFSSIMPEGNHSIVTEFILTGFPGLHPEYHSLASVVLFLVYSFTLMGNATVFFLFATDRSLHKPMYYIILNLSACDILFSTTTLPKIISKYWFQSGTISFNACFVQMYFVHFLGSVNSYILFLMALDRYFAICHPLRYTLVLKNSTICILSIIAWVVANAGPLMIVIRAYPLPYCASNIINHCYCDHIGITILACTDRAPYGFPAFVFAMVVLLGPLAFIIFSYCCIVRAVLKIANLQGRLKSLSTCSTQLMVISLYYLPRCFVYLASNVGIKFSADMRIVIIMLYSLCPPMINPLIYCLRSKEMRESLRKQFNKRAASQKTQVAAVSD
>LOCXPOR18.197.HIT1.OR.2R.308.7tm_4.exons1.PVUN01001324.1.Seriola_rivoliana
MPLYNASITVTEFVIGGFDKTKRPMLVGVVILITYVLAVLANMVNILFIIYDRRLHKPMYVLICNLAVVDILYMTSASPTMIGILVGGVNTISYVPCFIQMFAFHLGGVMEMFSLSVMAFDRLVAISYPFQYHSFLTNARTLVLAYFLWILACCFVAVLPASLVPLPHCSSTLKYTFCDYPAIMRTTCVDPTYYFAMVTIILFFLLFFTFCFICLSYLGIIYFVKLSSSSDKKKIGTTCLSHLIVVACYYCPIFVTSVLTRLGVALTLEARHGLMIGTILGPSLVNPFVYCLRTKEIKYKIFKIFTKV
>LOCXPOR19.198.HIT1.OR.2R.308.7tm_4.exons1.PVUN01001324.1.Seriola_rivoliana
MPLYNASITVTEFVIGGFDKTKRPMLVGVVILITYVLAVLANMVNILFIIYDRRLHKPMYVLICNLAVVDILYMTSASPTMIGILVGGVNTISYVPCFIQMFAFHLGGVMEMFSLSVMAFDRLVAISYPFQYRSFLTNARTLVLAYFLWILACCFVAVLPASLVPLPHCSSTLKYTFCDYAAIMRTTCVDPTYYFAMVTIILFFLLFFTFCFICLSYLGIIYFVKLSSSSDKKKIGTTCLSHLIVVACYYCPLFIRVVLTRLGVALTLEARHGLMIGAILGPSLVNPFVYCLRTKEIKYKIFKIFTKV
>LOCXPOR20.199.HIT1.OR.2R.323.7tm_4.exons1.PVUN01001324.1.Seriola_rivoliana
SFFNVLGRRRIKMDNLYNTSSTLVLSGFNLPPESVIPAFLFATLSYMIILFCNLILILTIVLNKSLHQPMYLILLNLPINDLIGSTALFPQIIKEVLTNSRTMQYSACVVQAFFIHIYAGGTVFILTAMAYDRYIAICCPLKYNTVMTNARIMKIITTVWISCLILITVLFILLLRLPRCRTEMTHLYCDNPSLLSLVCANTTINNIYGLFIVALTQVIANGMILYTYLQILVACFRSKRSDTKTKALQTCATHLTVFLLLECLGLFTIISYRIKNISPHLRRFMGVSTLIFPPTVNPIIYGLKTKEIKEKVVHFFRNKILPS
>LOCXPOR21.200.HIT1.OR.2R.312.7tm_4.exons1.PVUN01001324.1.Seriola_rivoliana
MYTNASSGIVLTLATLGLYTSHIYPVFVFGTLAYLIIVFCNLLVLAAIVVSKKLHKPMYILLLNLPISDTVGATAFFPQLLSSIVTENRLISHPACITQAFLIHIYGTANLMILSAMAYDRYIAICCPLRYNVTMTPNTLIRIIIAIWLINFSVMVTLFLLLVRLKMCRTNVVDLYCNNPSLLKMVCEDTTVNNLYGIAGICLLQGGSLFIIIYTYAQILRTCVMTNQSHARKKAMQTCGTHLVVFLILQINTVGTLIAHRIESASPYMRRALGVSILIFPPLLDPIIYGLKTTELKQSIIMFLKRNPCSTK
>LOCXPOR22.201.HIT1.OR.2R.307.7tm_4.exons1.PVUN01001324.1.Seriola_rivoliana
MENKSFGFLSELTLDPFVIPPGGKYPIFFLGITIYFFGIFCNLTLLTLIIMKKNLHKPMYFILFSLPLNDLIGITAMLPKVLSDIVTETNKVYYPLCVLQAFLLHMYGGGILFILAAMSFDRYVAICMPLRYSSVMTPRVVICIISLVWGLDFVLIVSLFSLQTRLPRCKSVVMNVFCDNPSLLKLTCGNRTVNNVIGLFNTAVMQAVSVSVQAFSYVKILITCVATRRSQAKTKAVNTCVAQLVILITFEVVGTFTILSHRFKNVSADLQKIMGMLIFLVPPLLNPIVYGLYTSEVRHTLLRVLKN
>LOCXPOR23.202.HIT1.OR.2R.309.7tm_4.exons1.PVUN01001324.1.Seriola_rivoliana
MERNMTISSDILAIQGFDISPEFTYPLFFLLLFVYFSLLFSNIGVLVLIITEKSLHQPMYILFCNLSVNDLIGNTVLLPQLMAHIISTERFITYNQCVIQAFHSHTFGSASHMILVIMAIDRYVAICHPLRYSSIMTTKTVFWLSATAWGVSLVLVSVLIGLTVRLSRCRSVIQNAYCDNASLFKLSCEDVSINNIYGLFFTVLLFSCSIGGIAVTYFRIALICWIKKNKELNNRALQTCASHLVLYLIMLWSGFLTIILHRFPNYPDLRKIAYILFHVVPANLNPIIYGMQTRSLRDKIIQILQRKLS
>LOCXPOR24.203.HIT1.OR.2R.305.7tm_1.exons1.PVUN01001324.1.Seriola_rivoliana
MANNNSLVDSEFLRRKINYQVILVQVLVSVFLCINFLLITTFFMKDFFYTTMRYILFANTLLSDCLILIITNLMLILSYFRVTIQMQLCLILFTVSSLCNFVTPVTLTAMTLERYVAVCMPLRHGELCSTRSTLHCILIIYGLSSVPVTVTLSVLFASITLSFYKQYMVCTVEVFLLYTWHKHLRSGISQFYFLIMFITIVSSYIKIMKVAKAASGEDKKSTKKGLRTVVLHSFQLLLCLIQLWCPFIESAVFQINVVLFINIRYFNYITFYLAPRCLSPLIYGLRDEKFFLALRHFALCGLCKN
>LOCXPOR25.204.HIT1.OR.2R.304.7tm_1.exons1.PVUN01001324.1.Seriola_rivoliana
MANNNSLTGGEPSLRSVNYRLILVQIFVSLFLCINVLLITIFFMKDFFYMTMRYILFAITLLSDCLILITTNFLLIFSYFHLTMQMWVCLIFYFLSSVYTFVTPVTLTAMTLERYVAICMPLRHGELCSTRSTTHCILIIHGLSSVPCIVVLSIFFASASLSFYKQSRECSVEMFIFYTWQAHFRSAINQLYFLMMCLIIVFSYVKIMKVARAASGENKKSTMKGLRTVVLHAFQLLLCLMQLWCPFIENAVLQINFMLYINVRYFNYIAFYLAPRCLSPLIYGLRDDKFFLALKYYAFGGLYK
>LOCXPOR26.205.HIT1.OR.2R.304.7tm_1.exons1.PVUN01001324.1.Seriola_rivoliana
VTTESYMAGNDSSVYKINDKVVLVQVFVALFLCINFLLITIFFMKEFFYTTMRYILFAITLLSDSLFLFMTDILLILSYFRFTIQMWLCLIIYIVLSVYTFVTPVTLTAMTLERYVAICMPLRHGELCSTRSALHCILIIHSLSSVPCIVVLSIFFASATHSFYTQGRICSVEIFIFHTWQGHLRSTISQFYFLIMCIAIVFSYVKIMKVAKAASGEEKKSTWKGLRTVVLHAFQLLLCLIQLWCPFMEAAVLQINLMLFINVRYFNYITFILAPRCLSPLIYGLRDEKFFHALKSCALCGLYK
>LOCXPOR27.206.HIT1.OR.2R.302.7tm_1.exons1.PVUN01001324.1.Seriola_rivoliana
MADNKSMGGGESLQFQLNDWVTIVQLLVLIFLCINFLLIATFFSKVYFYTTMRYILFAVTLLSDSSILIMSNNLLILSYFRFTMQIGLCVIIYIHLVLCTFVTPVTLTAMTLERYVAICMPLRHGELCSTRNSINCILIIHSLSSVPCIVVLSMFFASVPHSLYTQYSICSMGMFVFLRWQNNVKLAVYQCYFLIMTVTIIFSYSKIMKVVKAATGEDKKSTWKGLRTVALHGFQLLLCLIQLWCPFIETAVLQINLKLFIDVRYFNYIMFNLTPRCLSPLIYGLRDDKFLLALKRNAPFGF
>LOCXPOR39.207.HIT1.OR.2R.306.7tm_1.exons1.PVUN01001324.1.Seriola_rivoliana
MAANNSLAGDDFLLRKVRFIVLQTLMMIFLFINLLLIITFFKKEYFYTTARYILFAVSLLSDSFLLFMSDILLIFTHFHITIQVWLCIIIFVVVLVYVTVTPVTLTAMTLERYVAICMPLRHGELSSTRNTMNCILIIHGISSLPCIVILSTFFVSASLSFYTKYQFCSVEVFMFYIWQHNLRSAVYQFQFLIMSIIIVFSYIKIMKVARAASGEDKKSSKKGLRTVVLHGFQLLLCLIQLWCPFIESALFHFNLSLYEIVRYLDFLFFYLAPRCLSPLIYGLRDEVFFQALKHYASFGLYKRNHI
>LOCXPOR29.208.HIT1.OR.2R.305.7tm_1.exons1.PVUN01001324.1.Seriola_rivoliana
MAANNSLTGDDFLLLTVQFVVVQSLVMIFLFINLLLIITFFKKEYFYTTARYILFAVTLLSDSLLLFMADILLIFNHFRITIQVWLCIIISVLILVYVTVTPVTLAAMTLERYVAICMPLRHGELSSTRNTMNCILIIHGISSVPCILILSTFFASASLSFYTKYQICVAELLMFYIWQHNLRSAVYQFQFLIMSIIIVFSYIKIMKVARAASGDDKKSSKKGLRTVVLHGFQLLLCLIQLWCPFIESAFFHINLSLYEILRYLNFLLFYLAPRCLSPLIYGLRDEVFFQALKYIASFGLYKQNL
>LOCXPOR28.209.HIT1.OR.2R.305.7tm_1.exons1.PVUN01001324.1.Seriola_rivoliana
MAANNSLTGDDLLLLTVQFVVVQSLVMIFLFINLLLIITFFKKEYFYTTARYILFAVSLLSDSFLLFMADILVIFNLFHITLQVWICIIICVVVLVYVTVTPVTLAAMTLERYVAICMPLRHGKLSSTRNTMNCILIIHGISSVPCIVILSTFFASASLSFYKKYQICTAEILLFYIWQHNLRSAVYQFQFLIMSIIIVFSYIKIMKVARAASGDDKKSSKKGLRTVVLHGFQLLLCLIQLWCPFIESAFFHINLSLYEILRYLNFLLFYLAPRCLSPLIYGLRDEVFFQALKYIASFGLYKQNL
>LOCXPOR28.210.HIT1.OR.2R.305.7tm_1.exons1.PVUN01001324.1.Seriola_rivoliana
MAANNSLPGDDFLLLTVQFVVVQSVVMIFLFINLLLIITFFKKEYFYTTARYILFAVTLLSDSFLLLMADILVIFNHFHITLQVWICVIICVVVLVYVTVTPVTLAAMTLERYMAICMPLRHGKLSSTRNTMNCILIIHGISSVPCIVILSTFFASASLSFYKKYQICTAEILLFYIWQHNLRSAVYQFQFLIMSIIIVFSYIKIMKVARAASGDDKKSSKKGLRTVVLHGFQLLLCLIQLWCPFIESAFFHINLSLYEILRYLDFLLFYLAPRCLSPLIYGLRDEVFFQALKYIASFGLYKQNL
>LOCXPOR29.211.HIT1.OR.2R.306.7tm_1.exons1.PVUN01001324.1.Seriola_rivoliana
MAANNSLAGDDFLLRKVQFVVLQSLVMIFLFINLLLIITFFKKEYFYTTARYILFAVSLLSDSFLLFMSDILLIFTHFQITIQVWICVIICVVVLVYVTVTPVTLAAMTLERYVAICMPLRHGELSSTRNTMNCILIIHGISSVPCIVILSTFFASASLSFYKKYQICTAEILLFYIWQHNLRSAVYQFQFLIMSIIIVFSYIKIMKVARAASGEDKKSSKKGLRTVALHGFQLLLCLIQLWCPFIESAFFHINLSLYEILRYLNFLLFYLAPRCLSPLIYGLRDEVFFQALKYIASFGLYKQNLI
>LOCXPOR32.212.HIT1.OR.2R.306.7tm_1.exons1.PVUN01001324.1.Seriola_rivoliana
MAANNSLPGDDFLLLTVQFVVLQSLVMIFLFINLLLIITFFKKEYFYTTARYILFAVTLLSDSFLLFMSDILLIFTHFQITIQVWICVIIFLVVLVYVTVTPVTLAAMTLERYVAICMPLRHGQLSSTRNTMNCIFLIHGISSVPGILIFSSFFVSASLSFYKQYQFCSVELFMLYIWQHNLRSAIYQLQFLIMSIIIVFSYIKIMKVARAASGEDKKSSKKGLRTVALHGFQLLLCLIQLWCPFIEVALLQINFSLYEIARYLNFLLFYLAPRCLSPLIYGLRDEVFFQALKYIASFGLYKRNLI
>LOCXPOR39.214.HIT1.OR.2R.306.7tm_1.exons1.PVUN01001324.1.Seriola_rivoliana
MAANNSLPGDDFLLRKVKFVVLQSLVMIFLFINLLLIITFFKKEYFYTTARYILFAVTLLSDSFLLFMSDILLIFTHFQITIQVWICVIIFLVVLVYVTVTPVTLAAMTLERYVAICMPLRHGELSSTRNTMNCIFLIHGISSVPGILIFSSFFVSASLSFYKQYQFCSVELFMLYIWQHNLRSAIYQLQFLIMSIIIVFSYIKIMKVARAASGEDKKSSKKGLRTVALHGFQLLLCLIQLWCPFIEVALLQINFSLYEIARYLNFLLFYLAPRCLSPLIYGLRDEVFFQALKYIASFGLYKQNLI
>LOCXPOR31.215.HIT1.OR.2R.306.7tm_1.exons1.PVUN01001324.1.Seriola_rivoliana
MAANNSLTGDDLLLLTVQFVVVQSLVMIFLFINLLLIITFFKKEYFYTTARYILFAVTLLSDSLLLFMADILLIFNHFRITIQVWICIIISVLILLYLTVTPVTLAAMTLERYVAICMPLRHGELSSTRNTMNCILIIHGISSVPCILILSTFFASASLSFYTKYQICIAELLMFYIWQHNLRSAVYQFQFLIMSIIIVFCYIKIMKVARAASGDDKKSSKKGLRTVALHGFQLLLCLIQLWCPFIESALFHINLSLYKIVRYLNFLLFYLAPRCLSPLIYGLRDEVFFQALKHYASFGLYKRNFI
>LOCXPOR30.216.HIT1.OR.2R.295.7tm_1.exons1.PVUN01001324.1.Seriola_rivoliana
MADNNSLVGGGFSLRQINDRVIIVQILVMIFLCINLLLIITFFKKECFYTTARYILFAVTLLSDSLLLFISDILFIFAYFHFTLQVWMCIIISVVVLLYLTVTPVTLTAMTLERHVAICMPLRHGELCSTRSTMHRILIIHGLSSVPCIVVLLPFFASAPFSFYKHYRICSVEMFILYRWQDHIRSAVHQFYFLMMCIIIVFSYVKIMKVAKAASGDDKKSTRKGLRTVALHGFQLLLCLIQFWRPFIETTVLQIDFRLFNEVRFFNYVMFNLAPRCLSPLIYGLRDETFFHVLK
>LOCXPOR30.217.HIT1.OR.2R.295.7tm_1.exons1.PVUN01001324.1.Seriola_rivoliana
MADNNSLVGGGFSLRQINDRVIIVQILVMIFLCINLLLIITFFKKECFYTTARYILFAVTLLSDSLLLFISDILFIFAYFHFTLQVWMCIIISVVVLLYLTVTPVTLTAMTLERHVAICMPLRHGELSSTRSTMHCILIIHGLSSVPCIVVLFTFFASASLSFYKQNRICSVEMFILYRWQDHIRSAVHQFYFLIMCIIIVFSYVKIMKVAKAASGDDKKSTRKGLRTVALHGFQLLLCLIQFWRPFIETTVLQIDFRLFNEVRFFNYVMFNLAPRCLSPLIYGLRDETFFHVLK
>LOCXPOR30.218.HIT1.OR.2R.304.7tm_1.exons1.PVUN01001324.1.Seriola_rivoliana
MADNNSLVGGGFSLRQINDRVIIVQILVMIFLCINLLLIITFFKKECFYTTARYILFAVTLLSDSLLLFISDILFIFAYFHFTLQVWLCINISAVVLLYVTVTPVTLTAMTLERHVAICMPLRHGELCSTRSTMHRILIIHGLSSVPCIVVLLPFFASAPFSFYKHYRICSVEMFILYRWQDHIRSAVHQFYFLMMCIIIVFSYVKIMKVAKAASGDDKKSTRKGLRTVVLHGFQLLLCLMQLWGPFIETAVLQMNFRLFINVRFFNYIMFNLAPRCLSPLIYGLRDETFFHVLKNDVFCGLFK
>LOCXPOR31.219.HIT1.OR.2R.308.7tm_1.exons1.PVUN01001324.1.Seriola_rivoliana
MADNNSLPGGESLQQQINYQVIIVQILVMIFLCINLLLIVIFFKKECFYTTARYILFAVTLLSDRLLLFMSNILLIFNYFRVAMQVWLCIIISVVVLVYVTVTPVTLTAMTLERNVAICMPLRHGELCSTRNTIHCILIIHCLSSVPCIVILSTFFVSASLSFYKQYQICSVEVFIFYMWQQHLRSAIYQFQFLIMCIILVFCYVKIMKVAKAASGEDKKSSKKGLRTVALHGFQLLLCLIQLWSPFIEAPFLHINFILFNNVRYVNYIMFFLAPRCLSPLIYGLRDEVFFHALKNYVSFDLYKRNVI
>LOCXPOR32.220.HIT1.OR.2R.308.7tm_1.exons1.PVUN01001324.1.Seriola_rivoliana
MADNNSLPVGESLQVQLPDQIVTVQILVIIFLCINLLLIVTFFTKECFYTTTRYILFAVTLLSDSFLLLMSNILVIFTQFYITIQVWVCIIICVVVLVYVTVTPVTLTAMTLERYVAICMPLRHGELCSTRNTIHCILIIHGLSSVPCIVILSTFFVSASLSFYKQYQLCSVELFLLYIWQQHLRSAIYQFQFLIMCIILVFCYVKIMKVAKAASGEDKKSTKKGLRTVVLHGFQLLLCLIQLWCPFIEAPLLQISFSLFNNVRYGNYIMFFLAPRCLSPLIYGLRDEVFFNALKYYASFGLYKRNII
>LOCXPOR39.221.HIT1.OR.2R.308.7tm_1.exons1.PVUN01001324.1.Seriola_rivoliana
MADNNSLPGGESLQKQIKDQIVTVQILVIIFLCINLLLILTFFTKEFFYTTTRYILFAVTLLSDSFLLFMSNILAIINQFHITIQVWLCIIISVVVLVYVTVTPVTLTAMTLERYVAICMPLRHGELCSTRNTIHCILIIHCLSSVPCIVILSTFFVSASLSFYKQYQLCSVEVFMFYIWQQHLRSAVYQFQFLIMCIILVFCYVKIMKVAKAASGEDKKSSKKGLRTVALHGFQLLLCLIQLWCPFIEAALFQIDYNLFYDVRYVNYILFYLVPRCLSPLIYGFRDEAFFHALKNYVSSGLCKRNII
>LOCXPOR34.223.HIT1.OR.2R.306.7tm_1.exons1.PVUN01001324.1.Seriola_rivoliana
MADNNSMFFPESLQKQINDQVIIVQILVIIFLCINLLLIITFSQKECFYTTTRYILFAVTLLSDSFLLFMSNILVIFNHFYITIQVWLCIIISVVVLVYVTVTPVTLTAMTLERYVAICMPLRHGELCSTRNTIHCILIIHCLSSVPCIVILSTFFVSASLSFYKQYQLCSVEVFMFYIWQQHLRSAVYQFQFLIMSIILVFCYVKIMKVAKVASEEDKKSSKKGLKTVALHGFQLLLCLIQLWCPFIEAALFQIDYNLFYDVRYVNYIMFYLAPRCLSPLIYGLRDKVFFHALKNYVSSGLCKTN
>LOCXPOR35.226.HIT1.OR.2R.308.7tm_1.exons1.PVUN01001324.1.Seriola_rivoliana
MADNNSLFFPESLQKQISDGVIIVQILVIIFLCINLLLIITFSKKECFYTTTRYILFAVTLLSDSFLLFMSNILVIFTHFYINIQVWLCIIISVVVLVYVTVTPVTLTAMTLERYVAICMPLRHGELCSTRNTIHCILIIHCLSSVPCIVILSTFFVSASLSFYKQYQICSVEVFMFYIWQQHLRSAVYQFQFLIMSIILVFCYVKIMKVAKAASGEDKKSSKKGLKTVALHGFQLLLCLIQLWCPFIEAALFQIDYNLFYDVRYVNYIMFYLAPRCLSPLIYGLRDKVFFQALKHYVSSGLCKRNTI
>LOCXPOR36.227.HIT1.OR.2R.308.7tm_1.exons1.PVUN01001324.1.Seriola_rivoliana
MADNNSLFFPESLQKQINDQVIIVQILVIIFLCINLLLIITFSKKECFYTTTRYILFAVTLLSDSFLLFMSNILVIFTHFYITIQVWLCIIISVVVLVYVTVTPVTLTAMTLERYVAICMPLRHGELCSTRNTIHCILIIHGLSSVPCIVFLSTFFVSASLSFYKQYQICSVEVFMFYIWQQHLRSAVYQFQFLIMSIILVFCYVKIMKVAKAASGEDKKSSKKGLKTVALHGFQLLLCLIQLWCPFIEAALFQIDYNLFSDVRYVNYIMFYLAPRCLSPLIYGLRDEVFFQALKNYVSSGLCKRNTI
>LOCXPOR37.228.HIT1.OR.2R.308.7tm_1.exons1.PVUN01001324.1.Seriola_rivoliana
MADNNSLFFPESLQKQISDGVIIVQILVIIFLCINLLLIITFSKKECFYTTTRYILFAVTLLSDSFLLFMSNILVIFTHFYINIQVWLCIIISVVVLVYVTVTPVTLTAMTLERYVAICMPLRHGELCSTRNTIHCILIIHCLSSVPCIVILSTFFVSASLSFYKQYQICSVEVFMFYIWQQHLRSAVYQFQFLIMSIILVFCYVKIMKVAKAASGEDKKSSKKGLKTVALHGFQLLLCLIQLWCPFMEAALFQIDYNLFYDVRYVNYIMFYLAPRCLSPLIYGLRDKVFFQALKHYVSSGLCKRNTI
>LOCXPOR39.229.HIT1.OR.2R.308.7tm_1.exons1.PVUN01001324.1.Seriola_rivoliana
MADNNSLPGGESLQNQIKDQIVTVQILVIIFLCINLLLILTFFTKEFFYTTTRYILFAVTLLSDSFLLFMSNILAIINQFHITIQVWLCIIISVVVLVYVTVTPVTLTAMTLERYVAICMPLRHGELCSTRNTIHCILIIHCISSVPCIVILSTFFVSASLSFYKQYQLCSVEVFMFYIWQQHLRSAVYQFQFLIMCIILVFCYVKIMKVAKAASGEDKKSSKKGLRTVALHGFQLLLCLIQLWCPFIEAALFQIDYNLFYDVRYVNYIMFYLAPRCLSPLIYGLRDEVFFQALKHYVSSGLCKRNTI
>LOCXPOR39.230.HIT1.OR.2R.308.7tm_1.exons1.PVUN01001324.1.Seriola_rivoliana
MADNNSLPGGESFQKQIKDQIVTVQILVIIFLCINLLLIVIFFTKECFYTTTRYILFAVTLLSDSFLLFMSNILVIFAQFHITIQVWLCITISVVVLVYVTVTPVTLTAMTLERYVAICMPLRHGELCSTRNTIHCILIIHCLSSVPCIVILSTFFVSASLSFYKQYQLCSVEVFMFYIWQQHLRSAVYQFQFLIMCIILVFCYVKIMKVAKAASGENKKSSKKGLRTVVLHGFQLLLCLIQLWCPFIEAALFQIDFILFNNVRYGNYIMFFLAPRCLSPLIYGLRDEAFFHTLKNYVSFRLCKRNTI
>LOCXPOR40.232.HIT1.OR.2R.308.7tm_1.exons1.PVUN01001324.1.Seriola_rivoliana
MADNNSLDGGETVRRQINDQVMIVQILVMIFLCINLLLIVTFFKRECFYTTTRYILFAVTLLSDSLMLFISDILLILSYFRFTMQVWLCVIISIFVLLCSVLTPVTLTAMTLERYVAICMPLRHGELCSTRRTVHCILIVHGISSVPCIVILSMFFASVSLSFYTQYQICSLEMFSFHVWQDHIRSAVQQFYFLVMCIIIVVAYIKIMKVAKAASGEDKKSTWKGLRTVVLHGFQLLLCLIQLLCPFIEAWILQINFMLFVQVRYFNYIMFFLAPRCLSPLIYGLRDEIFSQALKNYTSIGLFKRNVI
>LOCXPOR41.233.HIT1.OR.2R.300.7tm_1.exons1.PVUN01001324.1.Seriola_rivoliana
MADNNSLDGGETVRRQINDQVMIVQILVMIFLCINLLLIVTFFKRECFYTTTRYILFAVTLVSDSMILVVTDILLILSYFRFTIQVGVCVVLCFMLYLYYTVTPFTLTAMTLERYVAICMPLRHGELCSTRNTIHCILIIHSLSFVTITVVLSTLFASVSLSFYTQFKICSMEIFFVHTWQDHIRSGISQFYFLIMCIIIVFTYVKIMKVAKAASGDDKKSTRKGLRTVVLHAFQLWLCLVQLWCPFIERAVLQIDFMLFVQVRYFNYIMFGLAPRCLSPLIYGLRDEKFFLELKSYTLF
>LOCXPOR41.234.HIT1.OR.2R.300.7tm_1.exons1.PVUN01001324.1.Seriola_rivoliana
MADNNSLDGGETVRRQINDQVMIVQILVMIFLCINLLLIVTFFKRECFYTTTRYILFAVTLVSDSMILVVTDILLILSYFRFTIQVGVCVVLCFMLYLYYTVTPFTLTAMTLERYVAICMPLRHGELCSTRNTIHCILIIHSLSFVTITVVLSTLFASVSLSFYTQFKICSMEIFFVHTWQDHIRSGISQFYFLIMCIIIVFTYVKIMKVAKAASGDDKKSTRKGLRTVVLHAFQLWLCLVQLWCPFIERAVLQIDFMLFVQVRYFNYIMFGLAPRCLSPLIYGLRDEKFFLELKSYTLF
>LOCXPOR40.236.HIT1.OR.2R.308.7tm_1.exons1.PVUN01001324.1.Seriola_rivoliana
MADNNSLDGGETVRRQINDQVMIVQILVMIFLCINLLLIVTFFKRECFYTTTRYILFAVTLLSDSLMLFISDILLILSYFRFTMQVWLCVIISFMVLLYLTVTPVTLTAMTLERYVAICMPLRHGELCSTRRTVHCILIVHGISSVPCILILSTFFASASLSFYKQYQICSVQMFTFYAWQDYITSAVQQFYFLVMCIIIVFSYIKIMKVAKAASGDDKKSSKKGLRTVVLHGFQLLLCLIQLLCPFIETSVLQINFRLFVNVRYFNYIMFNLAPRCLSPLIYGLRDENFFQALKHYASIGLFKRNII
>LOCXPOR44.237.HIT1.OR.2R.307.7tm_1.exons1.PVUN01001324.1.Seriola_rivoliana
MQNLTELPANATSQRSLSVIIKVCVAIPFFCIFLCCIAVMLHIFASHRQFLETSRYILFAYMLINDTLQLLSSVVLFLCVMGQVKFAIVYCVPLLFISTATFQNTPLILATMSLERYVAIFYPLQQPATWRSDRIWIIILSLWFISCIFPIIEYSIGELDFAVDVLSTPVLCKTVVINSSPIQKLFRAAINVLFFAVVAVIILFTYVRILLETRKLRQDRESVSKAMHTVLLHGFQLLLCMLAFTHPITETLIVLHANWLPEDIAFFNYFCFILIPRFLSPLIYGFRDQNLRGYIGKTFLCCSKKVK
>LOCXPOR45.238.HIT1.OR.2R.309.7tm_1.exons1.PVUN01001330.1.Seriola_rivoliana
VSDYTCVRFYVSTVSFSVLLFFNLIINWTIVREERLRRHARFVLVFHLLVSALVHLGMSSVFYYQIHLDARPGRSACLVMIIVLISSASNILLTLTVMALDRYCAVCHPMRYSASCTVGHWPWLLGVLTWMLALVIPLTLLLQPDSQASRDDYHGECGQEKLRKGGLQKVVFIGLCTVLILYSYVRILVEGRRLGVLNRRNRAGCRTIALHGTQLAVYILPNFVSFVLTTLYERKFIQTETKELSAVVIFAFFSLAQCVAPVIYGLRKEELMEQLSHRFPCCSRYLKSVLGWTVRASWQHPHHRARYVP
>LOCXPOR46.239.HIT1.OR.2R.311.7tm_4.exons4.PVUN01001332.1.Seriola_rivoliana
DENYTRVSEFVIVGFPSLQPEYFVLVAWFFFFLYVTTAVGNLLLVVVFILEHSLHEPMYIIMVSLALSDIGFATVALPKLIARYWWNDGSLGFHTCFFQMHMIHYFGSLNSLILLTMALDRYLAICFPLRYPTMMTNQTMAGLTLFCWGIAHIFPGISTINFSLMPFCGPNKIIQAFCTTMSLKSLVCVDTSRAYSLAFAVAMFILYVPLAFIIFSYICIVISVLRMAKGQGRMKTFSTCATQGCIISIYYIPRFFVYVTPFIPNLTMTPDKSIATTVFYSLFPPVINPFIYCLRTKEIKQIFRRWVQKRK
>LOCXPOR47.241.HIT1.OR.2R.315.7tm_4.exons4.PVUN01001332.1.Seriola_rivoliana
QVDENYTRVSEFVIVGFPSLQPEYFVLVAWFFFFLYVTTVVGNLLLVVVFTLEHSLHEPMYIIMVSLALSDIGFATVALPKLIARYWWNDGSLGFHTCFFQMHMIHYFGSLNSLILLTMALDRYLAICFPLRYPTMMTNQTMAGLTIFCWGIAHIFPGISTISFTLMPFCGPNKIIQAFCTTMSLKSLVCVDTSRQYSLAFASAMFILYVPLAFIIFSYICIVISVLRMAKGQGRMKTFSTCATQGCIISIYYIPRFFVYITPFIPNLTMTPDKRIATTIFYSLLPPVINPFIYCLRTKEIKQIFRRWVQKRKGV
>LOCXPOR48.242.HIT1.OR.2R.327.7tm_4.exons1.PVUN01001332.1.Seriola_rivoliana
MDLFNSALGKNITFVRPAYFIISGFIGIPNMKYYYIFLCFVYLVSVLGNTAVMAVIILDHNLRTPKYIAVFNLAFADLFGSSALVPKVLDIFLFNHHHIIYNDCLTFMFFCYTCLSMQALNLVALAYDRLVAIIFPLHYQVKVTHRFMFSLIATFWLFVITVTLIAVGLLTRLSYCQSVVVNSYFCDHGQIYKLACNDKTPNIVIGRLLPILILWFPLVFILVSYSCIGYALSKVATFQERVKAFRTCTAHLSLVIIYFLPILITFTMSAKIHPNARIINLSLTSVFPPMLNPIIYVLQTQEIKVSVKTLLKIRKQSKITVKKVMIK
>LOCXPOR49.243.HIT1.OR.2R.315.7tm_4.exons1.PVUN01001332.1.Seriola_rivoliana
MNFFSSALGKNITFVRPAYFIISGFIGIPNIKYYYVFLLFVYIVSVLGNTAVMSVICLDHNLRTPKYIAVFNLAFADLFGSSAVVPKVLDIFLFNHHHIPFNNCFTFMFFCYTCLSMQALNLVALAYDRLVAIIFPLHYQVKVTHRFMFSLIASFWLFVITVTLIAVGLLTQLSYCKSVIINSYFCDYGQIHRLACNDYPPSLVIGVLLPVLILWLPLVFILCTYLYIGYSLSKVATSQERVKAFKTCTAHLSLVAIYFLPVLITFTYMEKIHPNARIINLSLTSVFPPMLNPIIYVLQTQEIKKSVKKLFRIRV
>LOCXPOR50.244.HIT1.OR.2R.317.7tm_4.exons1.PVUN01001332.1.Seriola_rivoliana
MDLFNSALGKNITFVHPEYFIISGLSGIPNIKHYYLFLFFVYIVSVLGNTAVMAVIYLDHNLRTPKYVAVFNLAFVDLFGNSALVPKVLDVFLFNHHRIPYNDCLTYLFFCYTCLSMQSFNLVALSYDRLVAIIFPLHYQVKVTHRLMLSLIASFWVFVIIAVLIAVGLITRLSICESVVVNSYFCDHGQIYRLSCNDHFPNYVLSCLYPLLLFWLPLVFILVSYLYIGCTLAKVATFQQGLKAFKTCIGHLSLVAIYFIPLLITFTLMEKIHPNARIINLSLTSVFPPMLNPIIYVLQTQEIKESLKRLLKIRGKS
>LOCXPOR51.246.HIT1.OR.2R.335.7tm_4.exons1.PVUN01001332.1.Seriola_rivoliana
MGLEEKAAIVFNATFVRPANFYLSGFSNIPHVTYYYVFLCFVFIMTVLGNGLLLSVIYMVKTLHTPKYMILFNLAFTDLCGSTALIPKLLDTFLFDRRYIIYEACLSYMFFVLLLASVQSWTLVTMAYDRFIAICFPLRYHSIVTKPAIAAMLLFIWIFLSSLVAFIVGIIDRLSFCGSVVVKSFFCDHAPVYRLACNDSSLNNIMAYVAFIIVLCCPLILIAITYVCISIALSRIASTEERLKAMKTCTSHLILVAIFFLPVVGTNIAAVASYIHPNARIINSSLTHTIPALLNPIVYSLKTEEVLNSIRKLCKRYRLSNITSSKKVNTLSLLH
>LOCXPOR52.248.HIT1.OR.2R.335.7tm_4.exons1.PVUN01001332.1.Seriola_rivoliana
MGLEEKAAIVFNATFVRPANFYLSGFSNIPHVTYYYVFLCFVFIMTVLGNGLLLSVIYMVKTLHTPKYMIVFNLAFTDLCGSTALIPKLLDTFLFDRRYIIYEACLSYMFFVLLFVSVQSWTLVTMAYDRFIAICFPLRYHSIVTKPAIAAMLLFTWIFLSSLVAFTVGIIDRLSFCGSVVVKSFFCDHAPVYRLACNDSSLNNIMAYVGFIIVLCCPLILIAITYVCISIALSRIASTEERLKAMKTCTSHLILVAIFFLPVVGTNIAAVASYIHPNARIINSSLTHTIPALLNPIVYSLKTEEVLNSIRKFCKRYRLSNITSSKTVNTSSRLY
>LOCXPOR53.249.HIT1.OR.2R.324.7tm_4.exons1.PVUN01001332.1.Seriola_rivoliana
MSFLRTVLNDSVIIHPPGFYIIGFQSFPYISVYFIFLAFVYVVTVLFNCLVICVIAFNHRLHTPKFLAVVNLAVIDVTLNTCTIPSMIKIFLIKDKFIPFNLCLVQMYVYYTFVSLESYALAVLAYDRLIAICFPLRQNLVNTLRSMSCIVGLTWSFALGVTAFTTGIITHLSFCNSLRVFSYFCDYAPVFRLACNDYTMQWFAASFLTVLILGGPFIFILLSYVTILVTVFRMKSLDSRVKALGTCVEHIILVAVFYIPLITIFMIGFYLRLIDPDQRVLSLSLASCLPPCINPIVYSLKTKEIKVRVLALLRKNKIGTDHKK
>LOCXPOR55.250.HIT1.OR.2R.315.7tm_4.exons1.PVUN01001332.1.Seriola_rivoliana
MSFLRTVLNDSVIIHPPGFYIIGFQSFPYISVYFIFLAFVYVVTVLFNCLVICVIAFNHRLHTPKFLAVVNLAVIDVILNTCTIPSMIKIFLIKDNFIPFNLCLVQMFFYYVFGTLESYALAVLAYDRLIAICFPLRQNSVNTLRSMSCIVGLTWSFALGVTAFTTGIITHLSFCNSLRVFSYFCDYAPVFRLACNDYTMQWFAASFLTVLLLGGPFIFILLSYVTILVTVFRMKSLDSRVKALATCVEHIILVAVFYIPLLVIFMIGFYLRLIDPDQRVLSLSLASCLPPCINPIVYSLKTKEIKVRVLALVRK
>LOCXPOR55.251.HIT1.OR.2R.315.7tm_4.exons1.PVUN01001332.1.Seriola_rivoliana
MSFLRTVLNDSVIIHPPGFYIIGFQSFPYISVYFIFLAFVYVVTVLFNCLVICVIAFNHRLHTPKFLAVVNLAVIDVILNTCTIPSMIKIFLIKDNFIPFNLCLVQMFFYYVFGTLESYALAVLAYDRLIAICFPLRQNSVNTLRSMSCIVSLTWSFALGIIAFATGIITRLSFCNSVRVFSYFCDYAPVFRLACNDYTMQWSVASLLTFLLLIGPFTFILLSYVTILVTVFRMKSLDSRVKALATCVEHIILVAVFYIPLITIFMIGFYLRLIDPDQRVLSLSLASCLPPCVNPIVYSLKTKEIKIRVLALLRK
>LOCXPOR56.252.HIT1.OR.2R.319.7tm_4.exons1.PVUN01001332.1.Seriola_rivoliana
MSFLRTVLNDSVIIHPPGFYIIGFQSFPYISVYIIFLAFVYVVTVVCNILLVYIIAVDRRLHTPKFLAVVNLAVIDIMLNTSTIPSMIKTFLFKDNFVPFNQCLLQMYFHYAFLALESYSLAVLAYDRFIAICFPLRQNLFNTLLIMSCIIGVTWMYCAGLLAYSTAIMTRLSFCNSVRVFSYFCDYAPVFRLACNDYSLQWSLASASLGNLIFPFTFIILSYLIIIVTVCRMKSVSSRMKALTTCIEHLILVAIFYIPIFSIFLFGLFIRAIDPDQRVLSLSLAVCIPPCINPIVYSLKTKEIKNRAQALIWRMKMNP
>LOCXPOR56.253.HIT1.OR.2R.319.7tm_4.exons1.PVUN01001332.1.Seriola_rivoliana
MSFLRTVLNDSVIIHPPGFYIIGFQSFPYISVYIIFLAFVYVVTVVCNILLVYIIAVDRRLHTPKFLAVVNLAVIDIMLNTSTIPSMIKTFLFKDNFVPFNQCLLQMYFHYAFLALESYSLAVLAYDRFIAICFPLRQNLFNTLLIMSCIIGVTWMYCAGLLAYSTAIMTRLSFCNSVRVFSYFCDYAPVFRLACNDYSLQWSLASASLGHLIGPFSFIILSYLIIIVTVCRMKSVSSRMKALTTCIEHLILVAIFYIPIFSIFLFGLFIRAIDPDQRVLSLSLAVCIPPCINPIVYSLKTKEIKIRVLALIWRMKTNP
>LOCXPOR58.254.HIT1.OR.2R.308.7tm_4.exons1.PVUN01001332.1.Seriola_rivoliana
MDNTTALTFTMTAYAVMENYKHWMFTVFLLLYLIIIILNIVLITVIHQNKDLHQPMNVFSCMLSINEIYGSTALLPSVMAVLLSETYEISVKWCMAQVYFLHTYASAEFCILAVMGYDRYVAICYPLYYHSIMSNSKVVKLVALAGVYPLVVFGSFYSLTIQLGFCGKVMPKLYCVNMELVKNSCSQASYISIVGLVLVLFLVVPQVLMIVFSYVQISRVCMKLSRESQYNALKTCIPHLLSLINYTIGSFFEIIQTRFNMSHVAVEARIFLSLYFIILPPIANPVLYGLGTQIVRVHILKLFIRYKI
>LOCXPOR59.255.HIT1.OR.2R.306.7tm_4.exons1.PVUN01001332.1.Seriola_rivoliana
MKNLSEVTSFHLSDYYGMEDMKPVYFCMFLIIYLTIVAENVALIVVVYREKTLHEPMYLLLCNLAVNGLYGSTALLPAVLSKLLSHSYEISLPLCQTQIYAIHTFAITEFTILAAMSYDRYVAICYPLPYHAIMSQRLVKLIVFTWLYPMLAFLIVFIFTLQLRFCERTIEKVYCLNYLLVKLACTDTSIINVVGLLSVVLYTIPQLIMIFYSYAHILRICLLSFSKSRLKALRTCTPHLLAIINYSIGCFFEIAQSRFNVSHLPYETKLFLSLYFLIFPSILNPAIYGLSIQVIRVRLFRLFSRK
>LOCXPOR61.295.HIT1.OR.2R.317.7tm_4.exons1.PVUN01001247.1.Seriola_rivoliana
SSGLNVTSVTSSSVTLDGLVQLSDHRWLFFSVFSAVYLFVLCSDGLVVYVICSQRNLHRPMFVFVAALLLNSLSVSVTIYPKLLTDLASGRSFVEVSRAACLCQAFVVGSLGASGFMLLATMALDRYLSICRPLRYAALLTPAAVSALLLFCWLLPVGLAAGAALLAGRLPLCRSELSRVYCNIYSFVSLSCGGGAAQLLNVYGMVSAAAVVFLPAAFVLFSYGRILSICLRRSRAFSSRALHTCLPHLLVFINYSLSIAVEMLLQRLEAGSGPATSVLVSILLLVIPTLFNPVVYGLKMKEIFTHVKRLLSCSRAD
>LOCXPOR61.296.HIT1.OR.2R.317.7tm_4.exons1.PVUN01001247.1.Seriola_rivoliana
SSGLNVTSVTSSSVTLDGLVQLSDHRWLFFSVFSAVYLFVLCSDGLVVYVICSQRNLHRPMFVFVAALLLNSLAASAAIYPKLLTDLASGRSFVEVSRAACLCQAFVVGSLGASGFMLLATMALDRYLSICRPLRYAALLTPAAVSALLLFCWLLPAGAVGVAALLAGRLPLCRSELSRVYCNIYSFVSLSCGGGAAQLLNVYGMVSAAAVVFLPAAFVLFSYGRILSICLRRSRAFSSKALHTCLPHLLVFINYSLSFAVEMLLQRLEAGSGPATSVLVSILLLVIPTLFNPVVYGLKMKEIFTHVKRLLSCSRAD
>LOCXPOR62.271.HIT1.OR.2R.307.7tm_4.exons1.PVUN01001209.1.Seriola_rivoliana
MINSTRVSYFELVAYFDTGFLKYLVFMALMSLYMVIVCANLFLIVVICLNRSLHEPMYLFLCSLFVNELCGSTGLFPFLLVQILSDSHTVSVPFCFLLIYCVHFYGSVEFFTLGVMSYDRYLAICYPLQYNTCMTSTKVVTLTAFAWLYSVVATVVMISLSAPLQLCGNTIHKVYCDNYSIVKLSCSDTTVNNIYGLVYIFTIIVALMILILYTYMRILKVCFSGSKQTRQKAVSTCTPHLASLLNFSFGAFFEIVQSRFDMSNVPIVLRIFLSLYWLTCQPLFNPLIYGLNVSKIRIICKNLTFGK
>LOCXPOR63.287.HIT1.OR.2R.309.7tm_4.exons1.PVUN01001209.1.Seriola_rivoliana
MMNSTQVSHFTLGAYFDTGLFKYLYFLIILTVYIAIICANLFLIVVICLNRSLHEPMYLFLCSLFVNELYGSTGLFPFLLVQILSDIHTVSVPFCFLQIFCLYSYGGVEFFTLAIMSYDRYLAICYPLQYNTRMTSNKVTMLTSLIWFYPFLSNIFIVYCLTASLQLCGNNINKVYCDNYYIVKLACSNTTVNNVFGLVHMFTVIFGLIMLILYTYMKILKVCFSGSKQTRQKAISTCTPHLASLLNFSFGCFFEIVQSRFNLNSLPNILRIVLSLYWLTCQPLVNPLLYGLKMSKIRIVYKSLLFRKK
>LOCXPOR64.299.HIT1.OR.2R.312.7tm_4.exons1.PVUN01001209.1.Seriola_rivoliana
SQKIMINSTEVSYFTLAAYFDTGLFKYLFLMIVMSLYLLIICANVLLIVVICLNRSLHEPMYLFLCSLFVNELYGSTGLFPFLLVQILSDIHTVSRFFCFLQNFFLYFYGGVEYLNLAVMSYDRYLAICCPLKYNTQMTVNKIAILLIITWFFPLLLCIVMVSLSNSLQLCGTVIEKVYCDNYSIVKLSCSDITINNIYGLFITLFSIFCPLILIVYTYMKILKICFSGCKQSRQKAVSTCTPHLASLFNFSCGACFELLQSRFDMNNLPNILRIFLSLYWLTCQPLFNPLLYGLNLSKIRIICKSLVFAEM
>LOCXPOR65.310.HIT1.OR.2R.309.7tm_4.exons1.PVUN01001209.1.Seriola_rivoliana
IMVNATKVSYFVLSAYSDAGVFKYLYFTVIMSLYIFIVCANVLLIVVICLNRSLHEPMYLFLCSLFVNELYGSTGLFPFLLVQILSDIHTVSVPFCFLQIYCVYTYVCVEYLNLAVMSYDRYLAICYPLQYNKCMTSNKVAMLIAVTWFFPFLAILVLLSLSLPLQLCGNIINRVYCGNYSIVKLACSDTRVNNIYGLIYTVISIIIPLILILYTYMKILKVCFSGSKQTRQKAVSTCTPHLASLLNFSFGCCFQILQSRFDTSSLPNMLDILLSLYFLTCQPLFTPVLYGLKMSKICVMCKRLLYGEV
>LOCXPOR66.321.HIT1.OR.2R.305.7tm_4.exons1.PVUN01001209.1.Seriola_rivoliana
MENNSEIVFVLQGLNDSDTNRQIYFALALVSYLFTIFVNVTLIVTVCLEKTLHEPIYLFLCNLCVNGICGASSFYPKLLHDLLADSHVITYTGCLTQIFVVYSYVFCEFTSLTVMAYDRYMAICRPLQYRAVMTAQRVAQLLLLTWGFSLLETVVGVSFTATLPLCGHHVRKLFCTNWEVVKLSCSDTTVNNIYGFVLMFSHVSQTGLIVVSYVHLVRSSLRSRSDRRKFVQTCLPHLVTLLVFTISLVFDSMYSRYGSSSALQALQNMLAAEFLVVPPLINPIIYGINLQQIRSRILQNFSHKS
>LOCXPOR67.332.HIT1.OR.2R.308.7tm_4.exons1.PVUN01001209.1.Seriola_rivoliana
MINSTHVSFFTFAAYRDTGLLKYLYFTIVMSLYIFIICSNVLLIVVICLNRSLHEPMYLFLCSLFVNELCGSTGLFPLLLVQILSDIHTVSVPFCFLQIFCLYSYINVQFCNLAIMSYDRYLAICYPLQYNTRMTSKKVAMLIAVTWLFPFIEVAVMVSLSAPLQLCGNIIHKVYCDNHSVVKLSCSDTTVNNIHGLTYTVAIIVCVVTLILYTYLKILKVCFSGCKQTRQKAVKTCTPHLASLLNFCSGGFFEVLQSRFNMNSVPNILRIFLSLYFLTCQPLFNPVIYGLKLSKIRSLCKSLIFGKM
>LOCXPOR68.181.HIT1.OR.2R.313.7tm_4.exons1.PVUN01001209.1.Seriola_rivoliana
STSSYFILEVYIYVGTLRHFYFMITALLYFVIIIANTSLIVVICLNRSLHEPMYLFLCSLFVNELYGSTGLFPFLLVQILSDIHTVSVPFCFLQIYCLYTYANIELCNLAVMSYDRYLAICYPLQYNTRMTSNKAVLFISAIWLYSLVKFLITLSLNIRLTLCGNTINSLYCRNYLIVKLACSDTKVNNIYGLFGVVLSIVVPLLPILFSYMKILKMCFSGSKQTRQKAVSTCTPHLASLLNFSIGCLFQILQSRFDMTSVSSAVRIVLSLYFVILQPLLNPVMFGLQMSKIRNTCKHLFCYKMLTGQRDLML
>LOCXPOR69.192.HIT1.OR.2R.312.7tm_4.exons1.PVUN01001209.1.Seriola_rivoliana
STLSYFILSTYIHVGTMKYLYFMITALLYFVIIIANTSLIVVICLNRSLHEPMYLFLCSLFVNELYGSTGLFPFLLVQILSDIHTVSVPFCFLQIFSLYTYAHVEFCNLAIMSYDRYLAICYPLQYNTRMTSNKAVLFISAIWLYSFVKFLITLSLNIRLPLCENTINSLYCHNYLVVKLACSDTKVNNIYGLFGVVLTIVVPLLPILFSYMKILKVCFSGSKQTRQKAVSTCTPHLVSLLNFSFGCCFEILQSRFDMTSVPSVLRIILSLYFLIIQPLLTPVVYGLQMSKIRQTCKHVLCYKMLTGCSDTV
>LOCXPOR70.224.HIT1.OR.2R.304.7tm_4.exons1.PVUN01001209.1.Seriola_rivoliana
MNSTEVSYFTLAAYFHTGVFKYLFFMIVMFLYLLIICANVLLIVVICQNRSLHEPMYLFLCSLFVNELYGSTGLFPFLLVQILSDIHTVSVPFCFLQIFCFYSYACIEFFNLAIMSYDRYLAICYPLQYNIHMTHSRITVLIALTWSYASILCMAPIALIAPLQLCGNILNKVYCDNYYIVKLACVNTTVNNIYGLVATSLTILCAVILILYTYIKILKVCFSGCKQTRQKAISTCTPHLASLLNFSFGAFFEILQSRFNMSNVPNKLRIFLSLYWLTCQPLLNPLLYGLNMSSIRVICKNLIF
>LOCXPOR71.247.HIT1.OR.2R.304.7tm_4.exons1.PVUN01001209.1.Seriola_rivoliana
MINSTQVSYFTLTAYFDTGALKYLYFIIIMSLYIFIVCANVLLIVVICLNRSLHEPMYLFLCSLFVNELYGSTGLFPFLLVQIHSDIHTVSVPFCFLQIFCVHSYGAVEYLNLAIMSYDRYLAICYPLQYNTRMTFKKIAMLIALTWLYPCFAMVVLLSLTSPLQLCGNIIYKVYCDTHSVVKLACPSTNAINIYGLIATFSTIFGALLLILYTYMKILLVCSSGCKQTRQKAVSTCTPHLASLLNFSFGASFEILQSRFNMSSVPNMLRIFLSLYFLTCPPLFNPVLYGLKMSKIRVICRSLI
>LOCXPOR72.258.HIT1.OR.2R.306.7tm_4.exons1.PVUN01001209.1.Seriola_rivoliana
MMNSSQVSYFTLAAYFQTGTLKYLYFMIVLFLYIFIVSLNVLLIVVICLNRSLHEPMYLFLCSLFVNELYGSTGLFPLLLVQILSDIHTVSASICFLQMFCVHSYGGMEYLNLAVMSYDRYLAICCPLHYNTRMTSNKIATLIGVTWLYPLLVCIAIYLTSSLQLCGNTIYKVYCDGHSIVKLACSDAHTANIYGLIASFGTMFVALIFIMFTYMKIFRVCFSGSKQTRQKAVSTCTPHLASIFNFSVGASFELIQSRFNMKSFPSMLRIFLSLYFLTCQPLFNPVMYGLNLSKIRVIGKNLMSNV
>LOCXPOR73.269.HIT1.OR.2R.307.7tm_4.exons1.PVUN01001209.1.Seriola_rivoliana
MMNSSQVSYFTLAAYFDTGNLKYLYFMIVLFLYIFIVGLNVLLIVVICLNRSLHEPMYLFLCSLFVNELYGSTGLFPFLLVQILSDIHTVSASICFLQIYCVHTYGAVEYLNLAIMSYDRYLAICCPLRYNTCMTFNKIATLIAVTWLYPLLACIVIIYWNAQSQLCGNTIYKVYCDGHSIVKLACSDAQVTNIYGLIASFGTIFGALIFIMFTYMKILNVCFSGSKQTRQKAVSTCTPHLASLLNFSVGASFELIQSRFNMKSVPSMLRIFLSLYWLTCQPLFNPVMYGLNLSKIRVIGKNLMSNV
>LOCXPOR74.189.HIT1.OR.2R.305.7tm_1.exons1.PVUN01001282.1.Seriola_rivoliana
MNDTREVTQMVSYQTPVKGLLSMLPCLFFLYVNGVMLFALLRKPLLLESSRYILFGHLLFTDSLQLLVTMLLYIFAVTMVRMISYVCIIVTMLAAITVKMSPLNLAVMSLERYVAICFPLRHADITTTRTTGMAIAVMWTVASLESFTQLFLFVSIENTSFTVSRFCTRNNVLRLQIYSTLNRAFTIMHFLLVSMIIIYTYIAIMITVKLASSHIRNASKAHRTVLLHLFQLCMCLTSTLFNMINTYGMWNINPAMAIHIQYALFLSLIIFPKCLSPLIYGLRDHTFRHVFKYYFTFGFRITVRP
>LOCXPOR75.257.HIT1.OR.2R.309.7tm_4.exons1.PVUN01001333.1.Seriola_rivoliana
MHNVSVIRILYLSGLNETRNHQFTLFTLTLLCYCVILLVNICLIATIILDKNLHEPMYILLCTFCMNGLYGTTGFYPKFLWDLLSPLHIISYSGCLVQALVMYSFACSDLSILAVMAYDRYVAICRPLEYHSIMSKQRLFKLVCFSWLTPFCIIATNISLTSRLKLCSPYIARLFCVNWVIVTLACFPTQTIINNIVAYITIIIYVFHGCFIVWSYMYLIKTCVNSIENRAKFMQTCVPHLFSLLTFLATIVFDVMSMRFGSKDLPQNLQNFVAVEFLVIPPIMNPLIYGFKLTKIRNRILNVITLKTK
>LOCXPOR76.259.HIT1.OR.2R.307.7tm_4.exons1.PVUN01001333.1.Seriola_rivoliana
VMENVSADTLFTLSGLNFTLEQRITLFFLTLLWYIMILLGNIAIIVAIIVDKNLQEPMYIFLCNLCFNALYGTAGFYPKFLLDLLTSHVISYAGCMLQGFVIHSSVCGDFSILALMAYDRYVAICRPLVYHSVMTKQRISIFVLFSWLLPLYCMFMNTATLLGSRLCGSHINRIYCVNWMITTLTCSPPKANAAVSYFNVLFYFGIFVFIFWSYLYLIRTAISSKEKRGKFMQTCLPHLISLITFTTTVLLDLLYMRFGSLDLSQNLNNFMAMEFLLIPPAMNPFIYGFKLTKIRNKFLNLVYIKRK
>LOCXPOR77.260.HIT1.OR.2R.311.7tm_4.exons1.PVUN01001333.1.Seriola_rivoliana
MENNTYPPYFNLTMFVNIGSYRYPTFVLCFLLYAFIISANLVIILVISQEKTLHEPMYIFIMCLSINSLYGSAGFFFRFLRDLLSDTHLIPRSACFTQIYVIYTYASYELTILGIMAYDRYVAVCQPLHYHNKITSKMVVKLIAVAWIYPAFSVAICVYLASILPLCGNKIPKVFCANWPVVKLSCVPTVLNNLIGMLVSTSTVFLPLAFVLYTYARIFLVCRKRSLEFKSKVIQSCLPHIVTFVNYSITVFCDVALSRINLEELNPFLGIILSLEFVVIPPILNPLVYGLKLPEIRKLMFRMLSCSKPDK
>LOCXPOR78.261.HIT1.OR.2R.304.7tm_4.exons1.PVUN01001333.1.Seriola_rivoliana
MDNVTFVRIFTLSGINETMNYRLTIFSLTLLYYCVILFFNISLVTIIIVDENLHEPMYILLCSFCINGLYGTTGFYPKFLLDLLSSSQEISYEGCLLQAFVMYSFACCDLSILAVMAYDRYLAICRPLHYHSFMSKRKLSALVCFSWLTPFCIFSISIILTSNLKLCGLKIQKLFCVNWIIVKLACSDTDTVSNNIISYATIFIYVFHGFFIIWTYMHLIRTCVRSTEDRIKFMQTCVPHLISLVTFLVVIVFDLMYMRFGSKDLPQSLQNFIAIEFLLIPPLMNPLIYGFKLTKIRNKILYLV
>LOCXPOR79.262.HIT1.OR.2R.309.7tm_4.exons1.PVUN01001333.1.Seriola_rivoliana
MDNVSIVRIFTLSGINETMNYRLTIFSLTLLYYCVILFFNISLVTIIIVDENLHEPMYILLCSFCINGLYGTTGFYPKFLLDLLSSSQEISYEGCLLQAFVMYSFACCDLSILAVMAYDRYLAICRPLHYHSFMSKRKLSALVCFSWLTPFCIFSINVVLTSRLKLCSSNIQKIFCVNWIIVKLACPEADTFLNSVFAYATIFIYVFHGFFIIWTYMHLIRTCVRSTEDRIKFMQTCVPHLISLVTFLVVIVFDLMYMRFGSKDLPQSLQNFIAIEFLLIPPLMNPPIYGFKLTKIRNKILYLVHVGRK
>LOCXPOR80.263.HIT1.OR.2R.301.7tm_4.exons1.PVUN01001333.1.Seriola_rivoliana
MDNVSVLTLFILSGLNYTVQHRIVLFALTVLCYSVIWIVNVVLIITIIVDRKLHEPMYIFLCNLCINGLYGTVGFYPKFLVDLLSPSHVISYAGCLLQSFVIHSSSGSELSILAVMAYDRYVALCQPLMYHSVMTAQRISLLVAFSWLLPLFCMFNNTMTIFQTKLCGSHIPKLYCSNALLGKLACSPSVANTSIAYFNIAIYHVHFFFLIWSYMYLVKTCMKSKDSRKKFTQTCVPHLVSLFNFGFAVLFDLMYTRFALGRSPQSLQNFMAIEFLLIPPIVNPLVYGLKLTKIRNRIFFF
>LOCXPOR81.264.HIT1.OR.2R.306.7tm_4.exons1.PVUN01001333.1.Seriola_rivoliana
MDNVSVITMFTLSGLNGTANYRVTVFALTLLCYFVIWLLNLTIIVTIIVDKSLHEPMYIFLCNLCISGLYGTAGFYPKFLIDLLSITHVISYTGCLLQGFVLHSAVCADFSILVVMAYDRYVAICQPLVYHSVMTKEKISMFVFFSWLVPLYLVFMSTITTSLSRLCGSHIPKIYCVNFLVGKLACSDSIANIVIPAFNYTFYFLQAIFIVWSYMYLIKTCIFSSENRSKFMQTCLPHLLCLIVIVVCLMFDLLYMRFGSKQSVSQSVQNFMAIVFLFIPPIINPLIYGFKLTQIRNTVVQCLCGK
>LOCXPOR82.265.HIT1.OR.2R.306.7tm_4.exons1.PVUN01001333.1.Seriola_rivoliana
MDNVSVITMFTLSGLNGTANYRVTVFALTLLCYFVIWLLNLTIIVTIIVDKSLHEPMYIFLCNLCISGLYGTAGFYPKFLIDLLSPTHVISYTGCLLQGFVLHSAACADFSILALMAYDRYVAICQPLVYHSVMTTPRVCVFVFFTWLVPFYLLFMSTITTSNSRLCGSHIPKIYCVNWLISNLACSASLAKIIIPAFNYTFYFGHFMIVVWSYIYLIKKCLRSKENRSKFMQTCVPHLVSLIVVIVCLLFDLLYMRFGSKQLSQSVQNFMAIVFLLIPPILNPLMYGFKLTQIRNRILNFICGKR
>LOCXPOR83.266.HIT1.OR.2R.304.7tm_4.exons1.PVUN01001333.1.Seriola_rivoliana
MENSTLSFYFNLTMFMSIGHHRYPAFVFCLLLYVFIVSANLVIILVISQERTLHEPMYMFIAFLSFNSLYGSTGFFPRFLMDLLSDTHLISRSACFTQIYVIYTYASYEMTILGIMAYDRYVAVCHPLHYHRKMSRKTVFSLVAMAWVFPGFVLTACISLSAGLPLCGNEIQKVFCANWNVVKLSCVTTTVNNIVGMLLTIATVFLPLFYVLYTYLRIVAVCWKKSAEFKGKVLQSCLPHMVSFVIYSITGFCDIALSRYNLEEINSFVAVILSLEFVVLPPVLNPLVYGLKLPEIRRHSLKML
>LOCXPOR84.267.HIT1.OR.2R.310.7tm_4.exons1.PVUN01001333.1.Seriola_rivoliana
MENSTLSFYFNLTMFMSIGHHRYPAFVFCLLLYVFIVSANLVIILVISRERTLHEPMYMFIAFLSFNSLYGSTGFFPRFLMDLLSDTHLISRSACFTQIYVIYTYASYEITILGIMAYDRYVAVCHPLHYHRKMSRKTVYTLAFFAWAFPACNLTVSIIVVVRLPLCGNNIQKVYCASWNIVKISCLPTSVNNVVAMLGAISMAFLPFSFILYTYLRIVIACWINSSEIKGKVLHSCFPHIISFVTYSITSFIDTALSRQNLKEINPFVAVILSLEFVVIPPVLNPLVYGLKLPEIRRHIFRMLCRKTPN
>LOCXPOR85.268.HIT1.OR.2R.315.7tm_4.exons1.PVUN01001333.1.Seriola_rivoliana
MSNTSSIVVFSLSGFNATVNYRVTLFFLTLLCYGLIFVVNMSLILIIILDENLHEPMYICLCNLCINALYGTAGFYPKFVSDLLSDIHVISYAGCFLQVFVIYSYVKVDFSVLVLMAYDRCVAICRPLEYHSVMSVRRTAVLVSLSWLVPLCCEVMILLLTSRLKLCGSRIQKLYCENWSIVKLACSSTTANDILGLFVISFYIGHVLFTVCSYVQLVKSALKSREGRRKFTQTCVPHLLCLLNVTAALLFDLMYSRYGSASVLQSLKNFMAIQFLIIPPILNPVIYGLILTKIRSRMISLFMMAGQRVKLRLKV
>LOCXPOR86.338.HIT1.OR.2R.306.7tm_4.exons1.PVUN01001267.1.Seriola_rivoliana
NVSTVRVFTLSAFNDTMSHRVTIFSLSLLCYSLILFINISLVVIIILDENLHEPMYILLCVSCVNGLYGTSSFYPKFLFDLLSSSQVVSYGGCLCQAFAMYSFVCSDTSILTVMAYDRYLAICRPLQYRSVMTKKRLSQLVCISWLTPFCIFSINILLTTRLTFCGTDIQRLFCVNWLIVKLACPGTDTFVNNVFAMTTLSIYTGHLLFVVWTYMYVVKTCVKSKKDRAKFMQTCVPHLISLLTFFVIVVSDLMHMRFTSKDSPQSFRNFVAVAVLFFPPIMNPLLYGFKLNKIRSRILTLVHVRQ
>LOCXPOR87.339.HIT1.OR.2R.301.7tm_4.exons1.PVUN01001267.1.Seriola_rivoliana
MDDELNVTYITLGGYLEVQKYRYLYFVIMFTVYILIICCNSTIVCLIVIHRNLHEPMYIFIAALLINSVLFSTNIYPKLLIDFLSENQIITYSACLLQWYIYYTLATSEFLLLSAMAYDRYVSICKPLQYPTIMRRTTIKVFLVSAWLVPACELAVAVVLYANVKLCHSTLKGLFCNSSGYTLQCVPSVALSIYGVFTLLNIGLFPMLFILFTYTRILIISYRSCKNVRKKAAQTCLPHLLVLINFSCLITYDVIVVRLESDFPKLARLIMTLQMIMYHPLFNPFIYGLKMKEISKHLKGL
>LOCXPOR88.340.HIT1.OR.2R.301.7tm_4.exons1.PVUN01001267.1.Seriola_rivoliana
MDDELNVTYITLGGYLEVQKYRYLYFVIMFTVYILIICCNSTIVCLIVIHRNLHEPMYIFIAALLINSVLFSTNIYPKLLIDFLSENQIITYSACLLQWYIYYTLATSEFLLLSAMAYDRYVSICKPLQYPTVMRRTTIKVFLVSAWLVPACELTVAVVLYANVKLCHSTLKGLFCNSSVYTLQCVPSVALSIYGVFTLLNIGFFPLLFILFTYTRILIISYRSCNNVRKKAAQTCLPHLLVLINFSCLITYDVIVVRLESDFTKLARLIMTLQMIMYHPLFNPFIYGLKMKEISKHLKGL
>LOCXPOR89.341.HIT1.OR.2R.301.7tm_4.exons1.PVUN01001267.1.Seriola_rivoliana
MDDELNVTYITLGGYLEVQKYRYLYFVIMFTVYILIICCNSTIVCLIVIHRNLHEPMYIFIAALLINSVLYSTNIYPKLLIDFLSENQIITYPLCLFQACIYYTLATSEFLLLSAMAYDRYVSICKPLQYPTVMRRTTIKVFLVSAWLMPACELAVAVVLYANVKLCHSTLKGLFCNTSVYTLQCVPSVVLSIYGVFMLLNIGLFPMLFILFTYTRILLISYRSCKNVRKKAAQTCLPHLLVLINFSCLITYDVIVVRLESDFPKLARLIMTLQMIMYHPLFNPFIYGLKMKEISKHLKGL
>LOCXPOR90.342.HIT1.OR.2R.303.7tm_4.exons1.PVUN01001267.1.Seriola_rivoliana
MDDELNVTYITLGGYLEVQKYRYLYFVIMFTVYILIICCNSTIVCLIVIHRNLHEPMYIFIAALLINSVLYSTNIYPKLLIDFLSEKQMISFQACLFQTYIYYTLAASEFLLLSAMAYDRYVSICKPLQYPTIMRRTTIKVFLVSAWLVPACELVVSAVLNANIKLCRFILDGLFCNNAMFNLQCVRSVALSIYGVFMLLNIGLFPMLFILFTYTRILLISYGSCREVRKKAAQTCLPHLLVLISFSFFITYDVVIVKLESNFPKLAHAIMTLQMIIYHPLFNPFIYGLKMKEISTHLKRLLN
>LOCXPOR91.344.HIT1.OR.2R.303.7tm_4.exons1.PVUN01001267.1.Seriola_rivoliana
MENKLNTTYIIIDGYVEMTKYRYLYFVIMFTAYILIICSNSTIVYLIWIHQNLHEPMYIFIAALLINAVLFSTVIYPKLFIDFLSEKQIISYSACLFQYFMFYSLGGSEFLLLAAMAYDRYVSICKPLQYPTIMRKTTVRIFLVLAWLVPACQVAVPAVLNADKTLCNFTLKGIICNSTFYKLHCVTSIVLNIYGLVVFANIVIFPVLFILFTYIRIFIISYRSCREVRKKAAQTCLPHLLVLINFSCSSAYDVLLLRMETDFPKTVRFIMTLQMILYHPLFNPIIYGLKMKEIYKHLKSFFC
>LOCXPOR92.345.HIT1.OR.2R.303.7tm_4.exons1.PVUN01001267.1.Seriola_rivoliana
MENNLNTTYIIVDGYVEMTKYRYLYFVIMFTAYILIICSNSTIVYLIWIHQNLHEPMYIFIAALLINAVLFSTAVYPKLFIDFLSEKQIISYSTCLFQYFMFYSLGGSEFLLLAVMAYDRYVSICKPLQYPTIMRRTTVRIFLVLAWLVPACHVAVPAVLSADKTLCSFTLKGIICNSTFYKLHCVTSIALNIYGLVVFANIIMSPLLFILFTYIRIIIISYRSSREVRKKAAQTCLPHLLVLINYSCLSAYDFLLLRIETDFPKIVRFIMSLQVILYHPLFNPIIYGLKMKEIYKQLKRLFC
>LOCXPOR93.347.HIT1.OR.2R.305.7tm_4.exons1.PVUN01001267.1.Seriola_rivoliana
MDDDRNVTYITLNGYVDVEKYRYFYFVIIFTIYILIIFCNSIIVCLIVIHQSLHEPMYIFIAALLVNSVLYSTVIYPKLLIDFLSEKQIISHPVCHFQYFIFYSLGGSEFLLLSAMAYDRYVCICKPLRYPTIMTKTTISVFLVLAWLVPASQVAGSAILSSKRKVCHFTLEGIFCNNSVHKLHCVSSRGLSMYGVIILLNIVFFPMFYIVFTYIKILIISYRSSREVRTKAAQTCLPHLLVLVNFSLLCTYDIIILRLESDIPKTARLIMTLQVVLYHPLFNPIIYGLKMKEISKHLKRLLCRV
>LOCXPOR94.348.HIT1.OR.2R.306.7tm_4.exons1.PVUN01001267.1.Seriola_rivoliana
MDEDLNITYITLGGHVEVHKYRHLYFMVVFIVYILIIFSNSTIVYLIWIHQNLHEPMYIFIAALLINSVFLSTNIYPKLLIDFLSEKQIISYEACLLQYFLFYTLIGSEFLLLAAMSYDRYVSICKPLQYPTIMRKTTTKVFLALAWLFPPCQLVGLAAMSADQKLCDFTLKVIYCNNSIYKLFCVSSKAISIYGVVIFLNLGGVPVLFIVFTYTRILIVCYQSCGEVRKKAAQTCLPHLLVLINYFFLIAYDVITVRLESDFPKTVRLIMTLQLVLYNPLFNPIIYGLKMREISKHLKRLFCQDK
>LOCXPOR95.349.HIT1.OR.2R.308.7tm_4.exons1.PVUN01001267.1.Seriola_rivoliana
MDEELNITYITLGGHVEVHKYRYLYFIIIFTAYILIICSNSTIVYLIWIHQNLHEPMYIFIAALLINSILYSTTIYPKLLIDFLSEKQIISYEACLLQYFLFYALGGSEYLLLAAMSYDRYVSICKPLQYPTIMTKTTIKVLVALAWLFPACQLVASATMSANQKLCDFTLKVIFCNNSIYKLHCVSSRAISIYGVVILLNVALFPMLFILFTYAKIFILTYRSCKEVRKKAAETCLPHLLVLMNFTLLCSYDVIIVRLESDIPKIAQLIITLQLVLYHPLFNPIIYGLKMKEISKHLKQLLCLHKMN
>LOCXPOR96.350.HIT1.OR.2R.308.7tm_4.exons1.PVUN01001267.1.Seriola_rivoliana
MDEELNITYITLGGHVEVHKYRYLYFIIIFTAYILIICSNSTIVYLIWIHQNLHEPMYIFIAALLINSILYSTTIYPKLLIDFLSEKQIISYEACLLQYFLFYALGGSEYLLLAAMSYDRYVSICKPLQYPTIMRKTTIEVLVALAWLFPACQLVATATMSANQKLCDFTLKVIFCNNSIYKLHCVSSRAISIYGVVILLNVALFPMLFILFTYAKIFILTYRSCKEVRKKAAETCLPHLLVLMNFTLLCSYDVIIVRLESDIPKIAQLIITLQLVLYHPLFNPIIYGLKMKEISKHLKQLLCLHKMN
>LOCXPOR97.351.HIT1.OR.2R.308.7tm_4.exons1.PVUN01001267.1.Seriola_rivoliana
MDEELNITYITLGGHVEVHKYRYLYFIIIFTAYILIICSNSTIVYLIWIHQNLHEPMYIFIAALLINSILYSTNIYPKLLIDFLSEKQIISYEACLLQYFLCYALGGSEYLLLAAMSYDRYVSICKPLQYPTIMRKTTIEVLVALAWLFPACQLVASATMSANQKLCDFTLKVIFCNNSIYKLHCVSSRAISIYGVVILLNVALFPMLFILFTYAKIFILTYRSCKEVRKKAAETCLPHLLVLMNFTLLCSYDVIIVRLESDIPKIAQLIITLQMVLYNPLFNPIIYGLKMKEISKHLKQLLCLHKMN
>LOCXPOR98.352.HIT1.OR.2R.308.7tm_4.exons1.PVUN01001267.1.Seriola_rivoliana
MDDELNVTYITFGGHVEVQKYRYLYFLIIFTAYILIICFNLTIMCLIWIHKNLHEPMYIFIAALLLNSVVFSTAVYPKLLIDFLSEKQITSFSTCLLQFFLCYSLSGAEFLLLSAMAYDRYVSICKPLQYPTIMRKTTVSIFLGLAWLVPFCQTAVPVILTADLKRCSLILNGILCNNSMFSLYCVISRVQSIFGIVTLIIAALFPLLFILFTYTRILIISYRSCREVRKKAAETCLPHLLVLISFSCLCAYDVIIVRLGSEFTKTVRLIMTLQVILYHPLFNPIIYGLKMKEISKHLKRLFSQTKVM
>LOCXPOR99.354.HIT1.OR.2R.308.7tm_4.exons1.PVUN01001267.1.Seriola_rivoliana
MDGEYNVTYIILSGHVEVQKYRYLYFLIMFTVYILIICCNFTIVCLIWIHRNLHEPMYIFIAALLINSVVFSTNIYPKLLIDFLSEKQIISYSACLFQFFLFYSLGGSEFLLLAAMAYDRYVSICKPLQYPTIMRKTTVGIFLGLAWLVPACQIAVPAILSADMKLCSLFLNGIVCNNSIYNLHCVSSRTRSIFGVVALTNIALFPLLFILFTYTRILIISYRSCKTVRKKAAQTCLPHLLVLFSFSCLCAYDVIIVRLGSEFTKTARLIMTLQVILYHPLFNPIIYGLKMKEISKHLKRLFSQTKVM
>LOCXPOR100.355.HIT1.OR.2R.308.7tm_4.exons1.PVUN01001267.1.Seriola_rivoliana
MDGEYNVTYIILSGHVEVQKYRYLYFLIMFTVYILIICCNFTIVCLIWIHRNLHEPMYIFIAALLINSVLFSTNIYPKLLIDFLSEKQIISYSACLFQFFLFYSLSGSEFFLLSAMAYDRYVSICKPLQYPTIMRKITVGIFLGLAWLVPACQIAVPAILSADMKLCNLFLNGIFCNNSIYNLYCVSSTTRSIFGVIALTNIALFPLLFILFTYTRILIISYRSCKTVRKKAAQTCLPHLLVLFSFSCLCAYDVIIVRVVSEFPKTVRFIMTLQAILYHPLFNPIIYGLKMKEISKHLKRLFCRTKVM
>LOCXPOR102.356.HIT1.OR.2R.308.7tm_4.exons1.PVUN01001267.1.Seriola_rivoliana
MDDELNITYITLSGYVEVNKYRYVYFLIMFTIYILIICFNSTIVYLIVIHKNLHEPMYIFIAALLLNCVLYSTSIYPKLLIDFISEKQIISYSACIFQFFIVYFIGSSEFLLLSAMAYDRYVSICKPLQYPTIMTKNTIVVFLVLGWLIPACHIAVPAIVSAKTKLCNFTLKGILCNNSIYRLQCVRSSLITTYGVIALLDLAIFPMLFIIFTYTKILIISYRSCKEVRKKAAETCLPHLFVLISFSCLSAYDVSVARVESNFSKTARLIMTLQIVLYHPLFNPLIYGLKMKEISKHLKRLFCPAKII
>LOCXPOR102.357.HIT1.OR.2R.308.7tm_4.exons1.PVUN01001267.1.Seriola_rivoliana
MDDELNITYITLSGYVEVNKYRYVYFLIMFTIYILIICFNSTIVYLIVIHKNLHEPMYIFIAALLLNCVLYSTTIYPKLLIDFISEKQIISYSACIFQFFIFYFIGSSEFLLLSAMAYDRYVSICKPLQYPTIMTKNTIVVFLVLGWLIPACHIAVPAIVSAKTKLCNFTLKGIFCNNSIYRLQCVRSSLITTYGVIALLDLAIFPMLFIIFTYTKILIISYRSCKEVRKKAAETCLPHLLVLISFSCLSAYDVSVARVESNFSKTARLVMTLQIVLYHPLFNPLIYGLKMKEISKHLKRLFCPAKII
>LOCXPOR103.358.HIT1.OR.2R.308.7tm_4.exons1.PVUN01001267.1.Seriola_rivoliana
MDDELNITYITLSGYVEVNKYRYVYFLIMFTIYILIICFNSTIVYLIVIHKNLHEPMYIFIAALLLNCVLYSTSIYPKLLIDFISEKQIISYSACIFQFFIFYFLGSTEFLLLSAMAYDRYVSICKPLQYPTIMTKNTIVVFLVLGWLIPACHIAVPAIVSAKTKLCNFTLKGIFCNNSIYRLQCVRSSLITTYGVIALLDLVIFPMLFIIFTYTKILIISYRSCKEVRKKAAETCLPHLLVLISFSLLSAYDVSVARVESNFSKTARLVMTLQIVLYHPLFNPLIYGLKMKEISKHLKRLFCPAKII
>LOCXPOR104.359.HIT1.OR.2R.308.7tm_4.exons1.PVUN01001267.1.Seriola_rivoliana
MEDELNVTYITLTGHVEVQKYRYLYFLIMFTVYILIICCNFTIVYLIWIHKNLHEPMYIFIAALLINSVLFSTNIYPKLLIDFLSEKQIISYSACLFQFFLFYSFGSSEFLLLSAMAYDRYVSICKPLQYPTIMRKTTVSIFLGLAWLVPACHISVLVIMSADLKLCNLTLNGIFCNNSIYNLHCVSSRTRSIFGVFAVIVTALFPLLFILFTYTRILIISYRSCKTVRKKAAQTCLPHLLVLISFSCLCAYDVIIVRLGSKFPKTARLIMTLQVILYHPLFNPIIYGLKMKEISKHLKRLFSQTKVM
>LOCXPOR105.360.HIT1.OR.2R.304.7tm_4.exons1.PVUN01001267.1.Seriola_rivoliana
DEFNVTYITLGGYVEVNKYRYLYFVIMFTVYILIICSNSTIVSLIWIHKNLHEPMYIFIAALSLNSVLFSTTIYPKLFIDFLSEKQIISYSSCLFQYFIYYSLVGSEFLLLAAMAYDRYVSICKPLQYPTIMRRTTISILLLSAWLIPALHVVVAVALGHEKKLCNFTLKGIFCNNSVLKLHCVSSRVISIYGLVVLLNVALVPVLFILFTYTKILIILYRSSREVRKKAAQTCLPHLLVLISFSCLCAYDIIIARLESDFPKTVRLIMTLQVVLYQPLFNPIIYGLKMKEISKHLKRLFCQVK
>LOCXPOR106.361.HIT1.OR.2R.304.7tm_4.exons1.PVUN01001267.1.Seriola_rivoliana
MDNELNVTYIMLGGFVDLNKYRYVYFLLMFTVYILIICSNSTIVCFIVIHQNLHEPMYIFIAALSLNSLLLSTTIYPKLFIDFLSEKQIISYSACLFQYFIYYSLGGSEFLLLTAMSYDRYVSICKPLQYPTIMRRTNISILLLLAWLIPALHVVVPVLLGREKKPCNFSLKGVFCNNSVLKFHCVSARVISVYGLVVLLNVALVPVLFILFTYTKILIILYRSSREVRKKAAQTCLPHLLVLISFSCLCAYDIIIVRLESDFPKTAHLIMTLQVVLYQPLFNPIIYGLKMKEISKHLKSFFCQ
>LOCXPOR107.362.HIT1.OR.2R.308.7tm_4.exons1.PVUN01001267.1.Seriola_rivoliana
MDDGFNATFLTLDGYVELHKYRYLYFVSMCAVYILIICSNSTIIFLIWIHQNLHEPMYIFIAALLLNSVLYSTNIYPKLFIDFLSDQQIVSYSACLFQCFLYYSLNGAEFLLLSAMAYDRYVSICKPLQYPTIMRKTTVSIFLGLAWLVPACHITVPIALSANTKLCNFTLKGIFCNNSIYKLHCVSSRALSVHGVIVLLNVSIFPVIFICFTYTKIFIITYQSCGEVRKKAAQTCLPHLLVLINFSFLVTYDVTVVKLESDFPKTVHLIMTLQVILYHPLFNPIIYGLKMKEISIHIKRLFRQDKLN
>LOCXPOR108.363.HIT1.OR.2R.306.7tm_4.exons1.PVUN01001267.1.Seriola_rivoliana
MDSKFNVTYITLDGYVEMNKYKYLYFMIMFTSYILIICCNSTIVCLIWIHQNLHEPMYNFIAALLINSVLYSTAIYPKLLIDFLSEKQIINYSACLFQWYIYYTLAGSEFLLLSAMAYDRYVSICKPLQYPTIMRIKTINILLLLAWLLPACQVAVPTVLNANKKLCNFTLKGIVCNSTVYKLHCVSSPVLNIYGLVIFVKAALFPVLFILFTYSRIFIISYQSCREVRKKAAQTCLPHLMVLLNFSCLSAYDVLLLRMETNFPKTVRFIMTLQLVIYHPLFNPIIYGLKMKEIYKHLKRLFCKMV
>LOCXPOR109.182.HIT1.OR.2R.308.7tm_4.exons1.PVUN01001267.1.Seriola_rivoliana
MDDEFNVTFVTLGGHVDVDKYRYIYFIIIFMVYILIICSNSTIVYLIWIHQNLHEPMYIFIAALLINSVLLSTVIYPKLLIDFLSEKQIISYSTCLFQFHIFYSLGGSEFLLLAAMAYDRYVSICKPLQYPTIMRKTTVSIFLILAWLLPASQVAVPAGLSANKKLCSFTLKAVFCNNTVYKLQCVVSSAQIIHDMVILLNIALLPVLFILFTYTRILIISYRSSREVRKKAAQTCLPHLLVLINFSCLCAYDVITVQLESDFPKTVRLIMMLQIVMYHPLFNPIMYGLKMKEISKHLKRLFFPAKII
>LOCXPOR110.183.HIT1.OR.2R.314.7tm_4.exons1.PVUN01001267.1.Seriola_rivoliana
MRSNNSLNPLYFQLTLFSDYGPLRYLFFSLCLLVYMTIISANAVIILTVFLEKSLHQPMYIFICCLSLNSLYGSAGFFPRFLMDILSDTHLISRPFCFIQMYVIYTYASYELTILGIMAYDRFVAICQPLHYHSKMTFRMVRHLLSFAVLYPAFSCGLCLYLTVRLPLCGNKLHRILCSNWSVVRLSCVDITANNILGRIVTVTTIFLPLLFVLYSYLRILLVCSRSSSEFRGKALQTCLPHILTFVTFSFSLFCELSLSRLEAHQVNPFVIVVLSLEFLIIPPINNPLVYGLNLPQIRGVVFRFFKMSKIVPA
>LOCXPOR111.184.HIT1.OR.2R.314.7tm_4.exons1.PVUN01001267.1.Seriola_rivoliana
MRSNNSLNPLYFQLTLFSDYGPLRYLFFSLCLLVYMTIISANAVIILTVFLEKSLHQPMYIFICCLSLNSLYGSAGFFPRFLMDILSDTHLISRPFCFIQIYVIYTYASNELTILGIMAYDRFVAICQPLHYHSKMTFRMVRHLLSFAVLYPAFACGLCVYLSVRLPLCGNKLHRIFCSNWSVVQLSCVDTTANSILGRVVTVTTVFLPLLFVLYSYLRILHVCSRSSSEFRGKALQTCLPHILTFVNYCISVFCEISLSRFKADEVNPFVIVVLSLKFLIIPPIINPLVYGLNLPQIRGVVFRFFKMRKIAPA
>LOCXPOR112.185.HIT1.OR.2R.308.7tm_4.exons1.PVUN01001267.1.Seriola_rivoliana
MDDEFNVTFVTLGGHVDVDKYRYIYFIIIFMVYILIICSNSTIVYLIWIHQNLHEPMYIFIAALLLNSVLFSTVIYPKLLIDFLSEKQIISYSACLFQYFMFYSLGGSEFLLLAAMAYDRYVSICKPLQYPTIMRKTTVSIFLILAWLLPASQVALPTGLIANKKLCSFTLKGVFCNNTVYKLQCVVSSEQIIYDMVIFLNIALLPVLFILFTYTRILIISYRSSREVRKKAAQTCLPHLLVLINFSCLCAYDVITVRLESDFPKTVRLIMTLQIVIYHPLFNPIMYGLKMKEISKHLKRLFFPAKII
>LOCXPOR113.186.HIT1.OR.2R.305.7tm_4.exons1.PVUN01001267.1.Seriola_rivoliana
FVLAMYGNMGHLKYLYFTLALLFYVSVILANTVVIIIIYLDRNLHEPMYLFLCSLFINEIYGSTSMLPCLMVQILSEAHEISAFYCFLQIFNIHSYVGVEFGTLTMMAYDRYVCICKPLHYNVIMTKRKVQIVILVIWIVSFVEVGVLLSFTIRMKRCRTVINKVFCAHHLVVELSCSPDRTVSLVHDLVFGLIITVAGPVSYITYSYIQILRECLKGSKETKMKALDTCTPHLVSIISFVFACFYSLISQRFKSVPYPLCVVLSMYVVIIQPLQNPVMYGLKLSKIRHACKNLLILKTSQLYIF
>LOCXPOR114.187.HIT1.OR.2R.306.7tm_4.exons1.PVUN01001267.1.Seriola_rivoliana
STEISSFVFAMYGNMGQLKYLYFTLALLFYVSVILANTFLITIIYLDRNLHEPMYLFLCSLFINEIYGSTSMLPCLMAQILSDTHEISAFYCFLQIFNIHTYVGIEFDTLTIMAYDRYVCICKPLHYNAIMTKRKVQIIILVIWIVSFVEVGVLLSFTIRMKRCGTVINKVFCAHHLVVELSCSPDRTVSVVHDLVFGLIITVAGPVSYITYSYIKILRVCLKGSKETKMKALDTCTPHLVSIISFVFACFYSLISQRFKSVPYPLCVVLSMYVMIIQPLQNPVMYGLKLSKIRQACKDLLTLKTS
>LOCXPOR115.188.HIT1.OR.2R.306.7tm_4.exons1.PVUN01001267.1.Seriola_rivoliana
STEISSFVFAMYGNMGQLKYLYFTLALLFYVSVILANTFLITIIYLDRNLHEPMYLFLCSLFINEIYGSTSMLPCLMAQILSDTHKISAFYCFLQIFNIHTYVGIEFGTLTIMAYDRYVCICKPLHYNAIMTKRKVQTVILAIWITAFVDVGVLLSFTIRMKRCRTVINKVFCAHHLVVELSCSPDRTVSVVHDLVFGLIITVAGPVSYITYSYIKILRVCLKGSKETKMKALDTCTPHLVSIISFVFACFYSLISQRFKSVPYPLCVVLSMYVVIIQPLQNPVMYGLKLSKIRQACKDLLTLKTS
>LOCXPOR39.180.HIT1.OR.2R.306.7tm_1.exons1.PVUN01000903.1.Seriola_rivoliana
MAANNSLVGDDFLLRTVKLIVLQTLVMIFLFINLLLIITFFKKEYFYTTTRYILFAVTLLSDSFLLFMSDILLIFDYFQITIQVWICVIIFLVVLVYVTVTPVTLAAMTLERYVAICMPLRHGQLSSTRNTMNCIFLIHGISSVPGILIFSSFFVSASLSFYKQYQFCSVELFMLYIWQHNLRSAIYQLQFLIMSIIIVFSYIKIMKVAKAASGDDKKSSKKGLRTVALHGFQLLLCLIQLWCPFIEVALLQINFSLYEIARYLNFLLFYLAPRCLSPLIYGLRDEVFFQALKYIASFGLYKQNLI
>LOCXPOR117.297.HIT1.OR.2R.325.7tm_4.exons1.PVUN01001258.1.Seriola_rivoliana
ITEHCHFCSFRLMENYTYNSFTLQLEGLNVSKDSVYPVFLFIFFSYLFIIVANVGIAVYVFIDKNIHQPMYLLFSNLAVNDILGSSIILPRLLIDMLRPPSERLISYYECVAQAFTIHMFSTTARTVLMIMAFDRYVAICNPLRYAAIMTNKMLVKLTVSAWGVAFVLVGILLGLTIRLNRCRTMIRSPYCDNAGLFKLSCESVFINNLYGLTFTTVLYTGSIGSMVLTYTKITVVCLTSKNKSLNSKALKTCSTHLVVYLISLFSGMSIIILHRFPEYAESRKFITILYVIIPSSLNPIIYGMQSKEIRKFLSNLFQSKRVLSS
>LOCXPOR117.298.HIT1.OR.2R.328.7tm_4.exons1.PVUN01001258.1.Seriola_rivoliana
ILTLTEHCHFCSFRLMENYTYNSFTLQLEGLNVSKDYVYTVFLFIFFSYLFVIVANVGIAVLVFKDKNLHQPMYLLFSNLAVNDILGSSIILPRLLIDMLRPPSERLISYYECVVQAFTTHMFSTTARTVLMIMAFDRYVAICNPLRYAAIMTNKMLVKLTVSAWGVAFVLVGILLGLTIRLNRCKTMIRSPYCDNAGLFKLSCESVFINNMYGLTFTAVLYTGSIGSMVLTYTKITVVCLTSKNKSLNSKALKTCSTHLVVYLISLFSGMCIIILHRFPEYADSRKFAAILYVIIPGSLNPIIYGMQSKEIRKFLSNLSASKKVLSS
>LOCXPOR118.300.HIT1.OR.2R.319.7tm_4.exons3.PVUN01001258.1.Seriola_rivoliana
MDNTTMVTPLKQPIVFELEGFHVPPGYSSFLFFLALFNYMVVLMGNGVVVCVIIIDKNLHRPMFVMICHLVVCDLLGATAVLPRLMMHFLTGERRIAHIPAIAQAFSVHTYGVATQTLLGAMAYDRYIAVCEPLRYHAIMTSARLHSCCGLAWFVSLLCIAVLFAFHMNTPLCGNIIKHVYCSNRAILRLACRSTPINNIYGLSMSWSVSTGIFIIIAFSYFRILQASVKQSNVDSGVRSKAFQTCASHLVVYVLYEIASVIIIVSHRFASASQDIKKFFSILFIIIPPAINPIIYGLVSKELRSSIIKHFTKQVFHKK
>LOCXPOR119.301.HIT1.OR.2R.322.7tm_4.exons1.PVUN01001258.1.Seriola_rivoliana
VILTPLLCSSRVMENYTYNSLTLQLEGLIVSEDSIYPTFLFLFFSYLFIMVTNVSMLIVIFMDNNLHQPMYLLYCNLSVSDILGSTRILPRLLTDMLRPPSKRLISYYECVVQAFTSHMIGTTAHTVLMIMAFDRYLAICNPLRYAAIMTNKMLVKLTVSAWGVAFVLVGILLGLTVRLNRCRSMIMNPYCDNASLFKLSCESVFINNVYGLTFTVVLFTASIGSIVLTYTKITVVCLTSKNKSLNSKALKTCSTHLIVYLIMIFSGCTIITLHRFPQYSDYRKLSAILFVIVPGSLNPIIYGMQSKEIRKFLSEMFQSKQV
>LOCXPOR120.302.HIT1.OR.2R.317.7tm_4.exons1.PVUN01001258.1.Seriola_rivoliana
FRLMENYTYNSFTLQLEGLNVSEDYVYTVFLFIFLSYLFIIVVNGGIAVLVFLDKNLHQPMYLLFWNLSINDILGNSIFLPRLLVDMLYPPSERLISYYECVIQAFTIHMSNTTAHTVLMIMAFDRYVAICNPLRYAAIMTNKMLVKLTVSAWGVSFVLVGIMVGLTIRLNRCRTMIRGLYCSNAALFKLSCESVFINNVYGLTFTVVLFTGSIGSMVLTYTKITVVCLTSKNKSLNSKALKTCSTHLVVYLIMLLSGLCVIILHRFPQYAEYRKISSILFHIIPSGLNPIIYGAQSKEIRKFLSKWFEPQKGFPTL
>LOCXPOR121.303.HIT1.OR.2R.318.7tm_4.exons1.PVUN01001258.1.Seriola_rivoliana
SFRLMENYTYNSFTLQLEGLNVSEDYVYTVFLFIFLSYLFIIVVNGGIVVLVFLDKNLHQPMYLLYWSLSINDILGSSIILPRLLVDMLHPPSERLISYYECVIQAFTIHMCGTTVQTVLMIMAFDRYVAICNPLRYAAIMTNKMLVKLTVSAWGVSFVLVGIMVGLTIRLNRCRTMIKGLYCSNAALFKLSCESVFINNVYGIIVTVFMFTASIGSMVLTYTKITVVCLTSKNKSLNSKALKTCSTHLVVYLIMLFSGTLTIILHRFPQYAEHRKISSLLFQIIPSGLNPIIYGAQSKEIRKFLSKWFEPQKGFPTL
>LOCXPOR122.304.HIT1.OR.2R.317.7tm_4.exons1.PVUN01001258.1.Seriola_rivoliana
FRLMENYTYNSFTFQLEGLNVSEDYVYTVFLFIFFSYLFIIVVNGGIVVLVFLDKNLHQPMYLLYWNLSINDILGSSIILPRLLVDMLYPPSERFISYYECVIQAFTIHMCGTTVQTVLMIMAFDRYVAICNPLRYAAIMTNKMLVKLTVSAWGVAFVLVGILLGLTIRLNRCRTMIRGLYCSNAALFKLSCESVFINNVYGLTFTVVLFTASIGSMVLTYTKITVVCLTSKNKSLNSKALKTCSTHLVVYLIMLLSGTFMIILHRFPQYAEQRKISSLLCQIITSGLNPIIYGAQSKEIRKFLSKWFEPQKGFPTL
>LOCXPOR123.305.HIT1.OR.2R.326.7tm_4.exons1.PVUN01001258.1.Seriola_rivoliana
IAYSLVSAFFRLMENYTYNSFTLQLEGLNVSEDYVYTVFLFIFLSYLFIIVVNGGIVVLVFLDKNLHQPMYLLYWSQSINDILGSSIILPRLLVDILHPPSERLISYYECVIQAFTIHMIGTTAHTVLMIMAFDRYVAICNPLRYAAIMTNKMLVKLTVSAWGVAFVLVGILLGLTIRLNRCRSMIRGLYCSNAGLFKLSCESVFINNVYGLTFTVVLFTASIGSMVLTYTKITVVCLTSKNKSLNSKALKTCSTHLVVYLIMLLSGMFMIILHRFPQYTEYRKISSLLCQIIPSGLNPIIYGAQSKEIRKFLSKWFEPQKGFPML
>LOCXPOR124.306.HIT1.OR.2R.324.7tm_4.exons1.PVUN01001258.1.Seriola_rivoliana
LSMISDVCSFRLMENYTYNSLTLQLEGLNLSKDSVYPVFLFFFLSYLFILVTNVGIAVLIFIDKNLHQPMYLLFCNLPFNDILGNSIMVPRLLIDVLRPPSERLISYYECLVQAFTSHMFGTTTNTVLMIMAFDRYVAICNPLRYAAIMTNKMVIKLTVSAWGVAFVLVGILLGLTVRLNRCRSMIMNPYCDNASLFKLSCESVFINNVYGLTFTVVLFTASIGSIVLTYTKITVVCLTSKNKTLNSKALKTCSTHLVVYLIMVFSGMSLIALHRFPEYADYRKLSSILFHIIPGSLNPIIYGMQSKEIRKFLSKLFEPKKILP
>LOCXPOR125.307.HIT1.OR.2R.328.7tm_4.exons1.PVUN01001258.1.Seriola_rivoliana
LPVALTSLFCPFSLMENYTYNSFTLQLEGLNVSKDSTYAVFIFLLFSYILIMVTNIGIAVLIFIDKNLHQPMYLLFCNLPLSDILGNSIFFPRLLIDMLRPPSERLISYYECVVGAFTTHMFGTTSHTVLMVMAFDRYVAICNPLRYAAIMTNKMVIKLTVSAWGVAFVLVGILLGLTVRLNRCRTLIRSPYCNNAALFKLSCESALINDVYGITFTVVLFTASIGSMVLTYTKITAVCLTSKNKSLNSKALKTCSTHLVVYLIMVFNGISIITLYRFPQYSNYRKLCSILFHIIPCSLNPIVYGVQSKEIRKFLSKLFVSKKVLPSL
>LOCXPOR126.308.HIT1.OR.2R.324.7tm_4.exons1.PVUN01001258.1.Seriola_rivoliana
LSMISDVCSFRLMENYTYNSLTLQLEGLNLSKDSVYPVFLFCFFSYIFIMFVNVGIAVLVFIDKNLHQPMYLLFCNLPINDIVGNSIMVPRLLSDILLPPSERLISYYECVVQAFTTHMFGTTSHTVLMIMAFDRYVAICNPLRYAAIMTNKMVIKLTVSAWGVAFVLVGILLGLTVRLNRCRSMIMNPYCDNASLFKLSCESVFINNVYGLTFTVVLFTASIGSIVLTYTKITVVCLTSKNKSLNSKALKTCSTHLVVYLIMLISGFIVIILHRFPQYSDYRKLSAILFHIIPGSLNPVIYGVQSAEICKSLSKLFRSKLVLP
>LOCXPOR127.309.HIT1.OR.2R.328.7tm_4.exons1.PVUN01001258.1.Seriola_rivoliana
SCFFPPLLVFYFREAQMENYTYNSLTLQLEGLKVTKTNKFPIFVFLLLIYVFILIANMGVVVLIWTERSLHQPMYLLFCSLSINDVMGNSLLVPRVLADILVPPSKRLIHYYECLMQAFTTHMFGTNAHTVLMIMAFDRYVAICNPLHYATIMTDKMVMKLTVSAWGVAFVLVAVLLSLTIRLNRCRTLITNPYCDNASLFKLSCENVFINNIYGLTFTVVLLSSSIGSIILTYSKITAACLMGKSKSLNSKALKTCSTHLCLYLIMLASGSILITLHRFPEYAEYRKISAILFNVVPGSLNPVIYGLQSQEIHKCLSNIFQLRKVKP
>LOCXPOR128.311.HIT1.OR.2R.348.7tm_4.exons4.PVUN01001258.1.Seriola_rivoliana
MEVLLFDVSRESPRDSYLPLSTNHRSSSVNDTWQSDGVDFFIIQGLANLGEKKMIVFVFLLLGYIIILGGNSMIIFVATTDPKLASPMYFFLYNLSLVDMVYTTTTIPNMLSSFLSDVTTISVLGCFTQMFVFIQFAVTGRAMLTVMAYDRYMAICNPLRYTAAMTRPVQLLLVGGAWVFGALCTLPASVLAWQRPYCGPNVVRHAWCDPSSLRRLVCGNTSVDNIVSITFALVAMLTTGVLILTSYILIGVSISRMGVAQRLKAFTTCTAHLTVVSISYTAASFVYISYRVGNFPPEVRMIVSALYSALTPFLNPLIYSLRNKELKDSIRRTLSRFRPAAVSATKDV
>LOCXPOR129.312.HIT1.OR.2R.318.7tm_4.exons1.PVUN01001258.1.Seriola_rivoliana
MENQTFSADIISIEGLKVIPQSSTPAFILLLLIYIFIMASNIGLVVLIAMETSLHQPMYLLLCNMNINDVFGATVVIPRLLSDLFTPVMQRYTHYIECVVQAFCAHFHAGTSHTVLMIMAFDRYTAICNPLRYAAIMTHRMVVKLSVGAWVAAFISVAILLGLTIRLTRCRRVIFNPFCDNASLFKLSCQNLLINHIYGLGSAVVILGSSLCSIAFTYLRIAIMCFSSKNKALNSKALQTCATHLAVYIIMMVASFTPMIMHRRPEWADSGKVASVMFHVVPPALNPIIYGLQCKELKHKIVSMFHRNKVTDRKSLHK
>LOCXPOR130.313.HIT1.OR.2R.301.7tm_4.exons1.PVUN01001258.1.Seriola_rivoliana
QTDILQLEGLKVSPQSSIPAFILLLLIYVFIMVSNLGLVVLITMETSLHQPMYLLFCNMSVNDAFGASTIIPRLLSDVFTPSSERHISYIDCVVQAFCAHFHASATHTVLIIMAFDRYVAICNPLRYAAIMTNSMVVKLSVSAWAVALIMVLILVGLSIRLSRCRSVIFNPFCDNASLFKLSCESVLINQVYGLGYTVVLLGSSLGSVTLTYLKIAAVCLSSKNKALNSKALQTCATHLAVYIIMFVSGSIIIILHRFPDLSDERKLASIMFHVVPPAMNAVIYGLQIKAVRETLVIMFTR
>LOCXPOR131.314.HIT1.OR.2R.310.7tm_4.exons1.PVUN01001258.1.Seriola_rivoliana
MENQSFISDILILEGLKVTPQSSSTAFILLLFVYIFIMVSNLGLVILIFSSRSLHQPMYLLFCNLSINDVFGATIIIPHVLRDLLLSDSERHIHYISCVTQAFCVHLHASASHTVLMIMAFDRYVAICSPLRYSTIMTNRMVVNLSVAAWGTALVLVAILLGLSIRLSRCRSVISNLFCDNASVFKLSCESVLINQVYGLGYTVVLLGSSLGSVTLTYLKIAAVCLSSKNKALNSKALQTCATHLTVYVILLVSAFIIVILHRFPQLSDHRKVASVLGHVALPALNAVIYGLQIKQVRQRITAVFHRNKV
>LOCXPOR132.315.HIT1.OR.2R.313.7tm_4.exons1.PVUN01001258.1.Seriola_rivoliana
MRNQTLREDVLLIEGIKISPQFLFPTFILLLLVYIFIMVSNLGLVILIFSSRSLHQPMYLLFCNLSINDVFRATIILPHFLRDLLLSDSERYIHYISCVTQAFCVHLYAGASHTVLMIMAFDRYVAICSPLRYSTIMTNRMVVNLSVAAWGTALVCVSILLGLSIRLSRCRSVIFHPFCDNASLFKLSCESVLINQVYGLGYTVVLLGSSIGSVTLTYLKIAAVCLSSKNKALNSKALQTCATHLTVYVLLLGSGFLIVILHRFPQLSDHRKVVAIQREVVLPALNAVIYGLQIKEIRQRIISVFHCSQVIQM
>LOCXPOR133.316.HIT1.OR.2R.305.7tm_4.exons1.PVUN01001258.1.Seriola_rivoliana
MENQSFISDILILEGLKVTPQSSSTAFILLLFVYIFIMVSNLGLVILIFSSRSLHQPMYLLFCNMSINDVFGATIIIPHVLRDLLLSDSERHIHYISCVTQAFCVHLYGSTSHTVLMIMAFDRYVAICNPLRYSTIMNNRMVVNLSVAAWTVALVMVSILLGLTIRLSRCRSVISNLFCDNASLFKLSCESLLINQVYGLGYTVVLLGSSLGSVTLTYLKIAAVCLSSKNKALNSKALQTCATHLTVYVLLLMSAFIIVILHRFPQLSDHRKVAAILGEVVLPALNAVIYGLQIKEIRQRIISVF
>LOCXPOR124.317.HIT1.OR.2R.315.7tm_4.exons1.PVUN01001258.1.Seriola_rivoliana
FRLMENYTFNSFTLQLEGLKVTQVSVYPVFFFFFLSYLLIILVNVGIVVLVFIDKNLHQPMYLLFCNLPVNDIVGNSIMVPRLLSDILLPPSERLISYYECVVQAFTTHMFGTTSHTVLMIMAFDRYVAICNPLRYAAIMTNKMVIKLTVSAWGVAFVLVGILLGLTLRLNRCRTMITNPFCDNASLFKLSCESVFINNVYGLTFTVVLFTASIGSIVLTYTKITVVCLTSKNKTLNSKALKTCSTHLFVYLIMFLCGMLIIILHRFPQYSDYRKLSAILFHIIPGSLNPIIYGVQSKEIKKFLSNLLHSRKILP
>LOCXPOR135.318.HIT1.OR.2R.299.7tm_1.exons1.PVUN01001258.1.Seriola_rivoliana
MSNATQSQANITIGLGLLERVMLSTLTTVPCFIFFFINVNMLFTLRSKLVFRETSRYILLFNLLFADTVQMALSQLLYILSVCKIMLSYPMCGLLVMIANLTNEISPLTLMVMSLERYVAVCYPLRHATIITIRNTGVAIIVVWAFCSLNVLTRVLLLLHFPFEDLESLQMKDFCGTLVMFLGPLSDDYDKAYTCFVFISATVAITCSYIGVMIAARSASTDKASAQKARNTLLLHLVQLGLSLSSTMHNSLLIAVSKTVTRTVLVRILNVFYVFIIMLPRCLSALIYGLRDQTIRPVL
>LOCXPOR136.319.HIT1.OR.2R.309.7tm_1.exons1.PVUN01001258.1.Seriola_rivoliana
MSYATQFHTNITVELQYQGLLERAIITTLTTVLCCVFLFINGTMLFTLRSKPVFYETSRYILLYNLLLADTAQLIQSQVLYLLAAYRIKLTYPVCGFLSLFANLVTVVSPLTLVVMSLERYVAVCYPLRHATIITIRSTGVAIIVVWAFSSLSLLIRIFLLLNFPFDELDSLLMNDFCSAVAMLLGPLADDYDQAYTCILFVSAGVAIISSYIGVMIAARSASADKASAQKARNTLLLHLVQLGLSLFSTMFNPLLAALSRILSRIVLVRIVNFFYVCIVISPRCLSALIYGLRDQTIKPILMYYLCCR
>LOCXPOR137.320.HIT1.OR.2R.318.7tm_1.exons1.PVUN01001258.1.Seriola_rivoliana
MLYGNQSLANSTAEQQYQGILERALFSTLTTVPCCVFLFINGTMLFTLRSKPVFCETSRYILLFNLLFADTLQMTLSQLLYIIAACRIRLTYPVCGVLTMLADLTNEVSPLTLMVMSLERYVAVCYPLRHATIITIRSTGVAIIVVWAFCSLNVLTRVILLLEFPFEELESLQMDDFCSDIAMLIGSMSDHYDKAYTCFLFISATVAITSSYIGVMIAARSASTDKASARKARNTLLLHLVQLGLSLSSTIYNPILIALSRIVKRLVFVRVQNVFYMCIFLFPRCLSSLIYGIRDQTIRPVLVYHLCCRLKLSVVPAK
>LOCXPOR138.322.HIT1.OR.2R.323.7tm_1.exons1.PVUN01001258.1.Seriola_rivoliana
MSYANHSQTNINIGLQYHGLMGIVLFSILTTVPCCVFLFINGTLLFTLRSKSVFYVTPRYILLFNLLFADTVLMAQSQLLYLLAACRVKLMYPVCGVLTMLASLTTVISPLTLMVMSLERYVAVCYPLRHATIITIRNTGVAIIVVWAFSSLNVLTRVILLLDFPFEELESLQMDDFCSDIAMLLDPVSDHYEKAYTYFLFVLAGMTVTCSYIGVMVAARSASTDKASAKKARNTLLLHLVQLGLSLLSTMHNSLLIAISKTVTRIVIVRVQIVVYVCVILFPRCLSALIYGLRDQTIRPVLMYQLCCRLKLSVLPAKAEVSI
>LOCXPOR139.323.HIT1.OR.2R.319.7tm_1.exons1.PVUN01001258.1.Seriola_rivoliana
SVMSLLKPQANITVSLQYQTSQEIMLFGMLSMGSSFCFLYINSVLLFTLRSKQVFCETSCYILLYNLLFADTAHLLSNLLLYLLASLRIRITYYACGALVLFSIFTATISPLTLAVMSLERYVAVCYPLRHATIFTMRSTGMAIALVWAFSFIHILIRLFMLLYVFTKIYLNLHINDFCSKEAIFFAPIFDDFEEAYANTVFISVGVAIIASYTGVALVARSASTDKASARKALHTLLLHLIQLSLILISTLFSIIIVDIARTVGRLSLMRVYNVCFVCLSILPRCLSALIYGLRDQTIRPVLMQNLCCGWRCSVFLNK
>LOCXPOR140.324.HIT1.OR.2R.317.7tm_1.exons1.PVUN01001258.1.Seriola_rivoliana
NMMDTNQSQMNITVGLQYQGLLGIVLFFIQTAVPSCVFLFINGTLLFTLRSKPVFRETSRYILLYNLLFADTVLLTNSQLLYIIAACRIRLTYPVCGAALMLSHLTTVISPLTLVVMSLERYAAVCYPLRHATIITIKNTGVAIIVVWAFSSLSVIVRVFLILSFPFAELENLQMKDFCGKESILLDPRSDIYEKTFTYFLFASAGVTVTWSYIGVMLAARSASTDKASVKKARNTLLLHLVQLGLSISSTIHNPLLFSIPKSLDRVTTVRIQIVIYLCIIILPRCLSGLIYGLRDQTIRPVFMHLCCQWKRSPSLS
>LOCXPOR143.325.HIT1.OR.2R.326.7tm_1.exons1.PVUN01001258.1.Seriola_rivoliana
MYAIQSQTNITVELQYQGLVGLVLFSILSTVPSCVFLFINGTMLFTLRSKPVFRETSRYILLYNLLFADTVNLAQSQLLYLIAACRIRLTYPVCGVLVMLSNVTIEISPLTLVVMSLERYVAVCYPLRHATIITIKNTELAIIVVWAFSSLSVLTRVLLLLNFPFTELENLQMKDFCGKESMLLDPMSDLYDRAYTYFLFVLGGVTVTCSYIGVMVAARSASTDKASAKKARNTLLLHLVQLGLSLSSTIQNPFLIAISKVLDRIIIVRIQIILYVCIVIFPRCLSALIYGIRDQTIRPVLMYHLCCQWKRSPFLSHSSTKAKISI
>LOCXPOR142.326.HIT1.OR.2R.324.7tm_1.exons1.PVUN01001258.1.Seriola_rivoliana
ANQSETNITVELQYQGLMGLVLFSIMTTVPSCVFLFINGTMLFTLRSKPVYRETSRYILLYNLLFADTINLALSQLLYLIAACRIRLTYPVCGVFAFLADLTTVISPLTLVVMSLERYAAVCYPLRHATIITIKNTELAIIVVWAFSSLSVLTRVLLLLNFPFAELENLQMKDFCGKESMLLDPMSDLYDRAYTYFLFVLGGVTVTCSYIGVMVAARSASTDKASAKKARNTLLLHLVQLGLSLSSTLHNPFLTAISKVLDRIIIVRIQNILYVCIIIFPRCLSALIYGIRDQTIRPVLMYHLCCQWKRSPFLSHSSTKAKISI
>LOCXPOR143.327.HIT1.OR.2R.333.7tm_1.exons1.PVUN01001258.1.Seriola_rivoliana
FLKYFSIMYANQSHTNITVELQYQGLVGLVLFSILSTVPSCVFLFINGTMLFTLRSKPVFRETSRYILLYNLLFADTVNLAQSQLLYLIAACRIRLTYPVCGVLVMLSNVTIEISPLTLVVMSLERYVAVCYPLRHATIITIKNTGVAIIVVWAFSSLSVLTRVLLLLNFPFTELQNLQMKDFCGKESMLLDPMSDLYDRAYTYFLFVLGGVTVTCSYIGVMVAARSASTDKASAKKARNTLLLHLVQLGLSLSSTLHNPFLIAISKVLDRIIIVRIQNILYVCIIIFPRCLSALIYGIRDQTIRPVLMYHLCCQWKRSPFLSHSSTKAKISI
>LOCXPOR144.328.HIT1.OR.2R.324.7tm_1.exons1.PVUN01001258.1.Seriola_rivoliana
ANQSETNITVELQYQGLMGLVLFSIMTTVPSCVFLFINGTMLFTLRSKPVFRETSRYILLYNLLFADTINLALSQLLYLIAACRIRLTYPVCGVFAFLADLTTVISPLTLVVMSLERYAAVCYPLRHATIITIKNTELAIIVVWAFSSLSVLTRVLLLLNFPFAELENLQMKDFCGKESMLLDPMSDLYDRAYTYFLFVLGGVTVTCSYIGVMVAARSASTDKASAKKARNTLLLHLVQLGLSLSSTIHNPFLTAISKVLDRIIIVRIQIVLYVCIIIFPRCLSALIYGIRDQTIRPVLMYHLCCQWKRSPFLSHSSTKAKISI
>LOCXPOR145.329.HIT1.OR.2R.306.7tm_1.exons1.PVUN01001258.1.Seriola_rivoliana
ANQSETNITVELQYQGLMGLVLFSIMTTVPSCVFLFINGTMLFTLRSKPVFRETSRYILLYNLLFADTINLALSQLLYLIAACRIRLTYPMCGVFAFLADLTTVISPLTLVVMSLERYAAVCYPLRHATIITIKNTGVAIIVVWAFSSLSVLTRVLLLLNFPFAELENLQMNDFCGKESMLLDPMSDLYDRAYTYFLFVLGGVTVTCSYIGVMVAARSASTDKASAQKARNTLLLHLVQLGLSLSSTIHNPFLTAISKVLDRIIIVRIQIILYVCIIIFPRCLSALIYGIRDQTIRPVLMHHLCCQ
>LOCXPOR146.330.HIT1.OR.2R.328.7tm_1.exons1.PVUN01001258.1.Seriola_rivoliana
SIMYANKSQTNITVGLRYQGLMERVLFSTLSTVPCCVFLFINGTMLFTLRSKPVFRETSRYILLYNLLFADTVNLAHSQLLYLIAACRIRMTYPVCGVLSFFGNLTTVISPLTLVVMSLERYVAVCYPLRHATIITIKNTELAIIVVWAFSSLSVLTRFLLLLNFPFDELDSLLMNDFCSAVAMLLGPLADDYDQTYTCILFVSTGMTVTCFYIGVMVAARSASTDKASAKKARNTLLLHLVQLGLSISSTIHNPFLTAISKVLDRIIIVRIQIILYVCIIIFPRCLSALIYGIRDQTIRPVLMYHLCCQWKRSPFLSHSSTKAKVSI
>LOCXPOR147.331.HIT1.OR.2R.301.7tm_1.exons1.PVUN01001258.1.Seriola_rivoliana
RGIPERVFFSTVTTVPCFVFLFINGAMLFSLRSKPVFRETSRYILLYNLLFADTVLLAHTQLMYIIAACRIRLMYPVCGVLTMLTNLTSVISPLTLMMMSLERYVAVCYPLRHATIITIRNTGVAIIVVWAFGSLNVLIRVVLLLDFPFEEQEGLQMTEFCSREKMMLGSLSDDYDKAYTCILFISAGMAITCSYIGVMVAARSVSTDKASARKARNTLLLYSVQLGLSLFSTIYNPLLIAISKVVNKIVLVRIQIVGYVCIVIFPRCLSTLIYGIRDRTIRPILIYHLCCRLKLSVIQSK
>LOCXPOR148.333.HIT1.OR.2R.323.7tm_1.exons1.PVUN01001258.1.Seriola_rivoliana
MSYANQSQTLNIINFNITGQQYQGLLERVLFSTLIGMPCCVFLFINGTMLFTLRSKLVFRETSRYILLYNLLFADTAQLAFSQLLYIIAACRIMLTYPVCGVLVMLTKLTNEISPLTLVVMSLERYVAVCYPLRHATIATIRNTAVAIIVVWAISLLNVFTRVLLLLNFPFKDLESLQMTDVCSDIQMLVDPITDHYDKAYTYFLFVSATVPIISSYIGVMIAARSASADKASASKARNTLLLHLVQLGLSLFSNMHTYIVQSLSTTLQRLILVRINSVFYVFIYILPRCLSSLIYGLRDQTIRPILLYHLCCRLTLSHLSKD
>LOCXPOR150.334.HIT1.OR.2R.315.7tm_1.exons1.PVUN01001258.1.Seriola_rivoliana
MSYANQSQTINLNITGQQYQGLLERVLFSTLIGMPCCVFLFINGTMLFTLRSKLVFRETSRYILLYNLLFADTAQLAFGQLLYIIAACRMRLTYPVCGVLSMFTKLTNDISPLTLVVMSLERYVAVCYPLRHATIITIRNTAVAIIVVWAISLLNVFTRILLLLEFPFEDLESLKMTDVCSDIQMLVDPITDHYDKAYTYCLFVSATVAIISSYIGVMVAARSASADKASAHKARNTLLLHLVQLGLSLFSTMHTSIVQSLSTIMQRLAIVRIKSVFYVFIYILPRCLTSLIYGLRDQTIRPILLYHLCCRLTLS
>LOCXPOR150.335.HIT1.OR.2R.318.7tm_1.exons1.PVUN01001258.1.Seriola_rivoliana
MSYANQSQTLNIINLNITGQQYQGLLERVLFSTLIGMPCCVFLFINGTMLFTLRSKLVFRETSRYILLYNLLFADTAQLAFSQLLYIFAACRIMLTYPVCGVLCMFTRLTNDISPLTLVVMSLERYVAVCYPLRHATIITIRNTAVAIIVVWAISLLNVFTRILLLLNFPFEDLESLQMTDVCSDIQMLVDPITDHYDKAYTYCLFVSATVAIISSYIGVMVAARSASADKASAHKARNTLLLHLVQLGLSLFSTMHNSIVQSLSTIMQRLAIVRIKSVFYVFIYIFPRCLTSLIYGLRDQTIRPILLYHLCCRLTLS
>LOCXPOR150.336.HIT1.OR.2R.315.7tm_1.exons1.PVUN01001258.1.Seriola_rivoliana
MSYANQSQTINFNITGQQYQGLLERVLFSTLIGMPCCVFLFINGTMLFTLRSKLVFRETSRYILLYNLLFADTAQLAFSQLLYIFATCRIMLTYPVCGVLCMFTTLTNDISPLTLVVMSLERYVAVCYPLRHATIITIRNTAVAIIVVWAISLLNVFTRVLLLLNFPFKDLESLQMTDVCSDIQMLVDPITDHYDKAYTYFLFVSATVAIISSYIGVMVAARSASADKASAHKARNTLLLHLVQLGLSLFSTMHTSIVQSLSTIMQRLAIVRIKSVFYVFIYIFPRCLTSLIYGLRDQTIRPILLYHLCCRLTLS
>LOCXPOR152.337.HIT1.OR.2R.315.7tm_1.exons1.PVUN01001258.1.Seriola_rivoliana
MSYANQSQTINFNITGQQYQGLLERVLFSTLIGMPCCVFLFINGTMLFTLRSKLVFRETSRYILLYNLLFADTAQLAFSQLLYIFATCRIMLTYPVCGVLSMFTKLTNEISPLTLVVMSLERYVAVCYPLRHATIITIRNTAVAIIVVWAISLLNVFTRVLLLLNFPFEDLESLQIKDVCSSTTMLLESITDHYDKAYTYCLFVSATVAIISSYIGVMIAARSASADKASAHKARNTLLLHLVQLGLSLFSTMHTSILQSLSTIMQRLALVRIKSVFYVFIYILPRCLTSLIYGLRDQTIRPILLYHLCCRLTLS
>LOCXPTAAR3.199.HIT1.TAAR.2R.334.7tm_1.exons1.PVUN01001273.1.Seriola_rivoliana
SDLSQDQHCFPGSNASCVMAQFSLGARISLYLLFASGILVTVLGNGIVIVSIGHFKQLQNPTNVLVLSLALADLLVGVIVMPFSAIRTVHGCWFYGDDFCQLHSSFDMFLTTVSIFHLVCIAVDRQQAICNPLHYSRKITMSVACIMVYVSWALAALYSYGLLYSKANVAGLEEYMVSINCFGSCNLLFNPLWGILDSITAFFFPSIVMICLYTKIFIVAKEHVRKIGDMSHCSSDRGRGGLVKQSEHKAAKTLAIVLGAFILCWMPFFINSIIDAYTGFITPAAVFEAFVWLGYFNSTLNPVIYAFFYPWFKKCFYLIVSLKIFDPHSSTVKV
>LOCXPTAAR2.200.HIT1.TAAR.2R.324.7tm_1.exons1.PVUN01001273.1.Seriola_rivoliana
MEPALCYESRNVSCQRTIYPLPIRITLYLILGITVILTVCGNLLVTVSIAYFKQLHTPTNYLIASLAVSDLLLGVLVMFPSMIQCVETCWYFGDVFCNVYMSSDVMLCTASILNLSFISLDRHYAVCQPLLYRRKVTVNVVLIMILLSWSVSALIGFGMIFLKLNIWGVEEFYYNHVACEGGCVLFQSGLSSTVSSVLSFYIPGIIMLGVYLKIFLVAQRQLRSIQNAATLTTSQTKATKTLAIIMGAFLSFWTPFFVCNITDPFISYSTPPAVFETLVWVGYLNSTVNPLIYAFFYSWFRKAFRLFTSGTVFKSDISETTLFT
>LOCXPTAAR3.201.HIT1.TAAR.2R.334.7tm_1.exons1.PVUN01001273.1.Seriola_rivoliana
SDLSQDQHCFPGSNASCVMAQFSVGTRISLYLLFASGILVTVLGNGVVIVSIGHFKQLQNPTNVLVLSLALADLLVGVIVMPFSAIRTVHGCWFYGDDFCQLHSSFDMFLTTVSIFHLVCIAVDRQQAICNPLHYSRKITMSVACIMVYVSWALAALFSYGLLYSKANVAGLEEYMVSINCFGSCNLLFNPLWGILDSITAFFFPCTVMICLYTKIFIVAKEHVRKIGDMSHCSSDRGRGGLVKQSEHKAAKTLAIVLGAFILCWMPFFINSIIDAYTGFITPAAVFEAFVWLGYFNSTLNPVIYAFFYPWFKKCFYLIVSLKIFDPHSSTVKV
>LOCXPTAAR4.205.HIT1.TAAR.2R.323.7tm_1.exons1.PVUN01001292.1.Seriola_rivoliana
TDVVADIHPCYEIDNFNYILKSTPSVVCVLLYVFLVLLSVITICGNLLVIVSIIYFKQLHTPTNYLILSLAVADLLVGIVVFPFSMAFSLSSCLYYESLFCKVRGSCDISLSTCSILNLCCISIDRYYAVCQPLTYRTKINHCVVVIMILVSWGISALIGIGVIIAGLNNEKCEERCLIDVLIANTIGPILSFYLPVIIMLCIYLKIFLVAQRQARSIQNTTFHSTKSGAVVSKMERKATKTLATVLGVFLVCWTPFFLCITFLPFSNIPVPVNVIETLNWLTLSNSMLNPFIYAFFYSWFRSAFKIIISGKIFQGDFANSML
>LOCXPTAAR5.206.HIT1.TAAR.2R.315.7tm_1.exons1.PVUN01001292.1.Seriola_rivoliana
DTHPCYEIDKISYILIRKPSTVCVLLYIIFSSLSVVIVCGNLLVIISIIYFKQLHTPTNCLILSLAVADLLVGIVVFPLTVEFTLSSCLYYEDLICKVRNSFDVTLGTASNLNLCCISIDRYYAVCQPLTYRTKTNVHVVVMILSSWSVSILVAISFEIAKLNLAKCEEKCLLEILLANTLGPFFSFYLPVIVMLCIYLKIFHVAQRQARSIQNTTSIKSGAGVSKMERKATKTLAIVVGVFLVCWTPFFLCITFEPFSNNPISLTVIEMLNWLALSNSMLNPFIYAFFYSWFRSAFKIIISGKIFQGDFANSML
>LOCXPTAAR6.207.HIT1.TAAR.2R.313.7tm_1.exons1.PVUN01001292.1.Seriola_rivoliana
VNRTDDIHPCYEIDKVSYILIRKPSTVCVLLYIIFGSLSVVTVCGNLLVIISIIYFKQLHTPTNCLILSLAVADLLVGIVVIPASMKFPLSTCLYYEDFICKVRLCFDITLGTASILNLCCISIDRYYAVCQPLTYGTKTNVHVVVMILASWSVSILVVICFVIARSNLAKCEEKCLLEILLENILGPIFSFYLPVIVMLCIYLKIFTVAQRQARSIQNTTSTKSGAGVSKMEKKATKTLAIVMGVFLVCWTPFFLCITFQPFSNNSISLTVIEMLNWLALSNSMLNPFIYAFFYSWFRSAFRMIISGKIFKR
>LOCXPTAAR7.208.HIT1.TAAR.2R.333.7tm_1.exons1.PVUN01001292.1.Seriola_rivoliana
MEPELTVNETFTVNDIHLCYESDNASYIFTSNPSIICVLLYILLGSLSVVTICGNLLVIISIIYFKQLHTPTNYLILSLAVADLLVGVLVFPFSMAFTVTSCWYHEDIFCKVRGSFDVTLSTASILNLCCISIDRYYAVCQPLTYKSKINDRVIMIMILVSWGLAALIGIGIIIAGFNQGKCEESCLIDALISTTLACIFSFYIPVIIMLSIYLKIFLVAQKQANSIQSTTCQSTKSGATVSKMERKATKTLATVLGVFLLCWTPYFLCIVFQPLTYSITPIAVIETLNWLTLSNSMLNPFIYAFFYSWFRSAFRMIISGKIFHGDFANSKLL
>LOCXPTAAR8.209.HIT1.TAAR.2R.328.7tm_1.exons1.PVUN01001292.1.Seriola_rivoliana
SMEAELTVNGTYIFNDIHPCYESNNATYIFTSKPSILCVLVYIFLSLLSVATICGNLLVIISIIYFKQLHTPTNYLILSLAVADLLVGVLVFPFSMAFTVTSCLYHEDLFCKIRDSFDVSLCTSSILNLCCISIDRYYAVCQPLTYRSKINVHITVIMILVCWSISALIGIAIIVAGFSQGTCEEMCSVDVVMANTMGPVFSFYLPAFIMLCIYLKIFLVARKQVNSIQSTKYGATVSKRERKATKTLATVLGVFLLCLTPYFLCIVFQPLSYNPPPIPVIETLNWLTLSNSMLNPLIYAFFYSWFRSAFRMIISGKIFQGDFANSKL
>LOCXPTAAR9.212.HIT1.TAAR.2R.331.7tm_1.exons1.PVUN01001342.1.Seriola_rivoliana
MMDGLKGAKLCYPQLLNSSCRGLLRPRSEAVLLYMLLSSITVLTVALNLLVIISISHFRQLYTPTNLLLLSLATSDLLVGLLVMPVETLRFVESCWLLGDLMCALSYIIGFTLISASVGNMVLISIDRYVAICYPLQYPNKITRSRVEVCVCLCWACSLLYNGLILKDHLSQPNRHSSCDGECLVVINYIPGAIDLVLTFISPCSIIVTLYIRVFVVAVAQARALQSHITAVSGGSVRITAKKSEKKAARTLGVVILVFLMSFCPYYYPSLAGQDTSNSASFWPIVSMLLYFNSCLNPLIYAFFYRWFRKAIKFIVTLKIQEQDSSQANIL
>LOCXPTAAR14.84.HIT1.TAAR.2R.329.7tm_1.exons3.PVUN01001247.1.Seriola_rivoliana
MEVEDGAELCFPLLLNTSCRKPASPWPEAVLLHIVLSSISLLTVALNLLKNLSAEQLLQLHTPTNILLLSLAVSDFLVGLLLMPGEILLNTGCWFLGDLMCSLYNYVSFIITSTSVGDMVLISVDRYVAICDPLHYTTRVTERRVKLCVCLCWFCSVLYSSLIVKDDLTHPDRHNSCYGECVNVIDHTAGAVDLVLTFVLPITVIIVLYMRVFVVAVSQARAMRSHITAVTLQRSVYVTTKKSELKAARTLGVLVVVFLMCFCPYYGISLAGDDLLNNSSSSCVLYIFYFNSCLNPMIYALFYPWFRKVIKLVVTLQILQPGSREANVL
>LOCXPTAAR10.86.HIT1.TAAR.2R.328.7tm_1.exons3.PVUN01001247.1.Seriola_rivoliana
MEVEDGAELCFPLLLNTSCRKPASPWPEAVLLHIVLSSISLLTVALNLLTNLSAEQLLQLHTPTNILLLSLAISDFLVGLLLMPGEILLNTVCWFLGDLMCSLYNYVSFIITSTSVGDMVLISVDRYVAICDPLRYTTRVTERRVKLCVCLCWFCSVFYNSLIVKDDLTHPDRHNSCYGECVIVIDHTAGAVDLVLTFVLPITVIIVLYMRVFVVAVSQARAMRSHITAVTLQRSVAVTTKKSELKAARTLGVLVVVFLMCFCPYYGISLAGDDLLTTFTASFVFILLFNSCLNPIIYALFYPWFRKVIKLVVTLQILQPGSRETNVL
>LOCXPTAAR20.88.HIT1.TAAR.2R.328.7tm_1.exons3.PVUN01001247.1.Seriola_rivoliana
MEVEDGAELCFPLLLNTSCRKPASPWPEAVLLHIVLSSIFLLTVALNLLVITYIQPWQLHTPTNILLLSLAVSDFLVGLLLMPVEILLNTGCWFLGDLMCSLFNVLSLIITSTSVGDMVLISVDRYVAICDPLHYTTRVTERRVKLCVCLCWFCSVLYNCLIVKDDLTHPDRHNSCYGECVIVIDHTAGAVDLVLTFVLPITVIIVLYMRVFVVAVSQARAMRSHITAVTLQRSVAVTTKKSELKAARTLGVLVVVFLMCFCPYYGISLAGDDLLTPSTVSFVLYLFYLNSCLNPIIYALFYPWFRKVIKLVVTLQILQPGSRETNVL
>LOCXPTAAR20.90.HIT1.TAAR.2R.289.7tm_1.exons3.PVUN01001247.1.Seriola_rivoliana
MEVEDGAELCFPLLLNTSCRKPASPWPEAVLLCIVLSSISLLTVALNLLVITYILPWQLHTPTNILLLSLAVSDFLVGLLLTPGEILLNTGCWFLGDLMCSLYIYVSFIITSTSVGDMVLISVDRYVAICDPLHYTTRVTERRVKLCVCLCWFCSVFYNSLIVKDDLTHPDRHNSCYGECVIVIDHTAGAVDLVLTFVLPITVIIVLYMRVFVVAVSQARAMRSHITAVTLQRSVAVTTKKSELKAARTLGVLVVVFLMCFCPYYGISLAGDDLLTTFTASFVYHLFYF
>LOCXPTAAR11.93.HIT1.TAAR.2R.329.7tm_1.exons3.PVUN01001247.1.Seriola_rivoliana
MEVEDGAELCFPLLLNTSCRKPASPWPEAVLLHIVLSSISLLTVALNLLTNLSAEQLLQLYTPTNILLLSLAVSDFLVGLLLTPGEILRNTGCWFLGDLMCSLYIYVSFIIISTSVGDMVLISVDRYVAICDPLHYTTRVTERRVKHCVCLCCFCSVLYNSLIVMDDLTHPDRHNSCYGECVIVIDHTAGAVDLVLTFVLPISVIIVLYMRVFVVAVSQARAMRSHITAVTLQRSVAVTTKKSELKAARTLGVLVVVFLMCFCPYYGISLAGDDLLTTSTASFVLYLFYFNSCLNPIIYALFYPWFRKVIKLVVTLQILQPGSRETNVL
>LOCXPTAAR18.94.HIT1.TAAR.2R.329.7tm_1.exons3.PVUN01001247.1.Seriola_rivoliana
MEVEDGAELCFPLLLNTSCRKPASTWPEAVLLRIVLSSMSLLTVALNLLTNLSAEQLLQLHTPTNILLLSLAVSDFLVGLLLMPGEILLNTVCWFLGDLMCSLYIYMTYIITSTSVGDMVLISVDCYVAICDPLHYTTRVTEKRVKLCVCLCWFCSVLYSSLIVKDDLTHPDRHNSCYGECVIVIDHTAGAVDLVLTFVLPISVIIVLYMRVFVVAVSQARAMRSHITAVTLQRSVAVTTKKSELKAARTLGVLVVVFLMCFCPYYGISLAGDDLLTTFTASFVLYLFYLNSCLNPIIYALFYPWFRKVIKLVVTLQILQPGSRETNVL
>LOCXPTAAR14.98.HIT1.TAAR.2R.329.7tm_1.exons3.PVUN01001247.1.Seriola_rivoliana
MEVEDGAELCFPLLLNTSCRKPASPWPEAVLLHIVLSSISLLTVALNLLKNLSAEQLLQLHTPTNILLLSLAVSDFLVGLLLMPGEILLNTGCWFLGDLMCSLYNYVSFIITSTSVGDMVLISVDRYVAICDPLHYTTRVTERRVKLCVCLCWFCSVLYNSLIVKDDLTHPDRHNSCYGECVIVIDHTAGAVDLVLTFVLPITVIIVLYMRVFVVAVSQARAMRSHITAVTLQRSVYVTTKKSELKAARTLGVLVVVFLMCFCPYYGISLAGDDLLNNSSSSCVLYIFYFNSCLNPMIYALFYPWFRKVIKLVVTLQILQPGSREANVL
>LOCXPTAAR12.100.HIT1.TAAR.2R.329.7tm_1.exons3.PVUN01001247.1.Seriola_rivoliana
MEVEDGAELCFPLLLNTSCRKPASPWPEAVLLCIVLSSISLLTVALNLLTNLSAEQLLQLHTPTNILLLSLAVSDFLVGLLLMPVEILLNIGCWFLGDLMCSLYIYMTYIITSTSVGDMVLISVDRYVAICDPLHYTTRVTERRVKLCVCLCWFCSVLYNCLIVKDDLTHPDRHDSCYGECLFVVDHTAGAVDLVLTFVLPITVIIVLYMRVFVVAVSQARAMRSHITAVKLQRSVAVTTKKSELKAARTLGVLVVVFLMCFCPYYGISLAGDDLLTTFTASFVYHLFFFNSCLNPIIYALFYPWFRKVIKLVVTLQILQPGSREANVL
>LOCXPTAAR13.102.HIT1.TAAR.2R.329.7tm_1.exons3.PVUN01001247.1.Seriola_rivoliana
MEVEDGAELCFPLLLNTSCRKPASPWPEAVLLHIVLSSISLLTVALNLLTNLSAEQLLQLHTPTNILLLSLAVSDFLVGLLLMPGEILLNTGCWFLGDLMCSLYIYVSFIITSTSVGDMVLISVDRYVAICDPLRYTTRVTERRVKLCVCLCWFCSVLYNSLIVKDDLTHPDRHDSCYGECLFVVDHTAGAVDLVLTFVLPITVIIVLYMRVFVVAVSQARAMRSHITAVTLQRSVAVTTKKSELKAARTLGVLVVVFLMCFCPYYGISLAGDDLLNNSSSSCVLYIFYFNSCLNPIIYALFYPWFRKVIKLVVTLQILQPGSRETNVL
>LOCXPTAAR14.105.HIT1.TAAR.2R.329.7tm_1.exons3.PVUN01001247.1.Seriola_rivoliana
MEVEDRAELCFPLLLNTSCRKPASPWPEAVLLHIVLSSISLLTVALNLLTNLSAEQLLQLHTPTNILLLSLAVSDFLVGLLLMPGEILLNKVCWFLGDLMCSLYIYMTYIITSTSVGDMVLISVDRYVAICDPLHYTTRVTERRVKLCVCLCWFCSVLYNSLIVKDDLTHPDRHDSCYGECVIVIDHTAGAVDLVLTFVLPITVIIVLYMRVFVVAVSQARAMRSHITAVTLQRSVYVTTKKSELKAARTLGVLVVVFLMCFCPYYGISLAGDDLLNNSSSSCVLYIFYFNSCLNPMIYALFYPWFRKVIKLVVTLQILQPGSREANVL
>LOCXPTAAR15.108.HIT1.TAAR.2R.329.7tm_1.exons3.PVUN01001247.1.Seriola_rivoliana
MEVEDGAELCFPLLLNTSCRKPASPWPEAVLLCIVLSSISLLTVALNLLTNLSAEQLLQLHTPTNILLLSLAVSDFLVGLLLTPGEILLNTGCWFLGDLMCSLYIYVSFIITSTSVGDMVLISVDRYVAICDPLRYTTRVTERRVKLCVCLCWFCSVLYNCLIVKDDLTHPDRHDSCYGECLFVVDHTAGAVDLVLTFVLPITVIIVLYMRVFVVAVSQARAMRSHITAVTLQRSVAVTTKKSELKAARTLGVLVVVFLMCFCPYCGISLAGDDLLTTFTASFVLYLFYLNSCLNPIIYALFYPWFRKVIKLVVTLQILQPGSRETNVL
>LOCXPTAAR13.110.HIT1.TAAR.2R.328.7tm_1.exons3.PVUN01001247.1.Seriola_rivoliana
MDVEDGAELCFPLLLNTSCRKPASTWPEAVLLHIVLSSISLLTVALNLLTNLSAEQLLQLHTPTNILLLSLAVSDFLVGLLLMPGEIPLNTGCWFLGDLMCSLCNYVSFIITSTSVGDMVLISVDRYVAICDPLHYTTRVTERRVKLCVCLCWFCSVLYNSLIVMDDLTHPDRHNSCYGECVIVIDHTAGAVDLVLTFVLPITVIIVLYMRVFVVAVSQARAMRSHITAVTLQRSVAVTTKKSELKAARTLGVLVVVFLMCFCPYYGISLAGDDLLNNSSSACVLYIFYFNSCLNPIIYALFYPWFRKVIKLVVTLQILQPGSRETDM
>LOCXPTAAR16.111.HIT1.TAAR.2R.320.7tm_1.exons2.PVUN01001247.1.Seriola_rivoliana
ELCFPQLLNTSCRRPQPPHSEALLVYILLFFISVLTAALNLLLIISISHFRQLHSPTNLILLSLAVSDFFVGLLVIPVEILMTGTCWVLGDLMCALYFLLPYTLISASVGSMVLISIDRYVAICDPLRYPTKVTVRVVTAAVCLCWLCSVVYSVAIMYDHLKQPGRYNPCHGECVVNVAGDVDLAVAFVIPIAIITGLYVRVFAVAVSQARAMRSHTAAITVGYSMSLTVRRSELKAARTLGVLVAVFLICYSPYYCLSMSGGNILVGSPTEAFISFVMYFNSCLNPLLYALFYPWFRKAVRLIVTLQILQPGSCEANVL
>LOCXPTAAR17.113.HIT1.TAAR.2R.320.7tm_1.exons2.PVUN01001247.1.Seriola_rivoliana
ELCCPQLLNTSCRRPQPPHSEALLVYILLFFISVLTAALNLLLIISISHFRQLHSPTNLILLSLAVSDFFVGLLVIPVEILMTGTCWVLGDLMCALYFLLPYTLISASVGSMVLISIDRYVAICDPLRYPTKVTVRVVTAAVCLCWLCSVVYSVAIMYDHLKQPGRYNPCHGECVVNVAGDVDLAVAFVIPIAIITVLYVRVFAVAVSQARAMRSHTAAITVGYSMSLTARRSELKAARTLGVLVAVFLICYSPYYCLSMSGGNILVGSSTEVFMSCLMYFNSCLNPLLYALFYPWFRKAVRLIVTLQILQPGSCEANVL
>LOCXPTAAR14.211.HIT1.TAAR.2R.310.7tm_1.exons3.PVUN01001337.1.Seriola_rivoliana
LNSSCRLMPVTPEAVLIKTLLYCIAVLTVMLNLLLYLACFVFMQLHTPTNLLLLSLAVSDLLLGLVVMPTAVVLVQSCWFMDQIACGLLYLLGFILTSTSVSTMVLISVDRYVAICEPLHYSSRITTSRVKICVSVCWFCSVTYNLIIMKDHFSKIGKSDSCYQECAVTINYIPGAVDLVLTFFGPVTVIIVLYTRVFVVAVSQARVMRSQAAGVKSNTVTVKKSEMRAARTLGIVLFVFIVCLCPYYTPSLAGQDTTVVDSPVTIWLFFCNSSFNPLIYAFYYPWFRKTIKLIVSLQILQPGSCETKIM
>LOCXPTAAR18.79.HIT1.TAAR.2R.329.7tm_1.exons3.PVUN01001142.1.Seriola_rivoliana
MEVEDGAELCFPLLLNTSCRKPASPWPEAVLLCIVLSSISLLTVALNLLTNLSAEQLLQLHTPTNILLLSLAVSDFLVGLLLMPGEILLNTVCWFLGDLMCSLYIYMTYIITSTSVGGMVLISVDRYVAICDPLHYTTRVTERRVKLCVCLCWFCSVFYSSLIVKDDLTHPDRHDSCYGECLFVVDHTAGAVDLVLTFVLPITVIIVLYMRVFVVAVSQARAMRSHITAVTLQRSVAVTTKKSELKAARTLGVLVVVFLMCFCPYYGISLAGDDLLTTFTASFVLYLFYFNSCLNPIIYALFYPWFRKVIKLVVTLQILQPGSRETNVL
>LOCXPTAAR19.118.HIT1.TAAR.2R.329.7tm_1.exons3.PVUN01001142.1.Seriola_rivoliana
MEVEDGAELCFPLLLNTSCRKPASPWPEAVLLCIVLSSISLLTVALNLLTNLSAEQLLQLHTPTNILLLSLAISDFLVGLLLMPGEILLNTVCWFLGDLMCSLYNYVSFIITSTSVGDMVLISVDRYVAICDPLRYTTRVTERRVKLCVCLCWFCSVFYNSLIVKDDLTHPDRHNSCYGECVIVIDHTAGAVDLVLTFVLPITVIIVLYMRVFVVAVSQARAMRSHITAVTLPRSVAVTTKKSELKAARTLGVLVVVFLMCFCPYYGISLAGDDLLTPSTVSFVYHLFYFNSCLNPIIYVLFYPWFRKVIKLVVTLQILQPGSRETNVL
>LOCXPTAAR20.153.HIT1.TAAR.2R.328.7tm_1.exons3.PVUN01001142.1.Seriola_rivoliana
MEVEDGAELCFPLLLNTSCRKPASPWPEAVLLHIVLSSISLLTVALNLLFITHILPWQLHTPTNILLLSLAISDFLVGLLLMPGEILLNTVCWFLGDLMCSLYNYVSFIITSTSVGDMVLISVDRYVAICDPLRYTTRVTERRVKLCVCLCWFCSVFYNSLIVKDDLTHPDRHNSCYGECVIVIDHTAGAVDLVLTFVLPITVIIVLYMRVFVVAVSQARAMRSHITAVTLQRSVAVTTKKSELKAARTLGVLVVVFLMCFCPYYGISLAGDDLLTPSTVSFVYHLFYFNSCLNPIIYVLFYPWFRKVIKLVVTLQILQPGSRETNVL
>LOCXPTAAR18.178.HIT1.TAAR.2R.329.7tm_1.exons3.PVUN01001142.1.Seriola_rivoliana
MEVEDGAELCFPLLLNTSCRKPASTWPEAVLLRIVLSSMSLLTVALNRLTNLSAEQLLQLHTPTNILLLSLAVSDFLVGLLLMPGEILLNTVCWFLGDLMCSLYIYMTYIITSTSVGDMVLISVDCYVAICDPLHYTTRVTEKRVKLCVCLCWFCSVLYSSLIVKDDLTHPDRHNSCYGECVIVIDHTAGAVDLVLTFVLPISVIIVLYMRVFVVAASQARAMRSHITAVTLQRSVAVTTKKSELKAARTLGVLVVVFLMCFCPYYGISLAGDDLLTTFTASFVLYLFYLNSCLNPIIYALFYPWFRKVIKLVVTLQILQPGSRETNVL
>LOCXPTAAR18.190.HIT1.TAAR.2R.329.7tm_1.exons3.PVUN01001142.1.Seriola_rivoliana
MEVEDGAELCFALLLNTSCRKPASPWPEAVLLHIVLSSISLLTVTLNLLTNLSAEQLLQLHTPTNILLLSLAVSDFLVGLLLTPGEILLNTGCWFLGDLMCSLYIYMTYIITSTSVGDMVLISVDRYVAICDPLHYTTRVTERRVKLCVCLCCFCSVLYNSLIVKDDLTHPDRHNSCYGECLFVVDHTAGAVDLVLTFVLPITVIIVLYMRVFVVAVSQARAMRSHITAVTLQRSVAVTTKKSELKAARTLGVLIVVFLMCFCPYYGISLAGDDLLTTFTVSFVLYLFYLNSCLNPIIYALFYPWFRKVIKLVVTLQILQPGSRETNVL
>LOCXPTAAR22.204.HIT1.TAAR.2R.329.7tm_1.exons3.PVUN01001142.1.Seriola_rivoliana
MEVEDGAELCFPLLLNTSCRKPASPWPEAVLLHIVLSSISLLTVALNLLTNLSAEQLLQLHTPTNILLLSLAVSDFLVGLLLMPGEILLNTVCWFLGDLMCSLYIYMTYIITSTSVGGMVLISVDRYVAICDPLHYTTRVTERRVKLCVCLCWFCSVFYSSLIVKDDLTHPDRHDSCYGECLFVVDHTAGAVDLVLTFVLPITVIIVLYMRVFVVAVSQARAMRSHITAVKLQRSVAVTTKKSELKAARTLGVLVVVFLMCFCPYYGISLAGDDLLTTFTASFVYHLFFFNSCLNPIIYALFYPWFRKVIKLVVTLQILQPGSREANVL
>LOCXPTAAR11.214.HIT1.TAAR.2R.329.7tm_1.exons3.PVUN01001142.1.Seriola_rivoliana
MEVEDGAELCFPLLLNTSCRKPASPWPEAVLLHIVLSSISLLTVALNLLTNLSAEQLLQLYTPTNILLLSLAVSDFLVGLLLTPGEILRNTGCWFLGDLMCSLYIYVSFIIISTSVGDMVLISVDRYVAICDPLHYTTRVTERRVKHCVCLCCFCSVLYNSLIVMDDLTHPDRHNSCYGECVIVIDHTAGAVDLVLTFVLPISVIIVLYMRVFVVAVSQARAMRSHITAVTLQRSVAVTTKKSELKAARTLGVLVVVFLMCFCPYYGISLAGDDLLTTSTASFVLYLFYFNSCLNPIIYALFYPWFRKVIKLVVTLQILQPGSRETNVL
>LOCXPTAAR18.215.HIT1.TAAR.2R.329.7tm_1.exons3.PVUN01001142.1.Seriola_rivoliana
MEVEDGAELCFPLLLNTSCRKPASTWPEAVLLRIVLSSMSLLTVALNLLTNLSAEQLLQLHTPTNILLLSLAVSDFLVGLLLMPGEILLNTVCWFLGDLMCSLYIYMTYIITSTSVGDMVLISVDCYVAICDPLHYTTRVTEKRVKLCVCLCWFCSVLYSSLIVKDDLTHPDRHNSCYGECVIVIDHTAGAVDLVLTFVLPISVIIVLYMRVFVVAVSQARAMRSHITAVTLQRSVAVTTKKSELKAARTLGVLVVVFLMCFCPYYGISLAGDDLLTTFTASFVLYLFYLNSCLNPIIYALFYPWFRKVIKLVVTLQILQPGSRETNVL
>LOCXPTAAR24.116.HIT1.TAAR.2R.324.7tm_1.exons2.PVUN01001267.1.Seriola_rivoliana
METLEGTELCFPQLFNNSCRKTKRPHFEAMLIYILLSSISLLTVTLNLLVIISISHFRKLHTSTNLLLLSLAVSDFFVGLLMFFQITASDDCWFLGDLMCVLYQYLAYIITSASVGNMVLISIDRYVAICDPLHYSTKVTQKTVQVCVCLCWTGSISLQSLNLKDNLKQPGRYNSCSGECILGINYIAGLADLILTFIVPITVIVVLYIRVFVVAVSQARAMRSQIAAVSLVTAKKSEIKAARALGVVVVVFLICFCPYYCVALTSQDNLMNTSSATVLISLIYVNSCLNPIIYAFFYPWFRKSVKLIVILKILQPDSCDANIL
>LOCXPTAAR25.124.HIT1.TAAR.2R.300.7tm_1.exons3.PVUN01001267.1.Seriola_rivoliana
FFYIVISSISLLTATLNLLNLLLNIQSLQLHSPTNLLILSLAVSDLLVGLLLMPVKILFTEACWFLGELMCALYYVAVFTITSSSVGNMVLISIDRYLAICDPLRYTTRVTLGRTRICVCLCWICSVLYNSLILKDFLRQPYSQNSCYGECIVVLSYITGAVDFVFTFIGPITVIIFLYMRVFALAVSQAQAVRYHITGVTLQHSVRVTAKKSEMKAARTLGIVIVAFLICFCPYYCNSLTSQVILLNASSAAFVMFWFYFNSCVNPIIYALFYPWFRKSVKLIVTLKILQPDSCEANML
>LOCXPTAAR26.132.HIT1.TAAR.2R.325.7tm_1.exons2.PVUN01001267.1.Seriola_rivoliana
MKNIEEAELCFPQLLNSSCRKTMHPRSVSMLTYIILSSISVFTVTLNLLVIISISHFKQLHTPTNLLLLSLAVSDFFVGLLMSFQIVLIDGCWFLGDFMCVLYYVLDYIITSASIGTMVLISADRYVAICDPLHYSTKVTQKTVKVCVCVCWLCAAVCHSLLLMDNLTQPGRYNSCYGECVVVIDYVAGLADLFLSFSGPVTVITLLYLRVFVVAVSQARYMRSHIAAVTIQGSVKVAAKKSEMKAARTLGVVIVVFLICLCPYFCVTLTGQDTLINASSVAFVICLFYFNSCLNPIIYAFFYPWFRKSVKLIVTLQILKPGSCE
>LOCXPTAAR27.135.HIT1.TAAR.2R.323.7tm_1.exons2.PVUN01001267.1.Seriola_rivoliana
LEDTELCFPQLLNSSCRKKKRSESEAVLVYIVLSSISLLTATLNLLVIISISHFKQLHTPTNLLLLSLAVSDFFVGLLMSFQILLSDGCWFLSDHMCTLYGVLDYIITSASVGTMVLISVDRYVAICDPLHYPNKVTVRGASICTCLCWVCSVLYNSLVMKENFAQPGRYNSCTGECVVVINYIAGAVDVVLTFIGPVTVIIVLYMRVFTVAVSQARAMRSHVAALTHQRSETVFTKKSEMKAARTLGVVVVVFLTCLFPYCCTSLAGPNTVTTVPLETWLFYFNSCLNPVIYAFCYPWFLKSVKIIVTFKILQPDSCETCIL
>LOCXPTAAR28.138.HIT1.TAAR.2R.326.7tm_1.exons2.PVUN01001267.1.Seriola_rivoliana
LEDTELCFPQLLNSSCRKKKRSESEAVLVYIVLSSISLLTATLNLLVIISISHFKQLHTPTNLLLLSLAVSDFFVGLLMSFQILLSDGCWFLSDHMCTLHVALDYIITSASVGTMVLISVDRYVAICDPLHYPNKVTVRGASICTCLCWVCSVLYNSLVMKENFAQPGRYNSCTGECVVVINYIAGAVDVVLTFIGPVTVIIVLYMRVFTVAVSQARAMRSHVAALTHQRSETVFTKKSEIKAARTLGVVVVVFLMCLCPYYCSSLVSQNTLFGVTSVPIEIWLFYFSSCLNPVIYAFCYPWFLKSVKIIVTFKILQPDSCETCIL
>LOCXPTAAR29.142.HIT1.TAAR.2R.325.7tm_1.exons2.PVUN01001267.1.Seriola_rivoliana
MKNIEEAELCFPQLLNSSCRKTMHPRSVSMLTYIILSSISVFTVTLNLLVIISISHFKQLHTPTNLLLLSLAVSDFFVGLLMSFQIVLIDGCWFLGDFMCVLYYVLDYIITSASIGTMVLISADRYVAICDPLHYSTKVTQKTVKVCVCVCWLCAAVCHSLLMMDNLTQPGRYNSCYGECVVVIDYVAGLADLFLSFSGPVTVITLLYLRVFVVAVSQARYMRSHIAAVTIQGSVKVAAKKSEMKAARTLGVVIVVFLICLCPYFCVTLTGQDTLLNASSVAFVIYLFYFNSCLNPIIYAFFYPWFRKSVKLIVTLQILKPGSFE
>LOCXPTAAR30.147.HIT1.TAAR.2R.326.7tm_1.exons2.PVUN01001267.1.Seriola_rivoliana
LEDTELCFPQLFNSSCRKKKRSESEAVLVYIVLSSISLLTATLNLLVIISISHFKQLHTPTNLLLLSLAVSDFFVGLLMSFQILLSDGCWFLSDHMCTLYGVLDYIITSASVGTMVLISVDRYVAICDPLHYPNKVTVRGASICTCLCWVCSVLYNSLVMKENFAQPGRYNSCTGECVVFVNYIAGVVDVVLTFIGPVTVIIVLYMRVFTVAVSQARAMRSHVAALTHQRSETVFTKKSEMKAARTLGVVVVVFLMCLCPYYCTSLVSQNTLFGVTSVPIEIWLFYFSSCLNPVIYAFCYPWFLKSVKIIVTFKILQPDSCETCIL
>LOCXPTAAR31.150.HIT1.TAAR.2R.321.7tm_1.exons2.PVUN01001267.1.Seriola_rivoliana
ELCFPQLNSSCRRLKRPHSDTLLINSVLSFTSLLTATLNLLVIISISHFKQLHTSTNLLLLSLAVSDFFVGFIMFFQIFFINGCWLFGDIMCLLYIVLDYLITSVSIVTMVLISIDRYLAICDPLHYPIKVTPKRVKICVSLCWICSLFFTTALMSENLKRPGRYNPCAGECMLVFNFIEQFADFILTFIIPITVITVLYMRVFVVAVSQARAMRSHITAVTLQRSERVAAKKSEMKAARTLGVVVVVFLICLCPYFFFTLTGQDTLLHAPSAIFIMCLFYLNSCLNPIIYAFFYPWFRKSVKLIVTLQILKPGSCETKIL
>LOCXPTAAR32.154.HIT1.TAAR.2R.326.7tm_1.exons2.PVUN01001267.1.Seriola_rivoliana
EAMEGAELCFPLLLNSSCKKPEPPRSVTLLLYIVLSVISLLTMTLNLLRVMIFSHYRQLHTPTNLLLLSLAVSDFLVGSLLIPVEILMTATCWMLGDMMCALYYMLPVIIITSSVANMVLISVDRYMAICDPLHYPTKVTLKVGTVYVLLCWSYSSINSVFLLYDNLKQPGRYNSCNGECVVNISGTADLVVGFILPITVIIVLYTRVFMVAVSQARAMKSHVASGSVKHLKIVKVKRSEMKAAKTLSILIVVFLMCYSPYYCVSLSGQDILIGSSTEAFMIFLMYFNSCLNPIIYALFYPWFKKATRIIVTFKILQSNSSEANIL
>LOCXPTAAR33.157.HIT1.TAAR.2R.324.7tm_1.exons2.PVUN01001267.1.Seriola_rivoliana
DELCYPQYHNASCRKAMHSQSEDMILHSLLSCITLFTVVLNLLFVLKFSHFRQLHTSTNLLLLSLGVADFLVGLLQMPAEIHVLGGCWMLGDFICAVNYFSGYLTVSVSVGNMVLISIDRYMAICDPMFYSTKVTLRRVQYCVCLCWIFSGVHSAWILRIFLKQPDMYKACYGECVVVLSYVETSADLFFTFLGPIVVITILYLLVFVVAVSQARAMRSHIAAVTLQRSETVKAKKSELKAARTLGVVIAAFLLCNSPYYCFIVAVENNLIGVSTAGIEIWLLYFNSCLNPVIYVFFYPWFRKSIKHIVTLQILQPGSSEANLM
>LOCXPTAAR34.159.HIT1.TAAR.2R.330.7tm_1.exons2.PVUN01001267.1.Seriola_rivoliana
MGGQLGDELCYPQYHNASCRKAMHSQSEDMILHSLLSCITLFTVVLNLLFVLKFSHFRQLHTSTNLLLLSLAVADFLVGLLQMPAEIHVLGGCWMLGDFICAVNYFLGYLTVSVSVGNMVLISIDRYMAICDPMFYSTKVTLRRVQYCVCLCWIFSGVHSAWILRIFLKQPDMYNACYGECVVVLSYVETSADLFFTFLGPIVVITILYLLVFVVAVSQARAMRSHIATVTLQRSETVKAKKSELKAARTLGVVIAAFILCNSPYYCFIVAAEYNLIGASTAYVELWLLYFNSCLNPVIYVFFYPWFRKSIKHIVTLQILQPGSSEANLM
>LOCXPTAAR35.176.HIT1.TAAR.2R.280.7tm_1.exons1.PVUN01001267.1.Seriola_rivoliana
VLIFSHFRQLHTSANLLLLSLAVTDFLVGFLQMPAAILVFRGCWFLGDFMCAAIYFVGYLIVSVSVGNMVLISIDRYMAICDPMFYSTKVTLRRVKLCVCLCWIFSFVHSSWILRDFLKQPENYKICHGECEVKSSYAEGIVDLVVTFLGPILIIILLYMRVFVVAVSQARAMRSHITNVTLQRSETVKAKKSEMKAARTLGVVVVVFLLCSCPYYSFAVASVNNLVGATSSAIEYWLLYFNSCLNPVIYVFFYPWFRKSIKHIVTLQILQPGSSEANLM
>LOCXPTAAR36.179.HIT1.TAAR.2R.291.7tm_1.exons3.PVUN01001267.1.Seriola_rivoliana
VLTVVLNLLAFVLIFSHFRQLHTTTNLLLLSLAVTDFLVGFLQMPAAILVFRGCWFLGDIMCAAIYFVGYLIVSVSVGNMVLISIDRYMAICDPMFYSTKVTLTRVQLCVCLCWIFSAVHSSWILRDFLKQPENYKLCRGECEVKSSYAEGIVDLVVTFLGPILIIILLYMRVFVVAVSQARAMRSHITTVTLQRSETVKAKKSEMKAARTLGVVVVVFLLCSCPYHSFAVASVNNLVGATSSSIEMCLLYFNSCLNPVIYVFFYPWFRKSIKHIITLQILQPGSSEAILM
>LOCXPTAAR35.180.HIT1.TAAR.2R.280.7tm_1.exons1.PVUN01001267.1.Seriola_rivoliana
VLIFSHFRQLHTSANLLLLSLAVTDFLVGFLQMPAAILVFRGCWFLGDIMCAVIYFVGYLIVSVSVGNMVLISIDRYMAICDPMFYSTKVTLTRVQLCVCLCWIFSFVHSSWILRDFLKQPENYKLCHGECEVINSYAEGIVDLVVTFLGPILIIILLYMRVFVVAVSQARAMRSHITNVTLQRSETVKAKKSEMKAARTLGVVVLVFFLCSCPYYSFAVASVNDLVGATSSPIEIWLLYFNSCLNPVIYVFFYPWFRKSIKHIITLQILQPGSSEANLM
>LOCXPTAAR37.181.HIT1.TAAR.2R.280.7tm_1.exons1.PVUN01001267.1.Seriola_rivoliana
VLIFSHFRQLYTSTNLLLLSLAVTDFLVGFVQMPAAILIFRGCWMLGDIMCAAIYFVGYLIVSVSVGNMVLISIDRYMAICDPMFYSTKVTLRRVQLCVCLCWIFSVVHSSWILRDFLKQPEKYKLCRGECEVKSSYAEGIVDLVVTFLGPILIIILLYMRVFVVAVSQARAMRSHITTVTLQRSETVKAKKSEMKAARTLGVVVVVFLLCSCPYYSFAVASVNNLVGATSSAIENWLLYFNSCLNPVIYVFFYPWFRKSIKHIVTLQILQPGSSEANLM
>LOCXPTAAR38.182.HIT1.TAAR.2R.280.7tm_1.exons2.PVUN01001267.1.Seriola_rivoliana
ILCLLKFTKSLHTTTNLLLLSLAVADFLVGFLEMPAAILIFRGCWILGDFMCGVIYLLGYIVVSVSVGNMVLISIDRYMAICDPMFYSTKVTLRRVQLCVCLCWIFSVLHSSWIMRDFLKQPNRFKLCLGECVVTSSYVEGIVDLVVTFLGPILVITLLYLRVFVVAVSQARAMRSHIAAVTLQRSETVKATRSEIKAARTLGVVVVVFILCCCPFYSFAVAAVNNSVGTSSSAFELWLLYFNSCLNPVIYVFFYPWFRKAIKYIITLQILHPGSSEANL
>LOCXPTAAR39.183.HIT1.TAAR.2R.287.7tm_1.exons1.PVUN01001267.1.Seriola_rivoliana
AISNSVFVLKFSHFRQLHTSTNLLLLSLAVADFLVGFLQMPSEFLLFQGCWIHGDFICGVNYFFGYLIVSVSVGNMVLISIDRYMAICDPMFYSTKVTLRRVQLCICLCWIFSAVHSTWILRDFLKQQHLYDFCYGECLFVSNFAEEIVDLVVTFLGPILVIILLYLRVFVVAVSQARAMRSHIAAVTLQRSETVKAKRSEMKAARTLGVVVVVFLLCSCPYYCVAIAAVNNSIWESSAAIEIWLLYFNSCLNPVIYVFFYPWFRKSIKHIITLQILQPGSSEASLM
>LOCXPTAAR40.184.HIT1.TAAR.2R.290.7tm_1.exons2.PVUN01001267.1.Seriola_rivoliana
LLTVVLNLLVIISISHFRQLHTSTNLFLLSLAVADFLVGFLQMPAEILVFQGCWILGDIMCGVIFFLSYLIVSVSVGNMVLISIDRYIAICDPMFYNTKVTLRRVQLCVCLCWILSAVHSTWILRDFLTKPHLYNFCYGECLFISNYAEEIVDLLVTFLGPILIITLLYMRVFVVAVSQARAMRSHVAAVTLQRSETVKAKKSEMKAARTLGVVVVVFILCSCPYYCVAIAAVSNSIDASSTAFDIWLLYFNSCLNPVIYVFFYPWFRKSIKHIVTLQILQPGSSEANLM
>LOCXPTAAR41.187.HIT1.TAAR.2R.324.7tm_1.exons2.PVUN01001267.1.Seriola_rivoliana
LEEDELCFPQLNNSCRKTMHSYLEATLIYSLLSFITVLTVFLNLLVLIFSHFRQLHTTTNLLLLSLAVADFLVGLLQMPVLLLHIQGCVILGDFICALHYFFAFLVVSVSVGSMVLISIDRYIAICDPMFYSTKVTLRRVQYCVYLCWVFSVVHSSWILRDFLKQPNRLNSCYGECVLAVSYIEGAVDLVVTFLGPILIITLLYMRVFVVAVSQARAMRSHVTAVTLQRSQTVKAKKSEIKAARTLGVVIAVFLLCNSPYYCFAVAAESNMVGATSSAIELWLVYFNSCLNPVIYVFFYPWFRKAIKHIVTLQILQPGSHEVNL
>LOCXPTAAR42.192.HIT1.TAAR.2R.325.7tm_1.exons3.PVUN01001267.1.Seriola_rivoliana
LEEAELCFPQLNTSCRKMMRPHLEDMLIYSLLSCITLLTVVLNLLPLLIFSHFRQLHTSTNLLLLSLSVADFVVGLLQMPVILLQNQGCWILGDLMCAVHYFLGFLIVSVSVGNMVLISVDRYIAICDPMFYSTKVTLKRVQYCVYLCWVFSAVHSSWILRDFLKQPNRFNSCYGDCVVVVSFVEGAVDLVVTFLGPILVITVLYLRVFVVAVSQARAMRSHVTAVTLQRSQTVKAKKSEIKAARTLGVVVAVFLLCNSPYYCFAVAAESNLVGASSAPIEIWLVYFNSCLNPVIYVFFYPWFRKSIKKIVTLKILQSGSSEANL
>LOCXPTAAR43.193.HIT1.TAAR.2R.317.7tm_1.exons2.PVUN01001267.1.Seriola_rivoliana
MQEAVAASCRDHISLHLAVLHLFAHCGSQPAGHHLYLPLQARIYKQLHTSTNLLLLSLAVSDFLVGLLLMPVQILLIRGCWFLGSLICGLFYYSSFILTSASVGNMVLISVDRYVAICDPLCYPTKVTLKRVKFSVCLCWACSVIYNGLILNVFLRHPDTYNSCYGECVVVINFITGVVDVMLTFIGPITVIIILYMKVFVVAVSQARAMRSHIAAVTLQGSVGVTANKSERKAARTLGVVVVVFLICFCPYFSPSLGVQDTLGSVAFSHFVVFLLYFNSCLNPVIYAFFYPWFKRSIKLIVTLQILQPYSCDANIL
>LOCXPTAAR44.196.HIT1.TAAR.2R.327.7tm_1.exons2.PVUN01001267.1.Seriola_rivoliana
LEEVELCFPQLHNASCKKTKRPHFEAIMTYIILSSISLLTATLNLLVIISISHFKQLHTPTNFLLLSLAVSDFFVGLLMFFQIVLIDGCWFLGDIMCVVYLCVAYIITAASVGTMVLISVDRYVAICDPLHYSTKVTQERVQVCVCLCWIGSLVFQSLMVKENLENPGRYISCSGECVVVGNYIAGFADLGLSFLAPVITIIALYTRVFATALSQAHAMRSHKVAVTLQGSVTVTVQKSELKAARTLGIVIVTFMICLCPYYFYVIVLTAQDILLSAKSAAFVICLFYFNSFLNPLIYAFFYPWFRKCLRLIVTFQILQSHSCEANI
>LOCXPTAAR45.197.HIT1.TAAR.2R.327.7tm_1.exons2.PVUN01001267.1.Seriola_rivoliana
LEKVELCFPQLHNASCKKTKRPHFEAIMTYIILSSISLLTATLNLLVIISISHFKQLHTPTNFLLLSLAVSDFFVGLLMFFQIVLIDGCWFLGDIMCVVYLYVAYIITAASVGTMVLISVDRYVAICDPLHYSTKVTQERVQVCVCLCWIGSLVFQSLMVKENLENPGRYISCSGECVVVGNYIAGLADLGLSFVAPVITIIALYTRVFATALSQAHAMRSHKVAVTLQGSVTVTVQKSELKAARTLGIVVVTFMICLCPYYFYVIVVTAQDILLSAKSAAFVICLFYFNSFLNPLIYAFFYPWFRKCLRLIVTFQILQSHSCEANI
>LOCXPTAAR46.82.HIT1.TAAR.2R.334.7tm_1.exons1.PVUN01001145.1.Seriola_rivoliana
SDLSQDQHCFPGYNASCVMAQFSVGARISLYLLFASGILVTVLGNGVVIVSIGHFKQLQNPTNVLVLSLALADLLVGVIVMPFSAIRTVHGCWFYGDDFCQLHSSFDMFLTTVSIFHLVCIAVDRQQAICNPLHYSRKITMSVACIMVYVSWVLAALFSYGLLYSKANVAGLEEYMVSINCLGSCYLLFNPLWGILDSITAFFFPCTVMICLYTKIFIVAKEHVRKIGDMSHCSSDRGRGGLVKQSEHKAAKTLAIVLGAFILCWMPFFINSIIDAYTGFITPAAVFEAFVWLGYFNSTLNPVIYAFFYPWFKKCFYLIVSLKIFDPHSSTVKV
>LOCXPOra1.8.HIT1.Ora.2R.302.V1R.exons1.PVUN01001317.1.Seriola_rivoliana
MSSEQFVRGMLYLSLTVVGVPGNTVVILAFLLLLHQENRLLPADAIILHLACANLLVVGVRCLLETLASFRLANIFGDIGCKAVIFVYRTSRSLSIWLTFVLSAYQCLSIAPPGSRWASARAFVAHYLGFVFLFLWLLNTCMSSAAILFSFDRQNNSTLTNHGINVEFCYVHFPSKLSKQANGAAQVGRDVVPMALMTLASLIILVFLYKHSQQVKGLRSSSGVSGGGSSGAEQRAAKAVVALVTLYVVLYGVDNGLWVYTLTVRKTMSSSLISDLRIFFSSLYAALSPVVIIVSNKKVNGR
>LOCXPOra2.9.HIT1.Ora.2R.313.V1R.exons1.PVUN01001317.1.Seriola_rivoliana
MDLCVTIKGVSFLLQTGMGILGNTVVLLAYGHIIYTEPKLLPVDMILCHLAFANLLLLLTRCVPQTMTVFGLRDLLNDPGCKVVIYAYRIGRALSVCITCMLSVFQAVTIAPAGPRLSRLKPALPSLVLPTFAGLWLLNMAICIAAPFFSMAPRNGTVPAFTLNLGFCHVDFRDNLSYVINGVAVSGRDFAFVALMVGSSGYILLLLHRHSRQVRGIRRSQGGGAETRAAKTVVTLVVLYVVFFGIDNVIWIYMLTVAKVSPVVADMRVFFSSCYASLSPYFIISSNKKVKAKILCASEQDRPSADTQESNDK
>LOCXPOra3.10.HIT1.Ora.2R.305.7tm_1.exons1.PVUN01001338.1.Seriola_rivoliana
MDDFSVNLMVLRVIISCIGLVGNVFLILSTIQTKFSRVKSFELFLLGLAVANLEEILIVNIYDIVIHEISSSITNTWMCRSLKFLTVFGETTSILFTVLISIFRYQKLRDASTRVNLPICMDSIRSALMVSGVCVIFSVLFSLPILVMHLQSPAGNNTRNTVGCPPDFFQCSRNHCPKLNRFYKYVFLMICNLLPLIIVTATGCLIINVLLSQRKTVTPGVNVSGSSQSSRKSKGLGFQRSTVAVLAAMGLFQVDWTLYLIFHLSFSPTDFPFWAEMEFFISISYTSISPYVYGIGNNLFNLKNC
>LOCXPOra4.6.HIT1.Ora.2R.369.7tm_1.exons2.PVUN01001294.1.Seriola_rivoliana
MSEVLTVDAILFGLLVFSGILGNILVIHVVFQSASESPARRLPPSDTILVHLSLANLLTSLFRTVPIFVSDLGLNVSLSPGWCRVFMLLWVWWRAVGCWVTLALSVFHCTTLKRQHVAFGPLAQQRERRRVWIILALVWGANLAFSIPALVYSTHVHGNATVELMVISCTTRPLLGCIWEFPSEQQGSAFASTSLALNEVLPLVLMVFTNLATLHALAKHIRAVTSGGESGGTHGELDKHVSTERKAANVIMSLVSLFVVCWALQVAAVTYYNHDGGHHAEGLLTVAHFSASLFVGFSPMVVALGHGKLRRRITNMIVGCSKDLKCASEDTDQGSKSPKTKGKKEEQTISVVQQERKVIKVEEKGKASK
>LOCXPOra5.7.HIT1.Ora.2R.331.TAS2R.exons4.PVUN01001294.1.Seriola_rivoliana
MSNTMEQDEDETLVGMGLRVSVSPTQLSFYVILVTLGILGNAIVIGVIGKSVFMDRGGGRNSDIIIINMALSNVLVSVMRNTLLVISDMGLELYSSKEWCQFLMGVWVWLRSVNVWSTLFLSAFHLQTLRRVAPAIGNVHGPRGAPKLLLSLGFIWLLNFIYSIPAYVFSTNGGVNTTETLMLVSSTTRPLLGCVWNFPSSHSGLAYATTSMVIHESVPIILMAFTNLGSLYTLYTHGSSRSTVQDAPVIKRVPAERRAAKVILGLIMLFIASWGTSIISVNYYNYNRGGAAEFLLVIARFANIIFIAMSPVVLAVGHRRLRSFVKSLLSH
>LOCXPDreOlfCb1.244.HIT1.OlfC.1R.784.ANF_receptor.exons7.PVUN01001338.1.Seriola_rivoliana
CDDAHSICGAHAPGDVVIGIMLPCHHKVKGINERIRPENFLCSDFDLQSFLKSLAIIHEIEEINASGFLPGVHLGYMLCDTCSYASKALQDVGHMLEVNNSLDVKCDYTDFRPTVKIILGALYSEESIALARLLNVYMVPLLSATSSSPELSDKLRYPVFLRTIPSDSHQTKAVAKLLHHYNWNWVGVVYGDDDYGKAAYESFLKDAEANDVCVAYRKVLPHNLDDSDLREGIEQVAQQIRSSSAQVVLLILKRSLVEVLFKEMIRTNTSRIWIASDVWSRSWSLAQIDDINKVGDILGFTFVASKSESFDNYLKNLTATPGGYNYFIEEYKNLRFNCSSECFSNNPPSHSVDTSETFLSKVAVWAVANALKKLLKCNSSSCSGEINFPPWELLQELKKVNFTFDNQNFYFDKNGDFVNGYDLIIWEKYGQHRRFRRIGKYHVLRQQVELDVGSFTWLSTGNNTSRCSASCPRGWVKKILNVSCCYNCTQCAEGTYSDGPDFNACKKCPNGTWSLKGWDHCKPRWDSYIRWSDPHPITQLSAAAFGIFLLLVIFIIFLVYRDSLPMKRAEVRLSIVMMAGLAVSFASVMCYMGRPSVHLCRARQVMYAMGFTLCVSSILVKAYRTFLVFLPFGQIVNRRLHKCYNPPVIVTVITTLQGIICLLWMILDSPHVSYIPPSPQSMKNLIQCSEGDTYIGFATMLSYIALLAFIGFLLAYKGRKVPHEFSETGYIIFSMLMYLFVWVCFIPIYITNRERGTPTQASAILVSSYGIIFCHFLPKCYEAL
>LOCXPOlfC1.203.HIT1.OlfC.2R.848.ANF_receptor.exons6.PVUN01001297.1.Seriola_rivoliana
LAATAPGDIIIGGIFPVHTTVEKRKDGSYEPYPLPCIKFKKKALDMVLAMINAIEVMNKSPLLTELNVTLGYRILDSCADVSTTLRATADFMGREGSNTSTSRQPIMAVIGPSHSGTTIAMARQLTLRMIPQISFSATAVTLSDKTRYPAFMRTVPNDKHQTAAMVRLIKTYDWNWVGIITSDGEYGRSALELFVTQALKNKICVAFSSVLPNPENSPDFKNDIKQAARAIRTNINAKVIVSFARTDQMTLLYQELKDQTLREGKEVDSMRRVWLASDSWSSSSSVTGNLTLKDIGDVVGFTFKNGNVSSLIEYLNRLEAAGHKHTGNNSFLQEFYQQLNNSNFSTDAELVSEAVRVLKKEINNDTVFSLEMALSAIAHAVASVCRSRDCKTPGSVQPWEVLEALKKQGFKYGGKSYNFNEEGDLLLGYDMNLWRSDGREIHINEVVAEYDLLTNNFTYTNHSTTQQLDIKSKCSNSCVPGEIKKTAEGQHTCCYECINCTANHYSNETDMDQCLRCDTETEWSSERSSVCTPKTLTYFSWDDSFAVALVTFTALGIVLVLMVSALFLHQRDTPVVKAAGGPLSQVVLFSLIVSYISAMLFVGQPNSPQCKARQVLFGISFTLCVSCILVKTLKILLAFQFNPELQEVLRRFYRPYVIVSIIVALQIVICVCWMVLDGPVEMILSNANSNIRLEQCAEGSVVAFWMMLGYIAILAFVCFVCAFKVRRLPQDYNEARFITFSMLLYLISWLIFIPVYKTSPGKYQSAVEMVIILISNYGILSCHFFPKCYIILFKKEKNTKSAFRKNLYEYSNKTSDCVSVSGCSGSEFQSSSQLVTISALSLSVSADH
>LOCXPOlfC2.87.HIT1.OlfC.2R.902.ANF_receptor.exons11.PVUN01001324.1.Seriola_rivoliana
WLLTQWPSSAISLLLLSVVGRQTGVEVVQAVVCSRWGAPNNKSLWQDGDVVIGGIFNLYYIPSPVEKDFIKLPHYEPCTGLDLESLKYMYAMAFAVEEINRNSTLLPGVKLGYRIVDGCSRYPWALQVALSLVGGDKRSCSLAASMPHSASYEQSGETSMACQPIPLLIGASSSTTGIILSRILGPLSVPVISYMASCPCLSDRLKFPNFFRTIPSDIYQARAMARLAIRFHWTWIGAVLVNNDYGHLAIQVFQEEVQGKGVCLEFIETVHRETIMRDARRTALTIQASTARVILIFCWYTDAKKIFLELAKINVTDRQFLASEAWSTSDDLLQDLAISKVASGVLGVAIKSSTIPGFESYLRNLHPVRRPDDEFLREFWEKEFGCSPGDTPSFSYFSSPLKAKSDHPSDVSSLAKESLQKASLLPCSGIESLDGVQHPFTDTSQLRVAYNVYLAVYAAAHALHSLLSCPNRDSPLRNISTCSSPNHIKPIELLQQLNKVNVTTPQGEMFYFQGADIPAQYDLVNWQNTPEGPLKLVLIGRVDGFDVHLNESAIQWSTGSSQVPVSVCSESCPPGTRMATRKGEPVCCFDCIPCAEGEISNKTGSPHCERCPSAFWSNAKRTACIPRQLDFLSFNETLGITLTTAAVSGATVTTAVFVVFVCYRQTPMVRANNSELSFLLLLSLKLCFLCSLVFIGRPSVWACRFQQAAFGISFVLCVSCLLVKTMVVLVVFRSARPGAEALMKWFGPGQQRGSVCLFTCIQVIICAIWLSLSPPVPQQDLGFQGSKVTLKCAMASVVGFSLVLGYIGLLACTCLLLAFLARKLPDNFNEAKLITFSMLIFCAVWVAFVPAYVSSPGKYVVAVEIFAILASSYGLLLCIFAPKCFIILLRPEKNTKKYLMAR
>LOCXPOlfC2.88.HIT1.OlfC.2R.897.ANF_receptor.exons11.PVUN01001324.1.Seriola_rivoliana
SLFSWLFTLWPCSTPSLLLLGFMGRQLGLRVGLQVVQTVTCSRLGTSIDQGLFQDGDVVIGGLFSLYYKPPAIDHDFTQLPDYKSCTGLENLPLQYIYAMVFALEEINHSATLLPGVKLGYHIHDSCAIPLWALQATLSLVGGDSTSCNSAAQLKYSAGYGAGIGQRRGDLPVPLIIGGDSSVTAKILSRILGPLSVPLMSYTASCPCLSDRRQFPNFFRTMPSDIYQARAVAHLAIHFNWTWIGAVVANNDYGLMAIKIFQEETQGRGVCLAFVETLQRENIMSDARRAALTIQASTAQVILIFTWYTDVRELFLQLTKINVTDRQFLASEAWSTSGDLLQNPSTSKVASGVLGVAIRSSPIPGFENYLRNLNPFRRPDERFLREFWEKMFACSPGATPFSSYTTSPSHGSKLLQKTSLPLCNGTESLERVQNLFTDTSQLRVTYNVYLAVYAAAHALHNLLSCPDSNNPPGNNSCSYPKHIKPIEVLQYLNNLNFTTPQGEMFYFQGADIPAKYDLVNWQNTPKGQLKLVLIGRVDGFDLHLNESAIQWSTGSSRVPLSVCSESCRPGTRMATRKGEPVCCFDCIPCAEGEISNKTDSPHCERCPSEFWSNDEQTACIPRQLDFLSFNETLGITLTTVAVSGATVTTAVFVVFLHYRQTPMVRANNSELSFLLLLSLKLCFLCSLVFIGRPSVWACRFQQAAFGISFVLCVSCLKVKTIVVLAAFRSARPGAEALMKWFGPGQQRGSVCLFTCIQVIICIIWLSLSPPVPQPDFDIPGLKVTLKCAMASVVGFSLVLGYIGLLACTSLLLAFLARKLPDNFNEAKLITFSMLIFCAVWVAFVPAYVSSPGKYAVAVEIFAILASSYGLLFCIFAPKCFIILLRPEKNTKKHLMAR
>LOCXPOlfC2.91.HIT1.OlfC.2R.910.ANF_receptor.exons11.PVUN01001324.1.Seriola_rivoliana
SMSMWLITLWPRSAPSLLLVGLLGRQLGLRVGLQDVQTVACSRWGAPRSQGLFQDGDVVIGGLFIMHYQPPATEHDFTQLPHYKPCSGLDHAPLQYVYAMVFAVEEINHSTMLLPGVKLGYHIFDSCGQVPWALPAALSLVGGGSTSCYSTEVPDFSAGYGEEIEDRGGDQAVPLIIGGASSVTAQILSSTLGQLSVPLISYLASCPCLSDRLRYPNFFRTIPSDIYQARAVAHLAIHFNWTWIGAVVANNDYGLMAIKIFQEETQGRGVCLAFVETLQRENIMSDARRAALTIQASTARVILIFTWYTDVRELFLQLTKINVTDRQFLASEAWSTSGDLLQNPSTSKVASGVLGVAIRSSSIPGFENYLKNLHPIHHPGDEFLREIWEAEFGCIPWATPLFSYVTTTKWPSYPSNNITSSPAMSVLKASLSPCNGTESLERVQNLFTDTSQLRVTYNVYLAVYAAAHALHNLLSCPDSNSPSGNNSSTCSSPNNIKPTELLQYLNNVNFTTPQGEMFYFQGADIPPKYDLVNWQNTPEGPLKLVLIGRVDGFDLHLNESAIQWSTGSSQVPISVCSESCPPGTRMASRKGEPVCCFDCIPCAEGEISNKTDSPHCERCPLEFWSNDEQTACIPRQLDFLSFNETLGITLTTFAVSGATVTIAVFVVFLYYRQTPVVRANNSELSFLLLLSLKLCFLCSLVFIGRPSVWACRFQQAAFGISFVLCVSCLQVKTIVVLAAFRSARPGAEALIRWFGPGQQRGSVCFLTCIQVIICAIWLSLSPPVPQRDLGFQGLKITLECAMTSVVGFSLVLGYIGLLACTCLILAFLARKLPDNFNEAKLITFSMLIFCAVWVAFVPAYVSSPGKYTVAVEIFAILASSYGLLFCIFAPKCFIILLRPEKNTKKHLMAR
>LOCXPOlfC3.94.HIT1.OlfC.2R.877.ANF_receptor.exons9.PVUN01001324.1.Seriola_rivoliana
MWTFLDANLLLLMLLCSYFSSAVSSPLYSSSCQLQGQFHLNGMHKAGDVVLGGLFEIHFFSTHPDLSFMSEPQQPTCHGFDVLGFKQAQTMAFAIDEINRNSHLLPNVTLGYSVYDNCLQLGIGFRAALSLTSGLEEQVTLHETCVGTPPVLGIVGDSSSTRSIAISNVLGLYRVPMVSYFATCSCLSDRQKFPSFFRTIPSDAFQVRAMIQILKYFGWTWAGLLISDDDYGLHAARSFQTDLGPSGGGCLAYLEVLPWSDNPAELRRIVDVMKKSTAHVVIVFAHESHMIDLMEEVVRQNVTGLQWIASEAWTSAAVLQTPHLMPYLGGTLGIAIRRGEIPGLREFMLEIRPDLHHNNSYGNNMVNQFWEYTFRCRFAPPAAGWVEAGGALCTGHENLDNMETEFLDILNLRPEYNVYKAVYALAYALDDMMQCEPGRGPFSRNSCAYLQRLEPWQLVYYLEKVNFTTSFGDQVSFDENGDVLPIYDIMNWQWLPDGRIKVQNVGEVKKSALKGEELTLDEDKIFWNFESKEPPRSVCSESCPPGTRMARKKGEPECCFDCIPCSEGKISNKTDSMECTSCPEDFWSNPQRDHCVPKKTEFLSYHEPLGICLTTASLLGTFICAVVLGIFIYHRKTPIVRANNSELSFQLLLSLKLCFLCSLLFIGRPKLWTCQLRHAAFGISFVLCVSCILVKTMVVLTVFKASKPGGEASLKWFGAVQQRGTVLVLTSIQAAICTAWLVSASPAPHKNTQYHNDKIVYECVVGSTIGFAVLLGYIGLLAILSFLIAFLARNLPDSFNEAKLITFSMLIFCAVWVAFVPAYISSPGKYADAVEVFAILASSFGLLLALFGPKCYIILLRPERNTKKAIMGRGTES
>LOCXPOlfC4.97.HIT1.OlfC.2R.868.ANF_receptor.exons9.PVUN01001324.1.Seriola_rivoliana
MLLMLLCSYFSSAVSSPLYSSSCQLQEQFHLNGMHKAGDVVLGGLFQIHFFSTYPGLSYTSEPQQPTCHGFDVLGFRQAQTMAFAIDEINRNSHLLPNVTLGYSVYDNCLQLGIGFRAALTLTSGLEEQVTLHETCVGTPPVLGIVGDSSSTRSIAISTVLGLYRVPMVSYFATCSCLSDRQKFPSFFRTIPSDAFQVRAMIQILKYFGWTWAGLLISDDDYGLHAARSFQTDLGPSGGGCLAYTEILPWGDNPAEFRRIVDLMKISTAHVVIVFAHESHMIDLMKEVVRQNVTGLQWIASEAWTSASVLQTPHLMPYLGGTLGIAIRRGEIPGLREFMSQIYPDLHHNNSYGNNVVNQFWEYTFKCRFAPPPAGWVEAGGALCTGHEDVENVESEFLDISNLRSEYNVYKAVYALAYALDDMMQCEPGRGPFSGNSCAYLQRLEPWQLVYYLEKVNFTTPFGDQVSFDENGDVLPIYDIMNWLWLPDGRIKVQNVGEVKKSALKGEELTLDEDKIFWNFESKEPPRSVCSESCPPGTRMARKKGEPECCFDCIPCSEGKISNKTDSMECTSCQEDFWSNPQRDHCVPKKTEFLSYHEPLGICLATISLLGAFMCALVLCIFIYHRQTPIVRANNSELSFQLLLSLKLCFLCSLLFIGRPKLWTCQLRHAAFGISFVLCVSCILVKTMVVLAVFKASKPGGEASLKWFGAVQQRGTVLVLTSVQAAICTAWLVSASPAPHKNTQYHNDKIVYECVVGSTIGFAVLLGYIGLLAILSFLLAFLARNLPDSFNEAKLITFSMLIFCAVWVAFVPAYISSPGKYADAVEVFAILASSFGLLLALFGPKCYIILLRPEKNTKKAIMGRRTES
>LOCXPOlfC5.103.HIT1.OlfC.2R.874.ANF_receptor.exons9.PVUN01001324.1.Seriola_rivoliana
MWTFLDTNLLLLMLLCSYFSSAVSSPLYSSSCQLQGQFHLNGMHKAGNVVLGGLFQIHFFSTHPDLSFTSKPQQPTCHGFDVLGFKQAQTMAFAIDEINRNSHLLPNVTLGYSVYDNCLQLGIGFRAALSLTSGLEEQVTLHETCVGTPPVLGIVGDDASSHSIAISTVLGLYRVPMVSYFSTCSCLSDRQKFPSFFRTIPSDAFQVRAMIQILKYFGWTWAGLLISDDDYGLHAAQSFLSDLGPSGGGCLAYTEILSWGDNPAELRRIVDVMKKSTARVVIAFVHESHMIDLMEEVVRQNVTGLQWMASEAWTSASVLQTPHLMPYLGGTLGIAIRRGEIPGLREFLLQIRPDLHHNNSYGNDVVNQFWEYTFKCRFAPLPAGWMEAGGELCTGHEDLGNVETEFLDILNLRPEYNVYKAVYALAYALDDMMQCESGRGPFSGNSCGNLQRLEPWQLVYYLEKVNFTTPFGDQVSFDENGDALPIYDILNWLWLPDGRIEVQTVGEVKKSAFKGEELTLHEDKIFWNFESKEPPRSVCSESCPPGTRMARKKGEPECCFDCIPCSEGKISNKTDSMECISCPEDFWSNPQRDHCVPKKIDFLSYHEPLGICLTATSLLGTFICAVVLGIFIYHRKTPIVRANNSELSFQLLLSLKLCFLCSLLFIGHPRLWTCQLRHAAFGISFVLCVSCILVKTMVVLAVFKASKPGGEASLKWFGAVQQRGTVLVLTSVQAAICVAWLVSSSPAPHKNTQYHNDKIVYECVVGSTIGFAVLLGYIGLLAILSFLLAFLARNLPDNFNEAKLITFSMLIFCAVWVAFVPAYISSPGKYADAVEVFAILASSFGLLVALFGPKCYIILLRPERNTKKAIMGRG
>LOCXPOlfC6.106.HIT1.OlfC.2R.865.ANF_receptor.exons9.PVUN01001324.1.Seriola_rivoliana
VLMLLYSYFSSAAISDQFSSSCQLQGQFHLNGMHKAGDVVLGGLFEIHFFAVYPELSFTSEPQQPTCDGFDVLGFTQAQTMAFTVDEINRNSHLLPNVTLGYSLYDNCNQLGIGFRAALSLTSGLEEQVTLHETCVGTPPVLGIVGDDSSTRSIAISNVLGLYRVPMVSHYSTCSCLSDRKKFPSFFRTIPSDAFQVRAMIQILKHFGWTWAGLLISDNDYGLHAARSFQSDLGPSGGGCLAYTEILPWTDNPAELRRIVDVIKKSTARVVIVFAHEGHMIDLMEEVVRQNVTGLQWMASEAWTAAAVLQTPHLMPYLGGTLGIAIRRGEIPGLREFMLEIRPDLHHNNSYGNNMVNQFWEYTFQCRITPPPAGWVEAGGALCTGHENLENVETEFLDILNLRPEYNVYKAVYALAYALDEMMQCKPGRGPFSGHSCGNLKRLEPWQLVYYLEKVNFTTPFGDEVSFDENGDALPIYDIMNWQWLPDGRIKVQNVGEVKKSAFKGEELTLDEDKIFWNFESKEPPRSVCSESCPPGTRVARKKGEPECCFDCIPCSEGKINNKTDSMECTSCPEDFWSSPQRDHCVPKKIEFLSYHEPLGICLTATSLLGTFICAVVLGIFIYHRKTPIVRANNSELSFQLLFSLKLCFLCSLLFIGRPRLWTCQLRHAAFGISFVLCVSCILVKTMVVLAVFKASKPGGEASLKWFGAVQQRGTVLVLTSVQAAICVAWLVSSSPAPYKNTQYHNDKIVYECVVGSTIGFAVLLGYIGLLAILSFLLAFLARNLPDNFNEAKLITFSMLIFCAVWVAFVPAYISSPGKYADAVEVFAILASSFGLLMALFGPKCYIILLRPERNTKKAIMGRGT
>LOCXPOlfC7.108.HIT1.OlfC.2R.865.ANF_receptor.exons9.PVUN01001324.1.Seriola_rivoliana
LLIMLYTCFSSAVSSSLYFSSCRLQGQFNLNGMHKAGDVALGGLFGIHYFSTHPDLSFTSEPQQPTCHGFDVLGFKQAQTMAFTVDEINRNSHLLPNVTLGYSLYDNCNTLGIGFRAAFSLASGQEEQVTLHETCVGTPPVLGIVGDDSSTRSIAISNVLGLYRVPMVSYFSTCSCLSDRQKFPSFFRTIPSDAFQVRAIIQILKYFGWTWAGLLISDNDYGLHAARSFQSDLGPSGGGCLAYLEVLPEGDDPAEIRRIVNVMKKSTARVVIVFAHEGHIINLMEEVVKQNVTGLQWMASEAWTSSTTLQTPHLMPYLGGTLGIAIRRGEIPGLREFFLQIRPDLHHNNSYRNNMVSQFWEYTYHCRFAPPPAGWVEAGGALCTGQENLENMETEFLDILNLRPEYNVYKAVYALAYALDDMMQCKPGRGPFSGNSCGNLQRLEPWQLVYYLQKVNFTTPFGDQVSFDENGDVLPIYDIMNWLWLPDGRITVQNVGEVKKSALKGEELTLDEDKIFWNFESKEPPRSVCSESCPPGTRMARKKGEPECCFDCIPCSEGKISNKTDSMECISCPEDFWSSPQRDHCVPKKTEFLSYHEPLGICLTVTSLLGTIICAVVLGIFIFHRKTPIVRANNSELSFQLLFSLKLCFLCSLLFIGHPRLWTCQLRHAAFGISFVLCVSCILVKTMVVLAVFKASKPGGEASLKWFGALQQRGTVFTLTCIQAVICTAWLVSASPAPYKNTQYHKDKIVYECVVGSTIGFAVLLGYIGVLAILSFLLAFLARNLPDNFNEAKLITFSMLIFCAVWVAFVPAYISSPGKYADAVEVFAILASSFGLLVALFGPKCYIILMRPERNTKKAIMGRGT
>LOCXPOlfC8.111.HIT1.OlfC.2R.872.ANF_receptor.exons9.PVUN01001324.1.Seriola_rivoliana
MGVFLDTNFLLLMILFSYVSSALSSPLYSSCRLQGQFHLNGIHKAGDVVLGGLFEMNFFSTHPDLSFTSEPQQPTCHGFDVIGFRLAQTMAFATEEINRNSNLLPNVTLGYSVYDNCNTLGIGFRAALSLASGLEEQVTLHKTCVGTPPVLGIVGDSSSTRSIAISTVLGLYRVPMVSYFSTCSCLSDRQKFPSFFRTIPSDAFQVRAMIQILKYFGWTWAGLLISDDDYGLHAAQSFQTDLGPSGGGCLAYTEILPWSHNPAELRRIVDVMKKSTARVVIVFAHEGHMIDLMEEVVRQNVTGLQWMASEAWTSASVLQTPHLMPYLGGTLGIAIRRGEIPGLREFLLQIRPDLHHNNSYGNNMVNQFWEYTFKCRFAPPPAGWVEAGGALCTGQENLENVETEFLDISNLRPEYNVYKAVYALAYALDEMLQCEPGRGPFSGHSCGNLQGLEPWQLVYYLQKVNFTTPFGDQVSFDENGDVLPIYDIMNWQWLPDGRIKVQNVGEVKKSALKGEELTLDEDKIFWNFESKEPPCSVCSESCPPGTRMARKKGEPECCFDCIPCSEGKISNKTDSMECTSCPEDFWSSPQRDHCVPKKTEFLSYHEPLGICLTTTSLLGTFTCAVVLGIFIYHRRTPIVRANNSELSFQLLLSLKLCFLCSLLFIGRPRLWTCQLRHAAFGISFVLCVSCILVKTMVVLAVFKASKPGGEASLKWFGALQQRGTVFTLTCFQAAICTAWIVSASPAPHKNIQYHNDKIVYECVVGSTVGFAVLLGYIGLLAILSFLLAFLARNLPDNFNEAKFITFSMLIFCAVWVAFVPAYISSPGKYADAVEVFAILASSFGLLVALFGPKCYIILMRPERNTKKAIMGR
>LOCXPOlfC9.115.HIT1.OlfC.2R.873.ANF_receptor.exons9.PVUN01001324.1.Seriola_rivoliana
MRAFLDTTLVLPMLLYSCLSSAASSPLYSSSCRLHRRFHLNGMHKAGDVVLGGLFEMHFAPTYPDLSFTSEPQQADCHGFDVLGFRQAQTMAFAIDEVNRNSHLLPNVTLGYSLYDNCNQLGIGFRAALSLTSGQEEQVTLHETCVGTPLVLGIVGEDSSTRSIAISTVLGLYRVPMVSYFSTCSCLSDRQKFPSFFRTIPSDAFQVRAMIQILKHFGWTWAGLLISGNDYGLHAARSFQTDLSPSGGGCLAYLEILPEGDDPVEIRRIVDVMRKSTARVVIVFAHESQMINLMEEVVRQNVTGLQWMASEVWTLASVLQTPHLMPYLGGTLGIAIRRGEIPGLREFLLQIRPDLHHNNSYGNDVVNQFWEFTFQCRFAPPPAGWVEAGGALCTGHEDLENVETEFLDILNLRPEYNVYKAVYALAYAIDDMLQCEPGRGPFSRNSCGNLQRLEPWQLLYYLEKVNFTTPFGDQVSFDENGDVLPIYDIMNWLWLPDGRIKVQNVGEVKTSALKGEELTLDEDKIFWNFESKEPPQSVCSESCPPGTRMARKKGEPECCFDCIPCSEGKISNKTNSVECTSCPADFWSSPQRDHCVPKKIDFLSYHEPLGICLTVTSLLGTFFCAVVLGIFIYHRRTPIVRANNSELSFQLLFSLKLCFLCSLLFIGRPRQWTCQLRHAAFGISFVLCVSCILVKTMVVLAVFKASKPGGGASLKWFGAVQQRGTVLVLTSVQAAICTAWLVSSSPVPHKNTQYHNDKIVYECVVGSTIGFAVLLGYIGLLAILSFLLAFLARNLPDNFNEAKLITFSMLIFCAVWVAFVPAYISSPGKYADAVEVFAILASSFGLLVALFGPKCYIILLSPERNTKKAIMGR
>LOCXPOlfC10.117.HIT1.OlfC.2R.874.ANF_receptor.exons9.PVUN01001324.1.Seriola_rivoliana
MRAFLDTTLVLPMLLYSCLSSAASSPLYSSSCRLHRRFHLNGMHKAGDVVLGGLFVMHFAPIYPDLSFTSEPQQADCHGFDVLGFRQAQTMAFAIDEINRNSNLLPNVTLGYSLYDNCNQLGIGFRAALSLTSGQEEQVTLHETCVGTPLVLGIVGEDSSTRSIAISTVLGLYRVPMVSYFSTCSCLSDRQKFPSFFRTIPSDAFQVRAMIQILKHFGWTWAGLLISGNDYGLHAARSFQTDLSPSGRGCLAYTEILTEGNDPAEIRRIVDVMRKSTARVVIVFAHYSEMINLMEEVVRQNVTGLQWMASEAWTLASVLQTPHLMPYLGGTLGIAIRRGEIPGLREFFLQIRPDLHHNNSYGNDVVNQFWEFTFQCRFAPPPAGWVEAGGALCTGHEDLENVETEFLDTLNLRSEYNVYKAVYALAYAIDDMLQCEPGRGPFSGNSCGNLQRLEPWQLLYYLEKVNFTTPFGDQVSFDENGDVLPIYDIMNWLWLPDGRIKVQNVGEVKTSALKGEELTLDEDKIFWNFESKEPPRSVCSESCPPGTRMARKKGEPECCFDCIPCSEGKISNKTDSMECTSCPEDFWSSPQRDHCLLKKIDFLSYHEPLGICLTATSLLGTFVCAVVLGIFIYHHRTPIVRANNSELSFQLLFSLKLCFLCSLLFIGHPRLWTCQLRHAAFGISFVLCVSCILVKTMVVLAVFKASKPGGGASLKWFGVLQQRGTVLVLTSVQAAICTAWLVSSSPAPHKNTQYHNDKIVYECVVGSTIGFAVLLGYIGLLAVLSFLLAFLARNLPDNFNEAKLITFSMLIFCAVWVAFVPAYISSPGKYADAVEVFAILASSFGLLVALFGPKCYIILLRPERNTKKAIMGRG
>LOCXPOlfC11.119.HIT1.OlfC.2R.874.ANF_receptor.exons9.PVUN01001324.1.Seriola_rivoliana
MRAFLDTTLVLPMLLYSCLSSAASSPLYSSSCRLHRRFHLNGMRKPGDVVLGGLFEMHFGPIYPDLSFTSEPQQPDCHGFDVLGFRQAQTMAFAIDEVNRNLHLLPNVTLGYSLYDNCDQLGIGFRAALSLTSGQEEQVTLHETCVGTPLVLGIVGEDSSTRSIAISTVLGLYRVPMVSYFATCSCLSDRQKFPSFFRTIPSDAFQVRAMIQILKYFGWTWAGLLISDDDYGLHAARSFQTDLSPSGGGCLAYTEILTEGNDPAELRRIVDVMKKSTARVVISFVHDNQMINLMEEVVRQNVTGLQWIASEAWTLASVLQTPHLMPYLGGTLGIAIRRGEIPGLREFLLQIRPDLHHNNSYGNDVVNQFWEFTFQCRFAPPPAGWVEAGGALCTGHENLENVETEFLDILNLRPEYNVYKAVYALAYAIDDMLQCEPGRGPFSGNSCGNLQRLEPWQLLYYLEKVNFTTPFGDQVSFDENGDVLPIYDIMNWLWLPDGRIKVQNVGEVKTSALKGEELTLDEDKIFWNFESKEPPRSVCSESCPPGTRMARKKGEPECCFDCIPCSEGKISNKTDSMECTSCPEDFWSSPQRDHCLLKKIDFLSYHEPLGICLTATSLLGTFVCAVVLGIFIYHHRTPIVRANNSELSFQLLFSLKLCFLCSLLFIGHPRHWTCQLRHAAFGISFVLCVSCILVKTMVVLAVFKASKPGGEASLKWFGALQQRGTVLVLTSVQAAICTAWLVSASPAPHKNTQYHNDKIVYECVVGSTIGFAVLLGYIGLLAVLSFLLAFLARNLPDNFNEAKLITFSMLIFCAVWVAFVPAYISSPGKYADAVEVFAILASSFGLLVALFGPKCYIILLRPERNTKKAIMGRG
>LOCXPOlfC12.122.HIT1.OlfC.2R.863.ANF_receptor.exons9.PVUN01001324.1.Seriola_rivoliana
LLMLLYSCFSPAVPSPLYSSSCRLQGQVHLNGMHKAGDVVLGGLFEMNFFSTYSELSYTSEPQQPTCHGFDVLGFKQAQTMAFAIDEINRNSNLLPNVTLGYSVYDNCNKLGIGFRAALSLVSGLEEQVTLHETCVGTPPVLGIVGDDSSTRSIAISTVLGLYRVPMVSYFSTCSCLSDRQKFPSFFRTIPSDAFQVRAMIQILKHFGWTWAGLLISDNDYGLHAARSFQTDLSPSGGGCLAYLEILPEGDDPAELRRIVNVMKKSTAHVVIVFAHEGHIINLMEEVVRQNVTGLQWMASEAWSSSAMLQTPHLMPYLGGTLGIAIRRGEIPGLREFMLQIRPDLHHNNNGNKMVNQFWEYTFQCRFAPPPEGWVEAGGALCTGHEDLENVETEFLDILNLRPEYNVYKAVYALAYALDDMLHCEPGRGPFNKNSCGNLQRLEPWQLAYYLEKVNFTTPFGDQVSFDENGDVLPIYDIMNWLWLPDGRIKVQNVGEVKKSALKGEELTLDEDKIFWNFESKEPPWSVCSESCPPGTRMARKRGEPECCFDCIPCSEGKISNKTDSMECTSCPEDFWSSPQRDHCLPKKIDFLSYHEPLGICLTVTSLLGTFICAVVLGIFIYHRRTPIVRANNSELSFQLLLSLKLCFLCSLLFIGHPRHWTCQLRHAAFGISFVLCVSCILVKTMVVLAVFKASKPGGEASLKWFGVLQQRGTVLVLTSVQATICTAWLVSSSPAPHKNTQYHNDKIVYECVVGSTIGFAVLLGYIGLLAILSFLLAFLARNLPDNFNEAKLITFSMLIFCAVWVAFVPAYVNSPGKYADAVEVFAILASSFGLLVALFGPKCYIILLRPERNTKKAIMGRG
>LOCXPOlfC13.126.HIT1.OlfC.2R.877.ANF_receptor.exons9.PVUN01001324.1.Seriola_rivoliana
MGGFLDSYLLLCVYLTLVFCCSPSLCSVSSSPPSSCKLWRKFHLNGMHKPGDVVLGGLFEVHYTSVFPEWTFTSEPQQPSCKGFDTLGFRHAMTMAFAIDEINKNSNLLPNLTLGYSLYDNCGALIIGFSGALSLASGQVDQFLLQDNCLGTPPVLGIVGDHYSTFSIAISNVLGLYKIPTVSYFATCSCLSDRQRFPSFFRTIPSDAFQVYAMIQILKHFGWTWVGLLVSDDDYGLHVAQSLQSDLAQSGGGCLAYLEVLPWDSDPNELKRIVYLIKTSTARVVIVFAHEIHMIQLMEEVVQQDVTGLQWIASEAWTSAAVLQTPRFMPYLSGTLGIAIRRGEIPGLRAFLLQIRPDLDHNNSYGNSMVRQFWEYTFQCRFAPPPAGWIEAGGTLCTGDEDIGNVETEFLDLSNLRPEYNVYKAVYALAYALDNILKCEPGRGPFSGHSCATLKTLEPWQLVHYLQKVNFTTPFGDQVSFDENGDASPIYDIMNWLWLPDGRTKVQNVGEVKKSAFKDEELTLDEDKIFWNFESKEPPQSVCSESCPPGTRMARKKGEPECCFDCIPCSEGKISNSTDSMKCTSCPADFWSNPQRDHCVPKKTEFLSYHEPLGICLTTTSLLGTFICAVVLGIFIYHRSTPMVRANNSELSFLLLVSLKLCFLCSLLFIGRPRLWTCQLRHAAFGISFVLCVSCILVKTMVVLAVFKASKPGGGASLKWFGALQQRGTVLVLTCIQAVICTAWLVSASTAPHKNTEYHNDKIVYECVVGSTVGFAVLLGYIGFLAILSFLLAFLARNLPDNFNEAKFITFSMLIFCAVWVAFVPAYVNSPGKYADAVEVFAILASSFGLLVALFGPKCYIILLRPEKNTKKAIMGR
>LOCXPOlfC14.132.HIT1.OlfC.2R.865.ANF_receptor.exons9.PVUN01001324.1.Seriola_rivoliana
LLCVYLIMFFCSSPSLCSMSSCKLWRKFHLNGMHKPGDVVLGGLFEVHYTSIFPELTFTSEPQQPSCKGFDILGFRHAMTMAFAIDEINENSNLLHNVTLGYSLYDNCGALIIGFSSALSLASGREEQFLLQENCLGSPPVLGIVGDSFSTFSIAISNVLGLFKLPIVSYFATCSCLTDRQRFPSFFRTIPSDAFQVRAMIQILKHFGWTWVGLLVSDDDYGLHVAQSLQSDLAQSGGGCLAYLEVLPWDSDPSELKRIVYLIKTSTARVVMVFAHEMHMIQLMEEVVRQDVTGHQWIASEAWTAAAVLQTPRLMPYLSGTLGIAIRRGEIPGIREFLLQIHPDQYDSDSYGNNIVRQFWEYTFQCRFAPPPAGWIEAGGALCTGDENLENVETEFMDLSNLRPEYNVYKAVYALAYALDNILKCEPGRGPFSGNSCASLQTLEPWQLVHYLQMVNFTTSFGDQVSFDENGDASPIYDIMNWQWFPDGRITVQNVGEVKKSAFKGEELTLDEDKIFWNFDSKEPPRSVCSESCPPGTRMARKKGEPVCCFDCIPCSEGKISNKSDSMECTSCTEDFWSNPQRDHCVPKKTEFLSYHEPLGICLTTTSLLGTFICAVVLGIFIYHRSTPMVRANNSELSFLLLVSLKLCFLCSLLFIGRPRLWTCQLRHAAFGISFVLCVSCILVKTMVVLAVFKASKPGGGASLKWFGAVQQRGTVLVLTCIQAAICTCWIVSSSPAPHKNTEYHNDKIVYECVVGSTIGFAVLLGYIGVLAILSFLLAFLARNLPDNFNEAKFITFSMLIFCAVWVAFVPAYVNSPGKYADAVEVFAILASSFGLLVALFGPKCYIILLRPERNTKKAIMGRGT
>LOCXPOlfC15.136.HIT1.OlfC.2R.879.ANF_receptor.exons9.PVUN01001324.1.Seriola_rivoliana
MGGFLDIYLLLCVYRILFFCLSSSLCSVSSSLLSSCKLRRKFHLNGMHKPGDVVLGGLFEVHYTSVFPEWTFTSEPQQPSCKGFDILGFRHAMTMAFAIDEINKDSNLLHNVTLGYSLYDNCATLVIGFSGALSLASGREEQFLLQENCLGSPPVLGIVGDSYSTFTIAISNVLGLFKLPIVSYYATCSCLTDRQRFPSFFRTIPSDAFQVRAMIQILKHFGWTWVGLLVSDDDYGLHVAQSLQSDLAQSGGGCLAYLEVLPWDSDPSELKRIVYLIKTSTARVVMVFAHDMHLIPLMEEVVRQDVTGRQWIASEAWTAAAVLQTPHLMPYLGGTLGIAIRRGEIPGLRDFMLQIRPDQYDNDSYGNNFVRQFWEYTFQCRFAPPPAGWIEAGGALCTGHEDLENVETELLDLSNLRPEYNIYKAVYALAYALDNILKCEPGRGPFSGNRCATLQTLEPWQLVHYLQKVNFTTPFGDQVSFDENGDVLPIYDIMNWLWLPDGRTKVQNVGEVKKSAFKGEELTLDEDKIFWNFEIKEPPRSVCSESCPTGTRMARKKGEPVCCFDCIPCSEGKISNKSDSMECTSCTEDFWSNPQRDHCVPKKTEFLSYHEPLGICLTTTSLLGTFICAVVLGIFIYHRSTPMVRANNSELSFLLLVSLKLCFLCSLLFIGRPRLWTCQLRHAAFGISFVLCVSCILVKTMVVLAVFKASKPGGGASLKWFGAVQQRGTVLVLTCIQAAICTCWIVSSSPAPHKNTEYHNDKIVYECVVGSTIGFAVLLGYIGVLAILSFLLAFLARNLPDNFNEAKFITFSMLIFCAVWVAFVPAYVNSPGKYADAVEVFAILASSFGLLVALFGPKCYIILLRPERNTKNAIMGRGT
>LOCXPOlfC16.137.HIT1.OlfC.2R.847.ANF_receptor.exons9.PVUN01001324.1.Seriola_rivoliana
LSPSCKLRRQFNLNGIHRAGNVILGGLFEVHYSSVFPELTFTSEPHQPSCRGFDPPGFRHAMTMAFAIDEINKNSTLLPNVTLGYSLYDNCATLGIGFSAALSLASGREEQFLPQENCLGSPPVLGIVGDPFSTFSIATSNVLGLFKLPIVSYFATCSCLSDRQRFPSFFRTIPSDAFQVRAMIQILKRFGWTWAGLLVSDDDYGHHVSRSFQSDLAQSGGGCLAYSEILPWGTDPNEYKRIVDVMTKSTARVVIVFAHQMHMIQLMEEVVRKNVTGLQWIASEAWTLVDGLHTPAFMPYLGGTLGIAIRRGKIPGLREFLLRINPEQHHSNDYENSMVKQFWEYTFHCRFAPPPAGWVEADGALCTGQEDLENVETEFLDVSELRPEYNIYKAVYALAYALDDMLRCEPGRGPFSSHSCATLQTLEPWQLMYYLEKVNFTTPFGDQVSFDENGDALPIYDIMNWLWLSDGRTKVQNVGEVKKSPFKGEELTLHKDKIFWNFENKEPPKSVCSETCPPGTRMARKRGQPVCCFDCIPCSEGKISNKTDSMECTSCPEDFWSSPQRDHCVLKKTEFLSYHEPLGICLTVTSLLGTFICAVVLGIFIYHRSTPMVRANNSELSFLLLVSLKLCFLCSLLFIGRPRLWTCQLRHAAFGISFVLCVSCILVKTMVVLAVFKASKPGGGAKLKWFGAVQQRGTVLVLTCIQAAICTCWIVSASPAPHKNTEYHNDKIVYECVVGSTVGFAVLLGYIGLLAVLSFLLAFLARNLPDNFNEAKFITFSMLIFCAVWVAFVPAYVNSPGKYADAVEVFAILASSFGLLVALFGPKCYIILLRPERNTKKAIMGRG
>LOCXPOlfC17.139.HIT1.OlfC.2R.885.ANF_receptor.exons9.PVUN01001324.1.Seriola_rivoliana
MGANLNTFSLLYVYLMLILFSSTFLTSESSSLFSTCKLRRQFYLNGMHKPGDVILGGLFEVHYTSVFPELTFTSEPNQLSCRGFDPPGFRHAMTMAFAIDEINKNSNLLPNVTLGYSLYDNCATLVIGFSAALSLASGREEQFLFQETCLGTPPVLGIVGDSFSTFSIATSDVIGLFRFPIVSYFATCSCLSDRQRFPSFFRTIPSDAFQVRAMIQILKRFGWTWAGLLVSDDDYGLHVSRSFQSDLAQSGGGCLAYTEILPWGDNPAELRRIVNVMKKSTARVVIVFAHQIHMIQLMEEVVRQNVTGLQWMASEAWTAAAVLQTPHLMPYLGGTLGIAIRRGEIPGLRDFLSGIRPDFHDNNNNGNSLVMQFWEYTFQCRFAPAPAGWIEAGGALCTGDEDLENVETEFLDVSNLRPEYNIYKAVYALAYALDDMLLCEPGRGPFSGHSCATLKTLEPWQLMYYLEKVNFTTPFGDEVSFDGNGDALPIYDIMNWLWLPDGRTKVQNVGVVKKSPFKGEELTLHEDKIFWNFDSKQVTYPPRSACSESCPPGTRMARKKGEPVCCFDCVPCSEGMFSNETDSMECISCPEDFWSSPQRDHCVPKKTEFLSYHEPLGICLTVTSLLGTFICAVVLGIFIYHRSTPMVRANNSELSFLLLVSLKLCFLCSLLFIGRPRLWTCQLRHAAFGISFVLCVSCILVKTMVVLAVFKASKPGGGASLKWFGAVQQRGTVLVLTSVQAAICIAWLVSSSPAPHKNTQYHNDKIVYECVIGSTIGFAVLLGYIGLLAVLSFLLAFLARNLPDNFNEAKLITFSMLIFCAVWVAFVPAYVNSPGKYADAVEVFAILASSFGLLVALFGPKCYIILLRPERNTKKAIMGRGTSKT
>LOCXPOlfC18.144.HIT1.OlfC.2R.877.ANF_receptor.exons9.PVUN01001324.1.Seriola_rivoliana
MGAFFDIYLLFCVSMIVVLFSPSFFFSVSSSLSSSCKLRREFHLNGLHRAGDVILGGLFEVHYTSVFSEWTFTSEPRQPTCTGFDTQGFRQAMTMVFAVDEINRNSNLLPNITLGYSLYDNCGALVIGFRAALVLASGQEEQFLLQENCLGTPPVVGIVGDSYSTFSIATSNVLGLFRLPMVSHFATCSCLSDRQRFPSFFRTIPSDAFQVRAMIQILKRFGWTWVGLLISDDDYGVHVARSFQSDLTNSGGGCLAYTEILPWGNDPAELRRIVDVMKKSTARVVMVFAHEIHIYQLVEEVVRQNVTGLQWMASEAWTSVDVLQTPDFMPYLGGTLGIAIRRGEIAGYKDFLLRIHPDQHHNNYGNSIVNQFWEDIFQCRFSPPPVDWVEAGGALCTGQEDLHKVDSELFDVSNLRPEYNIYKAVYALAYALDDMLHCEPGRGPFSGHSCTSLQRLEPWQLVYYLDRVNFTTPFGDQVSFDANGDALPIYDVMNWLWLPDGTAKIQNVGEVKESPKGEELTLHEDRIFWNFESKQPPRSICSESCPPGTRMARKKGQPVCCFDCIPCSEGKISNETDSMECTSCPEDFWSNPQHDHCVPKKTEFLSYHEPLGICLTATSLLGTFICAVVLGIFIYHRSTPMVRANNSELSFLLLVSLKLCFLCSLLFIGRPRLWTCQLRHAAFGISFVLCVSCILVKTMVVLAVFKASKPGGGASLKWFGAVQQRGTVLVLTSIQAAICTAWLVSASPVPNKNTQYHNDKIVYECVVGSTIGFAVLLGYIGFLAILSFLLAFLARNLPDNFNEAKFITFSMLIFCAVWVAFIPAYVNSPGKYADAVEVFAILASSFGLLVALFGPKCYIILLRPERNTKKAIMGRAT
>LOCXPOlfC19.147.HIT1.OlfC.2R.880.ANF_receptor.exons8.PVUN01001324.1.Seriola_rivoliana
METSALFIGLMLALSLLELNSTLALNLSWTGLKQRAGLTEAKSGAGVSAEASSVKCKLQGAARLPAFSMDGDYVIGGVFSIHNYMHTVKHNYTTMPEPLRCTGRIDSRELRFSRAMVFAIEEINKSSKLLPSIRLGYQIHDSCASVPMTVRVAFQLSNGLDPVFYTGDHCTRSGIMMAIIGESGSTPSISMSRVIGSFNIPQVSHYATCACLSNKEQYPSFFRTIPSDQFQADALAKLVKHFGWTWIGAVRSDSDYGNNGMASFLDAAQKEGICVEYSESFYRTHPRSKIQRVADVIRRSTAMVVVAFAASGDMKILLEELSREPSPPRQWIGTESWVTDPDLLRFTFCAGAIGFGIQQSVIPGLRDFLLDLSPTKVAASPVLTEFWEDAFNCRLGKSAATEESVCDGTEDIQTLKSPYTDTSQLRITNMVYKAVYAIAHAIHNAACQKTNSTTQCDKHTRVESKQVFTELKKVNFSQNGYDVSFDANGDPVATYELVNWQKSKIGSIEFVTVGHYDASLPVGQEFRINRNLTWVEGGTQVPVSVCTDSCPPGTRKVLQKGKPICCYDCIPCPEGEISNATDSPDCFPCPKEFWPNAERNKCFPKPVEFLSFDEVLGIILAAFSVGGACLAMITAAVFFRHRTSPIVRANNSELSFLLLFSLTLCFLCSLTFMGAPSEWSCMLRHTAFGITFVLCISCVLGKTIVVLMAFKATLPGNNVMKWFGPPQQRMTVVSFTFIQVLICIIWLVLSPPFPMKNLTVYKEKIILECALGSAIGFWAVLGYIGLLAVFCFVLAVLARKLPDNFNEAKFITFSMLIFCAVWITFIPAYVSSPGKFTVAVEIFAILASSFGLILCIFAPKCFIILFQPEKNTKKYLMNKN
>LOCXPOlfC20.150.HIT1.OlfC.2R.877.ANF_receptor.exons9.PVUN01001324.1.Seriola_rivoliana
MGAFFDIYLLFCVSMIVVLFSSSFFLPVSSSLSSSCKLRREFHLNGLHRAGDVILGGLFEVHYTSVFSEWTFTSEPRQPTCTGFDTQGFRQVMMMVFAVDEINRNSNLLPNITLGYSLYDNCGALFIGFRAALVLASGQEEQFLLQENCLGTPPVVGIVGDSYSTFSIATSNVLGLFRLPMVSHFATCSCLSDRQRFPSFFRTIPSDAFQVRAMIQILKRFGWTWVGLLISDDDYGVHVARSFQSDLTNSGGGCLAYTEILPWGNDPAELRRIVDVMKKSTARVVMVFAHEIHIYKLVEEVVRQNVTGLQWLASEAWTSVDVLQTPDFMPYLGGTLGIAIRRGEIAGYKDFLLRIHPDQHHNNYGNSIVNQFWEDIFQCRFSPPPVDWVEAGGALCTGQEDLHKVDSELFDVSNLRPEYNIYKAVYALAYALDDMLHCEPGRGPFSGHSCTSLQRLEPWQLVYYLDRVNFTTPVGDQVSFDANGDALPIYDVMNWLWLPDGTAKIQNVGEVKESPKGEELTLHEDRIFWNFESKQPPRSICSESCPPGTRMARKKGQPVCCFDCIPCSEGKISNETDSMECTSCPEDFWSNPQHDHCVPKKTEFLSYHEPLGICLTATSLLGTFICAVILGIFIYHRSTPMVRANNSELSFLLLVSLKLCFLCSLLFIGRPRLWTCQLRHAAFGISFVLCVSCILVKTMVVLAVFKASKPGGGASLKWFGAVQQRGTVLVLTSIQAAICTAWLVSASPAPHKNTQYHNDKIVYECVVGSTIGFAVLLGYIGFLAILSFLLAFLARNLPDNFNEAKFITFSMLIFCAVWVAFVPAYVNSPGKYADAVEVFAILASSFGLLVALFGPKCYIILLRPERNTKKAIMGRGT
>LOCXPOlfC21.156.HIT1.OlfC.2R.880.ANF_receptor.exons8.PVUN01001324.1.Seriola_rivoliana
MEISALFIGLMLALSLLELNSSLALNLSWTGLKQRAGLTEAKSGAGVSAEASSVKCKLQGAARLPAFSMDGDYVIGGVFSIHNYMHTVKHNYTTMPEPLRCTGRIDSRELRFSRAMVFAIQEINNSSKLLPGITLGYQIHDSCGSVPMAVRVAFQLSNGLEPVFYTGNNCSQSGMVMGIVGESGSTPSISMSRVIGSFNIPQVSHFATCACLSNKEQYPSFFRTIPSDQFQADALAKLVKHFGWTWIGAVRSDSDYGNNGMASFLDAAQKEGICVEYSESFYRTHPRSKIQRVADVIRRSTAMVVVAFAASGDMKILLEELSQEPSPPRQWIGTESWVTNPDMLRFTFCAGAIGFSIQQSVIPGLRDFLLDLPDTKVAASPVLTEFWEDAFNCRLGKSAATEESVCDGTEDIQTLKSPYTDTSQLRITNMVYKAVYAIAHAIHNAACQKTNSTTQCDKHTRVESKQVLTQLKKVNFSQNGYDVSFDANGDPVATYELVNWQKSKIGSIEFVTVGHYDASLPVGQEFRINRNLTWVEGGTQVPVSVCTDSCPPGTRKVLQKGKPICCYDCIPCPEGEISNATDSPDCFPCPKEFWPNAERNKCFPKPVEFLSFDEVLGIILAAFSVGGACLAMITAAVFFRHRTSPIVRANNSELSFLLLFSLTLCFLCSLTFMGAPSEWSCMLRHTAFGITFVLCISCVLGKTIVVLMAFKATLPGNNVMKWFGPPQQRMTVVSFTFIQVLICTIWLLFSPPFPMENLMVYKEKIILECALGSAIGFWAVLGYIGLLAVFCFVLAVLARKLPDNFNEAKFITFSMLIFCAVWITFIPAYVSSPGKFTVAVEIFAILASSFGLILCIFAPKFFIILFQPEKNTKKHLMNKN
>LOCXPOlfC22.159.HIT1.OlfC.2R.866.ANF_receptor.exons9.PVUN01001324.1.Seriola_rivoliana
VLILFSSSFLLPVLSSLSSSCKLRRKFHLNGMHKTGDVVLGGLFEVHYTSVFPELSFTSEPNQPRCEGFDPPGFRHALTMAFAVDEINKNSNLLPNVTLGYSLYDNCASLGIGFRASLSLASGQEEQFILNEICVGAPPVLGIVGDVYSTFTIAMSSVTGLYKLPIVSYFATCSCLSDRQRFPSFFRTIPSDTFQVRAMIQILKRFGWTWAGLLISDDDYGLHAARSFQTDLGPSGGGCLAYLEVLPWGDNPAELKRIVDVMKKSTARVVIVFAHESHMIDLMEEVVRQNLTGLQWMASEAWTTVAVLQTPHLMPYLGGTLSIAIRRGEIPGLREFLLQIRPDLHHNNSHGNNMVNQFWEYTFQCRFAPPPAGWMEAGGTLCTGQEDLESVESELLNVAEFRPEYNVYKAVYALAYALDNMLRCEPGRGPFSRKSCAHFQRLEPWQLLHYLQKVNFTTSFGDQVSFDENGNALPIYDVMNWQWLPDGQIKVQSVGEVKKSALKGEELTLDENKIFWNFEAKKPPRSVCSESCPPGTRMARKKGEPECCFDCIPCSEGKISNRTDSMECTSCPEDFWSSPQRDHCVPKKTEFLSYHEPLGICLMTTSLLGTFICAIVLGIFTHHRSTPIVRANNSELSFLLLVSLKLCFLCSLLFIGRPRLWTCQLRHAAFGISFVLCVSCILVKTMVVLAVFKASKPGGGASLKWFGAVQQRGTVLVLTCIQAAICTAWLVSASPAPHKNTEYHNDKIIYECVVGSTIGFAVLLGYIGILAILSFLLAFLARNLPDNFNEAKLITFSMLIFCAVWVAFIPAYINSPGKYADAVEVFAILASSFGLLVALFGPKCYIILLRPERNTKKAIMGRGTTK
>LOCXPOlfC31.163.HIT1.OlfC.2R.829.ANF_receptor.exons13.PVUN01001324.1.Seriola_rivoliana
ALQAEGDFVIGGFFPLHYVAAKPQHSYSSKPQLTPCSGFDHRAFRWMMTMVFGVEEINRDSSLLPGVKLGYRIMDSCDHVHTSMQALFSLISHSKGVTAPTLPSCLTGSPVPAVIGLASSSPTRAVAHTLGPFNIPLVSYFATCICLTDKHVYPSFLRTVPSDLFQVRGLVQLVTFLDWLWVGTIGTTDDYSQYGIRAFSNQFRQQGGCVAFHLTIPKSPTAAQVREMADRLQSSTAQVMVVFATEGQLLDLLLELAQRNVTGIQWVASEAWVTASLLTSPGFQPLLEGTLGFSFPGVRIPGLKEFLLNVRPSPEPGMEFVNMFWEELFDCRLDFGGNRSEENEAHTPVCTGSEDLRYTDSSYTDVSQVRISYNVYKAVYAIAHALHDLLNCDSAELKKGMCEKQKSFTSRQLLDHLKTVNFTNQFGEKVYFDSNGEPVPLYDIINWQKDSKGEIRFIKVGSYDGSAPLGQQLQMEQSTIVWTKGQSQVPVSQCSAPCPSGSRQARRPREPHCCFDCLPCADGEISNQTGSTECTKCPEFYWSDKDKVKCIAGVEEFLSFFDTMGIILVILTLLGVVLTTIITTVFHRFRFTPIVKANNSEISFLLLLSLKLCFLCSLVFIGRPSAWTCRLRQAAFGISFVLCLSCLLVKTIVVLLAFQSNVPGSRALKLFGPSQQRTLILCTTAPQVCLCAGWLLGAPPFPFRNPTYQATTGKIVVECKEPWPPGFYLVLGYIGLLAFLCLLLAFLGRKLPDTFNEAKLITFSMLIFWAVWISFIPAHVSSPGKFTVAVEIFAILASSFGLLLCIFVPKCYIILLRPERNIKKGMTGK
>LOCXPOlfC23.166.HIT1.OlfC.2R.869.ANF_receptor.exons8.PVUN01001324.1.Seriola_rivoliana
MTPLALFPLLYSVSVFPLTYTVVSSITTPALLAAKVCILQNSFQPSFVADGDYVIGGIFPLHYNQEMPDLNSTYRPPPVKCNGFDPRAFRWAQTMRLAVEEINQSPGLLPNYTLGYKIFDSCAYPLTGQRAALAVLNGLSEGNSPMCSSVSPLLAVIGESGSAQSIVVSRILQPFRIPMISYFSSCACLTDRRKYPTFFRVIPNDDYQVKAIAQMLVRFNWTWVGLVRGDHEYGRFAVQGLMKELQGTKVCVAYQEMIPLLYNHQRALEIMQVMRSSSAKVVVVFSAEGEMTPFLRDYMVQNITGIQWVASEAWVTASVFTGNEYYPYLGGTIGFGIRKGHISKLSDYLQTVNPKRYPDNLLVQELWEALYGCSPSSSSGSQMPPCSGQESLLEQHSAYMNTSSPRVAYNVYKAVYAIAHSLHNLLLCQPGSGPFQNNSCAQSNDIHPWQLQYYLQEVTFNIDGEEVDFDLKGDSIPYYDIINWQRGTGGNIEFVNVGLFDGTKPVGEELVIQEDRIMWAGHQSEASCSHCSVCSASCLPGSRKAVRRGEPVCCFDCVPCDNGKISNQTNSIECTFCPEDFWSNKDRTACIPKKVEYLTFDSLGIALTVISVLGACLTLAVFAVFFYHRNTAIVRVNNSELSFFILFALTLCFLCSLVFIGKPTSWSCMLRHTAFSITFSLCISCILGKTLVVLAAFTATRPGANIMKWLGIKQQRGIIFSCTLVQVVICAAWLIDAPPSPSRNTKYERSKIILECSVGSSLAFWCVLGYIGLQACLCFILAFLARKLPGNFNEAKFITFSMLIFCAVWLAFIPAYISAPGNYADAVESFAILASSFGLLFCLFAPKCYIIVLKPEKNTKQHLMGKEKK
>LOCXPOlfC24.168.HIT1.OlfC.2R.883.ANF_receptor.exons8.PVUN01001324.1.Seriola_rivoliana
MALWAAHLLMFLFLFSGTSRSTVALDNCVFLGEEEEKSVYEDGDVVIGGLFPLHYSPVYSLPTYETQPTPNMYKYARALRWIQTMIFAIKEINQRSDLLPQLKLGFHIRDSCDDIPVSLRALLLLVNGQPERGPGAESVNRDKGVERNINGSNLICATVHRTVSPVIIGDAGSGVSMALLRSLGSFHIPLVSYFASCSCLSNQREFPTFMRTMPSDAFQIRALARLVSYFGWTWVGLTGVESDYARFAIQLFLQESVQYGVCAAYTHFYPVALSQPALDELLDVVQMASSKVIINFSGESEMQGILREIRRRNITGLQWIASEAWATATFLWEKFGDLLMGTLGFAIRRADVIPGLEQHLTSLRPSNIHESAFLAEFWEETFNCRLNGSVNSHSHGVDNYHDRLPCKGTENLEDVYSPYSDVTQLRVSYNVYKAVYLVAHALQDMSYCKVGKGPFLNSTCADPKHFKPWQLIHYMKRANFSALGAKVNFDQNGDPIAYYDLMNWQRSPDGSLHLVKVGFYDASSPAGYSLVINDSMIQWPVGKQASRSVCSDSCPPGSRIARRKGEPICCFDCVPCAEGEVSNKTDSLECSRCSEDTWPNEVRDHCIPKTIEYLSYHELMGMVLCVVCVLGACISLSILAIFFTYRDTPLVRANNMELSFLLMVFLSVCFLVGLLFIGEPSDWLCRIRYPAFGISFALCISCLLAKTVVVLMAFRSTLPGSNVMKWFGPSQQRASVLLGTAVQVIICLIWLLTSPPHANNNTDYHSAIIIIECVTGSEVGFWCVLGYIGILACMCFLMAFLARKLPDNFNEAKFITFSMLIFFAVWITFIPVYVSTAGKYTVAVHIFAILASAFGLLFCIFAPKCYIIMLKPEKNSKKNMMQR
>LOCXPOlfC25.172.HIT1.OlfC.2R.852.ANF_receptor.exons6.PVUN01001324.1.Seriola_rivoliana
MQRAILLSLSVLSMNTVSGCELFSRFEMPSLFKQGEIMIGGIFPVFNKEISSTSTFEREPPGVKCAGFDLRAFRWTQVMIFAIEEINKESALLPNISLGYRILNSCASPTNTLRAALTLASGPEEIKSTSPCPPAISALIAESGSSQSLAVAGALGPFQVPVVSYFSTCACLSDKAKYPTFFRTIPSDYFQAKALAALVKRFGWQWIGTLQSDNDYGRNGIQAFSEEVKKLGVCIAFVGTILRTYPMDKILDVVEMIKQSTVKVILAFVPEGDFYPLMKEIVKQNITGIQWIASEAWITAPRPSTPEIYQAFGGALGFVVQKMAIPNLKPFLTGISPYKDPGAAFVRDFWEVMVGCRPVLPGERTGTEAMNDKCTGNETLLNSQDVFFNVTELRVSYNVYTAAYAIAHALHQLVFCQPAGEKPVRPCLNISEIQPEQVTAHLQKVHFRNQFGDNVFFDENGDPPASYDIINWQLRDGQVQHVTLGHFASAANGDYKLSIQEEEIVWRTGKMVPSSVCSNVCPVGTRKAQIKGKPTCCFDCIPCADGTIANLTGAADCTPCPQEYWSSERKDECIPKTIEFLTYREPMGIAITVVSLLGASLSLATIMVFIQYRETPVVKASNSELSCFLLFSLFLCFLCPLTFIGRPTVWTCMLRHTAFGVTFALCISCVLGKTIVVVTAFKATFPGNKVAGKFGPAQQRIIVCSCTLIQIVICILWLKLNPPFPDMVFRHSNKKIVLECNTGSEAAFYAVLGYIGILAIICLVLAFLVRKLPDNFNEAKFITFSMLIFCAVWITFIPAYVSSPGKFTVAVETFAILSSAFGLLSCIFAPKCYIILIKPEKNTKKHVMTKKI
>LOCXPOlfC26.173.HIT1.OlfC.2R.848.ANF_receptor.exons8.PVUN01001324.1.Seriola_rivoliana
SLSEVVCCLNLMMKTTLMTNLVSGIKSENKTCKMIGQTGFMEFSKDGDLIIGGVFSMTSTRKLVDNGYQALPYAYCKKWNDRELKFARTVIFTVEEINRDAKLLPGVRLGYKLYNGCGSENLIRAAVEAVNGEPSNGCSGQIQALLGHSSSGVSEDINIILSSLSIPQVSYLSTCACLSDKRLYPTFFRTVPSDRFQIIGLVQLMKYFDWRWVGIIHSEGLYSEEGTNEFVKEAKKEGICVEYRLPYSKTSQIRLDTIVETLRESSSKVVLLFVSLSYTKSFLSKIESYNITGKQWVGSESWITQADLASAERKNILQGAIGFALPQASIPGLREFLLSLKPSDEPQSDVIKAFWEKFFDCSFSPSNTSAMCTGTEDLQTVSSDYTDVTYFRAENNVYKAVYLVAYALHALLQCRNGSNPITGKSSDAKSKMVLEYIKYVNFTTQNGAKVFFDENGDSVAQYDLVNWQMKEDGSVEIVNIGQYDTSVPEGEKFKLKENTEIVWGGNSIQVPRSVCREPCPPGTRKAINKRKPVCCFDCFECPEGTISNQTNSPECFVCPPEFWPNEQKDQCFPKPTEYLSYKEIMGALLTGFGCVGIFLSLLTSIIFLTHKETPIVKANNSELSFLLLFSLKLCFLCSLTFIGRPSEWSCMLRHTAFGITFVLCISCVLGKTIVVLMAFRATLPGSNVMKWFGPAQQRLSVLTFTLIQVVICILWLTINPPFPKMNMKYYKEKIILECALGSAVGFWAVLGYIGLLAFLCFILAFLARKLPDSFNEAKLITFSMLIFCAVWITFIPAYVSSPGKFTVAVEIFAILASSFGLLACIFFPKCYIIIFRPEQNSKKHLMGK
>LOCXPOlfC27.174.HIT1.OlfC.2R.802.ANF_receptor.exons6.PVUN01001324.1.Seriola_rivoliana
MPLLKLVLLLLLIGRVTPVCRLQGTAQQPELSKAGDFILGGIFTFRTGYRGRVPTFQSLPNPPTCLHINVREFKFAQTMIFAIEEINQNPAILTNHKLGYKIYNSCGMTNIMKSAIDLATGQREIVDEKNCTKADTAQAVLGHSGSAPTMAFARIIGRFQIPVLSHFATCACLSDREEFPSFFRTIPSDLHQSRALAKLVKLFGWTWVGAISNKNDYGINGIATFIQAALDEGVCIEYYQAFEQTGPLHELTKVVETVKYSTSKVIVAFMSHREVNVLATELYRQNVTGLQWVGSDAWITDHSLTDSEGHRILVGSLGFAVRRAHIPGLEEHLRLLHPSQFPDSPFVRDFWEDTFDCSLSDTRDAQRKSCSGFESLQNAKSYFTDVSELRFTNNVYKSVYAVAHALHNLVMCEEKKGPFYNGSCADTKHIQPWQVLHYLQNVNFTTNQGERVTFDQNGDSPARYELINLQHVTSGTMQVATVGVFDATLPRERQFIMNGMKIVWGGEGHTVPVSVCSESCPPGKRKVLQKGKPVCCYDCIPCADGEISNITALVFFHFRETAIVRANNSELSFLLLFSLTLCFLCSLTFIGRPSKWSCMLRHTAFGITFVLCISCVLGKTIVVLMAFRATLPGSNVMKWFGPAQQRLSVLAFTLIQVLICILWLTINPPFPFQNMSHYKEKIILECALGSAVGFWAVLGYIGLLAMLCFVLAFLARKLPDNFNEAKFITFSMLIFCAVWITFIPAYVSSPGKFTVAVEIFAILASSYGTLFCIFLPKCYVILLRPERNTKKHVMSKTKEIQY
>LOCXPOlfC27.177.HIT1.OlfC.2R.795.ANF_receptor.exons6.PVUN01001324.1.Seriola_rivoliana
MPLLRLLFSLLLIGKGDSVCRLQGSAQPPELAQDGDLVIGGIFSFRTGQDYVTNTFQSVPEVRKCKNFNLREFKFAQTMIFAINEINNYPEMLPNVKLGYKIYDNCGTMDILRAALALVSGLKGEVRDDNCTKAETVQAILGHSGSRPTIAFEQVVGRFHIPVISHFATCACLSNKKEYPTFFRTIPSDYYQSRALAKLVKHFGWTWIGAIAVNNKYGLNGVAAFVQGAQENGVCIEYSEAFSSSDPPDRLQRIIEIIKHGTSKVIMAFMSHREIKLLSTALYKQNVTGLQWVGSDAWITDHSLTDSEGHSILVGSLGFTVSRAQIPGLEEHLRELLPSQFPDSQFVRDFWENTFDCSLNETANTQRKPCSGFESLQNVESQFTDVSELRFTNNVYKSVYAVAHALDNLIKCEDGKGPFSTGGCADIKHIQPWQVLQYLSTVNFTTGEGERVYFDKNGDSPARYELVNLQMTNKGTMDGITVGIYDASFPESRQFIMNNIPVVWGNGLTEVPVSVCSESCLQGTHKVLQKGRPVCCYDCIPCPAGEISNLTVFYCHKETPLVRANNSELSFLLLFSLTLCFLCSLTFIGRPSEWSCMLRHTAFGITFVLCISCVLGKTIVVLMAFRATLPGSNVMKWFGPAQQRLSVVAFTLIQVVICILWLTISPPFPFKNLLLYQDRIILECDLGSAVGFWAVLGYIGLLAVLCFILAFLARKLPDNFNEAKFITFSMLIFCAVWITFIPAYVSSPGKFTVAVEIFAILASSYGLLFCIFLPKCFIILFRPEQNTKKHIMGKT
>LOCXPOlfC30.183.HIT1.OlfC.2R.837.ANF_receptor.exons7.PVUN01001324.1.Seriola_rivoliana
GWAFLQLLLVAIFSQAEELVCRQRGDPENPQLSKNGNIILGGIFSFHSSWKDRQDTYMHKPLPLECTSLNFREFQFAQAMIFAIEEINNSTDLLPGISLGYKMYDTCGSIARSVRVALALANGNEIESAPSDAPCTRPAQVLAIMGETSSSPCMAIATVIGPFHIPMISHFATCACLSDKTKYPSFLRTIPSDYYQSRALAQLVKHFGWTWVGAIRTNDDYGNNGMATFTETAQQLGICLEYSVSFFRTDPSKKIQKIIDIIKASTSKVIVAFLSHMDMDVLIHELSNYNMTGYQWVGSESWIFDSQIAEMDKHHILDGAIGLSIPKAHVSGMREFILDFWETLFSCKFKQSKSSAGNQRECTGHEDLTGVHNSFTDMSLMPIFNNVYKGVYAVAHALHSILGCNETCNNKVKLDPFMILQHIKNIQFKTKEGDEVYFNKYGDPAAKYEIINWQPTENGIVNFVTVGLHDASLPADKQLNLQNKSLIWAQNSKQASYYVPVSVCSEKCPAGTRKVLQKGKPVCCYDCIRCAEGEISNITDSITCVRCHPEFWSNERRDACVKKEAEFLSYEEIMGALLTAASLFGTCMTAVVAFVFFRYRKSPIVRANNSELSFLLLFSLTLCFLCSLTFIGRPSEWSCMLRHTAFGITFVLCISCVLGKTIVVLMAFRATLPGSNIMKWFGPAQQRLSVLAFTLIQVVICILWLTISPPFPLKNFKEFKDKIILECALGSAVGFWAVLGYIGLLAMLCFFLAFLARKLPDNFNEAKFITFSMLIFCAVWITFIPAYVSSPGKFSVAVEIFAILASSFGLLICIFIPKCYIILLKPEKNTKKNMMGK
>LOCXPOlfC28.190.HIT1.OlfC.2R.861.ANF_receptor.exons6.PVUN01001324.1.Seriola_rivoliana
MLLIADLLLISLLAVRGGKPVCQTYGTKELSQFSMEGDINIGGIFSFHQNPISVNPALQGNPGTIQCEGLDPGELQYAYTMMFAIEEINNSSELLPGVTLGYQIFDSCPSIPLSIRASLNLMNRYESGEGSCNKLSSVHAVIGETTSTSTIGIARTMGPFHIPVISHSATCACLSNRRDYPSFFRTIPSDLYQSKALAKLVKHFGWTWVGAIRTNSDYGNGGMATFLEAAEKEGVCVEYSVAIYRTDPRKWFLEVVNIIKKSTSKVIVAFADGTDLDILIKELHAQNVTGLQWVGSEGWITYRYIASSVNYAVVQGAVGFAALNAYIPGLQEFLANSRPSTTPGDWGLVELWEMVFSCTLTPQAETHTQGSVTACTGRESLRDTSTRFTDVSDASLLNNVYKATYAVGHALHMLFTCKDGQGPFENNTCADRENIQPWQVLHYLTQVNFTTKIGENVFFDELGDPVASYALVNWQMDETGYILFETIGYYDASQPEGQQFEMKADVKAIWAGENLDVPRSICSESCLPGTRRAFVKGKPICCFDCITCADGEFSNSTNAVKCDKCPPEYKSNEERNSCDLKAIEFLTFRELMGILLVTFSVFGACLAMTIALIFFHYRQTPIVRANNSELSFLLLFSLTLCFLCSLTFIGRPSEWSCMLRHTAFGITFVLCISCILGKTIVVLMAFRATLPGSNVMKWFGPAQQRLSVLAFTLIQVLICILWLTINPPFPFKNMSHYKEKIILECALGSAVGFWAVLGYIGLLAMLCFVLAFLARKLPDNFNEAKFITFSMLIFCAVWITFIPAYVSSPGKFTVAVEIFAILASSYGMLFCIFLPKCYIILLKPENNTKKHLMGKVTSRAL
>LOCXPOlfC29.191.HIT1.OlfC.2R.851.ANF_receptor.exons6.PVUN01001324.1.Seriola_rivoliana
MNDSVYVMLLFVFFIGAIGAEEDTALCEMLGSPEFPLLSKGGDFTIGGAFSIHSQITKPPLSFTDTPEPLICSRINFREFHFAQTMIFAIEEINNSSSLLPNISIGYKVFDSCGSTLPATRAVMGLMNGEERIFGKNCSSQSSVHAIIGASESSSTIVMLRISGIFQIPVISHFATCACLSNRKEYPSFFRTIPSDYYQSRALAKLVKHLGWTWVGAVRSDNDYGNNGMATFITAASQEGVCIEYSEAISRTDPSEQVARVVGVIRSGTAKVLVAFLAQGEMNILLEEAVKHNMTGLQWVGSESWITAGHLANKRYSAILTGSLGFTIRKTKITGLREFLLQVNPRQDPQSNVLREFWEATFGCSFQSSLHGQTQCSGSERLEDINNPFTDVSELRISNNVYKAVYAVAHAMHSMLKCGQSGEESCIWKDHLEPKQVVEHLQGVNFTLQSGERVYFDGNGDPAATYELVNWQKNQAGDTVFVAVGSYDASLPNGKQFTMNGINIIWADGSFKRPQSVCSESCLPGFRQAVIKGKPICCFSCVACAAGEISNSSNSVECSRCPLEYWSNEDHNQCVPKVIEFLSYGETMGALLTTFSLFGASLTLVVLCVFFWFRHTPLVKASNSELSFLLLFSLTLCFLCSLTFIGRPTEWLCMLRHTAFGITFALCMSCILAKTIAVVMAFKSKRPANTVPQCSVPLQRTSVLSCTLLQVLICVLWLTLAPPFPYKNTAHATERIILECNLGSPVGFWAVLGYIGLLAVLCFILAFLARKLPDNFNEAKFITFSMLIFCAVWATFIPAYVSSPGKFTVAVEIFAILASSFGLLFCIYAPKCYILLLKPERNTKKHMMGRN
>LOCXPOlfC30.193.HIT1.OlfC.2R.839.ANF_receptor.exons6.PVUN01001324.1.Seriola_rivoliana
MSPVITGVALVVLLVVFVAAEEEAPICQILGSPESPLLSKEGDVMIGGAFSIHSKITQPPLSFTEKPTRLTCSSVNLREFRFAQTMIFAIEEINKSDFLLPNVSIGYRIYDNCGSTLSSMRAVMALINGDEWTVGKSCSGQSAVHAIIGESESSSTIVLSRTTGPFQIPVISHSATCECLSSRKEYPSFFRTIASDLYQSQALAQLVKHFGWTWVGAVNSDSDYGNNGMAIFLAAAQEEGVCVEYTEKFHRAEPEKLMKVVEVIRKSTARVIVGFLAHVEMNNLLEQLSLHNITGRQFIGVEAWITADSLVTPTSFSVLGGSLGFAVQKANISGLNDFLIKDFWERDFRCNEANRDSMTETAPCKENHNVIELKDYNDDVTELRYSSNIYKAIYAVAYSLHNILKCSYSQGCDKMVEVTPRQVVEALKQVNFTIKNGDQVWFDSTGAAVARYEVVNWQRGSAGLVNFKPVGYYDASLPPGQKFVLKTEAIMWPGGNTEANMLIDMCSESCRPGTHKVLQKGKPVCCYDCIPCAEGEISNITDSNGCKKCPEEYWSNQNRDACILKNVEFLSFTEVMGKILVFFTLFGLLLTLIVATLFLINKDTPLVKANNSELSFLLLFSLTLCFLCSLTFIGRPSKWSCMLRHTAFGITFVLCISCILGKTIVVLMAFRATLPGSNVMKWFGPAQQRLSVLAFTLIQVLICILWLTINPPFPFKNMSHYKEKIILECALGSAVGFWAVLGYIGLLAMLCFVLAFLARKLPDNFNEAKFITFSMLIFCAVWITFIPAYVSSPGKFTVAVEIFAILASSYGILFCIFAPKCFIIVHKPELNTKKHLMGK
>LOCXPOlfC31.197.HIT1.OlfC.2R.883.ANF_receptor.exons10.PVUN01001324.1.Seriola_rivoliana
AQHSLSLRRTVLVFLGLLLCGIFSCNSHQDQSQQCKIIPGSMPLPVLKRKGDIILGGLFSLHDMVVEPSLSFTSTPPPTQCTRFNFRTFRWMQTMIFAIEEINRDGRLFPNITLGYKIYDSCSTPHQALKAAMELMGTEKASGVEGVTQSKGTCHETVPAVIGDGGSTQSLVVARFLGVFYVPQVSYFSSCACLSDKKEFPAFLRTMPSDFFQVDALVQLVKHFGWTWVGVIAGDDAYGRSGANIFADKVRKLGACVAVHEIIPKNRAQIAISSIVSKIRLSGARVILVFAVEQDAAALFDEALREGLTGIQWLASEAWSTAAVLSIPKNYHHILQGSMGFAIRQAHIPGLQDFLLRLHPMTPDALEDPFMIPFWEEMFQCSLGLQAEGQEHNVEGKPPCSGAEELRNVTNIYSDVSQLRISYNVYKAVYAIAHALKAMRSCVKEKGPFPLHACPDVDNIQPWQLLHYIKQVGYLNSFGDEIKFDQNGDPAAMYDLVNWQLSPNGKMEFATIGKFDETAGRQKLHIQEHNIVWNGNQTKVPLSVCSSICPLGTRKAIRPNFPICCHDCVVCTDGEISNQTDAIECVRCLPEFWSSADRTACIPKEVEFLSFSDTMGITLMAISLIGSFCTCVVVFIFSCHRNTPIVRANNSELSFLLLFSLTLCFLCSLTFIGRPSQWSCMLRHTAFGITFVLCVSCILGKTIVVLMAFKATLPGINVMKWFGPKQQKAIIICCTLVQVIICTVWLLVAPPSPHQFMPRESAIVILLCDEGSPVAFALVLGYIGLLACLCLVLAFLARKLPDNFNEARLITFSMLIFCAVWVAFVPAYISSPGKYSTVTEVFAILASSYGLLGCIFAPKCYIILLRPEKNTRKHLMSKVATDK
>LOCXPOlfC32.199.HIT1.OlfC.2R.835.ANF_receptor.exons11.PVUN01001324.1.Seriola_rivoliana
GGQPCQLMVESIPGSVYKAGDVVIGGLFPVHLKAPQPELDFRHEKVNAPCEIFNQRAYRWLQVMVFAVEEINNNSNLLPNFTLGYLAADTCLAESTTLLSAMAMVTGQEVHLGNSGCGSVPAVPVIVGDTFTSSSIVVANTLGVFDLPMVSYAASCVCLSDKRRYPLFFRTMPSDAAQAWAMAELLRVMGWTWVGLVSADDDFGRSGIQMLLDALRGTKVCVAYHEVIPRGYSKMTMQRIVETIQKSTARVVATFLIDQDAKALFEEVVYNNVTDKQWIANDAWVTYGPISSPHNIPSLAGTIGFAVRRIDIPGLGAFLARINPSLTSPNSDPFTKELWETVFGCSFSPGLGGTSCTGSEVIGIGESLYTDVAQLRITYNVYKAVYAIAYAINNMLACESGKGPFLEGQCPDVWRLQPVQIAHYLREVNFTTPLKEWMNFDESGDPPASYDIINWHVTAQGTIEYVTVGHFVSSQGSDLHIDMDRVVWGGGSRHQVPVTVCSSPCPAGMRKALQKGRPVCCFDCLPCAGGEISSKAGSLECIRCPERFWSNSNHTACIPQQVDFLSYNDTMGVVLSIVSGAGAALTAATFATFLYHRQTPLVRANNSEVSFMLLLSLKLCFLCALAFIGQPVTWSCMLRHTLLGISFVSCISCLLSRTVVVLVAFRSTLPGKNRMRYVGPAQQRLGISICTLVQVLICVLWLTLAPPQPAERDIMDIWGPKIILECATGSVVGFSLALGYIGLLAFVCLILAFLARKLPDNFNEAKLITFSMLIFCAVWVAFVPAYITSPGKYTVAVEIFAILASSYGLLFCIFAPKCFIILLRPEKNTKKCMMA
>LOCXPOlfC1.204.HIT1.OlfC.2R.798.ANF_receptor.exons8.PVUN01001338.1.Seriola_rivoliana
SATAPGDIIIGGLFPIHESVDVTTREDGTESRICNRFNIARLVQSLIMVQAVEDVNKRHELGNLTLGYYILDSCNDVTTALMNTQSFMKRNDGTEQTQPPVLAVVGDYYSEISIAVTRHLHLEYIPQISYGATSGVLSDKARFPSFMRTVPEDDHQAQAIVEILQNHNWTWVGVVTTDSDYGRYIVEHLQKHAANKNICFAFTSIIPDDLGHKRLNKSISAAVKRITENKNVSVIVSFARPHHMMYIFEHLLKVPEGRGKVWVASDIWSETADVVKNHNLSDIGTIFGTTLKSGNSTRLKQYLSNLDVNPQHHKNNTFLYNFLKEQEPKNKRWKAALNTTTEVLMKKIYPYAVFSVELAVRAIAQAVADLCVNRDCKTNERLDPVELREALRKATFLMHGKNYSFDSKGDLNSGYDIILWRQTSPTFVDVHYVVAHYSIENESLTFVSQKAFEDGDVVSRCSESCRPGQMKQSIPGMPVCCYECQPCPENYFSNTSNSPQCYECNKNTDYSSKERDKCLRKKTVFLYWTDVYHHVLQAFTALGALLTIVVGIIFLARWNTPVVRASVGPICIILLLSLLSTFVSVILFGGEPNNKQCQARQVLFGLSFTMCVSCIMVKSFKIILAFEFDPSVKRVLKKLYKPYIIIAVCMAGQVLICALWLSLGPPVREWKELSKKDERLLICSEKSFSAFGAMLGYIGVLALICFGVAFKGRKLPESYNDAKFITFAMLIYFICWIIFGPVYVNVIGRYHPAVEMVVILISAYGILFCQFFVKCYIILFKQKANTEAAFRQDVRNYS
