# Supplementary material for: Expanded olfactory system in ray-finned fishes capable of terrestrial exploration
Source: BMC Biol. 2023 Jul 31;21:163. doi: 10.1186/s12915-023-01661-8 (PMC10392011; doi:10.1186/s12915-023-01661-8)
Supplement: Supplementary file 3 — Additional file 3: Data S1. Protein sequences and genomic coordinates of OLF genes. FASTA and General Feature Format (GFF) files containing the protein sequences and genomic coordinates for all identified OLF genes in this study. [file 12915_2023_1661_MOESM3_ESM.zip › PROTEINS/Silurus_meridionalis.OLF_genes.fa]

>LOCXPDareOR15.24-eta.322.185.HIT1.OR.1R.298.7tm_1.exons1.CM025896.1.Silurus_meridionalis
SNSSSYSFNVALYLFEKILLMELLTGIFVYINCLMIFTFMKKETFREETRYVLFAQTLIVDTALIFFSTMLGVLSYFQYTVHMVVCTFLFLIQTFFTCCTPLTLVAMCLERYVAICMPLRHADISTSRTRLYGLITIWTISCIIPVFSVIAFWAVAPPAALFSYVVCNAEVMIIEEWQAHGRAVIFINLFLFAVIIIVFTYIKIMIAARAASSEKKKSTNKSLRTVLLHGVQLFLCMIQFFNPYIEMALYKVDEATLRHVRYSNFIVFLFLPRSLSPLVYGVRDEKFFLVFRHYALCG
>LOCXPDareOR15.24-eta.322.186.HIT1.OR.1R.287.7tm_1.exons1.CM025896.1.Silurus_meridionalis
KNSYEKLWLLQVLFGVFLYVNCLMIFTFLKKRSFREETRYILFAQTLFVDSALMLLTDLLSTGIYFQYVIHIIPCSIICAISTLLTCCTPLTLVAMCLERYVAICMPLRHADISTSRTRLYGLLIIWSISSIIPLYNLIGYWGAAAPASRSSYVVCSADLMLEEAWQAHGRAITFIIVFLLLIIIIFFTYIRIMIAARTASNEKRKSTSKSLKTVLLHAFQLFLCMIQFLNPYIEMAFWKVEETIFRNVRYSLFIVFLISPRCLSPLIYGLRDEKFFLVLRHYAMCG
>LOCXPDareOR15.24-eta.322.188.HIT1.OR.1R.287.7tm_1.exons1.CM025896.1.Silurus_meridionalis
KNTYEKLWLLQVLVGVFLYVNCLMIFTFLKKRSFREETRYILFAQTLFVDSALMLLTDLLSVGNYFQYVIHKIPCSIICAISTLLTCCTPLTLVAMCLERYVAICMPLRHADISTSRTRLYGLLIIWSISSIIPLYNLIGYWGVAAPASKFSYVVCTAELMLEEAWQAHGRAITFIIVFLLLIIIIFFTYIKIMIAARSASNEKRKSTSKSLKTVLLHAFQLFLCMIQFLNLYIEMAFWKVEENIFRNVRYSLFIVFLISPRCISPLIYGLRDERFFLVLRHYAMCG
>LOCXPDareOR15.24-eta.322.189.HIT1.OR.1R.287.7tm_1.exons1.CM025896.1.Silurus_meridionalis
KNTYEKLWLLQVLFGVFLYVNCLMIFTFLKKRAFREETRYILFAQTLFVDSALMLLSDLLSIGNYFQYVIHIIPCSIICAISTLLTCCTPLTLVAMCLERYVAICMPLRHADISTSRTRLYGLLIIWSISSIIPLYNLIGYWGVAAPASKFSYVVCTAELMLEEAWQVHGRAITFIIVFLLLIIIILFTYIKIMIAARTASNEKRKSTSKSLKTVLLHAFQLFLCMIQFLNLYIEMAFWKVEENIFRNVRYSLFIVFLISPRCLSPLIYGLRDEKFFLVLRHYAMCG
>LOCXPSichOR9.28-beta.322.191.HIT1.OR.1R.281.7tm_4.exons1.CM025896.1.Silurus_meridionalis
METCAIHSLFFDVFAVSFWKLYSCVSDNITEALHSPMFVLIAFMAVVDLCSPMLFVPHMLFNFLFGWNGISLFGCLIQMFCIHYSGTFQSTLLLAMALDRYFAICKPLFYHKYMEICNFLKFIGIPLIRNVVLITTVVYLAGRLSYCEHNVIDHCFCEHMALVQLACGDISINNLVGLLTAFLIPALDFVFIAVSYVIIFISVIKSGKAHLKALNTCITHIIVITFTLFFALISFMLYRVRNNFSPGSRVFMSTMYLLFPSCFNPIIYGMRTKEIRQQFLK
>LOCXPSichOR9.28-beta.322.202.HIT1.OR.1R.287.7tm_4.exons1.CM025896.1.Silurus_meridionalis
MEIPIIHTLFLMFLLSTISNSIIIYLIASQKTLHSPMYVLIGFMGVVDLCWPILFVPSLLLNFLFNWNEITLVNCLIQMFCIHILGAFQSTVLVWMAIDRFFAICRPLYYHKYMEFQNFLKFIIVPLTRNIFLNIVMISLAGKLNFCQINEMDHCFCEHMGLVQLACGDTSVNNLIGLVSAFLIPTSDFLFITASYVIIFISVMKSGKAHLKAINTCITHIIVMTVNLAFALIAFMSYRIRNNLSPNFRVFLSTMYILFPSCFNPIVYGIRTTEIRKQFLKYLNDMK
>LOCXPOR1.138.HIT1.OR.2R.306.7tm_1.exons1.CM025885.1.Silurus_meridionalis
LVRDTFSTAFTKNFILVGVWLILSYINGSVLATFFSNQIFYGDPRYILFIHMVINDAVQLTVTVALFIVSYIYYSINVSVCCFFILVAVFTTRNTAVNLAGMAIERYIAICEPLRHAQICTVQRTYFFIGFIWFICVVPDITDLFITLATEPIGFFHSSVMCLRQNIFKDPVLLYKRQAFDAIYFSLVFLTLIYTYLKILFAARAISSEKTSIQKARNTILLHGVQLLMCMLSYISPSVEVILNMIFPGRILEIRYANYLIVYIMPRFLSPIIYGVRDQKFCRYLRRYFIIVQCKSSTRVYGQEED
>LOCXPOR2.184.HIT1.OR.2R.311.7tm_1.exons1.CM025885.1.Silurus_meridionalis
MNSSINGLNRQETYEEIVSKIFVSVLLGCIILCINGSFVFTFFKSSVFYNNPRYILYIHLVINDMIMVGVSVALLVMVYTWRNVSISSCCVLLIIASATQKNTPLNLAAMAIERYIAICRPLHHSQICTVHRTFILIVLIWGVGLIPPLTDLIISAILFPLFIFNTVTICSSSYLYNTVYHDQRKQITQAMYTSFVWIVLIFTYCKVLIAARKMSGDKEPTTKAKNTILLHGVQQLLCMLSFTPPVLDFIFVRIMPTQWTKISYYAYLITNIVPRLLSPLIYGIRDQTFVKHLNKNFLLKLFIVKVESDKN
>LOCXPOR1.192.HIT1.OR.2R.293.7tm_1.exons1.CM025885.1.Silurus_meridionalis
MSRDAFEDAFIKNVISVGLGVIITYINGIFVFAFFRTPIFYTDPRYILYIHLVINDIIMLFVSVTLHVVVYSVPLINVTICCFLLLLGLATSDNTALNLAGMALERYIAICKPLHHPQLCTVKRTYICISLIWFLTILTALTDIIIVLIKQPIGFFLTSTMCYSKNIFNSNEHLIKAIFMQSVYLSSVWIMLVFTYFKVFQAANAATIDQGKARKARNTILLHGIQLLLCMLAYITPLMTYFFLELFPKYRSTILFIFYIISNVIPRLLSPLIYGVRDQKMFKYVSRYLTFRQ
>LOCXPOR1.202.HIT1.OR.2R.297.7tm_1.exons1.CM025885.1.Silurus_meridionalis
MSRDTFEDAFIKHFISVGLGVIITYINGIFVFAFFRTPIFYTDPRYILYIHLVINDMIMLFVSVTMQVVMYSVPLINVTICCFLLLLGFVTSDNTALNLAGMALERYIAICKPLHYSQLCTVRRTYICINLIWLLSIVIALTDIIIALLKQPIGFFLTSTMCYSKNIYNSNEHLIKAIFKQSIYFTSVWITLVFTYIKIFQAANAATIDQSKARKAQNTILLHGIQLLLCMLSYITPLMTYFFLELFPKYRSTFMFIFYIISNVIPRLLSPLIYGVRDQKMFKYVSKFLTFRQFSTS
>LOCXPOR3.213.HIT1.OR.2R.299.7tm_1.exons1.CM025885.1.Silurus_meridionalis
LVRDTFNTAFTKNFIVVGIWLSLSYINIIVVATFFSHQIFYEDPRYILFIHMVINDAMQLTVTVILFLISYIYYTINVSLCCVLVLVAVFTTRNTPVNLAGMAVERYIAICEPLRHTQICTVRRTYILIGFFWFICIVPDVTDLFITLAVEPISFFHSSIVCIRENVFKDPVLLYKRKAFDAIYFSLVFLTLIYTYLRVLFAARAVSSEKTSIQKARNTILLHGVQLLMCMLSYISPSVEVILHMIFPGHIMEIRYANYLVVYIMPRFLSPIIYGVRDQKFCKYMKRYFIIVQCKSSTR
>LOCXPOR1.224.HIT1.OR.2R.290.7tm_1.exons2.CM025885.1.Silurus_meridionalis
ISKESFSNVLTKNIVAMIVWLALSILNSTMTSTFFRHNFFYEDPRYIMFIYMVINDAVQLTLVTGLYVVSYAFSKILVSACCPFIMIAVLTTRSTPLILAGMAIERYISICFPLHYGHMCTVQRTIWIIGVILVLCSAPPLTDLFITLAKEPASFFKTLIFCDHSLLFRDPYIYYKNCAFDSVYFSFVFLALIYTYCKIMLTARAASTDLVSVKKARNTVLLHGVQLLLCLLAFVVPSMQAPLIQLFPLYGLEIRYINFLLVYIIPRFLSPMIYGVRDEKFRKYWIRYLL
>LOCXPOR4.236.HIT1.OR.2R.299.7tm_1.exons1.CM025885.1.Silurus_meridionalis
IPDSYQEAFAKNIIIVLFAIIIIFINGMLVVTFFFNPVFHSESRYILYINLVINDTLMICISVTLYVFTYALPNINVFVCCTLLAIASTTFMNTPLNLAGMAVERYIAICNPLHHARICTVKRTYMLICLLWGIGAIPAITDIIITSASQPITFFYSLTFCQPITVYNTAYHAKKTIATQTIYMSVVWIILIYTYFKVLFIAKAVSSSHHQNLAKKARNTILLHGCQLLLCMMSYVSPLLDMLLIPFFSTHRTKITFFNYLLTNIVPRLLSSLIYGIRDKKFVRDIKGYFSCNIVLVKV
>LOCXPOR5.247.HIT1.OR.2R.300.7tm_1.exons1.CM025885.1.Silurus_meridionalis
IDSFEEYMSKIIVSILLGFIIIGINGLFVFTFFKTSVFYNNPRYILYIHLVINDMIMVCVSVILLVMSYLLKNISISFCCVLLIIASATQKNTPLILSAMAVERYIAICKPLHHSQICTVHRTFILNILIWGVGLIPPLTDFVISVVLFPLFIFNTVTVCSSSFLYNTVYHNQRKQATQAIYTSFVWIVLFYTYFRVLVTARKMSSDKESTKKAKSTILLHGVQQLLCMLSFTPPVLDLVFARIMPTQWTKYSFYAYLITNLVPRLLSPLIYGIRDQVFVKQLNKNFSCKVLIVKFYPDK
>LOCXPOR6.258.HIT1.OR.2R.314.7tm_4.exons1.CM025891.1.Silurus_meridionalis
CKNFSSLSLNESQISVQWSSEVTSCLFWSIIYNEFLLNLSIFTILMLFTFSLVVNIYLLLGLEHSEALSWNPRYVLLKNLIVSDLLLTVTISLPALHCLLWRETLIFSFRCIVQYFTVAVAILGSLLTVSSMALERFVYTCHGIHYLRIMTNMRLYCFMILIWLLALAGAGSSTALVLMSRANFGRILAGFVCEPEVVQAQLEPSNYFETFNKIFIGSVLFLCLLVFSFSYRRMYQEARQVQQPFQQDNARARCTIFFYFAIFLLQLFPSIIKLITMFGRDVDNHIYMIMLVLVPPCVNPVAYGIRNKEVSQAL
>LOCXPOR7.139.HIT1.OR.2R.314.7tm_1.exons1.CM025891.1.Silurus_meridionalis
CKNYSSLSLNESQISVQWSSEVTSCLFWSIIYNEFLLNLSIFTILILFTFSLVVNIYLLLGLEHSEALSWKPRYVLLKNLIVSDLLLTVTISLPALHCLLWRETLIFSFRCIAQYFTVAVAILGSLLTVSSMALERFVYTCHGIHYLRIMTNMRLYCFMILIWLLALAGAGSSTALVLMSRANFGRILAGFVCEPEVVQAQLEPSNYFETFNKIFIGSVLFLCLLVFSFSYGRMYQEARQVQQPFQQDNARARCTILFYFAIFLLQLFPSIIKLITMFSRDVDNHIYMIMLSLVPPCVNPVAYGIRNKEVSQAL
>LOCXPOR8.149.HIT1.OR.2R.299.7tm_1.exons1.CM025891.1.Silurus_meridionalis
SKSQISVQWRSEVTSCLFWSIIYNEFLLNLSIFTILILFTFSLVVNIYLLLGLEHSEALSWNPRYVLLKNLIVSDLLLTVMISLPALHCLLWHETLIFNFRCIAQYFTIAVATLGSLLTITSMALESFVYTCHGIHYLGIMTNMRLYCFMILIWLLALAGAGSSTTLVLMGRANFGRILAGFVCEPEDVQAQLEASNYFETFNKIFIGSVLFLFLLVFSFSYGRMYQIARQVQQPFQQENAHARCTIFFYFAIFLLQLFPSIINLITMFGRDVDNHIYMIMLSLVPPCVNPVAYGIRNR
>LOCXPOR7.159.HIT1.OR.2R.314.7tm_1.exons1.CM025891.1.Silurus_meridionalis
CKNFAELSLNESQISVQWSSEVTSCLFWSIIYNEFLLNLSIFTILILFTFSLVVNIYLLLGLEHSEALSWKPRYVLLKNLIVSDLLLTVTISLPALHCLLWRETMIYNFRCIAQYFTGAVAILGSLLTITSMALERFVYTCHGIHYLGIMTNMRLYCFMILIWLLALAGAGSSTALVLMSRANFGCILAGFVCEPEVLQAQLEPSNYFETFNKIFIGSVLFLCLLVFSFSCGRMYQEARQVQQPFQQDNARARCTILFYFAIFLLQLFPSIIKLITMFSRDVDNHIYMIMLSLVPPCVNPVAYGIRNKEVSQAL
>LOCXPOR9.173.HIT1.OR.2R.311.7tm_4.exons1.CM025895.1.Silurus_meridionalis
STSTNATYIRPFTFYITGLYNIPHAKYYYLFLCFVYIVTFLGNSFIMGTIYLARSLHTAKYIAVFNLALSDLCGSSALIPKLLDLFLFENQSISYEACLSNMFFVYCFMTMQCLTLLALAYDRLIAICYPLRYHTIVTKAAMIFIIGVMWVLSVSVNAVLVALITRLSFCRSTTVNSYFCDHGPIYKLACNDNTINSIMGNVCTATLLYFPLILIIASYVRIGFALQKIAHSVDQVKAMKTCTSHLLLVAMFYLPIISIYTVALTTRIDTNIRIINTALTQTIPPMLNPIIYTLKTEEVMQAIKLLYKHAR
>LOCXPOR10.182.HIT1.OR.2R.310.7tm_1.exons1.CM025896.1.Silurus_meridionalis
MCPEECNSSHHLQLVQSGSLRLNVSMALTQIFVWPFIYINILMILTFFRKQSFRTETRYILFAYTLFVDLIFLILTDFVIFLSYSYILMPMAFCIPICMLMETLTTCTPLTITAMCVERYVAICMPLRHSAISTVHRTLTVILIIWITCFLKPFVDLLILVTTASKEYMSQFTFCHYEIMMPDSSHRLIRGILHFFGFTLVLLVEIFCYVMIMISARAASVNKNLAVKGLRTITLHMLQLTLCTTEIICPYIEALIIELDIQVYLSVRFFNFIMFTVIARAVSPFVYGLRDEQFYATLLYFVRCRQNHVS
>LOCXPOR11.183.HIT1.OR.2R.301.7tm_1.exons1.CM025896.1.Silurus_meridionalis
MQNLTEFPGNATSSDTTAIILKVCVVIPLFSAFLYFILLMLHIFASHRQFLDSSRYILFAYMLVNDTLQLLSSVLLFLFIMGNLKLAIIYCAPLLFFSVATFQNGPLILAAMSLERYVAIFYPLRRPISWRPERIWLIALSTWVISCITPLVDFILMRPNPAWDIYTTQLSCKSTVLSGLPIQILFKVVVNVVFLAAVALIILFTYIRILLETRKMRDDRASVTRALHTVVLHGLQLLLSMMVFTFPITENFIVLNVKSMQEHIQFFNYFCFVLLPRFLSPLIYGFRDESLRGYMKKSMPC
>LOCXPOR10.185.HIT1.OR.2R.287.7tm_1.exons1.CM025896.1.Silurus_meridionalis
LNDKLWLLQVLVGVFLYVNSLMIFTFLKKRAFREETRYILFAQTLFVDSALMLLTDLLSIGNYFQYVIHIIPCSIICTILTLLTCCTPLTLVAMCLERYVAICMPLRHADISTSRTRLYGILIIWSISSIIPLFSLIGYWAVAPPASRFSNVVCYAELMLGEAWQAHGRAIIFIILFLLLIIIIVFTYIKIMIAARAASNEKRKSTSKSLKTVLLHAFQLLLCMIQFLNPYIEMAYWKVEENIFRNVKYSVFIVFMIAPRCLSPLIYGLRDENFFHVLRHYAMCGTN
>LOCXPOR12.186.HIT1.OR.2R.301.7tm_4.exons1.CM025896.1.Silurus_meridionalis
NISFRTFTLTGFNDLGEWRAILSIPYLLLFLLSSVSNITLIYLIISQRALHSPMCILIGLMAVVDLSLPIFCVPHMLLNFIFNWKGISLVGCLVQMFCIHCYGIFQYTILLWMALDRFFAICKPLNYHKYMKMTNFLKFIIFPVIRNMILITTMVSWAGKLTFCSTNEINHCFCEHMALVQLACGDISINNALGLSVIFLTMTADFILITISYVIILSSVLRSGKTVLKAVNTCITHIIVLTVSLTFALIAFLSYRIRNNFSPSSRVFLSTMYLLFPSCFNPIIYGVRTKEIREQFLKIIK
>LOCXPOR12.187.HIT1.OR.2R.301.7tm_4.exons1.CM025896.1.Silurus_meridionalis
NISFRTFTLTGFHDLGEWRAILSIPYLFLFLLSSVSNITLIYLIVSQRSLHSPMCILIGLLAVVDLSLPIFFVPHMLLNFMFNWNEISLVGCLVQMFCIHWFGIFQYTVLLWMALDRFFAICKPLNYHKYMKMTNFLKFIIFPVIRNMILITTMVSWAGKLTFCSTNEIKHCFCEHTALIQLACGDISINNALGLSVIFLTMTADFILITISYVIILSSVLRSGKTCFKAVNTCITHLIVFTVSLTFVLIAFSSYRISNNFSPSSRVFLSTMYLLFPSCFNPIIYGVRTKEIREQFLKMIK
>LOCXPOR12.188.HIT1.OR.2R.301.7tm_4.exons1.CM025896.1.Silurus_meridionalis
NISFTTFTLTGFHDLGEWRAILSIPYLFLFLLSSVSNITLIYLIISQRALHSPMCILIGLLAVVDLSLPIFFVPHMLLNFIFNWKEISLVGCLVQMFCIHWFGIFQYTILLWMALDRFYAICKPLNYHKYMKMTNFLKFIIFPVIRNIILITTMVSWAGKLTFCSTNEIKHCFCEHTALVQLACGDISINNALGYSAIFLSRTADFILITISYVIILSSVLRSGKTCFKALNTCITHLIVFTVSLTFVFIAFLTYRISNNVSPSSRVFLSTMYLLFPSCFNPIIYGVRTKEIREQFLKLIK
>LOCXPOR12.189.HIT1.OR.2R.301.7tm_4.exons1.CM025896.1.Silurus_meridionalis
NISFTTFTLTGFHDLGEWRAILSIPYLFLFLLSSVSNITLIYLIISQRSLHSPMCILIGLLAVVDLALPIFFVPHMLLNFIFNWNEISLVGCLVQMFCIHWFGIFQYTILLWMALDRFFAICKPLNYHKYMKMNNFLKFIIFPVIRNIILITTMVSWAGKLNYCSSNEINHCFCENMALVQLACEDISINSAIGFSTIFLSRTADFILITISYLIILSSVLRSGKTCFKALNTCITHIIVFTVSLTFLLIAFSSYRIRNNVSPSSRVFLSTMYLLFPSCFNPIIYGVRTKEIREQFLKIIK
>LOCXPOR12.191.HIT1.OR.2R.291.7tm_4.exons1.CM025896.1.Silurus_meridionalis
NISFRTFTLNGFNDLGEWRAILSIPYLLLFLLSFVSNITLIYLIVSQRSLHSPMCILIGLMAVVDLSLPICCVPHMLLNFIFNWKGISLVGCLMQMYCIHCFGIFQYTVLLWMALDRFFAICKPLNYHKYMKITNFLKFIIFPVIRNMILLTTMVSWAGKLTFCSTNEINHCFCEHMALVQLACGDFSINNALGLSLIFLTMTADFILITISYVIILSSVLRSGKTALKAFNTCITHIIVLTVSLTFALIAFMSYRIRNNFSPSSRVFLSTMYLLFPSCFNPIIYGVRTKK
>LOCXPOR12.194.HIT1.OR.2R.301.7tm_4.exons1.CM025896.1.Silurus_meridionalis
NISFGTFTLTGFHDLGNWQPILSIPYFLLFLLSSVSNFTLIYLIISQQALHSPMCILIGLMAVVDLFLPIFCVPHMLISFLFNWNGISLVGCLVQMFCIHCLGTFQYTILLWMALDRFFAICKPLNYHKYMRMSNFLKFIIFPVIRNVFLITTMVSWAGKLTFCSTNEINHCFCEHMALVQLACGDISINNALGLSAIFLTMTADFILITISYVIILSSVLSSGKTFLKAFNTCITHIIVLTVSVLVALIAFLSYRIKNNFSPSSRVFLSTMYMLFPSCFNPIIYGVRTKEIREQFLKCIK
>LOCXPOR12.195.HIT1.OR.2R.299.7tm_4.exons1.CM025896.1.Silurus_meridionalis
NFSFTTFTFTGFHDLGEWQAILSIPYFLLFSLSSTANLTIIYLIISQRALHSPMCILIGLMAVVDLFLPILCVPNMLFSFLFNWKGISLVGCLVQMFCIYFVGSFQSTVLLWMALDRFFAICRPLYYHKYMQMSNFLKFIIFPVIRNVFFITTMVSWAGKLTFCATNEIDHCFCEHMALVQLACGDISINNALGLLAVFLTITADFILITISYVIILSSILRSGKACLKAVNTCITHIIVMTVSLTFALIAFMSYRIRNNFSPSSRVFLSTMYMLFPSCFNPIIYGIRTKEIREQFLKL
>LOCXPOR12.196.HIT1.OR.2R.299.7tm_4.exons1.CM025896.1.Silurus_meridionalis
NVSFTTFTLNGFLGLGEWRPILSIPYLLLFLLSTISNSILIYLIISRKALHSPMCVLIGLMAVVDLCLPIFFVPNMLLSFLFNWNGISLLGCLGQMFCIHVVGTFQSTILLWMALDRFFAICRPLYYHTYMKMPNCLKFIVFPVIRNILLIMIIVYWAGKLSFCATNTIDHCFCEHMALVQLACGDISMNNILGLLAVFLITTADVFLVIVSYLIILSYVLKTGKGSVKAINTCITHIIVMTVTATFALIAFMSYRIRNNFSPSNRVFLSTMYLLFPSCFNPIIYGVRTKEIREQFLKI
>LOCXPOR12.197.HIT1.OR.2R.326.7tm_4.exons1.CM025896.1.Silurus_meridionalis
MTEEVRGVNFTHTTFIFVGFPETFGYRHLLFLLFLLTYILVVVGNFLILFVIKNTKTLHTPMYILVSALALVDIIVPTAIVPAMLLSFLFELNEITLVGCLIQMFFTHFFSSVESTILLAMALDRYVAICNPLRYTTIMNYSMFGKLLLFTLVRSGTLMCTLVGLAASLTFCGSNIIHHCYCDHMALVSLACSSTAKNAAVGIAVIICFVGVDISVIFVSYVKILCVVLRAAAGEQRSKAIHTCSNHLIVMMCFYLIGSVTFLSRNLQIQIPVDVNTFLGVTYIVFPACINPIIYGVRTKEIRNALLKIFKIHANRIVTVKVSVVK
>LOCXPOR13.198.HIT1.OR.2R.316.7tm_4.exons1.CM025896.1.Silurus_meridionalis
VNMLSFNITLFFLAYGPSGPLNYSVFFVSLLTYLATLFANLLLMLVIYLDTSLHKPMYIFLFNLALNGLIGSSAVLPNIMNNLLDNMRFIYFDNCLFQVFCVNIYAACAYLILMVMAYDRYVAICKPLQYHNIMTTIKVKLLLGLAYIFPICLIGTQIYLTSRMPLCRYTINKLFCDNLAIVSLSCFKSIFADLYGLALVIIFVVFPLLFVVISYVKILLVSLKASANAKKKALKTCLPHLITFINFSSATLFSVIYNRLNDNLPKELNVFISVHFILIPPLLHPIIYGMKTEKISQSFIKLLHKRVFALEFHFQT
>LOCXPOR14.199.HIT1.OR.2R.300.7tm_4.exons1.CM025896.1.Silurus_meridionalis
MANSTHFTTIILTGYFEVGQTKYIYFALLVILYLTIILANSLLIVVIWLERSLHEPMYIFLCCLSFNELYGSAAFFPFILTNLLSTSHEVTIASCYVQIYCLYTSGAMEFGSLAIMSYDRYIAICYPLLYSSIMTCNRVCILIVLVCVLSFLKINIFLSIRLELCGNVMEKVWCDNYLLVKLACSDTSMNNIYGIFGSITTIVLPLMLILYSYIMIMRVCLNSPKETFQKAMTTCAPQLVSLVNFSVGCLFEIFSSRFDKIHMPPVLRVIISVYFVICPPLLNPIMYGIRLSKIKIAFKK
>LOCXPOR14.200.HIT1.OR.2R.302.7tm_4.exons1.CM025896.1.Silurus_meridionalis
MANSTHFTTIILTGYFEVGQTKYIYFALLVILYLIIILANLLLIVVIWLERSLHEPMYIFLCCLSFNELYGSAAFFPFILTNLLSTSNEVTIASCYVQIYCLYTYGAMEFGSLAIMSYDRYIAICYPLLYSSIMTCNRVCILIVLVCVLSFLKFTINIFLSIRLELCGNVMEKVWCDNYLLVKLACSDTSMNNIYGIFGSITTIVLPLMLILYSYIMIMRVCLNSPIETFQKAMTTCAPQLVSLVNFSVGCLFEIFSSRFDKIHMPPVLRVIISVYFVICPPLLNPIMYGIRLSKIKIAFKK
>LOCXPOR16.201.HIT1.OR.2R.303.7tm_4.exons1.CM025896.1.Silurus_meridionalis
MANDTLLFFSMFENMGYFRYIYFILGSLLYGTILFFNAIIIFVIIVESGLHQPMYILIACLSVNSLYGTAGFFPRLLTDLLLYSHSITRSGCHIQTFVIYTYASYEFTILTLMAYDRYVAISKPLQYHSIMTPKVLFVMVAVSVIYPMLSVGLGIIVTARLRLCGNDLKKLYCNNWIIAKLSCENAAFENIYGFIVLVTTVLIPFSFILYSYIKILMICQKSSKELKSKAYHTCLPHLVSFVNYSITIFCEMSFTRFENLPPVIAIILSLEFLIIPPVLNPVVYGLNFPDIRRKIQHHLKVSK
>LOCXPOR17.203.HIT1.OR.2R.303.7tm_4.exons1.CM025896.1.Silurus_meridionalis
MENISTILMFTLSGLDGTIEYSYLFFSLTVLAYNFILLCNITIIFCIASNRQLHEPMYIFLCNLCVNALYGTSGFYPKLMYDLLSHIHSISYTGCLIQIFVIYSSVLCDYSTLTVMAYDRYVAICRPLKYHSEMTNHKIIKCILFCWLAPFSSMGILILLTSRLTLCGSNIEKLYCENWAVVKLACSSTTVNNVIGYIIILVYFGHALLIVCSYIQLIEKCKNSPEGKHKFMQTCMPHLLALFNVTIALLFDVLYSRYGSTSFPQALRNFFAVDFLFMPPILNPIIYGLKLTKIRKQVMGILF
>LOCXPOR18.206.HIT1.OR.2R.313.7tm_4.exons1.CM025896.1.Silurus_meridionalis
QSRVDNASNILVFSLSGLNVTMENRYVLFSVTTLIYHVILLCNITVILCIVLDRQLHEPMYIFLCNLCINALYGTTGFYPKFMYDLLTQFHEISYVSCLIQVFVIYSSVLCDISTLTVMAYDRYVAICKPLEYHSEMNNQTVVKCIIFCWFPPIILMAIVVLLTSRLTLCGSNIEKLYCETWAVVKLACSSTTLNNVIGYIVIIIYFGHAVLIVYSYIHLIRNCTQSKEGKSRFMQTCVPHLLALFNIAIALLFDVFYSRYGYTSFPQSLRNFMALDFLFIPPVLNPLIYGLKLTKIRKKVVRIIFRFNIAIA
>LOCXPOR19.207.HIT1.OR.2R.305.7tm_4.exons1.CM025896.1.Silurus_meridionalis
MENSSGELMYVLHGLNDTRTNKHIYFAFGAIVYSMTLFINLTLTITVFLDKSLHEPMYIFICNLFINGILGASAFYPKILADLLAEYHVISYAGYLSQAYIIYSYVFCEYTCLTVMSYDRYISICKPLEYNSIMTLQKVLKLLVLIWLCSILESSVGLVFTAQLRLCGNVIDKIYCSNWEIVKLSCTDVTVNNVYAHVLIVFHVSQALFIIVSYFCIIRAALKSKTQWAKFMQTCLPHLIVLTNVTIALLFDSMYARYGKSQGLQALRNILGIEFLVVPPLLNPMIYGFKLTQIRKALVKVYRHR
>LOCXPOR20.208.HIT1.OR.2R.307.7tm_4.exons1.CM025896.1.Silurus_meridionalis
NSSGHFVFVLHGLNDTRTNKHIYFVFGLIVYIMTMFINLLITLTVILDKTLHEPMYIFVCNMFVNGILGASAFYPKILADLLSEYHVISYVGCLSQVGIIYSYVFCEYTCLTVMSYDRYISICKPLEYHSIMTLQKGFKLLVFTWLCSILETSVGVMLTARLLLCGNDIDKIYCSNWEVVKLSCTDVTANNVYGYIVILFNVFQAVFIIVSYLCIIRVSLRSKAQWSKFMQTCLPHLIIITNFTIALLFDSMYARYGKSQGLQALRNMLGIEFLVVPPLLNPIIYGFKLTQIRKAFLKIYWRRCKAL
>LOCXPOR18.209.HIT1.OR.2R.288.7tm_4.exons1.CM025896.1.Silurus_meridionalis
LDNFKNLISSSSANNDIISYKLYVLFSVTTLIYHGILLCNITVILCVVLDKQLHEPMYIFLCNLCINALYGTTGFYPKFMYDLLTQFHEISYVSCLIQVYVIYSSVLCDKSTLTVMAYDRCVAICKPLEYHSEMNNQTVVKCIIFCWFPPIILMAIVVLLTSRLTLCGSNIEKLYCETLAVVKLACSSTTLNNVIGYIVIIIYFGHAVLIVYSYIHLIRNCTQSKEGKSRFMQTCVPHLLALFNIAIALLFDVFYSRYGYTSFPQSFSWRNFSCEISWHWISYLCPLF
>LOCXPOR19.210.HIT1.OR.2R.305.7tm_4.exons1.CM025896.1.Silurus_meridionalis
MENSSGELMYVLHGLNDTRTNKHIYFAFGAIVYSMTLFINLTLTITVFLDKSLHEPMYIFICNLFINGILGASAFYPKILADLLAEYHVISYAGCLSQTYIIYSYVFCEYTCLTVMSYDRYISICKPLEYHSIMTLQKVLKLLVLIWLCSILESSVGLVFTAQLRLCGNVIDKIYCSNWEVVKLSCTDVTVNNVYAHVLIVFHVSQALFIIVSYFCIIRAALKSKTQWAKFMQTCLPHLIVLTNVTIALLFDSMYARYGKSQGLQALRNILGIEFLVVPPLLNPIIYGFKLTQIRKGLVKVYRHR
>LOCXPOR19.211.HIT1.OR.2R.304.7tm_4.exons1.CM025896.1.Silurus_meridionalis
MENSSGHFVFVLDGLNDTRANKHIYFVFGLIVYIMTVFINLLITLTVILDKTLHEPMYIFICNMFVNGILGASAFYPKILADLLAEYVISYVGCLSQVGIIYSYVFCEYTCLTVMSYDRYISICKPLEYHSIMTLQKVLKLLVLIWLCSILESSVGLVFTAQLRLCGNVIDKIYCSNWEIVKLSCTDVTVNNVYAHVLIVFHVSQALFIIVSYFCIIRASLKSKTQWAKFMQTCLPHLIVLTNVTIALLFDSMYARYGKSQGLQALRNILGIEFLVVPPLLNPIIYGFKLTQIRKGLVKVYRHR
>LOCXPOR20.214.HIT1.OR.2R.307.7tm_4.exons1.CM025896.1.Silurus_meridionalis
NSSGQFVFVLHGLNDTRTNKHIYFVFGLIVYIMTVFINLLITLTVILDKTLHEPMYIFICNMFVNGILGASAFYPKILADLLSEYHVISYAGCLSQVGIIYSYILCEYTCLTVMSYDRYISICKPLEYHSLMTLQKGFKLLVFTWLCSILESSVGVMLTARLLLCGNDIDKIYCSNWEVVKLSCTDVTANNVYGYIVILFNVFQAVFIIVSYLCIIRVSLKSKAQWSKFMQTCLPHLIIITNFTIALLFDLMYARYGKSQGLQALRNMLGIEFLVVPPLLNPIIYGFKLTQIRKAFLKIYWRRCKAL
>LOCXPOR21.215.HIT1.OR.2R.299.7tm_4.exons1.CM025896.1.Silurus_meridionalis
EYMFVIHGLNDSRTNKHIYFAFGLIVYSMTLFINLSITLTVILDKTLHEPMYIFICNMFFNGILGASAFYPKILADLLAEYHVISYAGCLSQVGFIYSYVFCEFTCLTVMSYDRYISICKPLEYHSIMTFRKCFKLLIYSWLCSILESFVGVMFTAQLRLCGNVIDKLYCSNWEVVKLSCTDVTVNNVYGYILLVYHVSQALFIIVSYISIIRASLRSKTQWAKFMQTCLPHLMALTNFTIAVIFDSMYARYGKSQGLQALRNMLSIEFLVVPPLLNPIIYGFKLTQIRKGLVKVYRHR
>LOCXPOR22.216.HIT1.OR.2R.299.7tm_4.exons1.CM025896.1.Silurus_meridionalis
EFIFILHGLNDTRTNKHIYFSFGLVIYIVTLFVNAILIVTVVLDKSLHEPMYLLICNLYLNGICGASAFYPKILFDLFSDSHIISYKGCLSQMYIIYSYAFCEFTCLTIMAYDRYIAICKPLDYHNIMTQQMVVKLLVFAWLFSLLETTIGGVLTIRLPLCGNKIEKLYCLNWDIVKLSCIDITLNNLYGYVLTVSHVSQAVLIIISYFHIIRASLRSKTQWVKFMQTCLPHLITLANFTISLVFDAMCARYCSSQGQQALRNFFSMEFLVVPPLLNPLIYGMKLAQIRHALVRMYRHR
>LOCXPOR23.217.HIT1.OR.2R.312.7tm_4.exons1.CM025896.1.Silurus_meridionalis
MALQFLNTTFTYNLQIARLDVSPEAVYPVFITGSLCYFFAVFCNVTILALIITQQSLHKPMFFIFFSLPLADLIGITCALPRLLLDIVTQTNTVYYPTCVLQAFLLHLYGGSVVFNLAAMSFDRYIAICKPLRYNSIMSPYTVGCVIALVWGLDIALIVVLFSLQARFSKCRTFIFNIYCDNVSLLQLSCGGDFTINNIYGLAITGFMQGISVTVQLFSYIKILKACLPHTQTDARMKAVNTCLAQIITFFLFEIVSSINILLYRFQNIPSNVQKICAILTFTLLPVINPIIYGMKTKDIRKAFFAIIKKHK
>LOCXPOR24.219.HIT1.OR.2R.293.7tm_4.exons1.CM025896.1.Silurus_meridionalis
NSTYFGTTGHITTLYYTSVHAWSPYILCYFVFNITLVLTIALNHKLHKPMHILLFNMPVNDIVGSSALFPQILTSMLSQNKLITYSACYVQAFLIHLYGTGSFLILTAMAYDRYIAICCPLKYNSIMSPKTLLRIIITVWSIDFSLVGLLLGLSYRDKICSTKIVDFFCNNPGLMRLVCGDIRFNNYYGLSYTAVQHFITLFIMFFTYIQILITCISKKQSDAKSKAIQTCGTHLVVYLFLEFCTLFAVISHRFDNVSQQMRMIVGSFMMIFPPFFNPLIYGLKTKEIRQNII
>LOCXPOR24.220.HIT1.OR.2R.302.7tm_4.exons1.CM025896.1.Silurus_meridionalis
TTLLTLEPLDISPSNVIPVFMFGTLTYCTILFFNITMLLTIALNQNLHKPMYILLFNMPINDIVGASAFFPQLISSILSQNRSITYSACFLQAFLIHLYGSGTLLILTSMAYDRYIAICCPLKYNTMMSPNTLLKLIISVWIIAFLEIGLLLGLNYREEICSTKIVDTFCNNPSLMKLICGEFSIGNYYGLSLTAVHQSITLSIIFFTYIKILITCIFKRQSDAKSKAIQTCGTHLVVFLCLEITALFAIISHRFNNVSQYLRRIFGASALIFPPFFNPLIYGLKTREIRQNIIIFFSKKIS
>LOCXPOR25.221.HIT1.OR.2R.313.7tm_4.exons1.CM025896.1.Silurus_meridionalis
MEQQLFNNTFSFNLQIARFDIPSPAIYPVFITGMLIYLFSMFCNVTILALIVTQQSLHKPMFYILFSLPLADMLAITCALPRVLLDIVTQTNMVYYPTCVLQGFLLHCYGGSVLFILAAMSFDRYIAICKPLRYNSIMGPYTIGGVIALAWGLDISMIVVLFALQSRFLKCKAFVLNVYCSNSALLQLSCGGDFTVNNAYGLAITGVMQGISVSIQLFSYAQILKTCIFHSQANARSKAVNTCLAQIITFLLYEIVSNFTIISYRFSNISPVAQQICGLMIFTLLPVINPIIYGMKTRDIRNTFVIVLKKRKV
>LOCXPOR26.223.HIT1.OR.2R.310.7tm_4.exons1.CM025896.1.Silurus_meridionalis
MEQQLLNNTFSFILQIAKFDIPTQAIYTVFIIGALIYFFAVFCNVTILALIITQKSLHKPMFYILFSLPLADLMGITCALPRVLLDIVTQTNMVYYPTCVLQGFLLHSYGGSVLFILAAMSFDRYIAICKPLRYNSIMGPYTVGGLIALIWGLDISMMVVLFALHARFSKCKSFIFNVYCSNNTLLQLSCGGDLTVNNVYGLATVAIAQAISVSVQLFSYIHILKACIFNTHTDARNKAVNTCLGQIIVFLMYEIVSIFTVLSYRFQNIPLNAQQVCGLLIFTILPIFNPIVYGMKTRDIRKSFILVLKK
>LOCXPOR27.227.HIT1.OR.2R.309.7tm_4.exons1.CM025896.1.Silurus_meridionalis
MEQQFSNNTFSFNLQIAKFDIPSQAIYPVFIIGALIYLFAVFCNVAILTLIVTQQSLHKPMFYILFSLPLTDLMGITCALPRVLLDIVTQTNTIYYPTCVLQGFLLHIYGSSVLFILAAMSFDRYIAICKPLRYNSIMGPYTVGGVIALAWGLAVAVIVVLFSLQARLTKCKTFIFNVYCSNNTLLQLSCAGDLTVNNVYGLAMTGFVQAISVSIQLFSYIQILKACLSNTQFDARSKAVNTCLGQIIVFVMYEIVSTFTVLSYRFQNIPPNAQQICGMLIFTVLPVFNPIIYGMKTRDIRNSFIIVLK
>LOCXPOR24.228.HIT1.OR.2R.298.7tm_4.exons1.CM025896.1.Silurus_meridionalis
SIITRQGFNLPPESILPVFLFATLGYLIILFCNLTLLSTIILNKSLHQPMYILLLNLPINDLIGSTALFPQIINELLWDTRTITFSTCITQAFFIHIYATGAVFVLAAMAYDRYVAICCPMRYNTIMNNMRMVSLISIVWLSNIFIIGMLFILLLRLPFCRSFMTHTYCDNPSLLQLVCADTTINNIYGLMTVAVTQAITLSVILFTYIQILIACFRNKGSDTRSKALQTCATHLIIFLLFECLGLFTIISYRLTNISPHLRKFSGVASMILPPTLNPIIYGLKTKEIRMRAFKFLHK
>LOCXPOR28.229.HIT1.OR.2R.314.7tm_4.exons1.CM025896.1.Silurus_meridionalis
SNGTVSFDNGFYFVAYNSLGNKNYLILALGIIYLITLLCNLMLLSMIMMNSSLHNPKFLAVCNLAVVDISINSVIIPQMVPSFVFNLNHVSFEACFTQMFFMHFFGDMESFSLALLAYDRLIAICFPLRYPTISTNLRMMLIIVGLWLLVFSCEAYLVVLTSRLSYCRSRVVPGCCCEHGQVFNLACGDISYNRSLATTKTLTVLLGPLTFIVCSYVIVVVAVLKIASKAQRWKAFNTCLTHMALVLIYFMPVSFAYILGSLKLVQSIDLYTTILTVCVTLPGMLNPIIYSLKTEELQEKLLKIFKKQKMSNTV
>LOCXPOR29.231.HIT1.OR.2R.323.7tm_4.exons1.CM025896.1.Silurus_meridionalis
MNLSVNNSNGTGTFDNGFYLVAFNSLGSKNYLILALGIIYVITLLCNFTLLAMIMMNSSLHNPKFLAVCNLAVVDISINSVIIPQMVPVFVFNLNHLSFEACFTQMFFMHFFGDMESFSLALLAYDRLIAICFPLRYPTINTNLRMMVIIAALWLLVVLIEIYPVVLASRLSYCRSRVVSSSCCEHGQVFRLACGDISYNRSLATTKTLAVLLGPLTFIVCSYVIVVVAVLRIASTAQRWKAFNTCFTHMVLVLIYFMPVILAYILGNLQLVQSLDLYTTVLTVSSTLPAMLNPIIYSLKTEELQEKLLKLFGPQKVSPQLMK
>LOCXPOR30.232.HIT1.OR.2R.317.7tm_4.exons1.CM025896.1.Silurus_meridionalis
MSALNTGLKQNASFVRPEYFFISGFSGIPYSQFYFVFLIVVYIVSLCGNSVVIFMILVDKNLHTPKYMGILNLALSDFGETNALIPNLVKTFFFDSQYISYEACLANMFFTFYFYTGQSLSLVVLAYDRFIAICLPLRYHVIVNNSSMFAIIAAIWVLNFVTIGTTVLLITRLSFCKTTEVQSFFCDHGPIYTIACNDNSINSFMAKLCVVVYIYIPLTVIVLSYIGILLALTKITTWEGRFKALKTCVSHLLVVGIFFLPVLSAYLAAVVSFLHPNARIINTSLSRTIPSMLNPIIYVLNTKEFRGLIVKMVKRKT
>LOCXPOR31.233.HIT1.OR.2R.316.7tm_4.exons1.CM025896.1.Silurus_meridionalis
SVLNSSLLQNASFVRPEYFFISGFSGLPFSQYYFVFLIFVYIISLCGNSIVLFMILVDKNLHIPKYMGIFNLALSDFGETNTLIPNLVKTFLSDSRYISYEACLANMFFSFFFAGGQSLTLAAMAYDRFIAICLPLRYHVIVNNSFMFATITSIWLINFVIIGTMVILITQLSFCKTNEVKSFFCDHGPIYRLACNDNSINAFMANFCIAVYLYVPLTAIILSYIGILLALTKITTWEGRLKALKTCISHLLVVGIFFLPVSSTYIAALTLPLHPNARIINTSLSATIPSMVNPIIYVLNTKEFRGFILKMLKRRN
>LOCXPOR32.235.HIT1.OR.2R.316.7tm_4.exons1.CM025896.1.Silurus_meridionalis
SSLNFSLLQNASFVHPEYFFISGFSGLPFSQYYFVFLIFVYIISLCGNSIVIFVILVNKNLHVPKYMGIFNLALSDFGETNALIPNLVKTFLFNSQYISYNACLVNMFFSFFFAGGQSLTLAAMAYDRFIAIYLPLRYHVIVNNSFMFATLTSIWVINFVIFGTMVILITRLSFCKTNEVKSFFCDHGPIYTLACNDNSINSFMAKFCTAVYLYAPLTAIILSYIGILLALTKITTWEGRFKALKTCVSHLLVVGIFFLPILSMYIAALTSNLHPNARIINTSLSATIPSMVNPIIYVFNTKEFRGFIMKMLKKKN
>LOCXPOR33.237.HIT1.OR.2R.321.7tm_4.exons1.CM025896.1.Silurus_meridionalis
MSALNSSLLQNESFFRPKYFFISGFSEIPFSKYYFVFLIVVYMFTLCGNSVVLLMILIHKSLHIPKYMGIFNLALSDFGETNALIPNLVKTFLFDSQYIAYDACLANMFFTFFFSGGQSLTLVVLAYDRFIAICLPLRYHAIVNNSFMFAILTAIWVFNFSIFGTMVILITRLSFCKTNEVKSFFCDHGPVYKIACNNTSLNMFMARFCIIVYLYVPLTAIILSYIGIFLALTKITTWKGRLKAFKTCGSHLLVVGIIFLPVLSTYLAVITSSIHPNVRIINTSLSFTIPSMLNPIIYVLNTKDFRKVLVKMLKKNTPVNK
>LOCXPOR34.238.HIT1.OR.2R.321.7tm_4.exons1.CM025896.1.Silurus_meridionalis
MSALNSSLLQNESFFRPKYFFISGFSEIPFSKYYFVFLIVVYMFALCGNSVVLLMILIHKSLHIPKYMGIFNLALSDFGETNALIPNLVKTFLFDSQYIAYDACLANMFFTFFFSGGQSLTLVVLAYDRFIAICLPLRYHAFVNNSFMFAILTAIWVFNFSIFGTMVILITRLSFCKTNEIKSFFCDHGPVYTIACNNTSLNMFMARFCIIVYLYVPLTAIILSYIGIFLALTKITTWKGRLKAFKTCGSHLLVVGILFLPVLSTYLAVTTSSIHPNARIINTSLSFTIPPMLNPIIYVLNTKDFRKVLVKLLKKNTPVNK
>LOCXPOR35.239.HIT1.OR.2R.320.7tm_4.exons1.CM025896.1.Silurus_meridionalis
MSELNSSLLQNAFVRPEYFFISGFSGLPFSQYYFVFLIFVYIISLCGNLFVIFMILVNKNLHIPKYIAIFNLALSDIGETNTLIPYLVKTFLFDSQYISYNACLANMFFTFFFYGGEALTLVVLACDRFIAICLPLRYHAIVNNSSMFATLTVIWLFNFVILFTMVFLITRLSFCKTNEVKSFFCDHGPIYTIACNDNSINSFIAKLCTTIYLYAPLTAIVLSYIGILLALTKIVTWKGRLQALKTCGSHLLVVGIFFLPILSTYLAVLTSTIHPNARIINTSLSFTIPPMLNPIIYVFNTKDFRKFIVNIFKKNNSVSQ
>LOCXPOR36.240.HIT1.OR.2R.321.7tm_4.exons1.CM025896.1.Silurus_meridionalis
MSELNSSLLQNASFVRPEYFFISGFSGLPFSQYYFVFLIFVYIISLCGNLFVIFVILVNKNLHIPKYIGIFNLALSDFGETNTLIPYLVKTFLFDSQYISYNACLANMFFTFFFYGGEALTLVVLACDRFIAICLPLRYHAIVNNSSMFATLTAIWLFNFVIHFTMVFLITRLSFCKTNQVKSFFCDHGPIYTIACNDNSINSFIAKLCTTIYLYAPLTAIVLSYIGILLALTKIVTWKGRLQALKTCGSHLLVVGIFFLPILSTYLAVLTSTIHPNARIINTSLSFTIPPMLNPIIYVFNTKDFRKFIVKIFKKNTSVSQ
>LOCXPOR37.241.HIT1.OR.2R.299.7tm_4.exons1.CM025896.1.Silurus_meridionalis
ISEFIITGFDNFEKPMTVGIVILTLYLLVMLGNLTNICVIAMDKRLHQPMYLFICNLAIVDMLYCSCSCPTMVGNLLVGFKTISFAPCIIQMYVFGLGFVMEVFTISVMAFDRLLAVIKPLHYHSILTNVRSVILTFILWILGSAAISVIPGTVLPLSFCYSTLKFMFCDYGSVVRATCVDPNPYFDLMAIVTFILLFGTFSFICVSYIMIVLVVFKMNSKGSKKKVFNTCFSHLMVVVCYYGPTFLITFLTRTGIVLTLEMRHGFRIGTILGPSLVNPFIYSFRTKEIRNKILRTVRV
>LOCXPOR38.242.HIT1.OR.2R.299.7tm_4.exons1.CM025896.1.Silurus_meridionalis
QNISRKKIDQFVLTGFDTLEKPVIVGCVILAAYIVAMLANLANICFIVVDKRLHQPMYLFICNLAIVDMLYCTCSCPTMIGILIVGYKTITYISCIFQMYGFSLCFVMEVFIISVMAFDRLIAIIKPHAILTNVRSIILTFLMWMLGFVAISIVPVTVIPLPLCSSTVKYVFCDYAAVVRTSCIDPTPYFDLISSFTFILMFGTFTFICLSYFKIVIVVVKMTLKGSKTKVFHTCLSHLIVIICYYGPTFILLVLTRLGVVLSLEERNGLRVGTILGPALVNPFIYSLRTKEIRNKIIQ
>LOCXPOR38.243.HIT1.OR.2R.302.7tm_4.exons1.CM025896.1.Silurus_meridionalis
QNISRKKIDQFVLTGFDTLEKPVIVGCVILAAYILTMLANLANICFIVVDKQLHQPMYLFICNLAIVDMLSCTCSCPTMIGILIVGYKTITYISCIFQMYGFSLCFVMEVFTISVMAFDRLIAIIKPLHYHAILTNVRSIILTFLIWILGLTVITIVPVTVIPLPLCSSTVKYVFCDYAAVVRTSCIDPTRYFDLISSFTFILMFGTFSFICLSYLKIVFVVVKMTLKGSKTKVFHTCLSHLIVIICYYGPTFILAVITRLGVVLSLEERNGLRIGSIIGPALVNPFVYCFRTKEMRNKILR
>LOCXPOR38.244.HIT1.OR.2R.302.7tm_4.exons1.CM025896.1.Silurus_meridionalis
QNISRKKIDQFVLTGFDTVEKPVIVGCVILAAYILTMLANLANICFIVVDKQLHQPMYLFICNLAIVDMLYCTCSCPTMIGILIVGYKTITYISCIFQMYGFSLCFVMEVFTISVMAFDRLIAIIKPLHYHAILTNIRSIILTFLIWILGFVAISIVPVTVIPLPLCSSTVKYVFCDYAAVVRTSCIDPTPYFELISSFTFILMFGTFTFICLSYLKIVIVVVKMTLKGSKTKVFHTCLSHLIVIICYYGPIFILAVITRIGLALSLEERNGLRIGSIIGPALVNPFVYCFRTKEIRNKILR
>LOCXPOR38.245.HIT1.OR.2R.303.7tm_4.exons1.CM025896.1.Silurus_meridionalis
VQNVSSKIINQFVFTGFDNVEKPVIIGCVILSAYILVMFANLANICFIVIDKHLHQPMYLFICNLAIVDMLYCTSSCPTMIGILIVGFKTITYLPCIFQMYSFSLGLVMEVFTLSVMAFDRLIAIVKPLHYHAILTNIRSVLLTFLLWILGFATLSIVPVTVIPLPLCSSTVKYIFCDYAAVVRTSCVDPEPYFNLMSSYTFSIMLGTFSFICLSYFKIVIVVVKMKSIGNTKKVFHTCLSHLIVIICYYGPIFMMSVITRLGLALSLEERNGLRIWAIIGPSLVNPFVYCFRTKEIRNKILR
>LOCXPOR39.249.HIT1.OR.2R.311.7tm_4.exons1.CM025896.1.Silurus_meridionalis
MSEGNITNVKNFFILCLPGLSPDYYGLVSAVMFCVLMCTLMGNGIFFALCIKEKSLQKPMYFIMLNLAASDVMFSSVTLPKMISRYWFGDGTLSFAVCFIQMHFVHYFGSVNAFIMAIMAFDRYVAICNPLRYANIVKESTILGLCLACWLLAEPTVFYSTFRAATFSYCASNKITQCYCDYTFVTRLSCTDRVPYVFSAVFSAMVVLLTPLTFILFSYSAIIVTVFRISSTRGRLKTLSTCTSQLLIITLYFLPRCLNYLAGTIGISYNIDVQIVLILLYSLLPPLINPLIYCLRTKEAKECLKKHLKRS
>LOCXPOR41.250.HIT1.OR.2R.286.7tm_4.exons1.CM025896.1.Silurus_meridionalis
MPEGNTTNVKTFFIQCFPGLSPDYYGLVSAVMFCVFMCTLMGNGIFFALYLKEKSLQKPMYFIMLNLAASDVLFSTTTLPKMIARYWFGDGFLSFAGCFIQMHFVHYFGSVNSFILAIMAFDRYVAICNPLRYANIIKESTILGLCLACWLLAEPTVFVTIFRATTLTYCASNKITQCYCDHTFVTKLSCTDRTPNVFSAVVSAMVLLLTPLTFILFSYSAIIVTVFRTSSARGRLKTLSTCSSQLLIITLYFLPRCLNYLASSVGITYNIDVQILVILLYSLLPL
>LOCXPOR40.251.HIT1.OR.2R.327.7tm_4.exons1.CM025896.1.Silurus_meridionalis
MPEGNITNVKNFFILCFPGLPPNYYGLVSAVMFCVFMCTLVINGIFFVLYLKEKSLQKPMYFIMLNLAASDVLFSTTTLPKMIVRYWFGDGTLSFAGCFIQMHFVHYFGSVNAFILAIMAFDRYVAICNPLRYANIVKESTILGLCLACWLLAEPTVFYLTIRAATFSYCASNNITQCYCDYTFVTRLSCTDRVPYIFSAVFSAMVVLLTPLTFILFSYSAIIMTVFRTSSTRGCLKTLSTCSSQLLIITLYFLPRCLNYLASSVGITYNIDIQIVLILLYSLLPPLINPLIYCLRTKEARQCLKKHLKRLRFFHFLEIKVQVSTLS
>LOCXPOR41.252.HIT1.OR.2R.327.7tm_4.exons1.CM025896.1.Silurus_meridionalis
MPEGNITNVNNFFIVCFPGLPPNYYGLVSAVMFCVFMCTLMVNGIFFLLYLKEKSLQKPMYFIMLNLAASDVLFSTTTLPKMIARYWFGDGTLSFAGCFIQMHFVHYFGSVNAFILGIIAFDRYVAICNPLRYANIVKESTILGLCLACWLLAEPTIFYMTFRATTLSYCASNKVTQCYCDHPFVTRLSCTDRTPNVFSAVVSAMVVLLTPLTFILFSYIAIIMTVFRTSSTRGRLKTLSTCSSQLLIITLYFLPRCLNYLAGYLGITYNTDVQILVILLYSLLPPLINPLIYCLKTKEARECLKKYFKRLSFFHFLEIKVQVPTLS
>LOCXPOR42.253.HIT1.OR.2R.301.7tm_4.exons1.CM025896.1.Silurus_meridionalis
MPEGNITSVNNFFIVCFPGLPPNYYGLVSAVMFCVFMCTLMVNGIFFLLYLKEKSLQKPMYFIMLNLAASDVLFSTTTLPKMIARYWFGDGTLSFAGCFIQMHFVHYFGSVNAFILGIMAFDRYVAICNPLRYANIIKESTILGLCLACWLLAEPTNFYMTFRATTLSYCASNKVTQCYCDHPFVTRLSCTDRTPNVFSAVVSAMVVLLTPLTFILFSYIAIIMTVFRTSSTRGRLKTLSTCSSQLLIITLYFLPRCLNYLAGFLGITYNTDVQILVILLYSLLPPLINPLIYCLKTKEAR
>LOCXPOR43.254.HIT1.OR.2R.309.7tm_4.exons1.CM025896.1.Silurus_meridionalis
MSDRNITFVKDFFIVGFPGLHPKYYVLASAIMFLVYLCILIGNGIFLLLFATNKNLHKPMYFIYISLVFSDVLFSTCTLPKIIARYWFADGTISFAACFFQMYLVHYFAVVNSCTLVVMALDRYIAIRFPFHYYTIMSNRNIVILSLLVWIISNPCSMMMTIRAYPLPYCGANTIVHCYCDHISITRLACTDRVPYSFPAFVFALVILLGSFAIVVISYFCIILAVVQISSAQGRLKAFSTCSSQLIIISLFFLPRCFNYLAANIGITFNADLQIAIVMLYSLLPPMINPLLYSLKTEEVKKILIRKFK
>LOCXPOR44.255.HIT1.OR.2R.309.7tm_4.exons1.CM025896.1.Silurus_meridionalis
MSDRNVTFVKNFFIVGFPGLHRNYYALVSAIMFLVYLCILVGNGIFLLLFATNKSLHKPMYFIYTTLVLSDILFSTCTLPKIIARYWFQDGTISFAACFFQMYLVHYFGFVNSYTLALMAIDRYLAICCPFHYHSLMSNRNIVILSLIVWVFAHACCIMMVVRAYPLPYCGANTIIHCYCDHISITRLACTDRAPYSFPAFLYAMVTLLGSFAIVVISYFCIIVTVLKISSAQGRLKTFSTCSSQLIIISLFFLPRCFNYLAANIGITFNADLQIGIIMLYSMLPPMINPLLYSLKTVEVKKIFIKTFK
>LOCXPOR45.256.HIT1.OR.2R.309.7tm_4.exons1.CM025896.1.Silurus_meridionalis
MSSKNVTFVKDFFIVGFPGLHPNYYVFVSAIIFFIYLCILIGNGIFLLLFATNKSLHKPMYFIYISLVLSDVLFCTCTLPKIIARYWFQDGTISFAACFFQMYLVHYFGVVNSYTLALMAIDRYIAICFPFHYHIIMSNRNIVILSIVVWLFAHPSSIMMVVRAYPLPYCGANTIVHCYCDHISITRLACTDRTLYSFPAFVYAMVVLLGSLAIIVLSYSFIILAILKISSTDGWLKTFSTCSSQLIIIALFFLPRCFYYLAANIGITFNADLQIAIIMLYSLLPPMINPLLYSLKTGEVKKILLRKFK
>LOCXPOR46.257.HIT1.OR.2R.309.7tm_4.exons1.CM025896.1.Silurus_meridionalis
MSDRNVTFVKDFFIVGFPGLHPNYYVFISAIMLLVYVFTLIGNGIFLLLFTTNKNLHKPMYFIYTSLVLSDVLFSTCTLPKIIARYWFQDGNISFGACFLQMYLVHYFGTVNAYVLALMAIDRYIAICYPFRYYTLMSNRNIVIFSLVVWIFAHLNILIMVVRAYPLPYCGSNTILHCYCDHVSITRLACTDRTPYSVPAFVYAMVVLLGSLAIILFSYFFIILAVLKISSAQGKLKVFSTCSSQLIIIALFFLPRCFYYLAANIGITFNADLQIAIIMLYSLLPPMINPVLYSLKTEEVKIILIRKFK
>LOCXPOR47.259.HIT1.OR.2R.309.7tm_4.exons1.CM025896.1.Silurus_meridionalis
MSDRNVTFVKDFFIVGFPGLHPKYYVFISAIMLLVYVFTLIGNGIFLLLFTTNRNLHKPMYFIYTSLVLSDVLFSTCTLPKIIARYLFQDGNISFGACFLQMYLVHYFGAVNSYVLALMAIDRYIAVCYPFRYHTFMSNRNIVVSSMVIWIFAHLSIIMMVVRAYPLPYCGSNTILHCYCDHVSITRLACTDRTPYSVPAFVYAMVILLGSFAIILFSYFFIILAVLKISSEQGKLKVFSTCSSQLIIIALFFLPRCFYYLAANIGITFNADLQIAIIMLYSLLPPMINPVLYSLKTEEVKKILIRKLK
>LOCXPOR48.265.HIT1.OR.2R.313.7tm_4.exons1.CM025896.1.Silurus_meridionalis
MSDRNVTFVKDFFIFGFPGLHPKYYVFISSIMLLVYVFTLIGNGIFLLLFTTNRNLHKPMYFIYTSLVLSDVLFSTCTLPKIIARYLFQDGNISFGACFLQMYLVHYFGTVNSYVLALMAIDRYIAICYPFRYHTFMSNRNIVISSIVVWSFAHLSIIMMVVRAYPLPYCGSNTILHCYCDHVSITRLACTDRTSYSVPAFVYAMVVLLGSLAIILFSYFFIILAVLKISSEQGKLKVFSTCSSQLIIIALFFLPRCFYYLAANIGITFNADLQIAIIMLYSLLPPMINPLLYSLKTEEVKKILIRKLKKRPN
>LOCXPOR49.267.HIT1.OR.2R.309.7tm_4.exons1.CM025896.1.Silurus_meridionalis
MSDRNMTFVKDFFIFGFPGLHPKYYVFISAIMLLVYVFTLIGNGIFLLLLTTNRNLHKPMYFIYTSLVLSDVLFSTCTLPKIIARYLFQDGNISFGACFFQMYLVHYFATVNSYVLALMAIDRYIAICYPFRYHTFMSNRNIVISSIVVWSFAHLSIIMMVVRAYPLPYCGSNTILHCYCDHVSITRLACTDRTPYSVPAFVYAIVVLLGSLAIILFSYFFIILAVFKISSAQGKLKVFSTCSSQLIIIALFFLPRCFYYLAANIGITFNADLQIAIIMLYSLLPPMINPVLYSLKTEEVKKILIRKFK
>LOCXPOR51.269.HIT1.OR.2R.319.7tm_4.exons1.CM025896.1.Silurus_meridionalis
MTSNTETLYKNYTSNIPEIVLQGFTGIPDVYNGLVGTFFFFIYLMLASGNIFILVFVACEKSLQKPTYIIFCNLALSDLGFGTTTLPRIMARYWMSQKIMSFNACLTQMFFVHYFGACSSFLMALMALDRFVAICNPLRYPVLIKNSTIAILCSVLWIGNLVQLCVIVLLTLSVPYCGPNIINQCYCDFISITNLACADITVIKTTSTSIAMTVLWGPLFYIIFSYVAIIISVMKISNKEGRYKTFLTCTPQLLIICLYYLPRSFVYVAFVIGFHFETNLRVALVMMYSLFPTLINPLIYCFRTKEIKDTLLRKCKQRQ
>LOCXPOR51.270.HIT1.OR.2R.319.7tm_4.exons1.CM025896.1.Silurus_meridionalis
MTSNTETLNKNYTSNIPDIVLQGFTGIPDVYNGLVGTFFFFIYLMLASGNIFILVFVACEKSLQKPTYIIFCNLALSDLGFGTTTLPRIMARYWMSQKIMSFNACLTQMFFVHYFGACSSFLMALMALDRFVAICNPLRYPVLIKNSTIAILCSVLWIGNLVQLCVIVLLTLSVPYCGPNIINRCYCDFSSITNLACADITVIKTISTSIAMTVLWGPLFYIIFSYVAIIISVMKISNKEGRYKTFLTCTPQLLIICLYYLPRSFVYVAFVIGFHFETNLRVALVMMYSLFPTLINPLIYCFRTKVIKDTLLRKYKQRQ
>LOCXPOR52.140.HIT1.OR.2R.309.7tm_4.exons1.CM025896.1.Silurus_meridionalis
NSTSNIPDFVLQGFTGIPVEYYGLVGTFFFLIYLMLASGNIFILVFVACEKSLQKPTYIIFCNLALSDLGFGTTTLPRIIAKYWTSEIMSFNACFTQMYFVHYFGTCTSFFMAVMALDRFVAICNPLRYPVLITHSTIMILCSVLWIGALFLLGAITAHALSVPYCGQNVIRHCYCDYISISNLACADVTTIKTTSTSIAMTVLWGPLFYIIFSYVAIIISVMKISNKEGRYKTFLTCTPQLFIITLYYLPRSFVYLAFVIGYRFETNLNIALIMVYSIFPAIINPLIYCFRTKEIKDTLMRKIKQRQV
>LOCXPOR53.141.HIT1.OR.2R.310.7tm_4.exons1.CM025896.1.Silurus_meridionalis
YNLTRSTAILTMEPLGIPPSIMLALFIFAIITYCLILLFHSMLLVTISAKRNLHEPMYILLFNLSLCDLMGATGFYPQLLCSILLQSREISYPACVLQGILLHLYGTGSLLFLTVMSYDRYIAICEPLRYHSLMTRGTLVKSICLVWAIDFVMIGALFVLTLSKEICRTNIVDTYCNNPSLMKLICDDVSVVNIYGLFIIALVQGFSVMMVSITYIKILITCLSTKQAKSISKAMQTCGTHLVVFLTFEVNIFLLLVSHRLEAVSPHLRRACGVAIAIIPPIFNPLIYGLKTKEIRQTVFRFLQEKVSSS
>LOCXPOR54.142.HIT1.OR.2R.299.7tm_4.exons1.CM025896.1.Silurus_meridionalis
DLGVIGHITIHCFFNIHYCHHHILSNFALPFYATCDYCCKRNLHEPMYILLFNLSLCDLMGATGFYPQLLCSILSQRREISYPACALQGILLHLYGTGSLLFLTVMAYDRFIAICMPLRYHSLMTRGILVKLICMVWSLSFSIIGILFVLTLSKEICRTNIVYMFCNNPSLMSISCEDMRAVNYYGLFTIALVQGSSILIVSLTYIKILIICLSSKEKQSISKAIHTCGTHLVVFLIFEINTFLPLITYRFESVSPSLQRACGVSIVIFPPILNPLIYGLKTREIRQTIFIFLQRKISS
>LOCXPOR53.143.HIT1.OR.2R.306.7tm_4.exons1.CM025896.1.Silurus_meridionalis
NSTRFMTILTLESLDMPPSGAFFVFIFAIITYCFILFLHSVLLVTIAAKKNLHEPMYILLFNLSIFDITASTAFYPQLVCSILSQSREISYSACALQGILFHICGSGSLLILTVMAYDRYIAICMPLRYHSLMTRDTLVKLICMVWSISFSIIGILFVLTLSKEICRTNIVDVYCNNPSLMKLSCEDMRAVNYYGLFTIALVQGSSILIVSLTYIKILIICLSTKQGNTTSKAIQTCGTHLVVFLSFEINTFLMLISHRFESISPHLRRACGVSVVIISPILNPLIYGMKTKEIRQTIFKFLKRKI
>LOCXPOR53.144.HIT1.OR.2R.306.7tm_4.exons1.CM025896.1.Silurus_meridionalis
NSTRFMTILTLESLDMPPSGAFFVFIFAIITYCFTLFLHSVLLVTIAAKKNLHEPMYILLFNLSIFDIIAATAFYPQLVCSILSQSREISYSACALQGILLHICGSGSLLFLTVMAYDRYIAICMPLRYHSLMTRGTLVKLICMVWSISFSIIGILFVLTLGKEICRTNIVDVYCNNPSLMKLSCEDMRAVNYYGLFTIALVQGSSILIVSLTYIKILITCLSTKQGNTTSKAIQTCGTHLVVFLSFEINTFLMLISHRFESISPHLRRACGVSVVIFSPILNPLIYGMKTKEIRQTIFKFLKRKI
>LOCXPOR53.145.HIT1.OR.2R.307.7tm_4.exons1.CM025896.1.Silurus_meridionalis
NLTRFMTVLTLESLDISPSIAFLIFIFTIITYCLILLFHSTLLVTIAAKRNLHEPMYILLFNLSLCDLMGATGFYPQLLCSILSQRREISYPACSLQGILLHLYGTGSLLFLTVMAYDRYIAICMPLRYHSLMTRDTLVKLICMVWSLSFSIIGILFVLTLSKEICRTNIVDVYCNNPSLMKLSCEDMRVVNYYGLFTIALVQGSSILIVSLTYIKILITCLSTKQGNTTSKAIQTCGTHLVVFLSFEINSFLLLISHRFESVSPHLRRACGVSVVIFSPILNPLIYGLKTREIRQTIFKFFQRKIS
>XPLOC_16.2R.1.OR.2R.280.7tm_1.exons..Silurus_meridionalis
FEKILLMELLTGIFVYINCLMIFTFMKKETFREETRYVLFAQTLIVDTALIFFSTMLGVLSYFQYTVHMVVCTFLFLIQTFFTCCTPLTLVAMCLERYVAICMPLRHADISTSRTRLYGLITIWTISCIIPVFSVIAFWAVAPPAALFSYVVCNAEVMIIEEWQAHGRAVIFINLFLFAVIIIVFTYIKIMIAARAASSEKKKSTNKSLRTVLLHGVQLFLCMIQFFNPYIEMALYKVDEATLRHVRYSNFIVFLFLPRSLSPLVYGVRDEKFFLVFRHY
>XPLOC_17.2R.1.OR.2R.300.7tm_1.exons..Silurus_meridionalis
ENVSSSNNLLLKYSKNSYEKLWLLQVLFGVFLYVNCLMIFTFLKKRSFREETRYILFAQTLFVDSALMLLTDLLSTGIYFQYVIHIIPCSIICAISTLLTCCTPLTLVAMCLERYVAICMPLRHADISTSRTRLYGLLIIWSISSIIPLYNLIGYWGAAAPASRSSYVVCSADLMLEEAWQAHGRAITFIIVFLLLIIIIFFTYIRIMIAARTASNEKRKSTSKSLKTVLLHAFQLFLCMIQFLNPYIEMAFWKVEETIFRNVRYSLFIVFLISPRCLSPLIYGLRDEKFFLVLRHYAMC
>XPLOC_18.2R.1.OR.2R.299.7tm_1.exons..Silurus_meridionalis
SSNNLLLNFSKNTYEKLWLLQVLVGVFLYVNCLMIFTFLKKRSFREETRYILFAQTLFVDSALMLLTDLLSVGNYFQYVIHKIPCSIICAISTLLTCCTPLTLVAMCLERYVAICMPLRHADISTSRTRLYGLLIIWSISSIIPLYNLIGYWGVAAPASKFSYVVCTAELMLEEAWQAHGRAITFIIVFLLLIIIIFFTYIKIMIAARSASNEKRKSTSKSLKTVLLHAFQLFLCMIQFLNLYIEMAFWKVEENIFRNVRYSLFIVFLISPRCISPLIYGLRDERFFLVLRHYAMCGSD
>XPLOC_19.2R.1.OR.2R.287.7tm_1.exons..Silurus_meridionalis
LNFSKNTYEKLWLLQVLFGVFLYVNCLMIFTFLKKRAFREETRYILFAQTLFVDSALMLLSDLLSIGNYFQYVIHIIPCSIICAISTLLTCCTPLTLVAMCLERYVAICMPLRHADISTSRTRLYGLLIIWSISSIIPLYNLIGYWGVAAPASKFSYVVCTAELMLEEAWQVHGRAITFIIVFLLLIIIILFTYIKIMIAARTASNEKRKSTSKSLKTVLLHAFQLFLCMIQFLNLYIEMAFWKVEENIFRNVRYSLFIVFLISPRCLSPLIYGLRDEKFFLVLRHY
>LOCXPOR55.147.HIT1.OR.2R.302.7tm_1.exons1.CM025899.1.Silurus_meridionalis
SGPLTFVDMQTIKLAFTWDRVLRTVLVLFTLSLFIYINIVMLFTLRNKAIFRETPRYILFTHMLLNDTIHLLSALLHYMFGSFYIMMVRAACACIVILSVSTFVNAPLNLAVMSLERYTAICFPLRHTELATPTRVYAAVAMVWVLGLTDVLTDVFAFFLLAEPSFYLSSTVCTIAQLMVAPWQQGRSVAFKVLLFIIVAVVLLYTYVAILQKARNASSNTSSAQKALRTVILHSLQLGLSLMSFLYEYIESLLGSLPLSVYSQVRFFTFFVVLILPRCLSSLIYGLRDDTFRPLFKQNFLY
>LOCXPOR56.148.HIT1.OR.2R.302.7tm_1.exons1.CM025899.1.Silurus_meridionalis
SGPLTFVDMQTIKVAFTGEKIFRTFLVLFTLLLFIYINIVMLFTLRTKAIFRETPRYILFTHMLLNDTIHLLSAMLHFILGSFYFMVVRAACACIVILSTSTFVNAPLNLAVMSLERYTAICFPLRHSQLSTPARVYVAVAVVWVLSLTDVLTDVFALFLLSEPSFYLSSTVCTTAQLMVAPWQQGRSVIFKVVLFIIVAIVLLYTYVAILQKARKASANTSSAQKALRTVILHSLQLGLSLMSFLFEYIESLLGSLPLSVYPQMRFFTFFVVLILPRCLSSLIYGLRDDTFRPLFKQNFLY
>LOCXPOR57.151.HIT1.OR.2R.302.7tm_1.exons1.CM025899.1.Silurus_meridionalis
SGPLTFVDMQTIKLAFTWERVLKMCLVVFTQLLFIYINIVMLFTLRTKAIFRETPRYILFTHMLLNDTIHLLIALLLYMLSSLYFVMVRAACACIVILSTSTFVNAPLNLALMSLERYTAICFPLRHTELATPARVYAAVAMVWVLGLTDVLTDVFALFLLSEPSYYLSPTVCTIAQLIVAPWQQGRSVIFKALLFIIVAIVLLYTYVAILRQARNASSNTSSAQKALRTVILHSLQLGLSLMSFLYEYIESMILSLPLAIYIQVRFFIFFVVLILPRCLSSLIYGLRDDTFRPLFKLNFLY
>LOCXPOR55.152.HIT1.OR.2R.302.7tm_1.exons1.CM025899.1.Silurus_meridionalis
SGPLTVIDMPTIRVTFTGEKVLRTFLVVFAHLLFIYINIVMLFTLRTKAIFCETPRYILFTHMLLIDTIQLLIGMLLYMLSSFYIMMVRAACACIVILSTSTFVNAPLNLAVMSLERYTAICFPLRHSELATPVRVYVAMAMVWVLGLTDVLIDVFAFFLLAEPSFYLSPTLCATAQVMVAPWQQGRSVAFKVLLFIIVAIVLLYTYVAILQQARKASSNTSSAQKALRTVIFHSLQLGLSLMSFLYEYIESMILSLPPAIYIHVRFFTYFIVVVLSRCLSSLIYGLRDDTFRPLFKQNFMF
>LOCXPOR58.153.HIT1.OR.2R.307.7tm_4.exons1.CM025899.1.Silurus_meridionalis
QSKNFSHTEFYLIGFTSLNEYRKLLFIPFFIMFIFAVGTNVALVFVITRQRTLHSPMYMLICFIACVDICVPCCIIPRLLFSLVSGINVWPRELCLLQMFIVHYVCSFQSTILFGMAVDRYFAICLPLRYNDFMSFTNCIIATGIIVIRNTFIITAMVALVGTLRFCSSNVLYHVHCEHQLVVTLASPCEDTTKNYLAGLIGFCVPTIDCIGIAISYIAIFFVIFRSAAGESRSKAISTCTTHLIVISVTYFSSMVAFLAYRIPSGLTSDLRVLISLSYLLIPGICNPLVYGIRTKEIREQLIKLLR
>LOCXPOR59.154.HIT1.OR.2R.310.7tm_4.exons1.CM025899.1.Silurus_meridionalis
MENISSITSFILDGYFIMDQQKPLFFFIFLLLYVAIFLLNSLLIAIIYSEKTLHNPMYIFVLNLSCNGIFGSTSLIPHLLFNLTTERHRISLTNCLIQIFCLHTYNIIELNILAFMSYDRYAAICYPLHYHDMMSTKKLQAFIIFAWVYPFATFLVYESFTIRLTFCAEIIDKTHCVNFELMKLSCTDITVHSIFGLGLMAVYMIPQTIMILFSYAQILYVCLFSSKECKAKAIQTCTPHLLAVLNYFVGIFFEIIQSRFSSKHFPYVFRTFMSLYFMMFPPLFNPIIYGISGQVIKKHIKKISCVNKIA
>LOCXPOR59.155.HIT1.OR.2R.295.7tm_4.exons1.CM025899.1.Silurus_meridionalis
MENISSITSFILDGYFIMDQQKPLFFFIFLLLYVAIFLLNSLLIAIIYSEKTLHNPMYIFVLNLSCNGIFGSTSLIPHLLFNLTTERHRISLTNCLIQIFCLHTYNIIELNILAFMSYDRYAAICYPLHYHAMMSTKKLQAFIIFAWVYPFATFLAYESFTIRLTFCAEIIDKTHCVNFELIKLSCTDITVHSIFGLGLLTVHVIPQTIMILFSYAQILYVCLFSSKECKAKAIQTCTPHLLAVLNYFVGIFFEIIQSRFSSKHFPYVFRTFMSLYFMMFPPCLIQLFMVSVVRL
>LOCXPOR60.156.HIT1.OR.2R.307.7tm_4.exons1.CM025899.1.Silurus_meridionalis
MENISSITSFILDGYFIMDQQKHLFFSIFLLLYAAIFTLNSLLIAIIYFENTLHNPMYIFVFNLSCNGIFGSTSLIPHLLFNLATEGHRISLTNCLMQIFCLHTYNIIELNILAFMSYDRYIAICYPLHYHDMMSTKKLQAFIIFAWVYPFATFLVYESFTIRLTFCAEIIDKTHCVNFELIKLSCTDITVHSIFGLGLTAFYTVPQIIVILFSYAQILRVCIFSSKECQTKAIQTCTPHLLAILNYFVGISFEILQSRFSSRYLPYVFRTFMSLYFMIFPPLLNPVIYGISGQVIKKHIRKIFCVK
>LOCXPOR61.157.HIT1.OR.2R.322.7tm_1.exons1.CM025899.1.Silurus_meridionalis
MATINITDSKLSFTYEQVYRVDFDATTLSKIVAAVLMSLFFVYINCIMLFALWSKSIFHETPRYILFAHMLLNDSILLLITTIMYAMSLAIANVARVICSLLVLISSCTFQNAPLTLALMSLERYVAICYPLRHCTIATQKSTGIALGIIWFISSVNIVSDIMYDLVTDPSQLLRITFCTREKLFVAKWQADKTQGFDILFFVSVSVVILFTYVAIMITAKSLSSNKESATKAHKTVLLHLIQLGLCLTSFLYATIERTLYMMTGNSSSLFIHLRYLNFLIVLILPRCLSPLIYGLRDDAVRPLFKYYFCYRSHKVMPVVNV
>LOCXPOR62.158.HIT1.OR.2R.306.7tm_1.exons1.CM025899.1.Silurus_meridionalis
QQIVQVVLTEGQIVKVTFAIFMSMFFIYLNAIMVYALLSKPVFKESPRYILFINMLVNDSIQLLITSMLYIFGLSVLKLVTVACAFIVLISVATFCNAPLTLALMSLERYVAICFPLRHAEIATQKRTYIAIGVIWFIGSTNYIIDFLYAAVMDSKFVTSQILCKRERLFIQQWQAEALQGFSIFYFLLGSVVILFTYISILITARSISSNKDSASKAHKTVLLHLIQLILCLSSFFYSFVERAVATVSDNKLSIELLYLNYLFVLILPRCLSPLIYGLRDDAVRPLFIYYFCFATGKRRSTVNVH
>LOCXPOR64.160.HIT1.OR.2R.306.7tm_1.exons1.CM025899.1.Silurus_meridionalis
QQIVQVVLTEGQTMKVTFVIFISILFIYLNAIMVYALLSKPVFKESPRYILFINMLVNDSFQLLFTAMLYIFRLSVLRFVTAACTFIVFISVTTFRNAPLTLAVMSLERYVAICFPLRHAEIATQKRTYIAIGVIWFIGSVNFVIDLLYVAVMDSNFLTSQILCTRERLFIKQWQAEALQGFSIFYFVSVSIIIIFTYINIVITARSITSNKDSASKAHKTVLLHLIQLILCLSSFFYSFVERAVATVSDNKLSIELLYLNYLFVLILPRCLSPLIYGLRDAAVRPLFIYYFCFATGKRRSTVNVH
>LOCXPOR64.161.HIT1.OR.2R.306.7tm_1.exons1.CM025899.1.Silurus_meridionalis
QQIVQVVLTEGQTMKVTFVIFISILFIYLNAIMVYALLSKPVFKESPRYILFINMLVNDSFQLLFTAMLYIFRLSVLRFVTAACAFIVFISVTTFRNAPLTLAVMSLERYVAICFPLRHAEIATQKRTYIAIGVIWFIGSVNFVIDLLYVAVMDSNFLTSQILCTRERLFIKQWQAEALQGFSIFYFVSVSMIIIFTYINIVITARSISSNKDSASKAHKTVLLHLIQLVLCLSSFLYSFIERAVATVSDNKLIIELLYLNFLFVLILPRCLSPLIYGLRDDAVRSLFIYYLRFATGKRRSTVNVH
>LOCXPOR65.166.HIT1.OR.2R.318.7tm_1.exons1.CM025899.1.Silurus_meridionalis
SYNSTNEVSLVYSQILQVVLTGGLISKVIFVILMSMFFTYLNAIMFYTLCSKSVFKETPRYILFNHMLINDSIQLIVTALLYILILAYVKLVMAACVFIVFVLSTTFRNTPLNLALMSLERYVSVHYPLRHAEIATQKRMYMGIGIIWFLGLVHFIIDLLYVAVTNPKILTSQIFCTRDKFFVKQWQIDVYQAFNIFYFVSVSLIILFTYISILITARSVSSNKDSAVKAHKTIMLHLVQLGLCLTSFLYSFIEQAVAMAGNSSLFRDIRYLNYLFLLILPRCLSPLIYGLRDDVVRPLFIYYFRCATGKRKSAGNVH
>LOCXPOR66.167.HIT1.OR.2R.323.7tm_1.exons1.CM025899.1.Silurus_meridionalis
MSVINDSTAEVSLIYQQIYLVALTEGTILKLVFIIIMSLFFIYVNAVMVYTLWSKPVFKETPRYILFNHMILNDSIQLFVTALLYIFGVAYIKLFMAGCAFAVIASGATFRNTPLNLALMSLERYVAICFPLRHAEIATQKRTYIAIGVIWFLGLVQYLIDLFYGTLMDPTFLTIQKFCTREMLFIKQWQVDLEKGVNIFFFVSVSTIILFTYVSILITTRSAISSKKDTATKAHKTVLLHLIQLGFCLTSFLYSIIERAAAMASSNSSLFIELQYITYLLMLILPRCLSPLIYGLRDNAVRPLFIYYFRCTPCKCRSTVSVH
>LOCXPOR67.168.HIT1.OR.2R.323.7tm_1.exons1.CM025899.1.Silurus_meridionalis
MSVINSSTAEVSLIHQQIYKVALTEGPISKLIFATLMSLFFIYVNAVMVYTLLRKTVFKETPRYILFNHMILNDSIQLFVTALLYIFGVAYIKVFMAGCAFAVIVSGATFRNAPLNLALMSLERYVAIRFPLRHAEIATQKRTYIAIGVIWFLGLVQYLIDLFYTTLMDPTFLISQMFCTRERLFIKQWQVDLHKGVNIFFFVSVSTIILFTYISILITTRSAISSNKDSATKAHKTVLLHLIQLSFCLTSFLYSIIGQAAAMASSNSSLFIDLQYVTFLLMVILPRCLSPLIYGLRDNAIRPLFIYYFCCTTCKHKSKVNVH
>LOCXPOR68.169.HIT1.OR.2R.320.7tm_1.exons1.CM025899.1.Silurus_meridionalis
NNDSTAEVSLIYQQIYQVALTGGPVFKLVFTILMSLFFIYVNAVMVYTLWSKPVFKETPRYILFNHMILNDSIQLFVTALLYILGVAYIKLVMAVCAFIVIASGATFRNAPLNLALMSLERYVAISFPLRHAEIATQKRTYIAIGVIWFLGLVQYFIDLFYSSQMNPIFLTSQTFCLREMLFIKQWQVDLEGIINIFFFVSVSIIILFTYVSILITTRSAISSNKDSATKAHKTVLLHVIQLGLCLTSFFFGLIERAAAMFSSNSSLFIELQYVNFLLMVILPRCLSPLIYGLRDNAIRPLFIYYFRCTTGKHKSTVNVH
>LOCXPOR69.170.HIT1.OR.2R.319.7tm_1.exons1.CM025899.1.Silurus_meridionalis
STNYSTVEDSLIYQQLFQVALTEGPISKVSVAIIMSLFFTYLNAVMVYTLWSKPIFKETPRYILFNHMLLNDSIQLLITSLLYILGLAYLKLAMAACAFMVFVSSTTFNNAPLNLALMSLERYVAIRFPLRHAEMVTQKRTHIAIGVIWFIGSINFIIDLLYGVAMDSNYLISQMLCTREKLFIKQWQVDVNRGFNIFYFVSVSMIILFTYISIFITARSISSNKDSAAKAHKTVLLHLVQLGLCLTSFLYSLMERAAAVAGSSSLFRDLRYLNYLFVLILPRCLSPLIYGLRDDAVRPLFIYYFRCATGKRKNAVNIH
>LOCXPOR70.171.HIT1.OR.2R.306.7tm_4.exons1.CM025899.1.Silurus_meridionalis
NGTFRYQILRVEGLRLTRYSAYPVFVLLLLIYVFIMVSNVGIVSMIAMEKALHKPMYFLFSNLPVSDALNASVVLPGLLKDIMTESDRYIGYVACVIQAFGVHSLSTSAHTILIVMAYDRYVAICDPLQYHTIMTNQMVVKLSVIAWFSATLPVIVILGLTVKLSHCTSKIVNPYCDNPSLFKLSCEDLSLNQIVGLFMSAVFLIISLSFIGVTYLKIALVCLKNRNSTLKSKAVKTCSTHLIVYLVHFGCSCTVIILHRFSSHEELRNLASILIYVIPPSLNPVVYGLQTKEIRRWLEQMFLRRK
>LOCXPOR71.172.HIT1.OR.2R.310.7tm_4.exons1.CM025899.1.Silurus_meridionalis
MENGTFRYEILRVEGLRLTRYTAYPVFVLLLLIYVFIMVSNVGIVSMIAMEKALHKPMYFLFSNLPVSDALIATVVLPGLLKDIMTESDRYIGYAACVIQAFGVHSLSTSAHTILIIMAYDRYVAICNPLRYNDIMTNKMVAGLSVLAWVIATVPVACILGLTVRLSHCTSTISNPFCDNASLFKLSCENLLLNQIVGLLSSVMLWSTSISCIGVTYLKIAYVCWKNRNSALKSKAVKTCSTHLIVYLVLLGSGCTVIILHRFSDYGELRNLASVLFSVIPPSLNPVVYGLQTNEFRQGLEQMFLRRKGI
>LOCXPOR72.174.HIT1.OR.2R.313.7tm_4.exons1.CM025902.1.Silurus_meridionalis
SANATFVRPSSFYINGFYNIPHTKYYYVFLCTVYALTVLGNSFIMCTIYFARSLHTAKYIAVFNLALSDLGGSSALVPKLIDTFLFENQVISYEACLANMFFVLFFMTLQSLTLLVMAYDRVIAICFPLRYNNIVTKAAMMLIIALTWMFSITIILLLVVMITRLSFCRSTTIDSYFCDHGPTYTLACNDKFVNYVMAVMCFVVLACVPMIFIILSYICIGIALLNISHGFERKKAMKTCTSHLIIVALFYLPFFGTNIASLTSSIKANDRIINSTLTQTVPPMLNPIIYTLKTEEVMHAVKVLYKRAKVGAA
>LOCXPOR73.175.HIT1.OR.2R.302.7tm_4.exons1.CM025906.1.Silurus_meridionalis
MDYSGNVTYLILTGHVELEKYRYVYFLVTLSIYLMIICFNTIVIYVIYTNERLHEPMYIFITALLMNTLCGSTAFYPKFLNDILSKNIIVSFEACVFQAFFIYTYAMSEFMLLSAMAYDRYVSICKPLQYASIVKMSTVKRLIFLCCFVPSCENGITMVLLYQPKHCNFKLNRIYCNNHAIAKLSCEEISAYSSYGLFIFIIAVFPQVIFTIYSYIRILSVCLKNSKDFRAKALQTCLPHILIFISFTVTTCFEIINSRLEGNMPHIISMIMSVENLVIPPLLNPIIYGLKLQEIFNRIKQM
>LOCXPOR74.176.HIT1.OR.2R.302.7tm_4.exons1.CM025906.1.Silurus_meridionalis
LTLEGHVELEKYRYFYFVMVFMLYLLIISCNVLVIFVIQTNKHLHEPMYIFIAALLCNTLFGVTALYPKLLIDLMSNTQVISFESCIFQSFCIYTYAASEFTLLTAMAYDRYVSICKPLQYATIVKMSTVKKLLFCCWFVPSCEIGICVILTYHNKLCKFKLNRIYCNNSSIIKLTCGDFTVSNSYGLFILSIVVFPPLIFIFFSYIRILSVCLKNSKDFRRKALQTCFPHLLIFISFSITSCFEIINTRLEGSTPHIFNMIMSMENLVIPPLLNPIIYGMKLKEIMGKIKKIVWKSKLHVS
>LOCXPOR75.178.HIT1.OR.2R.305.7tm_4.exons1.CM025906.1.Silurus_meridionalis
DVINVTYLTLEGHVDLQNYRYVYFLITLTVYMCIIVFNTVVISVIFMNKHLHEPMYIFIAALLCNALFGATALYPKLLSDLLSEKPMVTLEMCLFQAFCMYTYVTSEFALLSAMAYDRYVSICKPLQYATLVKMSTVRKLLFFSWFLPCSEIGIGAILISQLPLCKFKVDRIYCDSYSVIKLSCREISLNNLYGLFIFIIAVFPPVIFVIFSYVRILSVCVKNSKDFRRKALQTCLPHLLIFIIFFVNICFEIVNNRLESTQIPIISMILSVEFLLIPPLFNPIIYGLKLQEIWKSTRRLISWKK
>LOCXPOR76.179.HIT1.OR.2R.306.7tm_4.exons1.CM025906.1.Silurus_meridionalis
VTYLTLEGHVDLQNYRYVYFLITLTVYMCIIVFNTVVISVIFMNKHLHEPMYIFISALLCNALFGATALYPKLLSDLLSEKPMVTLEMCLFQAFCMYTYASSEFALLSAMAYDRYVSICKPLQYATLVKMSTVRKLLFFSWFLPCSEIGIGAILISQLPLCKFKVDRIYCDAYSVIKLSCREISLNNLYGLFIFIIAVFPPVIFVIFSYVRILSVCVKNSKDFRRKALQTCLPHLLIFIIFFVNICFEIVNNRLESTQIPHIISMILSVDFLLIPPLFNPIIYGLKLQEIWNSTSRLISWKKRTQV
>LOCXPOR77.181.HIT1.OR.2R.303.7tm_4.exons1.CM025906.1.Silurus_meridionalis
MDYSVNVTYLTLEGHVDLVHYRYLYFMFTFIFYIMIICFNTVIISVIFKKKCLHEPMYIFIAALLCNALFGSFALYPKLLTDLLSEKQITSFGACLFQAFCIYTYGSSEFTLLSAMAYDRYVSICKPLHYATLIKMSTVRKLIFLSWFVPCCENAVGVLLTSRLQLCKSKLNRIYCDNYSIVKLSCGEISLNNSWGLFIFSIAVFPPVIFIIFSYIRILAVCLKNSKDFRRKALQTCLPHLLIFINFSINACFEVINNRIESKQIPHAITIILSVIPLVVPPLINPIIYGLKMHEIFNSIRRL
>LOCXPTAAR1.160.HIT1.TAAR.2R.326.7tm_1.exons1.CM025902.1.Silurus_meridionalis
AIPLCYEFLNGSCPKLVYPLLLRVALYAFFGVVVILTVFGNFFVILSIVHFKQLHMPTNYLVLSLAVTDFLLGGFVMPPSMIRSVESCWYLGTLFCKIHSSVDITLCTASILNLCFISVDRYYAVCHPLLYQTIITPFVTLVMICICWSVSFTVGFGIIFLGLNILGIEDLYSENVECEGGCVLFQSAASSTASSLLSFYFPGIIMLSIYTKIFRVAQKQAKSIQDSKNKAQSTISKEEKKATKTLAVIMGVFLSLWTPFFMCNVIDPFIGYLIPPVLFDMLVWIGYLNSTCNPIVYAFFYKWFRKALRTVLSGKIFHSGSSRMNL
>LOCXPTAAR2.171.HIT1.TAAR.2R.334.7tm_1.exons1.CM025902.1.Silurus_meridionalis
IADEPSFCFSSINTSCVKIDYRLEVRILLYILFSTSSLITVIGNLLVIITVIHFRQLQTSTNYLVLSLAVADLLVGGIVMPPSMIRSVETCWYLGSTFCKIHSSLDVTVCTASIFNLCIISLDRYYAVCHPLLYHSKMTPETVRFMIVVCWSISVSVGFGMIFLELNILGNEDFYYNNFVCEGTCMVFQARVGAVVFSMLCFYIPAVVLLCLYVKILHTAQRQARAIQSTNTQMMKAEEKNRMSKSERKATKTLAIIMGVFLTSWVPFFICNCIDPFTGYSIPSLVFDVFLWVGYFNSTCNPIVYAFFYSWFRHAFRVILSGGVFQPNSSHTRL
>LOCXPTAAR3.184.HIT1.TAAR.2R.321.7tm_1.exons2.CM025902.1.Silurus_meridionalis
EPPLCFSSINTSCVKIDYSLEVRILLYILFSTSSLITVIGNLLVIITVIHFRQLRTSTNDLVLSLAVADLLVGGIVMPPSMIRSVETCWYLGSTFCKIHSSLDVTVCTASIFNLCIISLDRYYAVCHPLLYHSKMTPTVIRFMIVVCWSISAATGFGLIFLELNILGNEEFYYNNFVCEGTCMVFQARVGAVVFSMLCFYLPSVIMICVYVRIFQIAQRQARAIQSTNAQMKTAEEKARMTIIMGVFLSSWIPYFTCTCIDQLTAYFVPTVLYDVFIWVAYFNSTFNPIIYAFFYSWFRHAFRVILSGEIFLADSSHTKLF
>LOCXPTAAR2.187.HIT1.TAAR.2R.295.7tm_1.exons1.CM025902.1.Silurus_meridionalis
IPDEPSLCFSSVNTSCVKIDYRLEVRILLYILFSTSSLITVIGNLLVIITVIHFRQLQTSTNYLVLSLAVADLLVGGIVMPPSMIRSVETCWYLGSTFCKIHSSLDVTVCTASIFNLCIISLDRYYAVCHPLLYHSKMTPTVIRFMIVVCWSISAATGFGLIFLELNILGNEDFYYNNFVCEGTCIVFLTQVGTMAFSMLCFYIPAVVLICVYVKILHTAQRQARAIQSTNAQMKKAEEKNRMSKSERKATKTLAIIMGVFLTSWVPFFICNCIDPFTGYSVPPVYLGGVCQFNM
>LOCXPTAAR4.189.HIT1.TAAR.2R.336.7tm_1.exons1.CM025902.1.Silurus_meridionalis
NIISLDIVVEPSLCFSSVNTSCVKIDYPLKVRVLLYILFSTSSLITVIGNLLVIITVIHFRQLQTSTNYLVLSLAVADLLVGGIVMPPSMIRSVETCWYLGNTFCKIHSSLDVTVCTASIFNLCIISLDRYYAVCHPLLYHSKMTPDTVRFMIVVCWSISSAIGFGMIFLELNVLGTEEFDYSHLFCEGACTVYQSKATAIIFPTLCFYIPAVIMLCVYLKIFRTAQRQAHAIQSTNAQIKAAEEKPRLSKVERKATKTLAIIMGVFLTSWIPYFTSNCIDPFTGYSVPPVLFDVFIWAAYFNSTCNPIVYAFFYSWFRHAFRVILSGKIFLTNSS
>LOCXPTAAR5.190.HIT1.TAAR.2R.340.7tm_1.exons1.CM025902.1.Silurus_meridionalis
NIIDLDIVETPSLCFSSINTSCVKIDYRLEVRILLYILFSTSSLITVIGNLLVIITVIHFRQLQTSTNYLVLSLAVADLLVGGIVMPPSMIRSVETCWYLGSTFCKIHSSLDVTVCTASIFNLCIISLDRYYAVCHPLLYHSKMTPTAIRFMIVVCWSISAAIGFGMIFLELNILGNEEFYYNTFLCEGACTVFQAKTAAIVFPMLSFYIPAVIMLCVYVKIFRAARRQARAIQCTNAQMKTDEEKAGMSKSERKATKTLTIIVGVFLTSWVPFFICNCLDPFTGYSVPSVVFDVFLWVGYFNSTCNPIVYAFFYSWFRHAFRVILSGGVFQPNSSHTRL
>LOCXPTAAR6.191.HIT1.TAAR.2R.314.7tm_1.exons1.CM025902.1.Silurus_meridionalis
ALCYESLNNSCPRTVYPLVLHLSFYFLFTTIIVLTVSGNLLVIFVILLFQNPLATSTNHMILSLSVAGVLIGGLVLPNSMVRSIETCWYFGQMLCEIHTTVDIVLCNTTVWHLTFISVDRYLAIFHPLHYRNLMTNKTGMAMISSSWSLALVFGFVIIISNPEVKIQSDLNESCVGGCDSSHVREIGVEYFIIFFLIPVCIIITVYSRIFFVAQRHAKVIHSYNKGPKPSAPLVVKDLKATKTLSVVVGTFLFCWTPIFMCNLFDPLIGHSINSVLYDSFMWFAYLNVMFNPLIYVFFYSWFRKTVKVLLNKLF
>LOCXPTAAR7.192.HIT1.TAAR.2R.314.7tm_1.exons1.CM025902.1.Silurus_meridionalis
ALCYESLNNSCPRIVYLLSLRISFYFLFTTIIILTVSGNLLVIFVILLSQNPLPAPTNHMILSLSVAGVLIGGLVLPNSMVRSIETCWYFGQILCEIHTTVDIVLCNTTVWHLTFISVDRYLAIFHPLHYRNLMTNKTGMAMISSSWSLALVFGFVIVISNPQVKIRGDLYKFCEGGCFSLHAREIGVEYSIIFYFIPVCTIITVYSRIFFVAQRHAKVIHSYNKGPKPSAPLTVKNLKATKTLAVVVGTFLFCWTPFFMCNLIDPLIGHSINTLLYESFMWVAYLNAMFNPLIYVLFYSWFRKTARVLLSKLF
>LOCXPTAAR8.193.HIT1.TAAR.2R.331.7tm_1.exons1.CM025902.1.Silurus_meridionalis
LCYESINGSCWRISRPPYVQISMFFCMAITIMMTVIGNIFVIISIAHFKQLHTPTNHLILSLAMCDFLLGIFVMPLSSMRSVYSCWFLSDFMCKVHTGMDIMLSTASIFHLTCVSAERFCAVCSPLTYRSRFRSATVLLLVSASWVFSAAFAYAMVFGELNLKGSEDFYESNMRCVGGCHVFFSHGSAVVTSMVSFFIPGLIIFAIYSRIYIVARSQARSINILANQLRMHSPKPGVFRYRTRKGTMTLAIVVGVFLICWTPFFLCNIIDPFVDYTISPVLIDALVWFGYLNSALNPFIYAFLYPWFRKALKIIVSGKVFQRNSCRFQLYS
>LOCXPTAAR9.194.HIT1.TAAR.2R.341.7tm_1.exons1.CM025902.1.Silurus_meridionalis
LGANVTHADLDEALLCFPHEPDSCLRAARSFFSRVIMYILMLPTVLLTVFGNLLVIVTISHFKQLQSPTNFIILSLAVVDCLLGSMIMPFTMVRWVEGCWFLGEIFCKIHSSLDMTLSIVSILHLCMVSIDRHKAITDPLGYKMKVTNDIVVVGIAVIWLFSFSFSFGVVFSNTNLEGLEDILVLSSCVGNCALVFNRQWGVIVALVAFFIPGTIMSCLYLKIFHVARKQAKVMSERATFGKSETKNNSSEQRERKAAKTLGIVMGIFLICWLPFFIATIADPFLDFSTPADVFNALVWFGYLNSTCNPLIYGFFYPRFQKAFKMIISKYVFDLSNSANLT
>LOCXPTAAR10.196.HIT1.TAAR.2R.335.7tm_1.exons1.CM025902.1.Silurus_meridionalis
DLIEYCYPESNVSCVKISHNVVAKTVLYSVLLFAMAITILGNSVVIISIMHFKQLHTPTNILVMSLALVDLLLGITVMPFSMLRTVDGCWYFGKEYCYWHSNFDFLFTGASIFHLIFIAIDRYHAVCYPLQYPTRITLPVAGLMAALSWILATVYAFSTVGTKANEANLEEYIAAMDCFGNCSFLVNIVCASISTTLFFFLPICVMIGLYAQIFLVSEKHAKKMEGTKQTRADMNSNKILQKVKHEKKAAKTLGIVVGAFNLCWMPYFITSVVDPLYNFTTPGIIYELFVWLGYINSTLNPIIYGLFYPWFRKTLYLIVTLKIFAPNSSDIKVYS
>LOCXPTAAR11.198.HIT1.TAAR.2R.336.7tm_1.exons1.CM025902.1.Silurus_meridionalis
DLIEYCYPESNVSCVKISHNVVAKTVLYSVLVFAMAITILGNSVVIISIMHFKQLHTPTNILVMSLALVDLLLGITVMPFSMLRTVDGCWYFGKEYCYWHSNFDFLFTGASIFHLIFIAIDRYHAVCYPLQYPTRITLPVAGLMAALSWILATVYAFSTVGTKANEANLEEYIAAMDCFGNCSFLVNIVCASISTTLFFILPICVMIGLYAQIFLVSEKHAKKMEGTKQTRADMNSNKILQKVKHEKKAAKTLGIVVGAFNLCWMPYFITSVVDPLYNFTTPDIVYDLFNWLGYINSTLNPIIYGLFYPWFRKTLYLIVTLKIFAPNSSDIKVYSV
>LOCXPTAAR12.199.HIT1.TAAR.2R.320.7tm_1.exons1.CM025902.1.Silurus_meridionalis
DLIEYCYPESNVSCVKISHNVVAKTVLYSVLVFAMAITILGNSVVIISIMHFKQLHTPTNILVMSLALVDLLLGITVMPFSMLRTVDGCWYFGKEYCYWHSNFDFLFTGASIFHLIFIAIDRYHAVCYPLQYPTRITLPVAGLMAALSWILATVYAFSTVGTKANEANLEEYIAAMDCFGNCSILVNIVCASICTTFFFILPICVMIGLYAQIFLVSEKHAKKMEGTKQTRADMNSNKILQKVKHEKKAAKTLGIVVGAFNLCWMPYFIISLVDPLYNFTTPDIVYDLFNWLGYINSTLTPSYMAFSIHGSEKHCILLLH
>LOCXPTAAR13.202.HIT1.TAAR.2R.328.7tm_1.exons1.CM025902.1.Silurus_meridionalis
QEADFKLYCFPELNSSCIKNPHNVATQTVIYFILVFAMTITILGNSVVIISIAHFKQLHTPTNILVMSLALVDLLLGITVMPFSMIRSVDGCWYYGEGLCFLHSSFDMCLTGASIFHLVSIAIDRYQAVCYPLQYPTRVTKPVAWFMVAVSWTAATVYAYSLLLTEPSIDSELTNCLGSCNVVMNALWATLSIVIGFFLPCCVMVCLYGKIFFISRKHARRIKEKNMILNKFSQTLKHENKAVKTLGIVVGAFNCCWMPYFVTTLLNPFIDSATPFLFYDFFVWLGYINSTLNPIIYSFFYPWFRKTLYLIATLKIFAPRSSEIKVYT
>LOCXPTAAR13.205.HIT2.TAAR.2R.287.7tm_1.exons1.CM025902.1.Silurus_meridionalis
EETYFEEYCFPDSNISCSKASYHVTIKTVLYFILVFAMTIAILGNSVVIISIAHFKQLYTPTNILVMSLALVDLLLGITVMPFSMIRSVDGCWYYGEGLCFLHSSFDTCLSGASIFHLISIAIDRYQAVCYPLQYPTRVTKPVAWFMVAVSWTAATVYSYSLLLTKANIDSELTNCLGSCNVVMNALWATLNIVIGFFLPCCVMVCLYGKIFFISRKHARRIKQKNMILNKFSQRVKHENKAVKTLGIVVGPSIFAGCHILLPPYLILLLTLHPFFTLSFVWLVGLH
>LOCXPTAAR14.208.HIT1.TAAR.2R.336.7tm_1.exons1.CM025902.1.Silurus_meridionalis
EETYFEEYCFPDSNSSCSKASYHVTIKTVLYFILVFAMTITILGNSVVIISIAHFKQLHTPTNILVMSLALVDLLLGITVMPFSMIRSVDGCWYYSEEFCFLHSSFDMCLTGASIFHLISIAIDRYQAVCYPLQYPTRVTIPVAWFMVAVSWTASVVYSYTLLYSKANVEKLDDYIASISCLGYCGLLFNALCAALDACICFFLPCFVMFCLYAQIFFISKKHARKIAAVKQSKNDMSLNKILQRVKHENKAAKTLGIVVGAFISCWMPYFLTSLLDPFINFATPSVLYDVFVWLGYINSTLNPIIYGLFYPWFRKTLYLIVTLKIFGSHSSNMKL
>LOCXPTAAR15.210.HIT1.TAAR.2R.344.7tm_1.exons1.CM025902.1.Silurus_meridionalis
LNSSFLEEDLKTYCFPDSNVSCVKSSYNTATQTVLYFILVFAMTITILGNSVVIISIAHFKQLHTPTNILVMSLALVDLLLGITVMPFSMTRSVDGCWYYSEEFCFLHSSFDMFLTTASIFHLISIATDRYEAVCYPLQYPTKVTIPVAWLMVSLSWTAAAVYSYGLLCSKANLENLDEYIASIKCLGYCSLLFNALWAALDACICFFLPCSALFCLYAQIFFISKKHAKRMEGVKLGKNDANLTKFSQRVKHENKAAKTLGIVVGAFICCWMPFFVTSLIDPYINFATPLVLFDVFVWLGYINSALNPIIYGLFYPWFRKTLYLIITLKIFAPHSCNIKVYAV
>LOCXPTAAR16.212.HIT1.TAAR.2R.335.7tm_1.exons1.CM025902.1.Silurus_meridionalis
EEVDFKEFCFPDSNVSCLKASYHIATQTTLYLFLLLTTAINILGNAVVIISIAHFKQLHTPTNMLVMSLAVADLILGVIVMPFSIIRSVDGCWYFGKEFCLWHSSFDVFLTTASVFHLICVAIDRYQAVSYPLRYSTRVTMRVAWLMVAISWIAAALYSFGVLLSKVNVEGLDEYIASTECLGYCNILFNAVWSVLDTCICFLLPCSVMVFLYARIFLISRKHARKIDGVKQGKNDITKFSQKVKRENKAAKTLGIVVGAFNLCWMPFYINSLLDPYINFSTPLVLFDIFVWLGYINSTLNPIIYGLFYPWFRKTLYLMVTLKIFAPNSSDIKVF
>LOCXPTAAR17.214.HIT1.TAAR.2R.331.7tm_1.exons1.CM025902.1.Silurus_meridionalis
VEILLLCFPHQPDSCLRTARLFFIRSAMYFLTVTAILMTVFGNLLVIITISHFKQLHSPTNFIILSLAFVDFMLGSLIMPFSMVRWVDGCWFMGDLFCQIHSSLDMTLSVASILHLCLVSIDRYMAITDPLAYRMKVTNGNAAVCIAAVWIFSCTFSFGTVFSKINTAGLDEQMLKTCVGNCVLIFNKEWGVIAPLLNFYIPGAVMTCLYLKIFHVARKQARLISDRTATLTYGETKKQVSEQRERKAAKTLGIVMGVFILCWLPFFLITVIDPFLNYATPLDVFDALVWFGYFNSMFNPLIYGFFYPRFQKAFKIIIVRHLLHLKGSSNL
>LOCXPTAAR18.215.HIT1.TAAR.2R.303.7tm_1.exons1.CM025902.1.Silurus_meridionalis
DYQCVTSWNTSCSSDFQLFHLNPSILIVFFFYSVVSLLTVGGNMVVILSITISKHLRTATNFVILSLAMSDFLVGGFMMPLQCAMFVDVCLYYTKSLCPVYHFISTIVGTVSLYNVVLIAVDRYFALCHPFHYVAKMSLRVVLKCVCFGWILSFFYNLLVMYIGNSEPGQTKMICIQACAIPVNNTWGLIDFIFVFIVPCLMIIILYVRVLTVALRHAKVISDSAKLGLNQRKRTSELKATKTLGTVVFVYLVCWIPWYIFLLNIENVPDSNVIINYLMCLFYSNSFINPIIYAISYPWFRKS
>LOCXPTAAR19.216.HIT1.TAAR.2R.321.7tm_1.exons1.CM025902.1.Silurus_meridionalis
MNLTELNRSCEHFSCPERSVSPAVYILLYVCSAAVVLLTVCGNLLVIISVCYFKQLHTPTNMLVLSLAASDLLVGLFVMPFHFTWLIESCWMFGHVFCILYNFMSFQLTSVSVGNVVLIALDRYIALSNPFLYLMDVTSTIVRTLICLAWVFSFIYNFVFFYINGNFTGFSPCPGECLVEAFDDLGSLIDLMFIIVIPTGLMLILYFQVFVIARRHANAIRELTRNFKNVSDEMKSERKAAKVLGIVVFVFLACLVPYYVCTLMGKVTSSYIVNNILILFFLNSSINPIIYALFYTWFQKCTKMILTCKILHTDCSFVNVL
>LOCXPTAAR20.217.HIT1.TAAR.2R.329.7tm_1.exons1.CM025902.1.Silurus_meridionalis
LNTVFMNQSDHCEHFSCPERSVSPAVYILLYVCSAAVVLLTVCGNLLVIISVLHFKQLHTPTNMLVLSLAVSDFLVGALVMPPMFNWTIESCWILGSSSCMFVWSAAGFLMALSVYNVVLISVDRCLALCNPFYYLNKVSVRKTCVVIFCNWCILLGYDFALIYFNGNLMRPGMCSGECFLILGEVLSTVDLVVSFIFPLSVIIILYSRVFLIAKKHATAIRELNNHTRPQTQKITSHSMKSERKAAKVLGILVAVFLACLLPYFIYCLLGDVIELQLESFQKVSVFFCLNSTINPVIYALFYPWFRRCTKLIITLQIFQTDSALINVL
>LOCXPTAAR21.218.HIT1.TAAR.2R.329.7tm_1.exons1.CM025902.1.Silurus_meridionalis
MNVTELNLSDPCAYFSCPGRSVSLAVYILLYVCGAAVILLTVCGNLLVIISVLHFKQLHTPTNTLVLSLAVSDFFIGALMLPALLMWTIESCWILGRVLCTCVWLIAGVLMSLSIYTVALIAVDRYLALSNPFVYTDKISWRTMCAVVYANWCLCVACNVTFYYFNGNFTDFLICPGQCYYFVKDFWSALDLAYSFIFPLSVIIILYTRVFLIAKKHATAIRELNNHTRPQTQKITSHSMKSERKAAKILGILVAVFLLCLLPYFLCSILGYLITLPVGTFRRVMILVFLNSTLNPFIYALFYPWFRKCSKLIVTLQIFQPDSALINIL
>LOCXPTAAR22.219.HIT1.TAAR.2R.329.7tm_1.exons1.CM025902.1.Silurus_meridionalis
MNVTELNLSDCCEHFSCPERSVSPAVYILLYVCSAAVVLLTVCGNLLVIISVLHFKQLHTPTNMLVLALAVSDFLVGALLMPFMFIWMIESCWMFGRRFCTFFLLLGGVFLSLSIYNIALIAVDRYLALSNPFLYTNTISRRTMSIVIYANWCIWLVYVLAFFYFNGNFNTASLCPRECVYIMNEVWSVIDLVITFIFPLSVIIILYSRVFLIAKKHATAIRELNNHTRPQTQKITSHSMKSERKAAKVLGILVSVFLACLLPYFIYSLLGGVIELQLETFQKVLIVLYLNSTINPFIYALFYPWFRRCIKLIITLQIFQTDSALINVL
>LOCXPTAAR23.220.HIT1.TAAR.2R.329.7tm_1.exons1.CM025902.1.Silurus_meridionalis
MNVTELNLSDRCEHFSCPERSVSPAVYILLYVCSAAVVLLTVCGNLLVIISVLHFKQLHTPANILVFSLAVSDFFVGALLMPPMLIWTIKSCWILGRSLCICFWLISSFILASSIYNITLISVDRYVALSNPFFYTNTISTRMMCTVVSSNWCVCLAYTITLYYFNISFMNFLMCPGECFLILNDVWTVIDLVIAFIFPLSVIIILYSRVFLIAKKHATAIRELNNHTRPQTQKITSHSMKSERKAAKVLGILVSVFLACLLPFFIYSLLGGVIVIQTETVSNFIIVVCLNSTINPFIYALFYPWFRRCIKLIITLQILKTDSTLINVL
>LOCXPTAAR24.222.HIT1.TAAR.2R.329.7tm_1.exons1.CM025902.1.Silurus_meridionalis
MNVKELNLSDRCEHFSCPERSVSPAVYILLYVCSAAVVLLTVCGNLLVIISVLHFKQLHTPTNMLILSLAVSDFFVGALLMPPMLIWIIESCWILGRSFCICFWLIGSLVLASSISNITLISVDRYVALLNPFFYTNTISTRIMCTVVSSNWCVCLAYSMTFYYFSLNSTNFILCPGECFPTLNEVFSVIDLVITFIFPLSVIIILYSRVFLIAKKHATAIRELNNHTRPQTQKITSHSMKSERKAAKVLGILVAVFLACLLPYFIYSLLGDFIELQTESICKLIFLIYCNSTINPVIYALFYPWFRRCIKLIITLQIFQRDSALINVL
>LOCXPTAAR25.230.HIT1.TAAR.2R.329.7tm_1.exons1.CM025902.1.Silurus_meridionalis
MNVTELNLSDRCEHFSCPERSGSPAVYILLYVCSAAVVLLTVCGNLLVIISVLHFKQLHTPSNILVFSLAVSDFFIGALVMPLMLIWIIESCWIFGRSFCISFWLIGSLGLVLSIYNIALISVDRYLALSNPFFYTDTISTSIMCTVVSSNWCVCLAYTITFYYFSLISVNIVMCPGECFFIVSEVWTVIDLVYSFFFPLSVIIILYSRVFLIAKKHATAIRELNNHTRPQTQKITSHSMKSERKAAKVLGILVAVFLACLLPYFIYSLLGGVIEIQAETICKLILLNYISSTINPFIYALFYPWFRRCIKLIITLQIFQTDSALINVL
>LOCXPTAAR26.231.HIT1.TAAR.2R.329.7tm_1.exons1.CM025902.1.Silurus_meridionalis
MNVTELNLSDRCEHFSCPERSVSPAVYILLYVCSAAVVLLTVCGNLLVIISVLHFKQLHTPTNMLVLSLAVTDFLVGALVMPPMFISTFEPCWIFGRSFCICFWIIGSLVLVLSIYNITLISVDRYVALSNPFFYTNTISMRMMCTVVSSNWCVCLAYSMTFYYFNLNSMHFLLCPGECNLFLNDVWIVIDLIITFIFPLSVIIILYSRVFLIAKKHATAIRELNNHTRPQTQKITSHSMKSERKAAKVLGILVSVFLACLLPYFIYSFIGDVIDLKSVTICTLILLNFLNSTINPFIYALFYPWFRRCIKLIITLQIFQTDSALINVL
>LOCXPTAAR27.233.HIT1.TAAR.2R.329.7tm_1.exons1.CM025902.1.Silurus_meridionalis
MNVTELNLSDRCEHFSCPERSVSPAVYILLYVCGAAVVLLTVCGNMIVIISVLHFKQLHTPTNMLVFSLAVSDFLVGVIFIPSMLIWTIESCWIFGTGVCISLWLICSFLTVVSIYNVALISVDRYVALSHPFFYTNTISMRMMCTVVYCNWCVCLAYSITFYYFNMSFMNFLLCPGECFFIVNDVWTVIDLVITFIFPLSVIIILYSRVFLIAKKHATAIRELNNHTRPQTQKITSHSMKSERKAAKVLGILVAVFLACLLPYFIYTLLGDVIKLQTETSQIVIIVLYLNSTINPFIYALFYPWFRRCVKLIITLQIFRANSALINVL
>LOCXPTAAR28.236.HIT1.TAAR.2R.329.7tm_1.exons1.CM025902.1.Silurus_meridionalis
MNVTELNLSDLCEHFSCPERSVSAAVYILLYVCSAAVVLLTVCGNLLIIISVLHFKQLHTPTNMLVLSLAVSDFLVGVILIPSMLIWTIESCWIFKTGACISFWFICIFLTVMSIYNVTLIAVDRYLALSHPFFYTNTISTRMMCTLVYCNWCVCLAYSITFYCFNLSFLNFLTCPGECYFFLNQVWSVIDLVYSFIFPLSVIIILYSRVFLIAKKHATAIRELNNHTRPQTQKITSHSMKSERKAAKVLGILVSVFLACLLPYFIYSLLGSVIKLQAETFQIVIIVSFLNSTINPFIYALFYPWFRRCIKSIVTLQILQANSALISVL
>LOCXPTAAR32.240.HIT1.TAAR.2R.329.7tm_1.exons1.CM025902.1.Silurus_meridionalis
MNVTVLNLSDRCEHFSCPERSVSPAVYILLYVCSAAVVLLTVCGNLLVIISVLHFKQLHTPTNMLVFSLAVTDFLVGVILMPSLLIWTMESCWIFGKGFCISFSLISSFLPVLAMYNIALIAVDRYFALSNPFFYTSKISTRMMCIVVYSNWCVCLAYRMTFYYFNMSSMNFLLCPGECFLILNEVWTVIDFVVSFIFPFSVIIILYSRVFLIAKKHATAIRELNNHTRPQTQKITSHSMKSERKAAKVLGIIVSGFLIFSLPYLIYSLLGDVIELQAETVHELIIVGGLNATINPFIYALFYPWFRRCIKLIITLQIFQTDSALINVL
>LOCXPTAAR30.241.HIT1.TAAR.2R.329.7tm_1.exons1.CM025902.1.Silurus_meridionalis
MNLTELNLSDRCEHFSCPERSVSPAVYILLYVCSAAVVLLTLCGNLLIIISVFHFKQLHTPANMLVLSLALSDFLVGALLMPSLLIWTIESCWIFGRNFCFTFWFICSFLTGVATYNITLIAVDRYFALSHPFLYTNKISTRMMCTVVSSNWCVCLAYSITFYYFNISFMNFLLCPGECFLILNQVWTVIDLVYSFIFPLSVIIISYCLVFLIAKKHATAIRELNNHTRPQTQKITSHSMKSERKAAKVLGILVSVFLVFLLPYYIYSLLGDVIELQGETIYKFIIVGCLNGTINPFIYAMFYPWFRRCIKLIITLQIFQTDSALINIL
>LOCXPTAAR31.242.HIT1.TAAR.2R.329.7tm_1.exons1.CM025902.1.Silurus_meridionalis
MNVTELNLSDRCEHFSCPERSVSPAVYILLYVCSAALVLLSVCGNLLVIISVLHFKQLHTPANMLVLSLAVSDFFVGILLMPSLFIWIMESCWIFGKGFCISYSFISSFLSVVAMYNVALIAVDRYFALSNPFFYTSKISTRMMCIVVYSNWCVCLAYRMTFYYFNMSSMNFLLCPGECFLILNEVWTVLDFVVTFIFPLSVIIILYIGVFLIAKKHATAIRELNNHTRTQTQKITSHSMKSERKAAKVLGILVAVFLACLLPYFIYTLLGHVIELQAETVHKLIIVGCLNATINPFIYALFYPWFRRCIKLIITLQIFQTDSTLINIL
>LOCXPTAAR32.243.HIT1.TAAR.2R.329.7tm_1.exons1.CM025902.1.Silurus_meridionalis
MNVTELNLSDRCEHFSCPERSVSPAVYILLYLCSAAVVLLTVCGNLLIIIAVLHFKQLHTPANMLVLSLAVSDFLVGAILMPSLLIWIMESCWIFGKGFCISYSFISSFLPIVAMYNIALIAVDRYFALSNPFFYTSKISTRMMCIVVYSNWCVCLAYRMTFFYFNISSMNFLLCPGECFVILNEVWTVTDLVVSFIFPLSVIIILYSRVFLIAKKHATAIRELNNHTRPQTQKITSHSMKSERKAAKVLGILVAVFIVFLLPYFIYSLLGDVIELQAETVHKFIIVGCLNATINPFIYALFYPWFRRCIKLIITLQIFQTDSTLINIL
>LOCXPTAAR33.244.HIT1.TAAR.2R.311.7tm_1.exons1.CM025902.1.Silurus_meridionalis
MNVTELNLSDRCEHFSCPERSGSPAVYILLYVCSAAVVLLTVCGNLLIIISVLHFKQLHTPSNILVLSLAVSDFFIGALEMLPMLIWIIESCWIFDQVFCISFFSMTGFLMNFSIYNITLISVDRYLALSHPFLYTNTISTRTMIIVVSFNCCINLMYSTMFFYFNGQFINFVLCPGECISFINEVWTVIDLVYSFIFPLSVIIILYSRVFLIAKKHATAIRELNNHTRPQTQKITSHSMKSERKAAKVLGILVSVFLACLLPCYIYNLFGGVFEIQAETVHKVMIVFFLNSTINPFIYACFTRGLGGALK
>LOCXPTAAR34.245.HIT1.TAAR.2R.327.7tm_1.exons1.CM025902.1.Silurus_meridionalis
MNVTELNLSDRCEHFSCPERSVSPAVYILLYVCSAAVVLLTACGNLLVIIAVLHFKQLYTPSNILVLSLAVSDFFIGTLVMLPMLIWIIESCWIFDQVFCISYYLITGFITNCSVYNITLISVDRYLALSHPFLYTNTISTRTMIIVVSFNWCMSLMYSTMFFYFNGQFNYYITCPGECISLLNEVCFIIDLVASFIFPLSVIIILYSRVFLIAKKHATAIRELNNHTRPQTQKITSMKSERKAAKVLGILVAVFLACLLPCYIYSLLDGVIELQVETGNNLFILLCLNSTINPFIYALFYPWFRRCFKIIITLQIFQTDSALINVM
>LOCXPTAAR35.247.HIT1.TAAR.2R.327.7tm_1.exons1.CM025902.1.Silurus_meridionalis
MNVTELNLSDRCEHFSCPERSVSPAVYILLYVCSAAVVLLTACGNLLVIIAVLHFKQLHTPTNMLVLSLAVSDFFIGTLVMLPMLIWIIESCWIFDQVFCISYYLISGFITNCSVYNITLISVDRYLALTLFYTNTISTRTMIIVVSFNWCMSLMYSTMFFYFNGQFNDYITCPGECISLLNEVCFIIDLVASFIFPFSVIIILYTGVFLIAKKHATAIRELNNHTRPQTQKITSHSMKSERKAAKVLGILVAVFLACLLPGYIYSLLGGVFEIQEETVHKLYILLCLNSTINPFIYALFYPWFRRCFKIIITLQIFQTDSALINVM
>LOCXPTAAR36.248.HIT1.TAAR.2R.329.7tm_1.exons1.CM025902.1.Silurus_meridionalis
MNVTELNLSDRCEHFSCPERSVSPAVYILLYVCSAAVVLLTVCGNLLIIIAVLHFKQLHTPSNILVLSLAVSDFFIGTLVMLPMLIWIIESCWIFNQVFCISYFLITGFLMNFSIYNITLISVDRYLVLSHPFLYTITISTRTMIIVVSFNCCINLMYSTMFFYFNGQFNDYIMCPGECISLLNEVCFIIDLVVSFIFPFSVIIILYSRVFLIAKKHATAIRELNNHTRPQTQKITSHSMKSERKAAKVLGILVALFIVCLLPCYIYSLLGGVTAIQAKTVHEIMIVFFLNSTINPFIYALFYPWFRKCCKIIITLQIFQTDSSLINVI
>LOCXPTAAR37.249.HIT1.TAAR.2R.329.7tm_1.exons1.CM025902.1.Silurus_meridionalis
MNVTELNLSDRCEHFSCPERSVSPAVYILLYVCSAAVVLLTVCGNLLVIISVLHFKQLHTLTNMLVLSLAVSDFLVGALLMLPMLIWAIESCWIFGEFFCISFLFITSFIMIFSIYNVSLIAVDRYFALSHPFFYTNTISTKTMIIVVSSNCCVSLTYITTFYSFNRTLLSSVLCPGECIYMVDEVWSVIDLVITFIFPLSVIIILYSRVFLIAKKHATAIRELNNHTRPQTQKITSHSMKSERKAAKVLGVLVSVFLACLLPYFIYSLLGDVIELEADTVRKVILVIYLNSSINPFIYALFYPWFRRCIKLIITLQILQRDSMLINVL
>LOCXPTAAR38.250.HIT1.TAAR.2R.329.7tm_1.exons1.CM025902.1.Silurus_meridionalis
MNVTELNLSDRCEHFSCPERSGSPAVYILLYVCSAAVVLLTVCGNLLVIISVLHFKQLHTPSNTLMVALAVSDSFIGVFVMPPMFIWIIESCWILGKGFCISFGLISGFLMTFSIYNIALIAVDRYLALSHPFFYTNTISRWTMSLVASSNFCVCLMYILTFCFTNEGFINSVICPGECVYFLNEVWSLIDLVVSFIFPLSVIIILYSRVFLIAKKHATAIRELNNHTRPQTQKITSHSMKSERKAAKVLGILVSVFLICLFPNFIYSLLGDVIKLQTETFQIVTIVLYLNSTINPFIYALFYPWFRRCTKLIITLQIFRTDSAIINVL
>LOCXPTAAR39.251.HIT1.TAAR.2R.318.7tm_1.exons1.CM025902.1.Silurus_meridionalis
CEHFSCPERSVSPAVYILLYVCSAAVVLLTVCGNLLVIISVFHFKQLHTSTNMLVLSLALSDFLVGTLVMPSMLIWIIESCWIFGRIFCTSFLLIGGFLTSLSIYNVALIAVDRYFALSHPFLYTNIICKRTMYTVVFSNWCVCLVYNTAFCYFNGTFMNYVMCPRECFYFLRDISSLIDLVVTFIFPLSVIIILYSRVFLIAKKHATAIRELNNHTRPQTQKITSHSMKSERKAAKVLGILVSVFLLCLLPYFIYSLLGDVIELQTETLKKFLLGFCLNSSINPVIYALFYPWFRRCIKLIITLQIFQTDSAFNNVL
>LOCXPTAAR40.252.HIT1.TAAR.2R.329.7tm_1.exons1.CM025902.1.Silurus_meridionalis
MNVTELNLSDICEHFSCPERSVSPAVYILLYVCSAAVVLLTVCGNMIVIISVLHFRQLHTPTNMLVLSLAVSDFLIGAFLMPFMFIWTIELCWIFGRVFCTVFTLFGGLLMILSIYNIALIAVDRYLALSHPFLYTNIISRRTISNVVYSNWCLCLVFVITMFYLSGNFMGFVMCPGECIFVVNEVWSVIDLVLSFIFPLSVIIILYSRVFLIAKKHATAIRELNNHTRAQTQKITSHSMKSERKAAKVLGVLVAVFIVCLLPYFIYILLGSVIEVQAETISKMTLLLYLNSTINPFIYALFYPWFRRCIKLIVTLQIFQTDSSLINVL
>LOCXPTAAR46.255.HIT1.TAAR.2R.329.7tm_1.exons1.CM025902.1.Silurus_meridionalis
MNVTELNLSDRCEHFSCPERSVSPAVYILLYVCSAAVVLLTVCGNLLVIISVLHFKQLHTPTNMLVLSLAVSDFLVGALIMPFMLIWMVESCWIFGRVFCTFFVFVGCVLISLSIYIVALISVDRCLALSNPFFYTNTITRRTMSIVVYFNWCVCLMYIITFFYFNGNFMDLVMCPGECIYFVNEIWTVIDIIFSFIFPVSVIIILYSRVFLIAKKHATAIRELNNHTRPQTQKITSHSMKSERKAAKVLGILVAVFLVCLFPYFICSLLADVVGIPAETIHKMLIMLFLNSTINPFIYALFYPWFRRCIKLIITLQIFQTDSSLINVL
>LOCXPTAAR42.256.HIT1.TAAR.2R.329.7tm_1.exons1.CM025902.1.Silurus_meridionalis
MNVTELNLSDRCEHFFCPERSVSPAVYILLYVCSAAVVLLTVCGNLLIIISVLHFKQLHTPTNMLVFSLAVSDFFIGALFLPFMFIWIIESCWILGRGFCTFFLWTGSVLLSLSIYNIALIAVDRYLALSNPFLYINKISRKTMSIVIYANWCICLGYVISYFYFNGNFMDFVLCPGECFFILNEIWSVIDLVLSFIFPLSVIIILYSRVFLIAKKHATAIRELNNHTRPQTQKITSHSMKSERKAAKVLGILVSVFLACLLPYFIYSFFESGVKLPAETVQKLTILVCLNSTINPFIYALFYPWFRRCIKFIITLQIFQKDSALINVL
>LOCXPTAAR43.257.HIT1.TAAR.2R.328.7tm_1.exons1.CM025902.1.Silurus_meridionalis
MNLTELNLSDRCEHFSCPERSVSPAVYILLYVCSAAVVLLTVCGNLLVIISVFHFKQLHTPTNMLVLSLAVSDFFVGALIMPFMLIWTIESCWIFGRGFCTFFLLVGGVLITLSLYNIALIAVDRYLALSNPFFYTNSISRRTMSIVVYSNWCMCLGYAITIFYFTGKVMDFVLCPGEDSFMNEVWSVIDLVVSFIFPLSVIIILYSRVFLIAKKHATAIRELNNHTRPQTQKITSHSMKSERKAAKVLGILVAVFLACLLPYYIYSLLGDIIEVPAETIHKIIIILYLNSTINPVIYALFYPWFRRCIKLIITLQIFHIDSALINVI
>LOCXPTAAR44.258.HIT1.TAAR.2R.321.7tm_1.exons1.CM025902.1.Silurus_meridionalis
MNLSDRCEHFSCPERSVSPALYILLYVCSAAVVLLTLCGNLLVIISVFHFKHLHTPTNMLVLSLAVTDFLIGAFVMPSVFIWIIESCWLFGTGLCMFVMITACFLMSSSIYNIVLIAIDRYLALSNPLLYMTSVSVRIISVVIVFDQCVVVAYNFALLYFNGNFKGYLICPGQCFIMLNELWFIIDLVYSFIFPFSVIIIFYTLVFLIAKKHATAIRERNNHTRPRTQTVSMKSERKAAKVLGILISVFLACLLPYFLYSLLGDIIQTPEDIFPKVLIVFCLNSTLNPIIYALFYPWFRRCIKFIITLQIFQTNSALINVL
>LOCXPTAAR45.259.HIT1.TAAR.2R.329.7tm_1.exons1.CM025902.1.Silurus_meridionalis
MNVTELNLSDRCEHFSCPGRSGSPAVYILLYVCSAAAVLLTVFGNMLVIISVFHFKQLHTPTNMLVLSLAVSDFLVGALLMPFMLIWTMESCWIFGRVFCTVFLLIGSVLVILSIYTIALIAVDRYLALSYPFLYTKTFSRRTMSIVVYSNWCMCLVYVITFFYFNGNFMDFVLCPKECAFLINEVWALLDLVISFIFPLSVIIILYSRVFLIAKKHATAIRELNNHTRPQTQKITSHSMKSERKAAKVLSILVAVFLACLLPYFIYSLLGDVVELQTETIQKVLIILYLNSTINPFIYALFYPWFRRCIKLIITLQIFQTDSALINVL
>LOCXPTAAR46.260.HIT1.TAAR.2R.329.7tm_1.exons1.CM025902.1.Silurus_meridionalis
MNLTELNLSDRCEHFSCPERSVSPAVYILLYVCSAAVVLLTMCGNLLVIISVLHFKQLHTPTNMLVLSLAVSDFLVGALIMPFMLIWTIESCWIFGRGFCTFFLLVGGVLITLSLYNIALIAVDRYLALSSPFLYTKTIFRRTMSIAVYSNWCMCLVYVITFFYFNGIFMDFLLCPGECAFLINEVWAFLDLVVSFIFPLSVIIILYSRVFLIAKKHATAIRELNNHTRAQTQKITSHSMKSERKAAKVLGILVAVFIVCLLPYYIYSLLGDVIEIHTETIQKVFIMLYLNSTINPFIYALFYPWFRRCIKLIITLQIFQTDSALINVL
>LOCXPTAAR47.261.HIT1.TAAR.2R.329.7tm_1.exons1.CM025902.1.Silurus_meridionalis
MNVTELNLSDICEHFSCPERSVSPAVYILLYVCSAAVVLLTVCGNLLVIISVLHFKQLHTPANMLVLSLAVTDFFVGIFVMLPILIWTIESCWIFGSEFCTIFWLIVGFLTILSIYTIALIAVDRYVALSNPFLYTNKISRRTMSIVIHFNFLVCLTYNIVFYYFNITFTSYIMCPGECFISLNEVWSVIDLVYSFLFPLSVIIILYSRVFLIAKKHATAIRELNNHTRPQTQKITSHSMKSERKAAKVLGVLVSVFLACLLPFLIYNLLGDVVEQRTETIHKVLIMLSLNSTINPVIYALFYPWFRRCIKLIITLKIFQTDSALINVL
>LOCXPTAAR48.262.HIT1.TAAR.2R.319.7tm_1.exons1.CM025902.1.Silurus_meridionalis
MNVTELNLSDRCEHFSCPERSVSPAVYILLYVCSAAVVLLTVCGNLLVIISVVHFKQLHTPTNMLVLSLAVSDFFVGILVIPLILIWTIESCWILGRSFCTIFWISVGFLTVLSISTIVLIAVDRYVALSNPFLYTNKISKRTMSIMIYSNLLLCLTYNIVYYYFNITFTSYIMCPGECFFLLNEVWSVIDLVYSFIFPLSVIIILYSRVFLIAKKHATAIRELNNHTRPQTQKITSHSMKSERKAAKILGVLVSVFLACLLPYLIYSLLGDVIELKTETIHKVLIMMSLNSTINPFIYALFYPWFRRCIKLIITLKIF
>LOCXPTAAR49.263.HIT1.TAAR.2R.327.7tm_1.exons1.CM025902.1.Silurus_meridionalis
MNLSDFTQSNCKHFSCPGRSVSFVYVLLCMCGAAMVLLTVCGNLLVIISVLHFKQLHTPTNTLVLSLAVSDFFVGALVMPTVFIRRIESCWIFGTGFCISFWLTAGFLMLLSIYNVALIAVDRYLALLNPFFYMQTVSRRTMCVVVYCNWSVCLVYSIAFCYINVILRDIVICPGECSLSVNEHWFIIDLVISFIFPLSVIIILYTRVFLIAKKHATAIRELNNHTRPQTQKITSHSMKSERKAAKVLGILVSVFLACLLPYYIYTLLGDVIGPNLETLQTVLIIGHLNSTINLVIYALFYPWFRRCFKLIITLQIFHADSALIDIL
>LOCXPTAAR50.264.HIT1.TAAR.2R.329.7tm_1.exons1.CM025902.1.Silurus_meridionalis
MNVTELNLSDRCEHFSCPERSVSPAVYISLYVCSAAVVLLTVCGNLLVIISVLHFKQLHTPTNMLVLSLAVSDFLVVAFVIPPMLIRSLQSCWIFGRIFCIVLYLIAGFLTSLSIYNVALISVDRYLALSHPFFYTNTISVGAMCILVSSNWCVCIVYTITLYNFSGNFTTSLMCPGECFYLLTSVGSVIDLVYSFIFPLSVIIILYSRVFLIAKKHATAIRELNNHTRPQTQKITSHSMKSERKAAKVLGILVSVFLVCLLPYFIYSILGDVIELQAETFQNIFIVVCLNSTINPFIYALFYPWFRRCVKFIITLQIFQTDSALINVL
>LOCXPTAAR51.265.HIT1.TAAR.2R.329.7tm_1.exons1.CM025902.1.Silurus_meridionalis
MNVTELNLSDRCEHFSCPERSVSPAVYILLYMCSAAVVLLTVCGNLLVIISVLHFKQLHTPTNILVLSLAVSDFLVGALVMPSVLIWLIESCWIFEKVFCIGFFLIGSFLTIVSIYNVALIAVDRYLALSNPFFYTNTISVRTVWAVVFSNCCACLVYTVAFYFFSVASSTSVMCPGECYVFLTRFMALIDLIITFIVPCSCIIILYSGVFLIAKKHATAIRELNNHTRPQTQKITSHSMKSERKAAKVLGILVSVFLACLLPYFVYSLLGDVIEQQTEEFKKVLFVLYLNSSINPVIYALFYPWFRRCVKLIITLQIFQTDSALINVL
>LOCXPTAAR52.266.HIT1.TAAR.2R.329.7tm_1.exons1.CM025902.1.Silurus_meridionalis
MNVTELNLSDRCEHFSCPERSVSPAVYILLYVCSAAVVLLTVCGNLLVIISVLHFKQLHTPTNMLVLSLAVSDFLVGALVMPSSLIRRIESCWIFGNIFYICFLLITSFLIIVSIYNITFIAVDRYLALSRPFLYTNTINTRTMSIAIYFNWCLSLLYILLLSYFNEILMSPLLCPGQCFLIVNEVWSVIDLVVSFIFPLSVIIILYSRVFLIAKKHATAIRELNNHTRPQTQKITSHSMKSERKAAKVLGILVSVFLACLLPYFIYSLLGDVIELQLKIIQNFLIMLCLNSTINLVIYALFYPWFRRCIKLIITLQIFQTDSALINVL
>LOCXPTAAR53.267.HIT1.TAAR.2R.328.7tm_1.exons1.CM025902.1.Silurus_meridionalis
MTVMELNLSDRCEHFSCPERSGSPAVYILLYVCSAAVVLLTMCGNLLVIISVFHFKQLHTPTNMFVLSLAVSDFLIGALVMPPMLIWTIESCWIFGKNFCIVYLMTTGFLMIVSTYTIALIAVDRYVALSTPFFYTNTISLRIMRIVVYLNWSVNLAYSFSLTYFNGVVKTTVMCPGQCFFFLTEVWTVIDLIRSFIFPLSVIIILYSLVFIIAKKHATAIRELNNHTRPQTQKITSHSMKSERKAAKVLGILVAVFLACLLPYYIYSFLGDVIEVQAEIIHKVLIMLCLNSTINPFIYALFYPWFRRCFKLILTLQIFQTDSALINV
>LOCXPTAAR54.268.HIT1.TAAR.2R.319.7tm_1.exons1.CM025902.1.Silurus_meridionalis
CEHFFCPERSVSPAVYILLYVCGAAVVLLTVCGNLLVIISVLHFKQLHTPTNMLMLSLAVSDFFIGALVMPSMLIWTIESCWILGKNYCALFLITTGFLMIVSIYTVALIAVDRYVALSAPFFYTNTISLRIMIFVVYLNWSVNLAYVLALTYFNGIFNNTVACPGECFLILTEVWTAVNLVRSFIFPLSVIIILYSLVFLIAKKHATAIRELNNHTRPQTQKITSHSMKSERKAAKVLGILVCVFLACLLPYYIYSLLGSVIEVQGEIINKVLIMLCLNSSINPLIYALFYPWFRRCFKIIITLQIFQRDSALINVFS
>LOCXPTAAR55.269.HIT1.TAAR.2R.328.7tm_1.exons1.CM025902.1.Silurus_meridionalis
MNVMELNLSDRCEHFSCPERSGSPAVYIFLYVCSAAVVLLTVCGNLLVIISVLHFKQLHTPTNMLVLSLAVSDFFIGALVMPPMLIWTIESCWIFGKSYCVVFLMTTGFLMIVSTYNIALIAVDRYVALSTPFFYTNTISVRFMRVVVYLNWSLNFAYGLALTYFNGIFKTPVTCPGECFLILTEIWTVIDLVRSFIFPLSVIIILYSLVFLIAKKHATAIRELNNHTRPQTQKITSHSMKSERKAAKVLGILVAVFLACLLPYYIYSLLGNVIEVQGEIIHKVLTMLCLNSSINPIIYALFYPWFRKYFKLILTLQIFQTDSSLINV
>LOCXPTAAR56.271.HIT1.TAAR.2R.329.7tm_1.exons1.CM025902.1.Silurus_meridionalis
MNLTDLNQSDRCVDVSCPERSGSPAVYILLYVCSAAVVLLTVCGNMFIIISVLHFKQLHTPTNTLVFSLAVSDFLVGALVMPTMLIWMIESCWIFGRLFCLCFLFIGSFLTCISIYNIALIAVDRYVALSNPFLYIDKVSKRTMCTVVYSNWCFILIYNILLCYFNGSFQNVLLCPGECFLFVNEVWSLIDLIITFIFPLFVIIILYSRVFLIAKKHATAIRELNNHTRPQTQKITSHSMKSERKAAKVLGILVSVFVACLLPYYIYSLLGDVIEIQADTVMKVLLILCLNSTINPFIYALFYPWFRRCIQLIITLQILHTDSALINIL
>LOCXPTAAR57.272.HIT1.TAAR.2R.328.7tm_1.exons1.CM025902.1.Silurus_meridionalis
MNLTDLNQSDRCVDVSCPERSVSPALYILLYVCSAAVVLLTVCGNMFIIISVLHFKQLHTPTNTLVFSLAVSDFLVGALVMPTMLIWMIESCWIFGRLFCLCFLFIGSFLTCISIYNIALIAVDRYVALSNPFLYIDKVSKRTMCTVVYSNWCVCLAYRMTFYYFNMSSIHFLMCPGQCFLIINEVWTLIDLVLSFIFPFSVIIILYSLVFLIAKKHATAIRELNNHTRPQTQKITSHSMKSERKAAKVLGILVSVFVACLLPYYIYSLLGDVIEIQADTVMKVLLILCLNSTINPFIYALFYPWFRKCIQLIITLRILHTDSALINI
>LOCXPTAAR58.273.HIT1.TAAR.2R.328.7tm_1.exons1.CM025902.1.Silurus_meridionalis
MNLTEFNRSDLCEHFSCPERSVSSAVYILLYMCAAAVVLLTVCGNLLIIISVLHFKQLHTPTNMLVLSLAVSDFLVGALVMPPVFIWTIESCWLFDTVYCICLMITSFILVNLSIYTIALIAVDRYLALSNPFFYTNTISTRMMCTVVYLNWCLSLVYNTIPYYFNGSLQTPVICPGECLVFLTGFLFAIDLIFSFIFPLSVIIILYSLVFLIAKKHATAIRELNNHTRPQTQKITSHSMKSERKAAKVLGILVAVFLACLLPYFIYSLLGSVMELQTDFFQKFGILLYLNSTINPVIYALFYPWFRRCIKLIITLQIFQRDSALINV
>LOCXPTAAR59.274.HIT1.TAAR.2R.328.7tm_1.exons1.CM025902.1.Silurus_meridionalis
MNVTELNLSDRCEHFSCPERSVSPAVYILLYVCSAAVVLLTVCGNLLVIISVFHFKQLHTPTNMLVLSLAVSDFFIGASVMPSVFIWTIESCWIFYSEYCIGLMIISFMLWNLSVYVVALISVDRYLALSNPFFYSNTISTRTMCIVVSSHWCLCLVYNTAHYYFSGTTVSPGMCPGECLITLNDFVFSIDLVISFIFPLSVIIILYSLVFLIAKKHATAIRELNNHTRPQTQKITSHSMKSERKAAKVLGILVAMFLACSLPYYIYSLLGSVIELHMETAQKLLILVYMNSTFNPVIYALFYPWFRRCIKLIITLQIFQTDSALISV
>LOCXPTAAR60.275.HIT1.TAAR.2R.328.7tm_1.exons1.CM025902.1.Silurus_meridionalis
MNVTELNLSDRCEHFSCPERSVSPAVYILLYVCGAAVVLLTVCGNLLIIISVLHFKQLHTPTNMLVLSLAVTDFFIGAFVMPSVFIWTIESCWIFYSEYCISLMIISFILWNLSVYVVALISVDRYLVLSNPFFYSNTISTRTMCTVVSSHWCLCLVYYTAHYYFSGTTVSPGMCPGECLITLNDFVFSIDLVVSFIFPLSVIIILYSRVFLIAKKHATAIRELNNHTRPQTQKITSHSMKSERKAAKVLSILVAMFLACALPYYIYSLLGSVIELHMETGQKLLILVYMNSTINPVIYALFYPWFRRCIKLIITLQIFQTDSSLINV
>LOCXPTAAR61.277.HIT1.TAAR.2R.328.7tm_1.exons1.CM025902.1.Silurus_meridionalis
SMNVTNLSDRCEHFSCPERSVSPAVYILLYVCSAAVVLLTVCGNLLIVISVLHFKQLHTPSNILVFSLAVTDFLIGAFVMPPMLIWIIESCWIFERSFCSVFWLICGFITVLSIYNIALIAVDRYLALSHPFLYMNRVSVRITFTIIGFDWCVVVTYITALLYLNGNLIDSVMCPGECFFFVNEVWSVIDLVYSFLFPLSVIIILYSRVFLIAKKHATAIRELNNHTRPQTQKITSHSMKSERKAAKVLGILVSVFLVCLLPYYIYSLLGELIEIHAEIFYKLLVVGFLSCAINPFIYALFYPWFRRCIKLIITLQIFQTDSALINVL
>LOCXPTAAR62.142.HIT1.TAAR.2R.328.7tm_1.exons1.CM025902.1.Silurus_meridionalis
SINMTNLSDRCEHFSCPERSVSPAVYILLYVCSAAVVLLTMCGNLLIIISVLYFKQLHTPTNILVFSLAVSDFFAGALLMPPMLIWIIESCWIFGKIFCIVFWFIGAFITVLSTYNITLIAVDRYLALSHPFLYMNRVSVRITCIIITFYWCVVVTYITALLYFNGNFKDSVTCPGECFLFLNEVWSVIDLVYSLIFPLSVIIILYSRVFLIAKKHATAIRELNNHTQPQTQKITSHSMKSERKAAKVLGILVSVFLACLLPYFIYSFLCKVIEIQREIFQTLSIVLLVNSTINPFIYALFYPWFRRCIKLIITLQIFQRDSALINVL
>LOCXPTAAR63.143.HIT1.TAAR.2R.329.7tm_1.exons1.CM025902.1.Silurus_meridionalis
MKMKELNLSDRCEHFSCPERSVSPSVYILLYVCSAAVILLTVCGNLLVIISVLHFKQLHTPTHMLVLSLAVMDFFVGAFVMPPMLIWIIESCWFFGRSFCIVFWFIGGFITVLSIYNIVLIAVDRYLALSHPFLYMNRVSVRITCIIISFDWCVVVTYITALLYFSGNIIDFVMCPGECFFLLNEVGSVIDLVVSFIFPLSVIIILYSGVFMVAKKHATAIRELNNHTRPQTQKITSHSMKSERKAAKVLGILVSVFLACLLPYYIYSLLGGVIEIQRETFQTLSILLFLNSTINPVIYALFYPWFRRCIKLIITLQIFQTDSALINVL
>LOCXPTAAR64.146.HIT1.TAAR.2R.329.7tm_1.exons1.CM025902.1.Silurus_meridionalis
MNLTEFNLLDRCEHFSCPERSVSPAVYILLYVCGAAVVLLTMCGNLLIIISIFHFKQLHTPTNMLVLSLAVSDFFVGAFVMPPMIIWIIESCWIFGRSFCISFWFIGGFITILSIYNIALISVDRYLALSHPFFYMNRVSVRISCIVVVCDWCVVVTYILALIYFNGNFTSSVMCPGECFLFMNGTWAVINLIITFIFPLSVIIILYSRVFLIAKKHATAIRELNNHTRPQTQKITSHSMKSERKAAKVLGILVCVFLAFLLPYFIYSLLGGVIEIQAAIFQILVMVLYLNSTINPVIYALFYSWFRRCIKLIINRQIFQTDSALINVL
>LOCXPTAAR65.151.HIT1.TAAR.2R.329.7tm_1.exons1.CM025902.1.Silurus_meridionalis
MNVTELNLSDHCEHFSCPERSGSPAVYILLYVCSAAVVLLTVCGNLLVIISVLHFKQLHTPTNMLVLSLAVTDFLVGALVMPPVFIWTIESCWLFDMGYCVCLMTTAFILVNLSIYNVAMIAVDRYLALSEPFFYTNTISTRTMCIVVYSNWCVSVVYNTAHYYFSGISLSPVICPGECLVTLNDFLFTFDLVVSFIFPLSVIIILYSRVFLIAKKHATAIRELNNHTRPQTQKITSHSMKSERKAAKVLGILVSVFLACLLPYFIYSILGFVIKIEGEMFQKFVVLVCLNSTINPVIYALFYPWFRRCIKLIITLQIFQTDSALINVL
>LOCXPTAAR66.152.HIT1.TAAR.2R.329.7tm_1.exons1.CM025902.1.Silurus_meridionalis
MNVTELNLSDRCEHFSCPERSVSPAVYILLYVCSAAVFFLTVCGNLIVIICVFHFKQLHTPTNMLVFSLAVSDFLVGALVMPPMFIWTIESCWLFDMGYCVCLLTTSIILVNLSIYNVAMIAVDRYLALSDPFFYTNTISTRTMCIVVSLNWCVSVVYNTAHYYFSEIALSPVICPGECLVTLNDFLFTFDLVVTFIFPLSVIIILYSRVFLIAKKHATAIRELNNHTRPQTQKITSHSMKSERKAAKVLGILVAVFVACLFPYFMYSILGFVIEIEGETFQKFVVLVYLNSTINPVIYALFYPWFRRCFKLIITLQILQTDSALISVL
>LOCXPTAAR67.153.HIT1.TAAR.2R.328.7tm_1.exons1.CM025902.1.Silurus_meridionalis
MNVTELNLSDRCEHFSCPERSVSPAVYILLYVCSAAVVLLTVCGNLLIIISVLHFKQLHTPTNILVLSLAVSDFLVGAYVMPPMLIWIIESCWFFGRSFCIVFWLICGFITVLSIYNITLIAVDRYLALSHPFLYMNRVSVRITCILIGFDWCVVVTYITALLYFNGFIDSVMCPGECFFFLNEVWSVIDLVYSFIFPLFVIIILYSRVFLIAKKHATAIRELNNHTRPQTQKITSHSMKSERKAAKVLGILVAVFLVCLLPYYIYSLLFTVIDIQRKTFQTLSIVLYLNSTMNLVIYALFYPWFRRCIKLIITLQIFQTDSALINVL
>LOCXPTAAR68.155.HIT1.TAAR.2R.329.7tm_1.exons1.CM025902.1.Silurus_meridionalis
MNVTELNLSDRCEHFSCPERSVSPAVYILLYMCSAAVVLLTVCGNLLIIISVLHFKQLHTPTNMLVLSLAVSDFLVGAYVMPPMLIWIIESCWFFGRSFCIGFWLVCGFITVLSIYNIALIAVDRYLALSHPFLYMNRVSVRITCILVGFDWCVVVTYITALLYFNGNFMYFVMCPGECFFFLNEVWSVIDLVLSFIFPLFVLIILYSQVFLIAKKHATAIRELNNHTRPQTQKITSHSMKSERKAAKVLGILVSVFLVCLLPYYIYSILCKVIEIQSETFQKLVMALFLNSTINPVIYALFYPWFRRCIKLIITLQIFQTDSALINVL
>LOCXPTAAR69.156.HIT1.TAAR.2R.329.7tm_1.exons1.CM025902.1.Silurus_meridionalis
MNLTEVNQSDYCINSSCPERSGSPAVYILLYVCSAAVVLLTMCGNLLVIISIFHFRQLHTPTNMLLLSLAVTDFLVGAFVMPLMLIWIIESCWIFGRGFCISFWLIACFLTILSIYNITLIAVDRYFALSHPFLYRNRVSVRITCTVIVFDWCVVVTYIIALMYVNGNFTNSFMCPGECVFYINEVWPFIDLTLTFIFPLSVIIILYSRVFLIAKKHATAIRELNNHTRPQTQKITSHSMKSERKAAKVLGIVVCVFLACLLPYYIYSLLGGVIDLQAETIQRLMIVVYLNSTINPVIYALFYPWFRRCVTLIITLQIFQTDSALINVL
>LOCXPTAAR70.157.HIT1.TAAR.2R.329.7tm_1.exons1.CM025902.1.Silurus_meridionalis
MNVTELNLSDRCEHFSCPERSGSPAVYILLYVCSAAVVLLTVCGNLLVIISVVHFKQLHTPTNMLVLSLAVSDFLVGAFVMPLMLIWSIETCWIFGKIFCTVFWFIGSFVTIISIYNIALIAVDRYLALSHPFFYMNRVSVTISCIVIVFDWCVVVTYVLALIYFNGNFTGFVMCPGECLLYPNEVWFITNLVFSFIFPLSVIIILYSRVFLIAKKHATAIRELNNHTRPQTQKITSHSMKSERKAAKVLGILVAVFVACLLPYYICSLLGSVTAIQAAIFEILVMVLYLNSTINPVIYALFYPWFRRCIKLIITLQIFQTDSALINVL
>LOCXPTAAR71.158.HIT1.TAAR.2R.329.7tm_1.exons1.CM025902.1.Silurus_meridionalis
MNVTELNLSDRCEHFSCSERSVSPAVYILLYVCSAAVVLLTVCGNLLIIISVLHFKQLHTPTNMLVLSLAVTDFLISSLLMPFMLIWIIESCWIFGRVFCTFLWFIGGFITILSIYNIALISVDRYLALSHPFFYMNRVSVRISCIVVVCDWCVVVTYILALIYFNGNFTSSVMCPGECFVFINGSWAVINIIITFIFPLSVIIILYSRVFLIAKKHATAIRELNNHTRPQTQKITSHSMKSERKAAKVLGILVSVFLACLLPYFIYTLLNDIVEIRIEIIQILVMVLYLNSTMNPVIYALFYPWFRRCIKLIITLQILHTGSSLINVL
>LOCXPTAAR72.159.HIT1.TAAR.2R.329.7tm_1.exons1.CM025902.1.Silurus_meridionalis
MNVTELNLSDRCEHFSCPERSVSPAVYILLYVCSAAVVLLTVCGNLLVIISVLHFKQLHTPTNMLVLSLAVSDFLVGAFLMPLMLIWTIETCWIYRKGFCTIFWLIGSFLTIMSVYNIALIAVDRYLALSHPFFYMNRVSVRISCIVIVSDWCVVVTYILALVYFTGNFTGSVMCPGECYFTVNEVWSVIDLVVSFIFPLSVIIILYSRVFLIAKKHATAIRELNNHTRPQTQKITSHSMKSERKAAKVLSILVCVFLACLLPYFIYSLLGGVIELQIEIIQNVLIMLCLNSTINPVIYALFYPWFRRCIKLIITLQIFQTDSALISVL
>LOCXPTAAR73.161.HIT1.TAAR.2R.328.7tm_1.exons1.CM025902.1.Silurus_meridionalis
MKVTELNLSDRCEHFSCPERSVSPAVYILLYVCSAAVVLLTVCGNLLVIISVLHFKQLHMPTNMLVLSLAVLDFFVGAFLMPLMLIWIIERCWIYGKSFCTIFWFIGGFLTIISIYNVALISVDRYLALSHPFFYMNRVSVRISCIVIVSDWFVLGIYILALLYFTGNFTGSVMCPGECFITVTEVWSVIDLVITFIFPLSVIIILYSRVFLIAKKHATAIRELNNHTRPQTQKITSHSMKSERKAAKVLGVLVSVFLACLLPYYIYSLLGGVIQMQKEIIQKVLIMMCLNSTINPVIYALFYPWFRRCFKLIITLQIFQTDSAIINV
>LOCXPTAAR74.162.HIT1.TAAR.2R.319.7tm_1.exons1.CM025902.1.Silurus_meridionalis
ICEHFSCPERSVSPAVYILLYVCSAAVVLLTVCGNLLVIISVLHFKQLHTPTNMLVLSLAVTDFFVGALVMPPMFIWMIETCWIFGKIFCTIFWFIGSFLTIISIYNVALIAVDRYLALSHPFFYMNRVSVRISCIVIGLDWCVVVTYIVAFSYFNGNFTSSLLCPGQCFLFLKEVLSAINLVLSLTFPLSVIIILYSRVFLIAKKHATAIRELNNHTRPQTQKITSHSMKSERKAAKVLGILVAVFLMCLLPYYIYSLLGGIVEIQIETIQNLMIVGSLNSTINPFIYALFYPWFRRCIKFIITLHIFQIDSALINVL
>LOCXPTAAR75.163.HIT1.TAAR.2R.329.7tm_1.exons1.CM025902.1.Silurus_meridionalis
MNVTELNLSDVCKHFSCPERSGSPADYILLYVCSAAVVLLTMFGNLLVIISVLHFKQLHTPTNMLVLSLAVTDFFVGALAMPPMLIWIIERCWIFGRGYCTMLWLIGFFLTNLSIYNVALIAVDRYFALSYPFFYMNRVSVRFTCIVIISDWCLQVVYILVFMYFSGNFTNSIMCPGECFLLLNEVWAVIDLVLTFIFPLSAIIILYTRVFMIVKKHATAIRELNNHTRPQTQKITSHSMKSERKAAKVLSILVVVFLACLLPYFIYSLLGGVIEIQEEIFHKLMIVISVNSTINPIIYALFYPWFRKCVKLIITLQIFQTDSELMNVL
>LOCXPTAAR76.164.HIT1.TAAR.2R.329.7tm_1.exons1.CM025902.1.Silurus_meridionalis
MNVTELNLSDVCEHFSCPERSGSSAVYIFLYMCGAAMVFLTMCGNLLVIISVLHFKQLHTPTNMLVLSLAVTDFFVGALAIPPMLIWIIERCWIFGRGYCTMLWLIGFFLTNLSIYNVALIAVDRYFALSYPFFYMNRVSVRFTCIVIISDWCLQVVYILVFMYFSGNFTNSIMCPGECFLLLNEVWAVVDLVMTFIFPLSVIIILYSLVFMTVKKHATAIRELNNHTRPQTQKITSHSMKSERKAAKVLSILVSVFLACLLPYFIYSLLGDVIEIHAETFHKIMIFMCLNSTINPIIYALFYPWFRRCVKLVITLQIFQTDSELMNVL
>LOCXPTAAR77.165.HIT1.TAAR.2R.329.7tm_1.exons1.CM025902.1.Silurus_meridionalis
MNVTELNLSDRCEHFSCPERSVSPAVYILLYVCSAAVVLLTVCGNLLIIISVLHFKQLHTPTNMLVLSLAMSDFLVGAFVMPPVLIWIIETCWIFGKIFCTFFWFIGSFLTIISVYNVALISVDRYLSLSHPFFYMNRVSVRISCIVIVSDWCVLGIYIVTLICFTGNFTGSVMCPGECFLTVNEVWSVIDLVVSFIFPLSVIIILYSRVFLIAKKHATAIRELNNHTRPQTQKITSHSMKSERKAAKVLGVLVAVFLACLLPYFIYSLLGDVIKLQIEIIHKLMMVVYLNSTINPFIYALFYPWFRRCIKLIITLQIFQTDSSLINVL
>LOCXPTAAR78.167.HIT1.TAAR.2R.329.7tm_1.exons1.CM025902.1.Silurus_meridionalis
MNVTELNLSDRCEHFSCPERSVSPAVYILLYMCSAAVVLLTVCGNLLVIISVLHFKQLHTPTNMLVFSLALLDFLTGAFVMPALFTWTIESCWILGRSFCICFWLLGGYFLFLSFYNVALISVDRYLALSKPFFYTNKISTGTMCIVIYSNWFVCLAYIISFCYFNGTFMNFVLCPGECFLPSNDMWLIADIVVNFIFPFSVIIILYSGVFLIAKKHATAIRELNNHTRPQTQKITSHSMKSERKAAKVLGILVSVFIVFLLPYYLYNLLGVVVETNIETSHKLMVLFVLNSTINPFIYALFYPWFRRCIKSIISLQIFQTDSSLMNVL
>LOCXPTAAR79.168.HIT1.TAAR.2R.329.7tm_1.exons1.CM025902.1.Silurus_meridionalis
MNLTEFNQSNLCVNFSCPERSVSPAVYILLYVCSAAVVLLTVCGNLLIIISVLHFKQLHTPTNILVLSLAVSDFFVGAFVMPPALIWTMESCWIFDMGYCICFLMTSYFLTSLSIYNVALIAVDRYLALSNPFLYANTISSRTMCTVVSSNWVVCLVYTTAFYYFNGSFSSYLRCPEDCYLFLNEVLFAVDLVVTFIFPLSVIIILYSRVFLIAKKHATAIRELNNHTRPQTQKITSHSMKSERKAAKVLGILVSVFLVCLLPYFIYSLLGDVIELQRETFQKLAIVLYLNSSINPIIYALFYPWFRRCIKFIITLKIFQTDSALINVL
>LOCXPTAAR81.169.HIT1.TAAR.2R.323.7tm_1.exons1.CM025902.1.Silurus_meridionalis
LNLTELNRSDICEHFSCPERSVSPAVYILLYVCSAAVVLLTVCGNMLIIISVLHFKQLHTPTNILVLSLAVSDFLIGALVMPPMLISAIESCWIFDKGYCISFLVTAYFLASFSIYNVALIAVDRYLALSNPFLYTKNISRRTMSIVVVFNWFCSLLYNILLCYFNGSFTSSIMCPGECFLLLNEVGAVIDLIITFIFPCSIIIILYIGVFLIAKKHATAIRELNNHTRPQTQKITSHSMKSERKAAKVLGILVAVFIVCLLPYFIYSLLADVIRMQADTFMKVFMVLCLNSTINPIIYALFYPWFRRCVKLIITVLLITKYS
>LOCXPTAAR81.170.HIT1.TAAR.2R.323.7tm_1.exons1.CM025902.1.Silurus_meridionalis
LNLTELNRSDICEHFSCPERSVSPAVYILLYMCSAAVVLLTVCGNLLVIISVLHFKQLHTPTNILVLSLAVSDFLIGALVMPPVLISAIESCWIFDTGYCISFLMTSYVLASFSIYNVALIAVDRYLALSNPFLYTNNISRRTMSIVVVFNWFCSLLYNILLCYFNGSFTNSIMCPGECFLLLNEVGAVIDLVVTFIFPCSIIIILYIGVFMIAKKHATAIRELNNHTRPQTQKITSHSMKSERKAAKVLGILVSMFIVCLLPYFIYSLLADVIGMQADTFMKVYIVLCLNSTINPVIYALFYPWFRRCVKLIITVLLITKYS
>LOCXPTAAR82.172.HIT1.TAAR.2R.323.7tm_1.exons1.CM025902.1.Silurus_meridionalis
LNLTELNRSDICEHFFCPERSVSPAVYILLYVCGAAVVLLTVCGNMLIIISVLHFKQLHTPTNILVLSLAVSDFLIGALVMPPMLISAIESCWIFDTGYCISFLMTAYVLTGLAIYNVALIAVDRYLALSNPFLYANNISRRTMSIVVVFNWCGSLLYNILLCYFNGSFTSSIMCPGECFLLLNEAGAVIDLIITFIFPLSVIIILYIGVFLIAKKHATAIRELNNHTRPQTQKITSHSMKSERKAAKVLGILVAVFIVCLLPYYIYTLLGDVIGMQADTFMKVFMVLCLNSTINPIIYALFYPWFRRCVKLIITVLLITKYS
>LOCXPTAAR83.178.HIT1.TAAR.2R.321.7tm_1.exons1.CM025902.1.Silurus_meridionalis
LNLTELNRSDICEHFSCPERSVSPAVYILLYMCSAAVVLLTVCGNMLIIISVLHFKQLHTPTNILVLSLAVSDFLIGALVMPPVLISAIESCWIFDTGYCISFLMTTYVLSSLAIYNVALIAVDRYLALSNPFLYTNNISKRTMSIVVVFNWFGSLLYNILLCYFNGSFTSSIMCPGECFLLLNEVWSVVDLIITFIFPCSIIIILYSRVFLIAKKHATAIRELNNHTRPQTQKITSHSMKSERKAAKVLGIVVSVFIVCFLPYFIYSLLADVIGMQADAFMKVYIVLCLNSTINPIIYALFYPWFRRCVKLIITVLLITK
>LOCXPTAAR84.179.HIT1.TAAR.2R.329.7tm_1.exons1.CM025902.1.Silurus_meridionalis
MNLTELNQSDICEHFSCSKRSVSPALYNLLYVGSAAVVLLTLCGNLLVIISVFHFKQLHTPTNILVLSLAVSDFLIGALVMPSVLIWAIESCWIFDTGYCISFLITGYILTSLSIYNVALIAVDRYLALSNPFLYTNNISRRTMSIVVISNWFASLLYNILLCYFNGSFTSSIMCPGECFLFLNEVWSAIDLVITFIFPLSVIIILYSRVFLIAKKHATAIRELNNHTRPQTQKITSHSMKSERKAAKVLGILVSVFLIFLLPYYIYSLLGDVIELQSETFLKVFTVLYLNSTINPVIYALFYPWFRRCIKLILTLKIFQTDSAIINIL
>LOCXPTAAR85.180.HIT1.TAAR.2R.328.7tm_1.exons1.CM025902.1.Silurus_meridionalis
MNVMELNLSDICEHFSCPERFGSPAVYILLYVCSAAVVLLTVCGNLLIIISVLHFKQLHTPTNILVLSLAVSDFFIGALVMPPVLIWTIELCWIFDTKYCISFLMTAYILTSLSIYNIALIAVDRYLALSNPFLYTNNISRRTMSIVVFSNWFASLLYNILLCYFNGSFTNTVMCPGECFLFLNEVWSVIDLIITFIFPLSVIIILYSRVFLIAKKHATAIRELNNHTRPQTQKITSHSMKSERKAAKVLGILVAVFIVFLLPYYIYSLLGDVIELQAETFQKVFIVLYLNSTINPVIYALFYPWFRRCIKLILTLQIFQTDSALINI
>XPLOC_10.1.Ora.1R.289.7tm_1.exons1.CM025907.1.Silurus_meridionalis
LRIIISAFGVVGNGILIISILHLKRMKTFEVFLLGLAIANFGEIMHVDIYDAIVQSRQTLSIWYCVVLKFLNICGENTSIFFTVLISIYRYQKIHNAALRIITPIFMDSREAAIVFSLGCVLAAVLLGLPTYFINQNTWRMGNSTAEDCPTDFFQCSEGHCPTINGIYKYLFIIICHVLPLMIVTWTSVLIIKILIVQQKAVDAHHESEPRATVDHHHEHDLFHRSTIGILAAMSLFQVDCILYLILHLAFSPYDFPAWSELEFFITTFYTGIIPYIYGTGHNFFSMKH
>LOCXPOra1.5.HIT1.Ora.2R.306.V1R.exons1.CM025903.1.Silurus_meridionalis
MDSELLTRGLLYLSLAVAGIPGNLAVIFAFLAALHHERRLFTADAIVLHLALANLLVVGVRCVLEVVATFQIGHVFNDAGCKGVIFVYRTARSLSIWLTFVLSAFQSLSVAPPGSFWATARDLFSQLLWLIFLIVWIINISVSSPSIVFAVGTKNTSMLLQNSINVQFCFINFPSAIVKDTNGAVQTVRDVVPMVLMTTASLIILIFLYKHSRQVRTIRGGVGGGSGGGGGGSSERRAAITVVTLVTLYVVLYGVDNGLWVYTIMVKQTLSSALISDLRIFFSSLYAAMSPVVIIVSNKKVNKHLR
>LOCXPOra2.6.HIT1.Ora.2R.315.V1R.exons1.CM025903.1.Silurus_meridionalis
MDLCITIKGVSFLLQTGLGILGNASVLMAYAHMSLVESCLQPVDRILAHLAFSNLLVVLTRGVPQTMVIFGITHLLDDPGCKVVIYAYRITRALSICLTCMLSFFQALTISPSAGPNLTKLKSRLPQLVIPTFVSLWLFNMLVCTAAPLFSVAPRNGTVPPFTLNLGFCYVNFQNNLAYVVNGAVLFTRDFTFVAVMLASSGYILVLLHTHSRQVRSIRRAQQGTSMEMRAAKTVVMLVVLYTLFFGIDNVIWIYMLTVAQVPPMVADMKVFFSSCYSMLSPFLMISTNKKIKERMVCAAGEQIKEESNKKPNTK
>LOCXPOra3.7.HIT1.Ora.2R.315.V1R.exons1.CM025903.1.Silurus_meridionalis
MDLCITIKGVSFLLQTGLGILGNVSVLMAYAHMSLVESRLQPVDRILAHLAFSNLLLLLTRGVPQTMVIFGLHDLLNDPGCKVVIYAYRITRALSVCLTCMLSFFQALTISPAAGPNLTKLKSRLPQLVIPTFVSLWLFNMLVCIAAPLLSVAPRNGTVPPFTLNLGFCYVNFQNNLAYVVNGAVLSTRDFTFVAVMLASSGYILVLLHTHSRQVRSIRRAQQGTSMEMRAAKTVVMLVVLYTLFFGIDNVIWIYMLTVAQVPAVVADMRVFFSSCYATFSPFLMISTNKKIKERMVCAAGEQSTEDSNEKPNTK
>LOCXPOra4.8.HIT1.Ora.2R.316.7tm_1.exons3.CM025903.1.Silurus_meridionalis
MAELLILDAVLFGILVFSGILGNIMVIYTVVLCTVENHAHHMPPSDLILLNLSLANLLTSLFRTVPIFISDLGLEVSLETNWCRLFMLLWVWWRSVGSWATLALSIFHYTTLTRKHVAMGPMAQQRDRRHVILALAFVWGGNLLFSLPAAIYTRHVRDNITSEVMVISCSTRPLLGCMWEFPSKQQGTAFASTSLALNEVLPLLLMVSTNLATLRALAKHIRMVTAGLENSAAHVQTERKAGQVIMMLVALFVVCWVMQVAAVTYYNYDGGAHTEGLLTVSQFSASVFVGFSPMVVALGHGKLRKRIVVMMQELAV
>LOCXPDreOlfCa1.377.HIT1.OlfC.1R.755.ANF_receptor.exons8.CM025904.1.Silurus_meridionalis
MIHAVETANISPELTHLGITLGYHIHDTCSDVTTALRATKDFTADCTSGTKTSQYTRPVKAVIGAYHSETSIAVARMLNLQSIPQISYASTADILSDKGRFPGFLRTVPSDVHQTSAMVQFLSGRKWTWVGLLTTDGDYGHAALDSFVSQATKAGICVAFTEILPDSLNDKQKLEVTISRTVQTIYSNPKVRVIVSFTKPEHMKKVFSLLVELPTDRRLWIASDNWSTAGDVLSPQHLERVGWVLGFSFKNKNITDFEEYIKSLELDSDAQKNNSFLKEFHSSFANLVNAGPAKISTASDVLITRAQVGVVFSVQMAVNAVAQVVASICKNTDCMASGAVKWHELLSTLKNRRFELDDVSYEFNKDGDINLGYDVSLWNAEGVKVELLNIVSHYQPSDSSLNTTTVTLSLVSKCSNSCEPGQFKKSVEGQHTCCYECIDCAENQYTNNTDMDQCYSCDVSSEWAEAGSSVCRIKLVDYFSWTDPLAVVLVSLAVLGVLVVFAVSALFLQHRGSPVVKAAGGSLCQLILMSLSGSFASAILFVGKPTAMQCKVRQVLYGLSFTVCVSCILVKSLKILLAFHMNLMVKQQLRRLYKPYAIVSMCVALQVVTCSCWLVLKSPTTSSSVFLRSVLEECDEGSYVAFGVMLSYIALMALVCFAFAFQGRKLPQKYNEAKFITFGMLIYLIAWIIFIPTYVNTKGKYLPAVEMIVILISSYTVLSCQFLPKCYIIIFRKTQNTRDAFVRSIYEYSKRTVEN
>LOCXPOlfC1.291.HIT1.OlfC.2R.834.ANF_receptor.exons6.CM025897.1.Silurus_meridionalis
FNFRTFRWTQTMLFAINEINKKADLLPNTDLGYVIYDSCFTISKAVEGTLTYLTGQDEAVPNYRCGNGPPLAAMVGAGGCDLSVATARILGLYYFPQVSYSSSCSVLESRFQYPTFLRTIPSDEHQSVAMAQLVLHFGWTWVGTIASDDDYGKYGIKRFKEVVEEAGVCISFSETLPKFTAPETIKRIVRTIIDSTAKIIVVFSSDVDWSPLVEELLRNNATNRTWIASENWVTSALISRQPNVMSLLGGTIGFAITRAHIPGLREHLLNIDPYQDSLTEEFWQTAFNCTLSYSRALSNARTQLATQESLVELNNTYSDVSQLRLTYNVYKAVYAVAYALHNLEYCVPGKGPFVGGSCADITNFEPWQLMYYLKNLRFTVPNTREVISFNDGEVPGFYEILNWQRASDGGVTYTHIGQYNSTAPAGEKLYIDNSSIIWHNDVLQTPRSVCSERCQPGTRMGIRQGEPVCCFDCIPCADGEISNTTDARGCLQCGEDYWSNANRDACVPKTIEFLDFSEALGITLIVISVFGALLTIMVAIVFLKYINTPLVQANDALLSFTLLLGLVVTFLCSIVFLGEPRLWSCMTSQVALALGFALTLSSLMGKSSLLMLRARAIKAMRVAAKAAKAAAAASEQSGDTAAIAPAIPQKNDIDPIKPPQQRTMMIVCTLIQVVACTVWLILLPPHPVKNTAAQNIKIILECDPGNIIFICCIFGYDVLLALLAFIFAFIARKLEDHFNEGKCVTFGMLVFFIVWISFVPAYLSTRGKFMVAVQIFAILASSFGLLACVFLPKCYVLLVKPDRNKEELMVPRAKRPESGATGTSASLATTNTNG
>LOCXPOlfC2.198.HIT1.OlfC.2R.855.ANF_receptor.exons6.CM025897.1.Silurus_meridionalis
ALLLLLLLLWVVCDAVTGTSQQERCVYLDRAQHLDTVGLSQDGDVIIGALINFYMQPPGFDLSFTEEPYLQPCYEFQESPVQWAQAVVFAVEEINKSPSLLPGVELGYRIMDSCSRYPHSLRSVMSLISGGNGTCEASRPAKIIIGEATSSQSIILSRVLSPLSVPMISYLATCVCLSNRREYPNFFRTIPSDMYQARTMAQMAKRFGWTWVGAVVEENDYGLQAVQAFREETKGTSICLAFVSTIFRERLAKDVDRAVTVVQSSSARVIMVFAWYVDVEVFLTELVRRNVTDRQFLASEIWSTSSLLLSNPELFTITEGTLGVAVRSAPIPGFEKHLRELHPSRYPQDMILRVLWERTFGCSPVQNNMVASQSGLPPCSGKESLEGIQNGVTDVSNLRATYNVYQAVYAAAHALHSLLACTAPTSSDPTVTPRCSSPDIITTQQLLEHLKLVNFTTHLGEKFYFQDGETPAVYDIVNWQKGPAGVLDYVLIGRLEGPNLILNESAIKWPGNSNKVPVSVCTAECPQGTRKAMKKGLPVCCFDCLPCAEGEFSNVTGSLECYRCPLEFWSNHLRTACVPREIEYLSFNETMGITLTTVALCGAVMTAAVGVVFVYYRQTPIVKANNSELSFLLLLSLKLCFLCSLVFVGQPSLWSCRLQQAAFGISFVLCISCILVKTIVVLVAFRSARPGSAALMKWFGPGQQRGSVLFFTCIQVIICAVWLSLSPPFPHRNLSIQGSKIILECMVGSVTGFSLVLGYIGLLAAVCFLLAFFARKLPDNFNEAKFITFSMLIFCAVWITFVPAYISSPGKYSVAVEIFAILASSFGVLICIFAPKCYIILLRPEKNTKKFLMGK
>LOCXPOlfC3.221.HIT1.OlfC.2R.847.ANF_receptor.exons6.CM025897.1.Silurus_meridionalis
LWALGLLIWPIWVYSAGLSCTLQVRPVSKTLYKKGDVIIGGLFPIYNEAPEPDHMFLQRMQESQCQRVELRAYRWLQTMIFAVEEINQNQSLLPNFTLGYLAADTCLAERNTLSAALAMVTGQEETVSGEECTAAPSVPVIIGDARSSASIVVADTLSVFGIPMISYFASCACLSDRNKYPTFLRTVPSDAFQAKAMARLLYLMGWTWVGVVSGDDVYGKSGIQLLLKELKGSGVCVDYHEVIPKSHAPSRIQRIVERIQISKARVVVTFAIDPDMEVLLREVVRINATERQWIATEAWSTSVHYSVWSGISLAGTLGFALRRVDIQGLDSYLTQLSTEEHLMEPLVQNVWEDVFGCRFGEQIQSGPQRPQCTGLEKVKGGEAYFDIIYNVYKAVYAIANAIQDMLACQSGKGPFENGQCPDMKPIKPKQLLHYLKAVYFTTPVGEIVGFDENGDPSASYDIINWHVGAEGTVEIVKVGQFDAASGPEKDFQLDLSKVFWGGGWGNKVPVSICSESCPPGSRKAVQKGKPICCYDCIPCAPGEISNATDSPECTKCPERFWSNTDHTECIPMIVEFLSFEDNMGIILSVLSAAGAALTVTVLAAFVRHRDTPLVRANNSELSFLLLFSLKLCFLCALAFIGRPVPWSCMLRHTLFGISFVVCLACVLSKTVVVLVAFRATLPGSNVMRYFGPHQQRAGIFLCTLIQVGICVLWLVLAPPLPTESAGGELGARVVLLCAVGSMAGFSLVLGYIGLLAAVCLLLAFLARKLPDNFNEAKFITFSMLIFCAVWIAFVPAYVSSPGKYTVAVEVFAILASSYGLLLCIFAPKCYIILLRPDKNTKKNMMAK
>LOCXPOlfC4.227.HIT1.OlfC.2R.841.ANF_receptor.exons6.CM025897.1.Silurus_meridionalis
MRFLHAWLLFTQVRAADPPCTLLGLPNPPQLSKDGDVLIGGIFTLHGKVEQTVHVFTSGLWKPKCNSLSYREFQNMQTMLYAIEEINNRTDILPGVKLGYKIYDSCSSVEITTKASLSLVNDHGENTSVMSCSKPATVQAIIGEISSSPSMAISVTVGPLHIPVVSHFSTCSCLSNKKKYPSFFRTVPSDYYQSRALAKLVRHFGWTWVGALCSDNDYGNNGLNEFIIAAKEEGICVEYSKAFLKTEPREKILNIVDMIKASTSKVIVAFISNSDFAVLLYEMSLQNMTGFQWIGSESWISDRANAQWQHLLKGSMGFAMPKAQINGLHAFLTKLNPASDAKIFKELWETIFECKLPTQENVKIEQMCKGNESLSQVQNLYTDVSELRVPNNVYKAVYAVAYALHNTYGCSKRESEQEGLIACANLTNKPWQLRFTTANGEDVYFDENGDPAARYELLNWQQSKDGKAVFVKVGFYDSSLQKHNQLSFNNISITWAHNKSEVPVSVCSPSCPPGTRKAVQKGRPICCFDCVSCAEGEISNITDSINCIKCPPELWSNDKKSACVLKLVEFLSFEEIMGIILVAFSLLGVSFTIFIAVIFFKNKETPIVRANNSELSFLLLFSLFLCFLCSITFIAQPSAWSCMLRHTAFGITFVLCISCVLGKTGVVLMAFRATLPGSNAMKWFGPLQQRLSVLAFTLVQVIICILWLTISPPFPYRNMMYYKEKIILECNVGSAIGFWAVLGYIGLLALLCFILAFLARKLPDNFNEAKFITFSILIFCAVWITFIPAYVSSPGKFTVAVEIFAILTSSYGLLFCIFVPKCYIIILEPEKNTKKQMMGKA
>LOCXPOlfC4.231.HIT1.OlfC.2R.841.ANF_receptor.exons6.CM025897.1.Silurus_meridionalis
MRFLHTWLLFTQVRAVDPPCSLLGLPNPPQLSKDGDVLIGGIFSFHVKWDLTTHVFTSGLQQPKCISLSLREFQNAQTMVFAIEEINNRTDILPGVKLGYNIYDSCGSAEITTRASLSLVNGNKENTAVMSCSKPNTIQAIIGQTASSPSIAMSVTVGPLDIPVVSHFATCACLSDKKKHPSFFRTVPSDYYQSRALAKLVRHFGWTWVGAICSDNDYGNNGINEFIIAAKEEGICVEYSKAFFRTDPREKILKVVEMIKVSTSKVIVAYLSTSDLAVLLKEMVLQNMTGYQWIGSESWISDPVNIQWQHLLKGSMGFAMPKAQINGLNEFLTKLNPASDPTIFKELWETIFECKLPKQENVKIEQMCKGNESLSQVQNLYTDVSELRVANNVYKAVYAVAYALHNTYGCSKRESEQEGVIACANMTNKPWQLHFTTTNGEDVYFDENGDPAARYELLNWQQSKDGKAVFVKVGFYDDSLQIHNQLSFNNISITWAHNKSQVPVSVCSPSCLPGTRKAVQKGRPICCFDCIPCAEGEISNISDSITCISCPPELWSNDKKTACILKLVEFLSFQEIMGIILVSFSLLGVSLTIFIAVIFFKHKDTPIVRANNSELSFLLLFSLTLCFLCSITFIGQPSAWSCMLRHTAFGITFVLCISCVLGKTVVVLMAFRATLPGSNVMKWFGPLQQRLSVLAFTLVQVIICILWLTISPPFPYKNMKYYKEKIILECNVGSAIGFWAVLGYIGLLALLCFILAFLARKLPDNFNEAKFITFSILIFCAVWITFIPAYVSSPGKFTVAVEIFAILTSSFGLLFCIFVPKCYIIILEPEKNTKKQMMGKA
>LOCXPOlfC4.235.HIT1.OlfC.2R.841.ANF_receptor.exons6.CM025897.1.Silurus_meridionalis
MRFLHTWLLFTQVRAVDPPCSLLGLPNPPQLSKDGDVLIGGIFSFHIKWDQKAHVFTSGLQQPKCISLSLREFQNAQTMIFAIEEINNRSDILPGIQLGYKMYDSCASVELTTRASLSLVNDHGENTSVMSCIKPDTVQAIIGEISSSPSIAISVTVGPLHIPVVSHFSTCACLSNKKKYPSFFRTVPSDYYQSRALAKLVRHFGWTWVGALCSNNDYGNNGLNEFIIAAKEEGICVEYSKAFFKTDPREKILIVVEMIKASTSKVIVAFVSNSDLAVLLKEMALQNMTGFQWIGSESWISDRANAQWQHLLKGSMGFAMPKAQINGLWEFLTKLNPASDPTIFKELWETIFECKLPTQENVKIEQMCKGNESLSQVQNIYTDVSELRVANNVYKAVYAVAYALHNTYGCSKRESEQEGLIACANITNKPWQLRFTTANGEDVYFDENGDPAARYELLNWQKGKDGNVVFVKVGFYDSSLQKHNQLSFNNISITWAHNKSEVPVSVCSPSCPPGTRKAVQKGRPICCFDCVSCAEGEISNITDSINCIKCPPELWSNDKKTTCVLKLVEFLSFEEIMGIILVSFSLLGVSFTIFIAVIFFKHKDTPIVRANNSELSFLLLFSLTLCFLCSLTFIAQPSAWSCMLRHTAFGITFVLCISCVLGKTVVVLMAFRATLPGSNVMKWFGPLQQRLSVLAFTLVQVIICILWLTISPPFPYKNMKYYKEKIILECNVGSAIGFWAVLGYIGLLAVLCFILAFLARKLPDNFNEAKFITFSILIFCAVWITFIPAYFSSPGKFTVAVEIFAILTSSFGLLFCIFLPKCYIIILKPEKNTKKQMMGKA
>LOCXPOlfC5.239.HIT1.OlfC.2R.833.ANF_receptor.exons6.CM025897.1.Silurus_meridionalis
MRFLHTWLLFTQVRAVDPPCSLLGLPNPPQLSKDGDVLIGGLFSFHVKWDQTTHVFTSGLQQPKCISLSLREFQNAQTMVFAIEEVNNRTDILPGVKLGYKIYDSCGSVEITTRASLSLVNGNDKNTSVMSCLKPDGVQAIIGQTSSSPSIAMSVTVGPLHIPVVSHFATCACLSDKNKYPSFFRTVPSDYYQSRALAKLVRHFGWTWVGALCSDNDYGNNGLNDFINAAKEEGICVEYSKAFFRTDPREKILKIVQIIKDSTSKVIVAFVANADLAVLLKEMSLQNVTGYQWIGSESWISDPVNIQWQHLLKGSMGFAMPKAQINGLHEFLTKLNPTSDPTIFKELWETIFECKLPTQENVKIEQMCKGNESLSQVQNLYTDVSELRVANNVYKAVYAVAYALHNTYGCSVVRLRESEQEGLIALNELKKLNFTTTNGEDVYFDENGDPAARYELLNWQQSKDGKAVFVKVGFYDDSLERHKKLSFNNISITWAHNKLQVPVSVCSPSCPPGTRKAVQKGRPICCFDCIPCADGEISNITDSIICIRCPPELWSNDKKTTCVLKLVEFLSFEEIMGIILVSFSLLGVSFTIFIALIFFKHKDTPIVRANNSELSFLLLFSLTLCFLCSLTFIAQPSAWSCMLRHTAFGITFVLCISCVLGKTGVVLMAFRATLPGSNVMKWFGPLQQRLSVLAFTFVQVIICILWLTISPPFPYKNMKYYKEKIILECHVGSALGFWAVLGYIGLLAVLCFILAFLARKLPDNFNEAKFITFSILIFCAVWITFIPAYVSSPGKFTVAVEIFAILTSSFGLLFCIFIPKCYIIILEPEKILK
>LOCXPOlfC4.241.HIT1.OlfC.2R.841.ANF_receptor.exons6.CM025897.1.Silurus_meridionalis
MRFLHTWLLFTQVRAVDPPCSLLGLPNPPQLSKDGDVLIGGIFSFHVKWDQKIQVFTSGPQQPKCISVSLREFQTAQTMVFAIEEINNRTDILPGVKIGYTIYDSCGSVEITTRASLSLVNGNEENKSVMSCSKPDRVQAIIGETSSSASIALSVAMGPLHIPVVSHFATCACLSDKKKHSSFFRTVPSDYFQSRALAKLVRHFGWTWVGALCSDNDYGNNGLNEFIIAAKEEGICVEYSKAFFRTDPREKIQKIVQIIKDSTSKVIVAFVSNADLAVLLKEVALQNMTGFQWIGSESWIADPVNIQWQHLLKGSMGFAIPKAQINGLHEFLTKLNPASDPTIFKELWETIFECKLPTQENVKIEQMCKGNESLSQVQNLYTDVSELRVANNVYKAVYAVAYALHNTYGCSKREREQEGLIACTNITNKPWQLHFTTANGEDVYFDENGDPAARYELLNWQQSKDGKAVFVKVGFYDDSLERHNQLLFNNISITWAHNKSQVPVSVCSPSCPPGTRKAVQKGRPICCFDCIPCAEGEISNITDSITCIKCLPELWSNEKKTACVLKLVEFLSFEEIMGIILVSFSLLGVSFTIFIAVIFIKHKDTPIVRANNSELSFLLLFSLTLCFLCSITFIAQPSEWSCMLRHTAFGTTFVLCISCVLGKTVVVLMAFRATLPGSNLMKWFGPLQQRLSVLAFTLVQVIICILWLTISPPFPYKNMKYYKEKIILECNVGSAIGFWAVLGYIGLLALLCFILAFLARKLPDNFNEAKFITFSILIFCAVWITFIPAYVSSPGKFTVAVEIFAILTSSFGLLFCIFVPKCYIIILQPEKNTKKQMMGKA
>LOCXPOlfC4.252.HIT1.OlfC.2R.844.ANF_receptor.exons6.CM025897.1.Silurus_meridionalis
MRLLHTWLLFTQVTASDPHCSLLGMPNPPQLSKDGDLLIGGIFSIHVKWDQTTHVFTTGPWQPKCLSLSLREFQNAQTMVFAIEEINNRTDILPGLTLGYKIYDSCESVEITTRASFSLVNGNGANTSVMSCSTPDTVQAIIGQTSSSPTIAIAATVGPMKIPVVSHFATCACLSNRMKYPSFFRTVPSDYYQSRALAKLVRHFGWTWVGALCSDNDYGNNGLNEFIIAAKEEGICVEYSKAFFRTDPREKILKVVEIIKASTSKVIVAFISYSDLGVLLKELALQNITGFQWIGSESWISSLNPAIAQWQHLLIGSMGFAIPKAQINGLHEFLTKLSPASGVAIYKEVWETIFDCKLSTQENAEMKQMCKGNESLNQVQNIYTDVSELRIANNVYKAVYAVAYALHNLYSCSKGESAKEGFFACANITDNQPLQLYFTTTNGEDVYFDENGDPAARYELLNWQQDKDGKTIFVKVGFYDGSLQTHHQLSLNNISISWAHNKPQVPVSVCSPSCPPGTRKAVQKGRPICCFDCIPCAEGEISNVADSITCIRCPPELWSNDKKTTCVLKLVEFLSFEEIMGIILVSFSLLGVSFTIFIAVIFFKHKDTPIVRANNSELSFLLLFSLTLCFLCSITFIGQPSAWSCMLRHTAFGTTFVLCISCVLGKTVVVLMAFRATLPGSNVMKWFGPLQQRLSVLAFTLVQVIICILWLTISPPFPYKNMKYYKEKIILECNVGSAIGFWAVLGYIGLLALLCFILAFLARKLPDNFNEAKFITFSILIFCAVWITFIPAYVSSPGKFTVAVEIFAILTSSFGLLFCIFVPKCYIIILEPEKNTKKQIMGKA
>LOCXPOlfC4.255.HIT1.OlfC.2R.732.ANF_receptor.exons6.CM025897.1.Silurus_meridionalis
MRFLHTWFLFTQVRAADPPCNRLGLNNPPQLSEDGDVMIGGIFSFHVKVDQTVQLFTTGPQQPKCISLSLREFQNAQTMVFAIEEINNRTDILPGVKLGYKIYDSCSSIEMTTRATLSLVNGNEGNKSIITCSIPDTVQAIIGQTSSSSAIAIAATVGPLNIPVVSHFATCACLSDRRKYPSFFRTVPNDYYQSRALAKLVQYFGWTWVGALCSDNDYGNNGINEFIIAAKEEGICVEYTKAFFRTDPREKILKVVEVIKSSTSKVIVAFVAYSDIGVLLKEMALQNMTGFQWIGSESWISDLNPANVQWQHIIKGSLGFAIPKAQINGLHEFLTKLNPTSGVAIYKELWETLFECNFPLKNNTNVKQICKGNESLAQVQNLYTDVSELRLANNVYKAVYAVAYSLHNRYGCSKLGGGPQNLSACKNITDVKPWQIHFITTNGEDVYFDENGDPAARYEMLNWQQDKDGKTIFVKVGFYDGSLQKHRQLSFNNISISWAHNKPQVPVSVCSPSCPPGTRKAVQKGRPICCFDCIPCAEGEISNITDSITCISCPPELWSNDKKTACVLKLVEFLSFEEIMGIILVSFSLLGVSFTIFIAVIFFKHKDTPIVRANNSELSFLLLFSLTLCFLCSITFIAQPSEWSCMLRHTAFGITFVLCISCVLGKTVVVLMAFRATLPGSNVMKWFGPLQQRLSVVAFTLVQVIICILWLTISPPFLHEYELLQGKDHIRV
>LOCXPOlfC4.259.HIT1.OlfC.2R.726.ANF_receptor.exons6.CM025897.1.Silurus_meridionalis
MRFLHTWLLFTQVRAADPPCSLLGLDNSPQLSKDGDVLIGGIFSFHDKWDQTTHVFTSGPRQPKCISLSLREFQNAQTMVFAIEEINNRTDILPGFKLGYKIYDSCGSIEMTTRASLSLVNGNGENTSMSCSKPDTVQAIIGQTSSSPSIAISATVGPLHIPVVSHFATCACLSDKKKYPSFFRTVSSDYYQSRALAKLVRHFGWTWVGALCSDNDYGNNGMNEFIIAAKEEGICVEYSKAFFRTDPREKVLKVVEIIKAATSKVIVAFVSYSDVGVLFKEMALQNLTGFQWIGSESWISDRNTANVQWQHILKGSMGFAIPKAQINGLHEFLTKLNPASGVDAYTKLWETIFDCKFSTQGNVQEITQMCKGNESLDQIQNLYTDVSELRLANNVYKAVYAVAYALHNRFGCSTMDSEKGSNLKENSVVCANITDIKPWQLRFTTTNGEDVYFDENGDPAARYELLNWQQGADGKIVFVKVGFYDASLQRDLQLSFNNISITWAHNKPQVPVSVCSPSCPPGTRKAVQKGRPICCFDCIPCAEGEISNITDSITCFMCPPELWSNEKKDTCVLKLVEFLSFEEIMGIILATFSLLGVLVTTCVAVIFFRYKDTPIVRANNSELSFLLLFSLTLCFLCSLTFIGQPSEWSCMLRHTAFGITFVLCISCVLGKTVVVLMAFRATLPGSNVMKWFGPLQQRLSVVVFTLVQVLICILWLTISPPFPTKI
>LOCXPOlfC6.264.HIT1.OlfC.2R.850.ANF_receptor.exons6.CM025897.1.Silurus_meridionalis
MEPVFTLLHVVLAIISFSRANGTTCSLQGEPAYPQIWKDGDIIIGGAFPFHSIWEAIDLSYVVMPPPVKCISLDLRALQFSQTLIFAVEEINNSSSLLPDVSLGYKIYDTCGFAAQGIRMAMALVNGNENNENNVSNDRCTKPAQVQAIIGETYSSVSMAIANSIGPFSVPIISHYATCECLSDKKKYPSFLRTIPSDYYQSRALAEMVKHFGWTWVGAIRRDDDYGNSGMAAFTEIAVQLGICLEYSLPYFRTYSKDRVLRIIEQIKISTSRVIVGFLDTWDLESLLHIFFEHNITGYQWVGTEAWIFDPELANLDKYNILQGAIGLAIPKAKVTGLQDFILDVKPLKSVGSAIFPEFWRALFDCEYTMQNNSKGLPVCTGEEQLSEVENTFTDMSLMPIFSNVYKGVYAIAHTLHSLLGCKKTCNTKQQPDPLTFLEHLKKVYFKTKEGEEVYFDKNGDPPAKYEIINWQRNEHDQHEFITVGLYDSSLPNDQLLINMASIVWAQNTNQVPISICSENCPPGTRKAVQKGKPICCFDCIPCAEGEISNMTDSIECEQCSQDYWSNSQRVECVKKEIEYLSYEETMGILLTAVSIIGAFLTMVISVIFFRHKNTPIVKANNSELSFLLLFSLTLCFLCSLTFIGQPSEWSCMLRHTAFGITFVLCISCVLGKTIVVLMAFRATLPGSNIMKWFGPLQQRLSVVVFTLIQVLICMLWLTISPPFPFKNLISYKEKIILECNLGSPIGFWAVLGYIGFLALLCFILAFLARNLPDNFNEAKFITFSMLIFCAVWITFIPAYVSSPGKFTVAVEIFAILASSFGLLFCIFLPKCYIIILKPEKNTKKQMMGK
>LOCXPOlfC7.267.HIT1.OlfC.2R.850.ANF_receptor.exons6.CM025897.1.Silurus_meridionalis
MEPVFTLLHVVLAIISFSRANGTTCSLQGEPAYPQIWKDGDIIIGGAFPFHSIWEAIDLSYVVMPPPVKCISLDLRGLQFSQTLIFAVEEINNSSSLLPDVSLGYRIYDTCGFAAQGIRMAMALVNGNENNENNVSNNQCTKPAQVQAIIGETYSSVSMAIANSIGPFSVPIISHYATCECLSDKKKYPSFLRTIPSDYYQSRALAEMVKHFGWTWVGAIRKDDDYGNSGMAAFTEIAVQLGICLEYSLPYSRTYSKDRVLRIIEQIKISTSRVIVGFLDTWDLESLLHIFFEHNITGNQWVGTEAWIFDRELANLDKYNILQGAIGLAIPKAKVTGLQDFILDVKPLKSVGSAIFPEFWRALFDCEYTMQNNSKALPVCTGEEQLSEVENTFTDMSLMPIFSNVYKGVYAIAHTLHSLLGCKKTCNTKQQPDPLTFLEHLKKVYFKTKEGEEVYFDKNGDPPAKYEIINWQRNKHDQHEFITVGLYDSSLHNDQLAINMASIVWAQNTNQVPISICSENCPPGTRKAVQKGKPICCFDCIPCAEGEISNMTDSLECEQCSQDYWSNSQRVECVKKEIEYFSYEETMGILLTAVSIIGAFLTMVISVIFFRHKNTPIVKANNSELSFLLLFSLTLCFLCSLTFIGQPSEWSCMLRHTAFGITFVLCISCVLGKTIVVLMAFRATLPGSNIMKWFGPLQQRLSVVVFTLIQVLICMLWLTISPPFPFKNLISYKEKIILECNLGSPIGFWAVLGYIGFLALLCFILAFLARKLPDNFNEAKFITFSMLIFCAVWLTFIPAYVSSPGKFTVAVEIFAILASSFGLLFCIFLPKCYIIILKPEKNTKKQVMGK
>LOCXPOlfC8.268.HIT1.OlfC.2R.850.ANF_receptor.exons6.CM025897.1.Silurus_meridionalis
MEPVFTLLHIVLAIISVSRANGTTCIQQGEPAYPQIWKDGDIIIGGAFPFHTSWEAIDLSYMVMPPPVKCISLDLRGLQFSQTLIFAVEEINNSSSLLPDVSLGYRIYDTCSFAAQGIRMAMALVNGNENNENNVSNDRCTKPAQVQAIIGETYSSVSMAIANSIGPFSVPIISHYATCECLSDKKKYPSFLRTIPSDYYQSRALAEMVKHFGWTWVGAIRRDDDYGNSGMAAFTEIAVQLGICLEYSLPYFRTYSKDRVLRIIEQIKISTSRVIVGFLDTWDLESLLHIFFEHNITGYQWVGTEAWIFDPVLANLDKYNILQGAIGLAIPKAKVTGLQDFILDIKPLKSVGSAIFPEIWRALFDCEYTMQNNSKALPVCTGEEQLSEVENTFTDMSLMPIFVNVYKGVYAIAHTLHSLLGCKKTCNTKQQPDPLTFLEHLKKVYFKTKEGEEVYFDKNGDPPARYEIINWQRNKHDQHEFITVGLYDSSLPNDQLAINMASIVWAQNTNQVPISICSENCPPGTRKAVQKGKPICCFDCIPCAEGEISNMTDSIECEQCSQDYWSNSQRVECVKKEIEYFSYEETMGILLTAVSIIGAFLTMVISVIFFRHKNTPIVKANNSELSFLLLFSLTLCFLCSLTFIGQPSEWSCMLRHTAFGITFVLCISCVLGKTIVVLMAFRATLPGSNIMKWFGPLQQRLSVVVFTLIQVLICMLWLTISPPFPFKNLISYKEKIILECNLGSPIGFWAVLGYIGFLALLCFILAFLARNLPDNFNEAKFITFSMLIFCAVWLTFIPAYVSSPGKFTVAVEIFAILASSFGLLFCIFLPKCYIIILKPEKNTKKQVMGK
>LOCXPOlfC9.269.HIT1.OlfC.2R.845.ANF_receptor.exons6.CM025897.1.Silurus_meridionalis
SGTCQLRGHFNSLNGMHQNGDLVLGGLFEVHFLTVFPELSFTSEPKQPYCEQFDMASFQQAMTMVFAIEEINRNPNLLPNVTLGYYLYDNCVKLAVAFRAATALISGTDELASSLNCTSPPPVIGIVGDPGSTHSIAISSVLGLFRVPMVSYFATCSCLTDRHQFPSFFRTIPSDAFQVRAIVQILKRFSWTWVGLVYSNDDYGIYAAYSFHQDVQEQLGGCVAYSEMLPRDNNRRDVERIVKVIKTSTARVVVVISTEAYLLPLMDEVSLRNVTGKQWIASEAWATSPIFLTPRLLPFLGGTLGIAIRRGEIAGLRDFLLQLRPDTKPANNMVRIFWEEMFGCRFDSENMQTAMKDERMLCTGNEDLSSTKTAYSDMSELRASYNVYKAVYALAHALHDLTQCQDGKGPFNGHSCAKIVTLQPWQVVHYLQRVNFTTGFGDHVSFDKNGDPLAIYDVMNWQPSQDGSIRVHTVGVVDEAAQTDHVLTLNEDALYWNFDTKKPPRSVCSESCPMGTRRARKKGMPICCFDCLPCADGEISNTTDSLECTACPDEFWSSPEKDHCVPKEVEFLSYEEPLGISLTTASLFGTCFCTGVLGVFVHHRHTPVVRANNSELSFLLLLSLKLCFLCVLLFIGQPQLWTCQLRHVVFGISFVLSVSSILVKTMVVVAVFKSSRPESQNSMKWFGVAQQRGTVLVLTALQVVICTVWLTTASPTPHKNTRYISSKIVFECALGSVMGFAALLGYIGLLAAVSFLLAFLARNLPDNFNEAKFITFSMLIFCAVWITFVPAYVSSPGKYSVAVEVFAILASSFGLLVAIFAPKCYIILLHPERNTKKAIMSRATQ
>LOCXPOlfC10.271.HIT1.OlfC.2R.869.ANF_receptor.exons6.CM025897.1.Silurus_meridionalis
MPVSEQALLVIFLLLWSKVHSSESSGGCQRIGEFDPHALEMDGDVILGGLFPLHYIAPKPDYVFNDRPQVQRCSGFDLRAFRWVQTMVFAIEEINRNPMLLPGVKLGYRILDSCDHVHTSLQSAFSLVNGSSLSQTEDSVAKNLSCLSKAPVPAIIGLASSTPTRAVANTFGPFEIPMISYFATCTCLNDKKVYPSFLRTVPSDVFQVQALVQLMAHFGWRWVGTIGTEDDYSRYGIQAFTEQFEKWGGCVAFHRTIPKVPTPKQISAITDALEASTARVIVVFATEGQLLELLSEVAQRNLTGWQWVASEAWVTASILTAPVFQHVLTGTLGFSFRGANISGLYEFLMRVQPSDNLRSFFTNMFWEEQFNCRLDYFSSEGIDRPLCSGLENLTQVKSSYTIVTPVRVSYNVYKAVYAISHALHHLLLCTSIAQDSNERSCNTGAEFTPGQLLDHLRRVNFTNQFGEKVYFDENGEPVPLYDIINWQKDGRGGIRFQKVGSYDGSAPLWQQLKMDMELIKFTGGQSQVPLSLCTAPCPPGTRQATRPGQPICCFDCLPCTEGEFTNTSGATECTRCPLYYWSNAERVACVAGIEEFLSFQEIMGITLVILSLLGVAAATAVSVIFFLFRSTPIVKANNSELSFLLLLSLKLCFLCSLVFLGRPSMWSCQARQAAFGISFVLCISCILVKTIVVLLAFHSTMPGSISLKRFGPPQQRAFIVSCTAGQAILCISWLALAPPYPFKNTSYQGGRIILECKDVWPLGFYLVLGYIGLLSCVCFILAFLGRKLPGTFNEAKLITFSMLIFFAVWISFIPAYNSTPGKYTVAVEIFAILASTFGLLFCIFAPKCYIILLRPELNTKKGLTGKSTK
>LOCXPOlfC11.273.HIT1.OlfC.2R.844.ANF_receptor.exons6.CM025897.1.Silurus_meridionalis
SGTCQLRGHFRLNGMQQDGDFILGGLFAIHFITVFPELSFTSAPEQPYCEQFDMANFQQAMTMVFAIDEINRNPNLLPNITLGYHLYDNCVKLAVAFRAATALISGTDELASGLNCTSPPPVIGIVGDPGSTHSIAISSVLGLFRVPMVSYFATCSCLTDRHQFPSFFRTIPSDAFQVRAIILILKHFGWTWVGLVYSNDDYGIYAAYSFHQDVQEQLGGCVAYSEMLPRDNNLKDVERIVRVIKTSTAKVVVVISTDAYLVSLIHEVSLRNVTGKQWIASEAWATSSVFLTPHLLPFLGGTLGIAIRRGEIAGLRDFLLRLRPDTKPANNMVRIFWEEMFGCRFDSENMQTAMKDERMLCTGNEDLSSTKTAYSDMSELRASYNVYKAVYALAHALHDLTQCQDGKGPFNGHSCAKIVTLQPWQVVHYLQRVNFTTGFGDHVSFDINGNPLAIYDIMNWQPNSDGSMRLQTVGVVDEAAQRNHVLTLNEDALYWNFDTNKPPRSVCSESCPMGTRRARKKGMPICCFDCLPCADGEISNTTDTLECTACPDEFWSSPEKDHCVPKEVEFLSYEEPLGISLTTASLFGTCFCTGVLIVFVHHRHTPVVRANNSELSFLLLLSLKLCFLCVLLFIGQPQLWTCQLRHVVFGISFVLSVSSILVKTMVVVAVFKSSRPESQNAIKWFGVAQQRGTVLVLTALQVVICTVWLTTASPTPHKNTRYISSKIVFECALGSVMGFAALLGYIGLLAAVSFLLAFLARNLPDNFNEAKFITFSMLIFCAVWITFVPAYVSSPGKYSVAVEVFAILASSFGLLIAIFAPKCYIILLHPERNTKKAIMSRATQ
>LOCXPOlfC12.275.HIT1.OlfC.2R.831.ANF_receptor.exons6.CM025897.1.Silurus_meridionalis
ASCRLWTDPQTPGIFMNGDFVIGGIFSIHYYTRLEQSNFTFQPPQLQCSGSMDFREMRFARALQFSIHEINNRTDLLPGVNLGYLIHDSCSSVPMSIKVAFQFANGVESAFNDTDICSKSAGVSAIVGESASTPSISMARTLGLFGIPQVSHYATCACLSNKHQYPAFFRTIPSDQHQAAALARLVKHFGWTWIGAVRSDSDYGNYGMASFLKAAQAEGICVEYSESYYRTQPRSKLERVANVIRSSTARVIVAFIASGDMRFLLEELARNPPPPLQWIGSETWIIEPELLRFNMCAGAIGFGIPRSVIPGFREFLLNLTPDEALKSPMLTEFWESSFTCRLKGREGVSHGVRECDGTEDIGTLHNAYTDTSQLRVTNMVYKATYAIAYAIHGLICNDNQCDKTIQFSPWQIRNQLKTLNFTTRNGYQVSFDSNGDPPGDYELINWQFDKDGALVLITVGQYDSSKPRGQEFRMSRNISWVGEQTKVPESVCSKSCPPGTRKAMQKGRPVCCYDCIPCAEGEISNKTDSLDCLRCPPEFWPNTQQDSCLPKPVEFLSWNETLGIILTVFSIAGAFMAVCVAVVFYKHRASPIVRANNSELSFLLLFSLTLCFLCSLTFIGQPSDWSCMLRHTAFGITFVLCISCVLGKTLVVLMAFRATLPGSNVMKWFGPPQQRLSVLAFTLIQVLICVLWLTISPPFPFKNIKQYKERIILECGLGSTIGFWAVLGYIGLLALLCFILAFLARKLPDNFNEAKFITFSMLIFCAVWITFIPAYVSSPGKFTVAVEIFAILASSFGLIICIFAPKCFIIVFRPDQNTKKHLMGKVPSKAL
>LOCXPOlfC16.278.HIT1.OlfC.2R.777.ANF_receptor.exons6.CM025897.1.Silurus_meridionalis
AMQVFYILMPFLPVLWITVIEPAACQVNTVSCRLLTVPQQPGIFMNGDFVIGGIFTIHYYTKSEQMTYTRLPSQLQCSGSMDFRELRFARALEFTIHEINKRTDLLPNITLGYQIYDSCSTVPMAIKVAFQLANGLGTDFNNTNSCSKSSMAAVTAVIGDSASTPSISIARMLGLFGIPQVSHYATCACLSDKHQYPAFFRTIPSDHHQAAALARLVKHFGWTWIGAVRSDTDYGNYGMASFLKAAQEEGICVEYSEVYYRTQSASKLERVANVIRRSTARVLVAFMHTGEMRFLLEELARQPPPPIQWIGSETWIIDPDFLRYNICAGAIGFGVPRSVIPGLREFLLDLTPAQALKSPLLKEFWESSFNCYLKEQTDMIEGLRNCNGSEDIHTLQNPYLDTSQLRVTNMVYKATYAIAYAIHELICNRSQCDKNITFTPWQMLNQLKQVNFTTKNGFQVSFDSNGDPPAVYELINWQFKTDGNLDFVTVGQYDSSRPRGQEFRMSKNISWGGGQKEVPVSVCSESCPPGTRKAVQKRRPVCCFDCIPCAEGEISNSTDSLDCIRCPPEFWPNLKRESCLPKPVEFLSWDDTLSIILTVFSIGGAFMAVCVAAVFYKHRASPIVRANNSELSFLLLFSLTLCFLCSLTFIGQPSEWSCMLRHTAFGITFVLCISCVLGKTLVVLMAFRATLPGSNVMKWFGPPQQRLSVLVFTLVQVLICVLWLKISPPFPFKNLKHYKERIILECGLGSVIGFWAVLGYIGVLALLCFILAFLARK
>LOCXPOlfC13.282.HIT1.OlfC.2R.854.ANF_receptor.exons6.CM025897.1.Silurus_meridionalis
LLLVINTTQIIVLIPEACKANPVSCRLWTDPKLPDIFMNGDFMLGGIFAIHDSVRLDQISYTGLPSQRKCSGMDFREVRFARAMEFTIHEINNRTDLLPGITLGYQIYDSCSTVPMAIKVAFQLANGLETDFNNTNSCSKSAVAAVTAVIGDSASTQSISIARVLGLFGIPQVSHYATCSCLSDKLQYPTFFRTIPSDQHQAAALARLVKHFGWTWIGAVRSDTDYGNYGMASFLNAAQAEGICVEYSEAYYRTQPLSKLERIANVIRSSTARVIVAFMASGDMRLLLEELSRQPPPPLQWIGSETWITDPDFLRYNMCAGAIGFGVPRSVIPGLREFLLDLTPAKVLESSLFTEFWENSFSCSLKRRPENTEGARECGGHEDIHTLQNAYLDTSQLRITNMVYKATYAIAHAIHGLICNETKCDKNIKILPWQIFDQLKIVNFTTNNGFQVSFDSNGDPPAVYELINWQFKNDGALDFVTVGQYDSLRPRGQEFRMSKNISWVGGQKEVPVSVCSESCPPGTRKAVQKRRPVCCFDCITCAEGEISNHTDSLDCSYCLPEFWPNTKQDRCLPKPVEFLSWDETLGIILTVFSIAGAFMAVCVAAVFYKHRASPIVRANNSELSFLLLFSLTLCFLCSLTFIGQPSEWSCMLRHTAFGITFVLCISCVLGKTLVVLMAFRATLPGSNVMKWFGPPQQRLSVISFTLIQVIICVVWLKISPPFPFKNLKHYKERIILECGLGSAIGFWAVLGYIGVLALLCFILAFLARKLPDNFNEAKFITFSMLIFCAVWITFIPAYVSSPGKFTVAVEIFAILASSFGLTICIFAPKCFIIIFRPEENTKKHLMGKVPSKAL
>LOCXPOlfC14.285.HIT1.OlfC.2R.854.ANF_receptor.exons6.CM025897.1.Silurus_meridionalis
LLLVINTTQIIVLIPEACKANPVSCRLWTDPKLPDIFMNGDFMLGGIFAIHDSVRLDQISYTGLPSQRKCSGMDFREVRFARAMEFTIHEINNRTDLLPGITLGYQIYDSCSTVPMAIKVAFQLANGLETDFNNTNSCSKSAVAAVTAVIGDSASTQSISIARVLGLFGIPQVSHYATCSCLSDKLQYPTFFRTIPSDQHQAAALARLVKHFGWTWIGAVRSDTDYGNYRMASFLKTVQAEGICVEYSEAYYRTQTLSKLERIANVIRSSTARVIVAFMASGDMRLLLEELSRQPPPPLQWIGIEAWITDPDFLRYNMCAGAIGFGVPRSVIPGLREFLLDLTPAKVLESSLFTEFWENSFSCSLKRRPENTEGARECDGNEDIHTLQNAYLDTSQLRITNMVYKATYAIAHAIHGLICNETKCDKNIKILPWQIFDQLKKVNFTTNNGFQVSFDSNGDPPAVYELINWQFKNDGALDFVTVGQYDSLRPRGQEFRMSKNISWVEGQKEVPVSVCSESCPPGTRKAVQKRRPVCCFDCITCAEGEISNHTDSLDCFYCLPEFWPNTKQDRCLPKPVEFLSWDETLGIILTVFSIAGAFMAVCVAAVFYKHRASPIVRANNSELSFLLLFSLTLCFLCSLTFIGQPSEWSCMLRHTAFGITFVLCISCVLGKTLVVLMAFRATLPGSNVMKWFGPPQQRLSVISFTLIQVIICVVWLKISPPFPFKNLKYYKERIILECGLGSAIGFWAVLGYIGLLALLCFILAFLARKLPDNFNEAKFITFSMLIFCAVWITFIPAYVSSPGKFTVAVEIFSILASSFGLTICIFAPKCFIIIFRPEENTKKHLMGKVPSKAL
>LOCXPOlfC15.288.HIT1.OlfC.2R.843.ANF_receptor.exons6.CM025897.1.Silurus_meridionalis
IFYLCFLLGTQAGFACKLLAKFEIQSMLKEGDIMIGGIFPIYSKQENMLFSFNIKPKMIECNGFGLQAFSWMSAMVFAIDEINQDNTLLPNISLGYIIVDSCSSPTQVLRSALTLMSTSEQGFSQCHPPPIVALIAESGSTQSLVVAGAVGPFNIPMVSYFSTCACLSDKTKYPAFFRTIPSDYYQAKAMAFLVRRYGWTWIGVIQSDNDYGRNGISAFRQEVEAYGICIAFVGTILRTYPHSKILEAVDLIKQSTVKVILAFVPERDIDPLMKEVVKQNISGIQWIGSESWVNAESLSTPEMFTLFGGTVGLAIRKMAMPKMGPVFKDISPYNDPEFPFVTEFWETLVGCRPPSSVNNLLNTTKVCSGTEKVDYTNKFFDVTQLRVAYNVYQGVYALAHALHQEMFCEKPESRVSAPCLNASQITPKLVTEQLKKVHFVDAFGEVVYFDNSGDPPATYEVINWQMRDGQVQHIVVGHFRPSANGKYSLMIYEDKIIWSTGNLTPKSVCSEICPQGTRKAQIKGLPLCCFDCIPCADGSISNTTGATDCINCPEEYWSNERKDSCIIKLIEFLSYIETMGIILMVLSLLGACLTFSTLVVFIHFRDTPIVKANNSELSLLLLLSLIFCFLCPLTFIGMPTVWSCMLRHTAFGIAFALCISCMLGKTIVVVTAFRATLPGNKVAQNFGPPQQRAIVCSCTAVQIVICVIWLNVAPPFPNKVFEQRSKKIILECNTGSDAAFYAVLGYIGLLAIVCLVLAFLARKLPDNFNEAKFITFSLLIFCAVWITFIPAYVSSPGKYTVAVEIFAILSSAFGLLLCIFVPKCYVILIKPERNTRKHIMGNN
>LOCXPOlfC16.290.HIT1.OlfC.2R.863.ANF_receptor.exons6.CM025897.1.Silurus_meridionalis
ALVMQLFLSMMPFLSALWITGVSSATSKTTPISCRLWTDPQLPGIFMNGDFVIGGIFTFHHYTRTQQMTYTRLPSPTQCYGIDFREVRFARAMEFTIHEINNRTDLLPGITLGYQIHDSCANVPLAIRVAFQLANGFEPVFNDTSSCSEYATATVPAVIGDSTSTQSISIARMLGLFGIPQVSHYATCACLSDKSQYPTFFRTIPSDQHQAAALARMVKHFGWTWIGAVRSDSDYGNYGMASFLKAAQVEGICVEYSESYYRTQPRSKLEHVANVIRRSTARVIIAFMSSGDIKILLQELSQQPPPPLQWIGGETWITDPDILKYNMCAAAIGFGVPQSVIPGFREFLLDLTPSKALQSPLLTEFWESSFNCYLKGRTGVLEGVQECDGTEDISMLQNPYLDTSQLRITNMVYKATYAIAHAIHGLICNGTQCDKSITFSPWQILNQLKLVNFTTNNGFQVMFDSNGDPPAVYELINWQYTKNGALDFVTVGQYDSSRPRGQEFRMSKNISWVGGQTEVPVSVCSESCPPGTRKAVQKRRPVCCYDCIPCAEGEISNRTDSLDCLRCPPEFWPNTKRDSCLPKPVEFLSWDETLGIILTVFSITGAFMAVCVGAVFYKHRASPIVKANNSELSFLLLFSLTLCFLCSLTFIGQPSEWSCVLRHTAFGITSVLCISCVLGKTIVVLMAFRATLPGSNVMKWFGPPQQRLSVISFTLIQILICVLWLKISPPFPFKNIKHYKEKIILECGLGSAIGFWAVLGYIGFLALLCFILAFLARKLPDQFNEAKFITFSMFIFCAVWITFIPAYVSSPGKFTVAVEIFAILASSFGLIICIFAPKCFIIIFRPDQNTKKHLMGKAQSKDL
>LOCXPOlfC17.293.HIT1.OlfC.2R.842.ANF_receptor.exons6.CM025897.1.Silurus_meridionalis
LYLCFLLCTQTGFGCKLLAKFELPSILKEGDLMIGGIFPIYSKLENLPLSFNTKPPVAECTGLGLRAFRWTRIMMLAIDEINQDDRLLPNISLGYIIVDSCSSPTNVLRAALTLMSTSEQKLSQCHPPPVLGLIAESGSTQSLVVAGAVGPFNIPMVSYFSTCTCLVDKTNYPTFFRTIPSDYYQAKALAFLVRRYGWTWIGVIQSDNDYGQNGISAFRKELEPHGVCIAFVGTILRTYSQSKIIQMVELIKQSTVKVILAFVPERDFYPLMKEVVKQNISGIQWVGSEAWVTADSLSTPEMFKYFGGTIGFVVRKMAIPKLGPLLKKINPYNDSESVFVSDFWETVVGCKPPSPVNYLHNSTIICSGTEKVDYTNKFFDVTQLRIAYNVYQGVYALAHALHQGMFCEKPESRVSAPCLNASQITPKLVTEQLKKVHFVDAFGEVVYFDNNGDPPASYEVINWQMRDGQVQHVGVGRFSTSANGKYALMINEEKIIWSTGNLTPKSVCSEICPQGTRKAQIKGLPLCCFDCIPCADGSISNTTGATDCINCPEEYWSNERKDSCIIKLIEFLSYTETMGIILMVLSLLGACLTFSTLVVFIHFRDTPIVKANNSELSLLLLLSLIFCFLCPLTFIGELTVWSCMLRHTAFGIAFALCISCMLGKTIVVVTAFKATLPGNNVAVKFGPTQQRAIVCSCTAVQIVICILWLNVAPPFPNKVFEQRSKKIILECNTGSDAAFYAVLGYIGLLAIVCLVLAFLARKLPDNFNEAKFITFSLLIFCAVWITFIPAYVSSPGKYTVAVEIFAILSSAFGLLLCIFVPKCYIILIKPERNTKKHVMGKN
>LOCXPOlfC18.297.HIT1.OlfC.2R.844.ANF_receptor.exons6.CM025897.1.Silurus_meridionalis
NIFHLHFLLCIQTGFACKVLAKFEIQSILKEGDIMIGGIFPVYSRQENIFFSFDTKPPMPECKGFDLRAFRWTRIMMLAIDEINQDDRLLPNISLGYIIVDSCSSPTNVLRAALTLMSTSEQKLSQCHPPPVLGLIAESGSTQSLAVAGAVGPFNIPLVSYFSTCACLSDKTKNPTFFRTIPSDYYQAKALAFLVRRYGWTWIGVIQSDNDYGRNGISAFTKELEAHGVCIAFVGTVLRTYPQNKILEVVELIKQSTVKVILAFVPEKDIYPLMDEVVKQNISGIQWVGSEAWVTADSLSTPEMFKYFGGTIGFVVRKMAIPKLGPLLKEISPYNDPESVFVSNFWETVVGCKPPSPVNYLRNSTKICSGTEKVDYTNKFFDVTQLRVAYNVYQGVYALAHALHQGMFCEKPESRVSAPCLNASQITPKLVTEQLKKVHFVDAFGEVVYFDNNGDPPASYEVINWQMRDGQVQHVGVGRFSTSANGKYSLMINEEKIIWSTGNLTPKSVCSEICPQGTRKAQIKGLPLCCFDCIPCADGSISNTTGATDCINCPEEYWSNERKDSCIMKLIEFLSYTETMGIILMVLSLLGVCLTFSTLVVFIHFRDTPIVKANNSELSLLLLLSLIFCFLCPLTFIGELTVWSCMLRHTAFGIAFALCISCMLGKTIVVVTAFRATLPGNNVAGKFGPTQQRAIVCSCTAVQIVICILWLNVAPPFPNKVFEQRSKKIILECNTGSDAAFYAVLGYIGLLAIVCLVLAFLARKLPDNFNEAKFITFSLLIFCAVWITFIPAYVSSPGKYTVAVEIFAILSSAFGLLLCIFVPKCYIILIKPERNTRKHVMGKN
>LOCXPOlfC19.305.HIT1.OlfC.2R.852.ANF_receptor.exons6.CM025897.1.Silurus_meridionalis
MGSILLWILVLSFSVFILSSDPSCTLQNHLGPGFIADGDIIIGGIFPFHYNQEMPDVNFTYKPGPVKCNGFDPRAFRWGLTMKLAVEEINNSSELLPNHTLGYKIFDSCAHPLTAQRAALAVINGPNEADKQMCKGASPMLAVVAESGSDESIVVSRILQHFRIPMVSYFSSCACLSDRREFPTFFRVIPNDAHQVKAIAKLLIHYNWKWVGVVLGDHIHGHFALQGLLEELKGTSVCISYQEMIPLLYNSQRVIEIIRVMNSSTARVVVVFSAEGELTPFIKDYMNLNVTGIQWIASEAWATASLFTGSEYYPFLGGLIGFGIRQGQIPKLKDYLTTVNPQTYSSNTLVHELWGALYGCSPISSIPLNNPLPLCTGKEPISKQHFGFMNTSSPRMSYNIYKSVYAIAHSLHQLTSCKPGNGPFINSTCADNSNIYPWQLQYYLQQVSFTISGELVSFDMNGDSIPSYDLINWQRGTAGNIELVKVGMYDGSREAGNELVIYNTAITWAGDKSEASCSRNLVHCPPGFRKAVHKGEPLCCFDCVPCDSGKISNQTDSVDCMACPEDYWSNVDGTECIPKVIEFLSHDAMGLILTFIAVLGACVTLAVFAVFLYHRNTPIVRMNNSELSFFILFSLTLCFLCALIFIGEPTSWSCMLRHTAFSISFSLCISCILGKTLVVLAAFTATQPGNNVMKWLGPIQQRIIIFSCTLVQMIICAAWLISSPPVVYRNTQYQRSKIILDCRVGSELAFWCVLGYIGILACLCFILAFLARKLPGNFNEAKYITFSMLIFCAVWLAFIPAYVSSPGKFTTAVEIFAILASSFGLLLCLFAPKCYIILLKPKKNTKQHLMGK
>LOCXPOlfC19.308.HIT1.OlfC.2R.787.ANF_receptor.exons6.CM025897.1.Silurus_meridionalis
MGSILLWILVLSFSILILSSDPNCTLQNHLGPGFIADGDFVIGGIFPFHYNQEMPDVNFTYKPGPVKCNGFDPEAFRWGLTMKLAVEEINNSSELLPNHTLGFKMFDSCAYPLTAQRAALAVINGPNEADKQMCKGASPMLAVIAESGSAESIVVSRILQHFRIPMISYFSSCACLSDRREFPTFFRVIPNDAYQVKAIAKLLIHYNWTWVGVVRGDHIYGHFALQGLLKELKGTSVCISYQEMIPLLYNSQRAIEIIRVMNSSTARVVVVFSAEGELTPFMKDYMNLNVTGIQWIASEALATASVFTGSEYYPFLGGMIGFGIRQGQIPKLKDYLTTVNPQTYSSNTLVHELWGVLYGCSHISSIPLNNPLPLCTGKEPISKHHSGYLNTSSPRIPYNIYKSVYAIAHSLHQLTSCKPGNGPFINSTCADNSNIYPWQLQYYLQEVSFTISGELVNFDMNGDSIPSYDLINWQRGTAGNIELVQVGMYDGSREAGNELVIYDTAITWAGDKSEASCSRNLVHCPPGFRKAVRQGEPLCCFDCVPCDSGKISNQTDSVDCMACPEDYWSNVDGTECIPKVIEFLSHDAMGLILTFIAVLGACVTLAVFAVFLYHRNTPIVRMNNSELSFFILFSLTLCFLCALIFIGEPTSWSCMLRHTAFSITFSLCISCILGKTLVVLAAFTATQPGNNVMKWLGPIQQRIIIFSCTLVQMIICAAWLISSPPVPYRNTQYQRSKIILDCRVGSELAFWCVLGYIGILACLCFILAFLARKLPGNFNGNILLLAC
>LOCXPOlfC20.312.HIT1.OlfC.2R.814.ANF_receptor.exons7.CM025897.1.Silurus_meridionalis
IEEDVCFFLWLLVFRFSMFSATLESQCTLQNNFEPGFMADGDFVIGGIFPLHYNQEMPDLNCTYKPGPVQCNGFDPRAFRWALTMKLAVEEINNSSELLPNHTLGYKIFDSCAYPLTGQRAALAVMNGPMEADKPMCSSASPMLAIIGESGSAQSIVVSRILRPFRIPMISYFSSCACLSDRREFPTFFRVIPSDAYQVKAIAKLLIHFNWTWVGVVRGDHAYGRSALQGLLNELKDTGVCVSYQEMIPLLYDSRRAKEIIRVMNSSTARVVVVFSAEGELTPFFKDYMKLNVTGIQWIASEAWVTASVFTGSEYYPFLGGTIGFGIRQGYIPNLKDYLTTVNPQVYPSNTLVQELWGALYGCSLLSSQDTQLPLCTGQEPLNKQHSAYMNTSSTRISYNVYKGVYAIAHSLHNLMNCKPGTSMCTDSSKVYPWQVQNYLQEVSFTISGETVNFDMNGDSIPSYDLINWQKGTAGNIELVKVGMYDGARETGNELVIYETAITWARDMMEVPVSVCSDSCSPGFRKAVRQGEPLCCFDCVPCDSGKISNQTDSVDCMACPEDYWSNVDGTECIPKVMEFLSHDAMGLTLTAIAVLGACVTLAVFAVFLYHRNTPIVRMNNSELSFFILFSLTLCFLCALIFIGEPTSWSCMLRHTAFSITFSLCISCILGKTLVVLAAFTATQPGNNVMKWLGPIQQRIIIFSCTLVQMIICAAWLISSPPVPYRNTQYQRSKIILDCRVGSELAFWCVLGYIGILACLCFILAFLARKLPGNFNEAKYITFSMLIFCAVWLAFIPAYVSSLVNSPLQSKSLLF
>LOCXPOlfC21.324.HIT1.OlfC.2R.859.ANF_receptor.exons6.CM025897.1.Silurus_meridionalis
LLTFWVLLNTFTCCQFITKDECIYQGDEGTQSFYKDGDVILGGLFPLHYSPVSAVQSFQSKPEPTDYKYFSPRALRWMRTMTFAVTEINQRQDLLPNLSLGYHIRDSCDDIPVSIKSSLLLVNGQPEKSRGSGCANVIRQPSPVIVGDAASGISMAVLRTLGSFSIPLVSYFASCSCLSNKKEFPTFMRTMPSDEFQIKALAKLVHYFQWSWVGVIGVESDYARFAIQLFLKESSRYHVCPAYVHFYPVTLTSEAVQELLNVIKASTATVILNFSGESELQTILRECRRQNITHLQWIASEAWATSQALWDDFHDLLQGTLGFAIRKGEIPNLGGYLRGMITSSVQNSHFLTEFWEEAFNCRVNGSLNTHVHGEEARNRKACSGRESLDDVYSTFSDVSQLRVSYNVYKAVYLIAHALQDMSDCVPGRGPFPNGTCGSLNPLLPWQLINYMKKTNFTTLGEFVHFDENGDPIASYDLMNWQMASDGSLQLVKVGFYDASLREDSSLIINESAILWQRDSKAPISICSKSCLPGSRKARRKGEPICCFDCIPCAEGEISNQTDSNDCLRCSRETWPNQARDNCIPKVLEYLSFQEPLGIIILAVSIFGACLTAAMLCVFMIYRNTPVVRGNNMELSFLLLLFLCACFLISLTFIGKPTHWLCQIRFTAFGVSFALCIACILAKTVVVLMAFRATLPGSNVMKWFGPVQQRFSVILCSLFQVLICIIWLTTKPPSAAYTTEFFSSTITVECKVGSEIGFWCVLGYIGLLACMCFLLAFLARKLPDNFNEAKFITFSMLIFFAVWITFIPVYVSTNGKYMVAVHVFAILASAFGLLLCIFAPKCYVVLLRPEKNSKKHMMKK
>LOCXPOlfC22.327.HIT1.OlfC.2R.850.ANF_receptor.exons6.CM025897.1.Silurus_meridionalis
MGRLIVLSMCLILFTPTGFACQLLGKFDMQDMFKEGDIMIGGIFPIFNKQENIVASFTKKPPKVECTGFDLRAFRWTRTMMFAIEEINRDDNLLPNITLGYKILDSCASPTNVLRAALTLVSMSEKNESSSQCYPPPLSAIVAESGSTQSLVVAGAFGPFRVPVVSYFSTCECLSDKNKYPTFFRTIPSDYYQAKALAFLVKRFEWTWIGVLQSDNDYGRNGISAFTKEVQELGVCISFVGTILRTYPQSKILEVVEIIKQSTVKVILAFVPEGDLYPLMKEVVKQNITGIQWIGSEAWVTADRPSTPEMFKYFGGTIGFVVRKMAIPKLGPVLREINPYNKSESSFVTDFWETIVGCRPPSSVNDVLNGTKTCTGAETVDYTNKFFDVTQLRETYNVYQAVYAIAHALHQVMFCENPETNVSKQCRSVLEIIPNMVSEQLKKVHFVDAFGEDVFFDQNGDPPASYEVINWQLRDGQVQHIGVGYFSTSAEGKYELVINEDRIVWRTGNLTPKAVCSEVCPQGTRKAQIKGKPMCCFDCIPCTDGSISNTTGAADCITCPEEYWSNERKDTCVMKITEFLSYTETMGIVLITVSLFGACLAFSTMLVFIYFRNTPIVKANNSELSLLLLLSLIFCFLCPLTFIGELTVWSCMLRHTAFGIAFALCISCMLGKTIVVVTAFRATLPGNNVAGKFGPTQQRAIVCSCTAVQIVICVIWLNVAPPFPDKVFEQHSKKIILECNTGSDAAFYAVLGYIGFLALICLVLAFLARKLPDNFNEAKFITFSMLIFCAVWITFIPAYVSSPGKYTVAVEIFAILSSAFGLLLCIFAPKCYIILIKPERNTRKHVMGKN
>LOCXPOlfC23.329.HIT1.OlfC.2R.846.ANF_receptor.exons6.CM025897.1.Silurus_meridionalis
MSLLLTWLLLTVVRSADPPCSLRGLLNPPQLSRDGDVMIGGIFSFHNSWEQTVHAFKSGPQQSSCKSLSLREFQNAQTMVFAIEEINNRTDILPGIKLGYKIYDSCGSVEMAVRASLSLVNGHRENTTLMSCLKPETVQAIIAETASTPTIAISATMGPLYIPVISHFATCACLSNKKKHPSFFRTVPSDYYQSRALAKLVRHFGWTWVGALCSDNDYGNNGMNTFISAAKEEGICVEFSEAFFRTDTIEKILRIVDVIKTATSKVIVAFISYSDMEVLLKELALQNITGFQWIGSESWISDLNMATAEWQPILKGSMGFAIPKAKINGLGEFLTKLDPASGVDLYKKLWETIFECELPTTENVGMKEMCKGNEKLIEVQNQYTDVSEQQIANNVYKAVYAVAYALHNSYGCSNGYSGQEGSTVCTNRADTQQPWHKLHFTTSAGEDVFFDENGDPAARYDLLNWQQGDNGKTVFVKVGFYDASLQTKHQLSFNNISIAWAHSKPQVPVSVCSESCFPGTRKAVQKGRPICCYDCIPCAEGEISNITDSLTCIKCPPDLWSNDKKDNCVLKLVEFLSFDEIMGIILVLFSLLGVSFTIAIAVIFFTYKDTPIVKANNSELSFLLLFSLTLCFLCSLTFIGRPSEWSCMLRHTAFGITFVLCISCVLGKTVVVLMAFRATLPGSNVMKWFGPLQQRLSVLALTLIQVLICVLWLTASPPFPYKNMNYYKEKIILECNVGSAIGFWAVLGYIGVLALLCFILAFLARKLPDNFNEAKFITFSMLIFCAVWITFIPAYVSSPGKFTVAVEIFAILASSFGLLFCIFLPKCYIIVLKPEKNTKKQVIGKT
>LOCXPOlfC33.333.HIT1.OlfC.2R.844.ANF_receptor.exons7.CM025897.1.Silurus_meridionalis
FKLLLFMVLLCQAQEPVCRVHSHIEQPELYADGDLIIGGIFSFRTGQDGYTDSFTHMPAVRPCRDFNFREFQFAQTMIFAVEEINKNPDLLPGVSLGYRIYDNCGSMDVLRSALALVSANLSSTVNTTCTTQTAQAIIGHSGSTPTIAIARTIGQFQIPVISHFASCACLSNRKDFPSFFRTIPSDYYQSRALAQLMRHFGWTWVGTISNRNDYGLNGIAMFLMAAHEEGVCIEYSAAFEITSPHDIIVQIVDIIKESTSKVIIAFMSHREIKILVEELDKQNITGLQWIGSDAWITDNSFTEALGHMSLIGSIGFSVPKVTIPELGSFLEKVNPSQFPNSRFIRDFWETVFNCSLSPREGWRTCDGSEHLKDVKNSFTDVSDLRFTNNVYKAVYALGYALHTLVSCKQNNSTFSNSECTDYSQIKPWEVLNSLQNVNFTTLRGENVFFSKNGDLPAKYELINLQGFSEGTSKVVTVGYYDASLPKDQQLTLNGVPIVWKAGNKIVPVSVCSESCPPGTRRAVQKRRPVCCFDCIPCAPGEISNATDSLNCLKCPVLYWSNTKGDACIPKEVEFLSYKDIMGILLAAFCLIGVLFTVLTIFIFYYNKNTPIVRANNSGLSFLLLFSLTLCFLSSLTFIGQPSNWSCMLRHTVFGITFVLCISCVLGKTIVVLMAFRATLPGSNIMKWFGPLQQRLSVVAFTIIQVLICALWLTISPPFPYMNMNYYQEKILLECSLGSTIGFWAVLGYIGFLAGLCFALAFVARKLPDHFNEAKFITFSMLIFCAVWITFIPAYVSSPGKFTVAVEIFAILASSYSLLFCIFVPKCYVILLKPEMNTKKQLMGK
>LOCXPOlfC24.335.HIT1.OlfC.2R.848.ANF_receptor.exons6.CM025897.1.Silurus_meridionalis
MELVFTFLHVAITMIRFSTANESACILQGEPIYPQLWKNGDIIVGGIFPFHSSWEIRDLSFVSMPPPLKCMSLDFRAFQYSQALIFAVEEINNSSSLLPGVLMGYKIYDTCSSMARGVKVAMELINGNEKSESSGVCTKPAQVQAIIGDTASSPCMAIAKSIGPFNIPIISHYATCECLSDKKKYPSFLRTIPSDYHQSRALAEMVKHFGWTWVGALRTDDDYGNSGMATFSKIAEQLGVCLEYSLPFFRTYSNEKVLRIVEQIKSSTSRVIVAFLAHWDLEILLHVFFEHNITGYQWVGTEGWISDSAVATLDKNKILQGAIGLAIPKTKVMGLKDFILDINPLKSAGSEIFTKFWEAMFKCKYPTQNESADTKICTGSEKLSDVENTFTDMSLLPIFNNVYKGVYAVAHTLHDLLGCKQTCPTKNQPDPLTFLEHLKRVRFTTSEGEDVYFDVNGDPAAKYEVINWQKSEEHQHKFVTVGLYDSSFAVHSRLNVNMTSITWAQDTNKIPISVCSESCPPGTRKAVQKGKPICCFDCIPCADGEISNMTDSTVCDQCEQDYWSNQHRNECVKKEIEYLSYDEIMGILLTTISAIGALMTVIVAIIFFRYKNTPIVKANNSELSFLLLFALALCFLCSLTFIGQPSDWSCMLRHTAFGITFVLCISCVLGKTIVVLMAFRATLPGSNVMKWFGPPQQRLSVLAFTLIQVLICVLWLTISPPFSFRNLKHFKEKIILECHVGSTIGFWAILGYIGLLALLCFILAFLARKLPDNFNEAKFITFSMLIFCAVWITFIPAYVSSPGKFTVAVEIFAILASSFALLFCIFLPKCYIILLKPEKNSKKHMMGK
>LOCXPOlfC25.346.HIT1.OlfC.2R.847.ANF_receptor.exons6.CM025897.1.Silurus_meridionalis
MEPIFTLLHIIIVIINFSKGNGTACILQGEPAYPQLWKDGDITVGGVFPFHSNWEVTDLSYLVIPQTTKCISLDFRAFQYSQSLIFAIEEINNSTTLLPGISLGYKIFDTCSSSTMGARVAMTLVNGNENSVLDEICTKPAQVQAIIGETYSSVSMAIAQGIGPFSIPLISHYSTCECLSDKRKYPSFLRTIPSDYYQSRALAEMVKHFGWTWVGAMRRDDDYGNSGMAAFTEAAEQLGICLEYSIPFFRTYSQERVMRIVEQIKSSTSRVIIGFLDNWDLESLLPVFFKHNITGFQWVGTEAWIFDTELATMDKHHILKGAIGLAIPKSKVTGLQDFILDIHPLKTVGSAIFTEFWEALFSCKYAVQNGTEETPVCTGNEKLSEVENTFTDMTLMPIFNNVYKGVYAIAHTLHELLGCKQTCPTNKQPDPFTFLQQLKRVHFKTKEGEDVFFDRNGDPPAKYEVINWHLNNENQHEFVTVGHYDSSLTGQDHLFINVTTIMWAQNTNQVPMSVCSESCPPGTRKAVQKGKPICCFDCIPCADGEISNMTDSIECQQCYQDYWSNPQRNECVKKEIEYLSYKETMGILLTAVSIIGAFMTMVIAIIFFRHKNTPIVKANNSELSFLLLFSLTLCFLCSLTFIGQPSEWSCMLRHTAFGITFVICISCVLGKTLVVLMAFRATLPGSNVMKWFGPPQQRLSVLFFTLIQVLICVLWLTISPPFPFKNLKSYKEKIILECHLGSNLGFWAVLGYIGFLALLCFLLAFLARKLPDNFNEAKFITFSMLIFCAVWLTFIPAYVSSPGKFTVAVEIFAILASSFGLLFCIFLPKCYIIILKPEKNTKKQLMG
>LOCXPOlfC26.350.HIT1.OlfC.2R.847.ANF_receptor.exons6.CM025897.1.Silurus_meridionalis
MEPLLFTFLHMVMAIINFSRGNGTTCVLQGEPAYPQIWKDGDIIVGGAFPFHSNWDITELSYSVMPQKMQCVSLDFRAFQYSQSLIFAIEEINNSSSLLPGISLGYKIFDTCSSPTLGVKVSMALINGNENSVLDEICTKPAQVQAIIGETYSSVSMAIAKTIGPFSIPLISHYSTCECLSDKKKYPSFLRTIPSDFHQTRALAEMVKHFGWTWVGAIRRDDDYGNNGMAAFTEAAKQFGICLEYSLPYFRTYSNDKVLKIIEQIKSSTSKVIVAFLAHWDLEILLKVFFEHNITGYQWVGTEGWISDSELAAKDKHHILKGAIGLAIPKTTVTGLKDFILDIKPLKSVGSDIFTKFWEALFKCKYAVQNNSMDSPLCTGDEKLSEMENTFTDMSLMPIFSNVYKAVYAIAHTLHKLLGCKQTCSIKTQPDPFTFLENLKRVHFKTKEGEEVFFDENGDPAAKYDIINWHVNNEYKFVTVGLYDSSIPGHDRLAVNMTSIVWAHNVNQVPISICSESCPPGTRKAVQKGKPICCFDCIPCAEGEISNITDSIECNQCYQDHWSNPQKDQCIMKEIEYLSYKETMGILLTAVSIIGAFMTMVIAIILFRHKNTPIVKANNSELSFLLLFSLTLCFLCSLTFIGQPTGWSCMLQHTAFGITFVLCISCVLGKTIVVLMAFRATLPGSKVMKWFGPPQQRLSVVTFTLIQVLICVLWLTISPPFPFKNLKSYKEKIILECHLGSTIGFWAVLGYIGFLAIFCFILAFLARKLPDNFNEAKFITFSMLIFCAVWLTFIPAYVSSPGKFTVAVEIFAILASSFGLLFCIFLPKCYIIILKPEKNTKKQLMGK
>LOCXPOlfC27.360.HIT1.OlfC.2R.849.ANF_receptor.exons6.CM025897.1.Silurus_meridionalis
MESIFTLLQVVITIVNFSKANGTNCTLRTAAANPQLWKDGDIIIGGIFPLHSSWTIADLSYLFMPPPVTCMSLDFTALQSAQSLIFAVEEINNNRDLLPGVSLGYRIYDTCSSEAVGIRMAMALMNEHGKASDEPCTKPAQVQAIIGEAFSSVSMAIAKSIGPFSIPLISHYATCECLSDKKKYPSFLRTIPSDYHQSRALAEMVRHFGWTWVGAIRRDDDYGNSGMAAFTKFAEQLGVCIEYSLPFFRTYSQEKVMRIAEQIKRSTSRVIVGFLDSWDVGILLHVFYEHNITGYQWVGTEAWISDSELVTLDTYNMLQGAIGLAIPKTVVSGLKDFILDIKLLKSSSNAIFIQLWETLFKCKYTVTGDLDDAPVCTGEEKLSEVENTFTDMSLMPIFSNVYKGVYAIAHTLNNLLGCKEICLTKQQPDPFTFLEHLKRVRFETKEGEEVYFDENGDAVAKYEIINWQASTESKNEFVIVGHYDSSFSGQDRLKMNMANIVWANNATKVPVSVCSESCPPGTRKAVQKGKPICCFDCIQCADGQISNMTDSLTCTHCYQDFWPNLERDECIQKEIEYLSYEETMGMLLTAVSIICAFLTMVITIIFFRHKNTPIVKANNSELSFLLLFSLTLCFLCSLTFIGQPSEWSCMLRHTAFGITFVLGISCVLGKTLVVLMAFRATLPGSNVMKWFGPPQQRLSVLVFTAIQVLICVIWLITSPPFPFKNLNIYKEKIILECHLGSTIGFWAVLGYIGILAFLCFVLAFLARKLPDNFNEAKFITFSMLIFCAVWLTFIPAYVSSPGKFTVAVEIFAILASSFGLLSCIFFPKCYIIILKPERSTKKLIMVKLP
>LOCXPOlfC28.363.HIT1.OlfC.2R.848.ANF_receptor.exons6.CM025897.1.Silurus_meridionalis
MESIFSVLHMIIALVNFSRANETACSLLGELAYPHFFKNGDIIIGGIFPFYSSWEFTDLSYSVMPPPIQCTSLDFRAFQYTQSMIFAVEEINNSSSLLPGVSLGYKIYDTCSSSAMGVKMAMTLMNGNEKSVANQVCTKPAQVQAIIGEAYSSVSTAIAKSIGPFNMPIISHYSTCECLSDKTKYPSFMRTVPSDYHQSRAMAEMVKHFGWTWVGAIRRDDDYGNTGMATFTKVAEQLGICLEYSLPFFRTYSQERVLRIVEQIKSSTSRVIVGFLAHWDWEILVHVFTEHNITGYQWVGTEGWIADPVVASLDKKNILQGAIGLAISKTTVTGLEDFILDIKPLKSVSGGIFTKFWEALFNCKYTMQNDSEVQPACTGEEKLSEVENTFTDMSMLPIISNVYKGVYAIGHTLHELLGCRETCPTKKQADPLTFLEHIKKVHFKTKDGESVYFDKNGDPVGKYEIINWQTKKGHPHQFVTVGIYDSSFPDQSRLSVNLSSIVWVKNSDQPPKSVCSESCPPGTRKAVQKGKPICCFDCIPCAAGEISNKTDSVECKQCQQDFWSNPQKDECVKKEIEYLSYEETMGMLLTVISVVGAIMTMVIAVIFLKYKNTPIVKANNSELSFLLLFSLALCFLCSLTFIGQPSDWSCMLRHTAFGITFVLCISCVLGKTIVVLMAFRATLPGSNVMKWFGPPQQRLSVLAFTLIQVLICVLWLTISPPFPFKNLSHYKEKIILECHLGSTIGFWAVLGYIGLLALLCFVLAFLARKLPDNFNEAKFITFSMLIFCAVWITFIPAYVSSPGKFTVAVEIFAILASSFGLLFCIFLPKCYIIILKPEKNTKKLIMGK
>LOCXPOlfC29.371.HIT1.OlfC.2R.848.ANF_receptor.exons6.CM025897.1.Silurus_meridionalis
MESIFTLLHVVMAIINFSRANKTTCILRGEPEYPHIWKNGDIIVGAIFPFHSSWEITESSYSSRPPSMKCLSLDFRAFQYSQTLIFATEEINNSSSLLPGVTLGYKIYDTCGSAALGVKMAMTLMNGNEKSATDDNCTKPAQVQAILGETYSSVSMAISKSIGPFSIPLISYYATCECLSDKTKYPSFLRTVPSDYYQSRALAEMVKHFGWTWVGAIRRDDDYGNNGMATFTKIAEQLGICLEYSLPFFKTYSQDKVLRIVEQIKSSTSRVIVGFLTQWDLEILVQVFSEHNITGYQWVGTEGWIADPIVATRDKHNILQGAIGLAIPKTKVSGLDDFILDVKPLKSVGSAIFTKFWESLFNCKYTMQNDSENLPVCTGEETLSEMENAFTDMSLMPIFSNVYKGVYAVAHTLHDLLGCKQSCQTNKQPDPFTFLEHLRKVRFKTKEGEEVYFDINGDPPAKYEIINWQINENNQNEFVTVGLYDSSYPAHDRLTVNLSSIIWAQNTNKVPVSICHESCPPGTRKAVQKGKPICCFDCIPCAAGEISNMTDSIECEECQQDYWSNALKDKCVKKETEYLSYEETMGMLLTAVSVIGAFMTIVIAIIFFRHKDTPIVKANNSELSFLLLFSLTLCFLCSLTFIGQPSDWSCMLRHTAFGITFVLCISCVLGKTIVVLMAFRATLPGSNVMKWFGPPQQRLSVVIFTLIQVLICVLWLSISPPFPFKNLSHYKDKIILECNLGSNLGFWAVLGYIGILAVLCFFLAFLARKLPDNFNEAKFITFSMLMFSAVWITFIPAYVSSPGKFTVAVEIFAILASSFGLLFCIFLPKCYIIILKPEKNTKKQIMGK
>LOCXPOlfC29.386.HIT1.OlfC.2R.725.ANF_receptor.exons6.CM025897.1.Silurus_meridionalis
MESMLTIFHVVMTIINSYTAQETCGLRGEPAYPHLWKDGDILVGGIFPFHFKWEFTDLSYSFMPPTMKCTSMEFRAFQYSQTLIYAIEEINNSSSLLPGVSLGYRIYDTCGSPAQGVKVAMALVNGNENSTTAQTCTKPAQVQAIIGETYSSVSMAIAKSIGPFGIPLISYYSTCECLSDKKKYPSFLRTIPSDYYQTIALAEMVKHFGWTWVGAIRRDDDYGNNGMAAFIKIAEQLGICLEYSLPFFRTYSQERVLRIVEQIKSSTSRVIVGFITPREFEILLHVFFEHNITGYQWVGTEGWIADPVAATLDKYNILQGAIGLAIPKTTVTGLNDFILDIKPMKSVGSAIFIKFWEALFTCTYTGQNNSGNIPMCTGEEKLSQVKNTFTDMSMMPIFSNVYKAVYAIAHTLHELLGCKETCPIKKQPDPLTFLEQLKKVSFKTKEGEAVYFDENGDPPAKYEIINWRKNKENQYEFITVGLYDSSLPAQNRLVVNMTSILWAQNSNQVPKSVCSESCSPGTRKAVQKGKPICCFDCIPCAAGEINNMSDSIKCEQCQQDYWSNPDRNQCVKKEIEYLSYDETMGILLAVVSIVGLFMTILTAFIFFKYKNTPIVKANNSELSFLLLFSLALCFLCSLTFIGQPSEWSCMLRHTAFGITFVLCISCVLGKTIVVLMAFRATLPGSNVMKWFGAPQQRLSVLAFTLIQVLICVLWLTISLLSLSKI
>LOCXPOlfC30.388.HIT1.OlfC.2R.845.ANF_receptor.exons6.CM025897.1.Silurus_meridionalis
MESIFSVLHMIIAIVNFSRANETACSLLGELAYPHFFKDGDIIIGGIFPFYSKWEFTDLSYSVMPPPVQCTGLDFRAFQYTQSMIFAVEEINNSSSLLPGVSLGYKIYDTCSSSAMGVKMAMTLMNGNENSVANQVCTKPAQVQAIIGEAYSSVSTAIAKSIGPFNMPIISHYSTCECLSDKTKYPSFLRIIPSDYHQSRALAEMVKHFGWTWVGAIRRDDDYGNNGMATFTKVAEQLGICLEYSLPFFTTYSQERILRIVEQIKSATSRVIVGFLTYWDWKILVHVFTEHNITGYQWVGTEGWIAVATLDKQNILQGAIGLAISKTTVTGLEDFILDIKPLKSVSGGIFTEFWEVLFNCKYTMQNDSQVQPACTGEEKLSEVKNTFTDMSLLPVISNVYKGVYAIGHTLHKLLGCKETCPTKKQADPLTFLEHIKKVHFKTKDGESVYFDKNGDPVGKYEIINWQTNEKKQHKFVTVGFYDSSFPDQSRLFINVSSIVWAKNSNQVPKSVCSESCPPGTRKAVQKGKPICCFDCIPCAAGEISNTTDSTECKKCQQDFWSNPQKDKCVKKEIEYLSYQETMGMLLTVISVVGAIMTMVIAVIFLKYKNTPIVKANNSELSFLLLFSLALCFLCSLTFIGQPSDWSCMLRHTAFGITFVLCISCVLGKTIVVLMAFRATLPGSNVMKWFGPPQQRLSVLAFTLIQVLICVLWLTISPPFPFKNLSHYKEKIILECHLGSTIGFWAVLGYIGLLALLCFVLAFLARKLPDNFNEAKFITFSMLIFCAVWITFIPAYVSSPGKFTVAVEIFAILASSFGLLFCIFLPKCYIIILKPEKNTKKQVMGK
>LOCXPOlfC31.401.HIT1.OlfC.2R.848.ANF_receptor.exons6.CM025897.1.Silurus_meridionalis
MESLFTLLHVLMAIINFSRANETTCSLYGEPAYPHLWKDGDIIIGGIFPFYSYWEISDLSYSVMPPPVKCTSMEFKGFHYAQSLIFAIEEINNSSSLLPGVMLGYKIFDTCGSTSLGVKAAMTLLNGNENLVHKGMCTKPAQVQAIIGETYSSVSMAIAKSIGPFHMPLISYYSTCECLSDKRKYPSFLRTIPSDFHQSRALAEMVKHFGWTWVGAIRRDDDYGNSGMATFSRVAEQLGVCLEYSLPFFPTYSQEKVLRIIEQIKMSTSRVIVAFFTQWDFDVLLPMLSEHNITGYQWVGTEGWISDPVVAKLDTHNILQGAIGLAIPKTKVTGLKDFILDIKPLKAVGNAIFTHFWEALFKCKFTVQNDSEDSAVCTGDEKLSEIENTFTDMSFMPIFNNIYKAIYAIAYTLHSLLDCQHTCPTKKQPDQFTFLENLKKVHFTTKDGEEVYFDANGDPPAKYEIINRQMSKDDQFEFVTVGLYDSSLPIVDRLAVNMASIVWAKNTNQVPKSVCSESCPPGTRKAVQKGKPICCFDCIPCADGEISNMTDSVECEQCQQDYWSNADKNRCVKKEIEYLSYEETMGILLTAVSIVGLVITVVIAFIFFKHKNTPIVRANNSELSFLLLFSLTLCFLCSLTFIGRPSEWSCMLRHTAFGITFVLCISCVLGKTIVVLMAFRATLPGSNVMKWFGPPQQRLSVVAFTFIQVLICVLWLTISPPFPFKNLMHYKEKIILECNLGSTIGFWAVLGYIGILALLCFVLAFLARKLPDNFNEAKFITFSMLMFCAVWITFIPAYVSSPGKFTVAVEIFAILASSFGLLFCIFLPKCYIIIMKPEKNTKKQLMGK
>LOCXPOlfC32.406.HIT1.OlfC.2R.854.ANF_receptor.exons6.CM025897.1.Silurus_meridionalis
MLSLADILMIIFFTANAEDQQCKAYGTDELLHFFKEGDVSIGGIFSFHQYPVGINPTLLANPGNMRCYGIDPGELQYAMTMIFAIEEINNSTDLLRDLTLGYRIYGSCPSIPLSVKASLLLMNRPGVEEDNCTKSSMVHAVIGETTSTATIGIAKTMGPFYIPVISHSATCACLSNRKEYPSFFRTIANDYYQSRALAKLVRYFGWTWVGALRSRSDYGNNGMASFLEAAENEGICIEYSVAIYRTDTRQKFLNVVDIIKASTSKVIVAFADGNDLDILITELYYQNVTGFQWVGSEGWITYSYLSNDINYAVVGGAVGLAVPNAKIPGLKEFIASRRPSLQPGNSGLVELWESVFDCTLSSQSQKAEKSCTGDESLENAHTSFTDVSDASLLNNIYKAVYAVAYAMDRLLSCHDGKGPFTNGTCADKRSIEPWQVLHYLAQVNFTTKNGDTVHFDKLGDPVARYAIVNWQKKGEGGVTFESIGMYDASRQDGQEFVINTDSAVWARDQHTVPLSVCSENCPPGTSRAFIKGKPICCFDCIPCADGEFSNTTNAVTCLPCPLEYKSNKNKTQCDLKNIEFLNFNELMGILLMAFSLFGGCLTITVGFIFFYYRQTPIVRANNSELSFLLLFSLSLCFLCSITFIGRPSEWSCMLRHTAFGITFVLCISCVLGKTVVVLMAFRATLPGSNVMKWFGPAQQRLSVISFTFIQVFICSLWLTISPPFPYKNMYHYKDKIILECHVGSVLGFWAVLGYIGFLAFLCFILAFLARKLPDNFNEAKYITFSMLIFCAVWITFIPAYVSSPGKFIVAVEIFAILASSSGLLFCIFLPKCYIILLRPDKNTKKHMIGKTPSK
>LOCXPOlfC33.409.HIT1.OlfC.2R.846.ANF_receptor.exons6.CM025897.1.Silurus_meridionalis
MFLYAILFLSVFKVNGEKANCQMIGNPEYPQLSKDGDVIIGGAFSIHSKISLQTLSFTEKPQRLVCTSLNFREFRFVQTMIFAIDEINNSSLLPNISIGYKIFDSCGSTLASMRSTMGLINGQEHTAQETCSGQAAMQAIIGESESSSTIVMSRVTGPFKIPVISHFATCACLSNRKEYPSFFRTIPSDYYQSRALAQLVKYFGWTWVGAVRSDNDYGNNGMATFVEAAKKEGVCIEYNEAILRTNSKESIVKVVEIIKKGTSKVLVAFLAQNEMDVLLEEAFVQNVTGLQWVGSESWITARYLATERTSIVISSALGFTINKSKIPGLKNFLVKVHPSQIPSNSLLIEFWESTFGCQFSPTAENVKLCTGFEDLKVINNTFTDVSELRISNNVYKAVYAIAHALHNTLACNADGSFDDRNCTKKNMFQPGQVLQFLQSVNFTMPSGERVYFNANGDPTAKYELVNWQKNSAGDINFVSVGYYDASLPTDKQFVMNPVNIVWAGNSNLRPRSVCSESCQPGFRQAQIKGRPPCCFACIQCPVGEISNETDSVECIRCPLEYWSNENHSLCVPKKVEFLSFDENMGMLLTAVSLTGVTITIAVGLVFYYFRDTPLVKASNIELSLLLLFSLTLCFLCSLTFIGEPSEWSCMLRHTAFGITFALCMSCVLARTIAVVMAFKATVPGSSFPKCSVPVQRMSVFCCTLFQIIICILWLTLAPPVPQKNMAHSTDKIILECDLGSAIGFWAVLVYIGLLAVLCFILAFLARKLPDNFNEAKFITFSMLIFCAVWITFIPAYVSSPGKFTVAVEIFAILASSFGLLFCIFTPKCYIIIFKPEKNTRKHLMGR
>LOCXPOlfC34.421.HIT1.OlfC.2R.837.ANF_receptor.exons6.CM025897.1.Silurus_meridionalis
IDCVMLFLVLLHLLSLAKGENCNILQNPAYPLLSKNGDVIIGAIFSIHDGTQTELLPYTEKPPPLVCIRFNLSELRLAQTMIFAIEEINRSNSLLPNISVGYMLYDNCLTRMLSMKAAMALMNGMEIRANGSCSGQAVVQAIIGESESSPTIALTKTTGPFRIPVVSHAATCECLSNRKEYPSFFRTIASDYYQSRALVYLVKHFGWSWVGAVNSDNDYGNNGMAIFLNAAKDEGICVEYSEKFDRADTAKIMKVADIIKQGTAKVIIIFLAHFDMKILIHHLGLKNVTGYQMIGVEAWITSANLIIPGSFDILAGSIGFAIGKLNLGGFADYVANEFWQTAIPCLQTEGNDSQTESNCSKYKDIMQFKDYHEDIAELRYANNMYNAVYAVGHALHSLLKCTENQSCEKNKKIQPWQVVESLKKVNFTTKSGDHVFFDSTGATAAKYDVVNWQRGLNGEVEFKVVGYYDASLPHGQQFVLNAEDIVWAGEKKEKPRSVCSESCPPGTRKAAQKGRPVCCYDCIPCAEGEISNQTDSNNCEQCPGEYWSNAERDKCVLKVIEFLSFTEVMGIVLIVFSLVGAALTVLVAILFLIERDTPIVRANNSELSFLLLFSLTLCFLCSLTFIGRPSQWSCMLRHTAFGITFVLCISCVLGKTVVVLMAFRATLPGSNVMKYFGPLQQRLSVVAFTLIQVLICVLWLTISPPFPYMNMNYYKEKIILECNLGSAIGFWAVLGYIGVLAFLCFVLAFLARKLPDNFNEAKFITFSILIFCAVWITFIPAYVSSPGKFTVAVEIFAILASSFALLFCIFTPKCYIILFKPELNTKKNMMGKMASKS
>LOCXPOlfC35.426.HIT1.OlfC.2R.829.ANF_receptor.exons6.CM025897.1.Silurus_meridionalis
IVMLSIALIFYFSLTNGENCQILENLAYPLLTKDGNVIIGGIFPMHGVQMQSFTYTEKPQPLSCNSFNLRGLRLAQMMTFAIDEINRSNQLLPNISIGYRIYDNCGTRLLSMRAAMALMNGVDLKPNDACSGQTVVQAIIGESDSSSTVALSKTTGPFNIPVISYAATCECLSNKKEYPSFFRTIASDIYQSKALAYLVKHFGWSWVGAVNSDNDYGNNGMAIFLNAAKEEGICVEYAEKVDRTNPANILKVAEIIKKSTAKVIIVFLAHFDMNVLIDQLILKNVTGFQMIGVEAWITAANLVTPASYKILAGSIGFDVGKLNIGSFADYVVNEFWQTAVPCLNTKGNISQTENNCSKYEDMIPFKNYNEDIPELRYAKNLYNAVYSVAHALHSLMRCTGNSCETNITIQPWQVADALKKVNFTTKLEEKILFDSTGATAAKYDVVNWQRGFKGEVQFKAIGYYDASLPSGQQFVLNAENIMWTGEKREKPRSVCSESCPPGTRKAAQKGRPVCCYDCIPCAEGEISNQTDSNNCEQCPGEYWSNAERDKCVLKVIEFLSFTEVMGIILVLFSLFGAALTILVGILFIIKKDTPIVRANNSELSFLLLFSLTLCFLCSLTFIGRPSEWSCMLRHTAFGITFVLCISCVLGKTVVVLMAFRATLPGSNVMKWFGPLQQRLSVLALTLIQVLICVLWLTLSPPFPYMNMNYYKEKIILECNLGSAIGFWAVLGYIGVLAFLCFVLAFLARKLPDNFNEAKFITFSILIFCAVWITFIPAYVSSPGKFTVAVEIFAILASSFALLFCIFTPKCYIILFKPELNTKKNMMGKI
>LOCXPOlfC36.442.HIT1.OlfC.2R.833.ANF_receptor.exons6.CM025897.1.Silurus_meridionalis
VMFFLLLLSSLCLAKGDNCHILEDPEYPLLSKDGDVIIGAVFQIHSGTQMQSLQYTEKPSPLICNKFSLAFLRFVQIMTFAVEEINRSNTLLPNISVGYKIYDTCFSRLLSMKAAIALINGQDITNNACPEKAVVQAIIGESESTATIALSKTTEPFKIPVISYAATCECLSNRKEYPYFFRTIASDYYQSRALAYMVKHFGWSWVGAVYSDNDYGNNGMSIFLNAAKEEGICVEYTEKFNRANPAKIMNVVDIIQKGTAKVIIVFLANFDMNILIEQLILKNVTGYQMIGVEAWITAVDLATPASCNVLAGAIGFDVGKLNIGGFVDYAVNGFWQTAVPCLQTEGSNFQSEINCSKYEEMIQYKNYSKDILELRYVNNLYNAVYAVAHSLHSLLKCTENQSCEKDKTIQPWQVVMSLKKVNFTTKVGEQIWFDSTGATAAKYDVVNWQRGLNGEVVFKVVGYYDASLPYGQQFVLNTEDIVWAGDKREKPSSVCSESCPPGTRKAAQKGRPLCCYDCIPCAEGEISNQTDSINCKQCPGDFWSNAKRDKCVLKVVEFLSFTELISLIIILFSLFGALLTLLVAVLFVKEKDTPIVKANNSELSFLLLFSLTLCFLCSITFIGQPSEWSCMLRHTTFGITFVLCISCVLGKTVVVLIAFRATLPGSNVMKWFGPLQQRLSVLAFTLIQVLICVLWLTISPPFPYKNVNYYKEKIILECNLGSAIGFWAVLGYIGVLAFLCFVLAFLARKLPDNFNEAKFITFSILIFCAVWITFIPAYVSSPGKFTVAVEIFAILASSFALLFCIFTPKCYIILFKPELNTKKNMMGKMASKS
>LOCXPOlfC37.141.HIT1.OlfC.2R.810.ANF_receptor.exons6.CM025897.1.Silurus_meridionalis
CHVLEEPAYPYLSKDGDVIIGAVFSLHRGTQMQSLQYTEKPPPLICTKFSLAFLRLVQIMTFTVEEINRSNTLLPDISVGYKIYDTCLSRLLSIKAAIACINGHDITNNACPDQAVVQAIIGESESTATIALTKTTEPFKIPVISYAATCECLSNRKEYPYFFRTIASDYYQSRALAFMVKHFGWSWVGAVYSDNDYGSNGMSIFLNAAEEEGICVEYKEKFDRANPAKIMNVVDIIQKGTAKVIIVFLAYIDMSILIEQLILKNVTGYQMIGVEAWITAVDLATPASYNVLSGAIGFDLGKLNIGGFVDYAVNGFWQTAVPCLHTEGSNFQSEINCSKYEEMIQYKNYSKDILELRFVNNLYNAVYAVAHSLHSLLKCTENRSCEKDKTIQPWQVVMSLKKVNFTTKVGEQIWFDSTGATAAKYDVVNWQRGLNGEVEFKVVGYYDASLPYGQQIVLNTEDIVWAGDKPQKPRSVCSESCPPGTRKAAQKGRPVCCYDCIPCAEGEISNQTDSNNCKQCPGDFWSNTKRDKCVLKVVEFLSFTELISIIIILFSLFGASLTVLVAVLFLKEKDTPIVKANNSELSFLLLFSLTLCFLCSLTFIGQPSEWSCMLRHTAFGITFVLCISCVLGKTVVVLMAFRATLPGSNVMKCFGPLQQRLSVLAFTIIQVLICIIWLTVSPPFPYKNMNYYKEKIILECNLGSAIGFWAVLGYIGVLAFFCFVLAFLARKLPDNFNEAKFITFSILIFCAVWITFIPAYVSSPGKFTVAVEIFAILASSFALLFCIFTPKCYIILFKPELNTKKSMMGK
>LOCXPOlfC38.145.HIT1.OlfC.2R.833.ANF_receptor.exons6.CM025897.1.Silurus_meridionalis
VMFFLLLLSYLSLAKGENCHILEEPEYPLLSKDGDVIIGAVFQIHRGTQMQSLQYTEKPPPLICTKFSLGFLRLAQIMTFAVEEINRSNTLLPNISVGYKIYDNCLSRLLSMKAAIAFINGQDITNKTCHEQTVVQAILGESESTATIALTKTTEPFMIPVISYAATCECLSNRKEYPYFFRTIASDYYQSRALAYMVKHFGWSWVGAVHSDNDYGNSGMSIFLNAAKEEGICVEYTEKFDRANPAKIMNVVDIIQKGTAKVIIVFLAYFDISILTEQLILKNVTGYQMIGVEAWITAVDLATPASYNVLSGAIGFDVGKLNIGGFADYAVNGFWQTAVPCLHTEGSNFQSEINCSKYEEMIQYKNYSKDILELRYANNLYNAVYAVAHSLHSLLKCTETQSCEKDKPIQPWQVVMSLKKVNFTTKVGEQIWFDSTGATAAKYDVVNWQRGLNGEVEFKVVGYYDASLPYGQQIVLNTEDIVWAGDKLQKPRSVCSESCPPGTRKAAQKGRPVCCYDCIPCAEGEISNQTDSNNCKQCPGDFWSNAKRDKCVLKVVEFLSFTELISIIIILFSLFGASLTVLVAVLFLKEKDTPIVKANNSELSFLLLFSLTLCFLCSITFIGQPSEWSCMLRHTAFGITFVLCISCVLGKTVVVLMAFRATLPGSNVMKWFGPLQQRLSVLAFTIIQVLICIIWLTVSPPFPYKNINYFKEKIILECNLGSAIGFWAVLGYIGVLAFLCFVLAFLARKLPDNFNEAKFITFSILIFCAVWITFIPAYVSSPGKFTVAVEIFAILASSFALLFCIFTPKCYIILFKPELNTKKSMMGKIASKS
>LOCXPOlfC39.147.HIT1.OlfC.2R.836.ANF_receptor.exons6.CM025897.1.Silurus_meridionalis
TTFVMLFLVLFISFSQAKEETCHILGNPADPLLSKNGDVMIGAIFPIHGTQVQSLAYTEKPQPIICIRFNLRGLRLAQTMTFAIDEINRSNHLLPNISIGYMIYDNCGSRLLGMKAAMALMNGIDITAKACSGQAAAQAIIGESDSTPTVALTKTTGPFNLPVISYAATCECLSNRNEYPAFFRTIASDYYQSRALAYLVKHFGWSWVGAVNSDNDYGNNGMAIFLNAAKEEGICVEYAEKFDRSDPAKINKVVDIIKKGTAKVIIVFLAYFDMNILIEQLIMKNITGFQMIGVEAWISAVDLATQASYNVLAGAIGFDVGKLNIGSFADYAVNRFWQTAVPCLHTEGNNFQSENNCSKYEDMIQYKNYSKDISELRYANNVYNAVYAVAHSLHSLLKCTENQSCEKDKIIQPWQVVTALKKVNFTTKVGEQVWFDKTGAMAARYDVLNWQRGYNGEVQFKAVGYYDASLPSGQQFVLNSKDILWAGEKREKPRSVCSESCPPGTRKAVQKGKPVCCYDCIPCAEGEISNHTDANNCEQCPGEYWSNADKNKCVLKVIEFLSFTELMGIILVIFSLVGAALTVLVAILFLIKKDTPIVRANNSELSFLLLFSLTLCFLCSLTFIGQPTQWSCMLRHTAFGITFVLCISCVLGKTVVVLMAFRATLPGSNVMKWFGPLQQRLSVLALTLIQVLICVLWLTISPPFPYKNMNYYKEKIILECNLGSAIGFWAVLGYIGVLAFLCFVLAFLARKLPDNFNEAKFITFSILIFCAVWITFIPAYVSSPGKFIVAVEIFAILASSFALLFCIFTPKCYIILFKPELNTKKNMMGKMASKSF
>LOCXPOlfC40.151.HIT1.OlfC.2R.829.ANF_receptor.exons6.CM025897.1.Silurus_meridionalis
MLLLILLMSLNLAKGENCHILENLRHPLLSKDGDVIIGAIFSMHRGTQTQSLTYTEKPPPLICTRFYLRALRLAQIMTFAIEEINRSNSLLPNISIGYKIYDNCLSSLLSMSAAMAFMNGQDITAKEACPEQAVVQAILGESESTSTIALTKTTGPFKIPVISHAATCECLSNRKEYPTFFRTIASDYYQSRALVYLVKHFGWTWVGAVYSDNDYGNNGMAIFLNAAKEEGICVEYFEKIDRANPAKIMNVADMIKKGTAKIIIAFLAYFDMNNLIEQLILKNVTGYQMIGVEAWITAVDLATPASYNVLSGAIGFDVGKLNIGGFADYAVNGFWQTAVPCLHTEGSNFQTEINCSKYEEMIQYKNYSKDILELRYMNKLYNAVYAVAHSLHSLLKCTENQSCEKDKAIQPWQVVKSLEKVNFTTKVGEQIWFDSTGATAAKYDVVNWQRGLNGEVEFKVVGYYDASLSYGQQFVLNAEDIVWAGDKSEKPRSVCSESCPPGTRKAAQKGRPVCCYDCIPCAEGEISNQTDSNNCEQCPEDFWSNPKRDKCVLKVIEFLLFTEVMGIILVIFSLFGALLTVLVAILLLKEKDSPIVKANNSELSFLLLFSLTLCFLCSLTFIGQPSKWSCMLRHTAFGITFVLCISCVLGKTVVVLMAFRATLPGSNVMKWFGPLQQRLSVVAFTLIQVFICALWLTISPPFPYKNINYYKEKIILECNLGSAIGFWAVLGYIGVLAFLCFVLAFLARKLPDSFNEAKFITFSILIFCAVWITFIPAYVSSPGKFTVAVEIFAILASSFALLFCIFTPKCYIILFKPELNTKKNMMGKI
>LOCXPOlfC41.161.HIT1.OlfC.2R.828.ANF_receptor.exons6.CM025897.1.Silurus_meridionalis
MFFLLLLSSLCLAKGDNCHIMEDPEYPLLSKDGDVIIGAVFSLHRGTQMQSLQYTEKPPPLICTKLSLLFLRLVQMMTFAVEEINRSNTLLPNISVGYKIYDACLSRLLSMKAAIAFINGQDITNKTCHEQTVVQAIIGESESTANIALTKTIEPFKIPVISYAATCECLSNRKEYPYFFRTIASDYYKSRALAYMVKHFGWSWVGAVYSDNDYGNSGMTIFLNAAKEEGICVEYTEKFDRANPAKIIKVVDIIQKGTAKVIIVFVPNFEMSILLEQLILKNVTGYQMIGVEGWISAAALATPASYNVLAGAIGFDVGKLNIGGFVDYAVNGFWQTAVPCLQTEGSNFQSEINCSKYEEMIQYKNYSKDILELRFVNNLYNAVYAVAHSLHSLLKCTENQSCEKDKTIQPWQVVMSLKKVNFTTKVGEQIWFDSTGATAAKYDVVNWQRGLNGEVEFKVVGYYDASLPHGQQIVLNTEDIVWAGDKREKPRSVCSESCSPGTRKAAQKGRPVCCYDCIPCAEGEISNQTDSNNCKQCPGDFWSNANRDKCVLKVVEFLSFTELISIIIILFSLFGASLTVLVAVLFLKEKDTPIVKANNSELSFLLLFSLTLCFLCSITFIGQPSEWSCMLRHTAFGITFVLCISCVLGKTVVVLMAFRATLPGSNVMKWFGPLQQRLSVVAFTLIQVLICVLWLTISPPFPYKNMNYYKEKIILECNLGSAIGFWAVLGYIGILAFFCFVLAFLARKLPDNFNEAKFITFSILIFCAVWITFIPAYVSSPGKFTVAVEIFAILASSFALLFCIFTPKCYIILFKPELNTKKNMMGKM
>LOCXPOlfC42.164.HIT1.OlfC.2R.821.ANF_receptor.exons6.CM025897.1.Silurus_meridionalis
LFSLPGKGDNCHIMEDPEYPLLSKDGDVIIGAVFSLHRGTQMQSLQYTEKPPPLICTKLSLLFLRLVQIMAFAVEEINRSNTLLPNISVGYKIYDACLSRLLSMKAAIAFINGQDITNKTCHEQAVVQAIIGESESTANIALTKTIEPFKIPVISYAATCECLSNRKEYPYFFRTIASDYYQSRALAYMVKHFGWSWVGAVHSDNDYGNSGITIFLNAAKEEGICVEYTEKFDRANPAKIIKVVDIIQKGTAKVIIVFLPNFEMSILIEQLILKNVTGYQMIGVEGWISAAALATPASYNVLAGAIGFDVGKLNIGGFVDYAVNGFWQTAVPCLQTEGSNFQSEINCSKYEEMIQYKNYSKDILELRYANNLYNAVYAVAHSLHSLLKCTENQSCEKDKTIQPWQVVMSLKKVNFTTKVGEQIWFDSTGATAAKYDVVNWQRGLNGEVVFKVVGYYDASLPNGQQIVLNTEDIVWAGDKREKPRSVCSESCSPGTRKAAQKGRPVCCYDCISCAEGEISNQTDSINCKQCPGDFWSNANRDKCVLKVVEFLSFTELISIIIILFSLFGASLTLLVAVLFLKEKDTPIVKANNSELSFLLLFSLTLCFLCSLTFIGQPSEWSCMLRHTAFGITFVLCISCVLGKTVVVLMAFRATLPDSNVMKWFGPLQQRLSVVAFTLIQVLICILWLTISPPFPYKNMNYYKEKIILECNLGSAIGFWAVLGYIGVLAFFCFVLAFLARKLPDNFNEAKFITFSILIFCAVWITFIPAYVSSPGKFTVAVEIFAILASSFALLFCIFTPKCYIILFKPELNTKKNMMGKM
>LOCXPOlfC34.172.HIT1.OlfC.2R.728.ANF_receptor.exons6.CM025897.1.Silurus_meridionalis
MLISIIIIFGLSLAKGENCNILENPVNPLFSKDGHVIIGAIFSIHRATQTQSLIYTEKPPPLICDRIDLSEFRIAQAMIFAVDEINRDNSLLPNISIGYTIYDNCLSSLLSMKAAMALMNGMDITADGSCSGQAAVQAIIGESESSPTVALAKTTGPFKIPVVSHSASCECLSNRRAYPSFFRTIPSDYYQGRALAYLVKHFGWSWVGAVHSDNDYGNNGIAIFLNAAKEEGICVEYSEKFDRANPAKMIKVADIIKKSTAKVIIVFLSYFDVNFLIEQLNLNNLTGYQMIGTAWISAVDLVTPASFRVLSGAIGFDVGKLKIRGFADYAANEFWHTAHPCLHTEGSTSQTENSCSKYEDMIQFKNYTNDISELRYANNVYNAVYAVAHSLHSLLKCTENQSCQKDVTIQPWQVVNSLKKVNFTTKVGEKIWFDSTGATAAKYDVLNWQRGVSGEVELKVLGYYDGSLPRGQQFALTAEDIVWAAEKREKPRSVCSESCPPGTRKAAQKGRPVCCYDCIPCAEGEISNQTDSNNCEQCPGEYWSNAERDKCVLKVIEFLSFTEVMGIILVFFSLFGAALTILVGILFVIKKDTPIVRANNSELSFLLLFSLTLCFLCSLTFIGRPSEWSCMLRHTAFGITFVLCISCVLGKTVVVLVAFRATLPGSNVMKWFGPLQQRLSVVALTLIQVLICVLWLTISPPFPYMNVNYYKEKIILECNLGSAIGFWA
>LOCXPOlfC34.184.HIT1.OlfC.2R.749.ANF_receptor.exons6.CM025897.1.Silurus_meridionalis
MNLVMFLSVLFFSFSLAKGENCYILDSPAHPLLAKDGDVIIGGLFSIHSGIMLSLLPYTEKPEALICTRFNLRELRFAQTMTFVIEEINRSNSLLPNISIGYRIYDNCGSRLLSMKAAMALMNGMDTTANGACTGEAAVQAIIGESESSPTIVLTKTTGPFQIPVISHGATCECLSNRKEYPSFFRTIASDYYQSRALAYLIKHFGWSWVGAVNSDNDYGNNGMAIFLNAAKEEGICVEYTEKFDRSDTGKIVKVVDIIKKGTARVVIIFIAQADMNVLIDHLILRNVTGYQMIGVESWITAINLATPASYNVLIGSIGLDVGKLNIHGFADYVIKEFWQTDFPCLDTIGNISQTDSSCSRYEEILPFKNYNEDISELRYANNIYSAIYAVAYSLHGLLRCTENQKCVKDKAIQSWQVVEYLKKVNFTTKSGENIWFDNTGATAAKYDVVNWQKGFGREVQFKVVGYYDASLPAGQQFVLNAQDIVWGGEKKEKPRSVCSESCPPGTRKAAQKGRPVCCYDCIPCAEGEISNQTDSNNCEQCPGEYWSNAERDKCVLKVIEFLSFTEVMGIILVLFSLFGAALTILVAILFVIKKDTPIVRANNSELSFLLLFSLTLCFLCSLTFIGRPSEWSCMLRHTAFGITFVLCISCVLGKTVVVLMAFRATLPGSNVMKWFGPLQQRLSVVALTLIQVLICVLWLTISPPLPYMNMNYYKEKIILECNLGSAIGFWAVLGILEFWLSCVLFWLF
>LOCXPOlfC34.188.HIT1.OlfC.2R.834.ANF_receptor.exons6.CM025897.1.Silurus_meridionalis
VMFFFVLFLYFGQANGKNCHILDNPAYPLLFKDGDVIIGGLFSIHGDAKLPSLSYTEKPEPLICTSFNLREFRFAQTMTFVIEEINRNNNLLPNITIGYMIYDNCGSSLLSMKAAMALMNGQDIMGEEACSVQAAVQAIIGESESSPTVVLTKTTGPFQIPVISHGATCECLSDRKEYPSFFRTIASDYYQSRALVYLVKHFGWSWVGAVNSDNDYGNNGMAIFLNAAKEEGICVEYSEKFDRSDPAKLMKVVDTITKGTAKVIIVFLGHVEMNVLVEELILKNVTGYQMIGVEAWITAVNLVTPTSYNVLIGSLGFDVGKLNIAGFADYVVKEFWQTDFPCLNPKGEISHTENNCSKYEEILPFKNYNEDISELRYANNIYSAIYAVAHSLHGLLRCTENQKCGNGKTIPSMQVVDSLKKVNFITKAGEQIWFDSTGATAAKYDVVNWQRGFDGEVQFMVVGYYDASLPSGQQFVLNSNNISWAGGKTEKPRSVCSESCPPGTRKAAQKGRPVCCYDCMPCAEGEISNHTDSNNCEQCPGEYWSNAERDKCVLKVIEFLSFTEVMGIILIFFSLLGAALTVLVAVLFLLKKDTPIVRANNSELSFLLLFSLTLCFLCSLTFIGRPSKWSCMLRHTAFGITFVLCISCVLGKTVVVLMAFRATLPGSNVMKWFGPLQQRLSVVAFTIIQVLICVLWLTISPPFPYMNMNYFKEKIILECNLGSAIGFWAVLGYIGVLAFLCFVLAFLARKLPDNFNEAKFITFSILIFCAVWITFIPAYVSSPGKFTVAVEIFAILASSFALLFCIFTPKCYIILFKPELNTKKNMMGKMASKS
>LOCXPOlfC43.192.HIT1.OlfC.2R.833.ANF_receptor.exons6.CM025897.1.Silurus_meridionalis
QACRLISGPSHLPVVAREGNITLGGLFSLHDTMMEARFSFKAQPESAQCVGFNFRTFRWMQTMIFAIEKINRDNHLLPNITLGYKIYDSCSTPRHALLTAMELMGGREEGSGDAFCQGKVPIVIGDGGSTLSMVVAHFLGVFELPQLSYFSSCACLSDKKLFPAFLRTMPSDYFQVNALTQLVQHFGWTWVGTVAGDDAYGRGGAQIFIDKVSKLGACIAFYEIIPKNHAPAEMARIVERISVSGARVVLVFALEQDAKALFTEALKHNLTGIQWLASEAWITAAILTTPEFQSILQGSMGFGIRRAEIPDLQPFLLRLHPSKFPDDPFVLQFWEEMFGCTPQIAISGTIANKPPCNGSEILADVKSIYSDVSQLRISYNVYKGVYAIAHALEAMLKCVPETGPFPGGVCPDTQTIKPWQLLHYLKKVDFTNEYGEETKFDGNGDAVAMYDLINFQLSETGEVQYATVGTFDETKSTKLLIEEKLIIWNGNQRQVPVSVCSNSCPPGTRKAIRPSFPVCCFDCIICAAGEVSNQTDAIECVTCGPEFWSNLKRNACIPKLVEFLSYGDTMGMALLAVALLGSCTTLAVGLVFAFKRHTPLVRANNSELSFLILSSLWLCFLCALAFIGQPTSWSCQLRHTAFGIAFCLCLSCILGKTMVVLMAFKATLPGSNVMKWFRPPQLRALIFLCTAVQVGICGAWLGLAPPVPRRLMTRESAQIILLCDMGSTLAFSLVLGYIGLLAAICFLLAFFARKLPDNFNEAKFITFSMLIFCAVWIAFVPAYVSSPGKYTVAVEVFAILASSYGLLLCIFAPKCYIILLRPEKNTKKHLIGK
>LOCXPOlfC44.209.HIT1.OlfC.2R.848.ANF_receptor.exons6.CM025897.1.Silurus_meridionalis
LWALGFMTGPIWVHSVGLFCTLQTRPISGSLYKEGDVIIGGLFPVHFEAPEPDQMFTQRVQGSRCRGADLRSYGWLQTMIFTVEEINRNPVLLPNFTLGYLAADTCLAESSTLSAALAMVTGQVETVSGEECTMAPNVPILIGDARSSASIVVADTLGVFDIPMVSYFASCACLSDRTKYPTFLRTVPSDAFQAKAMARLLHLMGWTWVGVISGDDTYGKSGVQLLLKELQSSGICIDYMEIIPKSFAPNRMQRIVERIQSSAALVVVTFAISPDMEVLLREVVRQNVSDRQWIATEAWSTSSQHAALSPACLAGTLGFALRQVDIQDLGSYLTKVNLEEYPKEPLVQSVWEELFGCKFGAQTQTGLLKPQCTSLDKIKEQVETYFDINYNVYKAVYAIANAIQDMLECEPGKGPFENGECPDTKSIRPKQLLHYLKAVQFSTPVGEWVQFDENGDPAASYDIVNWHVGADGKVVFVQVGRFDAVKGPERDFQLDLGKVFWGGGWGDMVPESVCSERCPPGNRKAVQKGKPVCCYDCIACASGEISNATDSTECTKCPERFWSNTDHTECIPMIVEFLSFQDNMGIILSVLSAAGAALTVTVLAAFVRHRDTPLVRANNSELSFLLLLSLSLCFLCALAFIGRPAPWSCMLRHTLFGISFVVCLACVLSKTVVVLVAFRATLPGSNVMRYFGPLQQRAGIFLCTLIQVGICVLWLVLAPPLPTESAGGELGARVVLQCAVGSMAGFSLVLGYIGLLAAVCFLLAFFARKLPDNFNEAKFITFSMLIFCAVWIAFVPAYVSSPGKYTVAVEVFAILASSYGLLLCIFAPKCYIILLRPDKNTKKNIMAK
>LOCXPOlfC45.216.HIT1.OlfC.2R.777.ANF_receptor.exons7.CM025907.1.Silurus_meridionalis
CDLMQSHFGAYLQGDIVIGILESVHSNVKALENRTSPEMYTCNDYDYIPFVTSLAAIYTIEEINNSSFLPGIKLGYLMCDACAYGTKALECVERMLAVNGSPAVLSDYTNFTSPIKVFLGERYSELSIPVAKLLSLYMIPQISCSSTAPVLSDKLRYASFFRVVPNDVYQTRALVKLMTHYSWNWVGVVTLDDDYGRAVLENFVKDLQDELVCIQFQEVLPNYLGLMNIKEKIKMAADRIESSNATVILLILRPEHVQMLFEQMIKRNISRVWIASDAWSTTRFLMKMKDINKVGDILGFTFVTGNIPGFKDYLGNLRPSPGARNDYISEYKQIRSNCNQNCNETDDNYLLHNVDLTIAYTQRVAIYAIANAIKKLLKCNSTSCSENSNFLPWKLISILREINFTVDDQTYSFNKDGDFENGYDFVMWKKNGEERVLEVVGKYLISSNNIDVYEDKVSWFNNTVPKSRCSKNCLRGTHKLLLNKPCCFTCVNCTAGEYSDQEDQALCKKCLNGTSLPGSSECVEWRLGILNWSAGHSIVAIIGTAIGILLLVSSIIILIKYRSYQVTQENLILLCIMQIGLIVSFGSLIAFLGDPSSQHCMTQQAMYGLGCTLAISCILVTAFHSFLIFMSIDPYTQRYLSRFNKSYVNIFILTAVQGLICLFWFIFDPLTVYESQSKYDPLTMNRLCNQGSFAGFAMMHIYIALLALFSFILAFKGRENETEPIAFSMLFHLFAWLCFIPLFVAYEEQRPIIQLSAIMVSNYGIIFCHFIPKWYKI
>LOCXPOlfC45.218.HIT1.OlfC.2R.804.ANF_receptor.exons7.CM025907.1.Silurus_meridionalis
CDVSSSLWGAYLPGDIVIGILSSVHSNFTQFNASNRPHIQCDSFNLISFVQSLAIIHTIETINNSSLLPGVRLGYLMCDPCAFASKALHCVEHMLAVNGSLPVLSDYSNFSSPVKAFLGERYSELSIPVAKMLSLYMIPQISCTSSAPILSDKLRYPSFFRVIPSDIYQTQALAKLMRHFSWNWVGVVTLDDDYGNAALENFLLAADKVKVCVEYKEVLPTIQGIEQNMKNVVNRIQSSSARVVLLILRAEVVEILFKEVINRNISRIWIASDAWSMAGSLMKMNDINKVGDILGFTFVTGEIPGFKDYLQNLKPSPGAWNDFISEYKQMIFNCIPGQNSENTTPSCNLNSQETTFSQRVAVYAIAHAIKKVLKCNNTDCPEDTNFPLEKLVAILWKINFTLDNQTYSFNKDGDFDTGYDLIMWKNVSDRRVPSVVGKFLISKKDVDVYENNIPWTNNTVPLSRCSETCPPGTEKSVSDILCCYNCTFCNEGYFSNMTDQEKCEKCPNGYTSNPGSSACQQWNIWFLKWSDSYSIVVMIGTGIGILLLIFSFIFFILHRSNPTIKYTLIYSCIMKFGIFVTFGGVIMFLGKPCTEHCVTQQAMYSLGFTLCVSCILTKAFHTFLASVAYDPHTRHKLQKIDKPFAIIGFLTAVQGFICIFWFVFDRPGVQELKSNSLNLTMNLLCTQGSSMISFWVMHAYIALLALVCFLLAFKGKDGETEPIVFSMLIHLFAWFCFIPVFITQHELRPIIQISAIMVSNYGVIFCHFTPKWFIIMSEKLEHKNKNSLRVIRRRSTNTVSHSEV
