# Supplementary material for: Expanded olfactory system in ray-finned fishes capable of terrestrial exploration
Source: BMC Biol. 2023 Jul 31;21:163. doi: 10.1186/s12915-023-01661-8 (PMC10392011; doi:10.1186/s12915-023-01661-8)
Supplement: Supplementary file 3 — Additional file 3: Data S1. Protein sequences and genomic coordinates of OLF genes. FASTA and General Feature Format (GFF) files containing the protein sequences and genomic coordinates for all identified OLF genes in this study. [file 12915_2023_1661_MOESM3_ESM.zip › PROTEINS/Siniperca_chuatsi.OLF_genes.fa]

>LOCXPSichOR4.10-eta.321.243.HIT1.OR.1R.321.7tm_1.exons2.CM022448.1.Siniperca_chuatsi
MNSSSYGFNVSSGPSYRDSFSTAVAKNVIILALGLIINYINGTLIHTFRKHQIFYVTPRYILFIHLVVNDMIQLTTAICLFVFSYIFYKINVSLCCLIITCAVFTTLNTPLNLAVMAVECYIAICLPLRHTDLCTIKRTYILIGWIWAMSVVSTLPDVFIILATEPVEFYYSTIFCDLNNLFRHPIHPKKRDVSYIIYLIGVWLTLFYTYFKIFFAAIKAKAAKSADGHAKKARNTILLHGFQLLLCMLTYVAHILERALVYWFPKHLIFVSYIVIQILPRFVSPIVYGLRDKTFRKHLKKYLLCTVRVSVKPWTEAKQTI
>LOCXPCyseOR11.7-eta.308.255.HIT1.OR.1R.297.7tm_1.exons2.CM022448.1.Siniperca_chuatsi
NGTSAVTRNDRDTFATAVTKNVIVTALCISINYINGTLVHTFRKHQIFNSNPRYILFIHLVINDMTQLVLTTLLHIISYTFHAISVPFCLILLIITILTTLNTPLNLAGMAVECYIAICFPLRHGQICTVKKTFILIGLIWVASTFSILPDVFILLAMEPLQFFYSKVLCVRDYVFRSPYGLRKRDASHIVCLVLVWLTLLYTYFRILFSAKKATVDIKKARNTILLHGFQLLLCMLTYVSPLFEQGLLYLLPKQVLAIHFASYITVQILPRFISPIVYGLRDQTFRTYVRRHLLCK
>LOCXPDilaORUN.67-eta.333.265.HIT1.OR.1R.319.7tm_1.exons3.CM022448.1.Siniperca_chuatsi
LALHSRELVKLHLFVIIIKDTFTTAFVKNLIVVLVWLILSYINGTLVATFFRHQIFYEDPRYILFIHMVINDAIQLTVTITLFVLSYIFYKINVSFCCFFILVAVFTTRNTPVNLASMAIERYIAICEPLRHPQICTVRRTYVVIGLIWFICVAPDITDLFVTLATESLSFFHESVFCLRQNVFKDPILAYKRQAFDIIYFSCVFLILVFTYLRILCAARALSTEKMSAQRAKNTILLHGVQLAMCMLSYISPSVEVVLHLIFPGQILEIRFANYLIVYILPRFLSPIIYGVRDKKFRKYLKIYFLSHRCKVKLQTVAP
>LOCXPDareOR11.15-eta.311.299.HIT1.OR.1R.296.7tm_1.exons4.CM022448.1.Siniperca_chuatsi
MNSTSRLDSLSDAFSKNFITFALGLIINCINGAFVYTYFKSQVFQRDPRYVLYIHLVINDMIMLTVSVALQIMTYTIPLSFAPCCIMLLVLVTTNKNSPLNLAGMAVERYIAVCRPLHHVQLCTVQRAYALIALIWGVSFIPALSDVIITLATQPLSVFSRSILCYTSTVYNTPYHKAQSTVVQVLLFTFVFLTLVITYLKVLCAARAVSGSNQASARNARNTILLHGVQLLICMLSFISPFINLILVTTWPRERTKILFTSFLFTNVLPRLLSPLIYGVRDKKFSSHFKLHFCCK
>LOCXPSichOR22.9-delta.318.301.HIT1.OR.1R.318.7tm_4.exons3.CM022466.1.Siniperca_chuatsi
MENVTMLTPLEQPVFELEGFYVPSGYGSFLFILALFNFMVTLLGNGVVVSVIVIDKNLHRPMFVMVCNLAVCDLLGATAVLPCLMMHFLTGQKKIAYIPAIAQAFSVHTYGVAVQTILGAMAYDRYIAVCEPLRYHTIMTSARLHSCCALAWFVALLCIAVLFAFHINVPLCGNIIQHVYCSNRAILSLACSPTPTSNIYGLAMSWSVSTGIFLIIAFSYFRILHTSVKQGRANSIVHSKAFQTCASHLVVYVLYEIASVVIIVSQRFPSVSQNIKKFFSILFIIIPPAINPIIYGLLSKELRASIIKHCSIQARHRK
>LOCXPOR1.183.HIT1.OR.2R.305.7tm_1.exons2.CM022448.1.Siniperca_chuatsi
MNASSANVTVVIEYRDSFTKAVTKNVIVVVLGISINYINAGLIHTFRKHQIFYTNPRYILFIHLVVNDMIQVTLTIILFIISYTIYKINVSVCCVFILIALFATENTPLNLACMAVECYIAICIPLRHVQISTVKRTLMLIGLIWVTSMLSVLPDLFITLATQPLDFFHSRVFCLRETAFPNPHIIKKRNITYIVYLVLVWFVIFYTYFKILFTAKTASKDGKKARNTILLHGFQVLLCMATYAEPLLKQALQQWFPKNYPDSLFACYIIVQVLPRSISPIIYGIRDNTFRRYLKRHLLCKVSPQ
>LOCXPOR2.278.HIT1.OR.2R.305.7tm_1.exons2.CM022448.1.Siniperca_chuatsi
MNASSANVTVVLQDRESFSKAVTKNLIVVVLGISINYINVGLIHTFCKYQIFYTNPRYILFIHLVVNDMIQVTLTIILFIISYTIYKVNVTVCCVFTLIALFATENTPLNLACMAVECYIAICIPLRYLQICTVKRTLMLIGLIWVTSMLSVLPDLFITLATQPLDFFHSRVFCIRKTVFPNPLITKKRDITYSVFVVLVWITIFYTYFKIVFTAKSASKDGKKARNTILLHGFQLLLCMATYVAPQLLDVVQKWFPKNYIDSLFAYYIIVQVLPRSISPIIYGIRDNTFRRYLKRHLLCKVSPQ
>LOCXPOR3.301.HIT1.OR.2R.305.7tm_1.exons2.CM022448.1.Siniperca_chuatsi
MNASSANVTVVLQDRDSFSKAVTKNLIVVVLGISINYINAGLIHTFCKYQIFYTNPRYILFIHLVVNDMIQVTLTIILFIISYTIYKVNVTVCCVFILIALFATENTPLNLACMAVECYIAICIPFRHMQICTVKRTLMLIGLIWVTSMLSVLPDLFITLATQPLDFFHSRVFCLRETVFPNPLVIKKRDFTYIVYLVLVWIVIFYTYFKIVFTAKSASKDGKKARNTILLHGFQLLLCMATYVAPQLLDVVQKWFPKNYIDSLFAYYIIVQVLPRSISPIIYGIRDNTFRRYLKRHLLCKVSPQ
>LOCXPOR4.325.HIT1.OR.2R.305.7tm_1.exons2.CM022448.1.Siniperca_chuatsi
MNASSANVTMVLQDRESFSKAVTKNVIVVVLGISINYINVGLIHTFCKYQIFYTNPRYILFIHLVVNDMIQVTLTIILFIISYTIYKINVSVCCVFILIALFTTENTPLNLACMAVECYIAICIPLRHMQICTVKRTLMLIGLIWVTSMLSVLPDLFITLATQPLDFFHSRVVCLRQTVFPNPHIIKKRDITYIVYLVLVWIVIFYTYFKILFTAKSASKDGKKARNTILLHGFQLLLCMATYVAPQLLDVVQKWFPKNYLDSFFAYYIIVQVLPRSISPIIYGIRDNTFRRYLKRHLLCKVSTQ
>LOCXPOR5.348.HIT1.OR.2R.324.7tm_1.exons2.CM022448.1.Siniperca_chuatsi
MNSSSYGFNVSSGPSYRDSFSTAVAKNVIILALGLIISYINGTLIHTFRKHQIFYVNPRYILFIHLVVNDMIQLTTAISMFVLSYIFYKINVSLCCLIITCAVFTTLNTPLNLAVMAVECYIAICLPLRHTDLCTIKRTYILIGWIWAMSVVSTLPDVFIILATEPVEFYYSTIFCELNNLFRHPIHLKKRDVSYIIYLIGVWLTLFYTYFKIFFAAIKAKAAKSADGHAKKARNTILLHGFQLLLCMLTYVAHILERALVYWFPKHYVHLIFVSYIIIQILPRFVSPIVYGLRDKTFRQHLKKYLLCTVRVSVKPWTEAKQTS
>LOCXPOR6.359.HIT1.OR.2R.324.7tm_4.exons2.CM022448.1.Siniperca_chuatsi
MNSSSYGFNVSSGPSYRDSFSTAVAKNVIILALGLIINYINGTLIHTFRKHQIFYVNPRYILFIHLVVNDMIQLTTTIFLFVFSYIFYKINVSLCCLIITCAVFTTLNTPLNLAVMAVECYIAICLPLRHTDLCTIKRTYILIGWIWAMSVVSTLPDVFIILATEPVEFYYSTIFCELNNLFRHPIHLKKRDVSYIIYLIGVWLTLFYTYFKIFFAAIKAKAAKSADGHAKKARNTILLHGFQLLLCMLTYVAHILERALVYWFPKHYVHLIFVSYIIIQILPRFVSPIVYGLRDKTFRQHLKKYLLCTVRVSVKPWTEAKQTS
>LOCXPOR7.371.HIT1.OR.2R.317.7tm_1.exons2.CM022448.1.Siniperca_chuatsi
MNSSSYGFNVSSGPSYRDSFSTAVAKNVIILALGLIINYINGTLIHTFRKHQIFYVNPRYILFIHLVVNDMIQLTTAISMFVLSYIFYKINVSLCCLIITCAVFTTLNTPLNLAVMAVECYIAICLPLRHTDLCTIKRTYILIGWIWAMSVVSTLPDVFIILATEPVEFYYSTIFCDLNNLFRHPIHLKKRDVSYIIYLIGVWLTLFYTYFKIFFAAIKAKAAKSADGHAKKARNTILLHGFQLLLCMLTYVAHILERALVYWFPKHYVHLIFVSYIIIQILPRFVSPIVYGLRDKTFRQHLKKYLLCSENKHQTMD
>LOCXPOR10.207.HIT1.OR.2R.319.7tm_1.exons1.CM022450.1.Siniperca_chuatsi
MSADSAKLVGDYTCVRFYVSTVSFSVLLFFNLIINSTIVSVERLRSHARFVLVFHLLLSALVYLGMSSVFYYQIHLDARPSRSACLTMITILISSASNILLTLTVMALDRYCAVCHPMRYTSTCTAGHWPWLLGVLTWLVALVIPLSLLLNPYSNGDDYGGECGREQLKKGELQKVLFIGLCTLLILYSYVRILMEGRRLGVLNRRNRAGCRTIALHGSQLAVYILPNFVNFVLTMLYKQDLIQPVTKERSAVVIFTFFSLAQCVAPVVYGLRKEELIEQLSHKFPCCSRYLKSVLGWTVHVNWTHSQHKTRYVPWIHN
>LOCXPOR11.218.HIT1.OR.2R.314.7tm_1.exons1.CM022453.1.Siniperca_chuatsi
MQNLTEFPGNATSHINLSVIIKVCVVIPFFCIFLCCIVVMLHIFVSHRQFLDTSRYILFVYMLINDTLQLLSSVLLFLFVMGQVKFAIVYCVPLLFISTATFQNTPLILATMSLERYVAIFYPLQRPAAWRSDRIWIIILSLWLISCIFPIIDYSIWKRDPSVDVLSTPVLCKSIVVNSSPIQTLFKAAVSVLFFAVVAVIILFTYVRILLETRKLRQDRVSVSKAMHTVLLHGFQLLLCMLAFTSPITETLIVLHANWLPQDVAFFNYFCFMLIPRFLSPLIYGFRDQTLRGYVGKTFLCCSNKVKPPNLSYS
>LOCXPOR13.229.HIT1.OR.2R.302.7tm_1.exons1.CM022453.1.Siniperca_chuatsi
MADNSSLVALRRQINDQVIIVQVLVMIFLCINLLLIVTFFKKECFYTTARYILFAVILLSDSLVLVMSDVLLVLSYFQFTMQVWLCIIISVVVFLYTTVTPVTLTAMTLERYVAICLPLHHGQLCSTRSTMHCILIIHSLSSVPGIVVLSTFFASVSLSVYKQYRVCSEEMFLVYRWQDHVRSAVSQFYFLIMCIIIVFSYVKIMTVAKAASGENKKSTWKGLRTVILHAFQLLLCLIQLWCPFIETAVLQTDFMLFVQVRYFNYIMFSLAPRCLSPLIYGLRDEKFYLELKSHVFFGLYKR
>LOCXPOR14.240.HIT1.OR.2R.305.7tm_1.exons1.CM022453.1.Siniperca_chuatsi
MADNNSLVGGEFLLQQINGRVIAVQVLVMIFLCINIFLIVTFFKKECFYTTARYILFAVTLLSDSLILIMSDVLLILSYFQFTMQVWLCIIISVVVLLELTVTPVTLTAMTLERYVAICMPLRHGQLCSTRSSLHCILIIHGLSSVPCIVVLSTFFASAPLGLYKQYRGCSVEMFILYRWQDHIRSAVSQFYFLIMCIIIVFSYVKIMTVAKAASGENKKSTWKGLRTVILHAFQLLLCLARLWCPFIETAVHQINLKLFNDVRYFNYILFSVAPRCLSPLIYGLRDENFLHALKSYGFFDLYKR
>LOCXPOR13.251.HIT1.OR.2R.302.7tm_1.exons1.CM022453.1.Siniperca_chuatsi
MADNSSLVALRRQINDQVIIVQVLVMIFLCINLLLIVTFFKKEYFYTTARYILFAVTLLSDSLVLVMSDVLLILSYFQFTMQVWLCIIISVVVILYATITPVILTAMTLERYVAICLPLRHGQLCSTRSTMHCILIIHGLSSVPCIVVLSTFFASAPLSFYKQYRVYSVEMFLVHRWQGHIRSAVYQFYFLIMCIIIVFSYVQIMKVAKAASGENKKSTWKGLRTVSLHAFQLLLCLIQLWCPFIENAVLQTDFMLFVQVRYFNYIMFGLAPRCLSPLIYGLRDEKFYLELKSHVFFVLYKK
>LOCXPOR13.262.HIT1.OR.2R.302.7tm_1.exons1.CM022453.1.Siniperca_chuatsi
MADNSSLVALRRQINDQVIIVQVLVMIFLCINLLLIVTFFKKECFYTTARYILFAVTLLSDSLILVMSDVLLILSYFQFTMQVWLCIIISVVVLLYTTVTPVILTAMTLERYVAICMPLRHGQLCSTRSTMHCILIIHSLSSVPGIVVLSTFFASVSLSLYKQYRVCSVEMFLVHRWQGHIRSAVYQFYFLIMCIIIVFSYVQIMKVAKAASGENKKSTWKGLRTVILHAFQLLLCLIQLWCPFIENAVLQTDFMLFVQVRYFNYIMFSLAPRCLSPLIYGLRDEKFYLELKSYVFFGLYKK
>LOCXPOR14.274.HIT1.OR.2R.305.7tm_1.exons1.CM022453.1.Siniperca_chuatsi
MADNNSLVGGEFLLRQINDRVIAVQVLVMIFLCINIFLIITFFKKECFYTTARYILFAITLLSDSLILIMSDVLFILSYFQFTMQVWLCIIISVVVLLYNTVTPVTLTAMTLERYVAICMPLHHGQLCSTRSTLQCILIIHGLSSVPCIVVLSTFFASAPLSLYSQYRGCSVEMFILYRWQDHIRSAVYQFYFLIMCIIIVFSYVKIMTVAKFASGENKKSTWKGLRTVILHAFQLLLCLARLWCPFIETAVHQINLKLFNDVRYFNYILFSVAPRCLSPLIYGLRDEHFFHALKNYAFFDLYKR
>LOCXPOR14.277.HIT1.OR.2R.305.7tm_1.exons1.CM022453.1.Siniperca_chuatsi
MADNNSLVGGEFLLQQINGRVIAVQVLVMIFLCINIFLIITFFKKECFYTTARYILFAITLLSDSLILIMSDVLLILSYFQFTMQVWLCIIISLVVFLYATVTPVTLTAMTLERYVAICMPLRHGQLCSTGSTMHCILIIHGLSSVPCIIVLSTFFASAPLSLYKQYRGCSVEMFILYRWQDHIRSAVSQFYFLIMCIIIVFSYVKIMTVAKAASGENKKSTWKGLRTVILHAFQLLLCLIQLWCPFIETAVLQINFMLFIQVRYFNYIMFSLAPRCLSPLIYGLRDEKFYLELKSYVFFGLYKK
>LOCXPOR15.280.HIT1.OR.2R.302.7tm_1.exons1.CM022453.1.Siniperca_chuatsi
MANNNSLVGGKSLMQRVNYQVILVQVFVALFLCINFLLITTFFMKDFFYTAMRYILFANTLLSDCLILIITNILLIFSYFRVNMQMWLCLILYILSFLYTLVTPFTLMAMTLERYVAICMPLRHGELCSTRSSLHCILIIHGLSSVPCIIVLSTFFASASLSFYKQYRVCAVELFIFHSWQSHLKSAINQLYFLIMFITIVFSYVKIMTVAKAASGENKKSTWKGLRTIILHAFQLLLCLIQLWCPFIENAVLQIDFMLYNNVRYFNYITFYLAPRCLSPLIYGLRDEKFFLALKYYALCGL
>LOCXPOR16.281.HIT1.OR.2R.305.7tm_1.exons1.CM022453.1.Siniperca_chuatsi
MADNNSMVGGESLIRKINDQVILVQVLVAVFLCINFLLITTFFMKDFFYTTTRYIFFANTLLSDCLILIVTNLLLNLSYFRVTMQMWLCLIMFTVSSLYNFVTPVTLTAMTLERYVAICMPLRHGELCSTRSSLHCILIIHGLSSVPCIVVLLVFFASVTHSFYKQYRVCSVEMFILHSWQRHLRSAISQFYFLIMCIIIVFSYVKIMKVAKAASGENKKSTWKGLRTVILHAFQLLLCLIQLWCPFIENAILQIDFMLYVNVRYFNYIMFSLAPRCLSPLIYGLRDEKFFLALKNYALCGFVKN
>LOCXPOR17.282.HIT1.OR.2R.311.7tm_4.exons1.CM022453.1.Siniperca_chuatsi
MESNMTVSSDILEIKGFDISPEFTYPLFFLLLFVYFSLLFSNIGVLVLIITEKSLHQPMYFLFCNLSVNDLIGNSVLLPQLMAHIISTERFITYNQCVVQAFYSHTFGSASHMILIIMAIDRYVAICQPLRYSSIMTTKTVIGLSATAWGLSLVLVSVLVGLTVRLSRCRSVIQNAYCDNASLFKLSCEDVSINNIYGLFFTVLLFSCSIGGIAVTYFRIALICWIKKNKELNNRALQTCASHLVLYLIMLWSGFLTIILHRFPNYPNLRKTAYVLFHVVPANLNPVIYGVQTRSLRDKIVQVLQRKVTPT
>LOCXPOR18.283.HIT1.OR.2R.312.7tm_4.exons1.CM022453.1.Siniperca_chuatsi
MENRSFGFSSELTLDSFVIPPGGKYPIFFLGIVIYFLGIFCNLTMLTLIILKRNLHKPVYFILFSLPLNDLIGITAMLPKVLSDIVTETNTVYYPLCVLQAFLLHMYGGGILFILAAMSFDRYAAICMPLRYSSIMTPRVVICIISLVWGLDFVLIVSLFSFQTRLPRCKSVIMNVFCDNPSLLKLTCGNTTVNNIIGLFNTAVIQAVSVSVQAFSYVKILITCVVTRRSEAKMKAVNTCVAQLVILIIFEIVGTFTILSHRFKNVSPDLQKIMGMLIFLVPPLLNPIVYGLYTREIRNTLMTVLKKSRVSV
>LOCXPOR19.284.HIT1.OR.2R.313.7tm_4.exons1.CM022453.1.Siniperca_chuatsi
MYTNASSAVLLTLETLGLSDAYIYPAFVFGTLTYLFIMFFNLLVLTTIAWSKKLHKPMFILLFNLPISDMVGATAFFPQLVFSIATQNRLISHPVCITQAFLIHVYGTGNLLILSAMAYDRYIAICCPLRYNAIMSPHNLVRIIIIIWFINFSLIVTLISLLARFKICRTSIVDLYCNNLSLLKLACEDTRVNNYYGLFSIVLLQGGPLSIIMYTYAQILRTCVMTNQSDARQKAIQTCGSHLVVFLILEINTLVTFIAHRIESVSPFVRRALGVSVLVFPPILDPIIYGLKTTELRQSVKMFLKRNVAASKL
>LOCXPOR20.286.HIT1.OR.2R.331.7tm_4.exons1.CM022453.1.Siniperca_chuatsi
MLLNNIIYKGYFNFLGKKSIKMDLYNTSSVLVLNRFNLSSETVFPAFLFATLSYMIILFCNLILILTIVLNKSLHQPMYLILLNLPINDLIGSSALFPQTIREILTNSRTMQYSACVAQAFFIHIYAGGTVFVLTAMAYDRYIAICCPLKYNTVMTNAHIMKIITFMWMSSLVLIGVLFFLLLRLPRCRSELTHPYCDNPSLLSLVCADTTINNIYGLFIVALSQVIANGMILYTYLQILVACFRSKQSDTKAKALQTCATHLTVFLMLECLGLFTIISYRIKNIAPHLRRFIGMSTLIFPPTLNPIIYGLKTKEIREKLVHFYRNKLVPS
>LOCXPOR21.303.HIT1.OR.2R.333.7tm_4.exons1.CM022453.1.Siniperca_chuatsi
MIFCFEKSFFINFFFAFFYLDILTNMPLQNASITVTEFIIGGFDTTKRPMVVGVVILITYVLAVLANIVNILFIIYDKRLHKPMYLLICNLAVVDILYTSSASPTMIGVLLAGVNTIAYVPCLIQMFAFHLGGVMEMFALTVMAFDRLIAISYPFQYHSYLTNVRTLVLTYILWIVACGFVAVTPATVLPLPHCYSKLMYTFCDYAAVIRTTCVDPNYYFNLTTVITFFFLFFTFTFICLSYICIIFFVKLSSNDDKRKIGSTCLSHLIVVTCYYCPLFIRIVLTRLGVVLTLEEWHGLMIGAILGPSLVNPFVYCLRTKEMKYKIFKIFKQV
>LOCXPOR22.305.HIT1.OR.2R.308.7tm_4.exons1.CM022453.1.Siniperca_chuatsi
MPLQNASIKVTEFIIGGFDTTKRPMVVGVVILITYVLAVLANIVNILFIIYDKRLHKPMYLLICNLAVVDILYTSSASPTMIGVLLAGVNTISYVQCLIQMFVFYLGGVMEMFALTVMAFDRLIAISYPFQYHSYLTNVRTLVLTYILWIVACGCGAVTSATVLPLSHCYSKLMYTFCDYAAVIRTTCVDPNYYFNVITVITFFLLFFTFTFICLSYICIIFFVKLSSNDDKRKMGSTCLSHLIVVTCYYCPLFIRIVLTRLGVVLTLEARHGLMIGALLGPSLVNPFVYCLRTKEMKYKIFKIFKQV
>LOCXPOR23.306.HIT1.OR.2R.308.7tm_4.exons1.CM022453.1.Siniperca_chuatsi
MPLQNASIKVTEFIIGGFDTTKRPMVVGVVILITYVLAVLANIVNILFIIYDKRLHKPMYLLICNLAVVDILYTSSASPTMIGVLLAGVNTISYVQCLIQMFAFHLGGVMGMFALTVMAFDRLIAISYPFQYHSYLTNVRTLVLTYILWIVACGFVAVTPATVLPLSHCYSKLMYTFCDYAAVIRTTCVDPNYYFNLTTITTFCFLFFTFTFICLSYICMIFFVKLSSNDDKRKMGSTCLSHLIVVTCYYCPLFIRIVLTRLGVVLTLEARHGLMIGAILGPSLVNPFVYCLRTKEMKYKIFKIFKQV
>LOCXPOR24.307.HIT1.OR.2R.308.7tm_4.exons1.CM022453.1.Siniperca_chuatsi
MPLQNASIKVTEFIIGGFDTTKRPMVVGVVILITYVLAVLANIVNILFIIYDKRLHKPMYLLICNLAVVDILYTSSASPTMIGVLLAGVNTIAYVPCLIQMFAFYLGGVMEMVVLTVMAFDRLIAISYPFQYHSYLTNVRTLVLTYILWIVACGCGAVTSATVLPLPHCYSKLMYTFCDYAAVIRTTCVDPNYYFNVITVISFFILFFTFTFICLSYICIIFFVKLSSNNEKRKIGSTCLSHLIVVTCYYCPIFIRIVLTRLGVVLTLEARNGLMIGAILGPSLVNPFVYCLRTKEMKYKIFKIFKQV
>LOCXPOR25.308.HIT1.OR.2R.311.7tm_4.exons1.CM022453.1.Siniperca_chuatsi
MPLQNASIKVTEFIIGGFDTTKRPMVVGVVILITYVLAVLANIVNILFIIYDKRLHKPMYLLICNLAVVDILYTSSASPTMIRVLLAGVNTIAYVPCLIQMFVFHLGWVMEMFALTVMAFDRLIAISYPFQYHSYLTNVRTLVLTYILWIVACGFVAVTPATVLPLSHCYSKLMYTFCDYAAVIRTTCVDPNYYFNLTTVISFFFLFFTFTFICLSYICIMFFVKLSSNDDKRKMGSTCLSHLIVVTCYYCPLFILIVLTRLGVVLTLEARHGLMIGAILGPSLVNPFVYCLRTKEIKNKIFQIKKVVTSL
>LOCXPOR26.309.HIT1.OR.2R.345.7tm_4.exons1.CM022453.1.Siniperca_chuatsi
MCCINAPIFPFQRCLGNFYSIMAEGNHSIVTEFILTGFPGLHPEYQGLASAVLFLVYFLTLTGNATVLFLFATNRSLHKPMYYIILNLSACDILFSTTTLPKIIGKYWFQSGTISFTACFVQMYFVHYLGTVNSYILFLMASDRYLAICHPLRYLLSLKNSTIHILSISAWVIAKAGTLMLVIRAYPLPYCASNKIDHCYCDHIGITMLACTDRAPYGFPAFVFAMVMLLVPLAFIIFSYCSIIITVLKIANVQGRLKSLSTCSTQLIIISLYYLPRCFVYLASNVGITFSADVRIVIIMLYSLCPPMINPLIYCLRAKDMRESLWKQFNRRNVPQKAQVSAISN
>LOCXPOR27.310.HIT1.OR.2R.345.7tm_4.exons1.CM022453.1.Siniperca_chuatsi
MCCITAPIFPFQRCLGNFYSIMAEGNHSIVTEFILTGFPGLHPEYQGLASAVLFLVYFLTLTGNATVLFLFATNRSLHKPMYYIILNLSACDILFSTTTLPKIIGKYWFQSGTISFTACFVQMYFVHYLGTVNSYILFLMALDRYLAICHPLRYPLILKNSTIHILSISAWVIAKAGALMLVIRAYPLPYCASNKIDHCYCDHIGITMLACTDRAPYGFPAFVFAMVMLLVPLAFIIFSYCSIIITVLKITNVQGRLKSLSTCSTQLIIISLYYLPRCFVYLASNVGITFSADVRIVIIMLYSLCPPMINPLIYCLRAKDMRESLWKQFNRRNVPQKAQVSAISN
>LOCXPOR28.311.HIT1.OR.2R.345.7tm_4.exons1.CM022453.1.Siniperca_chuatsi
MCCITAPIFPFQRCLGNFYSIMAEGNHSIVTEFILTGFPGLHPEYQGLASAVLFLVYFLTLTGNATVLFLFATNRSLHKPMYYIILNLSACDILFSTTTLPKIIGKYWFQSGTISFTACFVQMYFVHYLGTVNSYILFLMALDRYLAICHPLRYPLILKNSTIHILSISAWVIAKAGPLMLVIRAYPLPYCASNKIDHCYCDHIGITMLACTDRAPYGFPAFVFAMVTLLVPLAFIIFSYCSIIITVLKIANVQGRLKSLSTCSTQLIIISLYYLPRCFVYLASNVGINFNADVRIVIIMLYSLCPPMINPLIYCLRAKDMRESLWKQFNRRNVPQKAQVSAISN
>LOCXPOR29.312.HIT1.OR.2R.321.7tm_4.exons1.CM022453.1.Siniperca_chuatsi
MIYTNITTIKDFMILGFPGLDPTYYGPVSALFFFTYLVIIVGNIFILVFVRAERRLYKPTYLIFCHLAMNDLLFGTVTLPKMISKYWWDDKIISFGACFTQMYFVHSLGAINSLLLLIMALDRFIAVCLPLKYPVLITNNIISIACGLSWIGTFLRMMAVVIHALTLPYCNSNIIVQCYCDHISITSLACGGNVKYVQTVAVGLAMFSLLLPLSFIIFSYISIFVVVLRIPNMQGRYKVLSTCTPQLFISCLYYLPRCFVYLANAIGFSFSLDIRILLILLYSLLPCAVNPIIYCFKTKEIKDILMKRMKNAQVGMKQVSK
>LOCXPOR30.315.HIT1.OR.2R.320.7tm_4.exons1.CM022453.1.Siniperca_chuatsi
MIYTNVTGMRSFFILGFPGLSPQYYGPVSSMFFFIYLAIAIGNIFILAFVVYEKSLQKPTYLVFCHLALNDLTFGTVTLPKIISKYWFGDSIISFYGCFTQMFFVHYLGSVTSFILLVMALDRFIAICIPMRYAVLITNNIISVLCGFAWFIPLPLMMTIVLHALTLPYCKSNVIAQCYCDHISITSQACGEDVKIVQVTTLCMAMFCLLLPLAFILFSYVSIIVVIMKMSNATGRKKTLSTCTPQIFITCLFYLPRCFVYVANTVGFSFSLDVRILLILLYSLFPAAVNPIIYCFKTQDIKQTLIKKLKTTRIGIEISF
>LOCXPOR31.316.HIT1.OR.2R.322.7tm_4.exons1.CM022453.1.Siniperca_chuatsi
MLYTNITRIKHFFILGFPGLSPEYYGPVSALLFVLFLAIAVGNIFILVFVKCERSLHKPTYLIFCHLALTDLAFGTVTLPKIISKYWFDDSIISFYGCFVQMYFVHFIGAAHSFILMVMALDRFIAVCAPLRYTALFTNSTVSVLCGISWLMPISFMVGVVLDALTLPFCNSNVIVQCYCDHIAITVLGCENVREVQIVAFGLAMISLLVPVGFIIFSYFVIIVAVMRMSSSEGRIKTLSTCTPQLLITCLYYMPRCFVYLANNVGFTFSVPVRIVVVMLYSILPAVVNPIIYCFKTKDIKENLKKKFLIWKVNINTKLDKI
>LOCXPOR32.317.HIT1.OR.2R.321.7tm_4.exons1.CM022453.1.Siniperca_chuatsi
MISNFTRMKHFLILGFPRLSPQYYGPVSSMFFFIYLAIAIGNIFILAFVVYEKSLQKPTYLVFCHLALNDLTFGTVTLPKIISKYWFGDSIISFYGCFTQMFFVHYLGSVTSFILLVMALDRFIAICIPMRYAVLITNNIISVLCGFAWFIPLPLMVAVVLHALTLPYCKSNVIAQCYCDHISITSQACGEDVKIVAVTSLCVAMFCLLLPLAFILFSYVSIIVVIMKMSNATGRKKTLSTCTPQIFITCLFYLPRCFVYVANTVGFSFSLDVRILLILLYSLFPAAVNPIIYCFKTQDIKQTLMKRLKKTKIGIEIKLSY
>LOCXPOR33.318.HIT1.OR.2R.322.7tm_4.exons1.CM022453.1.Siniperca_chuatsi
MLYTNITRIKHFFILGFPGLSPEYYGPVSALLFVLFLAIAVGNIFILVFVKCERSLHKPTYLIFCHLALTDLAFGTVTLPKIISKYWFDDSIISFYGCFVQMYFVHFIGAAHSFILMVMALDRFIAVCAPLRYTALFTNSTVSVLCGISWLMPISWMVGVVLDALTLPFCNSNVIVQCYCDHIAITVLGCENVREVQIVAFGLAMISLLVPVGFIIFSYFVIIVAVMRMSSSEGRIKTLSTCTPQLLITCLYYMPRCFVYLANNVGFTFSVPVRIVVVMLYSILPAVVNPIIYCFKTKDIKENLKKKFLIWKVNINTKLDKI
>LOCXPOR34.319.HIT1.OR.2R.318.7tm_4.exons1.CM022453.1.Siniperca_chuatsi
MKHTNITTIKDFIITGFPGLPPEYYGPVSVLLLLIFLTIMVGNAFILAVIMYERTLHKPTYLIFFHLAMTDMAFGIVTLPKIIAIYWWNDTISSFGACFTQMYFVHSLGAIHSLILLIMALDRFVAIWFPFQYPAVITNKAVSIACSLCWVVTFIRMLGIVLHALTLPFCNLNIITQCYCDHISITQLGCGENVAYVKNVSLVNALVNLLVPLTFIIFSYFSIIIAVLKMSHTERRHKVLSTCAPQIFITCLYYVPRCFVYLADNLGFSLSTDARIVVTMMYSLIPAVVNPTIYCFKTKDIKEALMQRFKNRKLSIAI
>LOCXPOR35.320.HIT1.OR.2R.330.7tm_4.exons1.CM022453.1.Siniperca_chuatsi
MLEASLGRNFSHSTFVFRGFPELQKHRRLLALPFSASYLSVLLGNSLLVYLIHSVESLHSPMYLLICTLCVVDVLVVTTIIPNMLLSLLFDWDEISLAGCLTQMFFTHFLSSLESTLLLAMALDRYVAICQPLRYTKIIDSSMFVKLLLFTLVRSGSIMATLVGLAGSLRFCGSNTIQHCYCDHMALVSLACDSTEKNSAAGLAVIICFVGVDIPLIFFSYMKILSVVLQTTAASEDRWKAFHTCGTHLMVMMCFYLVGSITFLSHNLNIRIPTDVNTFMGLMYILFPATINPIIYGVRTKEIRNSFFRIFKLRAKTIMTVKVSPAGKGQ
>LOCXPOR36.321.HIT1.OR.2R.322.7tm_4.exons1.CM022453.1.Siniperca_chuatsi
MFNEDGRMENVSSHKHFILNGFNELGALRPVLFIPFFVMFVLSLSANSLLLYVVISQRSLHSPMYILIACMACVDLSLPLFFVPNMLLSFLFDWRGISLSGCLVQMHFIHFVGAFQTTLLVWMALDRYFAICTPLHYHERMALPRFLKFIIPLVVRNVLMITLFVSLAGTLSFCAANVITHCFCEHMALVELACGSTTINNLIGLLTVLLIPVVDFVFIAASYVVIFSSVLKSGRSGVKALHTCITHIMVLTISLTIALVAFLSYRIRNGLPAASRVFFSTMYLLFPSCFNPIIYGIRTTEIRQHIVKTLTSCRLIQTVPHS
>LOCXPOR37.322.HIT1.OR.2R.311.7tm_4.exons1.CM022453.1.Siniperca_chuatsi
MENISSHKYFILDGFDKLGALRPVLFIPFSIMFVVSLSANSLLMYVVISQRSLHSPMYILIACMACVDLSLPLFIVPNMLLSFLFDWRGISLSGCLVQIYFVHLFGAFQSSLLLWMSLDRYFAICTPLYYHEHMALPRVLKFVIPFVIRNVVMVSLVVALAGSLPFCFKNTIDHCFCEHMALVELACGSTAINSLVGLISVFLIPVADFITITASYIVIFSSVLSSGKSGVKALHTCVTHIVVILVSLTIVLTAFLSYRIRNSLPAAIRVFFSIMYLFFPSCFNPIIYGIRTTEIRQHILKILTCCRFSRL
>LOCXPOR38.323.HIT1.OR.2R.316.7tm_4.exons1.CM022453.1.Siniperca_chuatsi
MENISSHKYFILDGFNKLGALRPVLFIPFSIMFVVSLSANSLLMYVVISQRSLHSPMYILIACMACVDLSLPLFFVPNMLLSFLFDWRGISLAGCLVQMYFVHLLGAFQSTLLLWMALDRYFAICIPLYYHERMALPRFLKFVIPLVVRNVFVVSLVVTLAGSLPFCFRNTIDHCFCEHMALVELACGSTAINSLVGLISVFLIPVADFLTITASYIVIFSSVLSSGKSGVKALHTCVTHIVVMTVSLTIILTAFLSYRIRNGLPAAIRVFFSIMYLFFPSCFNPIIYGIRTTEIRQHILKTLTCCRQLVQTVPHS
>LOCXPOR39.324.HIT1.OR.2R.316.7tm_4.exons1.CM022453.1.Siniperca_chuatsi
MENISSHKYFYLDGFNKLGALRPVLFIPFSIMFVVSLSANSLLMYVVISQRSLHSPMYILIACMACVDLSLPLFIVPNMLLSFLFDWRGISLAGCLVQMYFVHLLGAFQSTLLLWMALDRYFAICTPLYYHERMALLRVLKFVIPLVVRNVFVVSLVVTLAGSLPFCFKNTIDHCFCEHMALVELACGSTAINSLVGLISVFLIPVADFITITASYIVIFSSVLSSGKSGVKALHTCVTHIVVMTVSLTIVLTAFLSYRIRNGLPAAIRVFFSIMYLFFPSCFNPIIYGIRTTEIRQHILKTLTCCRQLVQTVPHS
>LOCXPOR40.326.HIT1.OR.2R.315.7tm_4.exons1.CM022453.1.Siniperca_chuatsi
MENVSSHKHFILNGFNELGALRPVLFIPFSIMFVVSLSANSLLLYVVISQRSLHSPMYILIAGMACVDLSLPLFFVPNMLLSFLFDWRGISLSGCLVQIYFVHLLGAFQSTLLLWMALDRYFAICTPLYYHECMALPRFLKFVIPLLIRNVLMITLVVTLAGSLSFCTANVINHCFCEHMALVELACGSTAINNLVGLLTVFLIPVADFIIISSSYIVIFSSVLSSGKSGVKALHTCVTHIVVMTVSLTIILVAFLSYRIRNGLPVAIRVFFSIMYLFFPSCFNPIIYGIRTTEIRQHILKILTCRQLVQTVPHS
>LOCXPOR41.327.HIT1.OR.2R.322.7tm_4.exons1.CM022453.1.Siniperca_chuatsi
MFNEEGRMENVSSHKHFILNGFNELGALRPVLFIPFFVMFVLSLSANSLLLYVVISQRSLHSPMYILIACMACVDLSLPLFFVPNMLLSFLFDWRGISLAGCLVQMHFLHFVGTFQSTLLVWMALDRYFAICTPLYYHECMALPRFLKFIIPLVVRNVLMITLFVSLAGTLSFCAANVINHCFCEHMALVQLACGSTAINNLIGLLTVLLIPVADFVFIAASYVVIFSSVLKSGRSGVKALHTCITHIMVITVSLTIALVAFLSYRIRNGLPAASRVFFSTMYLLFPSCFNPIIYGIRTTEIRQHIVKTLTSCRFVQTVPHS
>LOCXPOR41.328.HIT1.OR.2R.322.7tm_4.exons1.CM022453.1.Siniperca_chuatsi
MFNEEERMENISSHKHFILNGFNELGALRPVLFIPFFVMFILSLSANSLLLYVVISQRSLHSPMYILIACMACVDLSLPLFIVPNMLLSFLFDWRGISLAGCLVQMHFLHFVGAFQSTLLVWMALDRYFAICTPLYYHECMALPRFLKFIIPLVVRNVLMITLFVSLAGTLSFCAANVINHCFCEHMALVQLACGSTAINNLVGLLTAFLIPVADFVFIAASYVVIFSSLLKSGRSGVKALHTCITHIMVLTVSLSVTLVAFLSYRIKNGLPTASRVFFSTMYLLFPSCFNPIIYGIRTTEIRQHIVKTLTSCRFVQTVPHS
>LOCXPOR43.330.HIT1.OR.2R.309.7tm_4.exons1.CM022453.1.Siniperca_chuatsi
MINSTQVSYFTLAAYFDPGTFKYLYFMIVISLYIFIISVNVLLIVIICMNRSLHEPMYIFLCSLFVNELYGSTGLFPFLLVQILSDVHTVSASICFLQIYCVHTYGAVEYLNLAIMSYDRYLAICYPLQYNTRMTYNKIATLIALTWLYPLLACIVIIYLNSHSQLCGNIIYKVYCDSHSVVKLACSGTHVANIYGLIASFGTIFGSFIFIIYTYMKILLVCFSGSKETRQKAVSTCTPHLASLLNFSFGASFELLQSRFNMNSVPNIMRILLSLYWITCQPLFNPVMYGLKMSKIRVIGKSLISNVGY
>LOCXPOR44.333.HIT1.OR.2R.309.7tm_4.exons1.CM022453.1.Siniperca_chuatsi
MINSTQVSYFTLAAYFDPGTFKYLYFMIVISLYIFIISVNVLLIVIICMNRSLHEPMYIFLCSLFVNELYGSTGLFPLLLVQILSDVHTVSASICFLQIYCVHNYGAVEYLNLAIMSYDRYLAICYPLQYNTRMTYNRIAMLIAVTWLYPLLVCIVMIYLNSHSQLCGNIIYKVYCDSHSVVKLACSGTHVANIYGLIASFSTIFVSFIFIIYTYMKILLVCFSGSKETRQKAVSTCTPHLASLLNFSFGASFELLQSRFNMNSVPNMMRIFLSLYWITCQPLFNPVMYGLKMSKIRVIVKSLISNVGY
>LOCXPOR45.334.HIT1.OR.2R.320.7tm_4.exons1.CM022453.1.Siniperca_chuatsi
MANSTSLTLSYFILGAYLHIGTLRYFYFMITTFLYIVIVIANISLIVVICMNRSLHEPMYLFLCSLFVNELYGSTGLFPLLLVQILSDVHTVSAPFCYLQMFCVYTYASIEFSNLAVMSYDRYLAICCPLQYNTRMTSNKVFFFIAVIWLYSFGKFLITLSLNIYLTLCGNIINSVYCHNYLVVKLACSDTKVNNIYGLFGIVLSVLVPLLPILLSYIEILKVCFSGSKQTRQKAVSTCTPHLVSLLNFSFGCCFEILQSRFDMTDVPSALRIILSLYFLIIQPLLNPVMYGMQMSKIRQTYKHLFCYKMLTSHRGSMLT
>LOCXPOR46.335.HIT1.OR.2R.318.7tm_4.exons1.CM022453.1.Siniperca_chuatsi
MANSTLSSLSYFILGAYLHIGNLRYFCFMITAFLYIVIVIANTSLIVIICMNKSLHEPMYIFLCSLFVNELYGSTGLFPFLLVQILSDVHTVSAPFCFLQIFCLYTYAHVQFCNLAVMSYDRYLAICCPLQYNTRMTSNKVFFLIAVIWLYSFGKFLITLSLNIYLTLCGNIINSVYCHNYLVKLACSDTKVNNIYGLFGIVLTIFVPLLPILLSYIEILKVCFSGSKQTRQKAVSTCTPQLVSLLNFSFGCCFEILQSRFDMTDVPSVLRIILSLYFLIIQPLLNPVMYGMQMSKIRQTYKHLFCYKMLTSQRDTVQ
>LOCXPOR47.338.HIT1.OR.2R.316.7tm_4.exons1.CM022453.1.Siniperca_chuatsi
MAVNSTSSYFILEAFVHVGNLRYFYFMLTALLYVLIVFANTSLIVIICMNRSLHEPMYIFLCSLFVNELYGSTGLFPFLLVQILSDVHTVSAPFCYLQIFCLYTYANVELYNLAVMSYDRYLAICCPLQYNTYMTMNKVFIFIIVIWLYCVVRCVINMSLNIRLTLCGNIMNSLYCHNYLIVKLACSDTKVNNIYGLFATTVSLLVPLLPILFSYTKILKICLSGSKQTRQKAVSTCTPHLVSLLNFAFGAFFEILQTRLDMTDVPNVLRIIFSLYFTILQPLLNPIMYGMQMSKIRKTYKYAFCRFLVTGHRDPL
>LOCXPOR48.339.HIT1.OR.2R.329.7tm_4.exons1.CM022453.1.Siniperca_chuatsi
MCYNCLINQKGIMINSTQVSYITLGAYFDSGPIKYLFFMILISLYTFIISANVLLIVIICMNRSLHEPMYLFLCSLFVNELYGSTGLFPFLLVQILSDVHTVSAPFCFLQIFCLYTYASVEFFNLAIMSYDRYLAVCYPLQYNTRMTFNKVATLIALTWLYPSLVVVVMTSLSASLQLCGNVIHKVYCDNYSVVKLACYDTSVNNIYGFIATCFLVFGPVILILYTYIKILKVCFSGSRQTRQKAVSTCTPHLASLLNFSFGASFEILQSRFNMNSVPNMLRIFLSLYWLTCQPLFNPVMYGLKISKIRTVCRSLFCWKALSIQKICVA
>LOCXPOR48.340.HIT1.OR.2R.329.7tm_4.exons1.CM022453.1.Siniperca_chuatsi
MCYNCLINQKGIMINSTQVSYITLGAYFDSGPIKYLFFMILISLYTFIISANVLLIVIICMNRSLHEPMYLFLCSLFVNELYGSTGLFPFLLVQLLSDVHTISAPFCFLQIFCLYTYGSVEFFNLAIMSYDRYLAVCYPLQYNTLMTFNKVATLIALTWLYPSLVVVVLTSLSASLQLCGNVIHKVYCDNYSVVKLACYDTSVNNIYGFIATCFLIFGPVILILYTYIKILKVCFSGSRQTRQKAVSTCTPHLASLLNFSFGSCFEILQSRFNMNSVPNMLRIFLSLYWLTCQPLFNPVMYGLKMSKIRTVCRSLFCWKALNIQKICVA
>LOCXPOR50.341.HIT1.OR.2R.308.7tm_4.exons1.CM022453.1.Siniperca_chuatsi
MANSTSSTLSYFILAAYMYVGSLKYLYFMITALLYIVIIIANTSLIVVICMNRSLHEPVYLFLCSLFVNELYGSTGLFPFLLVQILSDVHIISAPFCFLQIFCVYSYGNIEFLNLAIMAYDRYLAICYPLQYNTCMTTKKVATLIGVTWLFPFLAIVVLISLSAPLQLCGNVINKVFCGNYSVVKLACYDTRVNNIYGLIYTVISIIIPLILILYTYIKILKVCFSGSKQTRQKAVSTCTPHLASLLNFSFGSCFEILQSRFNMNSVPNILRIFLSLYWLTCQPLFNPALYGLKMSKIRNICKRLLCG
>LOCXPOR51.344.HIT1.OR.2R.309.7tm_4.exons1.CM022453.1.Siniperca_chuatsi
MVNSTQVSYFALVAYFDTGVFKYFYFMIVMSLYILTVCANVLLIVVICMNRSLHEPMYLFLCSLFVNELYGSTGLFPLLLVQILSKVHTVSASFCFLQIFCVHCYAHVQFFTLAVMSYDRYLAICYPLQYNTRMTSSKVAILTVFVWLYSVLTTVVIMSLSVPLQLCGNTIQKVYCDNYSIVKLACSDTTVNNIYGIVYMFTVIFALLILILYTYIKILKVCFSGSKQTRQKAVSTCTPHLASLLNFSFGAFFEIVQSRFNMSSLPIMLRIFLSLYWLTCQPLFTPVLYGLNMSKIRIICKSLAFGKMM
>LOCXPOR52.347.HIT1.OR.2R.309.7tm_4.exons1.CM022453.1.Siniperca_chuatsi
MVNSTQVSYFALVAYFDTGVFKYFYFMIVMSLYILTVCANVLLIVVICMNRSLHEPMYLFLCSLFVNELYGSTGLFPLLLVQILSKVHTISASFCFLQIFCVHCYGSVQYFTLAVMSYDRYLAICYPLQYNTRMTSSKVAILTVFVWLYSVLTTVVIMSLSVPLQLCGNTIQKVYCDNYSIVKLACSDTTVNNIYGIVYMFTVIFALLILILYTYIKILKVCFSGSKQTRQKAVSTCTPHLASLLNFSFGAFFEIVQSRFNMSSLPIMLRIFLSLYWLTCQPLFTPVLYGLNMSKIRIICKSLAFGKMM
>LOCXPOR53.349.HIT1.OR.2R.308.7tm_4.exons1.CM022453.1.Siniperca_chuatsi
MINSTQVSYFTLAAYFETGLFKYLYLMVIMSLYMLIVCANVLLIMVICMNRSLHEPMYIFLCSLFVNELYGSTGLFPFLLVQILSDVHTVSAPFCFLQIFCLFSYGGVEYLNLAIMAYDRYLAICCPLQYNTQMTSKKITMLIAVTWFYPLLLSLVMISLSNSLQLCGTTIKKVYCDNYSIVKMACSDITINNIYGLFVTSISIFCPLILIFYTYVKILKICFSGSKQTRQKAVSTCTPHLASLLNFSFGACFEILQSRFNMNYLPNISRIVLSLYWLTCQPLFNPLLYGLNMSKIRILCKSLVFAEM
>LOCXPOR54.351.HIT1.OR.2R.308.7tm_4.exons1.CM022453.1.Siniperca_chuatsi
MINSTQVSYFTLAAYFETGLFKYLYLMVIMSLYMLIVCANVLLIVVICMNRSLHEPMYLFLCSLFVNELYGSTGLFPFLLVQILSDVHTVSAPFCFLQIFCLYTYGSVEFFNLAIMSYDRYLAICCPLQYNTQMTSKKIAMLIAVTWFCSFLLSLVMISLSNSLQLCGTTIKKVYCDNYSIVKMACSDITINNIYGLFITSISIFCPLILIFYTYIKILKVCFSGSKQTRQKAVSTCTPHLASLLNFSFGTCFEILQSRFNMNNLPNILRIVLSLYWLMCQPLFNPLLYGLNMSKIRILCKSLVFAEM
>LOCXPOR52.352.HIT1.OR.2R.309.7tm_4.exons1.CM022453.1.Siniperca_chuatsi
MVNSTQVSYFALVAYFDTGVFKYFYFMIVMSLYILTVCANVLLIVVICMNRSLHEPMYLFLCSLFVNELYGSTGLFPLLLVQILSKVHTISASFCFLQIFCVHCYGSVQYFTLAVMSYDRYLAICYPLQYNTRMTSSKVAILTVFVWLYSVLTTVVIMSLSVPLQLCGNTIQKVYCDNYSIVKLACSDTTVNNIYGIVYMFTVIFALLILILYTYIKILKVCFSGSKQTRQKAVSTCTPHLASLLNFSFGAFFEIVQSRFNMSSLPIMLRIFLSLYWLTCQPLFTPVLYGLNMSKIRIICKSLAFGKMM
>LOCXPOR56.353.HIT1.OR.2R.317.7tm_4.exons1.CM022463.1.Siniperca_chuatsi
MKSNNSMNPLYFQFTLFGDSGPLRYLFFCLCLLIYMTIISANVLIILTVCLEKTLHQPMYMFISFLSLNSLYGSAGFFPRFLMDILSDTHLISRASCFIQMYVIYSYASYEMTILSIMAYDRFVAICQPLHYHSKMTLSMVRHLLIFAVLYPAVALSFCLYLTVRLPLCGNKLHRLFCSNWPVVQLSCVDTTLNNIVGQFVTTTTVFIPLFFVLYTYLRILLVCRRSSSEFRGKALQTCLPHMVTFVTYSFSVFCDVSLTRLEADKINPVITVVLSLEYLIIPPINNPLVYGLNLPQIKGVIFRFLKIHKMVPAVKI
>LOCXPOR57.355.HIT1.OR.2R.317.7tm_4.exons1.CM022463.1.Siniperca_chuatsi
MKSNNSLNPLYFQFTLFGDSGPLRYLFFCLCLLIYMTIISANVLIILTVCLEQTLHQPMYMFISFLSLNSLYGSAGFFPRFLMDILCDTHLISRASCFIQIYVIYTYASYELTILGIMAYDRFVAICQPLHYHSKMTFRMVRHLLFFAVLYPAVALGVSLYLTVRLPLCGNKLHRLFCSNWPVVQLSCVDTTLNNIVGQFVATTTIFIPLFFVLYTYLRILLVCRRSSSEFRGKALQTCLPHMVTFVTYSFSVFCELSLTRFEADKINPVITVVLSLEYLIFPPINNPLVYGLNLPQIKGVIFRFLKIHKMVPAVKI
>LOCXPOR58.356.HIT1.OR.2R.317.7tm_4.exons1.CM022463.1.Siniperca_chuatsi
MKSNNSLNPLYFQFTLFGDSVPLRYLFFCLCLLIYMTIISANVLIILTVCLEKTLHQPMYMFISFLSLNSLYGSVGFFPRFLMDILSDTHLISRASCFIQMYVIYSYASYELTILGIMAYDRFVAICQPLHYHSKMTLSMVRHLLIFAVLYPAVALSFSLYLTVRLPLCGNKLHRVFCSNLPVVQLSCVDTTLNNIVGQFVMITNIFMPLFFILYTYLRILLVCRRSSSEFRGKALQTCLPHMVTFVTYSFSLVCELSLTRFEADKINPVITVVLSLEYLIFPPINNPLVYGLNLPQIKGVIFRFLKIHKMVPAVKI
>LOCXPOR59.357.HIT1.OR.2R.317.7tm_4.exons1.CM022463.1.Siniperca_chuatsi
MKSNNSLNPLYFQFTLFGDSGPLRYLFFCLCLLIYMTIISANVLIILTVCLEKTLHQPMYMFISFLSLNSLYGSAGFFPRFLMDILSDTHLISRASCFIQMYVIYTYASYELTILGIMAYDRFVAICQPLHYHSKMTLSMVRHLLIFAVLYPAVALGFCLYLTVRLPLCGNKLHRVFCSNWPVVQLSCVDTTLNNIVGPFVVITNIFMPLFFILYTYLRILLVCRRSSSEFRGKALQTCLPHMVTFVTYSFSLVCELSLTRFEADKMNQIIIVVLSLEYLIIPPINNPLVYGLNLPQIKGVIFRFLKIHKMVPAVKI
>LOCXPOR60.358.HIT1.OR.2R.316.7tm_4.exons1.CM022463.1.Siniperca_chuatsi
MKSNNSLNPLYFQLTLFGDSGPLRYLFFCLCLLIYMTIISANVLIILTVCLEKTLHQPMYMFISFLSLNSLYGSAGFFPRFLMDILSDTHLISRASCFIQMYVIYTYASYELTILGIMAYDRFVAICQPLHYHSKMTFRMVRHLLIFAVLYPAVALGFCVYLTVRLPLCGNKLHRLFCSNWPVVQLSCVDTTLNNIVGQFVTTTTIFIPLFFVLYTYLRILLVCRRSSSEFRGKALQTCLPHMVTFVTYSFSVFCELSLTRFEADKINPVITVLSLEYLIIPPINNPLVYGLNLPQIKGVIFRFLKIHKMVPAVKI
>LOCXPOR61.360.HIT1.OR.2R.316.7tm_4.exons1.CM022463.1.Siniperca_chuatsi
MKSNNSLNPLYFQFTLFGDSGPLRYLFFCLCLFIYITIISANVLIILTVCLEKTLHQPMYMFISFLSLNSLYGSAGFFPRFLMDILSDTHLISRASCFIQIYVIYSYASYELTILGIMAYDRFVAICQPLHYHSKMTFRMVRHLLIFAVLYPAVALGFCLYLTVRLPLCGNKLQRIFCSNWPVVQLSCVDTTLNNIVGPFVMITNTLMPLFFILYTYLRILLVCRRSSSEFRGKALQTCLPHMVTFVTYSFSLVCELSLTRLEADKMNPIITVLSLEYLIIPPINNPLVYGLNLPQIKGVIFRFLKIHKMVPAVKI
>LOCXPOR62.361.HIT1.OR.2R.308.7tm_4.exons1.CM022463.1.Siniperca_chuatsi
MDDELNVTYVTLGGHVEVDKYRYVYFVIMFTVYILIICSNSTIVYLIWIHQSLHEPMYIFIAALLLNSVLLSTAIYPKLLIDFLSEKQIISYSACLFQFHIFYSLGGSEFLLLAAMAYDRYVSICKPLQYPTIMNKTTVTIFLVFAWILPASQVAVPAGLSVNKKLCSFILKGFFCNNTVYKLQCVVSRAQIIHDMVILLNVALLPVLFILFTYTRILVISYRSCREVRKKAAQTCLPHLIVLINFSCLCAYDVITVQLESDFPKTVRLIMSLQIVMYHPLFNPVIYGLKMKHIYKHLRRLFCPAKMI
>LOCXPOR63.362.HIT1.OR.2R.308.7tm_4.exons1.CM022463.1.Siniperca_chuatsi
MDDELNVTYLTFGGHVEVDKYRYVYFVIMFTVYILILCSNSTIVYIIWIHHNLHEPMYIFIAALLLNSVLFSTAIYPKLLIDFLSEKQIISYSACLFQFHIFYSLGGSEFLLLAVMAYDRYVSICKPLQYATIMNKTTVNIFLVLAWLVPACQLAVPTALSATEKLCSFILKGVFCNNTVYKLQCLISRARLIRDMIILLNVALLPVLFILFTYTRIFIISYRSSREVRRKAAQTCLPHLIVLINFSCLCAYDVIIVGLESDFPKIVHLIMTLQIILYHPLFNPIMYGLKMKEIYKHLKRLFCPAKKN
>LOCXPOR64.363.HIT1.OR.2R.306.7tm_4.exons1.CM022463.1.Siniperca_chuatsi
MDNTLNVTFITLGGYVEVEKYRYVYFVIMFTAYILIICSNSTIVFIIMIHKSLHEPMYIFIAALLINSVLYSTAIYPKLLIDFLSEKQIISYSACLFQWFIFYSLVGSEFLLLAAMAYDRYVSICKPLQYPTIMRKTTVNLFLVLAWLVPACQLAVPIVLNANKKLCNFTLKGIICNSTVYKLHCVSSGVLNIYGLISLVNLALFPVLFILFTYTRIFIISYRSCREVRIKAAQTCLPHLIVLINFSCLTAYDVLLLRLETDFPQTVRLIMTLQIVMYHPLFNPIMYGLKMKEIYKHLKRLFCKMV
>LOCXPOR65.364.HIT1.OR.2R.306.7tm_4.exons1.CM022463.1.Siniperca_chuatsi
MDNTLNVTFITLGGYVEVEKYRYVYFVIMFTAYILIICSNSTIVFIIMIHKSLHEPMYIFIAALLINSVLFSTAIYPKLLIDFLSEKQIISYSACLFQWFIYYSLAGSEFLLLAAMAYDRYVSICKPLQYPTIMRKTTVNLFLVLAWLVPDCQLAVPIVLNANKKLCNFTLKGIICNSTVYKLHCVSSGVLNIYGLIVFVNLALLPVLFILFTYTRIFIISYRSCREVRRKAAQTCLPHLIVLINFSCLTAYDVLLLRLETDFPQTVRLIMTLQIVMYHPLFNPIMYGLKMKEIYKHLKRLFCKMV
>LOCXPOR66.365.HIT1.OR.2R.308.7tm_4.exons1.CM022463.1.Siniperca_chuatsi
MDDELNATFITLGGHVEVHRYRFLYFVIMFIVYILILCSNLTIICLIWIHRNLHEPMYIFIAALLLNSVLYSTTIYPKLLIDFLSDKQIISYSACLFQCFLYYTLNGSEFLLLAAMAYDRYVSICKPLQYATIMRKTTVNILLIFAWLLPACQIAVPVASSANSKLCNFTLKGIFCNNSIYKLHCVSSRALSVYGVIVLLNVTLFPALFILFTYTRIFIITYQSCREVRIKAAQTCFPHLLILVNFSCLVTYDVIIVKLESDFPKTARFVMTLQVVLYHPLLNPVIYGLKMKEISKQIKRLFCQDKLN
>LOCXPOR67.366.HIT1.OR.2R.308.7tm_4.exons1.CM022463.1.Siniperca_chuatsi
MDDELNATFITLGGHVEVHRYRFLYFVIMFIVYILILCSNLTIICLIWIHRNLHEPMYIFIAALLLNSVLYSTTIYPKLLIDFLSDKQIISYSACVFQCFLYYTLNGSEVLLLAAMAYDRYVSICKPLQYATIMRKTTVNILLIFAWLLPACQIAVPVAVGINIKLCNFTLKGIFCNNSIYKLHCATSKALSVYGVIVLLNVTFFPALFILFTYTRIFIITYQSCREVRIKAAETCFPHLLVLVIFSCLFTYDVIIVKLESDFPKTAHFVMTLQVVLYHPLLNPVIYGLKMKEISKQIKRLFCQDKLN
>LOCXPOR68.367.HIT1.OR.2R.308.7tm_4.exons1.CM022463.1.Siniperca_chuatsi
MDDELNATFITLGGHVEVHRYRFLYFVIMFIVYILILCSNLTIICLIWIHRNLHEPMYIFIAALLLNSVLYSTTIYPKLLIDFLSDKQIISYSACLFQSFLYYSINGSEVLLLAAMAYDRYVSICKPLQYATIMRKTTVNILLIFAWLLPACQIAVPVASSANTKLCNFILKGIFCNNSIYKLHCVSSRALSVYGVIVLLNVTLFPALFILFTYTRIFIITYQSCREVRIKAAQTCFPHLLILVIFSCLFTYDVIIVKLESDFPKTARFVMTLQVVLYHPLLNPVIYGLKMKEISKQIKRLFCQDKLN
>LOCXPOR69.368.HIT1.OR.2R.308.7tm_4.exons1.CM022463.1.Siniperca_chuatsi
MDDELNATFITLGGHVEVHRYRFLYFVIMFIVYILILCSNLTIICLIWIHRNLHEPMYIFIAALLLNSVLYSTTIYPKLLIDFLSDKQIISYSACLFQCFLYYSLNGSEVLLLSAMAYDRYVSICKPLQYATIMRKTTVNILLVFAWLLPACQIAVPVASSANTKLCNYILKGIFCNNSIYKLHCVTSSALTAYGVFIFLNVTLFPALFILFTYTRIFIITYQSCREVRIKAAQTCFPHLLVLVIFSCLFTYDVIIVKLESDFPKTARFVMTLQVVLYHPLLNPVIYGLKMKEISKQIKKLFCQDKLN
>LOCXPOR70.369.HIT1.OR.2R.308.7tm_4.exons1.CM022463.1.Siniperca_chuatsi
MDDELNATFITLGGHVEVHRYRFLYFVIMFIVYILILCSNLTIICLIWIHRNLHEPMYIFIAALLLNSVLYSTTIYPKLLIDFLSDKQIISYSACVFQCFLYYTLNGSEVLLLSAMAYDRYVSICKPLQYATIMRKTTVNILLVFAWLLPACQIAVPVALGANTKLCNFILKGIFCNNSIYKLHCVSSKALSVYGVIVLLNVTLLPALFILFTYTRIFIITYQSCREVRIKAAQTCFPHLLILVNFSCLVTYDVIIVKLESDFPKTAHFVMTLQVVLYHPLLNPVIYGLKMKEISKQIKRLFCQDKLN
>LOCXPOR71.372.HIT1.OR.2R.308.7tm_4.exons1.CM022463.1.Siniperca_chuatsi
MDDELNATFITFGGHVEVHRYRFLYFVIMFIVYILILCSNLTIICLIWIHRNLHEPMYIFIAALLLNSVLYSTTIYPKLLIDFLSDKQIISYSACVFQCFLYYTLNGSEVLLLAAMAYDRYVSICKPLQYATIMRKTTVNILLIFAWLLPACQIAVPVAVGINIKLCNFTLKGIFCNNSIYKLHCATSKALSVYGVIVLLNVTFFPALFILFTYTRIFIITYQSCREVRIKAAETCFPHLLVLVIFSCLFTYDVIIVKLESDFPKTAHFVMTLQVVLYHPLLNPVIYGLKMKEISKQIKRLFCQDKLN
>LOCXPOR72.373.HIT1.OR.2R.308.7tm_4.exons1.CM022463.1.Siniperca_chuatsi
MDDELNATFITLGGHVEVHRYRFLYFVIMFIVYILILCSNLTIICLIWIHRNLHEPMYIFIAALLLNSVLYSTTIYPKLLIDFLSDKQIISYSACLFQSFLYYSLNGSEVLLLAAMAYDRYVSICKPLQYATIMRKTTVNILLIFAWLLPACQIAVPVASSANTKLCNFTLKGIFCNNSIYKLHCVSSRALSVYGVIVLLNVTLFPALFILFTYTRIFIITYQSCREVRIKAAQTCFPHLLILVIFSCLFTYDVIIVKLESDFPKTARFVMTLQVVLYHPLLNPVIYGLKMKEISKQIKRLFCQDKLN
>LOCXPOR73.374.HIT1.OR.2R.307.7tm_4.exons1.CM022463.1.Siniperca_chuatsi
MDAELNVTYITLGGYVEVQKYRYVYFVIMFTAYILIICCNSTIVCLIVIHRNLHEPMYIFIAALLLNSLLFSTAIYPKLLIDFLSEKQIISYSACLFQVFIFYSLGVSEFLLLAAMAYDRYVSICKPLQYATIMRKKTVSTLIVLAWLLPACHVAVPIVLNVKNKLCSFILKGIYCNNSTNHLYCVSSTALSVYGVVVLFNVALFPMVFILFTYTKILIISYRSCREVRKKAAQTCLPHLMVLINTSLLLTYDIIIIRLKSDFPTVRFVMTLQMIIYNPLFNPIMYGLKMKEISKHLKRLFNQIKVN
>LOCXPOR75.377.HIT1.OR.2R.289.7tm_4.exons1.CM022463.1.Siniperca_chuatsi
MDKLNVTYITLGGHVEVYTHRYVYFLIMFTVYILIICCNSTIVYLVWKHKNLHEPMYIFIAALLLNSALYSTAIYPKLLIDFLSEKQIISYSACLFQFFIFYFLGGSEFLLLAAMAYDRYVSICKPLQYPTIMRKTTVSIFLILAWLLPACHIAVLAILSAETKLCNFTLKGIFCNNAIYSLQCVRSSVITIYGVVAFVDLTILPVLFIIFTYTKILIISYRSCRKVRKKAAETCLPHLLVLISFSCLSAYDIFIARVESNFPKTARLIMMLQIFCIIHCSIRSYTGSK
>LOCXPOR74.378.HIT1.OR.2R.308.7tm_4.exons1.CM022463.1.Siniperca_chuatsi
MDAELNVTYITLGGYVEVQKYRYVYFVIMFTAYILIICCNSTIVSLIWIHRNLHEPMYIFIAALLLNSVLYSTAIYPKLLIDFLSEKQIISYSACVFQVFMFYFLGGSEFLLLATMAYDRYVSICKPLQYPTIMRKTTVSIFLFLAWLLPASHIAVLAILSAKTKLCNFTLKGIFCNNAIYSLQCVRSSVITIYGVVAFVDLAILPLLFIIFTYTKILIISYRSCREVRKKAAETCLPHLLVLISLSCLSAYDIFIARVESNFPKTARLVMMLQIILYHPLFNPLIYGFKMKEISKRLKRLFCTAKII
>LOCXPOR75.379.HIT1.OR.2R.307.7tm_4.exons1.CM022463.1.Siniperca_chuatsi
MDELNVTYITLGGHVEVNTHRYVYFVIMFTVYILIICCNSTIVYLVWKHKNLHEPMYIFIAALLLNSVLYSTAIYPKLLIDFLSEKQIISYSACLFQFFIFYSIGGSEFLLLAAMAYDRYVSICKPLQYATIMRKTTVSIFLVLAWLLPASHIAVPAILSAETKLCNFTLKGIFCNNAVYSLQCVRSSVITIYGWVGLLDLTVLPVLFIIFTYTKILIISYRSCREVRKKAAETCLPHLLVLISFSCLCAYDICIARVEYNFPETARLVMMLQVVLYNPLFNPLIYGFKMKEISKHLKRLFCTAKII
>LOCXPOR76.380.HIT1.OR.2R.307.7tm_4.exons1.CM022463.1.Siniperca_chuatsi
MDELNVTYITLGGHVEVNTHRYVYFVIMFTVYILIICCNSTIVYLVWKHKNLHEPMYIFIAALLLNSVLYSTAIYPKLLIDFLSEKQIISYSACLFQFFIFYSIGGSEFLLLAAMAYDRYVSICKPLQYATIMRKTTVSIFLVLAWLLPASHIAVPAILSAETKLCNFTLKGIFCNNAVYSLQCVRSSVITIYGWVGLLDLTVLPVLFIIFTYTKILIISYRSCREVRKKAAETCLPHLLVLISFSCLCAYDICIARVEYNFPETARLVMMLQVVLYNPLFNPLIYGFKMKEISKHLKRLFCTSKII
>LOCXPOR77.381.HIT1.OR.2R.306.7tm_4.exons1.CM022463.1.Siniperca_chuatsi
MDDKLNVTYITLVGYAEMGKYRYLFVFIMFTVYILNICFNFTIVSLIWIHKNLHEPMYVFIAALLLNSIVYNTAMYPKLLINFLSEQQIISYSACLLQCFVYYFLSASDFLLLSAMAYDRYVSICKPLQYPTIMRKTIVSIILGLAWLVPACQIAVPIILSANMKLCKLTLNAIFCNNSIYSLYCVSSRERSIFDVFALVNLALLPLLFIFFTYTRILIISYRSCREVRTKAAQTCLPHLIVLICFSCLCAYDVIIIQLDLESELHLIMTLQAFLYYPLFNPIIYGLKMKEISKHLKRLFCQTKVI
>LOCXPOR78.186.HIT1.OR.2R.308.7tm_4.exons1.CM022463.1.Siniperca_chuatsi
MGDELNVTYISLGGHVEMQKYKYLYFLIIFTVYILIICFNFTIVSLIWIHNNLHEPMYIFIAALLLNSAVFSTAMYPKLLIDFLSEKQIISYSACLFQFFIYYSLSGSEFLLLAAMAYDRYVSICKPLQYPNIMRKTTVSIFLVLAWLVPACQISVPAILSANMKLCKLTLNAIFCNNSIYSLHCVSSRALSIYGVVALLNIALLPVLFIIFTYTRILIISYRSCREVRTKAAQTCLPHLLVLISFSFLCAYDVIIVRLGSDFPKTVRLIMTLQAVLYHPLFNPIIYGLKMKEISKHLKRLFCQTKLI
>LOCXPOR79.187.HIT1.OR.2R.308.7tm_4.exons1.CM022463.1.Siniperca_chuatsi
MGDELNVTYISLGGHVEVQKYKYLYFWIIFTVYILIICFNFTIVSLIWIHNNLHEPMYIFIAALLLNSAVFSTAMYPKLLIDFLSEKQIISYSACLFQFFLYYSLGGSEFLLLSVMAYDRYVSICKPLQYPNIMRKTTVSIFLVLAWLVPACQIAVPAILSAETKLCKLTLNAIFCNNSIYSLHCVSSRALSIFGVVALLNIALLPVLFIIFTYTRILIISYRSCREVRTKAAQTCLPHLLVLISFSFLCAYDVIIVRLGSDFPKTVRLIMTLQAVLYHPLFNPIIYGLKMKEISKHLKRLFCQTKLI
>LOCXPOR80.188.HIT1.OR.2R.308.7tm_4.exons1.CM022463.1.Siniperca_chuatsi
MDDELNVTYITLGGHVEVNTYRYLYFLIMFTVYILIICCNSTIVYLVWKHKNLHEPMYIFIAALLLNSVVVCTAMYPKLLIDFLSEKQIISYSACLFQFFIYYSIGSSEFLLLAAMAYDRYVSICKPLQYATIMRKTTVSIFLFLAWLLPACHIAVPAILSAKTKLCNFTLKGIFCNNAIYSLQCVRSSVITIYGVVGLLDLAILPLLFIIFTYTKILIISYRSCREFRKKAAETCLPHLLVLISFSCLSAYDIFIARVESNFPETARLVMMLQIVVYHPLLNPLIYGFKMKEISKHLKRLFCTSKII
>LOCXPOR81.189.HIT1.OR.2R.308.7tm_4.exons1.CM022463.1.Siniperca_chuatsi
MDDELNVTYITLGGHVEVNTYRYLYFLIMFTAYILIICCNSTIVYLVWKHKNLHEPMYIFIAALLLNSVVVSTDMYPKLLIDFLSEKQMISYSACLFQFFIYYSLGGSEFLLLAAMAYDRYVSICKPLQYPTIMRKNTVSIFLVLAWLLPASHIAVPAILSAETKLCNFILKGIFCNNAIYSLHCVRSSVITIYGVVALLDLAILPVLFIIFTYTKILFISYRSCREFRKKAAETCLPHLLVLISFSCLSAYDIFIARVESNFPETARLVMMLVKIVYHHLLNPLIYGFKMKEISKHLKRLFCTSKII
>LOCXPOR82.191.HIT1.OR.2R.308.7tm_4.exons1.CM022463.1.Siniperca_chuatsi
MDDELNVTYITLGGYVEVNTYRYLYFVIMFTVYILIICCNSTIVYLVWKHRNLHEPMYIFIAALLLNSVVVCTAMYPKLLIDFLSEKQIISYSACLFQFFIYYSIGSSEFLLLAAMAYDRYVSICKPLQYPTIMRKNTVSIFLVLAWLLPASHIAVPAILSAKTKLCNFTLKGIFCNNAIYSLQCVRSSVITIYGVVGLLDLAILPLLFIIFTYTKILIISYQSCREFRKKAAETCLPHLLVLISFSCLSAYDIFIARVESNFPETARLVMMLQIVVYHHLLNPLIYGFKMKEICKHLKRLFCTSKII
>LOCXPOR83.192.HIT1.OR.2R.309.7tm_4.exons1.CM022463.1.Siniperca_chuatsi
MDEESNVTYITLSGYVEVEKYRYVYFVIMFTVYILIICCNSTIVCLIVIHRNLHEPMYIFIAALLINSVLYSTAIYPKLLIDFLSEKQIISHSVCHLQFFSFYTLGGSEFLLLAAMAYDRYVSICKPLQYPTIMRKTTVSIFLVLAWLVPACQVAGSTTLSANRKICNFTLKGIFCNNSIYKLHCVSSRALSAYGVIILLNIVFFPMLYIFFTYTKIFIISYRSCREVRTKAAQTCLPHLLVLINFSLLCTYDIIILRLESDIPKTAHLIMTLQVVLYHPLFNPIIYGLKMKEISKHLKRLFCKVNQVK
>LOCXPOR84.193.HIT1.OR.2R.309.7tm_4.exons1.CM022463.1.Siniperca_chuatsi
MDEESNVTYITLSGYVEVEKYRYVYFVIMFTVYILIICCNSTIVCLIVIHRNLHEPMYIFIAALLINSVLYSTAIYPKLLIDFLSEKQIISHSVCHLQYFSFYTLGGSEFLLLAAMAYDRYVSICKPLQYPTIMRKTTVSIFLVLAWLVPACQVAGSTTLSANRKICNFTLKGIFCNNSIYKLHCVSSRALSVYGVIVLLNIVFFPMLYIFFTYTKIFIISYRSCREVRTKAAQTCLPHLLVLINFSLLCTYDIIILRLESDIPKTARLIMTLQVVLYHPLFNPIIYGLKMKEISKHLKRLFYQVNQVK
>LOCXPOR85.194.HIT1.OR.2R.304.7tm_4.exons1.CM022463.1.Siniperca_chuatsi
NVSAVRVFTLSAFSETLHHRGTIFSLTLLCYCVILFLNVSLVMTIVLDEKFHEPMYILICVSCINGLYGTAGFYPKFLVDLLSSSQAVSYGGCLCQAFVMYSFVCSDTSILAVMAYDRYLAICRPLRYHSVMTRKRLAQLVFLSWLTPFCIFSINILLTVRLTFCGADIQRLFCVNWLIVKLACPNMDTFVNNAFAFTTLSIYICHWFFIVWTYIYLVKTCVQSKEDRAKFVQTSLPQLISLVTFFVIVVSDLMHMRYASKELPQSFQNFVAIAVLFVPPVMNPLLYGFKLTKIRSRILVLLHV
>LOCXPOR86.195.HIT1.OR.2R.307.7tm_4.exons1.CM022463.1.Siniperca_chuatsi
FVFSMYGNMGHLKYLYFILAMLFYISVIFANTVLIAIIFVDRNLHEPMYLFLCSLFVNEIYGSTSLLPCLMAQILSETHEISAFYCFLQIFNIHTYVAIEFGTLTIMAYDRYICICKPLHYNAIITKRIVQKVILVIWIVSFVEVGVLLSFTIRLKRCGTVINKVFCAHHLVVELSCSSDRTVSLIHDLVFGLIFTVAAPVSYISFTYVKIFAVCLKASKETKTKAYETCTPHLVSLISFVFACFYSLISQRFNMFSVPYPLCVILSMYVVIIQPLQNPIMYGLKLSKIRHACKNLLTLKTSQLYIF
>LOCXPOR87.197.HIT1.OR.2R.305.7tm_4.exons1.CM022463.1.Siniperca_chuatsi
FVFSMYGNMGHLKYLYFILAMLFYISVIFANTVLIVIIYVDRNLHEPMYLFLCSLFVNEIYGSTSLLPCLMAQILSETHEISAFYCFLQIFNIHTYVGIEFGTLTIMAYDRYVSICKPLHYNAIITKRKVQIVIVVIWTVYFIEVGVLLSFTIRLKRCGTVINKVWCENYLVVQLSCSPDRTMSYLPDLVFGLICSVAAPLSFISFTYVKIFAVCLKASKETKKRALETCTPHFVSLISLVFSCFYNLVSQRFDMTLVPLELHVILSMYAAIIQPLLNPVTYGLKLSKIRHAFIKFVTLKTLQLY
>LOCXPOR88.198.HIT1.OR.2R.305.7tm_4.exons1.CM022463.1.Siniperca_chuatsi
MDNVSLVRIFTLSGINETMNNRIAIFSITLLYYCVILFLNISLIMIIIIDENLHEPMYILLCSFCINGLYGTTGFYPKFLIDVLSSSQEISYEGCLLQAFIMYSFACCDLSILAVMAYDRYLAICRPLHYHSFMTKRRLSQLVCFSWLTPFCIFSISILLTSSMKLCGSKIQKLFCVNWIIVKLACSDTDTVSSNIISYATIFIYVSHGFFIIWTYMHLIRTCVRSKDDRVKFMQTCVPHLVSLITFLVVIVFDLMYMRFGSTDLPQSLQNFIAIEFLLIPPVMNPLIYGFKMTKIRNRILGLLR
>LOCXPOR89.199.HIT1.OR.2R.309.7tm_4.exons1.CM022463.1.Siniperca_chuatsi
MDNVSLVRIFTLSGINETMNNRIAIFSVTLLYYCVILLLNISLIMIIIIDENLHEPMYILLCSFCINGLYGTTGFYPKFLIDVLSSSQEISYEGCLLQAFIVHSFACCDLSILAVMAYDRYLAICRPLHYHSFMTKRRLSQLVCFSWLTPFCIVSINIVLTSRLKLCGTNIQKLFCVNWIIVKFACSDTDTVSSNIISYATIFIYVSHGFFIIWTYMHLIRTCVRSKDDRVKFMQTCVPHLVSLITFLVVIVFDLMYMRFGSTDLPQSLQNFIAIEFLLIPPVMNPLIYGFKMTKIRNRILGLVYVERK
>LOCXPOR90.200.HIT1.OR.2R.309.7tm_4.exons1.CM022463.1.Siniperca_chuatsi
MDNVSLVRIFTLSGINETMNNRIAIFSITLLYYCVILFLNISLMMIIIIDENLHEPMYILLCSFCINGLYGTTGFYPKFLIDVLSSSQEISYEGCLLQAFIVHSFICCDLSILAVMAYDRYLAICRPLHYHSFMTNRRLSQLVCFSWLTPFCIFSINIVLTSRLKLCGTNIRRLFCANWIIVKLACPETDTSSNNVAAYIVIFMYLSHGFFIIWTYMHLIRTCVRSKDDRAKFMQTCVPHLTSLVTFVVAVLFDLMYMRFGSTDLPQSLQNFIAIEFLLIPPVMNPLIYGFKMTKIRNRILGLVYVERK
>LOCXPOR91.201.HIT1.OR.2R.309.7tm_4.exons1.CM022463.1.Siniperca_chuatsi
MDNVSLVRIFTLSGINETMNNSIAIFSITLLYYCVILLLNISLIMIIIIDENLHEPMYILLCSFCINGLYGTTGFYPKFLIDVLSSSQEISYEGCLLQAFIVHSFVCCDLSILAVMAYDRYLAICRPLHYHSFMTKRRLSQLVCFSWLTPFCIVSINIVLTSRLKLCGTNIRRLFCANWIIVKLACPETDTSSNNVAAYIVIFMYLSHGFFIIWTYMHLIRTCVRSKDDRVKFMQTCVPHLTSLVTFVVAVLFDLMYMRFGSTDLPQSLQNFIAIEFLLIPPVMNPLIYGFKMTKIRNRILGLVYVERK
>LOCXPOR92.202.HIT1.OR.2R.309.7tm_4.exons1.CM022463.1.Siniperca_chuatsi
MDNVSLVRIFTLSGINETMNNRIAIFSVTLLYYCVILLLNISLIMIIIIDENLHEPMYILLCSFCINGLYGTTGFYPKFLIDVLSSSQEISYEGCLLQAFIVHSFVCCDLSILAVMAYDRYLAICRPLHYHSFMTKRRLSQLVCFSWLTPFCIFSINIVLTSRLKLCGTNIRRLFCANWIIVKLACPETDTSSNSVVAYIGIFMYLSHGFFIIWTYMHLIRTCVRSKDDRVKFMQTCVPHLTSLVTFVVAVLFDLMYMRFGSTDLPQSLQNFIAIEFLLIPPVMNPLIYGFKMTKIRNRILGLVYVERK
>LOCXPOR90.203.HIT1.OR.2R.309.7tm_4.exons1.CM022463.1.Siniperca_chuatsi
MDNVSLVRIFTLSGINETMNNRIAIFSITLLYYCVILFLNISLMMIIIIDENLHEPMYILLCSFCINGLYGTTGFYPKFLIDVLSSSQEISYEGCLLQAFIVHSFICCDLSILAVMAYDRYLAICRPLHYHSFMTNRRLSQLVCFSWLTPFCIFSINIVLTSRLKLCGTNIRRLFCANWIIVKLACPETDTSSNNVAAYIVIFMYLSHGFFIIWTYMHLIRTCVRSKDDRAKFMQTCVPHLTSLVTFVVAVLFDLMYMRFGSTDLPQSLQNFIAIEFLLIPPVMNPLIYGFKMTKIRNRILGLVYVERK
>LOCXPOR92.204.HIT1.OR.2R.309.7tm_4.exons1.CM022463.1.Siniperca_chuatsi
MDNVSLVRIFTLSGINETMNNRIAIFSVTLLYYCVILLLNISLIMIIIIDENLHEPMYILLCSFCINGLYGTTGFYPKFLIDVLSSSQEISYEGCLLQAFIVHSFVCCDLSILAVMAYDRYLAICRPLHYHSFMTKRRLSQLVCFSWLTPFCIFSINIVLTSRLKLCGTNIRRLFCANWIIVKLACPETDTSSNSVVAYIGIFMYLSHGFFIIWTYMHLIRTCVRSKDDRVKFMQTCVPHLTSLVTFVVAVLFDLMYMRFGSTDLPQSLQNFIAIEFLLIPPVMNPLIYGFKMTKIRNRILGLVYVERK
>LOCXPOR95.205.HIT1.OR.2R.302.7tm_4.exons1.CM022463.1.Siniperca_chuatsi
MDNVSVLTSFILSGLNYTVQHRIILFALTLLHYLIVWIVNVVLIITIIVDRKLHEPMYIFLCNLSINGLYGTAGFYPKFLMDLLSPSHVISYAGCLLQSFVIHSSSGSDLSILAVMAYDRYVAICQPLMYHSVMTTQRISLLVAFSWLLPLFCMFSNTMTIFQLKLCGSHIPKLYCSNVLIGKLACSTSIANTSIAYFNIAIYIVHFFFLIWSYMYLVRSCQRSKQSRKKFMQTCVPHLVSLFNFSFAVLFDLMYTRFGSRMLSQSLQNFMAIEFLLIPPVMNPLVYGLKLTKIRNRILGFI
>LOCXPOR96.206.HIT1.OR.2R.310.7tm_4.exons1.CM022463.1.Siniperca_chuatsi
MDNETVMTMFTLSGLSGTTNHRVILFALTLLCYCVIWLVNMTIIVTIIVDKSLHEPMYIFLCNLCLNGLYGTAGFYPKFLKDLLSTTHVISYAGCLLQGFVIHSSACAEFSLLALMAYDRYVAICRPLVYHSVMTKQRVCVFVFFAWLVPFYLLFMSTVTTSTSRLCGSHIPKIYCVNWLISNLACSASIAKIVIPAFNYTFYIGHVIFVVWSYIYLIRTCLTSKENKSKFMQTCVPHLFSLTTVVVSLLFDLLYMRFGSEEISQSVQNFIAMEFLLIPPIINPLIYGLKLTQIRNRILIFLCGKSSVFR
>LOCXPOR96.208.HIT1.OR.2R.310.7tm_4.exons1.CM022463.1.Siniperca_chuatsi
MDNETVMTMFTLSGLSGTTNHRVILFALTLLCYCVIWLVNMTIIVTIIVDKSLHEPMYIFLCNLCLNGLYGTAGFYPKFLKDLLSTTHVISYAGCLLQGFVIHSSACAEFSLLALMAYDRYVAICRPLVYHSVMTKQRVCVFVFFAWLVPFYLLFMSTVTTSTSRLCGSHIPKIYCVNWLISNLACSASIAKIVIPAFNYTFYIGHVIFVVWSYIYLIRTCLTSKENKSKFMQTCVPHLFSLTTVVVSLLFDLLYMRFGSEEISQSVQNFIAMEFLLIPPIINPLIYGLKLTQIRNRILIFLCGKSSVFR
>LOCXPOR98.209.HIT1.OR.2R.311.7tm_4.exons1.CM022463.1.Siniperca_chuatsi
MENDTIMFQFNLTMYVNIGSYRYPAFVLCFLLFAIIVSANLVIILVISRERTLHEPMYIFIAFLSVNSLYGSSGFFPRFLMDLLSDSHLISRPACFTQIYIIYTYAFHEMTILSIMAYDRYVAVCDPLHYHSKVTPKRVCRLAAFAWIFPTFSIALCLYLAVRLPLCGNKILKVYCAIWNIAKLSCVTTVINNIVGLLVTTITIILPLIYVLYTYFRIMLVCRRSSSEFKSKVFQTCLPHTISFVSYSITVFCDIALSRFNVEKLNPFFAVILSLEFVMIPPLLNPLLYGLKLPEIRRHIFKTLPCLKTRS
>LOCXPOR99.210.HIT1.OR.2R.311.7tm_4.exons1.CM022463.1.Siniperca_chuatsi
MENDTIMFQFNLTMYVNIGSYHYPAFVLCFLLFAIIVSANLVIILVISRERTLHEPMYIFIAFLSVNSLYGSSGFFPRFLMDLLSDSHLISRPACFTQIYIIYTYASYEMTILSIMAYDRYVAVCDPLHYHSKVTPKRVCRLAAFAWICPAFSIALCLYLAVRLPLCGNKILKVYCAIWNIAKLSCVTTVINNIVGLLVTTITIILPLIYVLYTYFRIMLVCRRSSSEFKSKVFQTCLPHTISFVSYSITVFCDIALSRFNVEKLNPFFAVILSLEFVMIPPLLNPLLYGLKLPEIRRHIFKTLPCLKTRS
>LOCXPOR100.211.HIT1.OR.2R.305.7tm_4.exons1.CM022463.1.Siniperca_chuatsi
MENSTVSFYFNLTMFVNIGHYRYPAFVFCLLLYSFIVSANLVIILVISRERTLHEPMYMFIALLSVNALYGSSGFFPRFLMDLLSDSHLISRPACFTQIYIIYTYASYEVTILSIMAYDRYVAVCHPLHYHRKMTSKTVLKLAALAWSFPAFGLMALIFLSARLPLCDNEIQKVFCANWNVVKLSCVNTYVNNIYGLLLTITTVFFPFFYVLYTYLQIVVVCWKSSAEFKGKVLQSCLPHIVSFVIYSITGFCDIALSRYNLEEINPFVAVILSLEFVIIPPVLNPLMYGLKLPEIRRHILRMLK
>LOCXPOR101.212.HIT1.OR.2R.322.7tm_4.exons1.CM022463.1.Siniperca_chuatsi
MENNTLSFYFNLTMFMNIGHYRYLAFVFCLLLYGFIVSANLAMILIILQENTLHEPMYIFIAFLSVNSLYGSSGFFPRFLMDLLSDSHLISRPACFTQIYIIYTYASYEVTILSIMAYDRYVAVCHPLHYHRKMTSKTVYTLAFFAWVYPTCNLTVSINMVVRLPLCGNNVQKIYCASWNIVKLSCVTTAVNNIVAMSSAITTAFLPFGFILYTYLRIVVACWKKSSEVRGKVLQNCLPHVVSFVIYSITSFCDTALSRQNLDEINPFVAVILSLEFVIIPPVLNPLVYGLKLPEIRRHIFRILCLKPQTKNNSCANITSLH
>LOCXPOR102.213.HIT1.OR.2R.311.7tm_4.exons1.CM022463.1.Siniperca_chuatsi
MNNSSSILLFSLSGFSATVNYRVTLFSLTLLCYCAIFVVNVSLILTIILDQNLHEPMYICLCNLCINGLYGTAGFYPKFASDLFSDIHVISYAGCLLQIYVIYSYAMVDTSVLALMAYDRYVAICRPLEYHSVMSVRRTAVLVGLSWLVPLCIEVLMVSMASELKLCGSHIQKLYCDWSIIELACGSTAANDIVGLIVTSFYCGHVLFIVCSYMQLVKSALKSREGRRKFTQTCVPHLLCLLNVTAALLFNIMYARYGSTSVPQSVKNFMAIQFLIIPPVLSPIIYGLILTKIRSRMMMCMMAGQRFKLRL
>LOCXPOR103.214.HIT1.OR.2R.310.7tm_4.exons1.CM022463.1.Siniperca_chuatsi
MINATILSAFSLSGLNDITAKHRVALFSVTLLCYSVIFLVNGALIVTIILEEKLHEPMYIFLCNLCINSLYGTAGFYPKFLFDLLSNTHVISYAGCLLQVFVIYSYVATDFSFLALMAYDRYVAICRPLEYHSVMTKHRVVLLVCFSRLVPFLCQTIVMIMTSKLELCGSHIEKLYCENWSILKLSCNSITTNNIVGFVIIFFYFGHDLFIVCSYVQLVKSALKSGEGRRKFMQTCVPHLLCLLNVTVALLFDLMYARYGSSSVSQSVKNFMAIQFLVIPPILNPIIYGLKLTQVRNSFLSLCTDNKQGL
>LOCXPOR104.215.HIT1.OR.2R.312.7tm_4.exons1.CM022463.1.Siniperca_chuatsi
MNNSSSILLFSLSGFSATVNYRVTLFSLTLLCYCAIFVVNVSLILTIILDQNLHEPMYICLCNLCISGLYGTAGFYPKFATDLFYNIHVISYAGCLLQIYVIYSYAMVDTSVLALMAYDRYVAICRPLEYHSVMSVRRTAVLVGLSWLVPLCAEALMVSMASELKLCGSHIQKLYCDWSIIELACSSNGAIDIAGLTVTSFYCGHVLFIVCSYMQLVKSALKSREGRRKFTQTCVPHLLCLLNVTAALLFDIIYSRYGSTSVPQSVKNFMAIQFLIIPPVLSPIIYGLILTKIRSRMISLCMMAGQRFKLRL
>LOCXPOR105.216.HIT1.OR.2R.306.7tm_4.exons1.CM022466.1.Siniperca_chuatsi
MTNFSEVTSFHLSDYNGMENLKPMYFCIFLIIYITIVAENVVLIGVVYHEKTLHEPMYLLLCNLAVNGLYGSTALLPAVLSNILSHSYEISLPFCQTQIYALHTFAIIEFTILAAMSYDRYVAICHPLLYHEMMSQRVVKLIVFTWLYPMLAFLIVFIFTLQLRFCNRTIEKVYCFNYMLVKLACTDSSIVNIVGLLSVALYTLPQLIMICYSYAHILRICVLSFSKSKIKALRTCTPHLLSIMNYSIGCFFEIVQSRFNISHLSYQTKLFLSLYFLIFPPILNPIIYGLSIQVIRVQLFRLFSRK
>LOCXPOR106.217.HIT1.OR.2R.327.7tm_4.exons1.CM022466.1.Siniperca_chuatsi
MNFFNSALGKNITFVRPAYFIISGLSDIPHIKYYYIFLLFVYIASLLGNTVVMAVICLDHNLRTPKYIAVFNLAFVDLFGNSALVPKLLDIFLFNHRYIPYNDCLAFLFFCYTCLSMQALNLVALAYDRLIAIIFPLHYHVKMTHRFMLSLIASFWVLAITSTLIAVGLLTRLSFCKSVVINSYFCDHGQIYRLGCNDVTPNRVIAGLSSNIILWIPLVFILASYCGIAYALSKNSTAKERVKAFKTCAAHLSLVAIYFLPLLITFTMSANIPPNARIINLSLTSVFPPMLNPIIYVLQTQEIKESVKKILKIRKLSKITVKKVIMK
>LOCXPOR107.219.HIT1.OR.2R.322.7tm_4.exons1.CM022466.1.Siniperca_chuatsi
MNFFNSALGKNITFVRPAYFMISGLSDIPHIKYYYIFLLFVYIASLLGNTVVMAVICLDHNLRTPKYIAVFNLAFVDLFGNSALVPKLLDIFLFNHRYIPYNDCLAFLFFCYTCLSMQALNLVALAYDRLIAIIFPLHYHVKMTHRFMLSLIASFWVLAITSTLIAVGLLTRLSFCKSVVINSYFCDHGQIYRLGCNDYTPSFVISILSPLLILWLPLIFILLSYLYIGYALSKVATVQERVKAFKTCTGHLSLVAIYFLPLLITFTMSANIPPNARIINLSLTSVFPPMLNPIIYVLQTQEINKSVKKLFKIRVQSKVTIM
>LOCXPOR108.220.HIT1.OR.2R.315.7tm_4.exons1.CM022466.1.Siniperca_chuatsi
LFNSALGKNITFVHPAYFMISGLSGIPNISYYYVFLFFVYIVSVLGNTAVMAVICLDHNLRTPKYIAVFNLAFVDLFGNSALVPKVLDIFLFNHRYIPYNDCLTFFFFCYTCLSMQSFNLVALSYDRLIAIIFPLHYHVKVTHRFMLSLIASFWVFVIIALLIAVGLLTRLSFCKSVVINSYFCDHGQIYRLACNDHFPNYVISCLYPVLIFWLPLVFILSSYLYIGCTLAKVATVQQGLKAFKTCIGHLSLVAIYFIPLLITFTLMENIHPNARIINLSLTSVFPPMLNPIIYVLQTQEIKESLKKLLKIRKQS
>LOCXPOR109.223.HIT1.OR.2R.334.7tm_4.exons1.CM022466.1.Siniperca_chuatsi
MGPEEKAATIFNGTFVRPAKFYLSGFSNIPHVKYYYVFLCFVYIMTVIGNGLLLSVIYLVKTLHTPKYMIVFNLALTDMCGSTALIPKLLDTFLFDRTYIVYEACLSYMFFVLFFGSVQSWTLVTMAYDRFIAICFPLRYHSIVTTPAIAMMLLFVWFILLSVIACMVGFINRLSFCSSLVVKSFFCDHGPVFSLACNDMSLNNLMARVAFIIILCIPLVLIAVTYVCISIALSRIASGEKRVKALKTCTSHLILVAIFFLPVLSTNIATLASYIHPNARIINSSLTHTLPSLLNPIIYSLKTEEVLNSIRKLCKRNRISNITLSKKVNSITAI
>LOCXPOR110.224.HIT1.OR.2R.339.7tm_4.exons1.CM022466.1.Siniperca_chuatsi
MSYLRTVLNNSVIIHPPGFYIIGFETFPFISVYFIFLAFVYVVTLLFNSLVIYVIVFNRCLHTPKFLAVVNLAVIDVILNSCTIPSMMKIFLVKDNFIPFNLCLVQMFVYYAFGTLESYALAILAYDRLIAIYFPLRQNSINTLRSMSCIVGLTWCFSLGIVAFATVIMTRLSFCNSVRVLSYFCDYAPVFRLACNDYTLQWSVASLLTFLLLLGPFIFIFLSYVSILVTVFRMKSLDSRVKALATCVEHIILVGVFYIPLITIFTIAFYLRLTDPDQCALSLSLASCLPPCINPIVYSLKTKEIRIRALALVRKNQIGTNQHKSKYWRVFKMKEKCRP
>LOCXPOR111.226.HIT1.OR.2R.320.7tm_4.exons1.CM022466.1.Siniperca_chuatsi
MSYLRTVLNNSVIIHPPGFYIIGFETFPFISVYFIFLAFVYVVTLLFNSLVIYVIVFNRCLHTPKFLAVVNLAVIDVILNSCTIPSMMKIFLVKDNFIPFNLCLVQMFVHYAFGTLESYALAILAYDRLIAICFPLRQNSINTLRSMSCIVGLTWCFSLGIIAFATVIMTRLSFCNSVRVFSYFCDFAPVFRLACNDYTLQWYMSSLLTFLLLVGPFTFIFLSYVSILVTVFRMKSVSSRMKALATCIEHLVLVGVFYIPTFSIFLVGLYVRSIEPDQRVLSLSLASCLPPCINPIVYSLKTKEIKIRALALVQRMKTSP
>LOCXPOR112.227.HIT1.OR.2R.338.7tm_4.exons1.CM022466.1.Siniperca_chuatsi
MSNLRTVLNNSVIIHPPGFYIIGFETFPFISVYFIFLAFVYVVTVLFNSLVIYVIVFNRCLHTPKFLAVVNLAVIDVILNSCTIPSMMKIFLVKDNFILFNLCLVQMYVYYTFVSLESYALAILAYDRLIAICFPLRQNSINTLRSMSCIVSLTWCFALGVTAFATGIMTRLSFCNSVRVFSYFCDYAPVFRLACNDYTLQWSAASFLTVLLLVGPFIFIFLSYVSILVTVFRMKSLDSRVKALATCVEHIILVGVFYIPLITIFTIGFYLRFIDPDQRVLSLSLASCLPPCINPIVYSLKTKEIKTRALALVRTNTIGTQQTYQQKSYPWRVNKTQQ
>LOCXPOR113.228.HIT1.OR.2R.332.7tm_4.exons1.CM022466.1.Siniperca_chuatsi
MSYLRTVLNNSVIIHPPGFYIIGFETFPFISVYFIFLAFVYVVTVLFNSLVIYVIVFNRCLHTPKFLAVVNLAVIDVILNSCTIPSMMKIFLVKDNFIPFNLCLVQMFVYYAFGTLESYALAILAYDRLIAICFPLRQNSINTLQSMSCIVGLTWCFSLGILAFAIVIMTRLSFCNSVRVFSYFCDYAPVFRLACNDYTLQWSAASFLTVLLLVGPFTFIFLSYVSILVTVFKMKSLDSRVKALATCVEHIILVAVFYIPLITIFTIEFYLRLVDPDQRVLSLSLASCLPPCINPIVYSLKTKEIKIRALALVRTNTIGTQQTYQQKLSLEG
>LOCXPOR114.230.HIT1.OR.2R.320.7tm_4.exons1.CM022466.1.Siniperca_chuatsi
MSYLRTVLNNSVIIHPPGFYIIGFETFPFISVYFIFLAFVYVVTLLFNSLVIYVIVFNRCLHTPKFLAVVNLAVIDVILNSCTIPSMMKIFLVKDNFIPFNLCLVQMFVYYAFGTLESYALAILAYDRLIAICFPLRQNSINTLRSMSCIVGLTWCFSLGIIAFATVIMTRLSFCNSVRVFSYFCDYAPVFRLACNDYTLQWSVASTSSIVNLMAPFTFIFLSYVSILVTVFRMKSVSSRMKALATCIEHLVLVGVFYIPTFSIFLVGLYVRSIEPDQRVLSLSLASCLPPCINPIVYSLKTKEIKTRALVLVQRMKTSP
>LOCXPOR115.231.HIT1.OR.2R.320.7tm_4.exons1.CM022466.1.Siniperca_chuatsi
MSFLRTVLNNSVIIHPPGFYIIGFETFSYISVYIIFLAFVYVVTLVFNILLIYIIARDHGLHTPKFLAVVNLAVIDVILNTSTIPSMIKTFIFKDNFVPFNLCLLQMFVYYSVISLESCALAILAYDRLIAICFPLRQNSFNTLPIMSCIVGLTWVYSLGRVAYSTAIMTRLSFCNSVRVFSYFCDYAPVFRLACNDYTLQWSVASTSSIVNLMAPFTFIVLSYVSILVTVFRMKSVSSRMKALATCIEHLVLVAVFYIPIFSIFLVGLYVRSIDPDQRVLSLSLASCLPPCINPIVYSLKTKEIKTRALVLVQRMKTSP
>LOCXPOR117.232.HIT1.OR.2R.337.7tm_4.exons1.CM022466.1.Siniperca_chuatsi
MTVCMLFTIFLPPFFWFCFRQAQMENYTFNSLTLQLEGLRVTKTNKYPIFIFLLFTYVFILVANVGIVVLIWTERSLHQPMYLLFCNLSINDVMGNSLLVPRVLADILVPPSERLIHYYECLMQAFTTHMFGTNAHTVLMIMAFDRYVAICNPLRYAAIMTDKMVIKLTVSAWGVTFVLVAVLLSLTIRLNRCRTLITNPYCDNASLFKLSCDNVFINNIYGLTFTVVLLISSIGSIILTYSKITMACLTSKSKSLNSKAWKTCSTHLCLYLIMLVSGMILITLHRFPEYAEYRKISAILFNIVPGSLNPVIYGLQSQEIHKCLSNIFHFRKVKPTF
>LOCXPOR118.233.HIT1.OR.2R.337.7tm_4.exons1.CM022466.1.Siniperca_chuatsi
MTVCMLFTIFLPPFFWFCFRQAQMENYTFNSLTLQLEGLRVTKTNKYPIFIFLLFTYVFILVANIGIVMLIWTERRLHQPMYLLFCNLSINDVMGNSLLVPRVLADILVPPSERLIHYYECLMQAFITHMFGTNAHTVLMIMAFDRYVAICNPLRYAAIMTDKMVIKLTVSAWGVTFVLVAVLLSLTIRLNRCRTLITNPYCDNPSLFKLSCDNVFINNIYGLTFTVVLLISSIGSIILTYSKITMACLTSKSKSLNSKAWKTCSTHLCLYLIMLCSGMILITLHRFPEYAEYRKISAILFNIVPGSLNPVIYGLQSQEIHKCLSNIFHFRKVKPTF
>LOCXPOR119.234.HIT1.OR.2R.334.7tm_4.exons1.CM022466.1.Siniperca_chuatsi
MDFMITVALTSLFCSFRLMENYTYNSFTLQLEGLNVSEDSIYPVFLFLFFSYLFIMVANVGIALLIFTDKSLHQPMYLLFCNLPFNDILGNSIMVPRLLSDILLPPSERLISYYECVVQAFTTHMFGTTTHTVLMIMAFDRYVAICNPLRYAAIMTNKMVIKLTVSAWGVAFVLVGILLGLTIRLNRCRTLITNPYCDNASLFKLSCESVFINNVYGLTFTVVLFTASIGTMVLTYTKITVVCLTNKSKSLNNKALRTCSTHLVVYMIMLFSGMSNITLHRFPQYSDYRKLCSILFHIIPGSLNPIIYGVQSKEIRKFLSKFFKTKKVLPSLES
>LOCXPOR120.235.HIT1.OR.2R.286.7tm_4.exons2.CM022466.1.Siniperca_chuatsi
DSYLHSSTNHRSSSVNSTWEPNGVTFFIIQGLANLGEKGMILFVILLLGYIIILGGNSMIIFVALTDPKLTTPMYFFLYNLAIVDIIYTTTTIPKMLCGFLTDMNTISVPGCFLQMHFFIQLGVTGYAILTVMAYDRYVAICNPLRYTAIMTRPVQLLLIIGAWGFSIFCTLPATSMTWQRPYCGPNVVRNAWCDLSSIRQLVCADTSVDNIVSVSFAILALLTTGVLILTSYVLIGVSMLKMGVAQRLKAFGTCAAHLTVVSISYSSASCVFISYRVGNISPEVQ
>LOCXPOR121.236.HIT1.OR.2R.318.7tm_4.exons1.CM022466.1.Siniperca_chuatsi
MENQTYNMDIIFIEGLKVSPQFSVPAFILLLLIYIFIMVSNISLVVLIFMERSLHEPMYLLFCNMSINDVFGATTIIPRLLSDVFTPVTERYIHYIDCVVQAFASHFHAGTSHVVLMIMAFDRYAAICNPLRYATIMTSRMVVKLSVSAWVAAFISVAILLGLTIHLTRCRRVIINPFCDNASLFKLSCQNLLINHIYGLGSAVVILGSSLGSITLTYLRIAMVCLSSKNKVLNSRALQTCATHLAVYLIMLVASFTPMIIHHYPEWADNGKVASIMFHVVPPALNPIIYGLQCKELRQKIVAVFHKNKGMDVKTFHK
>LOCXPOR122.237.HIT1.OR.2R.309.7tm_4.exons1.CM022466.1.Siniperca_chuatsi
MENQTYNMDILQLEGLKVSSQSSIPAFILLLLIYIFIMVSNIGLVVLIFMERSLHQPMYLLFCNMSINDVFGATIIIPRLLSDIFTPVTERYIHYYECVIQAFCAHFHAGVSHTVLIIMAFDRYVAICNPLRYATIMTSRMVVTLSVSAWGAAFFLIVILVSLSVCLSRCRRVVLNPFCDNASLFKLSCENVLINNIYGLGTAMVTMACSLCSIMLTYLKIAIVCLSSKNKALNRKALQTCATHLAVYIILLLSGNIIILLHRFQEFSDERKLASILFHVVPPTMNAVIYGLQIKAVREKIVILFTRKK
>LOCXPOR123.241.HIT1.OR.2R.316.7tm_4.exons1.CM022466.1.Siniperca_chuatsi
MENQTLSIDILQLEGLKVSPQSSIPTFIILLLIYIFIMVSNICLVVLITMERSLHQPMYLLFCNMSINDVFGATTIIPQLLSDIFIPSTDRYIHYIDCVIQAFCAQLHASASHTVLMIMSFDRYVAICNPLRYATIMTSRMVVTLSVSAWMVVLLMVSILVGLSVRLSRCRAVILNPFCDNASLFKLSCESVLINNIYGLGYTAVLLGSSIGSVTLTYLKIAAVCVLSKNKVLNSRALQTCATHLAMYIIMFVSGFIPIILHRFQDFSDERKLASILFYVVPPTMNAVIYGLQIKAVRQKIFIMFTRNTMAVTQVK
>LOCXPOR124.242.HIT1.OR.2R.316.7tm_4.exons1.CM022466.1.Siniperca_chuatsi
MKNQTLSIDILQLEGLKVSPQSSIPTFILLLLIYIFIMVSNIGLVVLITMERSLHQPMYLLFCNMSINDVFGATTIIPRLLSDIFIPSTDRYIHYIDCVIQAFCAHLHASASHTVLMIMSFDRYVAICNPLRYATIMTSRMVVTLSVSAWMVVLLMVSILVGLSVRLSRCRAVILNPFCDNASLFKLSCESILINNIYGLGYTAVLLGSSIGSVTLTYLKIAAVCVLSKSKVLNSRALQTCATHLAAYIIMIVSGFIPIILHRFQDFSDERKLASILFHVVPPTMNAVIYGLQIKAVRERIFIMFTRNTMAVTEGK
>LOCXPOR125.243.HIT1.OR.2R.316.7tm_4.exons1.CM022466.1.Siniperca_chuatsi
MKNQTLSIDILQLEGLKVSPQSSIPAFILLLFIYIFIMVSNIGLVVLITMERSLHQPMYLLFCNMSVNDVFGATTIIPRLLSDVFIPSTHRYIHYIDCVIQAFCAQLHASASHTVLMIMAFDRYVAICNPLRYATIMTSRMVVTLSVSAWMVVLLMVSILVGLSVRLSRCRAVILNPFCDNASLFKLSCESILINNIYGLGYTAVLLGSSIGSVTLTYLKIAAVCVLSKNKVLNSRALQTCATHLAVYIIMFVSGFIPIILHRFQDFSDERKLASILFNVVPPTMNAVIYGLQIKAVRERIVIMFTRNTMTVTEVK
>LOCXPOR126.244.HIT1.OR.2R.316.7tm_4.exons1.CM022466.1.Siniperca_chuatsi
MENQTLSIDILQLEGLKVSPQSSIPAFILLLLIYIFIMVSNIGLVVLITMERSLHQPMYLLFCNMSINDVFGATTIIPRLLSDVFTPVTERYIHYYECVIQAFCAHFHLGVSHTVLMIMSFDRYVAICNPLRYATIMTSRMVVKLSVSAWMVVLLMVSILVGLSVRLSRCRAVILNPFCDNASLFKLSCESILINNIYGLGYTAVMLGSSICSVTLTYLKTAAECVLSKNKVLNSRALQTCATHLAAYIIMFVSGFIPVILHRFQDFSDERKLASILFHVVPPTMNAVIYGLQIKAVRQKIVIMFTRNTMVVTEVK
>LOCXPOR127.245.HIT1.OR.2R.316.7tm_4.exons1.CM022466.1.Siniperca_chuatsi
MENQTLSIDILQLEGLKVSPQSSIPAFILLLLIYIFIMVSNIGLVVLITMERSLHQPMYLLFCNMSINDVFGATTIIPQLLSDIFIPSTDRYIHYIDCVIQAFCAHLHASASHTVLMIMSFDRYVAICNPLRYATIMTSRMVVTLSVSAWMVVLLMVSILVGLSVRLSRCRAVILNPFCDNASLFKLSCESILINNIYGLGYTAALLGSSIGSVTLTYLKIAAVCVLSKNKVLNSRALQTCATHLAAYIIMIVSGFIPIILHRFQDFSDERKLASILFHVVPPAMNAVIYGLQIKAVRQKIVIMFTRNTMAVTEVK
>LOCXPOR128.246.HIT1.OR.2R.316.7tm_4.exons1.CM022466.1.Siniperca_chuatsi
MENQTLSIDILQLEGLKVSPQSSIPAFILLLLIYIFIMVSNIGLVVLITMERSLHQPMYLLFCNMSINDVFGATTIIPRLLGDVFTPVTERYIHYYECVIQAFCAHFHLGVSHTVLMIMSFDRYVAICNPLRYATIMTSRMVVTLSVSAWMVILLMVLILVGLSVRLSRCRAVIFNPFCDNASLFKLSCESILINNIYGLGYTAVMLGSSIGSVTLTYLKIAAVCVLSKNKVLNSRALQTCATHLAVYIIMLLSGFIPIILHRFQDFSDERKLASILFHVVPPTMNAVIYGLQIKAVREKIVIMFTRNSMTVTEVK
>LOCXPOR129.247.HIT1.OR.2R.316.7tm_4.exons1.CM022466.1.Siniperca_chuatsi
MENQTFGEDILILEGLKVTPQSFIPAFILLLLIYIFIMVSNIGLVVLITMERSLHQPMYLLLCNMSINDVFGATIIIPHVLRDLLISNLERHIHYIDCAIQAFCVHLHASASHTVLMIMAFDRYVAICNPLRYATIMTSRMVVKLSVSAWMVVLLMVSILVGLSVCLSRCRAVIFNPFCDNASLFKLSCESVLINNIYGLSFTVVLLGSSIGSVTLTYLKIAAVCVLSKNKVLNSRALQTCATHLAVYIILLVSGFIIVILHRFPQLSDHRKVAAVLGHVALPALNAVIYGLQIKEVRQRIIALFHKNKVGKMDVK
>LOCXPOR130.248.HIT1.OR.2R.312.7tm_4.exons1.CM022466.1.Siniperca_chuatsi
MENYTFNSFTLQLEGLKVTEVSMYPVFFFFFFSYVIIIFVNVGIVVLVFIDKSLHQPMYLLFCNLPVNDILGNSIMVPRLLSDILLPPSERLISYYECVVQAFTTHMFATTSHTVLMIMAFDRYVAICNPLRYAAIMTNKMVIKLTVSAWGVALVLVGILLGLTIRLNRCRTLITNPYCDNASLFKLSCESVFINNVYGLTFTVVLFTASIGTMVLTYTKITVVCLTSKNKSLNSKALRTCSTHLFVYVMMFLCGMLIIILHRFPHTSDYRKLSAILFHIIPGSLNPIIYGVQSKEIRKFLSKLFQSRKILP
>LOCXPOR131.249.HIT1.OR.2R.312.7tm_4.exons1.CM022466.1.Siniperca_chuatsi
MENYTFNSFTLQLEGLKVTEVSMYPVFFFFFFSYVIIIFVNVGIVVLIFIDKSLHQPMYLLFCNLPVNDILGNSIMVPRLLSDILLPPSERLISYYECVVQAFTSHMFGTTSHTVLMIMAFDRYVALCNPLRYAAIMTNKMVIKLTVSAWGVAFVLVGILLGLTIRLNRCRTLITNPYCDNASLFKLSCESVFINNIYGLTFTVVLFTASIGTMVLTYTKITVICLTSKNKSLNSKALRTCSTHLFVYLMMFLCGMLIIILHRFPQTSDYRKLSAILFHIIPGSLNPIIYGVQSKEIRKFLSKLFQSRKVLP
>LOCXPOR132.250.HIT1.OR.2R.312.7tm_1.exons1.CM022466.1.Siniperca_chuatsi
MSDANQSQTNITDGLQYQGLLGLVLFSILTTVPCCVFLFINGTMLFTLRSKAVFRETSRYILLYNLLFADTVLLLQSQLLYLLAACRITLTYPVCGALTMLAELTTVISPLTLVVMCLERYVAVCYPLRHATFITVRNTGVAIIVVWAFSLLNVLTRVILLLNFPFEELQSLQMTDFCGKESIMLDPISDLYGKAYTYFLFVSAGVVIASSYIGVMIAARSASTDKASARKARNTLLLHLVQLGLSLSSSIHNSLLIAISVILDRIIFVRIQNVIYVSIIICPRCLSSLIYGLRDQTIRPVLVYHLCCERRR
>LOCXPOR133.252.HIT1.OR.2R.312.7tm_1.exons1.CM022466.1.Siniperca_chuatsi
MSDANQSQTNITDGLQYQGLLEIVLFSIVTTVPCCVFLFINGTMLFTLRSKTVFRETSRYILLYNLLFADTVVLLQSQLMYLLAAFSITLTYPVCGALTMLAYLTNVISPLTLVVMCLERYVAVCYPLRHATFITVRNTGVAIIVVWAFSLLNVLIRVILLLHFSFEDLQSIQMTDFCGKESMLLDPISDLYGKAYTYFLFVSAGVVIASSYIGVMIAARSASTDKASARKARNTLLLHLVQLGLSLSSSIHNSLLIAISVILDRIIFVRIQIVIYVCIIICPRCLSSLIYGLRDQTIRPVLVYHLCCQRRR
>LOCXPOR134.253.HIT1.OR.2R.312.7tm_1.exons1.CM022466.1.Siniperca_chuatsi
MSDANQFQPNITDGLQYQGLLGLVLFSTLTTMPCCVFLFINGTMLFTLRSKTVFRETSRYILLYNLLFADTLLLLHSQLMYLLAACRITLTYPVCGALTMLADLTTVISPLTLVVMCLERYVAVCYPLRHATFITIRNTGVAIIVVWAFSLLNVLIRVILLLNFPFEELQSLQMTDFCGKESIMLDPISDLYGKAYTYFLFVSAGVVIASSYIGVMIAARSASTDKASARKARNTLLLHLVQLGLSLSSTIYYPLLIAISEVLDRIIFVRIQIVIYVCIIICPRCLSSLIYGLRDQTIRPVLVYHLCCQRRR
>LOCXPOR135.254.HIT1.OR.2R.312.7tm_1.exons1.CM022466.1.Siniperca_chuatsi
MSDANQSQTNITVGLQYQGLLGLVLFSILATVPCCVFLFINGTMLFTLRSKTVFCETSRYILLYNLLFADTVLLLQSQLMYLLAACRITLTYPVCGALTMLAELTTVISPLTLVVMCLERYVAVCYPLRHATIITVRNTGVAIIVVWAFSLLNVLTRVILLLNFPFEELQSLQMTDFCGKESIMLDPMSDLYGKAYTYFMFVSAGVVIASSYIGVMIAARSASTDKASARKARNTLLLHLVQLGFSLSSTIYYPLLIAISKVLDRIIFVRIQNVIYVCIIICPRCLSSLIYGLRDQTIRPALVYHLCCQRRR
>LOCXPOR136.255.HIT1.OR.2R.316.7tm_1.exons1.CM022466.1.Siniperca_chuatsi
MFYTNQSQTNITDGLQYQGLLGLVLFSIVTTVPCCVFLCINGTLLFTLRSKPVFHETSRYILLYNLLFADTVQLALSQLLYLLSACRIMLTYPVCGALILLSSLTHKISPLTLVVMCFERYVAVCYPLRHATIVTVRNTGVAIIVVWAFSLLNVLTRVILLLNFSFEELQSPQMTDFCGKNNMLLDAMSDLYDKVSTYFMFVSSGMVIASSYVGVMIAARSASTDKASARKARNTLLLHLVQLGLSLSSTIHNPLLLSISKKLDRVIIVHIQIVIYVCVIILPKCLSALIYGLRDQTIRPVLMYNLCCQRRCSSLF
>LOCXPOR137.256.HIT1.OR.2R.332.7tm_1.exons1.CM022466.1.Siniperca_chuatsi
MSATNQSKTNITVGQQYVGLLERVLVSTLTTMPCCVFLFINGTLLFTLRSKPVFCETSRYILLYNLLFADTLLLAQSQLMYILSACRIRVTYPVCGALTMLSKLTTVISPLTLVVMSMERYVAVCYPLRHATIVTIRNTAVAIIVVWAFSSLNVLIRVLLLLIFPFQNLQSLEMKDLCSDIAMFLVPISEHYDKAYTCFLFVSAGVAVTSSYIGVMIAARSASTDKASARKARNTLLLHLVQLGLSLSSTMNSPLLTAISEIASRVVLVRIQIVFYVCVFLLPRCLSALIYGLRDQTIRPVLMYHLCCQLKRSVVPAKAERSSFVKFSGRPS
>LOCXPOR137.257.HIT1.OR.2R.332.7tm_1.exons1.CM022466.1.Siniperca_chuatsi
MSYANQSLSNVTAEKQYQGLLERVLFSTLTTMPCCVFLFINGTLLFTLRSKPVFCETSRYILLYNLLFADTLLLLQSQLMYLLAACRIRMTYTVCGALTMLSKLTTVISPLTLVVMSMERYVAVCYPLRHATIVTIRNTAVAIIVVWAFSSLNVLIRVLLLLIFPFQNLQSLEMKDFCSDIAMFLVPTSEHYDKAYTCFLFVSAGVAVTSSYIGVMIAARSASTDKASARKARNTLLLHLLQLGLSLSSTMNNSLLIAISEIASRVVLVRIQIVFYVCVYLLPRCLSALIYGLRDQTIRPVLMYHLCCQLKRSVIPAKAERSSFVKFSGRPS
>LOCXPOR139.258.HIT1.OR.2R.332.7tm_1.exons1.CM022466.1.Siniperca_chuatsi
MSDTNQSKTNITVGQQYVGLLERVLVSTLTTMPCCVFLFINGTLLFTLRSKPVFCETSRYILLYNLLFADTVLLAQSQLMYLLSACRIRMTYPVCGALIMLSKLTSEVSPLTLVVMSMERYVAVCYPLRHATIVTIRNTGVAIIVVWAFSSLNVLIRVLLLLIFPFQDLQSLQMKDFCSDIAMFLVPISEHYDKAYTCFLFASAGVAVTSSYVGVMIAARSASTDKASARKARNTLLLHLVQLGLSLSSTMNSPLLIAISEIASRVVLVRIQIVFYVCVYLLPRCLSALIYGLRDQTIRPVLMYHLCCQLKRSVVPAKGERSSFVRFSGRPS
>LOCXPOR137.259.HIT1.OR.2R.332.7tm_1.exons1.CM022466.1.Siniperca_chuatsi
MSATNQSKTNITVGQQYVGLLERVLFSTLTTMPCCVFLFINGTLLFTLRSKPVFCETSRYILLYNLLFADTLLLAQSQLMYLLSACRIRVTYPVCGALTMLSKLTTVISPLTLVVMSMERYVAVCYPLRHATIVTIRNTAVAIIVVWAFSSLNVLIRVILLLIFSFQDLQSLQMKDLCSDIAMFLVPISEHYDKAYTCFLFVSAGVAVTSSYIGVMIAARSASTDKASARKARNTLLLHLVQLGLSLSSTMNSPLLTAISEIASRVVLVRIQIVFYVCVFLLPRCLSALIYGLRDQTIRPVLMYHLCCQLKRSVIPAKAERSSFVKFSGRPS
>LOCXPOR141.260.HIT1.OR.2R.329.7tm_1.exons1.CM022466.1.Siniperca_chuatsi
MSYENQSLSNVTAEKQYQGLLERVLFSTLTTVPCCVFLFINGTMLFTLRSKTVFRETSRYILLYNLLFADTVQMALSQVMYLLAACRMTLTYPVCGFLNMLGDLTTVISPLTLVVMSLERYVAVCYPLRHATIITIRNTAVAIIVVWAFSLLNVLIQVLLILDFPFEDLQSLQMKDFCSDIAMFLGPISDHYDKAYTCFLFVSAGVAVTSSYVGVMIAARSASTDKASARKARNTLLLHLVQLGLSLSSTIYNPLLIGLSRIVTRIVLVRIQIVFYVCVFIFPRCLSSLIYGIRDQTIRPVLMYHLCCRLKLSVVPAKVKAGVIEQERN
>LOCXPOR142.261.HIT1.OR.2R.305.7tm_1.exons1.CM022466.1.Siniperca_chuatsi
MSYATQSQANITVALGLLERVMLSTLTTVPCCVFFFINVIMLFTLRSKPVFCQTSRYVLLYNLLFADTMQMAVSQLLYILSMCRIMLTYPVCGLLVMFTNLTNEVSPLTLVMMSLERYVAVCYPLRHATIVTIRNTAVAIIVVWAFCSLNVLIRVLLLLDFPFEDLESLQMTQFFGALVMFLGQISDHYDKAYTCFLFVSAGMAITSSYIGVMIAARSASTDKASARKARNTLLLHLVQLGLSLSSTMNNPLLTAISEIASRVVLVRIQIVFYVCVFLLPRCLSALIYGLRDQTISPQLYTTHSL
>LOCXPOR21.265.HIT1.OR.2R.308.7tm_4.exons1.WNGT01000262.1.Siniperca_chuatsi
MPLQNASIKVTEFIIGGFDATKRPMVVGVVILITYVLAVLANIVNILFIIYDKRLHKPMYLLICNLAVVDILYTSSASPTMIGVLLAGVNTIAYVPCLIQMFAFHLGGVMEMFALTVMAFDRLIAISYPFQYHSYLTNVRTLVLTYILWIVACGFVAVTPATVLPLPHCYWKLMYAFCDYAAIIRTTCVDPNYYFNLTTVISFFILFFTFTFICLSYICIIFFVKLSSNDEKRKIGSTCLSHLIVVTCYYCPLFIRIVLTRLGVVLTLEEWHGLMIGTILGPSLVNPFVYCLRTKEMKYKIFKIFKQV
>LOCXPOR21.266.HIT1.OR.2R.308.7tm_4.exons1.WNGT01000262.1.Siniperca_chuatsi
MPLQNASITVTEFIIGGFDTTKRPMVVGVVILITYVLAVLANIVNILFIIYDKRLHKPMYLLICNLAVVDILYTSSASPTMIGVLLAGVNTIAYVPCLIQMFAFHLGGVMEMFALTVMAFDRLIAISYPFQYHSYLTNVRTLVLTYILWIVACGFVAVTPATVLPLPHCYSKLMYTFCDYAAVIRTTCVDPNYYFNLTTVITFFFLFFTFTFICLSYICIIFFVKLSSNDDKRKIGSTCLSHLIVVTCYYCPLFIRIVLTRLGVVLTLEEWHGLMIGAILGPSLVNPFVYCLRTKEMKYKIFKIFKQV
>LOCXPOR145.267.HIT1.OR.2R.334.7tm_4.exons1.WNGT01000326.1.Siniperca_chuatsi
MDFMITVALTSLFCSFRLMENYTYNSFTLQLEGLNVSEDSIYPVFLFLFFSYLFIMVANVGIALLIFTDKSLHQPMYLLFCNLPFNDILGNSIMVPRLLSDILLPPSERLISYYECVVQAFTTHMFGTTTHTVLMIMAFDRYVAICNPLRYAAIMTNKMVIKLTVSAWGVAFVLVGILLGLTIRLNRCRTLITNPYCDNASLFKLSCESVFINNVYGLTFTVVLFTASIGTMVLTYTKITVVCLTNKRKSLNSKALRTCSTHLVVYLIMVFNGMSNITLHRFPQYSDYRKLCSILFHIIPGSLNPIIYGVQSKEIRNFLSKFFKTKKVLPSLES
>LOCXPOR101.270.HIT1.OR.2R.322.7tm_4.exons1.WNGT01000345.1.Siniperca_chuatsi
MENNTLSFYFNLTMFMNIGHYRYLAFVFCLLLYGFIVSANLAMILIILQENTLHEPMYIFIAFLSVNSLYGSSGFFPRFLMDLLSDSHLISRPACFTQIYIIYTYASYEVTILSIMAYDRYVAVCHPLHYHRKMTSKTVYTLAFFAWVYPTCNLTVSINMVVRLPLCGNNVQKIYCASWNIVKLSCVTTAVNNIVAMSSAITTAFLPFGFILYTYLRIVVACWKKSSEVRGKVLQNCLPHVVSFVIYSITSFCDTALSRQNLDEINPFVAVILSLEFVIIPPVLNPLVYGLKLPEIRRHIFRILCLKPQTKNNSCANITSLH
>XPLOC_86.1.TAAR.1R.312.7tm_1.exons1.WNGT01000712.1.Siniperca_chuatsi
IHPCYESDNTPYVFTNNPSIICVLLYIFLGALSVVTICGNLLVIISIIYFKQLHLPTNYLILSLAVADLLVGVLVFPFSMAVTVTSCWYHTTIFCNVRGSFDVTLSTASILNLCCISIDRYFAVCQPLAYKSKINDRVIGIMILVSWGVSALIGIGIIIAGFNQRKCGESCLIDALILTTLACIFSFYIPAIIMLCIYLKIFLVAQRQANSIQNTTCQSTKSGATVSKMERKATKTLAIVMGVFLLCWSPYFLFIIFQPLTYDVTPIAVIETLNWLALSNSMLNPLIYAFFYRWFRSAFRMIISGKIFQGDL
>LOCXPTAAR1.89.HIT1.TAAR.2R.331.7tm_1.exons1.CM022447.1.Siniperca_chuatsi
MMDGLEGSQLCYPQLLNSSCMGLLRPRSEAVLLYTLLSSVTMLTVALNLLVIVSISHFRQLHTPTNLLLLSLAISDLLVGLLVMPVETVRFVETCWLLGDLMCALSYIIGFTLTSASVGNMVLISIDRYVAICYPLQYPNKITRSRVEVSVCLCWACSLLYNGLILKEHLRQPERHSSCHGECLVVINYVSGTVDLVFTFIGPCSVILVLYMRVFIVAVSQARAMQSHITAIAVGRVTVTAKKSEKKAARTLGIVILVFLMSFCPYYYPSLAGQDISNSASSWAIVSWLLYFNSCLNPIIYAFFYPWFRKAIKFIITLRILEQDSSQANIL
>LOCXPTAAR2.75.HIT1.TAAR.2R.318.7tm_1.exons1.CM022456.1.Siniperca_chuatsi
IHPCYESDNTTYVFTSNPSITCVLLYIFLGSLSVVTICGNLLVIISIIYFKQLHIPTNYLILSLAVADLLVGVLVFPFSMAFTVSSCLYHEDLFCKIRDSFDVSLCTSSILNLCCISIDRYYAVCQPLTYRTKINVHVTVIMILVSWGISALIGIGIIIAGFSQGTCEEMCSVDVVMANTMGPVFSFYFPAIIMLCIYLKIFLVAQRQAKSIQNTTCQSTKSGATVSKMERKATKTLAIVMGVFLLCLTPYFLCVNFQPFAYNPPPVLVIETLNWLTLSNSMLNPLIYAFFYRWFRSAFRMIISGKIFQGDFANSKLF
>LOCXPTAAR3.76.HIT1.TAAR.2R.332.7tm_1.exons1.CM022456.1.Siniperca_chuatsi
MEPEVTVNGTYTVNDIHPCYESDNTPYVFTNNPSIICVLLYIFLGALSVVTICGNLLVIISIIYFKQLHLPTNYLILSLAVADLLVGVLVFPFSMAVTVTSCWYHTTIFCKVRGSFDVTLSTASILNLCCISIDRYFAVCQPLAYKSKINDRVIGIMILVSWGVSALIGIGIIIAGFNQGKCGESCLIDALISTTLACIFSFYIPAIIMLCIYLKIFLVAQRQANSIQNTTCQSTKSGATVSKMERKATKTLAIVMGVFLLCWTPYFLFIIFQPLTYDVTPIAVIETLNWLTLSNSMLNPLIYAFFYRWFRSAFRMIISGKIFQGDFANSKL
>LOCXPTAAR4.77.HIT1.TAAR.2R.332.7tm_1.exons1.CM022456.1.Siniperca_chuatsi
MDPEVTVNGTYTVNDIHPCYESDNTPYVFTNNPSIICVLLYIFLGALSVVTICGNLLVIISIIYFKQLHLPTNYLILSLAVADLLVGVLVFPFSMAVTVTSCWYHTTIFCKVRGSFDVTLSTASILNLCCISIDRYYAVCQPLAYKSKINDCVIGIMILVSWGVSALIGIGIIIAGFNQGKCGESCLIDALISTTLAYIFSFYIPAIIMLCIYLKIFLVAQRQANSIQNTTCQSTKSGATVSKMERKATKTLAIVMGVFLLCWSPYFLFIIFQPLTYDVTPIAVIETLNWLALSNSMLNPLIYAFFYRWFRSAFRMIISGKIFQGDFANSKL
>LOCXPTAAR3.78.HIT1.TAAR.2R.274.7tm_1.exons1.CM022456.1.Siniperca_chuatsi
MDPEVTVNGTYTVNDIHPCYESDNTPYVFTNNPSIICVLLYIFLGALSVVTICGNLLVIISIIYFKQLHLPTNYLILSLAVADLLVGVLVFPFSMAVTVTSCWYHTTIFCKVRGSFDVTLSTASILNLCCISIDRYYAVCQPLAYKSKINDCVIGIMILVSWGVSALIGIGIIIAGFNQGKCGESCLIDALISTTLAYIFSFYIPAIIMLCIYLKIFLVAQRQANSIQNTTCQSTKSGATVSKMERKATKTLAIVMEFFSYAGVLTFFLSSFSL
>LOCXPTAAR5.80.HIT1.TAAR.2R.332.7tm_1.exons1.CM022456.1.Siniperca_chuatsi
MDPEVTVNGTYTVNDIHPCYESDNTPYVFTNNPSIICVLLYIFLGALSVVTICGNLLVIISIIYFKQLHLPTNYLILSLAVADLLVGVLVFPFSMAVTVTSCWYHTTIFCNVRGSFDVTLSTASILNLCCISIDRYFAVCQPLAYKSKINDRVIGIMILVSWGVSALIGIGIIIAGFNQRKCGESCLIDALILTTLACIFSFYIPAIIMLCIYLKIFLVAQRQANSIQNTTCQSTKSGATVSKMERKATKTLAIVMGVFLLCWSPYFLFIIFQPLTYDVTPIAVIETLNWLALSNSMLNPLIYAFFYRWFRSAFRMIISGKIFQGDFANSKL
>LOCXPTAAR6.81.HIT1.TAAR.2R.332.7tm_1.exons1.CM022456.1.Siniperca_chuatsi
MEPEVTVNGTYTVNDIHPCYESDNTPYVFTNNPSIICVLLYIFLGALSVVTICGNLLVIISIIYFKQLHLPTNYLILSLAVADLLVGVLVFPFSMAVTVTSCWYHTTIFCKVRGSFDVTLSTASILNLCCISIDRYFAVCQPLAYKSKINDRIIGIMILVSWGVSALIGIGIIIAGFNQGKCGESCLIDALISTTLACIFSFYIPAIIMLCIYLKIFLVAQRQANSIQNTTCQSTKSGATVSKMERKATKTLAIVMGVFLLCWSPYFLFIIFQPLTYDVTPIAVIETLNWLALSNSMLNPLIYAFFYRWFRSAFRMIISGKIFQGDFANSKL
>LOCXPTAAR7.82.HIT1.TAAR.2R.323.7tm_1.exons1.CM022456.1.Siniperca_chuatsi
TAIVNDIHPCYEIDNFNYILTNIPSIICVLLYIFLALLSVVTICGNLLVIISIIYFKQLHTPTNYLILSLAVADLLVGIIVFPFSMAFSLSSCLYHEDLFCKVRGSFDISLSTCSILNLCCISIDRYYAVCQPLTYRTKINHRVVVVMILVSWGVSVLIGISVIIAGLNNDKCEERCLIDVLIKNTIGPILSFYLPVIIMLCIYLRIFLVAQRQVRSIQNTTCQGTKSGATVNKMERKATKTLAIVLGVFVLCWLPFFLCVTFVPFSNNSVPGSVVETLNWLTLSNSMLNPFIYAFFYRWFRSAFRMIISGKIFQGDFANSKL
>LOCXPTAAR8.90.HIT1.TAAR.2R.331.7tm_1.exons1.CM022456.1.Siniperca_chuatsi
IEMEVSVNRTDVITEIHPCYKIDVSYVLTSNPSTICVLFHIFLGSLSAVTVCGNLLVIISIIYFKQLHTPTNSLILSLAVADLLVGVLVFPLTMEFSISSCLYYDDLFCKVRGSFDVSLCTSSILNLCCISVDRYYAVCQPLAYRTKINYRVVFVMILVSWGVSVLIGISLIFAGINQEKCAATCLIDVVMTNILGLIFSFYLPVIVMLCIYLKIFLVAQRQARSIQNTTCQSTKSRATVSKMERKATKTLAIVMGVFLMCWFPFFLCTTVLSFSHVYVPLPLIELLNWLALSNSMLNPFIYAFFYSWFRSAFRMIISGKIIQGDFTNSKL
>LOCXPTAAR9.91.HIT1.TAAR.2R.328.7tm_1.exons1.CM022458.1.Siniperca_chuatsi
MDNTGGPRLCFPYLNSSCRRLLRPHSESALLYTLLAFISLLTVTLNLLVIIAISHFRQLHTPTNTLLLSLAVCDLVVGLLVMPIEGLRYIETCWLLGSLMCALTPYISYCLLSASLGNMVLISIDRYLAICDPLLYSSKITQNRVKIIICLLWACSLVYNGCVLMGHLMWQNRFSSCHGECVVIISRIPSTLDLFFSFVGPCAVMVILYMRVFVVVVSQVRVIRLQTAATTVTAAPTAKKSERKAARTLGIVIAVFLMCYCPYYYPTLLGEDTSTSLSYYAILSWIMLTNSCANPLIYALFYPWFRKAIKLIFTLAILQPHSREVKIL
>LOCXPTAAR10.93.HIT1.TAAR.2R.320.7tm_1.exons2.CM022463.1.Siniperca_chuatsi
ELCFPLLLNTSCRKPKPPRSEAALLYILLFFISLLTAALNLLVIISISHFRQLHSPTNLLLLSLAVSDFLVGLLVIPVEILMTGTCWILGDLMCALYFFLPVILISASVGNMVLISVDRYVAICDPLHYAARITEKVVTVSVCGCWICSVFYSIFLLYDHLKEPGRYNSCYGECMVNIAGDVDLVVTFIIPIAVIVILYMRVFMVAVSQARAMRSHIAAVKLQLLGTLTTNKSELKAARTLGVVVAMFLICYSPYYCLSLTGRNILIGSSTEAFMSFLMYFNSCLNPVIYALFYPWFRKAIRLIVTLQILQPDSCETNML
>LOCXPTAAR11.95.HIT1.TAAR.2R.329.7tm_1.exons3.CM022463.1.Siniperca_chuatsi
MEVGDGAELCFPQLLNTSCRKPTLPWSEVVFLHTLLSSISPLTVALNLLVIISPSLIKQLHTPTNILLLSLAVSDFLVGLLLMPGQILRKTSCWFLGDLVCSLYMYLVFIITFASVGDMVLISADRYVAICDPLHYPTRITVKRVKLCVCLCWLCSVFYSSLFLKDNLTQPDRYNSCYGECVIVIDYVAGAVDLVVTFIVPITVIIVLYMRVFAVAVSQARAMRSHITAVTLQRSVTPKAKKSELKAARTLGVLVFVFLICFCPYYCVSFAGDNALSASSISYVIYLCNFNSCINPVIYALFYPWFKKAITQIVTFKILQPGSNEANIL
>LOCXPTAAR16.98.HIT1.TAAR.2R.329.7tm_1.exons3.CM022463.1.Siniperca_chuatsi
MEVGDGAELCFPQLLNTSCRKPTLPWSEVVFLHTLLSSISLLTVALNLLVIISPSLIKQLHTPTNILLLSLALSDFLVGLLLIPGEILRKTSCWFLGDLVCSLFKYLVFIITSASVGDMVLISADRYVAICDPLHYPTRITVTRVKVCVCLCWLCSVFYSSLYLKDNLTQPDRYNSCYGECVINIDYVAGAVDLVLNFIVPITVIIVLYMRVFAVAVSQARAMRSHITAVTLQLSVTPKAKKSELKAARTLGVLVFVFLICFCPYYCVSFAGDNAINASFITCVIYLPYFNSCLNPVIYALFYPWFKKAISQIVTFKILQPGSNEANIL
>LOCXPTAAR13.112.HIT1.TAAR.2R.299.7tm_1.exons3.CM022463.1.Siniperca_chuatsi
MEVDDGAELCFPQLLNTSCRKPTLPWSEVVFLHTLLSSISLLTVALNLLVIISVSHFRQTTISQQSLHSTHPPTSSSSLWLSQTFSRRQVLISVDRYVAICDPLHYPTRITVTRVKVCVCLCWLCSVFYSSLFLKDNLTQPDRYNSCYGECVIVIDYVAGAVDLVVTFIAPITVIIVLYMRVFAVAVSQARAMRSHITAVTLQRSVTPKAKKSELKAARTLGVLVFVFLICFCPYYCVSFAGDNALSASSISYVIYLCNFNSCINPVIYALFYPWFKKAITQIVTFKILQPGSNEANIL
>LOCXPTAAR14.115.HIT1.TAAR.2R.322.7tm_1.exons3.CM022463.1.Siniperca_chuatsi
ELCFPQLLNISCRKPTLPWSEVVFLHSLLSSISLLTVALNLLVIISPSLIKQLHTPTNILLLSLAVSDFLVGLLLMPGEIFRKTSCWFLGDLVCSLYKYLAFIMTSASIGDMVLISADRYVAICDPLHYPTRITVTRVKLCVFLCWLCSVFYSSLCLKDNLTQPDRYNTCYGECVINIDYVAGAVDLVLNFIVPITVIIVLYMRVFAVAVSQARAMRSHITAVTLQLSVTPKAKKSELKAARTLGVLVFVFLICFCPYYCVSFAGDSAINASFISYVIYLPYFNSCLNPVIYVLFYPWFKKAITQIVTFKILQSGSSEANIL
>LOCXPTAAR11.119.HIT1.TAAR.2R.299.7tm_1.exons3.CM022463.1.Siniperca_chuatsi
MEVGDGAELCFPQLLNTSCRKPTLPWSEVVFLHTLLSSISLLTVALNLLVIISPSVIQQLHTPTNILLLSLAVSDFLVGLLLMPGEILQKTSCWFLNDLECSLYKYLAFIITFASVGDMVLISADRYVAICDPLHYPTRITMIRVKLCVCLCWLFSVFYSSLFLKDSLTQPDRYISCYECVINTDYVAGAVDLVVTFIVPITVIIALYMRVFAVAVSQARAMRSHITAVTLQCSVTPKAKKSELKAARTLGVLVFVFLICFCPYYCVSFAGDSASFISYVIYLYYFNSCLNPVIYALFY
>LOCXPTAAR16.130.HIT1.TAAR.2R.329.7tm_1.exons3.CM022463.1.Siniperca_chuatsi
MEVDDGAELCFPQLLNTSCRKPTLPWSEVVFLHTLLSSISLLTVALNLLVIISPSLIKQLHTPTNTLLLSLAVSDFLVGLLLIPGEILRKTSCWFLGDLVCSLYKYLVFIITSASVGDMVLISADRYVAICDPLHYPTRITVTRVKVCVCLCWLCSVFYSSLYLKDNLTQPDRYNSCYGECVINIDYVAGAVDLVLNFIVPITVIIVLYMRVFAVAVSQARAMRSHITAVALQRSVTLMAKKSELKAARTLGVLVFVFLICFCPYYCVSFAGDNAINASFITCVIYLPYFNSCLNPVIYALFYPWFKKAITQIVTFKILQPGSSEANIL
>LOCXPTAAR16.132.HIT1.TAAR.2R.329.7tm_1.exons3.CM022463.1.Siniperca_chuatsi
MEVDDGAELCFPQLLNTSCRKPTLPWSEVVFLHTLLSSISLLIVALNLLVIISPSIIKQLHTPTNILLLSLAVSDFLVGLLLMPGEILRKTSCWFLGDLVCSLFKYVSLIIPSVSVGDMVLISADRYVAICDPLHYPTRITVTRVKLCVCLCWLFSVFYSNLYLKDNLTQPDRYISCYGECVINIDYVAGAVDLVVTFIVPITVIIVLYMRVFAVAVSQARAMRSHITAVRLQRSVTPKAKKSELKAARTLGVLVFVFLICFCPYYCVSFAGDSAINASSITYVINLCYFNSCLNPVIYVLFYPWFKKAITQIVTFKILQPGSSEANIL
>LOCXPTAAR18.137.HIT1.TAAR.2R.329.7tm_1.exons3.CM022463.1.Siniperca_chuatsi
MEVDDGAELCFPQLLNTSCRKPTLPWSEVVFLHTLLSSISPLTVALNLLTSISQQNLQQLHTPTNILLLSLAVSDFLVGLLLIPGQILRRTSCWFLGDLVCSLYMYLVFIITFASVGDMVLISADRYVAICAPLHYPTRITVKRVKLCVCLCWLFSVFYSSLFLKDNLTQPDRYNSCYGECVIVIDYVAGAVDLVVTFIVPITVIIVLYMRVFAVAVSQARAMRSHITAVTLQRSVTPKAKKSELKAARTLGVLVFVFLICFCPYYCVSLAGDNALSASSISYVIYLCNFNSCINPVIYALFYPWFKKAITQIVTFKILQPGSSEASIL
>LOCXPTAAR19.139.HIT1.TAAR.2R.329.7tm_1.exons3.CM022463.1.Siniperca_chuatsi
MEVDDGAELCFPQLLNTSCRKPTLPWSEVVFLHTLLSSISPLTVALNLLQSLHLLRFRNLHTPTNILLLSLAVSDFLVGLLLIPGEVLRRTSCWFLGDLVCSLYKFVVFIITSASVGDMVLISADRYVAICDPLHYPTRITVTRVKVCVCLCWLCSVFYSNLYLKNNLTQPDRYNSCYGECVIVIDYVAGAVDLVVTFIVPITVIIVLYMRVFAVAVSQARAMRSHITAVTLHLSVTPKAKKSELKAARTLGVLVFVFLICFCPYYCVSFAGDNALSASFISYVFTLCYFNSCLNPVIYALFYPWFKKAISQIVTFKILQPGSSEANIL
>LOCXPTAAR20.140.HIT1.TAAR.2R.329.7tm_1.exons3.CM022463.1.Siniperca_chuatsi
MEVDEGAELCFPQLLNTSSRKPTLPWSEVVFLHTFLSSISPLTVALNLLVIISPSLIKQLHTPTNILLLSLAVSDFLVGLLLIPGEVLQKTSCWFLGDLVCSLYMYLVFIITSASVGDMVLISADRYVAICDPLHYPTRITVTRVKICVCLCWLCSVFYSSLYLKDNLTQPDRYNSCYGECVINIDYVAGAVDLVVTFIVPITVIIVLYMRVFAVAVSQARAMRSHITVVRLQRSVTPKAKKSELKAARTLGVLVFVFLICFCPYYCVSLAGDSVINASSITYLINLCYFNSCLNPVIYVLFYPWFKKAITQIVTFKILQPGSSEANIL
>LOCXPTAAR21.143.HIT1.TAAR.2R.306.7tm_1.exons3.CM022463.1.Siniperca_chuatsi
LQEAEVVFLHTLMSSISLLTVALNLLVIISPSLIKQLHTPTNILLLSLAVSDFLVGLLLMPGEVFRKTSCWFLGDLVCSLYKYLVCIITFASVGDMVLISADRYVAICAPLHYPTRITVTRVKLCVCLCWLCSVFYSNLYLKDGLTQPDRYISCYGECVIVIDYVAGAVDLVVTFIAFITVIIVLYMRIFAVAVSQARAMRSHITAVTLQRSVTPKAKKSELKAARTLGVLVFVFLIYFCPYYCVSLAGDNVLSASSIAFVIYLPYFNSCLNPVIYALFYPWFKKAITQIVTFKILQPGSSEANIL
>LOCXPTAAR16.145.HIT1.TAAR.2R.329.7tm_1.exons3.CM022463.1.Siniperca_chuatsi
MEVDDGAELCFPQLLNTSCRKPTLPWSEVVFLHTLLSSISLLTVALNLLVIISPSVIQQLHTPTNILLLSLAVSDFLVGLLLMPGEILRKTSCWFLGDLVCSLYNYVSFIIPSVSVGDKVLISVDRYVAICDPLHYPTRITVTRVKVCVCLCWLCSVFYSSLFLKDNLTQPDRYNSCYGECVIVIDYVAGAVDLVVTFIAPITVIIVLYMRVFAVAVSQARAMRSHITAVTLQRSVTLKAKKSELKAARTLGVLVFVFLICFCPYYCVSFAVDNALNASSISDVIYLFYFNSCLNPVIYALFYPWFKKAITQIVTFKILQPGSSEVNIL
>LOCXPTAAR16.147.HIT1.TAAR.2R.329.7tm_1.exons3.CM022463.1.Siniperca_chuatsi
MEVGDGAELCFPQLLNTSCRKPTLPWSEVVFLHTLLSSISLLIVALNLLVIISPSLIKQLHTPTNILLLSLAVSDFLVGLLLMPGEILRRTSCWFLGDLVCSLYKYLACIITFASVGDMVLISADRYVAICEPLHYPTRITMTRVKLCVCLCWLFSVFYSSLYLKDNVTQPDRYISCYGECVINIDYVAGAVDIVVTFIAPITVIIVLYMRVFAVAVSQARAMRSHITAVRLQRSVTPKAKKSELKAARTLGVLVFVFLICFCPYYCVSFAGDNVLSASSIAYVIYLPYFNSCLNPVIYALFYPWFKKAITQIVTFKILQPGSSEANIL
>LOCXPTAAR24.152.HIT1.TAAR.2R.325.7tm_1.exons3.CM022463.1.Siniperca_chuatsi
DGEELCFPQLLNTSCRKPTTPWSEAVLLHIVLSSISLLTVALNLLVIISLLHFLQLHTPTNILLLSLAVSDFLVGLLLMPGEILRKTSCWFLGDLVCSLYNYVSFIITSVSVGDMVLISADRYVAICDPLHYPTRITARRVKLCVCLCWLCSVFYSSLFLKDNLTQPDRYISCYGECVIVIDYVAGAVDLVLTFIVPITVIIVLYMSVFAVAVSQARAMRSHITAVALQLSVTPKAKKSELKAARTLGVLIVVFLICFCPYYGVSLAGDSLLNTSSASFVMYLFYSNSCVNPVIYALFYPWFRKSVKLIVTLQILQPGSCETKIL
>LOCXPTAAR25.155.HIT1.TAAR.2R.329.7tm_1.exons2.CM022463.1.Siniperca_chuatsi
MEVDDGAELCFPQLLNTSCRKPTSPWSEAVLLHIVLSSISLLTVALNLLVIISVSHFRQLHTPTNILLLSLAVSDFLVGLLLMPGEILRKTACWFLGDLVCCGYKFMSCIIPIVSVGDMVLISVDRHVAICDPLRYPTRITGRRVKLCVCLCWLFSVFYSSVFLKDDLTQPDRYNSCYGECVIDVDYVAGAVDIVLTFLIPITVIIVLYMRVFAVAVSQARAMRSHITAVTLQRSVTPKAKKSELKAARTLGVLVFVFLICFCPYHCVSLARDSLISTSSVSFMIYLLYFNSCLNPVIYALFYPWFRKAVKLIVTLQILRPGSCEANIL
>LOCXPTAAR26.160.HIT1.TAAR.2R.325.7tm_1.exons2.CM022463.1.Siniperca_chuatsi
LEGTELCFPQLLNTSCRKPVRPHFEAMLIYVLLSSISLLTAALNLLVIISISHFKQLHTPTNLLLLSLAVSDFFVGLLMVCQIMLIDGCWFLGDFMCALYQYIAYIITSASVGTMVIISVDRYVAICHPLHYSTEITQKRAQVCVSLCWICSVIFQSLILKDILKQPGRYNSCFGECIFFINYIAGIADVIFSFIVPITVIVVLYMRVFVVAVSQARAMRSHIAAVTLQQSVKVTPKKSEMKAARTLGVVVVLFLICLCPYYCVALTGQDNLLNASSAAFVICLFYFNSCLNPVIYALFYPWFRKTVKLIVTLKILQPDSCEASI
>LOCXPTAAR27.161.HIT1.TAAR.2R.329.7tm_1.exons2.CM022463.1.Siniperca_chuatsi
MMKTLEDELCFPQLINSSCKKNVHPYSVSMVTYIILFSISLLTVILNLLVIISISHYKQLHSPTNLLLLSLAVSDFFVGFLMFFHIVLIDGCWFLGDLVCILYYVFYYIITSASIGTMVLISVDRYVAICDPLHYSSKVTHKRVKICNFLCWMGSALFHSVLLKDNLEQPGRYNSCYGECVVVIHYISGLADLFVSFIGPVTVLIVLYMRVLVVAVSQARAMRSHIAAVTLQGSVKATAKKSEIKAAGTLGVVIVVFLICTCPFFCVALTGQDTFLSVSSAAIVLFLFYLNSFLNPMIYAFFYPWFRKSIKLIVTLKILQADSCETNIL
>LOCXPTAAR28.165.HIT1.TAAR.2R.303.7tm_1.exons2.CM022463.1.Siniperca_chuatsi
WEATLIYSLLSCITLLTVVLNLLHCYFSHFRQLHTTTSLLILSLAVADFLVGFLQMPVEILLFRGCWFLGDFICAVNCFLAFVVVSVSVGNMVLISVDRYVAICDPMFYSTKVTMKRVQLCICLCWIFSALHSSWILRDLLKQPDRYNSCHGECVVVMNYVEGAFDLVATFFGPIIVIVVLYMKVFVVAVSQARAMRSHIAAVTLQHSKTITAKKSEMKAARTLGVVVVVFLLCSCPYYCFTVSAENNLLGASSAAIEIWLLYFNSCLNPVIYAFFYPWFRKSIKLIVTLQILKPSSCEANIL
>LOCXPTAAR29.177.HIT1.TAAR.2R.325.7tm_1.exons2.CM022463.1.Siniperca_chuatsi
LEEVELCFPQFLNASCKKTKRSHFEVILSYIILSSITVLTTTLNLIVIISISHFKQLHTPTNLLLLSLAVSDFFVGLLMFFQIMLIDGCWFLGDLMCILYQYLAYIITSASVGNMVLISVDRYVAICDPLHYSTKVTQKRVQVCVSLCWICSILFQSLVLKDNLEQPGRYISCSGECVVVSNYIAGLADLVLSFIGPVVVIIVLYMRVFVVAVSQARAMRSHIVAVTIQGSVKVVVKKSEIKAARTLGVVIFVFLICLCPYYFAAITGQDALLSASSAAFVICLFYFNSCLNPIIYAFFYPWFRKCLKLIVTLQILQPDSCEVNI
>LOCXPTAAR30.181.HIT1.TAAR.2R.325.7tm_1.exons2.CM022463.1.Siniperca_chuatsi
LEEVELCFPQFLNASCKKTKHSHFEVILSYIILSSITVLTITLNLIVIISISHFKQLHTPTNLLLFSLAVSDFFVGLLMFFQIMLIDGCWFLGDLVCVLYYVLDYIITSTSVGTMVLISVDRYIAICDPLHYSTRVTQKRIQVCVSLCWICSILFQCMVLKDNLEEPGRYISCSGECVVVSNYIAGFVDLALSFIGPVIVIIVLYIRVFVVAVSQARAMRSHIVAVTIQGSVSVTAKKSEMKAARTLGVVIVVFLICLCPYYCVALTNQDNLLNASSDAFVMCLFYFNSCLNPIIYAFFYPWFRKCLKLIVTLQILQPDSCEANI
>LOCXPTAAR31.184.HIT1.TAAR.2R.329.7tm_1.exons2.CM022463.1.Siniperca_chuatsi
METLEEVELCFPQFLNASCKKPKRSHFEVILSYIILSSITVLTITLNLIVIISISHFKQLHTPTNLLLFSLAVSDLFVGLLMVFQIMIIDGCWFLGDLVCVLYYVLDYIITSTSVGTMVLISVDRYIAICDPLHYSTRVTQKRIQVCVSLCWICSILFQCMVLKNNLEEPGSSISCSGECVVVSNYIAGFVDLALSFIGPVIVIIVLYIRVFVVAVSQARAMRSHIVAVTIQGSVSVTAKKSEMKAARTLGVVIVVFLICLCPYYCVALTNQDNLLNASSDAFVVCLFYFNSCLNPIIYAFFYPWFRKCLKLIVTLQILQPDSCEANIL
>LOCXPTAAR32.185.HIT1.TAAR.2R.277.7tm_1.exons1.CM022464.1.Siniperca_chuatsi
ALIIISPSRQLHTPTNLILLSLAVSDLLVGLAVMPPAIFFLQSCWFMGKITCALSYLLSFILTSASVGNMVLIAVDRFVAICDPLHYSSIITQSRVKICVSLCWFCSVIYNFIILKDYFSQIHLSYSCYQECVVIISYISGTVDLLLTFFGPITVIIVLYMRVFVVAVSQARVMRSQISAVNSKTVIVKKSEMRAARTLGIILLVFILCYLPYYSPFIAGQDATGGVNSSLQIWLFYCNSSFNPLIYAFFYPWFRKGVKLIVSLQILQPGSCDVKIM
>LOCXPTAAR16.192.HIT1.TAAR.2R.329.7tm_1.exons3.WNGT01000269.1.Siniperca_chuatsi
MEVDDGAELCFPQLLNTSCRKPTLPWSEVVFLHTLLSSISLLIVALNLLVIISPSLIKQLHTPTNTLLLSLAVSDFLVGLLLMPGEVLRRTSCWFLGDLVCSLYKYLACIITFASVGDMVLISADRYVAICEPLHYPTRITMIRVKLCVCLCWLFSVFYSNLYLKDNLTQPDRYNSCYGECVIVIDYVAGAVDLVVTFIVPITVIIVLYMRVFAVAVSQARAMRSHITAVTLQRSVTPKAKKSELKAARTLGVLVFVFLICFCPYYCVSFAGDNVLSASSIAYVIYLPYFNSCLNPVIYALFYPWFKKAITQIVTFKILQPGSSEANIL
>LOCXPTAAR16.197.HIT1.TAAR.2R.329.7tm_1.exons3.WNGT01000672.1.Siniperca_chuatsi
MEVDDGAELCFPQLLNTSCRKPTLPWSEVVFLHTVLSSISLLIVALNLLVIISPSLIKQLHTPTNILLLSLAVSDFLVGLLLMPGEILRKTFCWFLGDLLCCGYKYLVFIITSASVGDMVLISVDRYVAICDPLHYPTRITVTRVKFCVCLCWLCPVFYSNLYLKDNLTKPDRYISCYGECVINIDYVAGAVDLVVTFIVPITVIIVLYMRVFAVAVSQARAMRSHITVVRLQLSVTPKAKKSELKAARTLGVLVFVFLICFCPYYCVSLAGDNALNASSISYVIYLPYFNSCLNPVIYALFYPWFKKAITQIVTFKILQPGSSEANIL
>LOCXPTAAR3.203.HIT1.TAAR.2R.300.7tm_1.exons1.WNGT01000712.1.Siniperca_chuatsi
MDPEVTVNGTYTVNDIHPCYESDNTPYVFTNNPSIICVLLYIFLGALSVVTICGNLLVIISIIYFKQLHLPTNYLILSLAVADLLVGVLVFPFSMAVTVTSCWYHTTIFCKVRGSFDVTLSTASILNLCCISIDRYYAVCQPLAYKSKINDCVIGIMILVSWGVSALIGIGIIIAGFNQGKCGESCLIDALISTTLAYIFSFYIPAIIMLCIYLKIFLVAQRQANSIQNTTCQSTKSGATVSKMERKATKTLAIVMGVFLLCWSPYFLFIIFQPLTYDVTPIAVIEHLTGLHCQIQCSIH
>LOCXPTAAR37.186.HIT1.TAAR.2R.302.7tm_1.exons2.WNGT01000100.1.Siniperca_chuatsi
WKLMTEQSSAFHNSSTPPAGSRHFLGPKLYFCTLFCPPSLCSLWLSTCLSSSQPPATGEILQKTSCWFLGDLVCSLCKYLVFITVSVSVGDMVLISADRYVAICDPLHYPTRITMTRVKLCVCLCWLCSVFYSSLYLKDNLTQPDRYNSCYGECVIVIDYVAGAVDLVVTFIVPITVIIVLYMRVFAVAVSQARAMRSHITAVTLQRSVTPKAKKSELKAARTLGVLVFVFLICFCSYYCVSFAGDNVLSASFISYVIYLPYFNSCLNPVIYALFYPWFKKAITQIVTFKILQPGSSEANIL
>LOCXPTAAR38.187.HIT1.TAAR.2R.321.7tm_1.exons3.WNGT01000100.1.Siniperca_chuatsi
ELCFPQLLNTSCRKPTLPWSEVVFLHTLLSSISLLTVALNLLVIISPSLKLLHTPTNILLLSLAVSDFLVGLLLMPGEILRRTSCWFLGDLVCSLYNYLAFIITFASVGDMVLISADRYVAICDPLHYPTRITVTRVKVCVCLCWLFSVFYSSLCLKDNLTQPDRYISCYGECVTVIDYVAGAVDLVVTFIVPITVIIVLYMRVFVVAVSQARAMRSHITAVTLQYSVTPKAKKSELKAARTLGVLVFVFLICFCPYYCVSFAGDNVLSASFISYVIFLPYFNSCLNPVIYALFYPWFKKAITQIVTFKILQPGSSEANIL
>LOCXPENSSMAP00000000471.1.12.HIT1.Ora.1R.323.7tm_1.exons4.CM022448.1.Siniperca_chuatsi
NTKLPGMGLRVSVFPVQIAFYIGLVILSILGNATVIGVIGKSLIMDRGGGRNSDIIIINMAVSNLLVSVMRNILLIISDIGLQLYLSKDWCQFFMGVWVWLRAVNVWSTLFLSAFHFQTLRRVTPVIGNLHKSQGASTTLLLSLSLIWLLNFIYAIPAHVFSTNGNKNSTETLMLVSVTTRPLMGCVWNFPSSYSGLVYTTSSMVIHEVIPIILMTFTNLGSLYTLYTHSRMRSSVQDALFTKRIPAERRAAKVILAIIILFIGSWGTSIITVNYFNYNRGSSTEFVLVIARFSNSIFIAVSPAILAVGHRRLRSFVKSMLTH
>LOCXPOra1.4.HIT1.Ora.2R.318.V1R.exons1.CM022448.1.Siniperca_chuatsi
EFVRGMLYLSLTVVGIPGNIAVILAFLLLLYQENRLLPADAIVLHLACVNLLVVVVRCLLETLASFRLASIFGDLGCKAVIFGYRTFRSLSIWLTFVLSAYQCLSIAPPGSRWASVRTLVAHYLWFLFLVLWLINTCMSSAAILFSFGTKNNSSLINHGINVEFCYVYFPSKLSKEANGAAQVGRDVVPMALMTLASLIILVFLYKHSQQVKGLRSSSSGGGGGSGGAEQRAAKAVVALVTLYVVLYGVDNGLWVYTLTVRTTMKSSLISDLRIFFSSLYAALSPMVIIASNRKVNGRLRCVVQEKPVQEKATSLSTM
>LOCXPOra2.5.HIT1.Ora.2R.339.7tm_1.exons2.CM022448.1.Siniperca_chuatsi
MSEVLTVDAILFGLLVFSGILGNILVIHVVFQSAAESPSRRLSPSDTILVHLSLANLLISLFRTVPIFVSDLGLDVTLSPGWCRVFMLLWVWWRAVGCWVTLALSVFHCIILRRHHVAVGPLAQQRERQRVWIVLGLVWGANLAFSLPALVYSTHVQGNVTVELMVISCTIRPLLGCVWEFPSIEQGSAFASTSLALNEVLPLVLMVCCNMATLHALAKHIRAVTSGGESKGTHGELDKHVSTERKAAHVIMLLVSLFVVCWVLQVAAVMYYNHDGGQHAEGLLTVAHFSASLFVGFSPLVVAFGHSKLRRRIMSMMLGWSKVLKCHNKDTEEGGEIPK
>LOCXPOra4.6.HIT1.Ora.2R.303.7tm_1.exons1.CM022456.1.Siniperca_chuatsi
MVGWSVNLLGLRVFVSCIGLVGNLFLILSIIQTNFSQIKSFEVFLLGLAAANLVDIVIVNIYDIIIFQTSSTTTTGSWLCHSLKFLTVFGEITSILFTVLISIFRYLKLRDTDKRVNLPICLDSVRSAWTVSGVCVMLSTLVSLPIFVINLQDPAENVTRSSSGCPPDFFQCSKNDCPILNRFYKYLFILVCNLLPLIIVTVTGCLIITVLLSQMKTVTPAVSGSSQFGRKSKSLRRQRSTIAVLAAMVLFQVDWTLYLIFQLTFSPTDFPFWAEMQFFVSTSYTSISPYVYGIGNNLFSLNN
>LOCXPOlfC1.107.HIT1.OlfC.2R.879.ANF_receptor.exons10.CM022453.1.Siniperca_chuatsi
SLSWRRAELVFLSLLWCVIFPYNSHQDQSQQCKIIPGSMSLPVLEKKGDIILGGLFSLHDMVVEPSLSFTSTPPPTQCTRFNFRTFRWMQTMIFAIEEINRDGKLLPNITLGYKIYDSCSTPHQALKAAMELMGSEKGSGVEGETQRKVICHGTVPAVIGDGGSTQSLVVAHFLGVFHVPQVSYFSSCACLSDKKEFPAFLRTMPSDFFQVDALVQLVKHFGWTWVGVIAGDDAYGRGGANIFVEEVIKLGACVALHEIIPKNRAQTAITSIVSKIRSSGTRVILVFAVEQDAAALFDEALRHDAYIQWLASEAWSTAAVLSTPKKYHHILQGSMGFAIRRAHIPGLQDFLLRLHPLSPDALEDPFLISFWEEVFQCSLGVQAEGQESNVEGKPPCSGAEKLGSTTNIYSDVSQLRISYNVYKAVYAIVHALKAMRSCVKVKWPFPLQACPDADNIQPWQLLHYIRQVEYLNSFGDETKFDENGDPAAIYDLVNWQLRPNGKMEFVTIGKFDETTTVGKQKLQIQEQNIAWNGNQTTVPLSVCSSICAPGTRKAIRPHFPICCHDCVVCAAGEISNQTDAIECVRCHPEFWSNADRTACIPKQVEFLSFSDTMGITLMAISLIGSFCTCVVVFIFSYHRTTPIVRANNSELSFLLLFSLTLCFLCSLTFIGRPSEWSCMLRHTAFGITFVLCISCILGKTIVVLMAFKATLPGSNVMKWFGPAQQKAIITFCTLVQVIICTVWLVVAPPTPCQLMPRESAIVILLCDEGSPIAFALVLGYIGLLACLCLLLAFLARKLPDNFNEARLITFSMLIFCTVWVAFVPAYISSPGKYSTVTEVFAILASSYGLLGCIFAPKCYIILLRPEKNTRKHLMSKAAT
>LOCXPOlfC2.130.HIT1.OlfC.2R.842.ANF_receptor.exons6.CM022453.1.Siniperca_chuatsi
MSQVITGLVFMGLLLAFGAAEDDAPFCQIVGSPEFPLLSKEGDVMIGGAFSIHSKITQPPLSFTEKPTHLTCSSVNLREFRFAQTMIFAIEEINRSEFLLPSVSIGYRIYDNCGSTLSSMRAVMALMNGDDWTVGKSCSGQSAVHAIIGESESSSTIVLSRTTGPFKIPVISHSATCECLSSRQEYPSFFRTIASDLYQSRALAQLVKHFGWTWVGAVNSDSDYGNNGMAIFLAAAQEEGVCIEYTEKFHRTEPEKLMRVVDVIQKSTAQVIVGFLAHVEMNNLLQQLSLHNITDKQFVGVEAWITADSLVTPTSFSVLGGSLGFAMQKANISGLDDFLIKDFWETEFKCKETNRDTMIEKAHCKENQDLIELKDYDDDVAELRYSSNIYKAIYAVAHSLHSILKCSKSQGCDKTVKITPWQVVESLKQVNFTIKNGDQVWFDSTGAVVARYEVVNWQLGSDGSVQFKPVGYYDASLPPGQKFVLKTEAIMWRDGQTEANIIIDMCSESCRPGTHKVLQKGKPVCCYDCIPCAEGEVSTSTDSNDCKKCPEEYWSNQNRDACVLKNVEFLYFTEVMGIILVFFTLFGVLLTFFVATLFLINRDTPLVKANNSELSFLLLFSLTLCFLCSLTFIGRPSEWSCMLRHTAFGITFVLCISCVLGKTVVVLMAFKATLPGSDVMKWFGPAQQRLSVLALTLTQVLICILWLAINPPFPFKNMKHYKEKIILECALGSPVGFWAVLGYIGLLAVLCFVLAFLARKLPDNFNEAKFITFSMLIFCAVWITFIPAYVSSPGKFTVAVEIFAILASSYGLLLCIFAPKCFIIVLKPELNTKKNLMGKTQS
>LOCXPOlfC3.162.HIT1.OlfC.2R.854.ANF_receptor.exons6.CM022453.1.Siniperca_chuatsi
MCDCVYIMLLFVLLMGTVGAEEDTMLCEMLGSPEYPLLSMEGDITIGGAFSIHSQISKPPLSFTDSPEPLMCSRINFREFRFAQTMIFAIEEINKSSSLLPNISIGYKVFDSCGSTLPSTRAVMGLMNGQERTLGKTCSSQSSVHAIIGASESSSTIVMLQISGIFQIPVISHFATCACLSNRKEYPSFFRTIPSDYYQSRALAKLVKHFGWTWVGAVRSDNDYGNNGMATFITAASQEGVCIEYSESISRTDPSEQVARVVRVMQSGSARVVVAFLAQGEMDVLLEQALNQNLTGLQWVGSESWITAIHLATKRYSGILTGSLGFAIKKTKITGLQEFLLQVNPSQDPQNNLLREFWEATFGCSFQSSLHGQTQCSGSERLQDINNPFTDVSELRISNNVYKAVYAVAHALHNMLKCGQSGEAVNQSFIWKDDLEPKQVVKHLQNVNFTLQSGESVYFDENGDPAATYELVNWQRNKAGDTVFVAVGSYNASQPNGKQFTINGINITWAAESPKRPQSVCSESCLPGFRQAVIKGKPICCFSCIACAAGEISNFSNSTECSLCPLEYWSNEDHSQCVPKVIEFLSYGETMGALLTAFSLFGASLTLVVSCVFFRFRHTPLVKASNSELSFLLLFSLTLCFLCSLTFIGRPSEWSCMLRHTAFGITFALCMSCILAKTMAVVIAFKAKRPANTVPQCSAPLQRTSVLSCTLLQVLVCVLWLNYAPPHPYQNTAHATERIILECDLGSPIGFWAVLGYIGLLAVLCFILAFLARKLPDNFNEAKFITFSMLIFCAVWITFIPAYVSSPGKFTVAVEIFAILASSFGLLFCIFAPKCYILLLKPERNTKKHMMGRN
>LOCXPOlfC4.191.HIT1.OlfC.2R.861.ANF_receptor.exons6.CM022453.1.Siniperca_chuatsi
MLLIADLLLLSLLAVKGGKLMCQTYGTKEVSQFSKEGDINIGGIFSFHQKPVSVNPALQVNPGTIQCEGLDPGELQYAYTMMFAIQEINNSSELLPGVTLGYRIFDSCPSIPQSIRASLNLMNRYESGEDSCNKLSNVHAVIGETTSTSTIGIARTMGPFHIPVISHSATCACLSNRKDYPSFFRTIPSDIYQSKALAKLVKHFGWTWVGAIRTNTDYGNGGMATFLEAAEREGVCVEYSLAIYRTEPRKWFLEVVDIIKKSTSKVIVAFADGTDLDILIKELHAQNVTGLQWVGSEGWITYRYIASPVNYAVVQGAVGFAALNAHIPGLQEFLANSRPSTTLGDQGLVELWETVFSCTLTPQAEDQAQGSVATCTGKESLWDTNTRFTDVSDASLLNNVYKATYAVAHALHMLFTCKDGQGPFENNTCADRENVQPWKVLHYLTQVNFTTKIGENVFFDELGDPVARYALVNWQMDDTGYILFETIGYYDASQPEGQQFEMKEGVRAIWAGMNLEVPRSVCSESCLPGTRRAFVKGKPICCFDCITCADGEFSNSTNAVKCDKCPTEYKSNEERNNCDLKAIEFLTFRELMGKLLVTFSVFGACLAMTIALIFFHYRHTPIVRANNSELSFLLLFSLTLCFLCSLTFIGRPSEWSCMLRHTAFGITFVLCISCVLGKTIVVLMAFRATLPGSNVMKWFGPAQQRLSVLAFTLIQVLICIIWLTINPPFPYKNMKHYKEKIILECALGSPVGFWAVLAYIGLLAVLCFVLAFLARKLPDHFNEAKFITFSMLIFCTVWITFIPAYASSPGKFTVAVEIFAILASSYGMLFCIFLPKCYIILLKPEKNTKKHLMGKVTPRAL
>LOCXPOlfC5.211.HIT1.OlfC.2R.858.ANF_receptor.exons6.CM022453.1.Siniperca_chuatsi
MTSTQRWPEKGWALLQLFLVASVSQAEELVCRRRGDPENPQLSKDGDIMLGGIFSFHSSWKDRQDTYIHKPLPLQCTSLNFREFQYAQAMLFAIEEINNSTDLLPGISVGYKIYDVCGSIARGVRVALALANGNEVVSAPSEAPCTRPAQVQAIMGETSSSPCMAIATVIGPFHIPLISHFATCACLSDKTKYPSFLRTIPSDYYQSRALAHLVKHFGWTWVGAIRTNDDYGNNGMATFTETAQQLGICLEYSVSFFRTDPPDKIRKIIDIIKASTSKVIVAFLSHMDMDVLIHTLSHHNLTGYQWVGSESWIFDSQTAAMDSHHILDGAIGLSIPRAHVSGMREFMLDVKPLNSSSNDIFTEFWETLFSCKFKQSKSSAGNQRECTGQEDLTGVQNSFTDMSLMPIFNNVYKGVYAVAHALHSILSCNKTCNNKVQLDPFMILQHIRKIQFKTKEGDEVYFNENGDPAAKYEIVNWQPTENGIVDFVTVGLHDASLPADKQLNLQNKSLIWAHNSQQVPLSVCSEKCPPGTRKVLQKGKPVCCYDCLRCAEGEISNTTDSITCVRCHPEFWSNERRDACVKKEAEFLSYIEIMGALLTAASLFGTCMTAVVAFIFFRYRQTPIVRANNSELSFLLLFSLTLCFLCSLTFIGRPSEWSCMLRHTAFGITFVLCISCVLGKTIVVLMAFRATLPGSNVMKWFGPAQQKLSVLGFTLIQVVICILWLTISPPFPFKNFKGFKDKIILECALGSAVGFWAVLAYIGLLAMLCFILAFLARKLPDNFNEAKFITFSMLIFCAVWITFIPAYVSSPGKFSVAVEIFAILASSFGLLICIFIPKCYIILLKPEKNTKKNMMGKG
>LOCXPOlfC6.214.HIT1.OlfC.2R.861.ANF_receptor.exons6.CM022453.1.Siniperca_chuatsi
MTSTQRWPEKGWALLQLLLVASVSQAEELVCRRRGDPENPQLSKDGDIMLGGIFSFHSSWKDRQDTYMHKPLPLQCTSLNFRGFQYAQAMLFAIEEINNSTDLLPGISLGYKIYDACTSIVRGVKVALDLTNGNDVVSAPSEAPCTRPAQVQAIMGETSSSPCMAIATVIGPFHIPMISHFATCACLSDKTKYPSFLRTIPSDYYQSRALAQLVKHFGWTWVGAIRTNDDYGNNGMATFTETAQQLGICLEYSVSFFRTDPPEKIQKIVDIIKSSTSKVIVTFLSPTDMDLLIHALSHHNLTGYQWVGSESWIFDSQTAAMDSHHILDGAIGLSIPKAHVNGMREFMLDVKPLNSSSDEMFTEFWETLFNCSFKQSKSSAGNQRECTGHEDLTGVQNSFTDMSLMPIFNNVYKGVYAVAHALHSILSCNKTCNNKVQLDPFTMLQHIRKIHFKTKEGDEVYFNENGDPAAKYEIVNWQPTENGIVDFVTVGLHDASLPADKQLNLQNKYLIWTQNSQQVPLSVCSEKCPPGTRKVLQKGKPVCCYDCLRCADGEISNITDSITCVRCHPEFWSNERRDACVKKEAEFLSYIEIIGALLTAASLFGTCMTAVVAFIFFRYRQTPIVRANNSELSFLLLFSLTLCFLCSLTFIGRPSEWSCMLRHTAFGITFVLCISCVLGKTIVVLMAFRATLPGSNVMKWFGPAQQKLSVLGFTLIQVVICILWLTISPPFPFKNFKGFKDKIILECALGSAVGFWAVLAYIGLLAMLCFILAFLARKLPDNFNEAKFITFSMLIFCAVWITFIPAYVSSPGKFSVAVEIFAILASSFGLLICIFIPKCYIILLKPKKNTKKNMMGKGEKS
>LOCXPOlfC7.69.HIT1.OlfC.2R.858.ANF_receptor.exons6.CM022453.1.Siniperca_chuatsi
MTSTQRWPEKGWALLQLFLVASVSQAEELVCRRRGDPENPQLSKDGDIMLGGIFSFHSSWKDRQDTYIHKPLPLQCTSLNFREFQYAQAMLFAIEEINNSTDLLPGISLGYKLYDVCSSIARGVRVALALANGNEVVSAPSEAPCTRPAQVQAIMGETSSSPCMAIATVIGPFHIPLISHFATCACLSDKTKYPSFLRTIPSDYYQSRALAQLVKHFGWTWVGAIRTNDDYGNNGMATFTETAQQLGICLEYSVSVFRTDPPEKIQKIVDIIKSSTSKVIVAFLSHIDMDVLIHALSHHNLTGYQWVGSESWIFDSQTAAMDSHHILDGAIGLSIPRAHVIGMREFMLDVKPLNSSSNDIFTEFWETLFSCKFKQSKSSAGNQRECTGHEDLTGVQNSFTDMSLMPIFNNVYKGVYAVAHALHSILSCNKTCNNKVQLDPFMILQHIRKIHFKTKEGDEVYFNENGDPAAKYEIVNWQPTENGIVDFVTVGLYDASLPADKQLNLQNKSLIWAQNSQQVPLSVCSEKCPPGTRKVLQKGKPVCCYDCLRCAEGEISNITDSITCVRCHPEFWSNERRDACVKKEAEFLSYIEIMGALLTAASLFGTCMTAVVAFIFFRYRQTPIVRANNSELSFLLLFSLSLCFLCSLTFIGRPSEWSCMLRHTAFGITFVLCISCVLGKTIVVLMAFRATLPGSNVMKWFGPAQQKLSVLGFTLIQVVICILWLTISPPFPFKNFKGFKDKIILECALGSAVGFWAVLAYIGLLAMLCFILAFLARKLPDNFNEAKFITFSMLIFCAVWITFIPAYVSSPGKFSVAVEIFAILASSFGLLICIFIPKCYIILLKPEKNTKKNMMGKG
>LOCXPOlfC8.71.HIT1.OlfC.2R.860.ANF_receptor.exons6.CM022453.1.Siniperca_chuatsi
MMSTQRWPEQGWALLQLLLVASVSQAEELVCRRRGDPENPQLSKDGDIILGGIFSFHSSWKDRQDTYMHKPLPLQCTSLNFRGFQFAQAMLFAIEEINNSTDLLPGISLGYKIYDSCSSIARGVRVALALANGNEVVSAPSEAPCTRPAQVQAILGESSSSPCMAIATVIGPFHIPMISHFATCACLSDKTKYPSFLRTIPSDYYQSRALAQLVKHFGWTWVGAIRTNDDYGNNGMATFTETAQQLGICLEYSVSVFRTDPPEKIQKIIDIIKSSTSKVIVAFLSHIEMDVLIHTLSHHNLTGYQWVGSESWIFDSQIAAMDSHHILDGAIGLSIPKAHVSGMREFMLDVKPLSSSSDEMFTEFWETLFSCKFKQSKSSAGNQSECTGNENLTGMQNSFTYMSLMPLFNNVYKGVYAVAHSLHNILSCNKTCNNNLQLDPFTILQHIRKIQFKTKEKDDVYFNENGDPAAKYEIINWQPTENGIVDFVTVGLHDASLPADKQLNLQNKSFIWAQNSQQVPLSVCSEKCPPGTRKVLQKRKPVCCFDCLRCAEGEISNITDSINCLRCHPEFWSNERRDACVKKEAEFLSYEEIMGALLTAASLFGTCMTAVVAFIFFRYRQTPIVRANNSELSFLLLFSLSLCFLCSLTFIGRPSEWSCMLRHTAFGITFVLCISCVLGKTIVVLMAFRATLPGSNVMKWFGPAQQKLSVLGFTLIQVVICILWLAISPPFPFKNFKGFKDKIILECALGSAVGFWAVLGYIGLLAMLCFILAFLARKLPDNFNEAKFITFSMLIFCAVWITFIPAYVSSPGKFSVAVEIFAILASSFGLLICIFIPKCYIILLKPEKNTKKNMMGKGAP
>LOCXPOlfC9.73.HIT1.OlfC.2R.859.ANF_receptor.exons6.CM022453.1.Siniperca_chuatsi
MMSTQRWPEQGWALLQLLLVASVSQAEELVCRRRGDPENPQLSKDGDIMLGGIFSFHSSWKDRQDTYMHKPLPLQCTSLNFRGFQFAQAMLFAIEEINNSTDLLPGISLGYKIYDSCSSIARGVRVALALANGNEVVSAPSEAPCTRPAQVQAIMGETSSSPCMAIATVIGPFHIPMISHFATCACLSDKTKYPSFLRTIPSDYYQSRALAQLVKHFGWTWVGAIRTNDDYGNNGMATFTETAQQLGICLEYSVSFFRTDPPEKIQKIIDIIKSSTSKVIVAFLSHKDMDVLIHTLSHHNLTGYQWVGSESWIFDSQIAAMDRHHILDGAIGLSIPRAHVSGMREFMLDVKPLNTSSNEMFTEFWETLFSCKFKQSKSSAGNQRECTGNENLTGMQNSFTYMSLMPIFNNVYKGVYAMAHALHNILSCNKTCNNNLQLDPFMILQHIRKIQIKTKERDDVYFNENGDPAAKYEIINWQPTENGIVDFVTVGLHDASLPADKQLNLQNKSFIWAQNSQQVPLSVCSEKCPPGTRKVLQKRKPVCCYDCLRCAEGEISNITDSINCLQCHPEFWSNERRDACVKKEAEFLSYEEIMGALLTAASLFGTCMTAVVAFIFFRYRQTPIVRANNSELSFLLLFSLSLCFLCSLTFIGRPSEWSCMLRHTAFGITFVLCISCVLGKTIVVLMAFRATLPGSNVMKWFGPAQQKLSVLGFTLIQVVICILWLTISPPFPFKNFKGFKDKIILECALGSAVGFWAVLGYIGLLAMLCFILAFLARKLPDNFNEAKFITFSMLIFCAVWITFIPAYVSSPGKFSVAVEIFAILASSFGLLICIFIPKCYIILLKPEKNTKKNMMGKEA
>LOCXPOlfC10.77.HIT1.OlfC.2R.860.ANF_receptor.exons6.CM022453.1.Siniperca_chuatsi
MTFTKRWPEKGWALLQLLLVASVSQSEELVCRRRGDPENPQLSKDGDIILGGIFSFHSRWKDRQDTYMHKPLPLQCTSLHFREFQFAQAMLFAIEEINNSTDLLPGISLGYKIYDVCGSIARGVRVALALANGNEVVSAPSEAPCTRRAHVQAIMGETSSSPCMAIATVIGPFHIPMISHFATCACLSDKTKYPSFLRTIPSDYYQSRALAQLVKHFGWTWVGAIRTNDDYGNNGMATFTETAQQLGICLEYSVSFFRTDPPQKIQKIIDVIKSSTSKVIVAFLSHLDMDMVIYELSHHNLTGYQWVGSESWIFDSQTAAMDRHHILDGAIGLSIPKAHVSGMREFMLDVKPLNSSSNEMFTEFWETLFNCKFKQSKSSARNQRECTGHEDLTGMQNSFTDMSLMPIFNNVYKGVYAVAHALHNILSCNKTCNNNLQLDPFTILQHIRKIHFKTKEGDEVYFNENGDTAAKYEIINWQPTENGIVEFVTVGLHDASLPADKQLNLQNKSLIWTQNSQQVPLSVCSEKCPPGTRKVLQKGKPVCCYDCLRCADGEISNITDSITCVQCHPEFWSNERRDACVKKEAEFLSYEEIMGALLTAASLFGTCMTAVVAFIFFRYRQTPIVRANNSELSFLLLFSLSLCFLCSLTFIGRPSEWSCMLRHTAFGITFVLCISCVLGKTIVVLMAFRATLPGSNVMKWFGPAQQKLSVLGFTLIQVVICILWLTISPPFPFKNFKGFKDKIILECALGSAVGFWAVLGYIGLLAMLCFILAFLARKLPDNFNEAKFITFSMLIFCTVWITFIPAYVSSPGKFSVAVEIFAILASSFGLLICIFIPKCYIILLKPEKNTKKNMMGKGAP
>LOCXPOlfC7.80.HIT1.OlfC.2R.791.ANF_receptor.exons6.CM022453.1.Siniperca_chuatsi
MHKPLPLQCTSLNFREFQYAQAMLFAIEEINNSTDLLPGISLGYKLYDVCSSIARGVRVALALANGNEVVSAPSEAPCTRPAQVQAIMGETSSSPCMAIATVIGPFHIPLISHFATCACLSDKTKYPSFLRTIPSDYYQSRALAQLVKHFGWTWVGAIRTNDDYGNNGMATFTETAQQLGICLEYSVSFFRTDPPEKIQKIIDIIKSSTSKVIVTFLSHIDMDVLIHALSHHNLTGYQWVGSEGWIFDSQTAAMDRHHILDGAIGLSIPKAHVSGMREFILDVKPLNTSSNEMFTEFWETLFSCKFKQSKSSAGNQRECTGHENLTGEQNSFTDMSLMPIFNNVYKGVYAVAHALHSILSCNKTCNNKLQLDPFLILQHIRKIHFKTKEGDEVYFNENGDPAAKYEIINWQPTENGIVEFVTVGLHDASLPADKQLNLQNKSLIWTQNSQQVPLSVCSEKCPPGTRKVLQKGKPVCCYDCLRCADGEISNTTDSITCVRCHPEFWSNERRDACVKKEAEFLSYIEIMGALLTAASLFGTCMTAVVAFIFFRYRQTPIVRANNSELSFLLLFSLSLCFLCSLTFIAPPSEWSCMLRHTAFGITFVLCISCVLGKTIVVLMAFRATLPGSNVMKWFGPAQQKLSVLGFTLIQVVICILWLTISPPFPFKNFKGFKDKIILECALGSAVGFWAVLGYIGLLAMLCFILAFLARKLPDNFNEAKFITFSMLIFCAVWITFIPAYVSSPGKFSVAVEIFAILASSFGLLICIFIPKCYIILLKPEKNTKKNMMGKG
>LOCXPOlfC4.86.HIT1.OlfC.2R.845.ANF_receptor.exons6.CM022453.1.Siniperca_chuatsi
LLLLVLLMGKGDSVCRLQGSARPAELAQDGDLFIGGIFSFRTEQDYVINTFQTIPEVRKCKNFNFREFKFAQAMIFAINEINKNPDMLPNVKLGYKIYDNCGTMDIVRAAVALMSGLKGELIDDNCTKTETVQAILGHSGSRPTIAFAQVVGRFQIPVISHFATCACLSNRKDYPTFFRTIPSDYYQSRALAKLVKHFGWTWIGALAVDNEYGLNGVAAFIQAAQEYGVCIEYSKAFSSSDPPDSLQRTIEIIKHATSKVIIAFMSHREMKLLAKELYKQNITGLQWVGSDAWITDQSLTDSEGHSILMGSLGFTVSRVQIPGLEEHLRQLHPSQFPDSQFVRDFWEYVFDCALNETANTQRKPCNGSESLKNVVSEFTDVAELRFTNNVYKSVYAVGHALDNLIKCEGGKGPFSNGSCADSKHIQPWQVLHFLSTVNFTTEERERVYFDSNGDSPARYELVNLQMTNKGTMEGVTVGIYDASLPESHQFVMNNIPVVWRNCLTENVPVSVCSESCLPGTHKVLQKGKPVCCYNCIPCPAGEISNLTDSIHCIKCPPVYWSNEQRNACIPKAIEFLSYDELLGTLLALFSLLGVFLTMITMLVFYCHRETPLVRANNSELSFLLLFSLSLCFLCSLTFIGRPSEWSCMLRHTAFGITFVLCISCVLGKTIVVLMAFRATLPGSNVMKWFGPAQQKLSVLGFTLIQVLICIIWLTINPPFPFKNMKHYKEKIVLECKLGSAVGFWAVLGYIGLIAVLCFILAFLARKLPDNFNEAKFITFSMLIFCTVWISFIPAYVSSPGKFTVAVEIFAILASSYGLLFCIFLPKCYIIVFRPEQNTRKNIMGK
>LOCXPOlfC11.94.HIT1.OlfC.2R.854.ANF_receptor.exons6.CM022453.1.Siniperca_chuatsi
LQGAIILSLFVSYLNTISGCELFGQFDMPSLFKQGDIMIGGIFPVFNKDISSTSTFESKPPGVKCAGFDLRAFRWTQVMIFAIEEINKDPALLPNISLGYRILNSCASPTNTLRAALTLASGPEEIELTSPCPPAISAVIAESGSSQSLAVAGALGPFQVPIVSYFSTCACLSDRAKYPTFFRTIPSDYFQAKALAALVKRFGWQWIGAIQSDNDYGRNGILAFTEEVKKLGVCIAFVGTVLRTYTMDKILDVVEMIKQSTVKVILAFVPEGDFYPLMKEVVKQNITGIQWIASEAWITATRPSTPEIYQAFGGALGFVVQKMAIPNLKPFLTGISPYTDPSAAFVRDFWEIIVGCRPVLPGEHTGTEAMNGICTGNETLMNSQDVFFNVTQLRVSYNVYKAVYAIAHALHQLVFCQPTAEKTIKPCLNASEIQPKEVTDHLQRVNFRNQFGDNVFFDVNGDPPASYDIINWQLIDGQVQHVTLGHFASAASSDYKLSIEEEAIVWRTGKMVPTSVCSNVCPVGTRKAQIKGKPTCCFDCIPCADGTIANSTGTADCTPCPQEYWSNERKDECIPKTVEFLTYHEPMGIAITVVSLVGVFLCLATMMVFICYRETPVIKASNSELSCFLLFSLCLCFLCPLTFIGRPTVWTCMLRHTAFGVTFALCISCVLGKTIVVVTAFKATFPGNKVAGKFGAAQQRIIVCSCTLIQILICVLWLKLNPPFPDMVFKYSNKKIVLECNTGSEAAFYAVLGYIGILAIICLILAFLARKLPDNFNEAKFITFSMLIFCAVWITFIPAYVSSPGKFTVAVEIFAILSSAFGLLISIFAPKCYIILIKPEKNTKKHVMGKTVSK
>LOCXPOlfC12.96.HIT1.OlfC.2R.882.ANF_receptor.exons8.CM022453.1.Siniperca_chuatsi
MAMPAAKFLMFLSLFGGKPSSAAALDSCVFLGEEDKNSLYEDGDVVIGGLFPLHYSPVSSLPTYKTKPTRNMYKYSRALRWMQTMTFAIKEINQRSDLLPQLKLGFHIRDSCDDIPVSLRTSLLLVNGQPERGSRAESVNRDKGPESNSSSKLGCAAVQRTVSPVIIGDAASGVTIALLRSLGSFHIPLVSYFASCNCLSNQREFPTFMRTMPSDAFQIRAVARLVSYFGWTWVGVIGVESDYARFAIQLFLQESVQYGVCAAYTHFYPVVLSKQALDELLDVIQVASSKVIINFSGESEMQGILREIRRRNITGLQWIASEAWATAKSLWEKFGDLLTGTLGFAIRRADVIPGLKQHLTSLRPSYIHESGFLAEFWEEMFNCRLNASVNSHSHGVDNYLDRLPCKGTEDLNDVYSPYSDVTQLRVSYNVYKAVYLVAHALQDMSNCIVGQGPFLNGTCADPKHFEPWELIHYMKHANFSALGEKVNFDQNGDPIAYYDLLNWQRRPDGSLHLVKVGFYDASSHAGRSLVINDSVIQWPVGKQAFRSVCSDSCPPGTRIARRKGEPICCFDCVPCAEGEVSNKTDSLECSRCSEVTWPNKARDLCIPKTIEFLSYHELMGIVLCVVSVLGACISLSILAIFFTCKDTALVRANNMELSFLLLVFLAVCFLVGLLFIGEPSDWLCRIRYPAFGISFALCISCLLAKTIVVLMAFRSTLPGSNVMKWFGPKQQRASALLGTAVQVIICLIWLLTSPPHANNNTDYHSATIIIECVTGSEVGFWCVLGYIGTLACMCFLVAFLARKLPDNFNEAKFITFSMLIFFAVWITFIPVYVSTAGKYTVAVHIFAILASSFGLLFCIFAPKCYIIILKPEKNIKKNMMQR
>LOCXPOlfC13.100.HIT1.OlfC.2R.869.ANF_receptor.exons8.CM022453.1.Siniperca_chuatsi
MAQLVLCHLLCTVCVLTIAYNPISSFSSPPQTAVKVCTLQNSFQPGFVTKGDYVIGGIFPLHYNQEMPDLNCTYRPPPVKCNGFDPRAFRWAQTMRLAVEEINQSTELLPNYTLGYKIFDSCAYPLTGQRAALAVLNGLSEDDSPMCSSASPLLAVIGESGSAQSIVVSRILQPFRIPMISYFSSCACFTDRRQYPTFFRVIPNDDYQVKAIAQLLVRFSWTWVGLLRGDHEYGRFAVQGLLRELQGTKVCVAYQEMIPLLYDRQRALEIMQVMHSSSAKVVVVFSAEGEMTPFLRDYMMQNITGIQWVASEAWVTASVFTGSEYYPYMGGTIGFGIRKGHISRLSEYLQTVNPQMYPNSLLVKELWEALYGCSPSLSSGLQLPPCSGQESLLEQHSAYMNTSSPRVAYNVYKAVYAIAHSLHNLLLCQPGNGPFQNNSCAQSNNIHPWQLQYYLQEVTFNIAGEEVNFDLKGDSIPYYDVINWQRGTGGNIEFVNVGLFDGTKPAGEELVIQEDSIMWAGHQSEASCSHLSVCSASCLPGSRKAVRRGEPICCFDCVPCDSGKISNETNSIECTFCPEDFWSNKDRTACIPKKVEFLAYDSLGIALTVISVVGACLTITVFAVFFSHRNTAIVRLNNSELSFFILFALTLCFLCSLVFIGEPTSWSCMLRHTAFSITFSLCISCILGKTLVVLAAFTATRPGDNIMKWLGPKQQRVIIFSCTLVQVVICASWLIDAPPFPSRNTQYERSKIILECSVGSSFAFWCVLGYIGLQACLCFVLAFLARKLPGNFNEAKFITFSILIFCAVWLAFIPAYISSPGNYADAVESFAILASSFGLLFCLFAPKCYIILLKPEKNTKQHLMGKENK
>LOCXPOlfC14.103.HIT1.OlfC.2R.776.ANF_receptor.exons6.CM022453.1.Siniperca_chuatsi
MIFAIEEINKDPALLPNISLGYRILNSCSSPTNTLRAALTLASGPEEIELTSPCPPAISALIAEAGSSQSLAVAGALGPFQVPIVSYFSTCACLSDRAKYPTFFRTIPSDYFQAKALAALVKRFGWQWIGAIQSDNDYGRNGILAFTEEVKKLGVCIAFVGTVLRTYTMDKILDVVEMIKQSTVKVILAFVPEGDFYPLMKEVVKQNITGIQWIASEAWITATQPSTPEIYQAFGGALGFVVQKMAIPNLKPFLTGISPYADPRAAFVSDFWEIIVGCRPVLPGEHTGTEAMNGICTGNETLMNSQDVFFNVTQLRVSYNVYKAVYAIAHALHQLVFCQPTAEKTIKPCLNASEIQPKEVTDHLQRVNFRNQFGDNVFFDVNGDPPASYDIINWQLIDGQVQHVTLGHFASAASSDYKLSIEEEAIVWRTGKMVPTSVCSNVCPVGTRKAQIKGKPTCCFDCIPCADGTIANSTGTADCTPCPQEYWSNERKDECIPKTVEFLTYHEPMGIAIAVVSLVGVFLCLATMMVFICYRETPVIKASNSELSCFLLFSLCLCFLCPLTFIGRPTVWTCMLRHTAFGVTFALCISCVLGKTIVVVTAFKATFPGNKVAGKFGAAQQRIIVCSCTLIQILICVLWLKLNPPFPDMVFKYSNKKIVLECNTGSEAAFYAVLGYIGILAIICLILAFLARKLPDNFNEAKFITFSMLIFCAVWITFIPAYVSSPGKFTVAVEIFAILSSAFGLLISIFAPKCYIILIKPEKNTKKHVMGKTVSK
>LOCXPOlfC14.105.HIT1.OlfC.2R.854.ANF_receptor.exons6.CM022453.1.Siniperca_chuatsi
LQGAIILSLFVSYLNPVCGCELLGRFDMPSLFKQGDIMIGGIFPVFNKDISSTSTFESKPPGAKCARFYLRAFRWTQVMIFAIEEINKDPALLPNISLGYRILNSCSSPTNTLRAALTLASGPEEIELTSPCPPAISAVIAESGSSQSLAVAGALGPFQVPIVSYFSTCTCLSDRAKYPTFFRTIPSDYFQAKALAALVKRFGWQWIGAIQSDNDYGRNGILAFTEEVKKLGVCIAFVGTVLRTYTMDKILDVVEMIKQSTVKVILAFVPEGDFYPLMKEVVKQNITGIQWIASEAWITATQSSTPEIYQAFGGALGFVVQKMAIPNLKPFLTGISPYTDPSAAFVSDFWEIIVGCRPVLPGEHTGTEAMNGICTGNETLMNSQDVFFNVTQLRVSYNVYKAVYAIAHALHQLVFCQPTAEKTIKPCLNASEIQPKEVTDHLQRVNFRNQFGDNVFFDVNGDPPASYDIINWQLIDGQVQHVTLGHFASAASSDYKLSIKEEAIVWRTGKMVPTSVCSNVCPVGTRKAQIKGKPTCCFDCIPCADGTIANSTGTADCTPCPQEYWSNERKDECIPKTVEFLTYHEPMGIAIAVVSLVGVFLCLATMMVFICYRETPVIKASNSELSCFLLFSLCLCFLCPLTFIGRPTVWTCMLRHTAFGVTFALCISCVLGKTIVVVTAFKATFPGNKVAGKFGAAQQRIIVCSCTLIQILICVLWLKLNPPFPDMVFKYSNKKIVLECNTGSEAAFYAVLGYIGILAIICLILAFLARKLPDNFNEAKFITFSMLIFCAVWITFIPAYVSSPGKFTVAVEIFAILSSAFGLLISIFAPKCYIILIKPEKNTKKHVMGKTVSK
>LOCXPOlfC15.115.HIT1.OlfC.2R.884.ANF_receptor.exons8.CM022453.1.Siniperca_chuatsi
MAMPAAKVLMFLSLFGGKPSSAAALDSCVFLGEEDKNSLYEDGDVVIGGLFPLHYSPVSSLPTYKTKPTRNMYKYFNSRALRWMQTMTFAIKEINQRSDLLPQLKLGFHIRDSCDDIPVSLRTSLLLVNGQPERGSRAESVNRDKGPESNSSSKLGCAAVQRTVSPVIIGDAASGVTIALLRSLGSFHIPLVSYFASCSCLSNQRDFPTFMRTMPSDAFQIRALTRLVSYFGWTWVGVIGLESDYARFAIQLFLQESVQYGVCAAYTHFYPVVLSQKALDELLDVIQMASSKVIVNFCSESEMQGILREIRRRNITGLQWIASEAWATAKSLWEKFGDLLTGTLGFAIRKADVIPGLKQHLTSLRPSYIHESGFLAEFWEEMFNCRLNASVNSHSHGVDNYLDRLPCKGTEDLNDVYSPYSDVTQLRVSYNVYKAVYLVAHALQDMSNCIVGQGPFLNGTCADPKHFEPWELIHYMKRANFSALGEKVNFDQNGDPIAYYDLLNWQRRPDGSLHLVKVGFYDASSHAGRSLIINDSVIQWPVGKQAFRSVCSDSCPPGTRIARRKGEPICCFDCVPCAEGEVSNKTDSLECSRCSEVTWPNKARDLCIPKTIEFLSYHELMGIVLCVVSVLGACISLSILAIFFTCKDTALVRANNMELSFLLLVFLAVCFLVGLLFIGEPSDWLCRIRYPAFGISFALCISCLLAKTIVVLMAFRYTLPGSNVMKWFGPKQQRASALLGTAVQVIICLIWLLTSPPHANNNTDYHSATIIIECVTGSEVGFWCVLGYIGTLACMCFLVAFLARKLPDNFNEAKFITFSMLIFFAVWITFIPVYVSTAGKYTVAVHIFAILASSFGLLFCIFAPKCYIIILKPEKNIKKNMMQR
>LOCXPOlfC16.118.HIT1.OlfC.2R.864.ANF_receptor.exons12.CM022453.1.Siniperca_chuatsi
IIERRSGLGLEGVSGVASSLPQCVKLADSEPLALQSEGDVVIGGFFPLHYVAPKLQHSYHSKPQLTPCSSFDHRAFRWMMTMVFAVEEINRNSSLLPGVKLGYRIMDSCDHVHTGLQALFALVSHSKAMDSTQYETLPSCLADSPVPAVIGLASSSPTRAVAQTLGPFNIPLVSYFATCTCLTDKHMYPSFLRTVPSDLFQVRGLVQLVTFLDWLWVGTIGTTDDYSHYGVQAFSNQFRQQGGCLAFHLTIPESPTAAEIQEMADRLQSSTAHVVVVFASEGQLLGLFLELTQRNVTGIQWVASESWVAARLLTSPHLHPLLEGTLGFSFPGVRIPGLKEFLLNVRPSPKPGMEFVNMFWEELFGCRLEFRGEKGADDKPVCTGSEDLRYTDSSYTDVSQVRISYNVYKAVYAIAHALHTLLNCDSAGQNKGMCERHKSFTSRQLLHHLKTVNFTNQFEEKVYFDSNGEPVPLYDILNWQKDSKGEIRFLKVGSYDGSAPLRQQLQMEQSTIIWTKGQSQVPVSECSAQCFPGSRQARRPGEPHCCFDCLPCADGEISNQTGSTECTKCPEYYWSDKDKVKCVSGVDEFLSFYDTMGIILVALTLLGVVLTTIITTVFHRFRSTPIVKANNSEISFLLLLSLKLCFLCSLVFIGQPSVWTCRLRQAAFGISFVLCLSCLLVKTIVVLLAFQTNVPGTRGLKLFGPSQQRTLIICTTAPQVCLCAGWLLGAPPFPFRNPAYQASTGKIVVECKEPWPPGFYLVLGYIGLLAFLCLLLAFLGRKLPDTFNEAKLITFSMLIFWAVWISFIPAYVSSPGKFTVAVEVFAILASSSGLLLCIFVPKCYIIILRPERNIKKGMTGKYLR
>LOCXPOlfC17.120.HIT1.OlfC.2R.864.ANF_receptor.exons12.CM022453.1.Siniperca_chuatsi
ITYRRSGLGLEGVSGVASSLPQCVKLADSEPLALQSEGDVVIGGFFPLHYVAPKLQHSYHSKPQLTPCSGFDHRAFRWMMTMVFAVEEINRNSSLLPGVKLGYRIMDSCDHVHTGLQALFALVSHSKAMDSTQYETLPSCLADSPVPAVIGLASSSPTRAVAQTLGPFNIPLVSYFATCTCLTDKHMYPSFLRTVPSDLFQVRGLVQLVTLLGWLWVGTIGTTDDYSHYGIQSFSNQFRQQGGCLAFHLTIPKSPTAAEIQEMADRLQSSTAHVVVVFASEGQLLGLFLELTQRNVTGIQWVASEAWVTARLLTSPHLHPLLEGTLGFSFPGVRIPGLKEFLLNVRPSPKPGMEFVNMFWEELFGCRLEFRGEKGADDRPVCTGSEDLRYTDSSYTDVSQVRISYNVYKAVYAIAHALHTLLNCDSAGQNKGMCERHKSFTSRQLLHHLKTVNFTNQFEEKVYFDSNGEPVPLYDILNWQKDSKGEIRFLKVGSYDGSAPLTQQLQIEQSTIIWTKGQSQVPVSECSAQCPPGSRQARRPGEPPCCFDCLPCADGEISNQTGSTECTKCPEYYWSDKDKVKCVSGVEEFLSFYDTMGIILVALTLLGVVLTTIITTVFHRFRSTPIVKANNSEISFLLLLSLKLCFLCSLVFIGQPSVWTCRLRQAAFGISFVLCLSCLLVKTIVVLLAFRANVPGTRCLKLFGPSQQRTLILCTTAPQVCLCAGWLLGAPPFPFRNPAYQASTGKIVVECKEPWPPGFYLVLGYIGLLAFLCLLLAFLGRKLPDTFNEAKLITFSMLIFWAVWISFIPAYVSSPGKFTVAVEVFAILASSFGLLLFIFVPKCYIIILRPERNIKKGMTGKYLR
>LOCXPOlfC18.133.HIT1.OlfC.2R.878.ANF_receptor.exons8.CM022453.1.Siniperca_chuatsi
MEISAVFIGLILSLSWCELNSVLNGSGDGLKQRAGLTEDRTGAGISTKASSVQCRLLGTARLPAFSKDGDYVIGGVFSIHHYMHTINHNYTTMPEPLKCTGSIDSRELRLSRVMVFAIEEINNSVDLLPGIKLGYQIHDSCASVPVAVHVAFQLSNGLDPVFYTDDNCSQSGMVMAIVGESGSTPSISMSRVIGSFNIPQVSHFATCACLSDKQQYPSFFRTIPSDQFQADALVKLVKHFGWTWIGAVRSDSDYGNNGMASFLDAAQKEGICVEYSESFYRTHPRSRIQRVADIIRRSTAMVVVAFAASGDLRILLEELSRKPSPPRQWIGSESWVTDPDMLRFSFCVGAIGFGIQKSVIPGLRDFLLDLSPTKVAASPVLTEFWEDAFNCRLEKIVAIDESMCDGTEDIQTLQSPYTDTSQLRISNMVYKAVYAIAHAIHNAVCEETNSSTQCDKFTRIESKQVLTQLKKVNFSQNGYDVSFDANGDPVATYELVNWQKSESGSIEFVTVGRYDASLLMGQEFRINRNLTWVDGGTQVPASVCADSCCPGTRKVLQKGKPICCYDCIPCPEGEISNATDSPDCFPCPKEFWPNAEKDTCFPKPVEFLSFDEVLGIILSAFSVGGACLTIVTAAVFFRHRTSPIVRANNSELSFLLLFSLTLCFLCSLTFIGAPSEWSCMLRHTAFGITFVLCISCVLGKTIVVLMAFKATLPGSSVMKWFGPPQQRITVVSFTFIQVLICTIWLVVSPPFPMKNLTIYKERIILECALGSAIGFWAVLGYIGLLAVFCFVLAVLARKLPDNFNEAKLITFSMLIFCAVWITFIPAYVSSPGKFTVAVEIFAILASSFGIILCIFAPKCFIILFKPETNTKKHLMNKN
>LOCXPOlfC19.143.HIT1.OlfC.2R.878.ANF_receptor.exons8.CM022453.1.Siniperca_chuatsi
MEISAVFIGLILSLSWCELNSVLNGSGDGLKQRAGLTEDRTGAGISTKASSVQCRLLGTARLPAFSKDGDYVIGGVFSIHYYMHTVKHNYTTMPEPLKCTGSIDSRELRFSRAMVYAIEEINNSVDLLPGIKLGYQIHDSCASVPVAVHVAFQLSNGLDPVFYTDDNCSQSGMVMAIVGESGSTPSISMSRVIGSFNIPQVSHFATCACLSDKQQYPSFFRTIPSDQFQADALVKLVKHFGWTWIGAVRSDSDYGNNGMASFLDAAQKEGICVEYSESFYRTHPRSRIQRVADIIRRSTAMVVVAFAASGDLRILLEELSRKPSPPRQWIGSESWVTDPDMLRFSFCVGAIGFGIQKSVIPGLRDFLLDLSPTKVAASPVLTEFWEDAFNCRLEKSTAIDESLCDGTEDIQTLQSPYTDTSQLRITNMVYKAVYAIAHAIHNAVCEETNSSTQCDKFTRIESKQVLTQLKKVNFSQNGYDVSFDANGDPVATYELVNWQKSESGSIEFVTVGRYDASLLMGQEFRINRNLTWVDGGTQVPASVCADSCRPGTRKVLQKGKPICCYDCIPCPEGEISNATDSPDCFPCPKEFWPNAEKDTCFPKPVEFLSFDEVLGIILSAFSVGGACLTIVTAAVFFRHRTSPIVRANNSELSFLLLFSLTLCFLCSLTFIGAPSEWSCMLRHTAFGITFVLCISCVLGKTIVVLMAFKATLPGSSVMKWFGPPQQRITVVSFTFIQVLICTIWLVVSPPFPMKNLTIYKERIILECALGSAIGFWAVLGYIGLLAVFCFVLAVLARKLPDNFNEAKLITFSMLIFCAVWITFIPAYVSSPGKFTVAVEIFAILASSFGIILCIFAPKCFIILFKPETNTKKHLMNKN
>LOCXPOlfC20.161.HIT1.OlfC.2R.880.ANF_receptor.exons9.CM022453.1.Siniperca_chuatsi
MGTFLVKYLFLCVYLILLSSSFFFSESSFLSPSCKLRRRFNLNGMHKAGDVILGGLFEVHYSSVLPELTFTSEPHQPNCQGFDTLGFRHAMTMAFVIDKINENSNLLPNVTLGYSLYDNCATLGIGFSAALSLASGQEEQFLLQENCLGTPPVMGIVGDPFSTFSIATSNVLGLFKLPIVSYFATCSCLSDRQRFPSFFRTIPSDAFQVRAMIQILKHFGWTWAGLLVSNDDYGLHVARSFQSDLAQSGGGCLAYSEVLPWGNDPNEYRRIVDVMTKSTARVVIVFAHQMHMIQLMEEVVKHNVTGLQWIASEAWTLVDGLHTPAFMPYLGGTLGIAIRRGKIPGLRDFLLRINPDQHHNNSYENSMEKQFWEYTFQCRFAPLPAGWVEAGGALCTGQEDLENVETEFLDVSELRPEYNIYKAVYALAYALDDMLQCKPGRGPFSGHSCATLQTLEPWQLMYYLEKVNFTTPFGDQVSFDENGDALPIYDIMNWLWLPDGRTKVQSVGVVKKSASNCEELTLDEDKIFWNFDSKQVISPPRSVCSESCPRGTRMARKRGQPVCCFDCIPCSEGKISNDTDSTECTSCPEDFWSNPQRDHCVPKKTEFLSYHEPLGICLTTASLMGTVICAVVLGIFTYHRRTPMVRANNSELSFLLLVSLKLCFLCSLLFIGRPRLWTCQLRHAAFGISFVLCVSCILVKTMVVLAVFKASKPGGGASLKWFGAGQQRGTVMVLTSIQAAICTAWLVSSSPAPHKNTQYHNDKIVYECVVGSTVGFAVLLGYIGLLAILSFLLAFLARNLPDSFNEAKLITFSMLIFCAVWVAFVPAYVNSPGKYADAVEVFAILASSFGLLVALFGPKCYIILLRPERNTKKAIMGRGT
>LOCXPOlfC21.164.HIT1.OlfC.2R.879.ANF_receptor.exons9.CM022453.1.Siniperca_chuatsi
MGAFLDTYFLLCVYHILFFFSSSSIYSASSSLQSSCKLRRKFLLNEMHKSGNVVLGGMFEVHFTSVFPERTFTSEPQQPTCKGFDTLGFRHAMTMAFAIDEINKNSNLLPNVTLGYSLYDNCGALVIGFSGALSLASGREEQFLLQENCLGTPPVLGIVGDSPSTFSIATSNVLGLYKLPIVSYFSTCSCLSDRQRFPSFFRTIPSDAFQVRAMIQILKHFGWTWVGLLVSDDDYGLHVAQSFQSDLVQSGGGCLAYLKVLPWDSDPSELRRIVHLIKTSTARVVMVFAHEFHMIHLMEEVVRQNVTGRQWIASEAWTAAAVLQTPRLMPYLSGTLGIAIRRGEIPGLREFLLQIHPDQKDNFAYNMVTVRQFWESTFKCRFAPPPTGWVEAEGALCTGQEDLENVETEFLDLSNLRPEYNIYKAVYALAYALDDMLQCKPGRGPFSGHSCATLQRLEPWQLVHYLQMVNFTTPFGDEVSFDENGDALPIYDIINWLWLPDGRTKVQNVGEVKRSAFKGEELTIDEDKIFWNFELNKTPQSVCSENCPPGTRMARKKGEPVCCFDCVPCSEGKISNKTDSMECTSCPEDFWSSPQRDHCVPKKTEFLSYHEPLGICLTATSLLGTFICAVVLGIFTYHRNSPMVRANNSELSFLLLMSLQLCFLCSLLFLGRPRLWTCQLRHAAFGISFVLCVSCILVKTMVVLAVFKASKPGGGASLKWFGAVQQRGTVLGLTSIQAAICTAWLVSASPEPHKNTQYHSNKIVYECVVGSTVGFSVLLGYIGLLAILSFLLAFLARNLPDNFNEAKLITFSMLIFCAVWVAFVPAYVNSPGKYADAVEVFAILASSFGLLVSLFGPKCYIILLRPERNTKKAIMGRGT
>LOCXPOlfC22.168.HIT1.OlfC.2R.878.ANF_receptor.exons9.CM022453.1.Siniperca_chuatsi
MGAFLDTYFLLCVYLILFFFSCSLCFASSSLQSSCKLRRKFHLNEMHKPGDVVLGGLFEVHFTSVFPERTFTSEPQQPSCKGFDTLGFRHTMTMAFAIDEVNKNSNLLPNVTLGYSLYDNCGALVIGFSGALSLASGREEQFLLQENCLGTPPVLGIVGDSYSTFSIATSNVLGLYKLPIVSYFSTCSCLSDRQRFPSFFRTIPSDAFQVRAMIQILKHFGWTWVGLLVSDDDYGLHVAQSFQSDLVQSGGGCLAYLKVLPWDSDPSELRRIVHLIKTSTARVVMVFAHEFHMIHLMEEVVRQNVTGRQWIASEAWTAAAVLQTPRLMPYLSGTLGIAIRRGEIPGLREFLLQIHPDQKDNFAYNMVTVRQFWESTFKCRFAPPPTGWVEAEGALCTGQEDLENVETEFLDLSNLRPEYNIYKAVYALAYALDDMLQCKPGRGPFSGHSCATLQRLEPWQLVHYLQMVNFTTPFGDEVSFDENGDALPIYDIMNWQWIPDGRTKLQNVGEVKKSAFKGEELTIDEDKIFWNFELNKTPQSVCSENCPPGTRMARKKGEPVCCFDCIPCSEGKISNKTDSMECTSCPEDFWSSPQRDHCVPKKTEFLSYHEPLGICLTATSLLGTFICAVVLGIFTYHRNSPMVRANNSELSFLLLMSLKLCFLCSLLFIGRPRLWTCQLRHAAFGISFVLCVSCILVKTMVVLAVFKASKPGGGASLKWFGAVQQRGTVMVLISIQAAICTVWLIFSSPSPHKNTQYHNDKIVYECVVGSTVGFAVLLGYIGLLAILSFLLAFLARNLPDNFNEAKLITFSMLIFCAVWVAFIPAYVNSPGKYADAVEVFAILASSFGLLVALFGPKCYIILMRPERNTKKAILGRGT
>LOCXPOlfC23.171.HIT1.OlfC.2R.876.ANF_receptor.exons9.CM022453.1.Siniperca_chuatsi
MGAFLDTYFLLCVYLILFLFSSSLCFASSSLQSSCKLRRKFNLNEMHKPGDVVLGGLFEVHFTSVFRERTFTSEPQQPSCKGFDTLGFRHAMTMAFAIDEVNKNSNLLPNVTLGYSLYDNCGALVIGFSGALSLASGREEQFLLQENCLGTPPVLGIVGDHYSTFSIATSNVLGLYKMPIVSYFATCSCLSDRQRFPSFFRTIPSDAFQVRAMIQILKHFGWTWVGLLVSDDDYGLHVAQSFQSDLVQSGGGCLAYLEVLPWDSDPSELRKIVHLIKTSAARVVMVFAHEIHMIQLMEEVVRQNVTGRQWIASEALTTAAVLQTPRLKPYLSGTLGIAIRRGEIPGLREFLLRIRPDQNDNDNYGNSMVRQFWEYTFQCKFNPTGWVEAGGALCTGQEDLENVKTEFLDLSNLRPEYNVYKAVYALAYALDDMLQCKPGRGPFSGHSCATLQRLEPWQLVHYLQKVNFTTSFGDQVSFDENGDALPIYDIMNWLWLPDGRTKLQNVGEVKRSPFKGEELTIDEDKIFWNFDSKQPPQSLCSENCPPGTRMARKKGEPVCCFDCIPCSEGKISNKTDSMECTSCPEDFWSSHQRDHCVPKKTEFLSYHEPLGICLTTTSLLGTFICAVVLGIFTYHRRTPMVRANNSELSFLLLVSLKLCFLCSLLFIGRPSLWTCQLRHAAFGISFVLCVSCILVKTMVVLAVFKASKPGGGTCLKWFGAVQQRGTVFALTCIQAAICTAWIVSASPSPHKNIQYHSDKIVYECVVGSTVGFAVLLGYIGLLAILSFLLAFLARNLPDNFNEAKLITFSMLIFCVVWVAFVPAYVNSPGKYADAVEVFAILASSFGLLVALFGPKCYIIMLRPEKNTKKAIMGRGT
>LOCXPOlfC24.177.HIT1.OlfC.2R.869.ANF_receptor.exons9.CM022453.1.Siniperca_chuatsi
MYFMLLYSYVSSAVSPPLYSSSCQLQGQFHLNGMHKAGDVVLGGLFEIHFFSVFPDLSFTSEPQQPTCNGFDVLGFRQAQTMAFAIDEINRNSNLLPNVTLGYSLYDNCVKLGIGFRAALSLVSGQEEQFILDETCVGTPPVLGIVGDSSSTRSIAISSVLGLYRVPMVSYFATCSCLSDRQKFPSFFRTIPSDAFQVRAMIQILNRFGWTWAGLLVSDDDYGLHAARSFQSDFIQSGGGCLAYFEVLPWGNDPAELRRIVDVMKKSTARVVIVFAHESHMINLIEEVVRQNVTGLQWMASEAWIAATVLQTPHLMPYLGGTMGIAIRRGEIAGLREFLSRIRPDLHHNNNVYGNSMINQFWEYTFQCRFAPLPAGWLEAGGALCTGQEDLENVETEFLDISNLRPEYNVYKAVYALAYALDEMLQCEPGRGPFSGHSCATLQRLEPWQLMYYMEKVNFTTPFGDQVSFDENGDALPIYDIMNWLRLPDGRTKLQNVGEVKRSAFKGEELTIDEDKIFWNFESKKPPQSVCSESCPPGTRMARKKGEPVCCFDCIPCSEGKISNKTDSMECISCPEDFWSSHQRDHCVPKKTEFLSYHEPLGICLTATSLLGTFICAVVLGIFIYHRRTPIVRANNSELSFQLLVSLKLCFLCSLLFIGRPRLWTCQLRHAAFGISFVLCVSCILVKTMVVLAVFKASKPGGGASLKWFGAVQQRGTVIVLTSIQAAICTAWLVSSSPSPHKNTQYHSDKIVYECVVGSTVGFAVLLGYIGLLAILSFLIAFIARNLPDSFNEAKLITFSMLIFCAVWVAFVPAYISSPGKYADAVEVFAILASSFGLLVSLFGPKCYIILLRPEKNTKKAIMGRGIES
>LOCXPOlfC25.182.HIT1.OlfC.2R.870.ANF_receptor.exons9.CM022453.1.Siniperca_chuatsi
LMCFMLLYPYFSSAVSPPLYSSSCRLQGQFHLNGMHKAGDVVLGGIFQIHFFSVFPDLSFTSAPQQPTCNGFDVLGFRQAQTMAFAIDEINRNSNLLPNVTLGYSLYDNCLELGIGFRAALSLVSGQEEQFILDETCVGTPPVLGIVGDSSSTRSIAISSVLGLYRVPMVSYFATCSCLSDRQKFPSFFRTIPSDAFQVRAMIQILKHFGWTWAGLLISDDDYGLHAARSFQSDFVQSGGGCLAYFEVLPWGNDPAELRRIVDVMKKSTARIVIVFAHESHMINLIEEVVRQNVTGLQWMASEAWIAATVLQTPHLMPYLGGTMGIAIRRGEIAGLREFLSRIRPDLHHNNNVYGNSMINQFWEYTFQCRFAPLPAGWVEAGGALCTGQEDLENVETEFLDISNLRPEYNVYKAVYALAYALDEMLQCEPGRGPFSGHSCATLQRLEPWQLMYYMEKVNFTTPFGDQVSFDENGDALPIYDIMNWLRLPDGRTKLQNVGEVKRSAFKGEELTIDEDKIFWNFDSKQPPQSVCSESCPPGTRMARKKGEPVCCFDCIPCSEGKINNKTDSIECTSCPEDFWSSPQRDHCVPKKTEFLSYHEPLGICLTATSLLGTFICAVVLGIFIYHHKTPIVRANNSELSFLLLVSLKLCFLCSLLFIGRPSLWTCQLRHAAFGISFVLCVSCILVKTMVVLAVFKASKPGGGASLKWFGAVQQRGTVIVLTSIQAAICTAWLVSSSPSPHKNTQYHNDKIVYECVVGSTVGFAVLLGYIGLLAILSFLIAFIARNLPDSFNEAKLITFSMLIFCAVWVAFVPAYISSPGKYADAVEVFAILASSFGLLVSLFGPKCYIILLRPERNTKKAIMGRGIKS
>LOCXPOlfC26.186.HIT1.OlfC.2R.869.ANF_receptor.exons9.CM022453.1.Siniperca_chuatsi
LMCFMLLYSYVSSTVSSPLYSSSCRLQGQFHLNGMHKAGDVVLGGLFGIHFFSVFPDLSFTSEPQQPTCHGFDVLGFRQAQTMAFAIDEINRNSNLLPNVTLGYSLYDNCIKLGIGFRAALSLVSGQEEQFILDKNCVGTPPVLGIVGDSISTSSIAISSVLGLYRVPMVSYFATCSCLSDRQKFPSFFRTIPSDAFQVRAMIQILKHFGWTWAGLLVSDDDYGLHAARSFQSDFVQSGGGCLAYFEVLSWGKDPAELMRIVDVMKKSTALVVIVFAHESYMINLMEEVVRQNVTGLQWMASEAAIAGIVFHTPHLMPYLGGTLGIGIRRGEIAGLREFLSRIRPDLHHNNVYGNSMVKQFWEYTFQCRFAPLPAGWVEAGGALCTGQEDLENVETEFLDISNLRPEYNVYKAVYALAYALDEMLQCEPGRGPFSGHSCATLQRLEPWQLMYYMEKVNFTTPFGDQVSFDENGDALPIYDIMNWLWLPDGRTKLQNVGEVKRSAFKGEELTIDEDKIFWNFESKKPPRSVCSESCPPGTRMARKKGEPVCCFDCIPCSEGKISNKTDSIECTSCPEDFWSSHQRDHCVPKKMEFLSYHEPLGICLTTTSLLGTFICAVVLGIFIYHHSTPIVRANNSELSFQLLLSLKLCFLCSLLFIGRPRLWTCQLRHAAFGISFVLCVSCILVKTMVVLAVFKASKPGGGASLKWFGAVQQRGTVIVLTSIQAAICTAWLISSSPTPHKNTQYHNDKIVFECAVRSTVGFAVLLGYIGLLAILSFLIAFIARNLPDSFNEAKLITFSMLIFCAVWVAFVPAYISSPGKYADAVEVFAILASSFGLLVSLFGPKCYIILLRPERNTKKAIMGRGIQS
>LOCXPOlfC27.190.HIT1.OlfC.2R.776.ANF_receptor.exons9.CM022453.1.Siniperca_chuatsi
MYFMLLYSYFYSAVSSPLDSSSCRLQGHFNLNGMHKPGDVVLGGLFGIHFFSVFPDLSFTSEPQQPTCHGFDVLGFRQAQTMAFAIDEINRNSNLLPNVTLGFSLYDICVKLGIGFRAALSLVSGQEEQFILDETCVGTPPVLGIVGDSSSTRSIAISSVLGLYRVPMVSYFATCSCLSDRQKFPSFFRTIPSDAFQVRAMIQILKHFGWTWAGLLVSDDDYGLHAARSFQSDLAQSGGGCLAYLEVLPWGNDPAELRRIVDVMKKSTALVVIVFAHESHMINLMEEVVRQNVTGLQWMASEAAIAGIVFHTPHLMPYLGGTLGIGIRRGEIAGLREFLSRIRPDLHHNNVYGNSMVKQFWEYTFQCRFAPLPAGWVEAGGALCTGQEDLENVETEFLDISNLRPEYNVYKAVYALAYALDEMLQCEPGRGPFSGHSCATLQRLEPWQLVYYLEKVNFTTPFGDQVSFDENGDALPIYDIMNWLRLPDGRTKLQNVGEVKRSAFKGEELTIDEHKIFWNFESKKPPRSVCSESCPPGTRMARKKGEPVCCFDCIPCSEGKISNKTDSIECTSCPEDFWSSRQRDYCVPKKTEFLSYHEPLGICLTATSLLGTFICAVVLGIFIYHHSTPIVRANNSELSFLLLVSLKLCFLCSLLFIGRPRLWTCQLRHAAFGISFVLCVSCILVKTMVVLAVFKASKPGGGASLKWFGAVQQRGTVIVLTSIQAAICTAWLVSSSPAPHKNTQYHSDKIVFECVVGSTVGFAVLLGYIGLLAILS
>LOCXPOlfC28.198.HIT1.OlfC.2R.869.ANF_receptor.exons9.CM022453.1.Siniperca_chuatsi
LMYFMLLYSYVSSAVSPPLYSSSCRLQRQFNLNGMHKPGDVVLGGLFEIHFFSVFPDLSFTSEPQQPTCHGFDTPGFRNAMTMAFAIDEINRNSNLLPNVTLGFSLYDNCVKLGIGFRAALSLVSGQEEQFILNETCVGTPPVLGIVGDSSSTHSIAISSVLGLYRVPMVSYFATCSCLSDRQKFPSFFRTIPSDAFQVRAMIQILKHFGWTWAGLLVSDDDYGLHAARSFQSDLAQSGGGCLAYLEVLPWGNDPAELRRIVDVMKKSTARVVIVFAHESYMINLMEEVVRQNVTGLQWMASEAAIAGIVFHTPHLMPYLGGTLGIGIRRGEIAGLREFLSRIRPDLHHNNVYGNSMVKQFWEYTFQCRFAPLPAGWVEAGGALCTGQEDLENVETEFLDISNLRPEYNVYKAVYALAYALDEMLQCEPGRGPFSGHSCATLQRLEPWQLMYYMEKVNFTTPFGDQVSFDENGDALPIYDIMNWLRLPDGRTRLQNVGEVKRLAFKGEELTIDEDKIFWNFESKKPPQSVCSESCPPGTRMARKKGEPVCCFDCIPCSEGKISNKTDSMECTSCPEDLWSSHQRDYCVPKKTEFLSYHEPLGICLTATSLLGTFICAVVLVIFIYHHSTPIVRANNSELSFLLLVSLKLCFLCSLLFIGRPRLWTCQLRHAAFGISFVLCVSCILVKTMVVLAVFKASKPGGGASLKWFGAVQQRGTVIVLTSLQASICTAWLVSSSPSPHKNTQYHNDKIVYECVVGSTVGFAVLLGYIGLLAILSFLIAFIARNLPDSFNEAKLITFSMLIFCAVWVAFVPAYISSPGKYADAVEVFAILASSFGLLVSLFGPKCYIILLRPERNTKKAIMGRGIQS
>LOCXPOlfC29.199.HIT1.OlfC.2R.901.ANF_receptor.exons11.CM022453.1.Siniperca_chuatsi
AASMSWLSWLFTVWPSSVPSIFLMGIMVRLLGLRVGLQVVQTVTCSRWGTPFDQGLFQDGDIVIGGLFNLHYNPPAIDNDFTQLPHYKSCTGLENLPLQYIYAMVFALEEINHSTTLLPGVKLGYHIRDSCALHPWAMQAALSLVGGESTSCNLAVPPDYSTEYGEEIGERRGDQPVPLIIGGASSTEAQILSRILGPISVPLMSYTSSCPCLSDRRQFPNFFRTIPSDIYQARAIAQLAIRFNWTWIGAVVANNDYGHVAIKVFQEETQGAGVCLAFVETLQRQNIVSDARRAALTIQASTARVIVIFTWYTDVRELFLQLDKINVTDRQFLASEAWSTSGDLLQNLATFKVASGVLGVAIRSSTIPGFENYLKSLNPSHRPYDEFLREFWEKEFGCSPGATLLSSNASSPPISLLQKVSLPPCSGTESLEGVHNLFTDISQLRVTYNVYLAVYAAAHALHSILSCPDRDSPTGNNSSTCSFPKHIKPIELLQHLNKVNFTTPQGEKFYFQMGDIPAKYDLVNWQNTPMGPLKLVMIGRVDGFDLHLNESAIQWSTGSNQVPISVCSESCPPGTRKANRKGEPLCCFDCIQCADGEISNKIGSLHCEHCPLEFWSNAKQTACIPRQLDFLSFNETLGITLTTVAASGVVLTTAVFAVFLYHSHTPIVRANNSELSFLLLLSLKLCFLCSLVFIGRPSVWSCRFQQAAFGISFVLCVSCLQVKTLVVLAAFRSARPGAEDLMKWFGPGQQRGSVCLFTCIQVIICILWLLLSPPVPQADLDIPGLKVTLKCAMVSVVGFSLVLGYIGLLACTSLLLAFLARKLPDNFNEAKLITFSMLIFCAVWVAFVPAYVSSPGKYAVAVEIFAILASSYGLLFCIFAPKCFIILLRPEINTKKHLMAR
>LOCXPOlfC29.202.HIT1.OlfC.2R.888.ANF_receptor.exons12.CM022453.1.Siniperca_chuatsi
AASMSWFPWLLTLWPSTALSLLLFSAVVRQMGLQVVQAIVCSHWGAQSDKSLSQDGDVIIGGLFSLHYIPSAVEQGFTKLPHYEPCTGLDLESLKYTYAMAFAVEEINRNSTLLPGVKLGYRILDSCFRYPWALQVALSLVGGDAHSCNFTASTSSSAAYEQLGETAGGQPVPLLIGADASTTAIMLSRILGPLSVPIISYLASCPCLSDRPTFPNFFRTIPSDIYQARAMAQLAIRFHWTWMGAVVVNNDYGQLAIQVFQEDIQGKGLCLEFIETVHRETIVSDARRAALTIQASTARVILIFCWYTDVKELFLELAKRNVTDRQFLASEAWSTSDDLLQDLAISKVASGVVGVAIRSSTMPGFENYLRSLHPIHHPDDEFLREFWQKEFGCSPGATQSHGSLREASLPACSGTESLEGVQHPFTDTSQLRVAYNVYLAVYAAAHALHSLLSCPDRYSSPRNNSSTCSSLNHVKPIELLQHLNKVKITTPQGEMFYFQGADIPAKYDLVNWQNTPKGPLKLVLIGRVDGFDLHLNESAIQWSTGSNQVPVSVCSKSCPPGTWMANRKGEPVCCFDCIPCAEGEISNKTGSLHCELCPLEFWSNVERTACIPRQLDFLSFNETLGITLSTAAVSGATVTTAVFVVFLCYRQTPMVRANNSELSFLLLLSLKLCFLCSLVFIGRPSDWSCRFQQAAFGISFVLCVSCLLVKTLVVLAVFRTARPGAEALLKWFGPGQQRGSVCLFTCIQVIICAIWLSLSPPVPQHVLGFQGSKVTLECAMDSVVGFSLVLGYIGLLACTCLFLAFLARKLPDNFNEAKLITFSMLIFCAVWVAFVPAYISSPGKYVVAVEIFAILASSYGLLFCIFAPKCFIILLRPEKNTKKRLMAR
>LOCXPOlfC30.203.HIT1.OlfC.2R.806.ANF_receptor.exons8.CM022456.1.Siniperca_chuatsi
ATAPGDIIIGGLFPIHESVNVTIEEDGSDTRICNRYIFFTLFSLAWLVQSLIMVQAVEDINKKQELGNLTLGYRILDSCSDVTTALKTTMSFRKNFSVYNRMDGAEQPSPPVLAVVGGYHSEISAAVTRELNLEYIPQISYGSTSSLLSDKTRFPSFMRTVPKDDHQVHAIITFLKGHQWTWVGVVTTDGDYGHYAVVRLQQLAKDHNICFAFISILPDGLGDNSLMNSTEATVKNIIENVNVKVIVSFAKPYHMKNLFRSLLKHSQGRGKVWVASDNWSQSANVLGNWTLSDVGTIYGTTLKSGNTTRFKQYLSNLEVNPDHHKNNTFLSDFLKKQQVKRDGHVMPNDTITEVLMKMIYPYAVFSVELAVRAIAQAVADLCVNRDCKTSQRLQPLELRGALKKATFHMDGKNYSFNNNGDLNTGYDVIRWRQTPPHHDIVAHYSIKSKNFSQKTYQDFLHVTDVISRCSNSCAPGFWKQSMKGQPVCCHECYPCPEDHFSNTSDSIMCHQCNTETQYSSMGSNKCLDKKPVYLKWNDKYHDTLLAFTALGALLTLAVGIIFFARWNTPVVRSSVGPICVLLLFSLLSTFVSVVLFGGEPEQRQCQARQVLFGLSFTLCVSCIMVKSFKIILAFEFDPRIKSVLKKLYKPYIIIAVCLSGQVLICALWLALKSPKPKWEKLKNKEERLLICNEMSFPAFGAMLSYIGVLALICFGVAFKGRNLPQSYNDAKFITFAMLIYFISWIIFGPVYVSVTGQYLPAVEMVVILISAYGILFCQFFTKCYIILFKKEANTEEAFCQDVRNYS
>LOCXPOlfC31.205.HIT1.OlfC.2R.823.ANF_receptor.exons7.CM022461.1.Siniperca_chuatsi
LGATAPGDIIIGGIFAIHEDVDKKNSSFAPHLQPCIRFEDRGLVKVLAMINAIEMVNKSPLLADVNITLGYRILDSCSDVSTALRATADFTQQADCHAGSNTSTCGQPVMAVIGASNSETSIAIARQLTLKMIPQISYSSTAVILSDKSRFPAFMRTIPSDEHQTAAMVSLLSAFGWNWVGIVSTDGNYGQSALDQFVSQASENGICVSFKSILPQSVTGQEVFSAIKQTAKTIYKNPKVQVIVSFAKPTHMMYLYQELKNQTLTAGQNMESMRRVWVASDSWSSSTSVKGNLTLEDIGHVVGFTFKSGDLLSFSEYLSRLEAAGHDYTGNNSFMQEFYMQLNASKVSGDTELVSKAVNTLREHTDTDTIFSVEMAVSAIAQAVASICRSRDCKTPGTVQPWEVLKALCMQEFKLREKSYRFDSRGDINLGYDVTMWRSGEGNIHVHDVVAEYHPHNNNFTHTNYSTTQQFKELKHIISKCSNSCIPGEFKKTAEGQHTCCYECINYTQCSINRITDMDQCLSCDTNTEWSPKGSSSCIPKALLFFSWQDGFAVVLLTFSVLGILLVLLVSALFLHQRDTPVVKAAGGPLSQAILFSLVISYISAMLFVGRPNSFQCKARQVLFGISFTLCVSCILVRTLQILLAFQFDPELQEVLRRLYQPYVIVSICVALQAAICICWLVLKSPFDNIISYPTTLLEDCNEGSYLAFGVMLGYIAVLVFMCFICAFKGRKLPQQYNEAKFITFSMLLYLISWLLFVPVYVTTAGVYLPAVEMVVILISNYAILSCHFFPKCYIILFKKKQNTKSAFRKNLYEYSSKTTDSV
