# Supplementary material for: Expanded olfactory system in ray-finned fishes capable of terrestrial exploration
Source: BMC Biol. 2023 Jul 31;21:163. doi: 10.1186/s12915-023-01661-8 (PMC10392011; doi:10.1186/s12915-023-01661-8)
Supplement: Supplementary file 3 — Additional file 3: Data S1. Protein sequences and genomic coordinates of OLF genes. FASTA and General Feature Format (GFF) files containing the protein sequences and genomic coordinates for all identified OLF genes in this study. [file 12915_2023_1661_MOESM3_ESM.zip › PROTEINS/Siniperca_knerii.OLF_genes.fa]

>LOCXPDareOR11.15-eta.311.149.HIT1.OR.1R.296.7tm_1.exons4.CM022422.1.Siniperca_knerii
MNSTSRLDSLSDAFSKNFITFALGLIINCINGAFVYTYFKSQVFQRDPRYVLYIHLVINDMIMLTVSVALQIMTYTIPLSFAPCCIMLLVLVTTNKNSPLNLAGMAVERYIAVCRPLHHVQLCTVQRAYALIALIWGVSFIPALSDVIITLATQPLSVFSRSILCYTSTVYNTPYHKAQSTVVQVLLFTFVFLTLVITYLKVLCAARAVSGSNQASARNARNTILLHGVQLLICMLSFISPFINLILVTTWPRERTKILFTSFLFTNVLPRLLSPLIYGVRDKKFSSHFKLHFCCK
>LOCXPDilaORUN.67-eta.333.240.HIT1.OR.1R.319.7tm_1.exons3.CM022422.1.Siniperca_knerii
LALHSRELVKLHLFVIIIKDTFTTAFVKNLIVVLVWLILSYINGTLVATFFRHQIFYEDPRYILFIHMVINDAIQLTVTITLFVLSYIFYKINVSFCCFFILVAVFTTRNTPVNLASMAIERYIAICEPLRHPQICTVRRTYVVIGLIWFICVAPDITDLFVTLATESLSFFHESVFCLRQNVFKDPILAYKRQAFDIIYFSCVFLILVFTYLRILCAARALSTEKMSAQRAKNTILLHGVQLAMCMLSYISPSVEVVLHLIFPGQILEIRFANYLIVYILPRFLSPIIYGVRDKKFRKYLKIYFLSHRCKVKLQTVAP
>LOCXPCyseOR11.7-eta.308.251.HIT1.OR.1R.297.7tm_1.exons2.CM022422.1.Siniperca_knerii
NGTSAVTRNDRDTFATAVTKNVIVTALCISINYINGTLVHTFRKHQIFNSNPRYILFIHLVINDMTQLVLTTLLHIISYTFHAISVPFCLILLIITILTTLNTPLNLAGMAVECYIAICFPLRHGQICTVKKTFILIGLIWVASTFSILPDVFILLAMEPLQFFYSKVLCVRDYVFRSPYGLRKRDASHIVCLVLVWLTLLYTYFRILFSAKKATVDIKKARNTILLHGFQLLLCMLTYVSPLFEQGLLYLLPKQVLAIHFASYITVQILPRFISPIVYGLRDQTFRTYVRRHLLCK
>LOCXPSichOR22.9-delta.318.175.HIT1.OR.1R.318.7tm_4.exons3.CM022440.1.Siniperca_knerii
MENVTMLTPLEQPVFELEGFYVPSGYGSFLFILALFNFMVTLLGNGVVVSVIVVDKNLHRPMFVMVCNLAVCDLLGATAVLPCLMMHFLTGQKKIAYIPAIAQAFSVHTYGVAVQTILGAMAYDRYIAVCEPLRYHTIMTSARLHSCCALAWFVALLCIAVLFAFHINVPLCGNIIQHVYCSNRAILSLACSPTPTSNIYGLAMSWSVSTGIFLIIAFSYFRILHTSVKQGRANSIVHSKAFQTCASHLVVYVLYEIASVVIIVSQRFPSVSQNIKKFFSILFIIIPPAINPIIYGLLSKELRASIIKHCSIQARHRK
>XPLOC_146.1.OR.1R.332.7tm_1.exons1.WNGU01001743.1.Siniperca_knerii
MSATNQSKTNITDGQQYVGLLERVLVSTLTTMPCCVFLFINGTLLFTLRSKPVFCEISCYILLYNLLFADTLLLAQSQLMYILSACRIRMTYPVCGALTMLSKLTTVISPLTLVVMSMERYVAVCYPLRHATIVTIRNTAVAIIVVWAFSSLNVLIRVLLLLIFPFQNLQSLEMKDLCSDIAMFLVPISEHYDKAYTCFLFVSAGVAVTSSYVGVMIAARSASTDKASARKARNTLLLHLVQLGLSLSSTMNSPLLIAISEIASRVVLVRIQIVFYVCVFLLPRCLSALIYGLRDQTIRPVLMYHLCCQLKRSVVPAKAERSSFVKFSGRPS
>XPLOC_139.1.OR.1R.312.7tm_1.exons1.WNGU01000367.1.Siniperca_knerii
MSHGNQSQTNITVGLQYQGILGLVLFSILTTVPCCVFFFINGTMLFTLRSKAVFRETSRYILLYNLLFADTVLLLNSQLMYLLAACRILMTYPVCGALTMLADLTTVISPLTLVVMCLERYAAVCYPLRHATFITIRNTGVAIIVVWAFSLLNILIQVILLLNFPFEELQSLQMTDFCGRESVLLDPISDLYGKACTYFLFLSAGVVITSSYIGVMIAARSASTDKASARKARNTLLLHLVQLGLSLSSTIYYPLLIAISEFLDRIIFVRIQNVIYVFIIICPRCLSSLIYGLRDQTIRPVLVYHLCCQRRR
>XPLOC_140.1.OR.1R.309.7tm_4.exons1.WNGU01000505.1.Siniperca_knerii
MINSTQVSYFTLAAYFDPGTFKYLYFMIVISLYIFIISVNVLLIVIICMNRSLHEPMYIFLCSLFVNELYGSTGLFPLLLVQILSDVHTVSASICFLQIYCVHNYGAVEYLNLAIMSYDRYLAICYPLQYNTRMTYNRIAMLIAVTWLYPLLVCIVMIYLNSHSQLCGNIIYKVYCDSHSVVKLACSGTHVANIYGLIASFSTIFVSFMFIIYTYMKILLVCFSGSKETRQKAVSTCTPHLASLLNFSFGASFELLQSRFNMNSVPNMMRIFLSLYWITCQPLFNPVMYGLKMSKIRVIVKSLISNVGY
>LOCXPOR2.160.HIT1.OR.2R.324.7tm_4.exons2.CM022422.1.Siniperca_knerii
MNSSSYGFNVSSGPSYRDSFSTAVAKNVIILALGLIINYINGTLIHTFRKHQIFYVNPRYILFIHLVVNDMIQLTTTICLFVFSYIFYKINVSLCCLIITCAVFTTLNTPLNLAVMAVECYIAICLPLRHTDLCTIKRTYILIGWIWAMSVVSTLPDVFIILATEPVEFYYSTIFCDKDNLFRHPIHLKKRDVSYIIYLIGVWLTLFYTYFKIFFAAIKAKAAKAADGDAKKARNTILLHGFQLLLCMLTYIAHILKSAVVYWFPNHYVHLIFVSYIIIQILPRFVSPIVYGLRDKTFRQHLKKYLLCTVRVSVKPWTEAKQTS
>LOCXPOR3.171.HIT1.OR.2R.305.7tm_1.exons2.CM022422.1.Siniperca_knerii
MNASSANVTMVLQDRESFSKAVTKNVIVVVLGISINYINVGLIHTFCKYQIFYTNPRYILFIHLVVNDMIQVTLTIILFIISYTIYKINVSVCCVFILIALFATENTPLNLACMAVECYIAICIPLRHMQICTVKRTLMLIGLIWVTSMLSVLPDLFITLATQPLDFFHSRVFCLRETVFPNPLVIKKRDFTYIVYLVLVWIVIFYTYFKIVFTAKSASKDGKKARNTILLHGFQLLLCMATYVAPQLLDVVQKWFPKNYLDSFFAYYIIVQVLPRSISPIIYGIRDNTFRRYLKRHLLCKVSTQ
>LOCXPOR4.182.HIT1.OR.2R.305.7tm_1.exons2.CM022422.1.Siniperca_knerii
MNASSANVTVVIEYRDSFTKAVTKNVIVVVLGISINYINAGLIHTFRKHQIFYTNPRYILFIHLVVNDMIQVTLTIILFIISYTIYKINVSVCCVFILIALFATENTPLNLACMAVECYIAICIPLRHVQISTVKRTLMLIGLIWVTSMLSVLPDLFITLATQPLDFFHSRVFCLRETAFPNPHIIKKRNITYIVYLVLVWFVIFYTYFKILFTAKTASKDGKKARNTILLHGFQVLLCMATYAEPLLKQALQQWFPKNYPDSLFACYIIVQVLPRSISPIIYGIRDNTFRRYLKRHLLCKVSPQ
>LOCXPOR5.193.HIT1.OR.2R.319.7tm_1.exons1.CM022424.1.Siniperca_knerii
MSADSAKLVGDYTCVRFYVSTVSFSVLLFFNLIINSTIVSVERLRSHARFVLVFHLLLSALVYLGMSSVFYYQIHLDARPSRSACLTMITILISSASNILLTLTVMALDRYCAVCHPMRYTSTCTAGHWPWLLGVLTWLVALVIPLSLLLNPYSNGDDYGGECGREQLKKGELQKVLFIGLCTLLILYSYVRILMEGRRLGVLNRRNRAGCRTIALHGSQLAVYILPNFVNFVLTMLYKQDLIQPVTKELSAVVIFTFFSLAQCVAPIVYGLRKEELIEQLSHKFPCCSRYLKSVLGWTVHVNWTHSQHKTRYVPWIHN
>LOCXPOR6.204.HIT1.OR.2R.314.7tm_1.exons1.CM022427.1.Siniperca_knerii
MQNLTEFPGNATSHINLSVIIKVCVVIPFFCIFLCCIVVMLHIFVSHRQFLDTSRYILFVYMLINDTLQLLSSVLLFLFVMGQVKFAIVYCVPLLFISTATFQNTPLILATMSLERYVAIFYPLQRPAAWRSDRIWIIILSLWLISCIFPIIDYSIWKRDPSVDVLSTPVLCKSIVVNSSPIQTLFKAAVSVLFFAVVAVIILFTYVRILLETRKLRQDRVSVSKAMHTVLLHGFQLLLCMLAFTSPITETLIVLHANWLPQDVAFFNYFCFMLIPRFLSPLIYGFRDQTLRGYVGKTFLCCSNKVKPPNLSYA
>LOCXPOR7.114.HIT1.OR.2R.287.7tm_1.exons1.CM022427.1.Siniperca_knerii
QINGRVIAVQVLVMIFLCINIFLIVTFFKKECFYTTACYILFAVTLLSDSLILIMSDVLLILSYFQFTMQVWLCIIISVVVLLELTVTPVTLTAMTLERYVAICMPLRHGQLCSTRSSLHCILIIHGLSSVPCIVVLSTFFASAPLSLYKQYRGCSVEMFILYRWQDHIRSAVSQFYFLIMCIIIVFSYVKIMTVAKAASGENKKSTWKGLRTVILHAFQLLLCLARLWCPFIETAVHQINLKLFNDVRYFNYILFSVAPRCLSPLIYGLRDENFFHALKSYGFFDL
>LOCXPOR7.125.HIT1.OR.2R.305.7tm_1.exons1.CM022427.1.Siniperca_knerii
MADNNSLVGGEFLLRQINGRVIAVQVLVMIFLCINIFLIITFFKKECFYTTARYILFAVTLLSDSLILIMSDVLFILSYFQFTMQVWLCIIISVVVLLYNTVTPVTLTAMTLERYVAICMPLHHGQLCSTRSTLQCILIIHGLSSVPCIVVLSTFFASAPLRLYSQYRGCSVEMFILYRWQDHIRSAVYQFYFLIMCIIIVFSYVKIMKVAKFASGENKKSTWKGLRTVILHAFQLLLCLARLWCPFIETAVHQINLKLFNDVRYFNYILFSVAPRCLSPLIYGLRDEHFFHALKNYAFFDLYKR
>LOCXPOR7.129.HIT1.OR.2R.295.7tm_1.exons1.CM022427.1.Siniperca_knerii
DALRRQINDRVIIVQVLVMIFLCINLLLIVTFFKKECFYTTARYILFAVILLSDSLVLVMSDVLLILSYFQFTIQVWLCIIISVVVLLYTTVTPVILTAMTLERYVAICMPLRHGQLCSTRSTMHCILIIHSLSSVPDIVVLSTFFASVSLSVYKQYRVCSVEMFLVHRWQGHIRSAVSQFYFLIMCIIIVFSYVKIMKVAKAASGENKKSTWKGLRTVILHAFQLLLCIIQLWCPFIENAKLQTDFILFVQVRYFNYIMFGLAPRCLSPLIYGLRDEKFYLELKSYVFFGLCNK
>LOCXPOR7.130.HIT1.OR.2R.305.7tm_1.exons1.CM022427.1.Siniperca_knerii
MADNNSLVGGEFLLRQINGRVIAVQVLVMIFLCINIFLIVTFFKKECFYTTARYILFAITLLSDSLILIMSDVLLILSYFQFTMQVWLCIIISVVVLLYNTVTPVTLTAMTLERYVAICMPLRHGQLCSTGSTMHCILIIHGLSSVPCIVVLSTFFASAPLSLYKQYRGCSVEMFILYRWQDHIRSAVSQFYFLIMCIIIVFSYVKIMKVAKAASGENKKSTWKGLRTVILHGFQLLLCLIQLWCPFIETAVLQINFMLFIQVRYFNYIMFSLAPRCLSPLIYGLRDEKFYLELKSYVFFGLYKK
>LOCXPOR8.131.HIT1.OR.2R.302.7tm_1.exons1.CM022427.1.Siniperca_knerii
MANNNSLVGGKSLMQRVNYQVILVQVFVALFLCINFLLITTFFMKDFFYTAMRYILFANTLLSDCLILIITNILLIFSYFRVNMQMWLCLILYILSFLYTLVTPFTLMAMTLERYVAICMPLRHGELCSTRSSLHCILIIHGLSSVPCIIVLSTFFASASLSFYKQYRVCAVELFIFHSWQSHLKSAINQLYFLIMFITIVFSYVKIMTVAKAASGENKKSTWKGLRTVILHAFQLLLCLIQLWCPFIENAVLQIDFMLYNNVRYFNYITFYLAPRCLSPLIYGLRDETFFLALKYYALCGL
>LOCXPOR9.132.HIT1.OR.2R.305.7tm_1.exons1.CM022427.1.Siniperca_knerii
MADNNSMVGGESLIRKINDQVILVQVLVAVFLCINFLLITTFFMKDFFYTTTRYILFANTLLSDCLILIVTNLLLNLSYFRVTMQMWLCLIMFTVSSLYNFVTPVTLTAMTLERYVAICMPLRHGELCSTRSSLHCILIIHGLSSVPCIVVLLVFFASVTHSFYKQYRVCSVELFILHSWQSHLRSAISQFYFLIMCIIIVFSYVKIMTVVKAASGENKKSTWKGLRTVILHAFQLLLCLIQLWCPFIENAILQIDFMLYVNVRYFNYIMFSLAPRCLSPLIYGLRDEKFFLALKNYALCGFVKN
>LOCXPOR10.133.HIT1.OR.2R.311.7tm_4.exons1.CM022427.1.Siniperca_knerii
MESNMTVSSDILEIKGFDISPEFTYPLFFLLLFVYFSLLFSNIGVLVLIITEKSLHQPMYFLFCNLSVNDLIGNSVLLPQLMAHIISTERFITYNQCVVQAFYSHTFGSASHMILIIMAIDRYVAICQPLRYSSIMTTKTVIGLSATAWGLSLVLVSVLVGLTVRLSRCRSVIQNAYCDNASLFKLSCEDVSINNIYGLFFTVLLFSCSIGGIAVTYFRIALICWIKKNKELNNRALQTCASHLVLYLIMLWSGFLTIILHRFPNYPNLRKTAYVLFHVVPANLNPVIYGVQTRSLRDKIVQVLQRKVTPT
>LOCXPOR11.134.HIT1.OR.2R.312.7tm_4.exons1.CM022427.1.Siniperca_knerii
MENRSFGFSSELTLDSFVIPPGGKYPIFFLGIVIYFLGIFCNLTMLTLIILKRNLHKPVYFILFSLPLNDLIGITAMLPKVLSDIVTETNTVYYPLCVLQAFLLHMYGGGILFILAAMSFDRYAAICMPLRYSSIMTPRVVICIISLVWGLDFVLIVSLFSFQTRLPRCKSVIMNVFCDNPSLLKLTCGNTTVNNIIGLFNTAVIQAVSVSVQAFSYVKILITCVVTRRSEAKMKAVNTCVAQLVILIIFEIVGTFTILSHRFKNVSPDLQKIMGMLIFLVPPLLNPIVYGLYTREIRNTLMTVLKKSRVSV
>LOCXPOR12.135.HIT1.OR.2R.313.7tm_4.exons1.CM022427.1.Siniperca_knerii
MYTNASSAVLLTLETLCLSDAHIYPAFVFGTLTYLFIMFFNLLVLTTIAWSKKLHKPMFILLFNLPISDMVGATAFFPQLVFSIATQNRLISHPVCITQAFLIHVYGTGNLLILSAMAYDRYIAICYPLRYNAIMSTHNLVRIIIIIWFINFSLIVTLISLLARFKICRTSIVDLYCNNPSLLKLACEDTRVNNYYGLFSIVLLQGGPLSIIMYTYAQILRTCVMTNQSDARQKAIQTCSSHLVVFLILEINTLVTFIAHRIESVSPFVRRALGVSVLVFPPILDPIIYGLKTTELRQRIQMFLKRNVASSKL
>LOCXPOR13.136.HIT1.OR.2R.313.7tm_4.exons1.CM022427.1.Siniperca_knerii
MYTNASSAVLLTLETLGLSDAYIYPAFVFGTLTYLFIMFFNLLVLTTIAWSKKLHKPMFILLFNLPISDMVGATAFFPQLVFSIATQNRLISHPVCITQAFLIHVYGTGNLLILSAMAYDRYIAICYPLRYNAIMSPHNLVRIIIIIWFINFSLIVTLISLLARFKICRTSIVDLYCNNPSLLKLACEDTRVNNYYGLFSIVLLQGGVLSTIMYTYAQILRTCVKTNQSDAWQKAIRTCGSHLVVYLILEINTLVTLIAHRIESVSPFVRRALGVSVLVFPPILDPIIYGLKTTELRQRIQMFLKRNVASSQL
>LOCXPOR14.138.HIT1.OR.2R.320.7tm_4.exons1.CM022427.1.Siniperca_knerii
FNFLGKKSIKMDLYNTSSVLVLNRFNLSSETVFPAFLFATLSYMIILFCNLILILTIVLNKSLHQPMYLILLNLPINDLIGSSALFPQTIREILTNSRTMQYSACVAQAFFIHIYAGGTVFVLTAMAYDRYIAICCPLKYNTVMTNAHIMKIITFMWMSSLVLIGVLFFLLLRLPRCRSELTHPYCDNPSLLSLVCADTTINNIYGLFIVALSQVIANGMILYTYLQILVACFRSKQSDTKAKALQTCATHLTVFLMLECLGLFTIISYRIKNIAPHLRRFIGMSTLIFPPTLNPIIYGLKTKEIREKLVHFYRNKLVPS
>LOCXPOR15.141.HIT1.OR.2R.345.7tm_4.exons1.CM022427.1.Siniperca_knerii
MCCITAPIFPFQRCLGNFYSIMPEGNHSIVTEFILTGFPGLHPQYQGLASAVLFLVYFLTLTGNATVLFLFATNRSLHKPMYYIILNLSACDILFSTTTLPKIIGKYWFQSGTISFTACFVQMYFVHYLGTVNSYILFLMALDRYLAICHPLRYPLILKNSTIHILSISAWVIAKAGALMLVIRAYPLPYCASNKIDHCYCDHIGITMLACTDRAPYGFPAFVFAMVMLLVPLAFIIFSYCSIIITVLKITNVQGRLKSLSTCSTQLIIISLYYLPRCFVYLASNVGITFSADVRIVIIMLYSLCPPMINPLIYCLRAKDMRESLWKQFNRRNVPQKAQVSAISN
>LOCXPOR16.142.HIT1.OR.2R.345.7tm_4.exons1.CM022427.1.Siniperca_knerii
MCCITAPIFPFQRCLGNFYSIMPEGNHSIVTEFILTGFPGLHPEYQGLASAVLFLVYFLTLTGNATVLFLFATNRSLHKPMYYIILNLSACDILFSTTTLPKIIGKYWFQSGTISFTACFVQMYFVHYLGTVNSYILFLMALDRYLAICHPLRYPLILKNSTIHILSISAWVIAKAGPLMLVIRAYPLPYCASNKIDHCYCDHIGITMLACTDRAPYGFPAFVFAMVTLLVPLAFIIFSYCSIIITVLKIANVHGRLKSLSTCSTQLIIISLYYLPRCFVYLASNVGIHFNADVRIVIIMLYSLCPPMINPLIYCLRAKDMRESLWKQFNRRNVPQKAQVSAISN
>LOCXPOR17.143.HIT1.OR.2R.321.7tm_4.exons1.CM022427.1.Siniperca_knerii
MIYTNITTIKDFMILGFPGLDPTYYGPVSALFFFTYLVIIVGNIFILVFVRAERRLYKPTYLIFCHLAMNDLLFGTVTLPKMISKYWWDDKIISFGACFTQMYFVHSLGAINSLLLLIMALDRFIAVCLPLKYPVLITNNIISIACGLSWIGTFLRMMAVVIHALTLPYCNSNIIVQCYCDHISITSLACGGNVKYVQAVAVGLAMFSLLLPLSFIIFSYISIFVVVLRIPNMQGRYKVLSTCTPQLFISCLYYLPRCFVYLANAIGFSFSLDIRILLILLYSLLPCAVNPIIYCFKTKEIKDILMKRMKNAQVGMKQVSK
>LOCXPOR18.144.HIT1.OR.2R.320.7tm_4.exons1.CM022427.1.Siniperca_knerii
MIYTNVTGTRSFFILGFPGLSPQYYGPVSSMFFFIYLAIGVGNIFILVFVICQKSLQKPTYLVFCHLALNDLTFGTVTLPKIISKYWFGDSIISFYGCFTQMFFVHYLGSVTSFILLVMALDRFIAICIPMRYAVLITNNIISVLCGFAWFIPLPLMMTIVLHALTLPYCKSNVIAQCYCDHISITSQACGEDVKIVQVTTLCMAMFCLLLPLAFILFSYVSIIVVIMKMSNATGRKKTLSTCTPQIFITCLFYLPRCFVYVANTVGFSFSLDVRILLILLYSLFPAAVNPIIYCFKTQDIKQTLIKKLKTTRIGIEISF
>LOCXPOR19.145.HIT1.OR.2R.322.7tm_4.exons1.CM022427.1.Siniperca_knerii
MLYTNVTRIKHFFILGFPGLSPEYYGPVSALLFVLFLAIAVGNIFILVFVKCERSLHKPTYLIFCHLALTDLAFGTVTLPKIISKYWFDDSIISFYGCFVQMYFVHFIGAAHSFILMVMALDRFIAVCAPLRYTALFTNSTVSVLCGISWFMPISFMVGVVLDALTLPFCNSNVIVQCYCDHIAITVLGCENVREVQIVAFGLAMISLLVPVGFIIFSYFVIIVAVMRMSSSEGRIKTLSTCTPQLLITCLYYMPRCFVYLANNVGFTFSVPVRIVVVMLYSILPAVVNPIIYCFKTKDIKENLKKKFLIWKVNINTKVDKI
>LOCXPOR20.146.HIT1.OR.2R.322.7tm_4.exons1.CM022427.1.Siniperca_knerii
MLYTNVTRIKHFFILGFPGLSPEYYGPVSALLFVLFLAIVVGNIFILVFVKCERSLHKPTYLIFCHLALTDLAFGTVTLPKIISKYWFDDSIISFYGCFVQMYFVHFIGAAHSFILMVMALDRFIAVCAPLRYTALFTNSTVSVLCGISWFMPISWMVGVVLDALTLPFCNSNVIVQCYCDHIAITVLGCENVREVQIVAFGLAMFSLLVPVGFIIFSYFVIIVAVMRMSSSEGRIKTLSTCTPQLLITCLYYMPRCFVYLANNVGFTFSVPVRIVVVMLYSILPAVVNPIIYCFKTKDIKENLKKKFLIWKVNINTKVDKI
>LOCXPOR21.147.HIT1.OR.2R.318.7tm_4.exons1.CM022427.1.Siniperca_knerii
MKHTNITTIKDFIITGFPGLPPEYYGPVSVLLLLIFLTIVVGNAFILAVIMYERTLHKPTYLIFFHLAMTDMAFGIVTLPKIIAIYWWNDTISSFGACFTQMYFVHSLGAIHSLILLIMALDRFVAIWFPFRYPAVITNKAVSIACSLCWVVTFIRMLGIVLHALTLPFCNLNIITQCYCDHISITQLGCGENVAYVKNVSLVNALVNLLVPLTFIIFSYFSIIIAVLKMSHTERHHKVLSTCAPQIFITCLYYVPRCFVYLADNLGFSLSTDARIVVTMMYSLIPAVVNPTIYCFKTKDIKEALMQRFKNRKLSIAI
>LOCXPOR22.148.HIT1.OR.2R.330.7tm_4.exons1.CM022427.1.Siniperca_knerii
MLEASLGRNFSHSTFVFRGFPELQKHRRLLALPFSASYLSVLLGNSLLVYLIHSVESLHSPMYLLICTLCVVDVLVVTTIIPNMLLSLLFDWDEISLAGCLTQMFFTHFLSSLESTLLLAMALDRYVAICQPLRYTKIIDSSMFVKLLLFTLVRSGSIMVTLVGLAGSLRFCGSNTIQHCYCDHMVLVSLACDSTEKNSAAGLAVIICFVGVDIPLIFFSYMKILSVVLQTTAASEDRWKAFHTCGTHLMVMMCFYLVGSITFLSHNLNIRIPTDVNTFMGLMYILFPATINPIIYGVRTKEIRNSFFRIFKLRAKTIMTVKVSPAGKGQ
>LOCXPOR23.150.HIT1.OR.2R.322.7tm_4.exons1.CM022427.1.Siniperca_knerii
MFNEDGRMENVSSHKHFILNGFNELGALRPVLFIPFFVMFVLSLSANSLLLYVVISQRSLHSPMYILIACMACVDLSLPLFFVPNMLLSFLFDWRGISLSGCLVQMHFIHFVGAFQTTLLVWMALDRYFAICTPLHYHERMALPRFLKFIIPLVVRNVLMITLFVSLAGTLSFCAANVITHCFCEHMALVELACGSTTINNLIGLLTVLLIPVADFVFIAASYVVIFSSVLKSGRSGVKALHTCITHIMVLTISLTIALVAFLSYRIRNGLPAASRVFFSTMYLLFPSCFNPIIYGIRTTEIRQHIVKTLTSCRLIQTVPHS
>LOCXPOR24.151.HIT1.OR.2R.311.7tm_4.exons1.CM022427.1.Siniperca_knerii
MENISSHKYFILDGFDKLGALRPVLFIPFSIMFVVSLSANSLLMYVVISQRSLHSPMYILIACMACVDLSLPLFIVPNMLLSFLFDWRGISLSGCLVQIYFVHLFGAFQSSLLLWMSLDRYFAICTPLYYHEHMALPRVLKFVIPFVIRNVVMVSLVVALAGSLPFCFKNTIDHCFCEHMALVELACGSTAINSLVGLISVFLIPVADFITITASYIVIFSSVLSSGKSGVKALHTCVTHIVVILVSLTIVLTAFLSYRIRNSLPAAIRVFFSIMYLFFPSCFNPIIYGIRTTEIRQHILKILTCCRFSRL
>LOCXPOR25.152.HIT1.OR.2R.315.7tm_4.exons1.CM022427.1.Siniperca_knerii
MENVSSHKHFILNGFNELGALRPVLFIPFSIMFVVSLSANSLLLYVVISQRSLHSPMYILIAGMACVDLSLPLFIVPNMLLSFLFDWRGISLSGCLVQIYFVHLLGAFQSTLLLWMALDRYFAICTPLYYHECMALPRFLKFVIPLLIRNVLMITLVVTLAGSLSFCTANVINHCFCEHMALVELACGSTAINNLVGLLTVFLIPVADFIIISSSYIVIFSSVLSSGKSGVKALHTCVTHIVVMTVSLTIILVAFLSYRIRNGLPAAIRVFFSIMYLFFPSCFNPIIYGIRTTEIRQHILKILTCRQLVQTVPHS
>LOCXPOR26.153.HIT1.OR.2R.322.7tm_4.exons1.CM022427.1.Siniperca_knerii
MFNEEGRMENVSSHKHFILNGFNELGALRPVLFIPFFVMFVLSLSANSLLLYVVISQRSLHSPMYILIACMACVDLSLPLFFVPNMLLSFLFDWRGISLAGCLVQMHFLHFVGTFQSTLLVWMALDRYFAICTPLYYHECMALPRFLKFIIPLVVRNVLMITLFVSLAGTLSFCAANVINHSFCEHMALVELACGSTAINNLIGLLTVLLIPVADFVFIAASYVVIFSSVLKSGRSGVKALHTCITHIMVITVSLTIALVAFLSYRIRNGLPAASRVFFSTMYLLFPSCFNPIIYGIRTTEIRQHIVKTLTSCRFVQTVPHS
>LOCXPOR27.154.HIT1.OR.2R.322.7tm_4.exons1.CM022427.1.Siniperca_knerii
MFNEEERMENVSSHKHFILNGFNELGALRPVLFIPFFVMFVLSLSANSLLLYVVISQRSLHSPMYILIACMACVDLSLPLFIVPNMLLSFLFDWRGISLAGCLVQMHFLHFVGAFQSTLLVWMALDRYFAICTPLYYHECMALPRFLKFIIPLVVRNVLMITLFVSLAGTLSFCAANVINHCFCEHMALVQLACGSTAINNLVGLLTAFLIPVADFVFIAASYVVIFSSLLKSGRSGVKALHTCITHIMVLTVSLSVTLVAFLSYRIKNGLPAASRVFFSTMYLLFPSCFNPIIYGIRTTEIRQHIVKTLTSGRFVQTVPHS
>LOCXPOR28.155.HIT1.OR.2R.307.7tm_4.exons1.CM022427.1.Siniperca_knerii
MVNSTQVTYFTLAAYFDTGLFKYFCFMIVMSLYAFIVFANVLLIVVICMNRSLHEPMYFFLCSLFVNGLYGSTGLFPFLLVQIFSDIHTISAPFCFLQIFCVYSYGSVEFLNLAIMSYDRYLAICCPLQYNTLMTSNKVAILIAVIWLPPILVNFFTLPLIVPLQLCGNIINKVYCDNHSIVKLACYDTTVNNIYGLFVSAFSVFGPLILIIYTYMIIFKVCFSGSKQTRQKAVSTCTPHLASLLNFSFGACFEILQSRFNMNNVPNLLRIFLSLYFLTCPPLFNPVMYGLNLSKIRVACKSLILNE
>LOCXPOR102.156.HIT1.OR.2R.309.7tm_4.exons1.CM022427.1.Siniperca_knerii
MINSTQVSYFTLAAYFDPGTFKYLYFMIVISLYIFIISVNVLLIVIICMNRSLHEPMYIFLCSLFVNELYGSTGLFPLLLVQILSDVHTVSASICFLQIYCVHNYGAVEYLNLAIMSYDRYLAICYPLQYNTRMTYNRIAMLIAVTWLYPLLVCIVMIYLNSHSQLCGNIIYKVYCDSHSVVKLACSGAHVANIYGLIASFGTIFGSFIFIIYTYMKILLVCFSGSKETRQKAVSTCTPHLASLLNFSFGASFELLQSRFNMNSVPNMMRILLSLYWITCQPLFNPVMYGLKMSKIRVIGKSLISNVGY
>LOCXPOR30.157.HIT1.OR.2R.320.7tm_4.exons1.CM022427.1.Siniperca_knerii
MANSTSLTLSYFILGAYLHIGTLRYFYFMITTFLYIVIVIANISLIVVICMNRSLHEPVYLFLCSLFVNELYGSTGLFPLLLVQILSDVHTVSAPFCYLQMFCVYTYASIEFSNLAVMSYDRYLAICCPLQYNTRMTSNKVFFFIAVIWLYSFGKFLITLSLNIYLTLCGNIINSVYCHNYLVVKLACSDTKVNNIYGLFGIVLSVLVPLLPILLSYIEILKVCFSGSKQTRQKAVSTCTPHLVSLLNFSFGCCFEILQSRFDMTDVPSALRIILSLYFLIIQPLLNPVMYGMQMSKIRQTYKHLFCYKMLTSHRGSMLT
>LOCXPOR31.158.HIT1.OR.2R.318.7tm_4.exons1.CM022427.1.Siniperca_knerii
MANSTLSSLSYFILGAYLHVGNLRYFCFMITAFLYIVIVIANTSLIVIICMNRSLHEPMYIFLCSLFVNELYGSTGLFPFLLVQILSDVHTVSASFCFLQIFCLYTYAHVQFCNLAVMSYDRYLAICCPLQYNTRMTFNKVFFLIAVIWLYSFGKFLITLSLNIYLTLCGNIINSVYCHNYLVVKLACSDTKVNNIYGLFGIVLTIFVPLLPILLSYIEILKVCFSGSKQTRQKAVSTCTPHLVSLLNFSFGCCFEILQSRFDMTDVPSALRIILSLYFIIQPLLNPVMYGMQMSKIRQTYKHLFCYKMLTSQRDTVQ
>LOCXPOR32.159.HIT1.OR.2R.316.7tm_4.exons1.CM022427.1.Siniperca_knerii
MAVNSTSSYFILEAFVHVGNLRYFYFMLTALLYVLIVFANTSLIVIICMNRSLHEPMYIFLCSLFVNELYGSTGLFPFLLVQILSDVHTVSAPFCFLQIFCLYTYANVELYNLAVMSYDRYLAICCPLQYNTYMTMNKVFIFIIVIWLYCVVRCVINMSLNIRLTLCGNIMNSVYCHNYLIVKLACSDTKVNNIYGLFATTVSLLVPLLPILFSYTKILKICLSGSKQTRQKAVSTCTPHLVSLLNFAFGAFFEILQTRLDVTDVPNVLRIIFSLYFTILQPLLNPIMYGMQMSKIRKTYKYAFCRFLVTGHRDPL
>LOCXPOR33.161.HIT1.OR.2R.329.7tm_4.exons1.CM022427.1.Siniperca_knerii
MCYNCLINQKGIMINSTQVSYITLGAYFDSGPIKYLFFMILISLYTFIISANVLLIVIICMNRSLHEPMYLFLCSLFVNELYGSTGLFPFLLVQLLSDIHTVSAPFCFLQIFSLYTYASVEFFNLAIMSYDRYLAVCYPLQYNTLMTFNKVATLIALTWLYPSLVVVVLTSLSASLQLCGNVIHKVYCDNYSVVKLACYDTSVNNIYGFIATCFLVFVPVILILYTYIKILKVCFSGSRQTRQKAISTCTPHLASLLNFSFGASFEILQSRFNMNSVPNMLRIFLSLYWLTCQPLFNPVMYGLKISKIRIVCRSLFCWKALSIRKICVA
>LOCXPOR34.162.HIT1.OR.2R.308.7tm_4.exons1.CM022427.1.Siniperca_knerii
MVNSTSSTLSYFILAAYMYVGSLKYLYFMITALLYIVIIIANTSLIVVICMNRSLHEPVYLFLCSLFVNELYGSTGLFPLLLVQILSDVHTISAPFCFLQIFCVYSYGNIEFLNLAIMAYDRYLAICYPLQYNTCMTTKKVATLIGVTWLFPFLAIVVLISLSAPLQLCGNVINKVFCGNYSVVKLACYDTRVNNIYGLIYTVISIIIPLILILYTYIKILKVCFSGSKQTRQKAVSTCTPHLASLLNFSFGSCFEILQSRFNMNSVPNILRIFLSLYWLTCQPLFNPALYGLKMSKIRNICKRLLCG
>LOCXPOR35.163.HIT1.OR.2R.308.7tm_4.exons1.CM022427.1.Siniperca_knerii
MINSTQVSYFTLAAYFETGLFKYLYLMVIMSLYMLIVCANVLLIVVICMNRSLHEPMYIFLCSLFVNELYGSTGLFPFLLVQILSDVHTVSAPFCFLQIFCLFSYGGVEYLNLAIMSYDRYLAICCPLQYNTQMTSKKIAMLIAVTWFCPLLLSLVMISLSNSLQLCGTTIKKVYCDNYSIVKMACSDITINNIYGLFVTSISIFCPLILIFYTYIKILKICFSGSKETRQKAVSTCTPHLASLLNFSFGACFEILQSRFNMNNLPNISRIVLSLYWLTCQPLFNPLLYGLNMSKIRIICKSLVFAEM
>LOCXPOR36.164.HIT1.OR.2R.308.7tm_4.exons1.CM022427.1.Siniperca_knerii
MINSTQVSYFTLAAYFETGLFKYLYLMVIMSLYMLIVCANVLLIVVICMNRSLHEPMYLFLCSLFVNELYGSTGLFPFLLVQILSDVHTVSAPFCFLQIFCLYTYGSVEFFNLAIMSYDRYLAICCPLQYNTQMTSKKIAMLIAVTWFCSFLLSLVMISLSNSLQLCGTTIKKVYCDNYSIVKMACSDITINNIYGLFITSISIFCPLILIFYTYIKILKVCFSGSKQTRQKAVSTCTPHLASLLNFSFGTCFEILQSRFNMNNLPNILRIVLSLYWLMCQPLFNPLLYGLNMSKIRILCKSLVFAEM
>LOCXPOR37.165.HIT1.OR.2R.321.7tm_4.exons1.CM022427.1.Siniperca_knerii
FSEEGRMENVSSHKHFILNGFNELGALRPVLFIPFSIMFVVSLSANSLLMYVVISQRSLHSPMYILIAGMACVDLSLPLFFVPNMLLSFLFDWRGISLSGCLVQMHFIHFVGAFQSTLLVWMALDRYFAICTPLYYHECMALPRFLKFVIPILIRNFFLNTLMVSLAGKLSFCVGNVMNHCFCEHMALVQLACGSTAINNLVGLLTAFFIPVADFVFIAASYVVIFSSVLNSSRSGVKAFHTCITHIMVITVTLTIALVAFLSYRIRNGLPPASRVFFSTMYLLFPSCFNPIIYGIRTTEIRQHIVKTLTSGGFVQTVPHS
>LOCXPOR38.166.HIT1.OR.2R.317.7tm_4.exons1.CM022437.1.Siniperca_knerii
MKSNNSLNPLHFQFTLFGDSGPLRYLFFCLCLLIYMTIISANVLIILTVCLEKTLHQPMYMFISFLSLNSLYGSAGFFPRFLMDILSDTHLISRASCFIQMYVIYTYASYELTILSIMAYDRFVAICQPLHYHSKMTFRMVRHLLIFAVLYPAVALSFCLYLTVRLPLCGNKLHRLFCSNWPVVQLSCVDTTLNNIVGQFVTTTTIFIPLFFVLYTYLRILLVCRRSSSEFRGKALQTCLPHMVTFVTYSFSLVCELSLTRFEADKINPVITVVLSLEYLIIPPINNPLVYGLNLPQIKGVIFRFLKIHKMVPAVKI
>LOCXPOR39.167.HIT1.OR.2R.317.7tm_4.exons1.CM022437.1.Siniperca_knerii
MKSNNSLNPLYFQLTLFGDSVPLRYLFFCLCLLIYMTIISANVLIILTVCLEQTLHQPMYMFISFLSLNSLYGSAGFFPRFLMDILCDTHLISRASCFIQIYVIYTYASYELTILGIMAYDRFVAICQPLHYHSKMTFRMVRHLLIFAVLYPAVALGVSLYLTVRLPLCGNKLHRLFCSNWPVVQLSCVDTTLNNIVGQFVATTTIFIPLFFVLYTYLRILLVCRRSSSEFRGKALQTCLPHMVTFVTYSFSVFCELSLTRFEADKINPVITVVLSLEYLIIPPINNPLVYGLNLPQIKGVIFRFLKIHKMVPAVKI
>LOCXPOR40.168.HIT1.OR.2R.317.7tm_4.exons1.CM022437.1.Siniperca_knerii
MKSNNSMNPLYFQFTLFGDSVPLRYLFFCLCLLIYMTIISANVLIILTVCLEKTLHQPMYMFISFLSLNSLYGSAGFFPRFLMDILSDTHLISRASCFIQIYVIYTYASYEMTILSIMAYDRFVAICQPLHYHSKMTFRMVRHLLIFAVLYPAIALGFSLYLTVRLPLCGNKLHRVFCSNWPVVQLSCVDTTLNNIVGQFITTTTVFIPLFFVLYTYLRILLVCRRSSSEFRGKALQTCLPHMVTFVTYSFSVFCDVSLTRFEADKINPVITVVLSLEYLIIPPINNPLVYGLNLPQIKGVIFRFLKIHKMVPAVKI
>LOCXPOR41.169.HIT1.OR.2R.317.7tm_4.exons1.CM022437.1.Siniperca_knerii
MKSNNSLNPLYFQFTLFGDSVPLRYLFFCLCLLIYMTIISANVLIILTVCLEKTLHQPMYMFISFLSLNSLYGSAGFFPRFLMDILSDTHLISRASCFIQMYVIYSYASYELTILGIMAYDRFVAICQPLHYHSKMTFRMVRHLLIFAVLYPAVALGFCLYLTVRLPLCGNKLHRLFCSNWPVVQLSCVDTTLNNIVGPFVVITNIFMPLFFILYTYLRILLVCRRSSSEFRGKALQTCLPHMVTFVTYSFSLVCELSLTRFEADKMNQIIIVVLSLEYLIIPPINNPLVYGLNLPQIKGVIFRFLKIHKMVPAVKI
>LOCXPOR42.170.HIT1.OR.2R.316.7tm_4.exons1.CM022437.1.Siniperca_knerii
MKSNNSLNPLYFQFTLFGDSGPLRYLFFCLCLLIYMTIISANVLIILTVCLEKTLHQPMYMFISFLSLNSLYGSAGFFPRFLMDILSDTHLISRASCFIQIYVIYSYASYELTILGIMAYDRFVAICQPLHYHSKMTFRMVRHLLIFAVLYPAVALSFCLYLTVRLPLCGNKLQRIFCSNWPVVQLSCVDTTLNNIVGPFVMITNTLMPLFFILYTYLRILLVCRRSSSEFRGKALQTCLPHMVTFVTYSFSLVCELSLTRLEADKMNPIITVLSLEYLIIPPINNPLVYGLNLPQIKGVIFRFLKIHKMVPAVKV
>LOCXPOR43.172.HIT1.OR.2R.308.7tm_4.exons1.CM022437.1.Siniperca_knerii
MDDELNVTYVTLGGHVEVDKYRYVYFVIMFTVYILIICSNSTIVYLIWIHQSLHEPMYIFIAALLLNSVLLSTAIYPKLLIDFLSEKQIISYSACLFQFHIFYSLGGSEFLLLAAMAYDRYVSICKPLQYPTIMNKTTVTIFLVFAWILPASQVAVPAGLSVNKKLCSFILKGFFCNNTVYKLQCVVSRAQIIHDMVILLNVALLPVLFILFTYTRILVISYRSCREVRKKAAQTCLPHLIVLINFSCLCAYDVITVQLESDFPKTVRLIMSLQIVMYHPLFNPVIYGLKMKHIYKHLRRLFCPAKMI
>LOCXPOR44.173.HIT1.OR.2R.308.7tm_4.exons1.CM022437.1.Siniperca_knerii
MDDELNVTYLTFGGHVEVDKYRYVYFVIMFTVYILILCSNSTIVYIIWIHHNLHEPMYIFIAALLLNSVLFSTAIYPKLLIDFLSEKQIISYSACLFQFHIFYSLGGSEFLLLAVMAYDRYVSICKPLQYATIMNKTTVNIFLVLAWLVPACQLAVPTALSATEKLCSFILKGVFCNNTVYKLQCLISRARLIRDMIILLNVALLPVLFILFTYTRIFIISYRSSREVRRKAAQTCLPHLIVLINFSCLCAYDVIIVGLESDFPKIVHLIMTLQIILYHPLFNPIMYGLKMKEIYKHLKRLFCPAKKN
>LOCXPOR45.174.HIT1.OR.2R.306.7tm_4.exons1.CM022437.1.Siniperca_knerii
MDNTLNVTYITLGGYVEVEKYRYLYFVIMFTAYILIICSNSTIVFIIMIHKSLHEPMYIFIAALLINSVLFSTAIYPKLLIDFLSEKQIISYSTCLFQWFIFYSLVGSEFLLLAAMAYDRYVSICKPLQYPTIMRKTTVNLFLVLAWLVPACQLAVPIVLNANKKLCNFTLKGIICNSTVYKLHCVSSGALNIYGLIALVNLALLPVLFILFTYTKIFIISYRSCREVRRKAAQTCLPHLIVLINFSCLTAYDVLLLRLETDFPQTVRLIMTLQIVMYHPLFNPIMYGLKMKEIYKHLKRLFCKMV
>LOCXPOR46.175.HIT1.OR.2R.306.7tm_4.exons1.CM022437.1.Siniperca_knerii
MDNTLNVTYITLGGYVEVEKYRYLYFVIMFTAYILIICSNSTIVFIIMIHKSLHEPMYIFIAALLINSVLFSTAIYPKLLIDFLSEKQIISYSTCLFQWFIYYSLAGSEFLLLAAMAYDRYVSICKPLQYPTIMRKTTVNLFLVLAWLVPDCQLAVPIVLNANKKLCNFTLKGIICNSTVYKLHCVSSGALNIYGLIVFVNLALLPVLFILFTYTRIFIISYRSCREVRRKAAQTCLPHLIVLINFSCLTAYDVLLLRLETDFPQTVCLIMTLQIVMYHPLFNPIMYGLKMKEIYKHLKRLFCKMV
>LOCXPOR47.176.HIT1.OR.2R.308.7tm_4.exons1.CM022437.1.Siniperca_knerii
MDDELNATFITLGGHVEVHKYRFLYFVIMFIVYILILCSNLTIICLIWIHRNLHEPMYIFIAALLLNSVLYSTTIYPKLLIDFLSDKQIISYSACLFQCFLYYSLNGSEVLLLSAMAYDRYVSICKPLQYATIMRKTTVNILLVFAWLLPACQIAVPVAVGANTKLCNFILKGIFCNNSIYKLHCVTSSALSVYGVIVLLNVTLLPALFILFTYTRIFIITYQSCREVRIKAAETCFPHLLVLVIFSCLFTYDVIIVKLESDFPKTARFVMTLQVVLYHPLLNPVIYGLKMKEISKQIKRLFCQDKLN
>LOCXPOR48.177.HIT1.OR.2R.308.7tm_4.exons1.CM022437.1.Siniperca_knerii
MDDELNATFITLGGHVEVHKYRFLYFVIMFIVYILILCSNLTIICLIWIHRNLHEPMYIFIAALLLNSVLYSTTIYPKLLIDFLSDKQIISYSACVIQCFLYYSLNGSEVLLLSAMAYDRYVSICKPLQYATIMRKTTVNILLIFAWLLPACQIAVPVASSANTKLCNFILKGIFCNNSIYKLHCVTSKALSVYGVIVLLNVTFFPALFILFTYTQIFIITYQSCREVRIKAAETCFPHLLVLVIFSCLFTYDVIIVKLESDFPKTARFVMTLQVVLYHPLLNPVIYGLKMKEISKQIKRLFCQDKLN
>LOCXPOR49.179.HIT1.OR.2R.307.7tm_4.exons1.CM022437.1.Siniperca_knerii
MDAELNVTYITLGGYVEVQKYRYVYFVIMFTAYILIICCNSTIVCLIVIHRNLHEPMYIFIAALLLNSIVFSTAIYPKLLIDFLSEKQIISYSACLFQVFIFYSLGVSEFLLLAAMAYDRYVSICKPLQYATIMRKKTVSTLIVLAWLLPACHVAVPIVLNVKNKLCSFILKGIYCNNSTNHLYCVSSTALSVYGVVVLFNVALFPMVFILFTYTKILIISYRSCREVRKKAAQTCLPHLMVLINSSLLLTYDIIIIRLKSDFPTVRFVMTLQMIIYNPLFNPIMYGLKMKEISKHLKRLFNQIKVN
>LOCXPOR50.180.HIT1.OR.2R.308.7tm_4.exons1.CM022437.1.Siniperca_knerii
MDVELNVTYITLGGYVEVQKYRYVYFVIMFTAYILIICCNSTIVSLIWIHRNLHEPMYIFIAALLLNSVLFSTAIYPKLLIDFLSEKQIISYSACLFQVFIFYSLGGSEFLLLATMAYDRYVSICKPLQYPTIMRKNTVSTFLVLAWLLPASHIAVLAILSAETKLCNFTLKGIFCNNAIYSLHCVRSSVITIYGVVAFVDLTILPLLFIIFTYTKILIISYRSCREVRKKAAETCLTHLLVLISLSCLCAYDVCIARVESNFPKTARLVMTLQVILYHPLFNPLIYGFKMKEISKHLKRLFCTAKII
>LOCXPOR51.181.HIT1.OR.2R.307.7tm_4.exons1.CM022437.1.Siniperca_knerii
MDKLNVTYITLGGHVEVYTHRYVYFVIMFTVYILIICCNSTIVYLVWKHKNLHEPMYIFIAALLLNSALYSTAIYPKLLIDFLSEKQIISYSACLFQFFIFYFLGGSEFLLLAAMAYDRYVSICKPLQYPTIMRKTTVSIFLVLAWLLPACHIAVLAILSAETKLCNFTLKGIFCNNAIYSLQCVRSSVITIYGVVAFVDLTILPLLFIIFTYTKILIISYRSCRKVRKKAAETCLPHLLVLISFSCLSAYDISIARVESNFPKTARLIMMLQIVLYHPLFNPLIYGFKMKEISKHLKRLFCTSKII
>LOCXPOR52.183.HIT1.OR.2R.307.7tm_4.exons1.CM022437.1.Siniperca_knerii
MDELNVTYITLGGHVEVNTHRYVYFVIMFTVYILIICCNSTIVYLVWKHKNLHEPMYIFIAALLLNSVLYSTAIYPKLLIDFLSEKQIISYSACLFQFFIFYSIGGSEFLLLAAMAYDRYVSICKPLQYATIMRKTTVSIFLVLAWLLPASHIAVPAILSAETKLCNFTLKGIFCNNAVYSLQCVRSSVITIYGWVGLLDLTVLPVLFIIFTYTKILIISYRSCREVRKKAAETCLPHLLVLISFSCLCAYDICIARVEYNFPETARLVMMLQVVLYNPLFNPLIYGFKMKEISKHLKRLFCTSKII
>LOCXPOR53.184.HIT1.OR.2R.306.7tm_4.exons1.CM022437.1.Siniperca_knerii
MDDKLNVTYITLVGYAEMGKYRYLFVFIMFTVYILNICFNFTIVSLIWIHKNLHEPMYVFIAALLLNSIVYNTAMYPKLLINFLSEQQIISYSACLLQCFVYYFLSASDFLLLSAMAYDRYVSICKPLQYPTIMRKTIVSIILGLAWLVPACQIAVPIILSANMKLCKLTLNAIFCNNSIYSLYCVSSRERSIFDVFALVNLALLPLLFIFFTYTRILIISYRSCREVRTKAAQTCLPHLIVLICFSCLCAYDVIIIQLDLESELHLIMTLQAFLYYPLFNPIIYGLKMKEISKHLKRLFCQTKVI
>LOCXPOR54.185.HIT1.OR.2R.308.7tm_4.exons1.CM022437.1.Siniperca_knerii
MGDELNVTYISLGGHVEMQKYKYLYFLIIFTVYILIICFNFTIVSLIWIHNNLHEPMYIFIAALLLNSAVFSTAMYPKLLIDFLSEKQIISYSACLFQFFIYYSLSGSEFLLLAAMAYDRYVSICKPLQYPNIMRKTTVSIFLVLAWLVPACQISVPAILSANMKLCKLTLNAIFCNNSIYSLHCVSSRALSIYGVVALLNIALLPVLFIIFTYTRILIISYRSCREVRTKAAQTCLPHLLVLISFSFLCAYDVIIVRLGSDFPKTVRLIMTLQAVLYHPLFNPIIYGLKMKEISKHLKRLFCQTKLI
>LOCXPOR55.186.HIT1.OR.2R.308.7tm_4.exons1.CM022437.1.Siniperca_knerii
MGDELNVTYISLGGHVEVQKYKYLYFWIIFTVYILIICFNFTIVSLIWIHNNLHEPMYIFIAALLLNSAVFSTAMYPKLLIDFLSEKQIISYSACLFQFFLYYSLGGSEFLLLSVMAYDRYVSICKPLQYPNIMRKTTVSIFLVLAWLVPACQIAVPAILSAETKLCKLTLNAIFCNNSIYSLHCVSSRALSIFGVVALLNIALLPVLFIIFTYTRILIISYRSCREVRTKAAQTCLPHLLVLISFSFLCAYDVIIVRLGSDFPKTVRLIMTLQAVLYHPLFNPIIYGLKMKEISKHLKRLFCQTKLI
>LOCXPOR56.187.HIT1.OR.2R.308.7tm_4.exons1.CM022437.1.Siniperca_knerii
MDDELNVTYITLGGHVEVNTYRYLYFLIMFTAYILIICCNSTIVYLVWKHKNLHEPMYIFIAALLLNSVVVSTDMYPKLLIDFLSEKQMISYSACLFQFFIYYSLGGSEFLLLAAMAYDRYVSICKPLQYPTIMRKNTVSIFLVLAWLLPASHIAVPAILSAETKLCNFTLKGIFCNNAVYSLHCVRSSVITIYGVVALLDLAILPVLFIIFTYTKILFISYRSCREFRKKAAETCLPHLLVLISFSCLSAYDIFIARVESNFPETARLVMMLVKIVYHHLLNPLIYGFKMKEISKHLKRLFCTSKII
>LOCXPOR58.188.HIT1.OR.2R.309.7tm_4.exons1.CM022437.1.Siniperca_knerii
MDEESNVTYITLSGYVEVEKYRYVYFVIMFTVYILIICCNSTIVCLIVIHRNLHEPMYIFIAALLINSVLYSTAIYPKLLIDFLSEKQIISHSVCHLQFFSFYTLGGSEFLLLAAMAYDRYVSICKPLQYPTIMRKTTVSIFLVLAWLVPACQVAGSTTLSANRKICNFTLKGIFCNNSIYKLHCVSSRALSAYGVIVLLNIVFFPMLYIFFTYTKIFIISYRSCREVRTKAAQTCLPHLLVLINFSLLCTYDIIILRLESDIPKTAHLIMTLQVVLYHPLFNPIIYGLKMKEISKHLKRLFCKVNQVK
>LOCXPOR58.189.HIT1.OR.2R.309.7tm_4.exons1.CM022437.1.Siniperca_knerii
MDEESNVTYITLSGYVEVEKYRYVYFVIMFTVYILIICCNSTIVCLIVIHRNLHEPMYIFIAALLINSVLYSTAIYPKLLIDFLSEKQIISHSVCHLQYFSFYTLGGSEFLLLAAMAYDRYVSICKPLQYPTIMRKTTVSIFLVLAWLVPACQVAGSTTLSANRKICNFTLKGIFCNNSIYKLHCVSSRALSAYGVIVLLNIVFFPMLYIFFTYTKIFLISYRSCREVRTKAAQTCLPHLLVLINFSLLCTYDIIILRLESDIPKTARLIMTLQVVLYHPLFNPIIYGLKMKEISKHLKRLFYQVNQVK
>LOCXPOR59.190.HIT1.OR.2R.304.7tm_4.exons1.CM022437.1.Siniperca_knerii
NVSAVRVFTLSAFSETLHHRGTIFSLTLLCYCVILFLNVSLVMTIVLDEKFHEPMYILICVSCINGLYGTAGFYPKFLVDLLSSSQAVSYGGCLCQAFVMYSFVCSDTSILAVMAYDRYLAICRPLRYHSVMTRKRLAQLVFLSWLTPFCIFSINILLTVRLTFCGADIQRLFCVNWLIVKLACPNMDTFVNNAFAFTTLSIYICHWFFIVWTYIYLVKTCVQSKEDRAKFVQTSLPQLISLVTFFVIVVSDLMHMRYASKELPQSFQNFVAIAVLFVPPVMNPLLYGFKLTKIRSRILVLLHV
>LOCXPOR60.191.HIT1.OR.2R.307.7tm_4.exons1.CM022437.1.Siniperca_knerii
FVFSMYGNMGHLKYLYFILAMLFYISVIFANTVLIAIIFVDRNLHEPMYLFLCSLFVNEIYGSTSLLPCLMAQILSETHEISTFYCFLQIFNIHTYVAIEFGTLTIMAYDRYICICKPLHYNAIITKRIVQKVILVIWIVSFVEVGVLLSFTIRLKRCGTVINKVFCAHHLVVELSCSSDRTVSLIHDLVFGLIFTVAAPVSYISFTYVKIFAVCLKASKETKTKAYETCTPHLVSLISFVFACFYSLISQRFNMFSVPYPLCVILSMYVVIIQPLQNPIMYGLKLSKIRHACKNLLTLKTSQLYIF
>LOCXPOR61.192.HIT1.OR.2R.305.7tm_4.exons1.CM022437.1.Siniperca_knerii
FVFSMYGNMGHLKYLYFILAMLFYISVIFANTVLIAIIFVDRNLHEPMYLFLCSLFVNEIYGSTSLLPCLMAQILSETHEISAFYCFLQIFNIHTYVGIEFGTLTIMAYDRYVSICKPLHYNAIITKIKVQIVILVIWTVYFIEVGVLLSFTIRLKRCGNVINKVWCENYLVVQLSCSPDRMMSYLPDLVFGLICSVAAPLSFISFTYVKIFAVCLKASKETKKRALETCTPHFVSLISLVFSCFYNLVSQRFDMTLVPLELHVILSMYSSIIQPLLNPVTYGLKLSKIRHAFIKFVTLKTLQLY
>LOCXPOR62.194.HIT1.OR.2R.312.7tm_4.exons1.CM022437.1.Siniperca_knerii
MNNSSSILLFSVSGFSATVNYRVTLFSLTLLCYCAIFVVNVSLILTIILDQNLHEPMYICLCNLCISGLYGTAGFYPKFATDLFYDIHVISYAGCLLQIYVIYSYAMVDTSVLALMAYDRYVAICRPLEYHSVMSVRRTAVLVFLSWLVPLCAEALMVSMTSELKLCGSHIQKLYCDWSIIELACSSNGAIDIAGLTVTSFYCGHVLFIVCSYMQLVKSALKSRAGRRKFTQTCVPHLLCLLNVTAALLFDIIYSRYGSTSVPQSVKNFMAIQFLIIPPVLNPIIYGLILTKIRSRMISLCMMAGQRFKLRL
>LOCXPOR63.195.HIT1.OR.2R.310.7tm_4.exons1.CM022437.1.Siniperca_knerii
MINATILSAFSLSGLNDITAKHRVALFSVTLLCYSVIFLVNGALIVTIILEEKLHEPMYIFLCNLCINSLYGTAGFYPKFLFDLLSNTHVISYAGCLLQVFVIYSYVATDFSFLALMAYDRYVAICRPLEYHSVMTKHRVVLLVCFSRLVPFLCQTIVMIMTSKLELCGSHIEKLYCENWSILKLSCNSITTNNIVGFVIIFFYFGHDLFIVCSYVQLVKSALKSGEGRRKFMQTCVPHLLCLLNVTVALLFDLMYARYGSSSVSQSVKNFMAIQFLVIPPILNPIIYGLKLTQVRNSFLSLCTDNKQGL
>LOCXPOR64.196.HIT1.OR.2R.311.7tm_4.exons1.CM022437.1.Siniperca_knerii
MNNSSSILLFSLSGFSATVNYRVTLFSLTLLCYCAIFVVNVSLILAIILDPNLHEPMYICLCNLCINGLYGTAGFYPKFASDLFYDIHVISYAGCLLQIYVIYSYAMVDTSVLALMAYDRYVAICRPLEYHSVMSVRRTAVLVGLSWLVPLCIEVLMVSMASELKLCGSHIQKLYCDWSIIELACGSTAANDIVGLIVTSFYCGHVLFIVCSYMQLVKSALKSREGRRKFTQTCVPHLLCLLNVTAALLFNIMYARYGSTSVPQSVKNFMAIQFLIIPPVLNPIIYGLILTKIRSRMMMCMMASQRFKLRL
>LOCXPOR65.197.HIT1.OR.2R.322.7tm_4.exons1.CM022437.1.Siniperca_knerii
MENNTLSFYFNLTMFMNIGHYRYLAFVFCLLLYGFIVSANLAMILIILQENTLHEPMYIFIAFLSVNSLYGSSGFFPRFLMDLLSDSHLISRPACFTQIYIIYTYASYEVTILSIMAYDRYVAVCHPLHYHRKMTSKTVYTLAFFAWVYPTCNLTVSINMVVRLPLCGNNVQKIYCASWNIVKLSCVTTAVNNIVAMSSAITTAFLPFGFILYTYLRIVVACWKKSSEVRGKVLQNCLPHVVSFVIYSITSFCDTALSRQNLDEINPFVAVILSLEFVIIPPVLNPLVYGLKLPEIRRHIFRILCLKPQTKNNSCANITSLH
>LOCXPOR66.198.HIT1.OR.2R.311.7tm_4.exons1.CM022437.1.Siniperca_knerii
MENDTIMFHFNLTMYVNIGSYRYPAFVLCFLLFAIIVSANLVIILVISRERTLHEPMYIFIAFLSVNSLYGSSGFFPRFLMDLLSDSHLISRPACFTQIYIIYTYASYEMTILSIMAYDRYVAVCDPLHYHSKVTPKRVCRLAAFAWICPAFSIALCLYLAVRLPLCGNKILKVYCAIWNIAKLSCVTTVINNIVGLLVTTITIILPLIYVLYTYFRIMLVCRKSSSEFKSKVFQTCLPHTISFVSYSITVFCDIALSRFNVEKLNPFFAVILSLEFVMIPPLLNPLLYGLKLPEIRRHIFKTLPCLKTRS
>LOCXPOR67.199.HIT1.OR.2R.309.7tm_4.exons1.CM022437.1.Siniperca_knerii
MDNETVITMFTLSGLSGTTNYRVILFALTLLCYCVIWLVNMTIIVTIIVDKSLHEPMYIFLCNLCLNGLYGTAGFYPKFLKDLLSTTHVISYAGCLLQGFVIHSSACAEFSLLALMAYDRYVAICRPLVYHSVMTKQRVCVFVFFAWLIPFYLLFMSTVTTSTSRLCGSHIPKIYCVNWLISNLACSASIAKIVIPAFNYTFYIGHVIFVVWSYIYLIRTCLTSKENKSKFMQTCVPHLFSLTTVVVSLLFDLLYMRFGSEEISQSVQNFIAMEFLLIPPIINPLIYGLKLTQIRNRILIFLCGKSSVF
>LOCXPOR68.200.HIT1.OR.2R.305.7tm_4.exons1.CM022437.1.Siniperca_knerii
MDNVSVLTSFILSGLNYTVQHRIILFALTLLHYLIVWIVNVVLIITIIVDRKLHEPMYIFLCNLSINGLYGTAGFYPKFLMDLLSPSHVISYAGCLLQSFVIHSSSGSDLSILAVMAYDRYVAICQPLMYHSVMTTQRISLLVAFSWLLPLFCMFSNTMTIFQLKLCGSHIPKLYCSNALIGKLACSTSIANTSIAYFNIAIYIVHFFFLIWSYMYLVRSCQRSKQSRKRFMQTCVPHLVSLFNFSFAVLFDLMYIRFGSRMLSQSLQNFMAIEFLLIPPVMNPLVYGLKLTKIRNRILGFIQEK
>LOCXPOR69.201.HIT1.OR.2R.305.7tm_4.exons1.CM022437.1.Siniperca_knerii
MDNVSLVRIFTLSGINETMNNRIAIFSITLLYYCVILFLNISLIMIIIIDENLHEPMYILLCSFCINGLYGTTGFYPKFLIDVLSSSQEISYEGCLLQAFIMYSFACCDLSILAVMAYDRYLAICRPLHYHSFMTKRRLSQLVCFSWLTPFCIFSISILLTSSLKLCGSKIQKLFCVNWIIVKLACSDTDTVSSNIISYATIFIYVSHGFFIIWTYMHLIRTCVRSKDDRVKFMQTCVPHLVSLITFLVVIVFDLMYMRFGSTDLPQSLQNFIAIEFLLIPPVMNPLIYGFKMTKIRNRILGLLR
>LOCXPOR70.202.HIT1.OR.2R.299.7tm_1.exons1.CM022440.1.Siniperca_knerii
MSYATQSQANITVGLGLLERVMLSTLTTVPCFVFFFINVIMLFTLRSKPVFCQISRYILLYNLLFADTMQMAVSQLLYILSMCRIMLTYPVCGLLVMFTNLTNEVSPLTLVVMSLERYVAVCYPLRHATIVTIRNTAVAIIVVWAFCSLNVLIRVLLLLDFPFEDLESLQMTQFCGALVMFLGQISDHYDKAYTCFLFVSAGMAITSSYIGVMIAARSASTDKASARKARNTLLLHLVQLGLSLSSTVHNSFLVASSTFLTRVMFVRLQNFLYVCFFILPRCLSALIYGLRDQTIRPIL
>LOCXPOR71.203.HIT1.OR.2R.329.7tm_1.exons1.CM022440.1.Siniperca_knerii
MSYENQSLSNVTAEKQYQGLLERVLFSTLTTVPCCVFLFINGTMLFTLRSKTVFRETSRYILLYNLLFADTVQMALSQVMYLLAACRMTLTYPVCGFLNMLGDLTTVISPLTLVVMSLERYVAVCYPLRHATIITIRNTAVAIIVVWAFSLLNVLIQVLLILDFPFEDLQSLQMKDFCSDIAMFLGPISDHYDKAYTCFLFVSAGVAVTSSYVGVMIAAKSASTDKASARKARNTLLLHLVQLGLSLSSTIYNPLLIGLSRIVTRIVLVRIQIVFYVCVFIFPRCLSSLIYGIRDQTIRPVLMYHLCCRLKLSVVPAKVKAGVIEQERN
>LOCXPOR72.205.HIT1.OR.2R.332.7tm_1.exons1.CM022440.1.Siniperca_knerii
MSDTNQSKTNITDGQQYVGLLERVLFSTLTTMPCCVFLFINGTLLFTLRSKPVFCETSRYILLYNLLFADTVLLAQSQLMYLLSACRIRVTYPVCGALTMLSKLTSEVSPLTLVVMSMERYVAVCYPLRHATIVTIRNTGVAIIVVWAFSSLNVLIRVLLLLIFPFQDLQSLQMKDFCSDIAMFLVPISEHYDKAYTCFLFASAVVAVTSSYVGVMIAARSASTDKASARKARNTLLLHLVQLGLSLSSTMNSPLLIAISEIASRVVLVRIQIVFYVCVYLLPRCLSALIYGLRDQTIRPVLMYHLCCQLKRSVIPAKAERSSFVRFSGRPS
>LOCXPOR99.206.HIT1.OR.2R.332.7tm_1.exons1.CM022440.1.Siniperca_knerii
MSYANQSLSNVTAEKQYQGLLERVLFSTLTTMPCCVFLFINGTLLFTLRSKPVFCETSRYILLYNLLFADTLLLAQSQLMYLLAACRIRMTYPVCGALTMLSKLTTVISPLTLVVMSMERYVAVCYPLRHATIVTIRNTAVAIIVVWAFSSLNVLIRVLLLLIFPFQNLQSLEMKDLCSDIAMFLVPISEHYDKAYTCFLFVSAGVAVTSSYVGVMIAARSASTDKASARKARNTLLLHLLQLGLSLSSTMNNSLLIAISEIASRVVLVRIQIIFYVCVYLLPRCLSALIYGLRDQTIRPVLMYHLCCQLKRSVVPAKAERSSFVRFSGRPS
>LOCXPOR74.207.HIT1.OR.2R.316.7tm_1.exons1.CM022440.1.Siniperca_knerii
MFYTNHSQTNITVGLQYQGLLGLVLFSILTTVPCCVFLCINGTLLFTLRSKPVFRETSRYILLYNLLFADTVQLALSQLLYLLSACRIMLTYPVCGALILFSSLTHKISPLTLVVMCLERYVAVCYPLRHATFVTVRNTGVAIIVVWAFSLLNVLTRVILLLKFSFEELQSPQMTDFCGKNNMLLDAMSDLYDKVSTYFLFVSSGMVIASSYVGVMIAARSASTDKASARKARNTLLLHLVQLGLSLSSTIHNPLLLSISKKLDRVILVHIQIVIYVCVIILPKCLSSLIYGLRDQTIRPVLMYNLCCQRRCSSLF
>LOCXPOR75.208.HIT1.OR.2R.308.7tm_1.exons1.CM022440.1.Siniperca_knerii
MSDANQTQTNITVGLQYQGLLGLVLFSILATVPCCVFLFINGTMLFTLRSKTVFRETSRYILLYNLLFADTVLLLQSQLMYLLAACRITLTYPVCGALTMLAELTTVISPLTLVVMCLERYVAVCYPLRHATIITVRNTGVAIIVVWAFSLLNVLTELNFPFEELQSLQMKDFCGKESIMLDPISDLYGKAYTYFLFVSAGVVITSSYIGVMIAARSASTDKASARKARNTLLLHLVQLGLSLSSTIYYPLLIAISKVLDRIIFVRIQNVIYVCIIICPRCLSSLIYGLRDQTIRPALVYHLCCQRRR
>LOCXPOR76.209.HIT1.OR.2R.316.7tm_4.exons1.CM022440.1.Siniperca_knerii
MENQTFGEDILILEGLKVTPQSFIPAFILLLLIYIFIMVSNIGLVVLITMERSLHQPMYLLLCNMSINDVFGATIIIPHVLRDLLISNSERHIHYIDCAIQAFCVHLHASASHTVLMIMAFDRYVAICNPLRYATIMTSRMVVKLSVSAWMVVLLMVSILVGLSVCLSRCRAVIFNPFCDNASLFKLSCESVLINNIYGLSFTVVLLGSSIGSVTLTYLKIAAVCVLSKNKVLNSRALQTCATHLAVYIILLVSGFIIVILHRFPQLSDHRKVAAVLGHVALPALNAVIYGLQIKEVRQRIIALFHKNKVAKMDVK
>LOCXPOR77.210.HIT1.OR.2R.316.7tm_4.exons1.CM022440.1.Siniperca_knerii
MENQTLNIDILQLEGLKVSPQSSIPAFILLLLIYIFIMVSNIGLVVLITMERSLHQPMYLLFCNMSVNDVFGATTIIPRLLSDVFTPVTERYIHYYECVIQAFCAHFHLGVSHTVLIIMAFDRYVAICNPLRYATIMTSRMVVTLSVSAWMVILLMVLILVGLSVRLSRCRAVIFNPFCDNASLFKLSCESILINNIYGLGYTAVVLGSSIGSVTLTYLKIAAVCVLSKNKVLNSRALRTCATHLAVYIIMLLSGFIPIILHRFQDFSDERKLASILFHVVPPTMNAVIYGLQIKAVREKIVIMFTRNSMTVTQVK
>LOCXPOR78.211.HIT1.OR.2R.316.7tm_4.exons1.CM022440.1.Siniperca_knerii
MENQTLSIDILQLEGLKVSPQSSIPAFILLLLIYIFIMVSNIGLVVLITMERSLHQPMYLLFCNMSINDVFGATTIIPRLLSDVFTPVTERYIHYYECVIQAFCAHFHLGVSHTVLMIMSFDRYVAICNPLRYATIMTSRMVVKLSVSAWMVVLLMVSILVGLSVRLSRCRAVILNPFCDNASLFKLSCESILINNIYGLGYTAVMLGSSICSVTLTYLKTAAECVLSKNKVLNSRALQTCATHLAAYIIMFVSGFIPIILHRFQDFSDERKLASILFHVVPPTMNAVIYGLQIKAVRQKIVIMFTRNTMAVTEVK
>LOCXPOR79.212.HIT1.OR.2R.316.7tm_4.exons1.CM022440.1.Siniperca_knerii
MKNQTLSIDILQLEGLKVSPQSSIPAFILLLFIYIFIMVSNIGLVVLIIMERSLHQPMYLLFCNMSVNDVFGATTIIPRLLSDVFIPSTHRYIHYIDCVIQAFCAQLHASASHTVLMIMAFDRYVAICNPLRYATIMTSRMVVTLSVSAWMVVLLMVSILVGLSVRLSRCRAVILNPFCDNASLFKLSCESVLINNIYGLGYTAVLLGSSIGSVTLTYLKIAAVCVLSKNKVLNSRALQTCATHLAVYIIMFVSGFIPIILHRFQDFSDERKLASILFNVVPPTMNAVIYGLQIKAVRERIVIMFTRKTMTVTEVK
>LOCXPOR80.213.HIT1.OR.2R.316.7tm_4.exons1.CM022440.1.Siniperca_knerii
MENQTLSIDILQLEGLKVSPQSSIPTFILLLLIYIFIMVSNIGLVVLITMERSLHQPMYLLFCNMSINDVFGATTIIPQLLSDIFIPSTDRYIHYIDCVIQAFCAHLHASASHTVLMIMSFDRYVAICNPLRYATIMTSRMVVTLSVSAWMVVLLMVSILVGLSVRLSRCRAVILNPFCDNASLFKLSCESILINNIYGLGYTAVLLGSSIGSVTLTYLKIAAECVLSKSKVLNSRALQTCVTHLAAYIIMIVSGFIPIILHRFQDFSDERKLASILFHVVPPAMNAVIYGLQIKAVRQKIFIMFTRNTMAVTEVK
>LOCXPOR81.214.HIT1.OR.2R.316.7tm_4.exons1.CM022440.1.Siniperca_knerii
MENQTLSIDILQLEGLKVSPQSSIPTFIILLLIYIFIMVSNIGLVVLITMERSLHQPMYLLFCNMSINDVFGATTIIPQLLSDIFIPSTDRYIHYIDCVIQAFCAQLHASASHTVLMIMSFDRYVAICNPLRYATIMTSRMVVTLSVSAWMVVLLMVSILVGLSVRLSRCRAVILNPFCDNASLFKLSCESVLINNIYGLGYTAVLLGSSIGSVTLTYLKIAAVCVLSKNKVLNSRALQTCATHLAMYIIMFVSGFIPIILHRFQDFSDERKLASILFYVVPPTMNAVIYGLQIKAVRQKIFIMFTRNTMAVTQVK
>LOCXPOR82.216.HIT1.OR.2R.316.7tm_4.exons1.CM022440.1.Siniperca_knerii
MENQTLSIDILQLEGLKVSPQSSIPAFILLLLIYIFIMVSNIGLVVLITMERSLHQPMYLLFCNMSINDVFGATTIIPRLLSDIFTPVTERYIHYYECVIQAFCAHFHLGVSHTVLMIMAFDRYVAICNPLRYATIMTSRMVVKLSVSAWMVILLMVSILVGLSVRLSRCRAVILNPFCDNASLFKLSCESILINNIYGLGYTAALLGSSIGSVTLTYLKTAAVCVLSKNKVLNSRALRTCATHLAVYIIMFVSGFIPIILHRFQDFSDERKLASILFHVFPPTMNAVIYGLQIKAVREKIVIMFTRNTMTVTEVK
>LOCXPOR83.217.HIT1.OR.2R.309.7tm_4.exons1.CM022440.1.Siniperca_knerii
MENQTYNMDILQLEGLKVSSQSSIPAFILLLLIYIFIMVSNIGLVVLIFMERSLHQPMYLLFCNMSINDVFGATIIIPRLLSDVFTPVTERYIHYYECVIQAFCAHFHAGVSHTVLIIMAFDRYVAICNPLRYATIMTSRMVVTLSVSAWGAAFFLIVILVSLSVCLSRCRRVVLNPFCDNASLFKLSCENVLINNIYGLGTAMVTMACSLCSVMLTYLKIAIVCLSSKNKALNRKALQTCATHLAVYIILLLSGNIIILLHRFQEFSDERKLASILFHVVPPTMNAVIYGLQIKAVREKIVIMFTRKK
>LOCXPOR84.218.HIT1.OR.2R.318.7tm_4.exons1.CM022440.1.Siniperca_knerii
MENQTYNMDIIFIEGLKVSPQFSVPAFILLLLIYIFIMVSNISLVVLIFMERSLHEPMYLLFCNMSINDVFGATTIIPRLLSDVFTPVTERYIHYIDCVVQAFASHFHAGTSHVVLMIMAFDRYVAICNPLRYATIMTSRMVVKLSVSAWVAAFISVAILLGLTIHLTRCRRVIINPFCDNASLFKLSCQNLLINHIYGLGSAVVILGSSLGSITLTYLRIAMVCLSSKNKVLNSRALQTCATHLAVYLIMLVASFTPMIIHRYPEWADNGKVASIMFHVVPPALNPIIYGLQCKELRQKIVAVFHKNKGMDVKTFHK
>LOCXPOR85.219.HIT1.OR.2R.286.7tm_4.exons2.CM022440.1.Siniperca_knerii
DSYLHSSTNHRSSSVNSTWEPNGVTFFIIQGLAKLGEKGMILFVILLLGYIIILGGNSMIIFVALTDPKLTTPMYFFLYNLAIVDIVYTTTTIPKMLCGFLTDMNTISVPGCFLQMHFFIQLAVTGYAILTVMAYDRYVAICNPLRYTAIMTRPVQLLLIIGAWGFSIFCTLPATSMTWQRPYCGPNVVRNAWCDLSSVRQLVCADTSVDNIVSVSFAILALLTTGVLILTSYVLIGVSMLKMGVAQRLKAFGTCAAHLTVVSISYSSASCVFISYRVGNISPEVQ
>LOCXPOR86.220.HIT1.OR.2R.337.7tm_4.exons1.CM022440.1.Siniperca_knerii
MTVCMLFTIFLPPFFWFCFRQAQMENYTFNSLTLQLEGLRVTKTNKYPIFIFLLFTYVFILVANIGIVMLIWTERRLHQPMYLLFCNLSINDVMGNSLLVPRVLADILVPPSERLIHYYECLMQAFITHMFGTNAHTVLMIMAFDRYVAICNPLRYAAIMTDKMVIKLTVSAWGVTFVLVAVLLSLTIRLNRCRTLITNPYCDNPSLFKLSCDNVFINNIYGLTFTVVLLISSIGSIILTYSKITMACLTSKSKSLNSKAWKTCSTHLCLYLIMLCSGMILITLHRFPEYAEYRKISAILFNIVPGSLNPVIYGLQSQEIHKCLSNIFHFRKVKPTF
>LOCXPOR87.221.HIT1.OR.2R.337.7tm_4.exons1.CM022440.1.Siniperca_knerii
MTVCMLFTIFLPPFFWFCFRQAQMENYTFNSLTLQLEGLRVTKTNKYPIFIFLLFTYVFILVANVGIVVLIWTERSLHQPMYLLFCNLSINDVMGNSLLVPRVLADILVPPSERLIHYYECLMQAFTTHMFGTNAHTVLMIMAFDRYVAICNPLRYAAIMTDKMVIKLTVSAWGVTFVLVAVLLSLTIRLNRCRTLITNPYCDNASLFKLSCDNVFINNIYGLTFTVVLLISSIGSIILTYSKITMACLTSKSKSLNSKAWKTCSTHLCLYLIMLVSGMILITLHRFPEYAEYRKISAILFNIVPGSLNPVIYGLQSQEIHKCLSNIFHFRKVKPAF
>LOCXPOR89.222.HIT1.OR.2R.320.7tm_4.exons1.CM022440.1.Siniperca_knerii
MSFLRTVLNNSVIIHPPGFYIIGFETFSYISVYIIFLAFVYVVTLVFNILLIYIIARDHVLHTPKFLAVVNLAVIDVILNTSTIPSMIKTFIFKDNFVPFNLCLLQIFVYYSVISLESCALAILAYDRLIAICFPLRQNSFNTLPIMSCIVGLTWVYSLGRVAYSTAIMTRLSFCNSVRVFSYFCDYAPVFRLACNDYTLQWSVASTSSMVNLMAPFTFIFLSYVSILVTVFRMKSVSSRMKALATCIEHLVLVGVFYIPIFSIFLVGLYVRSIDPDQRVLSLSLASCLPPCINPIVYSLKTKEIKTRALVLVQRMKTSP
>LOCXPOR90.223.HIT1.OR.2R.320.7tm_4.exons1.CM022440.1.Siniperca_knerii
MSYLRTVLNNSVIIHPPGFYIIGFETFPFISVYFIFLAFVYVVTVLFNSLVIYVIVFNRCLHTPKFLAVVNLAVIDVILNSCTIPSMIKIFLVKDNFIPFNLCLVQMFVHYAFGTLESYALAILAYDRLIAICFPLRQNSINTLRSMSCIVGLTWCFSLGIIAFATVIMTRLSFCNSVRVFSYFCDFAPVFRLACNDYTLQWYMSSLLTFLLLVGPFTFIFLSYVSILVTVFRMKSVSGRMKALATCIEHLVLVGVFYIPTFSIFLVGLYVRSIEPDQRVLSLSLASCLPPCINPIVYSLKTKEIKIRALALVQRMKTSP
>LOCXPOR91.225.HIT1.OR.2R.334.7tm_4.exons1.CM022440.1.Siniperca_knerii
MGPEEKVATIFNGTFVRPAKFYLSGFSNIPHVKYYYVFLCFVYIMTVIGNGLLLSVIYLVKTLHTPKYMIVFNLALTDMCGSTALIPKLLDTFLFDRTYIVYEACLSYMFFVLFFGSVQSWTLVTMAYDRFIAICFPLRYHSIVTKPAIAMMLLFVWFILLSVIACMVGFINRLSFCSSLVVKSFFCDHGPVFSLACNDMSLNNLMARVAFIIILCIPLVLIAVTYVCISIALSRIASGEKRVKALKTCTSHLILVAIFFLPVLSTNIATLASYIHPNARIINSSLTHTLPSLLNPIIYSLKTEEVLNSIRKLCKRNRISTITLSKKVNSITAI
>LOCXPOR92.115.HIT1.OR.2R.311.7tm_4.exons1.CM022440.1.Siniperca_knerii
MELFNSALGKNITFVHPAYFMISGLSGIPNISYYYVFLFLVYIVSVLGNTAVMAVICLDHNLRTPKYIAVFNLAFVDLFGNSALVPKVLDIFLFNHRYIPYNDCLAFLFFCYTCLSMKSFNLVALSYDRLIDFIFPLHYHVKVTHRFMLSLIASFWVFVIIAVLIAVGLLTRLSFCKSVVINSYFCDHGQIYRLACNDNFPNYVIGILFPIVIFWLPLVFILLSYLYIGCTLAKVATVQHGLKAFRTCIGHLSLVAIYFIPLLITFTLMENIHPNARIINLSLTSVFPPMLNPIIYILQTQEIKESLKMLL
>LOCXPOR92.116.HIT1.OR.2R.311.7tm_4.exons1.CM022440.1.Siniperca_knerii
MELFNSALGKNITFVHPAYFMISGLSGIPNISYYYVFLFFVYIVSVLGNTAVMAVICLDHNLRTPKYIAVFNLAFVDLFGNSALVPKVLDIFLFNHRYIPYNDCLTFFFFCYTCLSMQSFNLVALSYDRLIAIIFPLHYHVKVTHRFMLSLIASFWVFVIIALLIAVGLLTRLSFCKSVVINSYFCDHGQIYRLACNDHFPNYVISCLYPVLIFWLPLVFILSSYLYIGCTLAKVATVQQGLKAFKTCIGHLSLVAIYFIPLLITFTLMENIHPNARIINLSLTSVFPPMLNPIIYVLQTQEIKESLKKLL
>LOCXPOR94.117.HIT1.OR.2R.327.7tm_4.exons1.CM022440.1.Siniperca_knerii
MNFFNSALGKNITFVRPAYFIISGLSDIPHIKYYYIFLLFVYIASLLGNTVVMAVICLDHNLRTPKYIAVFNLAFVDLFGNSALVPKLLDIFLFNHRYIPYNDCLAFLFFCYTCLSMQALNLVALAYDRLIAIIFPLHYHVKMTHRFMLSLIASFWVFAITITLIAVGLLTRLSFCKSVVINSYFCDHGQIYRLGCNDYTPSFVISMLSPLLILWLPLIFILLSYLYIGYALSKVATVQERVKAFKTCTAHLSLVAIYFLPVLITFTMSANIPPNARIINLSLTSIFPPMLNPIIYVLQTQEINKSVKKLFKINPVQSKVMIKKVTI
>LOCXPOR95.118.HIT1.OR.2R.306.7tm_4.exons1.CM022440.1.Siniperca_knerii
MTNFSEVTSFHLSDYYGMENLKPMYFCIFLIIYITIVAENVVLIGVVYHEKTLHEPMYLLLCNLAVNGLYGSTALLPAVLSNILSHSYEISLPFCQTQIYALHTFAIIEFTILAAMSYDRYVAICYPLLYHEMMSQRVVKLIVFTWLYPMLAFLIVFIFTLQLRFCNRTIEKVYCFNYMLVKLACTDTSIVNIVGLLSVALYTLPQLIMICYSYAHILRICVLSFSKSKLKALRTCTPHLLSIMNYSIGCFFEIVQSRFNISHLSYQTKLFLSLYFLIFPPILNPIIYGLSIQVVRVQLFRLFSRK
>LOCXPOR96.124.HIT1.OR.2R.312.7tm_4.exons1.WNGU01001071.1.Siniperca_knerii
MENYTFNSFTLQLEGLKVTEVSMYPVFFFFFFSYLIIIFVNVGIVVLIFIDKSLHQPMYLLFCNLPVNDILGNSIMVPRLLSDILLPPSERFISYYECVVQAFTTHMFATTSHTVLMIMAFDRYVAICNPLRYAAIMTNKMVIKLTVSAWGVAFVLVGILLGLTIRLNRCRTLITNTFCDNASLFKLSCESVFINNVYGLTFTVVLFTASIGTMVLTYTKITVVCLTSKNKSLNSKALRTCSTHLFVYLMMCLCGLLIIILHRFPHTSDYRKLSAILFHIIPGSLNPIIYGVQSKEIRKFLSKLFQSRKILP
>LOCXPOR97.119.HIT1.OR.2R.334.7tm_4.exons1.WNGU01000115.1.Siniperca_knerii
MDFMITVALTSLFCSFRLMENYTYNSFTLQLEGLNVSEDSIYPVFLFLFFSYLFIMVANVGIAVLIFTDKSLHQPMYLLFCNLPFNDILGNSIMVPRLLSDILLPPSERLISYYECVVQAFTSHMFGTTTHTVLMIMAFDRYVAICNPLRYAAIMTNKMVIKLTVSAWGVAFVLVGILLGLTIRLNRCRTLITNPYCDNASLFKLSCESVFINNVYGLTFTVVLFTASIGTMVLTYTKITVVCLTNKRKSLNSKALRTCSTHLVVYLIMVFNGMSNITLHRFPQYSDYRKLCSILFHIIPGSLNPIIYGVQSKEIRNFLSKFFKTKKVLPSLES
>LOCXPOR98.127.HIT1.OR.2R.311.7tm_4.exons1.WNGU01001206.1.Siniperca_knerii
MENDTIMFHFNLTMYVNIGSYRYPAFVLCFLLFAIIVSANLVIILVISRERTLHEPMYIFIAFLSVNSLYGSSGFFPRFLMDLLSDSHLISRPACFTQIYIIYTYAFHEMTILSIMAYDRYVAVCDPLHYHSKVTPKRVCRLAAFAWICPAFSIALCLYLAVRLPLCGNKILKVYCAIWNIAKLSCVTTVINNIVGLLVTTITIILPLIYVLYTYFRIMLVCRKSSSEFKSKVFQTCLPHTISFVSYSITVFCDIALSRFNVEKLNPFFAVILSLEFVMIPPLLNPLLYGLKLPEIRRHIFKTLPCLKTRS
>LOCXPOR100.120.HIT1.OR.2R.282.7tm_1.exons1.WNGU01000298.1.Siniperca_knerii
MSDANQSQTNITVGLQYQGLLGLVLFSILATVPCCVFLCINGTMLFTLRSKTVFRETSRYILLYNLLFADTVLLLQSQLMYLLAACRITLTYPVCGALTMLVELTTVISPLTLVAMCLERYVAVCYPLRHATIITVRNTGVAIIVVWAFSLLNVLTRVILLLNFPFEELQSLQMTDFCGKESIMLDPISDLYGKAYTYFLFVSAGVVITSSYIGVMIAARSASTDKASARKARNTLLLHLVQLGFSLSSTIYYPLLIAISKVLDRIIFVRIQNVIYVCIIIC
>LOCXPOR38.123.HIT1.OR.2R.293.7tm_4.exons1.WNGU01000818.1.Siniperca_knerii
YLFFCLCLLIYMTIISANVLIILTVSLEKTLHQPMYMFISFLSLNSLYGSAGFFPRFLMDILSDTHLISRASCFIQMYVIYSYASYELTILGIMAYDRFVAICQPLHYHSKMTFSMVRHLLIFAVLYPAVALSFSLYLTVRLPLCGNKLHRVFCSNLPVVQLSCVDTTLNNIVGQFVMITNIFMPLFFILYTYLRILLVCRRSSSEFRGKALQTCLPHMVTFVTYSFSLVCELSLTRFEADKINPVITVVLSLEYLIIPPINNPLVYGLNLPQIKGVIFRFLKIHKMVPAVKI
>LOCXPTAAR1.55.HIT1.TAAR.2R.331.7tm_1.exons1.CM022421.1.Siniperca_knerii
MMDGLEGSQLCYPQLLNSSCMGLLRPRSEAVLLYTLLSSVTMLTVALNLLVIISISHFRQLHTPTNLLLLSLAISDLLVGLLVMPVETVRFVETCWLLGDLMCALSYIIGFTLTSASVGNMVLISIDRYVAICYPLQYPNKITRSRVEVSVCLCWACSLLYNGLILKEHLRQPERQSSCHGECLVVINYVSGTVDLVFTFICPCSVILVLYMRVFIVAVSQARAMQSHITAIAAGRVTVTAKKSEKKAARTLGIVILVFLMSFCPYYYPSLARQDISNSASSWAIVSWLLYFNSCLNPIIYAFFYPWFRKAIKFIITLRILEQDSSQANIL
>LOCXPTAAR2.78.HIT1.TAAR.2R.331.7tm_1.exons1.CM022430.1.Siniperca_knerii
IEMEVSVNWTDVITEIHPCYKIDVSYVLTSNPSTICVLFHIFLGSLSAVTVCGNLLVIISIIYFKQLHTPTNSLILSLAVADLLVGVLVFPLTMEFSISSCLYYDDLFCKVRGSFDVSLCTSSILNLCCISVDRYYAVCQPLAYRTKINDRVVFVMILVSWGVSVLIGISLIFAGINQEKCAATCLIDVVMTNILGLIFSFYLPVIVMLCIYLKIFLVAQRQAHSIQNTTCQSTKSRATVSKMERKATKTLAIVMGVFLMCWFPFFLCTTVLSFSHVYVPLPLIELLNWLALSNSMLNPFIYAFFYSWFRSAFRMIISGKIIQGDFTNSKL
>LOCXPTAAR3.86.HIT1.TAAR.2R.323.7tm_1.exons1.CM022430.1.Siniperca_knerii
TAIVNDIHPCYEIDNFNYILTNIPSIICVLLYIFLALLSVVTICGNLLVIISIIYFKQLHTPTNYLILSLAVADLLVGIIVFPFSMAFSLSSCLYHEDLFCKVRGSFDISLSTCSILNLCCISIDRYYAVCQPLTYRTKINHRVVVVMILVSWGVSVLIGISVIIAGLNNDKCEERCLIDVLIKNTIGPILSFYLPVIIMLCIYLRIFLVAQRQARSIQNTTCQGTKSGATVNKMERKATKTLAIVLGVFVLCWLPFFLCVTFVPFSNNSVPGSVVETLNWLTLSNSMLNPFIYAFFYRWFRSAFRMIISGKIFQGDFANSKL
>LOCXPTAAR4.87.HIT1.TAAR.2R.332.7tm_1.exons1.CM022430.1.Siniperca_knerii
MEPEVTVNGTYTVNDIHPCYESDNTPYVFTNNPSIICVLLYIFLGALSVVTICGNLLVIISIIYFKQLHFPTNYLILSLAVADLLVGVLVFPFSMAVTVTSCWYHTTIFCKVRGSFDVTLSTASILNLCCISIDRYFAVCQPLAYKSKINDRVIGIMILVSWGVSALIGIGIIIAGFNQGKCGESCLIDALISTTLAYIFSFYIPAIIMLCIYLKIFLVAQRQANSIQNTTCQSTKSGATVSKMERKATKTLAIVMGVFLLCWSPYFLFIIFQPLTYDVTPIAVIETLNWLALSNSMLNPLIYAFFYRWFRSAFRMIISGKIFQGDFANSKL
>LOCXPTAAR5.88.HIT1.TAAR.2R.318.7tm_1.exons1.CM022430.1.Siniperca_knerii
IHPCYESDNTTYVFTSNPSITCVLLYIFLGSLSFVTICGNLLVIISIIYFKQLHIPTNYLILSLAVADLLVGVLVFPFSMAFTVSSCLYHEDLFCKIRDSFDVSLCTSSILNLCCISIDRYYAVCQPLTYRTKINVHVTVIMILVSWGISALIGIGIIIAGFSQGTCEEMCSVDVVMANTMGPVFSFYFPAIIMLCIYLKIFLVAQRQAKSIQNTTCQSTKSGATVSKMERKATKTLAIVMGVFLLCLTPYFLCVNFQPFTYNPPPVLVIETLNWLTLSNSMLNPLIYAFFYRWFRSAFRMIISGKIFQGDFANSKLF
>LOCXPTAAR6.89.HIT1.TAAR.2R.328.7tm_1.exons1.CM022432.1.Siniperca_knerii
MDNTGGPRLCFPYLNSSCRRLLRPHSESALLYTLLAFISLLTVTLNLLVIIAISHFRQLHTPTNTLLLSLAVCDLVVGLLVMPIEGLRYIETCWLLGSLMCALTPYISYCLLSASLGNMVLISIDRYLAICDPLLYSSKITRNRVKIIICLLWACSLVYNGCILMGHLMWQNRFSSCHGECVVIISRIPSTLDLFFSFVGPCAVMVILYMRVFVVVVSQVRVIRLQTAATTVTAAPTAKKSERKAARTLGIVIAVFLMCYCPYYYPTLLGEDTSTSLSYYAILSWIMLTNSCANPLIYALFYPWFRKAIKLIFTLAILQPHSREVKIL
>LOCXPTAAR7.35.HIT1.TAAR.2R.320.7tm_1.exons2.CM022437.1.Siniperca_knerii
ELCFPLLLNTSCRKPKPPRSEAALLYILLFFISLLTAALNLLVIISISHFRQLHSPTNLLLLSLAVSDFLVGLLVIPVEILMTGTCWILGDLMCALYFFLPVILISASVGNMVLISVDRYVAICDPLHYAARITEKVVTVSVCGCWICSVFYSIFLLYDHLKEPGRYNSCYGECMVNIAGDVDLVVTFIIPIAVIVILYMRVFMVAVSQARAMRSHIAAVKLQLLGTLTTNKSELKAARTLGVVVAVFLICYSPYYCLSLTGRNILIGSSTEAFMSFLMYFNSCLNPVIYALFYPWFRKAIRLIVTLQILQPDSCETNML
>LOCXPTAAR8.37.HIT1.TAAR.2R.328.7tm_1.exons3.CM022437.1.Siniperca_knerii
MEVGDGAELCFPQLLNTSCRKPTLPWSEVVFLHTLLSSISPLTVALNLLVIISPSLKQLHTPTNILLLSLAVSDFLVGLLLMPGQILRKTSCWFLGDLVCSLYMYLVFIITFASVGDMVLISADRYVAICDPLHYPTRITVKRVKLCVCLCWLFSVFYSSLFLKDNLTQPDRYNSCYGECVIVIDYVAGAVDLVVTFIVPITVIIVLYMRVFAVAVSQARAMRSHITAVTLQRSVTPKAKKSELKAARTLGVLVFVFLICFCPYYCVSFAGDNALSASSISYVIYLCNFNSCINPVIYALFYPWFKKAITQIVTFKILQPGSNEANIL
>LOCXPTAAR9.39.HIT1.TAAR.2R.322.7tm_1.exons3.CM022437.1.Siniperca_knerii
ELCFPQLLNISCRKPTLPWSEVVFLHSLLSSISLLTVALNLLVIISPSLIKQLHTPTNILLLSLAVSDFLVGLLLMPGEIFRKTSCWFLGDLVCSLYKYLAFIMTSASIGDMVLISADRYVAICDPLHYPTRITVTRVKLCVFLCWLCSVFYSSLCLKDNLTQPDRYNTCYGECVINIDYVAGAVDLVLNFIVPITVIIVLYMRVFAVAVSQARAMRSHITAVTLQLSVTPKAKKSELKAARTLGVLVFVFLICFCPYYCVSFAGDSAINASFISYVIYLPYFNSCLNPVIYVLFYPWFKKAITQIVTFKILQSGSSEANIL
>LOCXPTAAR10.44.HIT1.TAAR.2R.329.7tm_1.exons3.CM022437.1.Siniperca_knerii
MEVDDGAELCFPQLLNTSCRKPTLPWSEVVFLHTLLSSISLLTVALNLLVIISPSLIKQLHTPTNTLLLSLAVSDFLVGLLLIPGEILRKTSCWFLGDLVCSLYKYLVFIITSASVGDMVLISADRYVAICDPLHYPTRITVTRVKVCVCLCWLCSVFYSSLYLKDNLTQPDRYNSCYGECVINIDYVAGAVDLVLNFIVPITVIIVLYMRVFAVAVSQARAMRSHITAVALQRSVTLMAKKSELKAARTLGVLVFVFLICFCPYYCVSFAGDNAINASFITCVIYLPYFNSCLNPVIYALFYPWFKKAITQIVTFKILQPGSSEANIL
>LOCXPTAAR11.48.HIT1.TAAR.2R.306.7tm_1.exons3.CM022437.1.Siniperca_knerii
LQEAEVVFLHTLMSSISLLTVALNLLVIISPSLIKQLHTPTNILLLSLAVSDFLVGLLLMPGEVFRKTSCWFLGDLVCSLYKYLVCIITFASVGDMVLISADRYVAICAPLHYPTRITVTRVKLCVCLCWLCSVFYSNLYLKDGLTQPDRYISCYGECVIVIDYVAGAVDLVVTFIAFITVIIVLYMRIFAVAVSQARAMRSHITAVTLQRSVTPKAKKSELKAARTLGVLVFVFLIYFCPYYCVSLAGDNVLSASSIAFVIYLPYFNSCLNPVIYALFYPWFKKAITQIVTFKILQPGSSEANIL
>LOCXPTAAR10.50.HIT1.TAAR.2R.329.7tm_1.exons3.CM022437.1.Siniperca_knerii
MEVDDGAELCFPQLLNTSCRKPTLPWSEVVFLHTLLSSISLLTVALNLLVIISPSVIQQLHTPTNILLLSLAVSDFLVGLLLMPGEILRKTSCWFLGDLVCSLYNYVSFIIPSVSVGDKVLISVDRYVAICDPLHYPTRITVTRVKVCVCLCWLCSVFYSSLFLKDNLTQPDRYNSCYGECVIVIDYVAGAVDLVVTFIAPITVIIVLYMRVFAVAVSQARAMRSHITAVTLQRSVTLKAKKSELKAARTLGVLVFVFLICFCPYYCVSFAVDNALNASSISDVIYLFYFNSCLNPVIYALFYPWFKKAITQIVTFKILQPGSSEVNIL
>LOCXPTAAR10.52.HIT1.TAAR.2R.329.7tm_1.exons3.CM022437.1.Siniperca_knerii
MEVGDGAELCFPQLLNTSCRKPTLPWSEVVFLHTLLSSISLLIVALNLLVIISPSLIKQLHTPTNILLLSLAVSDFLVGLLLMPGEILRRTSCWFLGDLVCSLYKYLACIITFASVGDMVLISADRYVAICEPLHYPTRITMTRVKLCVCLCWLFSVFYSSLYLKDNVTQPDRYISCYGECVINIDYVAGAVDIVVTFIAPITVIIVLYMRVFAVAVSQARAMRSHITAVRLQRSVTPKAKKSELKAARTLGVLVFVFLICFCPYYCVSFAGDNVLSASSIAYVIYLPYFNSCLNPVIYALFYPWFKKAITQIVTFKILQPGSSEANIL
>LOCXPTAAR14.54.HIT1.TAAR.2R.329.7tm_1.exons3.CM022437.1.Siniperca_knerii
MEVGDGAELCFPQLLNTSCKKPTLPWSEVVFLHTLLSSISPLIMALNLLVIISTSLITQLHTPTNILLLSLAVSDFLVGLLLMPGEILRKTSCWFLGDLVCSLYKYLVFIITSASVGDKVLISADRYVAICDPLHYPTKITVKRVKLCVCLCWLCPVFYSSLFLKDNLTQPDRYNSCYGQCLIVIDYVAGAVDLVVTFIVPITVIIVLYMRVFAVAVSQARAMRSHITAVTLQRSVTPKAKKSELKAARTLGVLVFVFLICFCPYYCVSFAGDSAFNASTMAYVIDLFYFNSCLNPVIYALFYPWFKKAISQIVTFKILQPGSSEANIL
>LOCXPTAAR15.58.HIT1.TAAR.2R.325.7tm_1.exons3.CM022437.1.Siniperca_knerii
DGEELCFPQLLNTSCRKPTTPWSEAVLLHIVLSSISLLTVALNLLVIISLLHFLQLHTPTNILLLSLAVSDFLVGLLLMPGEILRKTSCWFLGDLVCSLYNYVSFIITSVSVGDMVLISADRYVAICDPLHYPTRITARRVKLCVCLCWLCSVFYSSLFLKDNLTQPDRYISCYGECVIVIDYVAGAVDLVLTFIVPITVIIVLYMSVFAVAVSQARAMRSHITAVALQLSVTPKAKKSELKAARTLGVLIVVFLICFCPYYGVSLAGDSLLNTSSASFVMYLFYSNSCVNPVIYALFYPWFRKSVKLIVTLQILQPGSCETKIL
>LOCXPTAAR16.60.HIT1.TAAR.2R.329.7tm_1.exons2.CM022437.1.Siniperca_knerii
MEVDDGAELCFPQLLNTSCRKPTSPWSEAVLLHIVMSSISLLTVALNLLVIISVSHFRQLHTPTNILLLSLAVSDFLVGLLLMPGEILRKTACWFLGDLVCCGYKFMSCIIPIVSVGDMVLISVDRHVAICDPLHYPTRITGRRVKLCVCLCWLFSVFYSSVFLKDDLTQPDRYNSCYGECVIDVDYVAGAVDIVLTFLIPITVIIVLYMRVFAVAVSQARAMRSHITAVTLQRSVTPKAKKSELKAARTFGVLIVVFLICFCPYHCVSLARDSLISTSSVSFMIYLLYFNSCLNPVIYALFYPWFRKAVKLIVTLQILRPGSCEANIL
>LOCXPTAAR17.62.HIT1.TAAR.2R.325.7tm_1.exons2.CM022437.1.Siniperca_knerii
LEGTELCFPQLLNTSCRKPVRPHFEAMLIYVLLSSISLLTAALNLLVIISISHFKQLHTPTNLLLLSLAVSDFFVGLLMVCQIMLIDGCWFLGDFMCALYQYIAYIITSASVGTMVIISVDRYVAICHPLHYSTEITQKRAQVCVSLCWICSVIFQSLILKDILKQPGRYNSCFGECIFFINYIAGIADVIFSFIVPITVIVVLYMRVFVVAVSQARAMRSHIAAVTLQQSVKVTPKKSEMKAARTLGVVVVLFLICLCPYYCVALTGQDNLLNASSAAFVICLFYFNSCLNPVIYALFYPWFRKTVKLIVTLKILQPDSCEASI
>LOCXPTAAR18.64.HIT1.TAAR.2R.329.7tm_1.exons2.CM022437.1.Siniperca_knerii
MMKTLEDELCFPQLINSSCKKNVHPYSVSMVTYIILFSISLLTVILNLLVIISISHYKQLHSPTNLLLLSLAVSDFFVGFLMFFHIVLIDGCWFLGDLVCILYYVFYYIITSASIGTMVLISVDRYVAICDPLHYSTKVTHKRVKICNFLCWMGSALFHSVLLKDNLEQPGRYNSCYGECVVVIHYISGLADLFVSFIGPVTVLIVLYMRVLVVAVSQARAMRSHIAAVTLQRSVKATAKKSEIKAAGTLGVVIVVFLICTCPFFCVALTGQDTFLSVSSAAIVLFLFYLNSFLNPMIYAFFYPWFRKSIKLIVTLKILQADSCETNIL
>LOCXPTAAR19.69.HIT1.TAAR.2R.302.7tm_1.exons2.CM022437.1.Siniperca_knerii
WEATLIYSLLSCITLLTVVLNLLHCYFSHFRQLHTTTSLLILSLAVADFLVGFLQMPVEILLFRGCWFLGDFICAVNYFLGFVVVSVSVGNMVLISVDRYVAICDPMFYSTKVTMKRVQLCICLCWIFSVLHSSWILRDLLKQPDRYNSCHGECVVVMNYVEGAFDLVATFFGPIIVIIVLYMKVFVVAVSQARAMRSHIAAVTLQHSKTITAKKSEMKAARTLGVVVVVFLLCSCPYYCFTVSAENNLLGASSAAIEIWLLYLNSCLNPVIYAFFYPWFRKSIKLIVTLQILKPRSCEANI
>LOCXPTAAR15.77.HIT1.TAAR.2R.326.7tm_1.exons3.CM022437.1.Siniperca_knerii
EGAELCFPQLLNTSCRKPLQHHAETIFLYILLSCISLLTVALNLLSWLWTIEILQLHTPTNLILLSLAVSDFLVGLLLMPVRILLIGGCWFLGSLICGLYYCASFILTSASVGNVVLISVDRYVAICDPLCYPTKVTQNRVKICVCLCWVCSVFYNGVILIDFLKRPDRYNSCYGECVVVINFTAGAADVMLTFIGPIAVIIVLYMRVFAVAVSQARAMRSPIAAVTLQGSVSVTAMKSERKAARTLSVIVVVFLICFCPYFYPSLAGQDTSNSVAFSIFGIWLLYCNSCINPVVYAFFYPWFRRSIKLIVTLQILQPDSCDANIL
>LOCXPTAAR20.80.HIT1.TAAR.2R.329.7tm_1.exons2.CM022437.1.Siniperca_knerii
METLEEVELCFPQFLNASCKKTKRSHFEVILSYIILSSITVLTTTLNLIVIISISHFKQLHTPTNLLLLSLAVSDFFVGLLMFFQITLIDGCWFLGDLMCILYQYLAYIITSTSVGNMVLISVDRYVAICDPLHYSTKVTQKRVQVCVSLCWICSILFQSLMLKDNLEQPGRYISCSGECVVVSNYIAGLADLVLSFIGPVVVIIVLYMRVFVVAVSQARAMRSHIVAVTIQGSVKVVVKKSEIKAARTLGVVIFVFLICLCPYYFAVITDQDALLSASSAAFVICLFYFNSCLNPIIYAFFYPWFRKCLKIIVTLQILQPDSCEANIL
>LOCXPTAAR21.81.HIT1.TAAR.2R.325.7tm_1.exons2.CM022437.1.Siniperca_knerii
LEEVELCFPQFLNASCKKTKRSHFEVILSYIILSSITVLTTTLNLIVIISISHFKQLHTPTNLLLLSLAVSDFFVGLLMFFQIMIIDGCWFLGDLMCILYQYLAYIITSASVGNMVLISVDRYVAICDPLHYSTKVTQKRIQVCVSLCWICSILFQSLVLKDNLEQPGRYISCSGECVVVSNYIAGLADLVLSFIGPVVVIIVLYMRVFVVAVSQARAMRSHIVAVTIQGSVKVVVKKSEIKAARTLGVVIFVFLICLCPYYFVAITGQDALLSASSAAFVVCLFYFNSCLNPIIYAFFYPWFRKCLKLIVTLQILQPDSCEANI
>LOCXPTAAR22.82.HIT1.TAAR.2R.329.7tm_1.exons2.CM022437.1.Siniperca_knerii
METLEEVELCFPQFLNASCKKPKRSHFEVILSYIILSSITVLTITLNLIVIISISHFKQLHTPTNLLLFSLAVSDLFVGLLMVFQIMIIDGCWFLGDLVCVLYYVLDYIITSTSVGTMVLISVDRYIAICDPLHYSTRVTQKRIQVCVSLCWICSILFQCMVLKNNLEEPGSSISCSGECVVVSNYIAGFVDLALSFIGPVIVIIVLYIRVFVVAVSQARAMRSHIVAVTIQGSVSVTAKKSEMKAARTLGVVIVVFLICLCPYYCVALTNQDNLLNASSDAFVVCLFYFNSCLNPIIYAFFYPWFRKCLKLIVTLQILQPDSCEANIL
>LOCXPTAAR23.83.HIT1.TAAR.2R.277.7tm_1.exons1.CM022438.1.Siniperca_knerii
ALIIISPSRQLHTPTNLILLSLAVSDLLVGLAVMPPAIFFLQSCWFMGKITCALSYLLSFILTSASVGNMVLIAVDRFVAICDPLHYSSIITQSRVKICVSLCWFCSVIYNFIILKDYLSQIHLSYSCYQECVVIISYISGTVDLLLTFFGPITVIIVLYMRVFVVAVSQARVMRSQISAVNSKTVIVKKSEMRAARTLGIILLVFILCYLPYYSPFIAGQDATGGVNSSLQIWLFYCNSSFNPLIYAFFYPWFRKEVKLIVSLQILQPGSCDVKIM
>LOCXPOra1.6.HIT1.Ora.2R.323.7tm_1.exons4.CM022422.1.Siniperca_knerii
NTKLPGMGLRVSVFSVQIAFYIGLVILSILGNATVIGVIGKSLIMDRGGGRNSDIIIINMAVSNLLVSVMRNILLIISDIGLQLYLSKDWCQFFMGVWVWLRAVNVWSTLFLSAFHFQTLRRVTPVIGNLHKSQGASTTLLLSLSLIWLLNFIYAIPAHIFSTNGNKNSTETLMLVSVTTRPLMGCVWNFPSSYSGLVYTTSSMVIHEVIPIILMTFTNLGSLYTLYTHSRMRSSVQDALFTKRIPAERRAAKVILAIIILFIGSWGTSIITVNYFNYNRGSSTEFVLVIARFSNTIFIAMSPAILAVGHRRLRSFVKSMLTH
>LOCXPOra2.7.HIT1.Ora.2R.340.7tm_1.exons2.CM022422.1.Siniperca_knerii
MSEVLTVDAILFGLLVFSGILGNILVIHVVFQSAAESPSRRLSPSDTILVHLSLANLLISLFRTVPIFVSDLGLDVTLSPGWCRVFMLLWVWWRAVGCWVTLALSVFHCIILRRHHVAVGPLAQQRERQRVWIVLGLVWGANLAFSLPALVYSTHVQGNVTVELMVISCTIRPLLGCVWEFPSIEQGSAFASTSLALNEVLPLVLMVCCNMATLHALAKHIRAVTSGGESEASHGELDKHVSTERKAAHVIMLLVSLFVVCWVLQVAAVMYYNHDGGQHAEGLLTVAHFSASLFVGFSPLVVAFGHSKMRRRIMSMMLGWSKVLKCHNKDTEEGGGIPKD
>LOCXPOra3.8.HIT1.Ora.2R.318.V1R.exons1.CM022422.1.Siniperca_knerii
EFVRGMLYLSLTVVGIPGNIAVILAFLLLLYQENRLLPADAIVLHLACVNLLVVVVRCLLETLASFRLASIFGDLGCKAVIFGYRTFRSLSIWLTFVLSAYQCLSIAPPGSRWASVRTLVAHYLWFLFLVLWLINTCMSSAAILFSFGTKNNSSLINHGINVEFCYVYFPSKLSKEANGAAQVGRDVVPMALMTLASLIILVFLYKHSQQVKGLRSSSSGGGGGSGGAEQRAAKAVVALVTLYVVLYGVDNGLWVYTLTVRTTMKSSLISDLRIFFSSLYAALSPMVIIASNRKVNGRLRCVVQEKPVQEKATSLSTM
>LOCXPOra4.9.HIT1.Ora.2R.313.V1R.exons1.CM022422.1.Siniperca_knerii
MDLCVTIKGVSFLLQTGMGILGNAMVLLAYGLIIYTEPKLLPVDMILCHLAFANLMLLLTRCVPQTMTVFGLRDLLNDPGCKVVIYAYRIGRALSVCITCMLSVFQAVTIAPAGPRLSRLKLALPSLVLPTFAGLWLLNMAICIAAPFFSMAPRNGTVPAFTLNLGFCHVDFRDNLSYVINGVAVSGRDFAFVALMVGSSGYILLLLHRHSHQVRGIRRSQGSGAETKAAKTVVTLVVLYVFFFGIDNVIWIYMLTVAKVSPVVADMRVFFSSCYAFLSPYFIISSNKKVKAKIVCAAGQDQPSADNQESSDK
>LOCXPOra5.10.HIT1.Ora.2R.306.7tm_1.exons1.CM022430.1.Siniperca_knerii
MVGWSVNLLGLRVFVSCIGLVGNLFLILSIIQTNFSRIKSFEMFLLGLAAANLVDIVIVNIYDIIIFQTSSTTTTTGSWLCHSLKFLTVFGEITSILFTVLISIFRYLKLRDTDKRVNLPICLDSVRSAWTVSGVCVMLSTLVSLPIFVLNLQDPAENVTRSSSGCPPDFFQCSKNDCPILNRFYKYLFILVCNLLPLIIVTVTGCLIITVLLSQMKTVTPAVSVSGSSQFGRKSKSLRRQRSTIAVLAAMVLFQVDWTLYLIFQLTFSPTDFPFWAEMQFFVSTSYTSISPYVYGIGNNLFSLNN
>LOCXPOlfC1.176.HIT1.OlfC.2R.879.ANF_receptor.exons10.CM022427.1.Siniperca_knerii
SLSWRRAELVFLSLLWCVIFPYNSHQDQSQQCKIIPGSMSLPVLEKKGDIILGGLFSLHDMVVEPSLSFTSTPSPTQCTRFNFRTFRWMQTMIFAIEEINRDGKLLPNITLGYKIYDSCSTPHQALKAAMELMGSEKGSGVEGETQRKVICHGTVPAVIGDGGSTQSLVVARFLGVFHVPQVSYFSSCACLSDKKEFPAFLRTMPSDFFQVDALVQLVKHFGWTWVGVIAGDDAYGRGGANIFVEEVIKLGACVALHEIIPKNRAQTAITSIVSKIRSSGTRVILVFAVEQDAAALFDEALRHDAYIQWLASEAWSTAAVLSTPKKYHHILQGSMGFAIRRAHIPGLQDFLLRLHPLSPDALEDPFLISFWEEVFQCSLGVQAEGQESNVEGKPPCSGAEKLGSTTNIYSDVSQLRISYNVYKAVYAIVHALKAMRSCVKVKWSFPLQACPDADNIQPWQLLHYIRQVEYLNSFGDETKFDENGDPAAIYDLVNWQLRPNGKMEFVTIGKFDETTTVGKQKLQIQEQNIAWNGNQTTVPLSVCSSICAPGTRKAIRPHFPICCHDCVVCAAGEISNQTDAIECVRCHPEFWSNADRTACIPKQVEFLSFSDTMGITLMAISLIGSFCTCVVVFIFSYHRTTPIVRANNSELSFLLLFSLTLCFLCSLTFIGRPSEWSCMLRHTAFGITFVLCISCILGKTIVVLMAFKATLPGSNVMKWFGPAQQKAIITFCTLVQVIICTVWLVVAPPTPCQLMPRESAIVILLCDEGSPIAFALVLGYIGLLACLCLLLAFLARKLPDNFNEARLITFSMLIFCTVWVAFVPAYISSPGKYSTVTEVFAILASSYGLLGCIFAPKCYIILLRPEKNTRKHLMSKAAT
>LOCXPOlfC2.188.HIT1.OlfC.2R.842.ANF_receptor.exons6.CM022427.1.Siniperca_knerii
MSQVITGLVFMGLLLAFGAAEDDAPFCQIVGSPEFPLLSKEGDVMIGGAFSIHSKITQPPLSFTEKPTHLTCSSVNLREFRFAQTMIFAIEEINRSEFLLPSVSIGYRIYDNCGSTLSSMRAVMALMNGDDWTVGKSCSGQSAVHAIIGESESSSTIVLSRTTGPFKIPVISHSATCECLSSRQEYPSFFRTIASDLYQSRALAQLVKHFGWTWVGAVNSDSDYGNNGMAIFLAAAQEEGVCIEYTEKFHRAEPEKLMRVVDVIRKSTAQVIVGFLAHVEMNNLLQQLSLHNVTDKQFVGVEAWITADSLVTPTSFSVLGGSLGFAMQKANISGLDDFLIKDFWETEFKCKETNRDTMIEKGHCKENQDLIELKDYDDDVAELRYSSNIYKAIYAVAHSLHSILKCSKSQGCDKTVKITPWQVVESLKQVNFTIKNGDQVWFDSTGAAVARYEVVNWQLGSDGSVQFKPVGYYDASLPPGQKFVLKTEAIMWRDGQIEANIIIDMCSESCRPGTHKVLQKGKPVCCYDCIPCAEGEVSTSTDSNDCKKCPEEYWSNQNRDACVLKNVEFLYFTEVMGIILVFFTLFGVLLTFFVATLFLINRDTPLVKANNSELSFLLLFSLTLCFLCSLTFIGRPSEWSCMLRHTAFGITFVLCISCVLGKTVVVLMAFKATLPGSDVMKWFGPAQQRLSVLALTLIQVLICILWLTINPPFPFKNMKHYKEKIILECALGSPVGFWAVLGYIGLLAVLCFVLAFLARKLPDNFNEAKFITFSMLIFCAVWITFIPAYVSSPGKFTVAVEIFAILASSYGLLLCIFAPKCFIIVLKPELNTKKNLMGKTQS
>LOCXPOlfC3.189.HIT1.OlfC.2R.854.ANF_receptor.exons6.CM022427.1.Siniperca_knerii
MYDCVYIMLLFVLLMGTVGAEEDTMLCEMLGSPEYPLLSMEGDITIAGAFSIHSQISKPPLSFTDSPEPLMCSRINLREFRFAQTMIFAIEEINKSSSLLPNISIGYKVFDSCGSTLPSTRAVMGLMNGQERTLGKTCSSQSSVHAIIGASESSSTIVMLQISGIFQIPVISHFATCACLSNRKEYPSFFRTIPSDYYQSRALAKLVKHFGWTWVGAVRSDNDYGNNGMATFITAASQEGVCIEYSESISRTDPSEQVARVVRVMQSGSARVVVAFLAQGEMDVLLEQALNQNLTGLQWVGSESWITAIHLATKRYSGILTGSLGFAIKKTKITGLQEFLLQVNPSQDPPNNLLREFWEATFGCSFQSSLHGQTQCSGSERLQDINNHFTDVSELRISNNVYKAVYAVAHALHNMLKCGQSGEAVNQSFIWKDDLEPKQVVKHLQNVNFTLQSGESVYFDENGDPAATYELVNWQRNKAGDTVFVAVGSYNASQPNGKQFTINGINITWAAESPKRPQSVCSESCLPGFRQAVIKGKPICCFSCIACAAGEISNFSNFTECSLCPLEYWSNEDHSQCVPKVIEFLSYGETMGALLTAFSLFGASLTLVVSCVFFRFRHTPLVKASNSELSFLLLFSLTLCFLCSLTFIGRPSEWSCMLRHTAFGITFALCMSCILAKTMAVVIAFKAKRPANTVPQCSAPLQRTSVLSCTLLQVLVCVLWLNYAPPHPYQNTAHATERIILECDLGSPIGFWAVLGYIGLLAVLCFILAFLARKLPDNFNEAKFITFSMLIFCAVWITFIPAYVSSPGKFTVAVEIFAILASSFGLLFCIFAPKCYILLLKPERNTKKHMMGRN
>LOCXPOlfC4.73.HIT1.OlfC.2R.861.ANF_receptor.exons6.CM022427.1.Siniperca_knerii
MLLIADLLLLSLLAVKGGKLMCQTYGTKEVSQFSKEGDINIGGIFSFHQKPVSVNPALQVNPGTIQCEGLDPGELQYAYTMMFAIQEINNSSELLPGVTLGYRIFDSCPSIPQSIRASLNLMNRYESGEDSCNKLSNVHAVIGETTSTSTIGIARTMGPFHIPVISHSATCACLSNRKDYPSFFRTIPSDIYQSKALAKLVKHFGWTWVGAIRTNTDYGNGGMATFLEAAEREGVCVEYSLAIYRTEPRKWFLEVVDIIKKSTSKVIVAFADGTDLDILIKELHAQNVTGLQWVGSEGWITYRYIASPVNYAVVQGAVGFAALNAHIPGLQEFLANSRPSTTLGDQGLVELWETVFSCTLTPQAETQAQGSVATCTGKESLWDTNTRFTDVSDASLLNNVYKATYAVAHALHMLFTCKDGQGPFENNTCADRENVQPWKVLHYLTQVNFTTKIGENVFFDELGDPVARYALVNWQMDETGYILFETIGYYDASQPEGQQFEMKEGVRAIWAGMNLEVPRSVCSESCLPGTRRAFVKGKPICCFDCITCADGEFSNSTNAVKCDKCPTEYKSNEERNNCDLKAIEFLTFRELMGKLLVTFSVFGACLAMTIALIFFHYRHTPIVRANNSELSFLLLFSLTLCFLCSLTFIGRPSEWSCMLRHTAFGITFVLCISCVLGKTTVVLMAFRATLPGSDVMKWFGPAQQRLSVLAFTLIQVLICIIWLTINPPFPYKNMKHYKEKIILECALGSPVGFWAVLAYIGLLAVLCFVLAFLARKLPDHFNEAKFITFSMLIFCTVWITFIPAYASSPGKFTVAVEIFAILASSYGMLFCIFLPKCYIILLKPEKNTKTHLMGKVTPRAL
>LOCXPOlfC5.76.HIT1.OlfC.2R.858.ANF_receptor.exons6.CM022427.1.Siniperca_knerii
MTSTQRWPEKGWALLQLLLVASVSQAEELVCRRRGDPENPQLSKDGDIMLGGIFSFHSSWKDRQDTYMHKPLPLQCTSLNFREFQYAQAMLFAIEEINNSTDLLPGISVGYKIYDVCGSIARGVRVALALVNGNEVVSAPSEAPCTRPAQVQAIMGETSSSPCMAIATVIGPFHIPLISHFATCACLSDKTKYPSFLRTIPSDYYQSRALAHLVKHFGWTWVGAIRTNDDYGNNGMATFTETAQQLGICLEYSVSFFRTDPPDKIRKIIDIIKASTSKVIVAFLSHMDMDVLIHTLSHHNLTGYQWVGSESWIFDSQTAAMDRHHILDGAIGLSIRRAHVSGMREFMLDVKPLNSSTNDIFTEFWETLFSCKFKQSKSSAGNQRECTGQEDLTGVQNSFTDMSLMPIFNNVYKGVYAVAHALHSILSCNKTCNIKVQLDPFMILQHIRKIQFKTKEGDEVYFNENGDPAAKYEIVNWQPTENGIVDFVTVGLHDASLPADKQLNLQNKSLIWAHNSQQVPLSVCSEKCPPGTRKVLQKGKPVCCYDCLRCAEGEISNTTDSVTCVRCHPEFWSNERRDACVKKEAEFLSYIEIMGALLTAASLFGTCMTAVVAFIFFRYRQTPIVRANNSELSFLLLFSLTLCFLCSLTFIGRPSEWSCMLRHTAFGITFVLCISCVLGKTIVVLMAFRATLPGSNVMKWFGPAQQRLSVLGFTLIQVVICILWLTISPPFPFKNFKGFKDKIILECALGSAVGFWAVLAYIGLLAMLCFILAFLARKLPDNFNEAKFITFSMLIFCAVWITFIPAYVSSPGKFSVAVEIFAILASSFGLLICIFIPKCYIILLKPEKNTKKNMMGKG
>LOCXPOlfC6.78.HIT1.OlfC.2R.858.ANF_receptor.exons6.CM022427.1.Siniperca_knerii
MTSTQRWPEKGWALLQLLLVASVSQAEELVCRRRGDPENPQLSKDGDIMLGGIFSFHSSWKDRQDTYMHKPLPLQCTSLNFRGFQYAQAMLFAIEEINNSTDLLPGISLGYKIYDACTSIARGVRVALALANGNEVVSAPSKAPCTRPAQVQAIMGETSSSPCMAIATVIGPFHIPLISHFATCACLSDKTKYPSFLRTIPSDYYQSRALAQLVKHFGWTWVGAIRTNDDYGNNGMATFTETAQQLGICLEYCVSVFRTDPPEKIQKIVDIIKSSTSKVIVTFLSPTDMDVLIHALSHHNLTGYQWVGSESWIFDSQTAAMDRHHILDGAIGLSIPKAHVSGMREFMLDVKPLNSSSDEMFTEFWETLFNCSFKQSKSSAGNQRECTGHEDLTGVQNSFIDMSLMPIFSNVYKGVYAVAHALHSILSCNKTCNNKVQLDPFTILQHIRKIHFKTKEGDEVYFNENGDPAAKYEIVNWQPTENGIVDFVTVGLHDASLPADKQLNLQNKSLIWTQNSQQVPLSVCSEKCPPGTRKVLQKGKPVCCYDCLRCAEGEISNITDSIICVRCHPEFWSNERRDACVKKEAEFLSYIEIIGALLTAASLFGTCMTAVVAFIFFRYRQTPIVRANNSELSFLLLFSLTLCFLCSLTFIGRPSEWSCMLRHTAFGITFVLCISCVLGKTIVVLMAFRATLPGSNVMKWFGPAQQKLSVLGFTLIQVVICILWLTISPPFPFKNFKGFKDKIILECALGSAVGFWAVLAYIGLLAMLCFILAFLARKLPDNFNEAKFITFSMLIFCAVWITFIPAYVSSPGKFSVAVEIFAILASSFGLLICIFIPKCYIILLKPKKNTKKNMMGKG
>LOCXPOlfC7.81.HIT1.OlfC.2R.858.ANF_receptor.exons6.CM022427.1.Siniperca_knerii
MTSTQRWPEKGWALLQLLLVASVSQAEELVCRRRGDPENPQLSKDGDIMLGGIFSFHSSWKDRQDTYMHKPLPLQCTSLNFREFQYAQAMLFAIEEINNSTDLLPGISLGYKLYDVCSSIARGVRVALALANGNEVVSAPSEAPCTRPAQVQAIMGETSSSPCMAIATVIGPFHIPLISHFATCACLSDKTKYPSFLRTIPSDYYQSRALAQLVKHFGWTWVGAIRTNDDYGNNGMATFTETAQQLGICLEYSVSVFRTDPPEKIQKIVDIIKSSTSKVIVAFLSHIDMDVLIHALSHHNLTGYQWVGSESWIFDSQTAAMDRHHILDGAIGLSIRRAHVSGMREFMLDVKPLNSSTNDIFTEFWETLFSCKFKQSKSSAGNQRECTGQEDLTGVQNSFTDMSLMPIFNNVYKGVYAVAHALHSILSCNKTCNNKVQLDPFTILQHMRKIQFKTKEGDEVYFNENGDPAAKYEIVNWQPTENGIVDFVTVGLYDASLPADKQLNPQNKSLIWAHNSQQVPLSVCSEKCPPGTRKVLQKGKPVCCYDCLRCAEGEISNITDSITCVRCHPEFWSNERRDACVKKEAEFLSYIEIMGALLTAASLFGTCMTAVVAFIFFRYRQTPIVRANNSELSFLLLFSLTLCFLCSLTFIGRPSEWSCMLRHTAFGITFVLCISCVLGKTIVVLMAFRATLPGSNVMKWFGPAQQKLSVLGFTLIQVVICILWLAISPPFPFKNFKGFKDKIILECALGSAVGFWAVLGYIGLLAMLCFILAFLARKLPDNFNEAKFITFSMLIFCAVWITFIPAYVSSPGKFSVAVEIFAILASSFGLLICIFIPKCYIILLKPEKNTKKNMMGKG
>LOCXPOlfC8.85.HIT1.OlfC.2R.857.ANF_receptor.exons6.CM022427.1.Siniperca_knerii
MMSTQRWPEQGWALLQLLLVASVSQAEELVCRQRGDPENPQLSKDGDIMLGGIFSFHSSWKDRQDTYMHKPLPLQCTSLNFRGFQFAQAMLFAIEEINNSTNLLPGISLGYKIYDSCSSIARGVRVALALANGNEVVSAPSEAPCTRPAQVQAIMGETSSSPCMAIATVIGPFHIPMISHFATCACLSDKTKYPSFLRTIPSDYYQSRALAQLVKHFGWTWVGAIRTNDDYGNNGMATFTETAQQLGICLEYSVSFFRTDPPEKIQKIIDIIKSSTSKVIVAFLSHKDMDVLIHTLSHHNLTGYQWVGSESWIFDSQIAAMDSHHILDGAIGLSIPKAHVSGMREFMLDVKPLNSSSNEMFTEFWETLFSCKFKQSKSSAGNQSECTGNENLTGMQNSFTYMSLMPIFNNVYKGVYAVAHALHNILSCNKTCNNNLQLDPFTILQHIRKIQFKTKERDDVYFNENGDPAAKYEIINWQPTENGIVDFVTVGLHDASLPADKQLNLQNKSFIWAQNSQQVPLSVCSEKCPPGTRKVLQKRKPVCCYDCLRCAEGEISNITDSINCLRCHPEFWSNERRNACVKKEAEFLSYEEIMGALLTAASLFGTCMTAVVAFIFFRYRQTPIVRANNSELSFLLLFSLSLCFLCSLTFIGRPSEWSCMLRHTAFGITFVLCISCVLGKTIVVLMAFRATLPGSNVMKWFGPAQQKLSVLGFTLIQVVICILWLTISPPFPFKNFKGFKDKIILECALGSAVGFWAVLGYIGLLAMLCFILAFLARKLPDNFNEAKFITFSMLIFCAVWITFIPAYVSSPGKFSVAVEIFAILASSFGLLICIFIPKCYIILLKPEKNTKKNMMGK
>LOCXPOlfC9.89.HIT1.OlfC.2R.858.ANF_receptor.exons6.CM022427.1.Siniperca_knerii
MTFTKRWPEKGWALLQLLLVASVSQSEEPVCRQRGDPEKPQLSKDGDIILGGIFSFHSRWKDRQDTYMHKPLPLQCTSLHFREFQFAQAMLFAIEEINNSTDLLPGISLGYKIYDVCGSIARGVRVALALANGNEVVSAPSEAPCTRPAQVQAIMGETSSSPCMAIATVIGPFHIPMISHFATCACLSDKTKYPSFLRTIPSDYYQSRALAQLVKHFGWTWVGAIRTNDDYGNNGMATFTETAQQLGICLEYSVSFFRTDPPQKIQKIIDIIKSSTSKVIVAFLSHLDMDIVIYELSHHNLTGYQWVGSESWIFDSQTAAMDSHHILDGAIGLSIPKAHVSGMREFMLDVKPLNSSSNEMFTEFWETLFNCKFKQSKSSARNQRECTGHEDLTGMQNSFTDMSLMPIFNNVYKGVYAVAHALHNILSCNKTCNNNLQLDPFAILQHIRKIHFKTKEGDEVYFNENGDTAAKYEIVNWQPTENGIVDFVTVGLHDASLPADKQLNLQNKSLIWTQNSQQVPLSVCSEKCPPGTRKVLQKGKPVCCYDCLRCADGEISNTTDSVTCVRCHPEFWSNERRDACVKKEAEFLSYEEIMGALLTAASLFGTCMTAVVAFIFFRYRQTPIVRANNSELSFLLLFSLSLCFLCSLTFIGRPSEWSCMLRHTAFGITFVLCISCVLGKTIVVLMAFRATLPGSNVMKWFGPAQQKLSVLGFTLIQVVICILWLTISPPFPFKNFKGFKDKIILECALGSAVGFWAVLGYIGLLAMLCFILAFLARKLPDNFNEAKFITFSMLIFCAVWITFIPAYVSSPGKFSVAVEIFAILASSFGLLICIFIPKCYIILLKPEKNTKKNMMGKG
>LOCXPOlfC10.93.HIT1.OlfC.2R.858.ANF_receptor.exons6.CM022427.1.Siniperca_knerii
MTFTQRWPEKGWALLQLLLVASVSQAEEPVCRRRGDPENPQLSKDGDIILGGIFSFHSRWKDRQDTYMHKPLPLQCTSLNFREFQYAQAMLFAIEEINNSTDLLPGISLGYKLYDVCSSIARGVRVALALANGNEVVSAPSEAPCTRPAQVQAIMGETSSSPCMAIATVIGPFHIPLISHFATCACLSDKTKYPSFLRTIPSDYYQSRALAQLVKHFGWTWVGAIRTNDDYGNNGMATFTETAQQLGICLEYSVSFFRTDPPEKIQKIIDIIKASTSKVIVTFLSHIDMDVLIHALSHHNLTGYQWVGSEGWIFDSQTAAMDSHHILDGAIGLSIPKAHVSGMREFILDVKPLNTSSNEMFTEFWETLFSCKFKQSKSSAGNKRECTGHEDLTGEQNSFTDMSLMPIFNNVYKGVYAVAHALHSILSCNKTCNNKLQLDPFTILQHIRKIHFKTKEGDEVYFNENGDPAAKYEIINWQPTENGIVDFVTVGLHDASLPADKQLNLQNKSLIWTQNSQQVPLSVCSEKCPPGTRKVLQKGKPVCCYDCLRCADGEISNTTDSVTCVRCHPEFWSNERRDACVKKEAEFLSYIEIMGALLTAASLFGTCMTAVVAFIFFRYRQTPIVRANNSELSFLLLFSLSLCFLCSLTFIAPPSEWSCMLRHTAFGITFVLCISCVLGKTIVVLMAFRATLPGSNVMKWFGPAQQKLSVLGFTLIQVVICILWLTISPPFPFKNFKGFKDKIILECALGSAVGFWAVLGYIGLLAMLCFILAFLARKLPDNFNEAKFITFSMLIFCAVWITFIPAYVSSPGKFSVAVEIFAILASSFGLLICIFIPKCYIILLKPEKNTKKNMMGKG
>LOCXPOlfC9.97.HIT2.OlfC.2R.853.ANF_receptor.exons6.CM022427.1.Siniperca_knerii
SRAMTFLRLLLLVLLMGKGDSVCRLQGSARPAELAQDGNLFIGGIFSFRTEQDYVINTFQTIPEVRKCKNFNFREFKFAQAMIFAINEINKNPDMLPNVKLGYKIYDNCGTMDIVRAAVALMSGLKGELSDDNCTKTETVQAILGHSGSRPTIAFAQVVGRFQIPVISHFATCACLSNRKDYPTFFRTIPSDYYQSRALAKLVKHFGWTWIGALAVDNEYGLNGVAAFIQAAQEYGVCIEYFKAFSSSDPPDSLQRTIEIIKHATSKVIIAFMSHREMKLLAKELYKQNITGLQWVGSDAWITDQSLTDSEGHSILMGSLGFTVSRVQIPGLEEHLRQLHPSQFPDSQFVRDFWEYVFDCALNETANTQRKPCNGSESLKNVVSEFTDVAELRFTNNVYKSVYAVGHALDNLIKCEGGKGPFSNGSCADSKHIQPWQVLHFLSTVNFTTEERERVYFDSNGDSPARYELVNLQMTNKGTMEGVTVGIYDASLPESHQFVMNNIPVVWRNCLTENVPVSVCSESCLPGTHKVLQKGKPVCCYNCIPCPAGEISNLTDSIHCIKCPPVCWSNEQRDACIPKAIEFLSYDELLGTLLALFSLLGVFLTMITMLVFYCHRETPIVRANNSELSFLLLFSLSLCFLCSLTFIGRPSEWSCMLRHTAFGITFVLCISCVLGKTIVVLMAFRATLPGSNVMKWFGPVQQKLSVLGFTLIQVLICIIWLTINPPFPFKNMKHYKEKIVLECKLGSVVGFWAVLGYIGLIAVLCFILAFLARKLPDNFNEAKFITFSMLIFCTVWISFIPAYVSSPGKFTVAVEIFAILASSYGLLFCIFLPKCYIIVFRPEQNTRKNIMGK
>LOCXPOlfC11.103.HIT1.OlfC.2R.869.ANF_receptor.exons8.CM022427.1.Siniperca_knerii
MAQLVLCHLLCTVCVLTIAYNPISSFSSPPQTAVKVCTLQNSFQPGFVTKGDYVIGGIFPLHYNQEMPDLNCTYRPPPVKCNGFDPRAFRWAQTMRLAVEEINQSTELLPNYTLGYKIFDSCAYPLTGQRAALAVLNGLSEDDSPMCSSASPLLAVIGESGSAQSIVVSRILQPFRIPMISYFSSCACFTDRRQYPTFFRVIPNDDYQVKAIAQLLVRFSWTWVGLLRGDHEYGRFAVQGLLRELQGTKVCVAYQEMIPLLYDRQRALEIMQVMHSSSAKVVVVFSAEGEMTPFLRDYMMQNITGIQWVASEAWVTASVFTGSEYYAYMGGTIGFGIRKGHISRLSEYLQTVNPQMYPNSLLVKELWEALYGCSPSLSSGLQLPPCSGQESLLEQHSAYMNTSSPRVAYNVYKAVYAIAHSLHNLLLCQPGNGPFQNNSCAQSNNIHPWQLQYYLQEVTFNIAGEEVNFDLKGDSIPYYDVINWQRGTGGNIEFVNVGLFDGTKPAGEELVIQEDSIMWAGHQSEASCSHLSVCSASCLPGSRKAVRRGEPICCFDCVPCDSGKISNETNSVECTFCPEDFWSNKDRTACIPKKVEFLAYDSLGIALTVISVVGACLTITVFAVFFYHRNTAIVRLNNSELSFFILFALTLCFLCSLVFIGEPTSWSCMLRHTAFSITFSLCISCILGKTLVVLAAFTATRPGDNIMKWLGPKQQRVIICSCTLVQVVICASWLIDAPPFPSRNTQYERSKIILECSVGSSFAFWCVLGYIGLQACLCFVLAFLARKLPGNFNEAKFITFSILIFCAVWLAFIPAYISSPGNYADAVESFAILASSFGLLFCLFAPKCYIILLKPEKNTKQHLMGKENK
>LOCXPOlfC12.106.HIT1.OlfC.2R.854.ANF_receptor.exons6.CM022427.1.Siniperca_knerii
LQGAIILSLFVSYLNPVCGCELLGRFDMPSLFKQGDIMIGGIFPVFNKDISSSSTFESKPPGAKCARFDLRAFRWTQVMIFAIEEINKDPALLPNISLGYRILNSCSSPTNTLRAALTLASGPEEIELTSPCPPAISALIAEAGSSQSLAVAGALGPFQVPIVSYFSTCACLSDRAKYPTFFRTIPSDYFQAKALAALVKRFGWQWIGAIQSDNDYGRNGILAFTEEVKKLGVCIAFVGTVLRTYTMDKILDVVEMIKQSTVKVILAFVPEGDFYPLMKEVVKQNITGIQWIASEAWITATRPSTPEFYQAFGGALGFVVQKMAIPNLKPFLTGISPYTDPSAAFVRDFWEIIVGCRPVLPGEHTGTEAMNGICTGNETLMNSQDVFFNVTQLRVSYNVYKAVYAIAHALHQLVFCQPTAEKTIKPCLNASEIQPKEVTDHLQRVNFRNQFGDNVFFDVNGDPPASYDIINWQLIDGQVQHVTLGHFASAASSDYKLSIEEEAIVWRTGKMVPTSVCSNVCPVGTRKAQIKGKPTCCFDCIPCADGTIANSTGTADCTPCPQQYWSNERKDECIPKTVEFLTYHEPMGIAITVVSLVGVFLCLATMMVFICYRETPVIKASNSELSCFLLFSLCLCFLCPLTFIGRPTVWTCMLRHTAFGVTFALCISCVLGKTIVVVTAFKATFPGNKVAGKFGAAQQRIIVCSCTLIQILICVLWLKLNPPFPDMVFKYSNKKIVLECNTGSEAAFYAVLGYIGILAIICLILAFLARKLPDNFNEARFITFSMLIFCAVWITFIPAYVSSPGKFTVAVEIFAILSSAFGLLISIFAPKCYIILIKPEKNTKKHVMGKTVSK
>LOCXPOlfC13.109.HIT1.OlfC.2R.864.ANF_receptor.exons12.CM022427.1.Siniperca_knerii
ITERQSGLGLEGMSGVASSLPQCVKLADSEPLALQSGGDVVIGGFFPLHYVAPKLQHSYHSKPQLTPCSGFDHRAFRWMMTMVFAVEEINHNSSLLPGVKLGYRIMDSCDHVHTGLQALFALVSHSKAMDSTQYETLPSCLADSPVPAVIGLASSSPTRAVAQTLGPFNIPLVSYFATCTCLTDKHMYPSFLRTVPSDLFQVRGLVQLVTLLGWLWVGTIGTTDDYSHYGIQSFSNQFRQQGGCLAFHLTIPKSPTAAEIQEMADRLQSSTAHVVVVFASEGQLLDLFLELTQRNVTGIQWVASEAWVTARLLTSPHLHPLLEGTLGFSFPGVRIPGLKEFLLNVRPSPKPGMEFVNMFWEELFGCRLEFRGEKGANDRPVCTGSEDLRYTDSSYTDVSQVRISYNVYKAVYAIAHGLHTLLNCDSAGQNKGMCERHKSFTSRQLLHHLKTVNFTNQFEEKVYFDSNGEPVPLYDILNWQKDSKGEIRFLKVGSYDGSAPLTQQLQIEQSTIIWTKGQSQVPVSECSAQCPPGSRQARRPGEPPCCFDCLPCADGEISNQTGSTECTKCPEYYWSDKDKVKCVSGVEEFLSFYDTMGIILVALTLLGVVLTTIITTVFHRFRSTPIVKANNSEISFLLLLSLKLCFLCSLVFIGQPSVWTCRLRQAAFGISFVLCLSCLLVKTIVVLLAFRANVPGTRGLKLFGPSQQRTLILCTTAPQVCLCAGWLLGAPPFPFRNPAYQASTGKIVVECKEPWPPGFYLVLGYIGLLAFICLLLAFLGRKLPDTFNEAKLITFSMLIFWAVWISFIPAYVSSPGKFTVAVEVFAILASSFGLLLFIFVPKCYIIILRPERNIKKGMTGKYLR
>LOCXPOlfC14.116.HIT1.OlfC.2R.878.ANF_receptor.exons8.CM022427.1.Siniperca_knerii
MEISAVFIGLILSLSWCELNSVLNGSGDGLKQRAGLTEDRTGAGISTKASSVQCKLLGTARLPAFSKDGDYVIGGVFSIHYYMHTVKHNYTTMPDPLKCTGSIDSRELRFSRAMVFAIEEINNSVDLLPGIKLGYQIHDSCASVPVAVHVAFQLSNGLDPVFYTDDNCSQSGMVMAIVGESGSTPSISMSRVIGSFNIPQVSHFATCACLSDKQQYPSFFRTIPSDQFQADALVKLVKHFGWTWIGAVRSDSDYGNNGMASFLDAAQKEGICVEYSESFYRTHPRSRIQRVADIIRRSTAMVVVAFAASGDLRILLEELSRKPSPPRQWIGSESWVTDPDMLRFSFCVGAIGFGIQKSVIPGLRDFLLDLSPTKVAASPVLTEFWEDAFNCRLEKIVAIDESMCDGTEDIQTLQSPYTDTSQLRISNMVYKAVYAIAHAIHNAVCQETNSTTQCDKFTRIESKQVLTQLKKVNFSQNGYDVSFDANGDPVATYELVNWQKSESGSIELVTVGRYDASLLMGQEFRINRNLTWVDGGTQVPASVCADSCRPGTRKVLQKGKPICCYDCIPCPEGEISNATDSPDCFPCPKEFWPNAEKDTCFPKPVEFLSFDEVLGIILSAFSVGGACLTIVTAAVFFHHRTSPIVRANNSELSFLLLFSLTLCFLCSLTFIGAPSEWSCMLRHTAFGITFVLCISCVLGKTIVVLMAFKATLPGSSVMKWFGPPQQRITVVSFTFIQVLICTIWLVVSPPFPIKNLTIYKERIILECALGSAFGFWAVLGYIGLLAVFCFVLAVLARKLPDNFNEAKLITFSMLIFCAVWITFIPAYVSSPGKFTVAVEIFAILASSFGIILCIFAPKCFIILFKPEKNTKKHLMNKN
>LOCXPOlfC15.117.HIT1.OlfC.2R.764.ANF_receptor.exons9.CM022427.1.Siniperca_knerii
HIYFCVYLVLLLFFFSFFFSISSSLSSSCKLRRKFNLNGLHKAGDLILGGLVEVHYTSIFPEWTFTSEPLQPTCKGFDTQGFRHAMAMVFAVDEINKNSNLLPNVTLGYSLYDNCGALVIGFRAALVLASGQEEQFLLQENCLGTPPVMGIVGDSYSTFSIATSNVLGLFRLPMVSHFATCSCLSDRQRFPSFFRTIPSDAFQVRAMIQLIKHFGWTWVGLLVSDDDYGLNVARSFQSDLAQSGGGCLAYLEVLPWDSDPTELRRIVDVMKKSTARVVMVFAHEIHIYQLMEEVVRQNVTGLQWMASEAWTSVDVLQTPNFMPYLGGTLGIAIRRGEIAGFKDFLLRIHPNKHHNNYGNSIVNQFWEDIFQCKFPPPPAGWVEAGGTLCTGQEDLHNVESEFFDVSNLRPEYNVYKAVYALAYALDEMLQCEPGRGPFSGHSCASLQRLEPWQLVYYLDTVNFTTPFGDQVSFDTNGDVLPIYDIMNWLWLPDGTTTIQNVGEVKESTKGEELRLHEDRIFWNFESKQPPRSVCSESCTPGTRMARKKGQPVCCFDCIPCSEGKISNETDSMECTSCPEDFWSNVQRDHCVPKKTEFLSYHEPLGICLTAASLLGTFICAVVLGIFTYHRSTPMVRANNSELSFLLLVSLKLCFLCSLLFIGRPRLWTCQLRHAAFGISFVLCVSCILVKTMVVLAVFKASKPGGGASLKWFGAVQQRGTVIVLTSIQAAICTAWLVSSSPAPHKNTQYYNDKIVYECVVGSTI
>LOCXPOlfC16.125.HIT1.OlfC.2R.860.ANF_receptor.exons9.CM022427.1.Siniperca_knerii
ILFSSSLFSSCKLRRQFYLNGMHKPGDVILGGLFEVHYTSVFPELTFTSEPNQLSCQGFDPPGFRHAMTMAFAIDEINKNSNLLPNVTLGYSLYDNCATLVIGFSAALSLVSGREEMFLLQEKCLGTPPVMGIVGDSFSTFSIATSDVIGLFKLPIVSYFATCSCLSDRQRFPSFFRTIPSDAFQVRAMIQILKRFGWTWAGLLVSNDDYGLHVARSFQSDLAQSGGGCLAYSEILPWGDNPAELKRIVEVMKKSTARVVIVFAHQIHMIQLMGEVVKQNVTGLQWMASEAWTAAAVLQTPQLMPYLGGTLGIAIRRGEIPGLRDFLLRIRLDLHDNNDDGNSMVKQFWESTFQCRFAPPPAGWMEAGGALCSGDEDLENVETEFLDVSNLRPEYNIYKAVYALAYALDDMLQCEPGRGPFSGHSCGSLQTLEPWQLMHYLEKVNFTTPFGDQVSFDENGDALPIYDIMNWLWLPDGRTKVQSVGVVKKSAFKGEELTLDEDKIFWNFDSKQVTFPPQSVCSESCPPGTRMAGKKGRPVCCFDCVPCSEGKFSNETDSMECTSCPEDFWSSHQRDHCVPKKTEFLSYHEPLGICLTAASLLGTFICAVVLGIFTYHRSTPMVRANNSELSFLLLVSLKLCFLCSLLFIGRPRHWTCQLRHAAFGISFVLCVSCILVKTMVVLAVFKASKPGGGASLKWFGAVQQRGTVLGLTSIQAAICTAWLVPSSPAPHKNTQYYNDKIVYECLVGSTIGFAVLLGYIGLLAILSFLLAFLARNLPDNFNEAKLITFSMLIFCAVWVAFIPAYVNSPGKYADAVEVFAILASSFGLLVALFGPKCYIILLRPERNTKKAIMGRGNTKT
>LOCXPOlfC17.129.HIT1.OlfC.2R.875.ANF_receptor.exons9.CM022427.1.Siniperca_knerii
VKYLLLCVYLILLSSSFFFSESSFLSPSCKLRRRFNLNGMHKAGDVILGGLFEVHYSSVLPELTFTSEPHQPNCQGFDTLGFRHAMTMAFVIDKINENSNLLPNVTLGYSLYDNCATLGIGFSAALSLASGQEEQFLLQENCLGTPPVMGIVGDPFSTFSIATSNVLGLFKLPIVSYFATCSCLSDRQRFPSFFRTIPSDAFQVRAMIQILKRFGWTWAGLLVSNDDYGLHVARSFQSDLAQSGGGCLAYSEVLPWGNDPNEYRRIVDVMTKSTARVVIVFAHQMHMIQLMEEVVKHNVTGLQWIASEAWTLVDGLHTPAFMPYLGGTLGIAIRRGKIPGLRDFLLRINPDQHHNNSYENSMEKQFWEYTFQCRFAPLPAGWVEAGGALCTGQEDLENVETEFLDVSELRPEYNIYKAVYALAYALNDMLQCKPGRGPFSGHSCATLQRLEPWQLMYYLEKVNFTTPFGDQVSFDENGDALPIYDIMNWLWLPDGRTKVQSVGVVKKSASNCEELTLDEDKIFWNFDSKQVISPPRSVCSESCPRGTRMARKRGQPVCCFDCIPCSEGKISNDTDSTECTSCPEDFWSNVQRDHCVPKKTEFLSYHEPLGICLTTASLMGTVICAVVLGIFTYHRRTPMVRANNSELSFLLLVSLKLCFLCSLLFIGRPSLWTCQLRHAAFGISFVLCVSCILVKTMVVLAVFKASKPGGGASLKWFGAVQQRGTVMVLTSIQAAICTAWLVSSSPAPHKNTQYHNDKIVYECVVGSTVGFAVLLGYIGLLAILSFLLAFLARNLPDSFNEAKLITFSMLIFCAVWVAFVPAYVNSPGKYADAVEVFAILASSFGLLVALFGPKCYIILLRPERNTKKAIMGRGT
>LOCXPOlfC18.132.HIT1.OlfC.2R.879.ANF_receptor.exons9.CM022427.1.Siniperca_knerii
MGAFLDTYFLLCVYHILFFFSSSSVYSESSSYQSSCKLRRKFLLNEMHKSGNVVLGGMFEVHFTSVFPERTFTSEPQQPTCKGFDTLGFRHAMTMAFAIDEINKNSNLLPNVTLGYSLYDNCGALVIGFSGALSLASGREEQFLLQENCLGMPPVLGIVGDSPSTFSIATSNVLGLYKMPIVSYFSTCSCLSDRQRFPSFFRTIPSDAFQVRAMIQILKHFGWTWVGLLVSDDDYGLHVAQSFQSDLVQSGGGCLAYLKVLPWDSDPSELRRIVHLIKTSTARVVMVFAHEFHMIHLMEEVVRQNVTGRQWIASEAWTAAAVLQTPRLMPYLSGTLGIAIRRGEIPGLREFLLQIHPDQKDNFAYNMVTVRQFWESTFKCRFAPPPTGWVEAEGALCTGQEDLENVETEFLDLSNLRPEYNIYKAVYALAYALDDMLQCKPGRGPFSGHSCATLQRLEPWQLVHYLQMVNFTTPFGDEVSFDENGDALPIYDIINWLWLPDGRTKVQNVGEVKKSAFKGEELTIDEDKIFWNFELNKTPQSVCSENCPPGTRMARKKGEPVCCFDCVPCSEGKISNKTDSMECTSCPEDFWSNPQRDHCVPKKTEFLSYHEPLGICLTATSLLGTFICAVVLGIFTYHRSTPMVRANNSELSFLLLMSLKLCFLCSLLFIGRPRLWTCQLRHAAFGISFVLCVSCILVKTMVVLAVFKASKPGGGASLKWFGAVQQRGTVLGLTSIQAAICTAWLVSASPEPHKNTQYHSNKIVYECVVGSTVGFAVLLGYIGLLAILSFLLAFLARNLPDNFNEAKLITFSMLIFCAVWVAFVPAYVNSPGKYADAVEVFAILASSFGLLVSLFGPKCYIILLRPERNTKKAIMGRGT
>LOCXPOlfC19.136.HIT1.OlfC.2R.878.ANF_receptor.exons9.CM022427.1.Siniperca_knerii
MGAFLDTYFLLCVYHILFFFSCSLCFASSSLQSSCKLRRKFHLNEMHKPGDVVLGGLFEVHFTSVFPERTFTSEPQQPSCKGFDTLGFRHTMTMAFAIDEVNKNSNLLPNVTLGYSLYDNCGALVIGFSGALSLASGREEQFLLQENCLGTPPVLGIVGDSYSTFSIATSNVLGLYNLPIVSYFSTCSCLSDRQRFPSFFRTIPSDAFQVRAMIQILKHFGWTWVGLLVSDDDYGLHVAQSFQSDLVQSGGGCLAYLKVLPWDSDPSELRRIVHLIKTSTARVVMVFAHEFHMIHLMEEVVRQNVTGRQWIASEAWTAAAVLQTPRLMPYLSGTLGIAIRRGEIPGLREFLLQIHPDQKDNFAYNMVTVRQFWESTFKCRFAPPPTGWVEAEGALCTGQEDLENVETEFLDLSNLRPEYNIYKAVYALAYALDDMLQCKPGRGPFSGHSCATLQRLEPWQLVHYLQKVNFTTPFGDQVSFNENGDALPIYDIMNWQWIPDGRTKLQNVGEVKKSAFKGEELTIDEDKIFWNFELNKTPQSVCSENCPPGTRMARKKGEPVCCFDCIPCSEGKISNKTDSMECTSCPEDFWSSHQRDHCVPKKTEFLSYHEPLGICLTATSLLGTFICAVVLGIFTYHRNSPMVRANNSELSFLLLMSLKLCFLCSLLFIGRPRLWTCQLRHAAFGISFVLCVSCILVKTMVVLAVFKASKPGGGASLKWFGAVQQRGTVMVLISIQAAICTVWLIFSSPVPHKNTQYHNDKIVYECVVGSTVGFAVLLGYIGLLAILSFLLAFLARNLPDNFNEAKLITFSMLIFCAVWVAFIPAYVNSPGKYADAVEVFAILASSFGLLVALFGPKCYIILMRPERNTKKAILGRGT
>LOCXPOlfC20.141.HIT1.OlfC.2R.876.ANF_receptor.exons9.CM022427.1.Siniperca_knerii
MGAFLDTYFLLCVYLILFLFSSSLCFASSSLQSSCKLRRKFNLNEMHKPGDVVLGGLFEVHFTSVFRERTFTSEPQQPSCKGFDTLGFRHAMTMAFAIDEVNKNSNLLPNVTLGYSLYDNCGALVIGFSGALSLASGREEQFLLQENCLGTPPVLGIVGDHYSTFSIATSNVLGLYKMPIVSYFATCSCLSDRQRFPSFFRTIPSDAFQVRAMIQILKHFGWTWVGLLVSDDDYGLHVAQSFQSDLVQSGGGCLAYLEVLPWDSDPSELRKIVHLIKTSEARVVMVFAHEIHMIQLMEEVVRQNVTGRQWIASEALTTAAVLQTPRLKPYLSGTLGIAIRRGEIPGLREFLLRIRPDQNDNDNYGNSMVRQFWEYTFQCKFNPTGWVEAGGALCTGQEDLENVETEFLDLSNLRPEYNVYKAVYALAYALDDMLQCKPGRGPFSGHSCATLQRLEPWQLVHYLQKVNFTTPFGDQVSFDENGDALPIYDIMNWLWLPDGRTKLQNVGEVKRSAFKGEELTIDEDKIFWNFDSKQPPQSLCSESCPPGTRMARKKGEPVCCFDCIPCSEGKISNKTDSMECTSCPEDFWSSHQRDHCVPKKTEFLSYHEPLGICLTTTSLLGTFICAVVLGIFTYHRRTPMVRANNSELSFLLLVSLKLCFLCSLLFIGRPSLWTCQLRHAAFGISFVLSVSCILVKTMVVLAVFKASKPGGGTCLKWFGAVQQRGTVFALTCIQAAICTAWIVSASPSPHKNTQYHSDKIVYECVVGSTVGFAVLLGYIGLLAILSFLLAFLARNLPDNFNEAKLITFSMLIFCVVWVAFVPAYVNSPGKYADAVEVFAILASSFGLLVALFGPKCYIIMLRPERNTKKAIMGRGT
>LOCXPOlfC21.147.HIT1.OlfC.2R.868.ANF_receptor.exons9.CM022427.1.Siniperca_knerii
MCFMLLYSYVSSAVSPPLYSSSCQLQGQFHLNGMHKAGDVVLGGLFEIHFFSVFPDLSFTSEPQQPTCNGFDVLGFRQAQTMAFAIDEINRNSNLLPNVTLGFSLYDNCVKLGIGFRAALSLVSGQEDQFILDETCVGTPPVLGIVGDSSSTRSIAISSVLGLYRVPMVSYFATCSCLSDRQKFPSFFRTIPSDAFQVRAMIQILNRFGWTWAGLLVSDDDYGLHAAKSFQSDFIQSGGGCLAYFEVLPWGNDPAELRRIVDVMKKSTALVVIVFAHESHMINLIEEVVRQNVTGLQWMASEAWIAATVLQTPHLMPYLGGTMGIAIRRGEIAGLREFLSRIRPDLHHNNSYGNSMINQFWEYTFQCRFAPLPAGWVEAGGALCTGQEDLENVETEFLDISNLRPEYNVYKAVYALAYALDEMLQCEPGRGPFSGHSCGSLQRLEPWQLMYYMEKVNFTTPFGDQVSFDENGDALPIYDIMNWLRLPDGRTKLQNVGEVKRSAFKGEELTIDEDKIFWNFESKKPPQSVCSESCPPGTRMARKKGEPVCCFDCIPCSEGKISNKTDSMECISCPEDFWSSPQRDHCVPKKTEFLSYHEPLGICLTATSLLGTFICAVVLGIFIYHRRTPIVRANNSELSFQLLFSLKLCFLCSLLFIGRPKLWTCQLRHAAFGISFVLCVSCILVKTMVVLAVFKASKPGGGASLKWFGAVQQRGTVIVLTSIQAAICTAWLISSSPAPHKNTQYHSDKIVYECVVGSTVGFAVLLGYIGLLAILSFLIAFIARNLPDSFNEAKLITFSMLIFCAVWVAFVPAYISSPGKYADAVEVFAILASSFGLLVSLFGPKCYIILLRPEKNTKKAIMGRGIES
>LOCXPOlfC22.153.HIT1.OlfC.2R.869.ANF_receptor.exons9.CM022427.1.Siniperca_knerii
LMCFMLLYPYFSSAVSPPLYSSSCRLQGQFHLNGMHKAGDVVLGGIFQIHFFSVFPDLSFTSAPQQPTCNGFDVLGFRQAQTMAFAIDEINRNSNLLPNVTLGYSLYDNCLELGIGFRAALSLVSGQEEQFILDETCVGTPPVLGIVGDSSSTRSIAISSVLGLYRVPMVSYFATCSCLSDRQKFPSFFRTIPSDAFQVRAMIQILNSFGWTWAGLLVSDDDYGLHAAKSFQSDFVQSGGGCLAYFEVLPWGKDPAELRRIVDVMKKSTARIVIVFAHESHMINLIEEVVRQNVTGLQWMASEAWIAATVLQTPHLMPYLGGTMGIAIRRGEIAGLREFLSRIRPDLHHNNSYGNSMINQFWEYTFQCRFAPLPAGWVEAGGALCTGQEDLENVETEFLDISNLRPEYNVYKAVYALAYALDEMLQCEPGRGPFSGHSCATLQRLEPWQLMYYMEKVNFTTPFGDQVSFDENGDALPIYDIMNWLWLPDGRTKLQNVGEVKRSAFKGEELTIDEDKIFWNFDSKQPPQSVCSESCPPGTRMARKKGEPVCCFDCIPCSEGKINNKTDSIECTSCPEDFWSSPQRDHCVPKKTEFLSYHEPLGICLTATSLLGTFICAVVLGIFIYHHKTPIVRANNSELSFLLLVSLKLCFLCSLLFIGRPSLWTCQLRHAAFGISFVLCVSCILVKTMVVLAVFKASKPGGGASLKWFGAVQQRGTVIVLTSIQAAICTAWLISSSPAPHKNTQYHNDKIVYECVVGSTVGFAVLLGYIGLLAILSFLIAFIARNLPDSFNEAKLITFSMLIFCAVWVAFVPAYISSPGKYADAVEVFAILASSFGLLVSLFGPKCYIILLRPERNTKKAIMGRGIKS
>LOCXPOlfC23.159.HIT1.OlfC.2R.869.ANF_receptor.exons9.CM022427.1.Siniperca_knerii
LMCFMLLYSYVSSTVSSPLYSSSCRLQGQFHLNGMHKAGDVVLGGLFGIHFFSVFPDLSFTSEPQQPTCHGFDVLGFRQAQTMAFAIDEINRNSNLLPNVTLGYSLYDNCIKLGIGFRAALSLVSGQEEQFILDETCVGTPPVLGIVGDSISTSSIAISSVLGLYRVPMVSYFATCSCLSDRQKFPSFFRTIPSDAFQVRAMIQILKHFGWTWAGLLVSDDDYGLHAARSFQSDFVQSGGGCLAYFEVLSWGKDPAELKRIVDVMKKSTALVVIVFAHESYMINLMEEVVRQNVTGLQWMASEAAIAGTVFQTPHLMPYLGGTLGIAIRRGEIAGLREFLSRIRPDLHHNNVYGNSMVKQFWEYTFQCRFAPLPAGWVEAGGALCTGQEDLENVETEFLDISNLRPEYNVYKAVYALAYALDEMLQCEPGRGPFSGHSCATLQRLEPWQLMYYMEKVNFTTPFGDQVSFDENGDALPIYDIMNWLWLPDGRTKLQNVGEVKRSAFKGEELTIDEDKIFWNFESKKPPQSVCSESCPPGTRMARKKGEPVCCFDCIPCSEGKISNKTDSIECTSCPEDFWSSPQRDHCVPKKTEFLSYHEPLGICLTATSLLGTFICAVVLGIFIYHHSTPIVRANNSELSFQLLLSLKLCFLCSLLFIGRPRLWTCQLRHAAFGISFVICVSCILVKTMVVLAVFKASKPGGGASLKWFGAVQQRGTVIVLTSIQAAICTAWLISSSPAPHKNTQYHNDKIVFECAVRSTVGFAVLLGYIGLLAILSFLIAFIARNLPDSFNEAKLITFSMLIFCAVWVAFVPAYISSPGKYADAVEVFAILASSFGLLVSLFGPKCYIILLRPERNTKKAIMGRGIQS
>LOCXPOlfC24.166.HIT1.OlfC.2R.868.ANF_receptor.exons9.CM022427.1.Siniperca_knerii
MYFMLLYSYFYSAVSSPLYSSSCRLQGQFNLNGMHKPGDVVLGGLFGIHFFSVFPDLSFTSEPQQPTCHGFDVLGFRQAQTMAFAIDEINRNSNLLPNVTLGFSLYDICVKLGIGFRAALSLVSGQEEQFILDETCVGTPPVLGIVGDSSSTRSIAISSVLGLYRVPMVSYFATCSCLSDRQKFPSFFRTIPSDAFQVRAMIQILKHFGWTWAGLLVSDDDYGLHAARSFQSDLAQSGGGCLAYLEVLPWGNDPAELKRIVDVMKKSTALVVIVFAHESHMINLMEEVVRQNVTGLQWMASEAAIAGIVFHTPHLMPYLGGTLGIGIRRGEIAGLREFLSRIRPDLHHNNVYGNSMVKQFWEYTFQCRFAPLPAGWVEAGGALCTGQEDLENVETEFLDISNLRPEYNVYKAVYALAYALDEMLQCEPGRGPFSGHSCGSLQRLEPWQLVYYLEKVNFTTPFGDQVSFDENGDALPIYDIMNWLRLPDGRTKLQNVGEVKRSAFKGEELTIDEHKIFWNFESKKPPQSVCSESCPPGTRMARKKGEPVCCFDCIPCSEGKISNKTDSIECTSCPEDFWSSPQRDHCVPKKTEFLSYHEPLGICLTATSLLGTFICAVVLGIFIYHHSTPIVRANNSELSFLLLVSLKLCFLCSLLFIGRPKLWTCQLRHAAFGISFVLCVSCILVKTMVVLAVFKASKPGGGASLKWFGAVQQRGTVIVLTSIQAAICTAWLVSSSPSPHKNTQYHNDKIVYECVVGSTVGFAVLLGYIGLLAILSFLIAFIARNLPDNFNEAKLITFSMLIFCAVWVAFVPAYISSPGKYADAVEVFAILASSFGLLVSLFGPKCYIILLRPERNTKKAIMGRGIQS
>LOCXPOlfC25.173.HIT1.OlfC.2R.869.ANF_receptor.exons9.CM022427.1.Siniperca_knerii
LMCFMLLYSYVSSAVSPPLYSSSCRLQRQFNLNGMHKPGDVVLGGLFEIHFFSVFPDLSFTSEPQQPTCHGFDTPGFRNAMTMAFAIDEINRNSNLLPNVTLGFSLYDNCVKLGIGFRAALSLVSGQEEQFILDETCVGTPPVLGIVGDSSSTHSIAISSVLGLYRVPMVSYFATCSCLSDRQKFPSFFRTIPSDAFQVRAMIQILKHFGWTWAGLLVSDDDYGLHAARSFQSDLAQSGGGCLAYLEVLPWGNDPAELRRIVDVMKKSTALVVIVFAHESYMINLMEEVVRQNVTGLQWMASEAAIAGIVFHTPHLMPYLGGTLGIGIRRGEIAGLREFLSRIRPDLHHNNIYGNSMVKQFWEYTFQCRFAPLPAGWVEAGGALCTGQEDLENVETEFLDISNLRPEYNVYKAVYALAYALDEMLQCEPGRGPFSGHSCGSLQRLEPWQLMYYMEKVNFTTSFGDQVSFDENGDALPIYDIMNWLWLPDGRTRLQNVGEVKRSAFKGEELTIDEHKIFWNFESKKPPRSVCSESCPPGTRMARKKGEPVCCFDCIPCSEGKISNKTDSMECTSCPEDFWSSPQRDYCVPKKTEFLSYDEPLGICLTTTSLLGTFICAVVLGIFIYHHSTPIVRANNSELSFLLLVSLKLCFLCSLLFIGRPRLWTCQLRHAAFGISFVLCVSCILVKTMVVLAVFKASKPGGGASLKWFGAVQQRGTVIVLTSLQASICTAWLVSSSPSPHKNTQYHNDKIVYECVVGSTVGFAVLLGYIGLLAILSFLIAFIARNLPDSFNEAKLITFSMLIFCAVWVAFVPTYISSPGKYADAVEVFAILASSSGLLVSLFGPKCYIILLRPERNTKKAIMGRDIES
>LOCXPOlfC26.175.HIT1.OlfC.2R.901.ANF_receptor.exons11.CM022427.1.Siniperca_knerii
AASMSWLSWLFTVWPSSVPSLFLVGIMVRLQGLRVGLQVVQTVTCSRWGTPFDQGLFQDGDIVIGGLFNLHYNPPAIDNDFTQLPHYKSCTGLENLPLQYIYAMVFALEEINHSTTLLPGVKLGYHIRDSCALHPWAMQAAMSLVGGESTSCNLAVPPDYSTGYGEEIGERRGDQPVPLIIGGASSIEAQILSRILGPISVPLMSYTSSCPCLSDRRQFPNFFRTIPSDIYQARAIAQLAIRFNWTWIGAVVANNDYGHVAIKVFQEETQGAGVCLAFVETLQRQNIVSDARRAALTIQASTARVIVIFTWYTDVRELFLQLDKINVTDRQFLASEAWSTSGDLLQNLATFKVASGVLGVAIRSSTIPGFENYLKSLNPSHRPYDEFLREFWEKEFGCSPGATLLSSNASSPPISLLQKASLPPCSGTESLEGVHNLFTDISQLRVTYNVYLAVYAAAHALHSILSCPDRDSPTGNNSSTCSFPKHIKPIELLQHLNKVNFTTPQGEKFYFQMGDIPAKYDLVNWQNTPMGPLKLVMIGRVDGFDLHLNESAIQWSTGSNQVPISVCSESCPPGTRKANRKGEPLCCFDCIPCADGEISNKIGSLHCEHCPLEFWSNAKQTACIPRQLDFLSFNETLGITLTTVAASGVVLTTAVFAVFLYHSHTPIVRANNSELSFLLLLSLKLCFLCSLVFIGRPSVWSCRFQQAAFGISFVLCVSCLQVKTLVVLAAFRSARPGAEALMKWFGPGQQRGSVCLFSCIQVIICILWLLLSPPVPQADLDIPGLKVTLKCAMVSVVGFSLVLGYIGLLACTSLLLAFLARKLPDNFNEAKLITFSMLIFCAVWVAFVPAYVSSPGKYAVAVEIFAILASSYGLLFCIFAPKCFIILLRPEINTKKHLMAR
>LOCXPOlfC26.180.HIT1.OlfC.2R.888.ANF_receptor.exons12.CM022427.1.Siniperca_knerii
AASMSWFPWLLTLWPSTALSLLLFSAVVRQMGLQVVQAIVCSHWGAQSDKSLSQDGDVIIGGLFSLHYIPSAVEQGFTKLPHYEPCTGLDLESLKYTYAMAFAVEEINRNSTLLPGVKLGYRILDSCFRYPWALQVALSLVGGDAHSCNFTASTSSSAAYEQPGETAGGQPVPLLIGADASTTAIMLSRILGPLSVPIISYLASCPCLSDRPTFPNFFRTIPSDIYQARAMAQLAIRFHWTWMGAVVVNNDYGQLAIQVFQEDIQGKGLCLEFIETVHRETIVSDARRAALTIQASTARVILIFCWYTDVKELFLELAKKNVTDRQFLASEAWSTSDDLLQDLAISKVASGVVGVAIRSSTMPGFENYLRSLHPIHHPDDEFLREFWQKEFGCSPGATQSHGSLREASLPACSGTESLEGVQHPFTDTSQLRVAYNVYLAVYAAAHALHSLLSCPDRYSSPRNNSSTCSSLNHVKPIELLQHLNKVKITTPQGEVFYFQGADIPAKYDLVNWQNTPKGPLKLVLIGQVDGFDLHLNESAIQWSTGSNQVPVSVCSKSCPPGTWMANRKGEPVCCFDCIPCAEGEISNKTGSLHCELCPLEFWSNVERTACIPRQLDFLSFNETLGITLSTAAVSGATVTTAVFVVFLCYRQTPMVRANNSELSFLLLLSLKLCFLCSLVFIGRPSDWSCRFQQAAFGISFVLCVSCLLVKTLVVLAVFRTARPGAEALLKWFGPGQQRGSVCLFTCIQVIICAIWLSLSPPVPQHVLGFQGSKVTLECAMDSVVGFSLVLGYIGLLACTCLFLAFLARKLPDNFNEAKLITFSMLIFCAVWVAFVPAYISSPGKYVVAVEIFAILASSYGLLFCIFAPKCFIILLRPEKNTKKRLMAR
>XPLOC_32.2R.1.OlfC.2R.703.ANF_receptor.exons..Siniperca_knerii
MQTMTFTIKEINQRSDLLPQLKLGFHIRDSCDDIPVSLRTSLLLVNGQPERGSRAESVNRDKGPESNSSSKLGCAGVQRTVSPVIIGDAASGVTIALLRSLGSFHIPLVQVSYFASCSCLSNQRDFPTFMRTMPSDAFQIRALTRLVSYFGWTWVGVIGLESDYARFAIQLFLQESVQYGVCAAYTHFYPVVLSQKALDELLDVIQASSKVIVNFCSESEMQGILREIRRRNITGLQWIASEAWATAKSLWEKFGDLLTGTLGFAIRRADVIPGLKQHLTSLRPSYIHESGFLAEFWEEMFNCRLNASVNSHSHGVDNYLDRLPCKGTEDLNDVYSPYSDVTQLRVSYNVYKAVYLVAHALQDMSKARCCGRSVCSDSCPPGTRIARRKGEPICCFDCVPCAEGEVSNKTCSAVTWPNKARDLCIPKTIEFLSYHELMGIVLCVVSVLGACISLSILAIFFTCKDTALVRANNMELSFLLLVFLAVCFLVGLLFIGEPSDWLCRIRYPAFGISFALCISCLLAKTIVVLMAFRSTLPGSNVMKWFGPKQQRASALLGTAVQVQVIICLIWLLTSPPHANNNTDYHSATIIIECVTGSEVGFWCVLGYIGTLACMCFLVAFLARKLPDNFNEAKFITFSMLIFFAVWITFIPVYVSTAGKYTVAVHIFAILASSFGLLFCIFAPKCYIIILKPEKNSKKNMMQR
>LOCXPOlfC27.181.HIT1.OlfC.2R.800.ANF_receptor.exons8.CM022430.1.Siniperca_knerii
ATAPGDIIIGGLFPIHESVNVTIEEDGSDTRICNRFSLAWLVQSLIMVQAVEDINKKQELGNLTLGYRILDSCSDVTTALKTTMSFRKNCNRMDGAEQPSPPVLAVVGGYYSEISAAVTRELDLEYIPQISYGSTSSLLSDKTRFPSFMRTVPKDDHQVHAIITFLKGHQWTWVGVVTTDGDYGHYAVVRLQQLAKDHNICFAFISILPDGLGDNSLMNSTEATVKNIIENVNVKVIVSFAKPYHMKNLFRSLLKHSQGRGKVWVASDNWSQSANVLGNWTLSDVGTIYGTTLKSGNTTRFKQYLSNLEVNPDHHKNNTFLSDFLKKQQVKRDGPVMPNDTITEVLMKMIYPYAVFSVELAVRAIAQAVADLCVNRDCKTSQRLQPLELRGALKKATFHMDGKNYSFNNNGDLNTGYDVILWRQTPPHHDIVAHYSIESKNFSQKTYQDFLHVTDVGDVISRCSNSCAPGFWKQSMKGQPVCCHECYPCPEDHFSNTSDSIMCHQCNTETQYSSMGSNKCLDKKSVFLKWNDKYHDTLLAFTALGALLTLAVGIIFFARWNTPVVRSSVGPICILLLFSLLSTFVSVVLFGGEPEQRQCQARQVLFGLSFTLCVSCIMVKSFKIILAFEFDPRIKSVLKKLYKPYIIIAVCLSGQVLICALWLALKSPVPKWEKLKNKEERLRICNEMSFPAFGAMLSYIGVLALICFGVAFKGRNLPQSYNDAKFITFAMLIYFISWIIFGPVYVSVTGQYLPAVEMVVILISAYGILFCQFFTKCYIILFKKEANTEEAFCQDVRNYS
>XPLOC_65.2R.1.OlfC.2R.736.ANF_receptor.exons..Siniperca_knerii
FDLTSFMRSLAAIHEIEEINISGFLPGVRLGYLMCDTCAYASKALQNVGHMFAVNRSLNVECDYTDFRPRVKIILGALYSEVSIAVARLLNVYMVPLVSHLSDKLRYPVFLRTIPSDTHQTKAVAKMMHSYKWNWVGVVYGDDEYGRAALQSFLKDAEENSVCLAYQEVLPSYLNDSRSMQRIMEVAQKIRSSSAQVVLLILKAELVSFLFKEMIRTNTSRTWIASDAWSRSRSIAQMDGINKVGDILGFTFITGESESFDNYLKNLTATPGGYNHFIEEYKNLRFNCTSECFSNKPPPYCPTPDLLKIKSVNACNFKDPQEQNDDYLVKALDTSEAFLTKVAVRAIANAIKNLLECNSSAQLLKELRMVKFKFDNQNFSFDKNGDFENGYDLIMWEKDGHHRRFQRIGKYHVLDKQIELDGKNLTWCLTCTSPSSLTDLHDCKKCPYETWSLKGWSECKPRWESYLQWSAPHPITMMAAAAFGILLLLVTFIIFLVFRDSPPMKRAEVRLSCVMMAGLAVSFASVICFMGKPSIHLCRARQVMYAMGFTLCVSCVLVKAYRTFLAFLPFGQMTNRRLHKFYKPPVIVIVVTTVQGIICLLWLIFDSPDIDHTLPSPQTMKKIFQCREGATYIGFGIMLSYIALLALVGFLLAFKGRKVPQEFSETGYIIFSMLMYLFVWVCFIPVYITNKEEGTPVQASAILVSSYGIIFCHFLPKCYEVFWASKTDTMERILKR
>LOCXPOlfC27.182.HIT1.OlfC.2R.823.ANF_receptor.exons7.CM022435.1.Siniperca_knerii
LGATAPGDIIIGGIFAIHEDVDKKNSSFAPHLQPCIRFEDRGLVKVLAMINAIEIVNKSPLLADVNITLGYRILDSCSDVSTALRAAADFTQQADCHAGSNTSTCGQPVMAVIGASNSETSIAIARQLTLKMIPQISYSSTAVILSDKSRFPAFMRTIPSDEHQTAAMVSLLSAFGWNWVGIVSTDGNYGQSALDQFVSKASENGICVSFKSILPQSVTGQEVFSAIKQTAKTIYKNPKVQVIVSFAKPTHMMYLYQELKNQTLTAGQNMESMRRVWVASDSWSSSTSVKGNLTLEDIGHVVGFTFKSGDLLSFSEYLSRLEAAGHDYTGNNSFMQEFYMQLNASKVSGDTELVSKAVNTLREHTDTDTIFSVEMAVSAIAQAVASICRSRDCKTPGTVQPWEVLKALCMQEFKLREKSYRFDSRGDINLGYDVTMWRSGEGNIHVHDVVAEYHPHNNNFTHTNYSTTQQFKELKHIISKCSNSCIPGEFKKTAEGQHTCCYECINYTQCSINRITDMDQCLSCDTNTEWSPKGSSSCIPKALLFFSWQDGFAVVLLTFSVLGILLVLLVSALFLHQRDTPVVKAASGPLSQAILFSLVISYISAMLFVGRPNSFQCKARQVLFGISFTLCVSCILVRTLQILLAFQFDPELQEVLRRLYQPYVIVSICVALQAAICICWLVLKSPFDNIISYPTTLLEDCNEGSYLAFGVMLGYIAVLVFMCFICAFKGRKLPQQYNEAKFITFSMLLYLISWLLFVPVYVTTAGVYLPAVEMVVILISNYAILSCHFFPKCYIILFKKKQNTKSAFRKNLYEYSSKTTDSV
