# Supplementary material for: Expanded olfactory system in ray-finned fishes capable of terrestrial exploration
Source: BMC Biol. 2023 Jul 31;21:163. doi: 10.1186/s12915-023-01661-8 (PMC10392011; doi:10.1186/s12915-023-01661-8)
Supplement: Supplementary file 3 — Additional file 3: Data S1. Protein sequences and genomic coordinates of OLF genes. FASTA and General Feature Format (GFF) files containing the protein sequences and genomic coordinates for all identified OLF genes in this study. [file 12915_2023_1661_MOESM3_ESM.zip › PROTEINS/Siniperca_scherzeri.OLF_genes.fa]

>LOCXPOR1.117.HIT1.OR.2R.305.7tm_1.exons2.CM022497.1.Siniperca_scherzeri
MNVSSANVTVVIEYRDSFTKAVTKNVIVVVLGISINYINAGLIHTFRKHQIFYTNPRYILFFHLVVNDMIQVTLTIILFIISYTIYKINVSVCCVFILIALFATENTPLSLACMAVECYIAICIPFRHVQICTIKRTLMLIGLIWVTSMLSVLPDLFITLATQPLDFFHSRVFCLRETAFPNPHIIKKRNITYIVYLVIVWFVIFYTYFKILFTAKTASKDGKKARNTILLHGIQLLLCMATYAEPLLKQALQQWFPKNYPDSLFACYIIIQVLPRSISPIIYGIRDNTFRRYLKRHLLCKVSPQ
>LOCXPOR2.145.HIT1.OR.2R.305.7tm_1.exons2.CM022497.1.Siniperca_scherzeri
MNASSANVTVVLQDRESFSKAVTKNVIVVVLGISINYINVGLIHTFCKYQIFYTNPRYILFIHLVVNDMIQVTLTIILFIISYTIYKINVSVCCVFILIALFATENTPLNLACMAVECYIAICIPFRHMQICTVKRTLMLIGLIWVTSMLSVLPDLFITLATQPLDFFHSRVFCIRKTVFPNPLITKKRDITYSVFVVLVWITIFYTYFKIVFTAKSASKDGKKARNTILLHGFQLLLCMATYVAPQLLDVVQKWFPKNYIDSLFAYYIIVQVLPRSISPIIYGIRDNTFRRYLKRHLLCKVSPQ
>LOCXPOR3.157.HIT1.OR.2R.317.7tm_1.exons2.CM022497.1.Siniperca_scherzeri
MNSSSYGFNVSSGPSYRDSFSTAVAKNVIVLALGLIISYINGTLIHTFRKHQIFYVNPRYILFIHLVVNDMIQLTTAISMFVLSYIFYKINVSLCCLIITCAVFTTLNTPLNLAVMAVECYIAICLPLRHTDLCTIKRTYILIGWIWAMSVVSTLPDVFIILATEPVEFYYSTIFCDLNNLFRHPIHLKKRDVSYIIYLIGVWLTLFYTYFKIFFAAIKAKAAKSADGHAKKARNTILLHGFQLLLCMLTYVAHILERALVFWFPKHYVHLIFVSYIMIQILPRFVSPIVYGLRDKTFRQHLKKYLLCSENKHQTMD
>LOCXPOR4.167.HIT1.OR.2R.324.7tm_4.exons2.CM022497.1.Siniperca_scherzeri
MNSSSYGFNVSSGPSYRDSFSTAVAKNVIILALGLIINYINGTLIHTFRKHQIFYVNPRYILFIHLVVNDMIQLTTTICLFVFSYIFYKINVSLCFLIITCAVFTTLNTPLNLAVMAVECYIAICLPLRHTDLCTIKRTYILIGWIWAMSVVSTLPDVFIILATEPVEFYYSTIFCDLNNLFRHPIHLKKRDVSYIIYLIGVWLTLFYTYFKIFFAAIKAKAAKSADGHAKKARNTILLHGFQLLLCMLTYVAHILERALVYWFPKHYVHLIFVSYIIIQILPRFVSPIVYGLRDKTFRQHLKKYLLCTVRVSIKPWTEAKQTS
>LOCXPOR2.177.HIT1.OR.2R.288.7tm_1.exons2.CM022497.1.Siniperca_scherzeri
QDTFATAVTKNVIVTALCISINYINGTLVHTFRKHQIFNSNPRYILFIHLVINDMTQLVLTTLLHIISYTFHAISVPFCLILLIITILTTLNTPLNLAGMAVECYIAICFPLRHGQICTVKKTFILIGLIWVASTFSILPDVFILLAMEPLQFFYSKVLCVRDYVFRSPYGLRKRDASHIVCLVLVWLTLLYTYFRILFSAKKATVDIKKARNTILLHGFQLLLCMLTYVSPLFEQGLLYLLPKQVLAIHFASYITVQILPRFISPIVYGLRDQTFRTYVRRHLLCKI
>LOCXPOR5.189.HIT1.OR.2R.319.7tm_1.exons3.CM022497.1.Siniperca_scherzeri
LSLHSRELVKLHLFVIIIKDTFTTAFVKNLIVVLVWLILSYINGTLVATFFRHQIFYEDPRYILFIHMVINDAIQLTVTITLFVLSYIFYKINVSFCCFFILVAVFTTRNTPVNLASMAIERYIAICEPLRHPQICTVRRTYVVIGLIWFICVAPDITDLFVTLATESLSFFHESVFCLRQNVFKDPILAYKRQAFDIIYFSCVFLILVFTYLRILCAARALSTEKMSAQRAKNTILLHGAQLAMCMLSYISPSVEVVLHLIFPGQILEIRFANYLIVYILPRFLSPIIYGVRDKKFRKYLKIYFLSHRCNVKLQTVAP
>LOCXPOR6.201.HIT1.OR.2R.341.7TM_GPCR_Srx.exons4.CM022497.1.Siniperca_scherzeri
EEEMLVKLNSTSSSPLDLLMSNTSSALTGGAVAVPKDSFSNALTKNIVAMAVWLALSVINSSMVLTFLRHRLFYENPRYIMFICMVINDALQLSLVTALYVVSYIFRKIHASVCCFLIMTAVLTTRSTPLILAGMAVERYISICFPLHYSQMCTISRTLLLICVIFILTLTPPITDLLITLINEPLSFFHTNIFCDHPLLFRHQSIYYKNCVFDGVYLSFVALTLLYTYCKIMLTAQAASAGLASVKRARNTVLLHGVQLLLCMLAFVVPSLQAALISLFPSLSLEIRYIFFLVVYIIPRFLSPMIYGFRDEQFRKYWTPYLACRSQSISRVRPALLKVNL
>LOCXPOR3.210.HIT1.OR.2R.294.7tm_1.exons4.CM022497.1.Siniperca_scherzeri
NSTSRLDSLSDAFSKNFITFALGLIINCINGAFVYTYFKSQVFQRDPRYVLYIHLVINDMIMLTVSVALQIMTYTIPLSFAPCCIMLLVLVTTNKNSPLNLAGMAVERYIAVCRPLHHVQLCTVQRAYALIALIWGVSFIPALSDVIITLATQPLSVFSRSILCYTSTVYNTPYHKAQSTVVQVLLFTFVFLTVVITYLKVLCAARAVSGSNQASARNAHNTILLHGVQLLICMLSFISPFINLILVTTWPHERTKILFTSFLFTNVLPRLLSPLIYGVRDKKFSSHFKLHFCC
>LOCXPOR7.221.HIT1.OR.2R.319.7tm_1.exons1.CM022499.1.Siniperca_scherzeri
MSADSAKLVGDYTCVRFYVSTVSFSVLLFFNLIINSTIVRVERLRSHVRFVLVFHLLVSALVYLGMSSVFYYQIHLDARPSRSACLTMITILISSASNILLTLTVMALDRYCAVCHPMRYTSTCTAGHWPWLLGVLTWLVALVIPLSLLLNPYSNGDNYGGECGREQLKKGELQKVLFIGLCTLLILYSYVRILMEGRRLGVLNRRNRAGCRTIALHGSQLAVYILPNFVNFVLTMLYKQELIRPVTKELSAVVIFAFFSLAQCFAPVVYGLRKEELMEQLSHKFPCCSRYLKSVLGWTVHVNWTHSQHKTRYVPWIHN
>LOCXPOR8.118.HIT1.OR.2R.321.7tm_4.exons1.CM022502.1.Siniperca_scherzeri
FNEEGRMENVSSHKHFILNGFDELGALRPLLFIPYSIMFVVSLSANSLLLYVVISQRSLHSPMYILIAGMACVDLSLPLLFVPNMLLSFLFDWRGISLSGCLVQMQFIHFVGAFQSTLLVWMALDRYFAICTPLYYHEHMALPRFLKFVIPILIRNFFLNTLMVCLAGKLSFCVGNVMNHCFCEHMALVQLACGSTAINNLVGLLTAFFILVADFVFIAASYALIFSSVLNSSRSGVKALHTCITHMIVITVSLAIALVAFMSYRFKGGLPAASRVFFSTMYLLFPSCFNPIIYGIRTTEIRQHIVKTLTSGRFVQTVPHS
>LOCXPOR9.137.HIT1.OR.2R.308.7tm_4.exons1.CM022502.1.Siniperca_scherzeri
MVNSTSSTLSYFILAAYMYVGSLKYLYFMITALLYIVIIIANTSLIVVICMNRSLHEPVYLFLCSLFVNELYGSTGLFPFLLVQILSDVHTVSAPFCFLQIFCVYSYGNIEFLNLAIMAYDRYLAICYPLQYNTCMTTKKVATLIALTWLFPFLAIVVLISLSAPLQLCGNVINKVFCGNYSVVKLACYDTRVNNIYGLIYTVISIIIPLILILYTYMKILKVCFSGSKQTRQKAVSTCTPHLASLLNFSFGSCFEILQSRFNMNSVPNILRILLSLYWLTCQPLFNPALYGLKMSKIRNICKRLLCG
>LOCXPOR10.138.HIT1.OR.2R.313.7tm_4.exons1.CM022502.1.Siniperca_scherzeri
MTVNSTLSYFILEAFVHVGNLRYFYFMLTALLYVLIVFANTSLIVVICMNRSLHEPVYLFLCSLFVNELYGSTGLFPFLLVQILSDVHTVSAPFCFLQIFCLYTYANVELYNLAVMSYDRYLAICCPLQYNTYMTMNKVFIFIIVIWLYSIVRCVINMSLNIRLTLCGNIMNSLYCHNYLIVKLACSDTKVNNIYGLFATTVSLLVPLLPILFSYTKILKICFSGSKQTRQKAVSTCTPHLVSLLNFAFGAFFEILQTRLDVTDVPNVLRIIFSLYFTILQPLLNPIMYGMQMSKIRKTCKYAFCRFLVNGHR
>LOCXPOR11.139.HIT1.OR.2R.318.7tm_4.exons1.CM022502.1.Siniperca_scherzeri
MENSTSLTLSYFILGAYLHIGALRYFYFMITTFLYIVIVIANISLIVVICMNRSLHEPVYFFLCILFVNELYGSTGLFPLLLVQILSDIHTVSAPFCFLQMFCVYTYGSIEFSNLAVMSYDRYLAICCPLQYNTRMTSNKVFFFIAAIWLYSFVKFLITLSLNISLTLCGNIINSVYCHNYLVVKLACSDTKVNNIYGLFSLALSVLVPLLPILLSYIEILKVCFSGSKQTRQKAVSTCTPHLVSLLNFSFGCCFEILQSRFDMTDVPSALRIILSLYFLIIQPLLNPVMYGMQMSKIRQTYKHLFCYKMLTSQRDTV
>LOCXPOR12.140.HIT1.OR.2R.307.7tm_4.exons1.CM022502.1.Siniperca_scherzeri
MVNSTQVTYFTLAAYFDTGLFKYFCFMIVMSLYVFIVFANVLLIVVICMNRSLHEPMYFFLCSLFVNGLYGSTGLFPFLLVQIFSDVHTVSAPFCFLQIFCVYSYGSVEFLNLAIMSYDRYLAICCPLQYNTLMTYNKVAVLIAVIWLPPILVNFFTLPLIVPLQLCGNIINKVYCDNHSIVKLACYDTTVNNIYGLFVSAFSVFGPLILIIYTYMIIFKVCFSGTKQTRQKAISTCTPHLASLLNFSFGACFEILQSRFNMNNLPNMLRIFLSLYFLTCPPLFNPVMYGLNLSKIRVACKSLILNE
>LOCXPOR12.141.HIT1.OR.2R.307.7tm_4.exons1.CM022502.1.Siniperca_scherzeri
MVNSTQVTYFTLAAYFDTGLFKYFCFMIVMSLYVFIVFANVLLIVVICMNRSLHEPMYFFLCSLFVNGLYGSTGLFPFLLVQIFSDVHTVSAPFCFLQIFCVYSYGSVEFLNLAIMSYDRYLAICCPLQYNTLMTYNKVAVLIAVIWLPPILVNFFTLPLIVPLQLCGNIINKVYCDNHSIVKLACYDTTVNNIYGLFVSAFSVFGPLILIIYTYMIIFKVCFSGTKQTRQKAISTCTPHLASLLNFSFGACFEILQSRFNMNNLPNMLRIFLSLYFLTCPPLFNPVMYGLNLSKIRVACKSLILNE
>LOCXPOR14.142.HIT1.OR.2R.322.7tm_4.exons1.CM022502.1.Siniperca_scherzeri
MFNEEERMENISSHKHFILNGFNELGALRPVLFIPYFVMFVLSLSANSLLLYVVISQRSLHSPMYILIACMACVDLSLPLFFVPNMLLSFLFDWRGISLSGCLVQMHFLHFVGAFQSTLLVWMALDRYFAICTPLYYHECMALPRFLKFIIPLVVRNVLMITLFVSLAGTLSFCAANVINHCFCEHMALVELACGSTAINNLVGLLTAFLIPVADFVFIAASYVVIFSSLLKSGRSGVKALHTCITHIMVLTVSLSVTLVAFLSYRIRNGLPAASRVFFSTMYLLFPSCFNPIIYGIRTTEIRQHIVKTLTCCRFVQTVPHS
>LOCXPOR15.144.HIT1.OR.2R.315.7tm_4.exons1.CM022502.1.Siniperca_scherzeri
MENVSAHKHFILNGFNELGALRPVLFIPFSIMFVVSLSANSLLLYVVISQRSLHSPMYILIAGMACVDLSLPLFFVPNMLLSFLFDWRGISLSGCLVQIYFVHLFGAFQSTLLLWMALDRYFAICTPLYYHERMALPRFLKFVIPLLIRNVLMITLVVTLAGSLSFCAANVINHCFCEHMALVELACGSTAINNLVGLLTVFLIPVADFIIISSSYIVIFSSVLSSGKSGVKALHTCVTHIVVMTVSLTIILVAFLSYRIRNGLPAAIRVFFSIMYLFFPSCFNPIIYGIRTTEIRQHILKTLTCRQLVQTVPHS
>LOCXPOR16.147.HIT1.OR.2R.311.7tm_4.exons1.CM022502.1.Siniperca_scherzeri
MENVSSHKYFILDGFNKLGALRPVLFIPFSIMFVVSLSANSLLMYVVISQRSLHSPMYILIACMACVDLSLPLFIVPNMLLSFLFDWRGISLSGCLVQIYFVHLFGAFQSSLLLWMSLDRYFAICTPLYYHEHMALPRVLKFVIPYVIRNVVMVSLVVALAGSLPFCFRNTIDHCFCEHMALVELACGSTAINSLVGLISVFLIPVADFITITASYIVIFSSVLSSGKSGVKALHTCVTHIVVMTVSLTIVLTAFLSYRIRNSLPAAIRVFFSIMYLFFPSCFNPIIYGIRTTEIRQHILKILTCCRFSRL
>LOCXPOR17.148.HIT1.OR.2R.322.7tm_4.exons1.CM022502.1.Siniperca_scherzeri
LFNEEGRMENVSSHKHFILNGFDELGALRPVLFIPFFVMFVLSLSANSLLLYVVISQRSLHSPMYILIACMACVDLSLPLFFVPNMLLSFLFDWRGIALSGCLVQMHFIHFVGAFQTTLLVWMALDRYFAICTPLHYHECMALPRFLKFIIPLVVRNVLMITLFVSLAGTLSFCAANVITHCFCEHMALVELACGSTTINNLIGLLTVLLIPVADFVFIAASYVVIFSSVLKSGRSGVKALHTCITHIMVLTISLAIALVAFLSYRIRNGLPAASRVFFSTMYLLFPSCFNPIIYGIRTTEIRQHIVKTLTSCRLVQTVPHS
>LOCXPOR18.149.HIT1.OR.2R.330.7tm_4.exons1.CM022502.1.Siniperca_scherzeri
MLEASLGRNFSHSTFVFRGFPELQEHRRLLALPFSASYLSVLLGNSLLVYLIHSVESLHSPMYLLICTLCVVDVLVVTAIIPNTLLSLLFDWDEISLAGCLTQMFFTHFLSSLESTLLLAMALDRYVAICQPLRYTKIIDSSMFVKLLLFTLVRSGSIMATLVGLAGSLRFCGSNTIQHCYCDHMALVSLACDSTEKNSAAGLAVIICFVGVDIPLIFFSYMKILSVVLQTTAASEDRWKAFHTCGTHLIVMMCFYLVGSITFLSHNLNIRIPTDVNTFMGLMYILFPATINPIIYGVRTKEIRNSIFRIFKLRAKTIMTVKVSPAGKGQ
>LOCXPOR19.150.HIT1.OR.2R.327.7tm_4.exons1.CM022502.1.Siniperca_scherzeri
MKHTNITTIKDFIITGFPGLPPEYYGPVSVLLLLIFLTIVVGNAFILAVIMYERTLHKPTYLIFFHLAMTDMAFGIVTLPKIIAIYWWNDMISSFGACFTQMYFVHSLGAIHSLILLIMALDRFIAIWFPFRYPAVITNKAVSIACSLCWVVTFIRMLGIVLHALTLPYCNLNIITQCYCDHISITQLGCGENVAYVKNVSLVNALVNLLVPLTFIIFSYFSIIIAVLKMSHTERRHKVLSTCAPQIFITCLYYVPRCFVYLADNLGFSLSTDARIVITMMYSLIPAVVNPTIYCFKTKDIKEVLRQRFKNRKVSIAIKTDHKQNIK
>LOCXPOR20.151.HIT1.OR.2R.318.7tm_4.exons1.CM022502.1.Siniperca_scherzeri
MLYTNVTRIKHFFILGFPGLSPEYYGPVSALLFVLFLAIAVGNIFILVFVKCERSLHKPTYLIFCHLALTDLAFGTVTLPKIISKYWFDDSIISFYGCFVQMYFVHFIGAAHSFILMVMALDRFIAVCAPLRYTALFTNSTVSVLCGISWFMPISFMVGVVLDALTLPFCNSNVIVQCYCDHIAITVLGCENVREVQIVAFGLAMFSLLVPVGFIIFSYFVIIVAVMRMSSSEGRIKTLSTCTPQLLITCLYYMPRCFVYLANNVGFTFSVPVRIVVVMLYSILPAVVNPLIYCFKTKDIKENLKKKFLIRKVNINTK
>LOCXPOR21.153.HIT1.OR.2R.311.7tm_4.exons1.CM022502.1.Siniperca_scherzeri
MDNLHNTSSVLVLNRFNLSSETVFPAFLFATLSYMIILFCNLILILTIVLNKSLHQPMYLILLNLPINDLIGSSALFPQTIREILTNSRTMQYSACVAQAFFIHIYAGGTVFVLTAMAYDRYIAICCPLKYNTVMTNAHIMKIITFIWMSSLVLIGVLFFLLLRLPLCRSELTHPYCDNPSLLSLVCADTTINNIYGLFIVALSQVIANGMILYTYLQILVACFRSKRSDTKAKALQTCATHLTVFLMLECLGLFTIISYRIKNIAPHLRRFIGMSTLIFPPTLNPIIYGLKTKEIREKVVHFYRNKLVPS
>LOCXPOR22.154.HIT1.OR.2R.313.7tm_4.exons1.CM022502.1.Siniperca_scherzeri
MYTNASSAVLLTLETLGLSDAYIYPAFVFGTLTYLFIMFFNLLVLTTIAWSKKLHKPMFILLFNLPISDMVGATAFFPQLVFSIATQNRLISHPVCITQAFLIHVYGTGNLLILSAMAYDRYIAICCPLRYYAIMSPHNLVRIIIIIWFINFSIIVTLISLLARFKICRTSIVDLYCNNPSLLKLACEDTRVNNYYGLFSIVLLQGGPLSIIMYTYAQILRTCVMTNQSDARQKAIQTCSSHLVVFLILQINTIVTFIAHRIESVSPFVRRALGVSVLVFPPILDPIIYGLKTTELRQSIKMFLKRNVASSKL
>LOCXPOR23.155.HIT1.OR.2R.312.7tm_4.exons1.CM022502.1.Siniperca_scherzeri
MENRSFGFSSELMLDSFVIPPGGKYPIFFLGIVIYFLGLFCNLTMLTLIILKRNLHKPVYFILFSLPLNDLIGITAMLPKVLSDIVTETNKVYYPLCVLQAFLLHMYGGGILFILAAMSFDRYAAICMPLRYSSIMTPRVVICIISLVWGLDFVLIVSLFSFQTRLPRCKSVIMNVFCDNPSLLKLTCGNTTVNNIIGLFNTAVIQAVSVSVQAFSYVKILITCVVTRRSEAKMKAVNTCVAQLVILIIFEIVGTFTILSHRFKNVSPDLQKIMGMLIFLVPPLLNPIVYGLYTREIRNTLMTVLKKSRVSV
>LOCXPOR24.156.HIT1.OR.2R.311.7tm_4.exons1.CM022502.1.Siniperca_scherzeri
MESNMTVSSDILEIQGFDISPKFTYPLFFLLLFVYFSLLFSNIGVLVLIITEKSLHQPMYFLFCNLSVNDLIGNSVLLPQLMAHIISTERFITYNQCVVQAFYSHTFGSASHMILIIMAIDRYVAICQPLRYSSIMTTKTVIGLSATAWGLSLVLVSVLIGLTVRLSRCRSVIQNAYCDNASLFKLSCEDVSINNIYGLFFTVLLFSCSIGGIAVTYFRIALICWIKKNKELNNRALQTCASHLVLYLIMLWSGFLTIILHRFPNYPNLRKTAYVLFHVVPANLNPVIYGVQTRSLRDKIVQVLQRKVTPT
>LOCXPOR25.158.HIT1.OR.2R.305.7tm_1.exons1.CM022502.1.Siniperca_scherzeri
MADNNSMVGGESLIRKINDQVILVQVLVAVFLCINFLLITTFFMKDFFYTTTRYILFANTLLSDCLTLIVTNLLLNLSYFRVTMQMWLCLIMFTVSSLYNFVTPVTLTAMTLERYVAICMPLRHGELCSTRSSLHCILIIHGLSSVPCIVVLLVFFASVTHSFYKQYRVCSVEMFILHSWQSHLRSAISQFYFLIMCIIIVFSYVKIMKVAKAASGENKKSTCKGLRTVILHAFQLLLCLIQLWCPFIENAILQIDFMLYVNVRYFNYIMFSLAPRCLSPLIYGLRDDKFFLALKNYALCGFVKN
>LOCXPOR26.159.HIT1.OR.2R.305.7tm_1.exons1.CM022502.1.Siniperca_scherzeri
MADNNSLVGGEFLLRQINGRVIAVQVLVMIFLCINIFLIVTFFKKECFYTTARYILFAITLLSDSLILIMSDVLLILSYFQFTMQVWLCIIISVVVFLYATVTPVTLTAMTLERYVAICMPLRHGQLCTTRSTMHCILIIHGLSSVPCIVVLSTFFASAPLSLYSQYRGCSVEMFILYRWQDHIRSAVSQFYFLIMCIIIVFSYVKIMTVAKAASGENKKSTWKGLRTVMLHAFQLLLCLIQLWCPFIETAVLQINFMLFIQVRYFNYIMFSLAPRCLSPLIYGLRDEKFYLELKSYVVFGLCKK
>LOCXPOR27.160.HIT1.OR.2R.299.7tm_1.exons1.CM022502.1.Siniperca_scherzeri
MADNSSLVALRRQINDQVIIVQVLVMIFLCINLLLIVTFFKKECFYTTARYILFAVILLSDSLVLIMSDVLLILSYFQFTVQVWLCIIISVVVFLYTTVTPVILTAMTLERYVAICMPLRHGQLCSTRSTMHCILIIHSLSSVPGIVVLSTFFASVSLSVYKQYRVCSVEMFLVYRWQGHIRSAVSQFYFLIMCIIIVFSYVKIMTVAKAASGENKKSTWKGLRTVILHAFQLLLCLIQLWCPFIENAVLQTDFMLFVQIRYFNYIMFSLAPRCLSPLIYGLRDEKFCLELKSYVFFGL
>LOCXPOR26.161.HIT1.OR.2R.305.7tm_1.exons1.CM022502.1.Siniperca_scherzeri
MADNNSLVGGEFLLRQINGRVIAVQVLVMIFLCINIFLIVTFFKKECFYTTARYILFAVTLLSDSLILIMSDVLFILSYFQFTMQVWLCIIISVVVLLYNTVTPVTLTAMTLERYVAICMPLHHGQLCSTRSTLHCILIIHGLSSVPCIVVLSTFFASAPLSLYSQYRGCSVEMFILYRWQDHIRSAIYQFYFLIMCIIIVFSYVKIMKVAKFASGENKKSTWKGLRTVILHAFQLLLCLARLWCPFIETAVHQNNLKLFNDVRYFNYILFSVAPRCLSPLIYGLRDEHFFHALKNYAFFDLYKR
>LOCXPOR27.162.HIT1.OR.2R.302.7tm_1.exons1.CM022502.1.Siniperca_scherzeri
MADNSSLVALRRQINDQVIIVQVLVMIFLCINLLLIVTFLKKECFYTTARYILFAVTLLSDSLLLIMSDVLLILSYFQFTMQVWLCIIISVVVLLYTTVTPVTLTAMTLERYVAICMPLRHGQLCSTRSTMHCILIIHGLSSVPCIVVLSTFFASVSLSVYKQYRVCSVEIFLVYRWQGHIRSAVYQFYFLIMCIIIVFSYVKIMTVAKAASGENKKSTWKGLRTVILHAFQLLLCLIQLWCPFIENAILQTDFMLFVQVRYFNYIMFSLAPRCLSPLIYGLRDEKFYLELKSYVFFSLYKR
>LOCXPOR26.163.HIT1.OR.2R.305.7tm_1.exons1.CM022502.1.Siniperca_scherzeri
MADNNSLVGGEFLLQQINGRVIAVQVLVMIFLCINIFLIVTFFKKECFYTTARYILFAITLLSDSLILIMSDVLLILTYFQFTMQVWLCIIISVVVLLYNTVTPVTLTAMTLERYVAICMPLRHGQLCSTRSTMHCILIIHGLSSVPCIVVLSTFFASAPLSLYSQYRGCSVEMFILYRWQDHIRSAVSQFYFLIMCIIIVFSYVKIMKVAKAASGENKKSTWKGLRTVILHAFQLLLCLIQLWCPFIETAVLQINLKLFNDVRYFNYILFSIAPRCLSALIYGLRDENFFHALKTYAFFDLYKR
>LOCXPOR27.164.HIT1.OR.2R.302.7tm_1.exons1.CM022502.1.Siniperca_scherzeri
MADNSSLVALRRQINDQVIIVQVLVMIFLCINLLLIVTFFKKECFYTTARYILFAVILLSDSLVLIMSDVLLILSYFQFTMQVWLCIIISVVVFLYTTVTPVTLTAMTLERYVAICMPLRHGQLCSTRSTMHCILIIHSLSSVPCIVVLSTFFASVSLSVYKQYRVCSEEMFLVYRWQDHIRSAVSQFYFLIMCIIIVFSYVKIMKVAKAASGENKKSTWKGLRTVILHAFQLLLCLIQLWCPFIETAVLQTDFMLFVQVRYFNYIMFSLAPRCLSPLIYGLRDEKFYLELKSYVFFSLYKR
>LOCXPOR28.165.HIT1.OR.2R.314.7tm_1.exons1.CM022502.1.Siniperca_scherzeri
MQNLTEFPGNATSHINLSVIIKVCVVIPFFCIFLCCIVVMLHIFVSHRQFLDTSRYILFVYMLINDTLQLLSSVLLFLFVMGQVKFAIVYCVPLLFISTATFQNTPLILATMSLERYVAIFYPLQRPAAWRSDRIWIIILSLWLISCIFPIIDYSIWKRDPSVDVLSTPVLCKSIIVNSSPIQTLFKAAVSVLFFAVVAVIILFTYVRILLETRKLRQDRVSVSKAMHTVLLHGFQLLLCMLAFTSPITESLIVLHANWLPQDVAFFNYFCFMLIPRFLSPLIYGFRDQTLRGYVGKTFFCCSNKVKPPNLSYS
>LOCXPOR29.166.HIT1.OR.2R.308.7tm_4.exons1.CM022512.1.Siniperca_scherzeri
MDDELNVTYVTLGGHVDVDKYRYVYFVIMFTVYILIICSNSTIVYLIWIHQSLHEPMYIFIAALLLNSVLLSTAIYPKLLIDFLSEKQIISYSACLFQFHIFYSLGGSEFLLLAAMAYDRYVSICKPLQYPTIMNKTTVTIFLVFAWILPASQVAVPAGLSVNKKLCSFILKGFFCNNTVYKLQCVVSRAQIIHDMVILLNVALLPVLFILFTYTRILVISYRSCREVRKKAAQTCLPHLIVLINFSCLCAYDVITVQLESDFPKTVRLIMSLQIVMYHPLFNPVIYGLKMKHIYKHLRRLFCPAKMI
>LOCXPOR30.168.HIT1.OR.2R.308.7tm_4.exons1.CM022512.1.Siniperca_scherzeri
MDDELNVTYLTFGGHVEVDKYRYVYFVIMFTVYILILCSNSTIVYIIWIHHNLHEPMYIFIAALLLNSVLFSTAIYPKLLIDFLSEKQIISYSACLFQFHIFYSLGGSEFLLLAVMAYDRYVSICKPLQYATIMNKTTVNIFLVLAWLVPACQLAVPTALSATEKLCSFILKGVFCNNTVYKLQCFISRARLIRDMIILLNVALLPVLFILFTYTRIFIISYRSSREVRRKAAQTCLPHLIVLINFSCLCAYDVIIVGLESDFPKIVHLIMTLQIILYHPLFNPIMYGLKMKEIYKHLKRLFCPAKKN
>LOCXPOR31.169.HIT1.OR.2R.306.7tm_4.exons1.CM022512.1.Siniperca_scherzeri
MDNTLNVTFITLGGYVEVGKYRYLYFVIMFTAYILIICSNSTIVCIIMIHKSLHEPMYIFIAALLINSVLFSTAIYPKLLIDFLSEKQIISYSTCLFQWFLYYSLAGSEFLLLAAMAYDRYVSICKPLQYPTIMRKTTVNIFLVLAWLVPDCQLAVPIVLNANKKLCNFTLKGIICNSTVYKLHCVSSGALNIYGLIVLVNLALLPVLFILFTYTRIFIISYRSCREVRIKAAQTCLPHLIVLINFSCLTAYDVLLLRLETDFPQTVRLIMTLQIVMYHPLFNPIMYGLKMKEIYKHLKRLFCKMV
>LOCXPOR32.170.HIT1.OR.2R.307.7tm_4.exons1.CM022512.1.Siniperca_scherzeri
MDAELNVTYITLGGYVEVQKYRYVYFVIMFTAYILIICCNSTIVCLIVIHRNLHEPMYIFIAALLLNSIVFSTAIYPKLLIDFLSEKQIISYSACLFQVFIFYSLGVSEFLLLAAMAYDRYVSICKPLQYATIMRKKTVSTLIVLAWLLPACHVAVPIVLNVKNKLCSFILKGIYCNNSTNHLYCVSSTALSVYGVVVLFNVALFPMVFILFTYTKILIISYRSCREVRKKAAQTCLPHLMVLINSSLLLTYDIIIIRLKSDFPTVRFVMTLQMIIYNPLFNPIMYGLKMKEISKHLKRLFNQIKVN
>LOCXPOR33.172.HIT1.OR.2R.308.7tm_4.exons1.CM022512.1.Siniperca_scherzeri
MDAELNVTYITLGGYVEVQKYRYVYFVIMFTAYILIICCNSTIVSLIWIHRNLHEPMYIFIGALLLNSVLFSTAIYPKLLIDFLSEKQIISYSACLIQVFMFYFLGGSEFLLLATMAYDRYVSICKPLQYPTIMRKTTVSIFLVLAWLLPACHIAVLAILSAETKLCNFTLKGIFCNNAIYSLQCVRSSVITIYGVVAFVDLAILPLLFIIFTYTKILIIAYRSCREVQKKAAETCLPHLLVLISLSCLSAYDIFIARVESNFPKTARLVMMLQIVLYHPLFNPLIYGFKMKEISKHLKRLFCRAKII
>LOCXPOR34.173.HIT1.OR.2R.307.7tm_4.exons1.CM022512.1.Siniperca_scherzeri
MDELNVTYITLGGHVEVNTYRYVYFVIMFTVYILIICCNSTIVYLVWKHKNLHEPMYIFIAALLLNSVLYSTAIYPKLLIDFLSEKQIISYSACLFQFFIFYSIGGSEFLLLAAMAYDRYVSICKPLQYATIMRKTTVSIFLVIAWLLPASHIAVPAILSVETKLCNFTLKGIFCNNAVYSLQCVRSSVITIYGWVGLLDLTVLPVLFIIFTYTKILIISYRSCREVRKKAAETCLPHLLVLISFSCLCAYDICVARVESNFPETARLVMMLQVVLYNPLFNPLIYGFKMKEISKHLKRLFCTSKII
>LOCXPOR35.174.HIT1.OR.2R.306.7tm_4.exons1.CM022512.1.Siniperca_scherzeri
MDDELNVTYITLVGYAEMGKYRYLFVFIMFTVYILTICFNVTIVSLIWIHKNLHEPMYFFIAALLLNSIVYNTAMYPKLLINFLSEQQIISYSACLLQCFVYYFLSASDFLLLSAMAYDRYVSICKPLQYPTIMRKTIVSIILGLAWLVPACQIAVPIILSANMKLCKLTLNAIFCNNSIYSLYCVNSRERSIFDVFALVNLALFPLLFIFFTYTRILIISYRSCREVRTKAAQTCLPHLIVLICFSCLCAYDVIIIQLDLESELHLIMTLQAFLYYPLFNPIIYGLKMKEISKHLKRLFCQTKVI
>LOCXPOR36.175.HIT1.OR.2R.308.7tm_4.exons1.CM022512.1.Siniperca_scherzeri
MGDELNVTYISLGGHMEMQKYKYLYFLIIFTVYILIICFNFTIVSLIWIHNNLHEPMYIFIAALLLNSAVFSTAMYPKLLIDFLSEKQIISYSACLFQFFLYYSLSGSEFLLLAAMAYDRYVSICKPLQYPNIMRKTTVSIFLFLAWLLPACQIAVPAILSANMKLCKLTLNAIFCNNSIYSLYCVSSRALSIYGVVALLNIALLPLLFIIFTYTRILIISYRSCREVRTKAAQTCLPHLLVLISFSFLCAYDVIIVRLGSDFPKTVRLIMTLQAVLYHPLFNPIIYGLKMKEISKHLKRLFCQTKLI
>LOCXPOR37.176.HIT1.OR.2R.308.7tm_4.exons1.CM022512.1.Siniperca_scherzeri
MGDELNVTYISLGGHVEVQKYKYLYFLIIFTVYILIICFNFTIVSLIWIHNNLHEPMYIFIAALLLNSAVFSTAMYPKLLIDFLSEKQIISYSACVFQFFLYYSLGGSEFLLLSAMAYDRYVSICKPLQYPNIMRKTTVSIFLVLAWLLPACQIAVPAILSAETKLCKLTLNAIFCNNSIYSLHCVSSRALSIFGVVALLNIALLPVLFIIFTYTRILIISYRSCREVRTKAAQTCLPHLLVLISFSFLCAYDVIIVRLGSDFPKTVRLIMTLQAVLYHPLFNPIIYGLKMKEISKHLKRLFCQTKLI
>LOCXPOR38.179.HIT1.OR.2R.308.7tm_4.exons1.CM022512.1.Siniperca_scherzeri
MDDELNVTYITLGGHVEVNTYRYLYFLIMFTVYILIICCNSTIVYLVWKHKNLHEPMYIFIAALLLNSVVVCTAMYPKLLIDFLSEKQIISYSACLFQFFIYYSIGSSEFLLLAAMAYDRYVSICKPLQYATIMRKTTVSIFLFLAWLLPACHIAVPAILSAKTKLCNFTLKGIFCNNAIYSLQCVRSSVITIYGVVGLLDLAILPLLFIIFTYTKILIVSYRSCREFRKKAAETCLPHLLVLISFSCLSAYDIFIARVESNFPETARLVMMLQIVVYHPFLNPLIYGFKMKEISKHLKRLFCTSKII
>LOCXPOR39.180.HIT1.OR.2R.300.7tm_4.exons1.CM022512.1.Siniperca_scherzeri
YITLGGHVEVNTYRYLYFVIMFTVYILIICCNSTIVYLVWKHKNLHEPMYIFIAALLLNSIVLSTAIYPKLLTDFLSKKQIISYSACLFQFFIFYSIGSSEFLLLAAMAYDRYVSICNPLQYPTIMRKATVSIFLFLAWLLPASHIAVPAILSAKTKLCNFTLKGIFCNNAIYSLQCVRSSVITIYGVVGLLDLAILPLLFIIFTYTKILIISYRSCREVRKKAAETCLPHLLVLISFSCLSAYDIFIARVESNFPETARLVMMLQIVVYHHLLNPLIYGFKMKEISKHLKRLFCTSKII
>LOCXPOR40.182.HIT1.OR.2R.309.7tm_4.exons1.CM022512.1.Siniperca_scherzeri
MDEESNVTYITLSGYVEVEKYRYVYFVIMFTVYILIICCNSTIVCLIVIRRNLHEPMYIFIAALLINSVLYSTAIYPKLLIDVLSEKQIISHPVCHFQFFSFYTLGGSEFLLLAAMAYDRYVSICKPLQYPTIMRKTTVSIFLVLAWLVPACQVAGSTTLSANRKICNFTLKGIFCNNSIYKLHCVSSRALSAYGVIILLNIVFFPMLYIFFTYTKIFIISYRSCREVRTKAAQTCLPHLLVLINFSLLCTYDIIILRLESDIPKTAHLIMTLQVVLYHPLFNPIIYGLKMKEISKHLKRLFCQVNQVK
>LOCXPOR41.183.HIT1.OR.2R.304.7tm_4.exons1.CM022512.1.Siniperca_scherzeri
NVSAVRVFTLSAFGETLHHRGIIFSLTLLCYCVILFLNVSLVMTIVLDEKFHEPMYILICVSCINGLYGTAGFYPKFLVDLLSASQAVSYGGCLCQAFVMYSFVCSDTSILAVMAYDRYLAICRPLRYHSVMTRKRLAQLVFLSWLTPFCIFSINILLTVRLTFCGADIQRLFCVNWLIVKLACPNMDTFVNNAFAFTTLSVYICHWFFIVWTYIYLVKTCVQSKEDRAKFAQTSLPQLISLVTFFVIVVSDLMHMRYASKDLPQSFQNFVAIAVLFVPPVMNPLLYGFKLTKIRNRILVLLHV
>LOCXPOR42.185.HIT1.OR.2R.307.7tm_4.exons1.CM022512.1.Siniperca_scherzeri
FVFSMYGNMGHLKYLYFILAMLFYISVIFANTVLIAIIYVDRNLHEPMYLFLCSLFVNEIYGSTSLLPCLMAQILSETHEISTFYCFLQIFNIHTYVAIEFGTLTIMAYDRYICICKPLHYNAIITKRIVQKVILVIWIVSFVEVGVLLSFTIRLKRCGTVINKVFCAHHLVVELSCSSDRTVSLIHDLVFGLIFTVAAPVSYISFTYVKIFAVCLKASKETKTKAYETCTPHLVSLISFVFACFYSLISQRFNMFSVPYPLCVILSMYVVIIQPLQNPIMYGLKLSKIRHACKNLLTLKTSQLYIF
>LOCXPOR43.186.HIT1.OR.2R.304.7tm_4.exons1.CM022512.1.Siniperca_scherzeri
FVLSMYGNMGHLKYLYFILAMLFYISVIFANTVLIVIIYVDRNLHEPMYLFLCSLFVNEIYGSTSLLPCLMAQTLSETHEISAFYCFLQIFNIHTYVGIEFGTLTIMAYDRYVSICKPLHYNAIITKRRVQIVILVIWTVYFIEVGVLLSFTIRLKRCGTVINKVWCENYLVVQLSCSPDRTMSYPDVVFGLICSVAAPLSFISFTYVKIFAVCLKASKETKKRALETCTPHFVSLISLVFSCFYNLVSQRFDMTLVPLELHVILSIYAAITQPLLNPVIYGLKLSKIRHAFIKFVTLKTLQFY
>LOCXPOR44.187.HIT1.OR.2R.312.7tm_4.exons1.CM022512.1.Siniperca_scherzeri
MNNSSSILLFSLSGFSATVNYRVTLFCLTLLCYCAIFVVNVFLILTIILDQNLHEPMYICLCNLCISGLYGTAGFYPKFATDLFYDIHVISYAGCLLQIYVIYSYAMVDTSVLALMAYDRYVAICRPLEYHSVMSVRRTAVLVGLSWLVPLCAEALMVSMASELKLCGSHIQKLYCDWSIIELACSSNGAIDIAGLTVTSFYCGHVLLIVCSYMQLVKSALKSREGRRKFTQTCVPHLLCLLNVTAALLFDIIYSRYGSTSVPQSVKNFMAIQFLIIPPVLNPIIYGLILTKIRSRMISLCMMAGQRFKLRL
>LOCXPOR45.188.HIT1.OR.2R.310.7tm_4.exons1.CM022512.1.Siniperca_scherzeri
MINATILSVFSLSGLNDITAKHRVALFSVTLLCYSVIFLVNGALIVTIILEEKLHEPMYIFLCNLCINSLYGTAGFYPKFLFDLLSNTHVISYAGCLLQVFVIYSYVATDFSFLALMAYDRYVAICRPLEYHSVMTKHRVVLLVCFSRLVPFLCQTIVMIMTSKLELCGSHIEKLYCENWSILKLSCNSITTNNIVGFVIIFFYFGHDLFIVCSYVQLVKSALKSGEGRRKFMQTCVPHLLCLLNVTVALLFDLMYARYGSSSVSQSVKNFMAIQFLVIPPILNPIIYGLKLTQVRNSFLSLCTDNKQGL
>LOCXPOR46.191.HIT1.OR.2R.311.7tm_4.exons1.CM022512.1.Siniperca_scherzeri
MNNSSSILLFSLSGFSATVNYRVTLFCLTLLCYCAIFVVNVSLILTIILDQNLHEPMYICLCNLCINGLYGTAGFYPKFASDLFSDIYVISYAGCFLQIYVIYSYAMVDTSVLALMAYDRYVAICRPLEYHSVMSVRRTAVLVGLSWLVPLCIEALMVSMASELKLCGSHIQKLYCDWSIIELACGSTAANDIVGLIVTSFYCGHVLFIVCSYMQLVKSALKSREGRRKFTQTCVPHLLCLLNVTAALLFNIMYARYGSTSVPQSVKNFMAIQFLIIPPVLNPIIYGLILTKIRRRLMMCMMAGQRFKLRL
>LOCXPOR47.192.HIT1.OR.2R.305.7tm_4.exons1.CM022512.1.Siniperca_scherzeri
MENNTLSFYFNLTMFVNIGHYRYLAFVFCLLLYGFIVSANLAMILIILQENTLHEPMYIFIAFLSVNSLYGSTGFFPRFLMDLLSDSHLISRPACFTQIYIIYTYASYEVTILSIMAYDRYVAVCHPLHYHRKMTSKTVLKLAALAWSFPAFGLMALIFLSARLPLCDNEIQKVFCANWNVVKLSCVTTYVNNIYGLLLTITTVFFPFFYVLYTYLQIVVVCWKSSAEFKGKVLQSCLPHIVSFVIYSITGFCDIALSRYNLDEINPFVALILSLEFVIIPPVLNPLMYGLKLPEIRRHILRMLK
>LOCXPOR48.193.HIT1.OR.2R.311.7tm_4.exons1.CM022512.1.Siniperca_scherzeri
MENDTIMFHFNLTMYVNIGSYRYPAFVLCFLLFAIIVSANLVIILVISRERTLHEPMYIFIAFLSVNSLYGSTGFFPRFLMDLLSDSHLISRPACFTQIYIIYTYAFHEMTILSIMAYDRYVAVCDPLHYHSKVTPKRVCGLAAFAWICPAFSIALCLYLTIRLPLCGNKILKVYCAIWNIAKLSCVTTVINNIVGLLVTTITIILPLIYVLYTYFRIMLVCRKSSSEFKSKVFQTCLPHTISFVSYSITVFCDIALSRFNVEKLNPFFAVILSLEFVMIPPLLNPLLYGLKLPEIRRHIFKTLPCLKTRS
>LOCXPOR49.194.HIT1.OR.2R.310.7tm_4.exons1.CM022512.1.Siniperca_scherzeri
MDNETVMTMFTLSGLSGTTNYRVILFALTLLCYCVIWLVNMTIIVTIIVDKSLHEPMYIFLCNLCLNGLYGTAGFYPKFLKDLLTTTHVISYAGCLLQGFVLHSSACAEFSLLALMAYDRYVAICRPLVYHSVMTKQRVCVFVFFAWLVPFYLLFMSTVTTSTSRLCGSHIPKIYCVNWLISNLACSASIAKIVIPAFNYTFYIGHVIFVVWSYIYLIRTCLTSKENKSKFMQTCVPHLFSLTTVVVSLLFDLLYMRFGSEEISQSVQNFIAMEFLLIPPIINPLIYGLKLTQIRNRIQNFLCGKSSVFR
>LOCXPOR50.195.HIT1.OR.2R.302.7tm_4.exons1.CM022512.1.Siniperca_scherzeri
MDNVSVLTSFILSGLNYTVQHRIILFALTLLYYLIVWIVNVVLIITIIVDRKLHEPMYIFLCNLSINGLYGTAGFYPKFLMDLLSPSHVISYAGCLLQSFVIHSSSGSDLSILAVMAYDRYVAICQPLMYRSVMTTQRISLLVAFSWLLPLFCMFSNTMTIFQLKLCGSHIPKLYCSNALIGKLACSTSIANTSIAYFNIAIYIVHFFFLIWSYMYLVRSCQTSKQSRKKFMQTCVPHLVSLFNFSFAVLFDLMYTRFGSRMLSQSLQNFMAIEFLLIPPVMNPLVYGLKLTKIRNRILGFI
>LOCXPOR51.196.HIT1.OR.2R.309.7tm_4.exons1.CM022512.1.Siniperca_scherzeri
MDNVSLVRIFTLSGINETMNNSISIFSITLLYYCVILFLNISLMMIIIIDENLHEPMYILLCSFCFNGLYGTTGFYPKFLIDVLSSSQEISYEGCLLQAFIMHSFACCDLSILAVMAYDRYLAICRPLHYHSFMTKRRLSQLVCFSWLTPFCIISINIVLTSRLKLCGTNIRRLFCANWIIVKLACPETDTSSNSVVAYIVIFMYLSHGFFIIWTYMHLIRTCVRSKDDRVKFMQTCVPHLTSLVTFLVAVLFDLMYMRFGSTDLPQSLQNFIAIEFLLIPPVMNPLIYGFKMTKIRNRILGLVYVERK
>LOCXPOR52.198.HIT1.OR.2R.309.7tm_4.exons1.CM022512.1.Siniperca_scherzeri
MDNVSLVRIFTLSGINETMNNRISIFSITLLYYCVILFLNISLMMIIIIDENLHEPMYILLCSFCINGLYGTTGFYPKFLIDVLSSSQEISYEGCLLQAFIVHSFACCDLSILAVMAYDRYLAICRPLHYHSFMTKRRLSQLVCVSWLTPFCIFSINIVLTSRLKLCGTNIRRLFCANWIIVKLACPETDTSSNSVVAYIIIFMYLSHGFFIIWTYMHLIRTCVRSKDDRVKFMQTCVPHLTSLVTFLVAVLFDLMYMRFGSTDLPQSLQNFIAIEFLLIPPVMNPLIYGFKMTKIRNRILGLVYVERK
>LOCXPOR53.199.HIT1.OR.2R.305.7tm_4.exons1.CM022512.1.Siniperca_scherzeri
MDNVSLVRIFTLSGINETMNNRIAIFSITLLYYCVILFLNISLIMIIIIDENLHEPMYILLCSFCINGLYGTTGFYPKFLIDVLSSSQEISYEGCLLQAFIMYSFACCDLSILAVMAYDRYLAICRPLHYHSFMTKRRLSQLVCFSWLTPFCIFSISILLTSSLKLCGSKIQKLFCVNWIIVKLACSDTDTVSSNIISYATIFIYVSHGFFIIWTYMHLIRTCVRSKDDRVKFMQTCVPHLVSLITFLVVIVFDLMYMRFGSTDLPQSLQNFIAIEFLLIPPVMNPLIYGFKMTKIRNRILGLLR
>LOCXPOR55.202.HIT1.OR.2R.312.7tm_1.exons1.CM022515.1.Siniperca_scherzeri
MSDANQSQTNITDGLQYQGLLGLVLFSIVTTVPCCVFLFINGTMLFTLRSKRVFRETSRYILLYNLLFADTVVLLQSQLMYLLAAFSITLTYPVCGALTMLAYLTTVISPLTLVVMCLERYVAVCYPLRHATIITVRNTGVAIIVVWAFSLLNVLTRVILLLNFSFKELQSLQMKDFCGRESMLLDPISDLYGKAYTYFLFVSAGVVITSSYIGVMIAARSASTDKASARKARNTLLLHLVQLGLSLSSSIHNSLLIAISVILDRIIFVRIQIVIYVCIIICPRCLSSLIYGLRDQTIRPALVYHLCCQRRR
>LOCXPOR55.203.HIT1.OR.2R.312.7tm_1.exons1.CM022515.1.Siniperca_scherzeri
MSHANQSQTNITVGLQYQGILGLVLFSILTTVPCCVFFFINGTMLFTLRSKTVFRETSRYILLYNLLFADTVLLLNSQLMYLLAACRILMTYPVCGALTMFADLTTVISPLTLVVMCLERYAAVCYPLRHATFITVRNTGVAIIVVWAFSLLNVLIQVILLLNFPFEELQSLQMTDFCGRESMLLDPISDLYGKACTYFLFVSAGVVIASSYIGVMIAARSASTDKASAHKARNTLLLHLVQLGLSLSSTIYYPLLIAISEFLDRIIFVRIQNVIYVFIIICPRCLSSLIYGLRDQTIRPVLVYHLCCQRRR
>LOCXPOR56.204.HIT1.OR.2R.312.7tm_1.exons1.CM022515.1.Siniperca_scherzeri
MFHANQSQTNITDGLQYQGTLGLVLFSIVTTVPCCVFFFINGTMLFTLRSKTVFRETSRYILLYNLLFADTVLLLQSQLMYLLAACRITLTYPVCGALIMLADLTTVISPLTLVVMCLERYVAVCYPLRHATFITVRNTGVAIIVVWAFSLLNVLTRVILLLNFPFEELQSLQMTDFCGKESMLLDPISDLYGKACTYFLFVSAGVVITLSYIGVMIAARSASTDKASARKARNTLLLHLVQLGLSLSSTIYYPLLIAISKVVDRIIFVRIQIVIYVCVTICPRCLSSLIYGLRDQTIRPVLVYHLCCQRRR
>LOCXPOR57.206.HIT1.OR.2R.316.7tm_1.exons1.CM022515.1.Siniperca_scherzeri
MFYTNQSQTNITVGLQYQGLLGLVLFSILTTVPCCVFLCINGTLLFTLRSKPVFHETSRYILLYNLLFADTVQLALSQLLYLLSACRIMLTYPVCGALILLSSLTNKISPLTLVVMCLERYVAVCYPLRHATIVTVRNTGMAICVVWAFSLLNVLIRVILLLNFSFEELQSLQMTDFCGKNNMLLDAMSDLYDKVSTYFLFVSAGMVIASSYVGVMIAARSASTDKASAHKARNTLLLHLVQLGLSLSSTIHNPLLLSISKKLDRVIIVHIQIVIYVCVIILPRCLSALIYGLRDQTIRPVLMYNLCCQRRCSSLF
>LOCXPOR58.207.HIT1.OR.2R.324.7tm_1.exons1.CM022515.1.Siniperca_scherzeri
MSDTNQSKTNITVGQQYVGLLERVLFSTLTTVPCCVFLFINGTLLFTLRSKPVFCETSRYILLYNLLFADTVLLAQSQLMYILAACRIRMTYPVCGALTMLSKLTTVISPLTLMVMSLERYVAVCYPLRHATIVTIRNTAVAIIVVWAFSSLNVLIRVLLLLIFSFQNLQSLEMKDLCSDIAMFLVPISEHYDKAYTCFLFVSAGVAVTSSYIGVMIAARSASTDKASARKARNTLLLHLVQLGLSLSSTMNSPLLIAISEIASRVVLVHIQIVFYVCVFLLPRCLSALIYGLRDQTIRPVLMYHLCCQLKRSVVPAKAERSSF
>LOCXPOR58.208.HIT1.OR.2R.300.7tm_1.exons1.CM022515.1.Siniperca_scherzeri
MSYANQSLSNVTAEKQYQGLLERVLFSTLTTVPCCVFLFINGTLLFTLRSKPVFCETSRYILLYNLLFADTVLLLQSQLMYLLAACRIRMTYPVCGALTMLSKLTTVISPLTLVVMSLERYVAVCYPLRHATIVTIRNTAVAIIVVWAFSSLNVLIRVLLLLKFPFQSLQSLEMKDFCSDIAMFLVPISDHYDKAYTCFLFVSAGLAVTSSYVGVMIAARSASTDKASARKARNTLLLHLLQLGLSLSSTINNSLLIAISEIASRVVLVRIQIVFYVCVYLLPRCLSALIYGLRDQTIRP
>LOCXPOR60.212.HIT1.OR.2R.332.7tm_1.exons1.CM022515.1.Siniperca_scherzeri
MSDTNQSKTNITVGQQYVGLPERVLVSTLTTMPCCVFLFINGTLLFTLRSKPVFCETSRYILLYNLLFADTVLLAQSQLMYILSACRIRMTYPVCGALTMLSKLTSEVSPLTLMVMSLERYVAVCYPLRHATIVTIRNTAVAIIVVWAFSSLNVLIRVLLLLIFSFQDLQSLQMKDLCSDIAMFLVPISDHYDKAYTCFLFVSAGLAVTSSYIGVMIAARSASTDKASARKARNTLLLHLLQLGLSLSSTMNSPLLIGISEIASRVVLVRIQIVFYVCVFLLPRCLSALIYGLRDQTIRPVLMYHLCCQLKRSVVPAKAERSSFVKFSGRPS
>LOCXPOR61.213.HIT1.OR.2R.329.7tm_1.exons1.CM022515.1.Siniperca_scherzeri
MLYANQSLSNVTAEKQYQGLLERVLFSTLTTVPCCVFLFINGTMLFTLRSKTVFRETSRYILLYNLLFADTVQMALSQVMYLLAACRMTLTYPVCGFLNMLGDLTTVISPLTLVVMSLERYVAVCYPLRHATIITIRNTAVAIIVVWAFSLLNVLIQVLLILDFPFEDLQSLQMKDFCSDIAMLLGPISDHYDKAYTCFLFVSAGVAVTSSYIGVMIAARSASTDKASARKARNTLLLHLVQLGLSLSSTIYNPLLIGLSRIVTRIILVRIQIVFYVCVFIFPRCLSSLIYGIRDQTIRPVLMYHLCCRLKLSVIPAKVKAGVIEQERN
>LOCXPOR62.214.HIT1.OR.2R.299.7tm_1.exons1.CM022515.1.Siniperca_scherzeri
MSYATQSQANITVALGLLERVMLSTLTTVPCCVFFFINVIMLFTLRSKPVFCQTSRYVLLYNLLFADTMQMAVSQLLYILSMCRIMLTYPVCGLLVMFTNLTNEVSPLTLVVMSLERYVAVCYPLRHATIVTIRNTGVAIIVVWAFCSLNVLIRVLLLLDFPFEDLESLQMTQFCGALVMFLGQISDHYDKAYTCFLFVSAGMAITSSYIGVMIAARSASTDKASARKARNTLLLHLVQLGLSLSSTIHNSFLVASSKFLTRVMFVRLQNFLYVCFFILPRCLSALIYGLRDQTIRPIL
>LOCXPOR63.215.HIT1.OR.2R.312.7tm_4.exons1.CM022515.1.Siniperca_scherzeri
MENYTFNSFTLQLEGLKVTEVSMYPVFFFFFFSYVIIIFVNVGIVVLVFIDKSLHQPMYLLFCNLPVNDILGNSIMVPRLLSDILLPPSERLISYHECVVQAFTTHMFATTSHTVLMIMAFDRYVAICNPLRYAAIMTNKMVIKLTVSAWGVAFVLVGILLGLTIRLNRCRTLIANSFCDNASLFKLSCESVFINNVYGLTFTVVLFTASIGTMVLTYTKITVVCLTSKNKSLNSKALRTCSTHLFVYLMMFLCGMLIIILHRFPQTSDYRKLSAILFHIIPGSLNPIIYGVQSKEIRKFLSKLFQSRKILP
>LOCXPOR64.216.HIT1.OR.2R.312.7tm_4.exons1.CM022515.1.Siniperca_scherzeri
MENYTFNSFTLQLEGLKVTEVSMYPVFFFFFFSYVIIIFVNVGIVVLVFIDKSLHQPMYLLFSNLPVNDILGNSIMVPRLLSDILLPSSERLISYYECVVQAFTTHMFATTSHTVLIIMAFDRYVAICNPLRYGAIMTNKMVIKLTVSAWGVAFVLVGILLGLTIRLNRCRTLITNPYCDNASLFKLSCESVFINNVYGLTFTVVLFTASIGTMVLTYTKITVVCLTSKNKSLNSKALRTCSTHLFVYLMMFLCGMLIIILHRFPQTSDYRKLSAILFHIIPGSLNPIIYGVQSKEIRKFLSKLFQSRKVLP
>LOCXPOR65.217.HIT1.OR.2R.316.7tm_4.exons1.CM022515.1.Siniperca_scherzeri
MENQTFGEDILILEGLRVTPQSFIPAFILLLLVYIFIMVSNIGLVVLITMERSLHQPMYLLFCNMSINDVFGATIIIPHVLRDLLISNSERHIHYIDCAIQAFCVHLHASASHTVLMIMAFDRYVAICNPLRYASIMTSRMVVTLSVSAWMVVLLMVSILVGLSVCLSRCRSVILNPFCDNASLFKLSCESVLINNIYGLSFTVVLLGSSIGSVTLTYLKIAAVCVLSKNKVLNSRALQTCATHLAVYVILLVSGFIIVILHRFPQLSDHRKVAAVLGHVALPALNAVIYGLQIKEVRQRIIALFHKNKVVKMDVK
>LOCXPOR66.220.HIT1.OR.2R.313.7tm_4.exons1.CM022515.1.Siniperca_scherzeri
MENQTLSIDILQLEGLKVSPQSSIPAFILLLLIYIFIMVSNIGLVVLITMERSLHQPMYLLFCNMSINDVFGATTIIPRLLSDVFTPVTERYIHYYECVIQAFCAHFHLGVSHTVLMIMSFDRYVAICNPLRYATIMTSRMVVKLSVSAWMVVLLMVSILVGLSVRLSRCRAVILNPFCDNASLFKLSCESILINNIYGLGYTAVVLGSSICSITLTYLKTAAVCVLSKNKVLNSRALQTCATHLAAYIIMFVSGFIPVILHRFQDFSDERKLASILFHVVPPTMNAVIYGLQIKAVRQKIVIMFTRNTMVVT
>LOCXPOR66.222.HIT1.OR.2R.291.7tm_4.exons1.CM022515.1.Siniperca_scherzeri
MENQTLSIDILQLEGLKVSPQSSIPAFILLLLIYIFIVVSNIGLVVLITMERSLHQPMYLLFCNMSINDVFGATTIIPRLLSDVFIPSTHRYIHYIDCVIQAFCAQLHASASHTVLMIMAFDRYVAICNPLRYATIMTSRMVVTLSVSAWMVVLLMVSILVGLSIRLSRCRAVILNPFCDNASLFKLSCESILINNIYGLGYTAVLLGSSIGSVTLTYLKIAAVCVLSKNKVLNSRALQTCATHLAAYIIMFVSGFIPIILHRFQDFSDERKLASILFNVVPPTMNAVIYX
>LOCXPOR67.223.HIT1.OR.2R.318.7tm_4.exons1.CM022515.1.Siniperca_scherzeri
MENQTYNMDIIFIEGLKVSPQFSVPAFILLLLIYIFIMVSNIGLVVLIFMERSLQQPMYLFFCNMSINDVFGATNIIPRLLSDVFTPVTERYIHYIDCVVQAFASHFHAGTSHVVLMIMAFDRYVAICNPLRYATIMTSRMVVKLSVSAWVAAFISVAILLGLTIHLTRCRRVIINPFCDNASLFKLSCQNLLINHIYGLGSAVVILGSSLGSITLTYLKIAMVCLSSKNKVLNSRALQTCATHLAVYLIMLVASFTPMIIHRYPKWADNGKVASIMFHVVPPALNPIIYGLQCKELRQKIVAVFHKNKGMDVKTFHK
>LOCXPOR68.225.HIT1.OR.2R.331.7tm_4.exons1.CM022515.1.Siniperca_scherzeri
MDFMITVALTSLFCTFRLMENYTYNSFTLQLEGLNVSEDSIYPVFLFLFFSYLFIMVANVGIAVLIFTDKSLHQPMYLLFCNLPFNDILGNSIMVPRLLSDILLPPSERLISYHECVVQAFTTHMFGTTTHTVLMIMAFDRYVAICNPLRYAAIMTNKMVIKLTVSAWGVALVLVGILLGLTIRLNRCRTLITNPYCDNASLFKLSCESVFINNVYGLTFTVVLFTASIGTMVLTYTKITVVCLTSKSKSLNNKALRTCSTHLVVYMIMVFNGMSIITLHRFPQYSDYRKLCTILFHIIPGSLNPIIYGVQSKEIRKFLSKFFKTKKVLPS
>LOCXPOR69.227.HIT1.OR.2R.337.7tm_4.exons1.CM022515.1.Siniperca_scherzeri
MTVCMLFMIFRPPFFWFYFRQAQMENYTFNSLTLQLEGLRVTKTNKYPIFIFLLFTYVFILVANVGIVMLIWTERRLHQPMYLLFCNLSINDVMGNSLLVPRVLADILVPPSERLIHYYECLMQAFITHMFGTNAHTVLMIMAFDRYVAICNPLRYAAIMTDKMVIKLTVSAWGVTFVLVAVLLSLTIRLNRCRTLITNPYCDNPSLFKLSCDNVFINNIYGLTFTVVLLISSIGSIILTYSKIVMACLTSKSKSLNSKAWKTCSTHLCLYLIMLCSGMILITLHRFPEYAEYRKISAIFFNIVPGSLNPVIYGLQSQEIHKCLSNIFHFRKVKPTF
>LOCXPOR69.228.HIT1.OR.2R.336.7tm_4.exons1.CM022515.1.Siniperca_scherzeri
DSLYVIHDFSPSFFWFYFRKAQMENYTFNSLTLQLEGLRVTKTNKYPIFIFLLFTYVFILVANVGIVMLIWTERSLHQPMYLLFCNLSINDVMGNSLLVPRVLADILVPPSERLIHYYECLMQAFTTHMFGTNAHTVLMIMAFDRYVAICNPLRYAAIMTDKMVIKLTVSAWGVAFVLVAVLLSLTIRLNRCRTLITNPYCDNASLFKLSCDNVFINNIYGLTFTVVLLISSIGSIILTYSKITMACLTSKSKSLNSKALKTCSTHLCLYLIMLCSGMILITLHRFPEYAEYRKISAIFFNIVPGSLNPVIYGLQSQEIHKCLSNIFHFRKVKPTF
>LOCXPOR71.229.HIT1.OR.2R.319.7tm_4.exons3.CM022515.1.Siniperca_scherzeri
MENVTMLTPLEQPIVFELEGFYVPSGYGSFLFILALFNFMVTLLGNGVVVSVIVVDKNLHRPMFVMVCNLAVCDLLGATAVLPCLMMHFLTGQKKIAYIPAIAQAFSVHTYGVAVQTILGAMAYDRYIAVCEPLRYHTIMTSARLHSCCALAWFVALLCIAVLFAFHINVPLCGNIIQHVYCSNRAILSLACSPTPTSNIYGLAMSWSVSTGIFLIIAFSYFRILHTSVKQGRANSIVHNKAFQTCASHLVVYVLYEIASVVIIVSQRFPSVSQNIKKFFSILFIIIPPAINPIIYGLLSKELRASIIKHCSIQARHRK
>LOCXPOR72.230.HIT1.OR.2R.320.7tm_4.exons1.CM022515.1.Siniperca_scherzeri
MSYLRTVLNNSVIIHPPGFYIIGFETFSYIRVYIIFLAFVYVVTLVFNILLIYIIARDHGLHTPKFLAVVNLAVIDVILNSCTIPSMIKTFIFKDNFVPFNLCLLQMFVYYSVISLESYALAILAYDRLIAICFPLRQNVFNTLPIMSCIVGLTWVYSLGRVAYSTAIMTRLSFCNSVRVFSYFCDYAPVFRLACNDYTLQWSVASTSSMVNLMAPFTFIVLSYVSILVTMFRMKSVSSRMKALATCIEHLVLVGVFYIPTFSIFLVGLYVRSIDPDQRVLSLSLASCLPPCINPIVYSLKTKEIKTRALALVHRMKTSP
>LOCXPOR73.120.HIT1.OR.2R.338.7tm_4.exons1.CM022515.1.Siniperca_scherzeri
MSYLRTVLNNSVIIHPPGFYIIGFETFPFISAYFIFLAFVYVVTVLFNSLVIYVIVFNRCLHTPKFLAVVNLAVIDVILNSCTIPSMMKIFLVKDNFIPFNLCLVQMFVYYASGTLESYALAILAYDRLIAIYFPLRQNSINTLRSMSCIVGLTWCFSLGIVAFATVIMMRLSFCNSIRVFSYFCDYAPVFRLACNDYSLQLSVASLLTFFLLLGPFIFIFLSYVSILVTVFRMKSLDSRVKALGTCVEHIILVGVFYIPLITIFTIGFYLRLIDPDQCALSLSLASCLPPCINPIVYSLKTKEIKIRALALVRKNQIGTNQHKSKSWRVVKMKGKCR
>LOCXPOR74.121.HIT1.OR.2R.334.7tm_4.exons1.CM022515.1.Siniperca_scherzeri
MGPEEKAATIFNGTFVRPAKFYLSGFSNIPHVKYYYVFLCFVYIMTVIGNGLLLSVIYLVKTLHTPKYMIVFNLALTDMCGSTALIPKLLDTFLFDRTYIVYEACLSYMFFVLFFGSVQSWTLVTMAYDRFIAICFPLRYHSIVTKPAIAMMLLFVWFILLNVIACMVGFINRLSFCSSLVVKSFFCDHGPVFSLACNDMSLNNLMARVAFIIILCIPLVLIALTYVCISIALSRIASGEKRVKALKTCTSHLILVAIFFLPVLSTNIATLASYIHPNARIINSSLTHTLPSLLNPIIYSLKTEEVLNSIRKLCKRNRISNTTLSKKVNSITAI
>LOCXPOR75.123.HIT1.OR.2R.317.7tm_4.exons1.CM022515.1.Siniperca_scherzeri
MELFNSALGKNVTFVRPAYFMISGLSGIPNISYYYVFLFFVYIVSVLGNTAVMAVICLDHNLRTPKYIAVFNLAFVDLFGNSALVPKVLDIFLFNHRYIPYNDCLTFFFFCYTCLSMQSFNLVALSYDRLIAIIFPLHYHVKVTHRFMLSLIASFWVFVIIALLIAVGLLTRLSFCKSVVIHSYFCDHGQIYRLACNDNFPNYVIGILFPVVILWLPLVFILLSYLYIGCMLAKVATVQQGLKAFKTCIGHLSLVVVYFIPLLITFTLMENIHPNARIINLSLTSVFPPMLNPIIYVLQTQEIKESLKKLLKIRKQS
>LOCXPOR76.124.HIT1.OR.2R.314.7tm_4.exons1.CM022515.1.Siniperca_scherzeri
MELFNSALGKNITFVHPAYFMISGLSGIPNISYYYVFLFFVYIVSVLGNTAVMAVICLDHNLRTPKYIAVFNLAFVDLFGNSALVPKVLDIFLFNHRYIPYNDCLTFFFFCYTCLSMQSFNLVALSYDRLIAIIFPLHYHVKVTHRFMLSLIASFWVFVIIALLIAVGLLTRLSFCKSVVIHSYFCDHGQIYRLACNDHFPNYVISCLYPVVIFWLPLVFILSSYLYIGCTLAKVATVQQGLKAFKTCIGHLSLVAIYFIPLLITFTLMENIHPNARIINLSLTSVFPPMLNPIIYVLQTQEIKESLKKLLKIR
>LOCXPOR77.125.HIT1.OR.2R.326.7tm_4.exons1.CM022515.1.Siniperca_scherzeri
MNFFNSALGKNITFVRPAYFIISGLSDIPHIKYYYIFLLFVYIASLLGNTVVMAVICLDHNLRTPKYIAVFNLAFVDLFGNSALVPKLLDIFLFNHRYIPYNDCLAFLFFCYTCLSMQALNLVALAYDRLIAIIFPLHYHVKVTHRFMLSLIASFWVFAITITLIAVGLLTRLSFCKSVVINSYFCDHGQIYRLGCNDYTPSFVIGMLSPLLILWLPLIFILLSYLYIGYALSKVATVQERVKAFKTCTGHLSLVAIYFLPVIITFMLMEKIHPNVRIINLSLTSIFPPMLNPIIYVLQTQEINKSVKKLFKIRVQSKVMIKKVTI
>LOCXPOR78.126.HIT1.OR.2R.327.7tm_4.exons1.CM022515.1.Siniperca_scherzeri
MNFFNSALGKNITFVRPAYFIISGLSDIPHIKYYYIFLLFVYIASLLGNTVVMAVICLDHNLRTPKYIAVFNLAFVDLFGNSALVPKLLDIFLFNHRYIPYNDCLAFLFFCYTCLSMQALNLVALAYDRLIAIIFPLHYHVKVTHRFMLSLIASFWVFAITITLIAVGLLTRLSFCKSVVINSYFCDHGQIYRLGCNDVTPNHVIAGLSSNIILWIPLVFILASYCGIAYALSKNSTAKERVKAFKTCAAHLSLVAIYFLPVLITFTMSANIPPNARIINLSLTSVFPPMLNPIIYVLQTQEIKESMKKILKIRKLSKITVKKVIMK
>LOCXPOR78.127.HIT1.OR.2R.327.7tm_4.exons1.CM022515.1.Siniperca_scherzeri
MNFFNSALGKNITFVRPAYFIISGLSDIPHIKYYYIFLLFVYIASLLGNTVVMAVICLDHNLRTPKYIAVFNLAFVDLFGNSALVPKLLDIFLFNHRYIPYNDCLAFLFFCYTCLSMQALNLVALAYDRLIAIIFPLHYHVKVTHRFMLSLIASFWVFAITITLIAVGLLTRLSFCKSVVINSYFCDHGQIYRLGCNDVTPNHVIAGLSSNIILWIPLVFILASYCGIAYALSKNSTAKERVKAFKTCAAHLSLVAIYFLPVLITFTMSANIPPNARIINLSLTSVFPPMLNPIIYVLQTQEIKESMKKILKIRKLSKITVKKVIMK
>LOCXPOR80.128.HIT1.OR.2R.306.7tm_4.exons1.CM022515.1.Siniperca_scherzeri
MTNFSEVTSFHLSDYYGMENLKPMYFCIFLIIYITIVAENVVLIGVVYHEKTLHEPMYLLLCNLAVNGLYGSTALLPAVLSNILSHSYEISLPFCQTQIYAIHTFAIIEFTILAAMSYDRYVAICYPLLYHEMMSQRVVKLIVFTWLYPMLAFLIVFIFTLQLRFCNRTIEKVYCFNYMLVKLACTDTSIVNIVGLLSVALYTLPQLIMICYSYAHILRICVLSFSKSKLKALRTCTPHLLSIMNYSIGCFFEIVQSRFNINHLSYQTKLFLSLYFLIFPPILNPIIYGLSIQAVRVQLFRLFSRK
>LOCXPOR47.132.HIT1.OR.2R.304.7tm_4.exons1.WNGV01001714.1.Siniperca_scherzeri
NNSLNPLYFQFTLFGDSVPLRYLFFCLCLLIYMTIISANVLIILTVSLEKSLHQPMYMFISFLSLNSLYGSVGFFPRFLMDILSDTHLISRASCFIQMYVIYSYASYELTILGIMAYDRFVAICQPLHYHSKMTFRMVRHLLIFAVLYPAVALSFSLYLTVRLPLCGNKLHRVFCSNLPVVQLSCVDTTLNNIVGQFVMITNIFMPLFFILYTYLRILLVCRRSSSEFRGKALQTCLPHMVTFVTYSFSLVCELSLTRFEADKINPVITVVLSLEYLIFPPINNPLVYGLNLPQIKGVIFRFLK
>LOCXPOR81.133.HIT1.OR.2R.308.7tm_4.exons1.WNGV01002081.1.Siniperca_scherzeri
MSLHNASIKVTEFIIGGFDTTKRPMVVGVVILITYVLAVLANIVNILFIIYDKRLHKPMYLLICNLAVVDILYTSSASPTMIGVLLAGVNTISYVPCLIQMFAINLGAVMEMFALTVMAFDRLIAISYPFQYHSYLTNVRTLVLTYILWIVACGFGAVTPATVLPLSHCYWKLMYAFCDYAAVIRTTCVDPNYYFNLITIISFFLLFFTFTFICLSYICIIFFVKLFSNDEKRKIGSTCLSHLIVVTCYYCPLFIRIVLTRLGVVLTLEEWHGLMIGAILGPSLVNPFVYCLRTKEIKYKIFKIFKQV
>LOCXPOR34.136.HIT1.OR.2R.291.7tm_4.exons1.WNGV01002462.1.Siniperca_scherzeri
VNTYRYLYFLIMFTAYILIICCNSTIVYLVWKHKNLHEPMYIFIAALLLNSVVVSTDMYPKLLIDFLSEKQIISYSACLFQFFIYYSLGGSEFLLLAAMAYDRYVSICKPLQYPTIMRKTTVSIFLVLAWLLPASHIAVPAILSAETKLCNFTLKGIFCNNAIYSLHCVRSSVITIYGVVALLDLAILPVLFIIFTYTKILFISYRSCREFRKKAAETCLPHLLVLISFSCLSAYDIFIARVESNFPETARLVMMLVKIVYHHLLNPLIYGFKMKEISKHLKRLFCTSKII
>LOCXPTAAR1.33.HIT1.TAAR.2R.331.7tm_1.exons1.CM022496.1.Siniperca_scherzeri
MMDGLEGSQLCYPQLLNSSCMGLLRPRSEAVLLYTLLSSVTMLTVALNLLVIISISHFRQLHTPTNLLLLSLAISDLLVGLLVMPVETMRFVETCWLLGDLMCALSYIIGFTLTSASVGNMVLISIDRYVAICYPLQYPNKITRSRVEVSVCLCWACSLLYNGLILKEHLRQPERHSSCHGECLVVINYVSGTVDLVFTFIGPCSVILVLYMRVFIVAVSQARAMQSHITAVAAGRVTVTAKKSEKKAARTLGIVILVFLMSFCPYYYPSLAGQDISNSASSWAIVSWLLYFNSCLNPIIYAFFYPWFRKAIKFIITLRILEQDSSQANIL
>LOCXPTAAR2.84.HIT1.TAAR.2R.318.7tm_1.exons1.CM022505.1.Siniperca_scherzeri
IHPCYESDNTTYIFTSNPSIICVLLYIFLGALSVVTICGNLLVIISIIYFKQLHIPTNYLILSLAVADLLVGVLVFPFSMAFTVTSCLYHEDLFCKIRDSFDVSLCTSSILNLCCISIDRYYAVCQPLTYRTKINVHVTVIMILVSWGISALIGIGIIIAGFSQGTCEEMCSVDVVMANTMGPVFSFYLPAIIMLCIYLKIFLVALRQAKSIQNTTCQSTKSGATVSKMERKATKTLAIVMGVFLLCLTPYFLCVNFQPFAYNPPPVLVIETLNWLTLSNSMLNPLIYAFFYRWFRSAFRMIISGKIFQGDFANSKLF
>LOCXPTAAR3.85.HIT1.TAAR.2R.332.7tm_1.exons1.CM022505.1.Siniperca_scherzeri
MEPEVTVNGTYTVNDIHPCYESDNTPYVFTSNPSIICVLLYIFLGALSVVTICGNLLVIISIIYFKQLHLPTNYLILSLAVADLLVGVLVFPFSMAVTVTSCWYHTTIFCQVRGSFDVTLSTASILNLCCISIDRYYAVCQPLAYKSKINDCVIGIMILVSWGVSALIGIGIIIAGFNQGKCEESCLIDALISTTLAYIFSFYIPAIIMLCIYLKIFLVAQRQANSIQNTTCQSTKSGATVSKMERKATKTLAIVMGVFLLCWSPYFLFIIFQPLTYDVTPIAVIETLNWLALSNSMLNPLIYAFFYRWFRSAFRMIISGKIFQGDFANSKL
>LOCXPTAAR4.86.HIT1.TAAR.2R.323.7tm_1.exons1.CM022505.1.Siniperca_scherzeri
TAVVNDIHPCYEIDNFNYILTNIPSIICVLLYIFLALLSVVTICGNLLVIISIIYFKQLHTPTNYLILSLAVADLLVGIIVFPFSMAFSLSSCLYHENLFCKVRGSFDISLSTCSILNLCCISIDRYYAVCQPLTYRTKINHRVVVVMILVSWGVSVLIGISVIIAGLNNEKCEERCLIDVLIKNTIGPILSFYLPVIIMLCIYLRIFLVAQRQARSIQNTTCQGTKSGATVNKMERKATKTLAIVLGVFVLCWTPFFLCVTFVPFSNNSVPGSVVETLNWLTLSNSMLNPFIYAFFYRWFRSAFRMIISGKIFQGDFANSKL
>LOCXPTAAR5.87.HIT1.TAAR.2R.331.7tm_1.exons1.CM022505.1.Siniperca_scherzeri
IEMEVSVNRTDVITEIHPCYKIDVSYVLTSNPSTICVLFHIFLGSLSAVTVCGNLLVIISIIYFKQLHTPTNCLILSLAVADLLVGVLVFPLTMEFSISSCLYYDDLFCKVRGSFDVSLCTSSILNLCCISVDRYYAVCQPLAYRTKINYHVVFVMILVSWGVSVLIGISLIIAGINQEKCAATCLIDVVMTNILGLIFSFYHPVIVMLCIYLKIFLVAQRQARSIQNTTCQSTKSRATVSKMERKATKTLAIVMGVFLMCWFPFFLCTTVLSFSHVYVPLPLIELLNWLALSNSMLNPFIYAFFYSWFRSAFKMIISGKIIQGDFTNSKL
>LOCXPTAAR6.88.HIT1.TAAR.2R.328.7tm_1.exons1.CM022507.1.Siniperca_scherzeri
MNNTGGPRLCFPDLNSSCRRLLRPHSESALLYTLLAFISLLTVTLNLLVIIAISHFRQLHTPTNTLLLSLAACDLVVGLLVMPIEGLRYIETCWLLGSLMCALTPYISYCLLSASLGNMVLISIDRYLAICDPLLYSSKITRNRVKILIGLLWACSLVYNGCVLMGHLMWQNRFSSCHGECVVIISRIPSTLDLFFSFVGPCAVMVILYMRVFVVVVSQVRVIRLQTAATTVTAAPTAKKSERKAARTLGIVIAVFLMCYCPYYYPTLLGEDTSTSLSYYAILSWIMLTNSCVNPLIYALFYPWFRKAIKLIFTLAILQPHSREVKIL
>LOCXPTAAR7.35.HIT1.TAAR.2R.320.7tm_1.exons2.CM022512.1.Siniperca_scherzeri
ELCFPLLLNTSCRKPKPPHSEAALIYILLFFISLLTATLNLLVIISISHFRQLHSPTNLLLLSLAVSDFLVGLLVIPVEILMTGTCWILGDLVCALYFFLPVILISASVGNMVLISVDRYVAICDPLHYAARITEKVVTVSVCGCWICSVFYSIFLLYDHLKQPGRYNSCYGECMVNIAGDVDLVVTFIIPIAVIVILYMRVFLVAVSQARAMRSHIAAVKLQLLGTLTTNKSELKAARTLGVVVAVFLICYSPYYCLSLTGRNILIGSSTEAFMSFLMYFNSCLNPVIYALFYPWFRKAIRLIVTLQILQPDSCETNML
>LOCXPTAAR12.38.HIT1.TAAR.2R.329.7tm_1.exons3.CM022512.1.Siniperca_scherzeri
MEVDDGAELCFPQLLNTSCRKPTLPWSEVVFLHTLLSSISLLIVALNLLVIISPSLIKQLHTPTNILLLSLAVSDFLVGLLLMPGEILQKTSCWFLGDLVCSLCKYLVFITVSVSVGDMVLISADRYVAICDPLHYPTRITMTRVKLCVCLCWLCSVLYSSLYLKDNLTQPDRYNSCYGECVIVIDYVAGAVDLVVTFIAPITVIIVLYMRVFAVAVSQARAMRSHITAVTLQRSVTPKAKKSELKAARTLGVLVFVFLICFCPYYCVSFAGDNVLSASSIAYVIYLPYFNSCLNPMIYVLFYPWFKKAITQIVTFKILQSGSSEANIL
>LOCXPTAAR9.39.HIT1.TAAR.2R.323.7tm_1.exons3.CM022512.1.Siniperca_scherzeri
EELCFPQLLNTSCRKPTLPWSEVVFLHTLLSSISLLIVALNLLVIISPSLIKQLHTPTNILLLSLAVSDFLVGLLLMPGEVHRRTSCWFLGDLVCSLYKYLACIITFASVGDMVLISADRYVAICEPLHYPTRITMTRVKVCVCLCWLFSVLYSNLYLKDGLTQPDRYISCYGECVIVIDYVAGAVDLVVTFIAPITVIIVLYMRVFAVAVSQARAMRSHITAVTLQRSVTPKAKKSELKAARTLGVLVFVFLICFCPYYCLSFAGDNVLSASSIAYVIYLPYFNSCLNPVIYALFYPWFKKAITQIVTFKILQSGSSEANIL
>LOCXPTAAR10.41.HIT1.TAAR.2R.329.7tm_1.exons3.CM022512.1.Siniperca_scherzeri
MEVDDGAELCFPQLLNTSCRKPTLPWSEVVFLHTLLSSISLLTVALNLLVIISPSLIKQLHTPTNILLLSLAVSDFLVGLLLIPGEVLQKTSCWFLGDLVCSLYMYLVFIITSASVGDMVLISADRYVAICDPLHYPTRITVTRVKVCVCLCWLCSVFYSNLYLKDNLTQPDRYNSCYGECVIVIDYVAGAVDLVVTFIVPITVIIVLYMRVFAVAVSQARAMRSHITAVTLQRSVTPKAKRSELKAARTLGVLVFVFLICFCPYYCVSLAGDSAINASSISYVINLCYFNSCLNPVIYVLFYPWFKKAITQIVTFKILQPGSSEANIL
>LOCXPTAAR12.44.HIT1.TAAR.2R.329.7tm_1.exons3.CM022512.1.Siniperca_scherzeri
MEVDDGAELCFPQLLNTSCRKPTLPWSEVVFLHTLLSSISLLIVALNLLVIISPSLIKQLHTPTNILLLSLAVSDFLVGLLLMPGEILRTTSCWFLGDLVCSLFKYVSFIIPSVSVGDMVLISADRYVAICDPLHYPTRITVIRVKLCVCLCWLFSILYSSLFVKDNLTQPDRYNSCYGECVIVIDYVAGAVDLVVTFIAPITVIIVLYMRVFAVAVSQARAMRSHITAVTLQRSVTPKAKKSELKAARTLGVLVFVFLICFCPYYCVSFAVDNALNASSISDVIYLFYFNSCLNPVIYALFYPWFKKAITQIVTFKILQPGSSEANIL
>LOCXPTAAR12.46.HIT1.TAAR.2R.329.7tm_1.exons3.CM022512.1.Siniperca_scherzeri
MEVDDGAELCFPQLLNTSCRKPTLPWSEVVFLHTLLSSISPLIVALNLLVIISPSLIKQLHTPTNILLLSLAVSDFLVGLVLMPGEILRKTSCWFLGDLVCSLFKYVSLIIPSVSVGDMVLISADRYVAICDPLHYPTRITVTRVKLCVCLCWLFSILYSNLYLKDNLTQPDRYNSCYGECVIVIDYVAGAVDLVVTFIVPITVIIVLYMRVFAVAVSQARAMRSHITVVRLQLSVTPKAKKSELKAARTLGVLVFVFLICFCPYYCVSFAGDSAINASSISYVINLCYFNSCLNPVIYVLFYPWFKKAITQIVTFKILQPGSSEANIL
>LOCXPTAAR13.49.HIT1.TAAR.2R.329.7tm_1.exons3.CM022512.1.Siniperca_scherzeri
MEVDDGAELCFPQLLNTSCRKPTTPWSEAVLLHIVLSSISLLTVALNLLIRKHSNSYEQLHTPTNILLLSLAVSDFLVGLLLMPGEVLRKTACWFLGDLVCSLYNYVSFIITSASVGDMVLISADRYVAICDPLHYPTRITVTRVKLCVCLCWLSSILYSSLFVKDNLTQPDRYNSCYGECVIVIDYIAGAADLIVTFIAPITVIIVLYMRVFAVAVSQARAMRSHITAVALQLSVTPKTKKSELKAARTLGVLIVVFLICFCPYYGVSLAGDSLLNTSSASFVMYLFYSNSCVNPVIYALFYPWFRKSVKLIVTLQILQPGSCETKIL
>LOCXPTAAR13.51.HIT1.TAAR.2R.313.7tm_1.exons3.CM022512.1.Siniperca_scherzeri
NTSCRKPTTPWSEAVLLHIVLSSISLLTVALNLLIRKHSNSYEQLHTPTNILLLSLAVSDFLVGLLLMPGEVLRKTSCWFLGDLVCSLYNNVSCIITSVSVGDMVLISADRYVAICDPLHYPTRITVTRVKVCVCLCWLCSVFYSSLYLKDDLTQPDRYNSCYGECVIVIDYIAGAADLIVTFIAPITVIIVLYMRVFAVAVSQARAMRSHITAVALQLSVTPKAKKSELKAARTLGVLVVVFLICFCPYYGVSLAGDSLISTSASFVMYLFYSNSCVNPVIYALFYPWFRKSVKLIVTLQILQPGSCETKIL
>LOCXPTAAR14.53.HIT1.TAAR.2R.318.7tm_1.exons2.CM022512.1.Siniperca_scherzeri
PQLLNTSCRKPTTPWSEAVLLHIVMSSISLLTVALNLLVIISVSHFRQLHTPTNFLLLSLAVSDFLVGLLLMPGEILRKTSCWFLGDLVCCGYKFMSCIIPIVSVGDMVLISFDRHVAICDPLHYPTRITGRRVKLCVCLCWLCSVFYSSVFLKDDLTQPDRYNSCYGECVIDVDYVAGAVDIVLTFIIPIAAIIVLYMRVFVVAVSQARAMRSHITAVTLQRSVTPKAKKSELKAARTFGVLIVVFLICFCPYHCVSLARDSLISTSSVSFMIYLLYFNSCLNPVIYALFYPWFRKAVKLIVTLQILRPGSCEANIL
>LOCXPTAAR15.56.HIT1.TAAR.2R.325.7tm_1.exons2.CM022512.1.Siniperca_scherzeri
LEGTELCFPQLLNTSCRKPVRPHFEAMLIYVLLSSISLLTAALNLLVIISISHFKQLHTPTNLLLLSLAVSDFFVGLLMFFQIMLIDGCWFLGDFMCALYQYIAYIITSASVGTMVIISVDRYVAICHPLHYSTEITQKRAQVCVSLCWICSVIFQSLILKDILKQPGRYNSCFGECIFFINYIAGIADVIFSFIVPITVIVVLYMRVFVVAVSQARAMRSHIAAVTLQQSVKVTPKKSEMKAARTLGVVVVLFLICLCPYYCVALTGQDNLLNASSAAFVICLFYFNSCLNPVIYALFYPWFRKTIKLIVTLQILQPDSCDASI
>LOCXPTAAR15.58.HIT1.TAAR.2R.325.7tm_1.exons2.CM022512.1.Siniperca_scherzeri
LEEDELCFPQLINSSCRKTMHPYSVSMVTYIILFSISLLTVILNLLVIISISHYKQLHSPTNLLLLSLAVSDFFVGFLMFFHIVLIDGCWFLGDLMCILYYVFYYIITSASIGTMVLISVDRYVAICDPLHYSTKVTQKRVKICNFLCWMGSALFHSVLLKDNLEQPGRYNSCYGECVVVIHYISGLADLFVSFIGPVTVLIVLYMRVLVVAVSQARAMRSHIAAVTLQRSVKVTAKKSEIKAAGTLGVVIVVFLICTCPFFCVALTGQDTFLSVSSAAIVLFLFYLNSFLNPMIYAFFYPWFRKSIKLIVTLKILQADSCETNI
>LOCXPTAAR17.61.HIT1.TAAR.2R.280.7tm_1.exons2.CM022512.1.Siniperca_scherzeri
MMVFSLSRQLHTPTNLLILSLAVLDLLVGLLLMPVEIIYLEACWFLGDSLCTVYYVADYIITSASVANMVLISADRYIAICDPLHYPTKVTKNRAQICVCFSCVCCVFYRILLLSDHLEKPGRSNSCFGECVVVIHYIAGVVDLVFTFIIPITVIIVLYMRVFLVAVSQARAMRSHITALTVQRSGTVTVKKSEMKAARTLGIVVVVFLFCFCPYFYPALSGVDTSVDASSAIFDTWLAHFKSCLNPIIYAFFYPWFRKSIKLILTLQILKPDSRDVKIL
>LOCXPTAAR16.66.HIT1.TAAR.2R.328.7tm_1.exons2.CM022512.1.Siniperca_scherzeri
MEVLEEDKLCFPQLNTSCRKTMLPYWEATLIYSLLSCITLLTVVLNLLHCYFSHFRQLHTTTSLLILSLAVADFLVGFLQMPVEILLFRGCWFLGDFICAVNYFLGFVVVSVSVGNMVLISVDRYVAICDPMFYSTKVTMKRVQLCICLCWIFSALHSSWILRDLLKQPDRYNSCHGECVVVMNYVEGAFDLVATFFGPIIVIIVLYMKVFVVAVSQARAMRSHIAAVTLQHSKTITAKKSEMKAARTLGVVVVVFLLCSCPYYCFTVSAENNLLGASSAAIEIWLLYLNSCLNPVIYAFFYPWFRKSIKLIVTLQILKPSSCEANIL
>LOCXPTAAR17.69.HIT1.TAAR.2R.333.7tm_1.exons3.CM022512.1.Siniperca_scherzeri
WRPWKELNSAFHNYSTPPAGSHCSIMLRPYSFTSCCLAYLCSLWLSTCWSLMSTSSYLKMQLHTPTNLILLSLAVSDFLVGLWLMPLHIPLFGGCWFLGSLICGLYYYTSYILTSASVGNMVLVSVDRYVAICDPLCYPTKVRQRDRVKICVCLCWVCSVFYNGVIQIDFLKRPDRYNSCYGECVVVINFITGAVDVMLTFIGPIAVIIVLYMRVFVVAVSQARAMRSQIAAVSLQGSVSVTAMKSERKAARTLGVVMVLFIICFCPYFYPSLAGQDTSTSVAFSISGVWLLYCNSCLNPVVYAFFYPWFRRSVKLIVTLQILQSDSCDANIL
>LOCXPTAAR17.74.HIT1.TAAR.2R.332.7tm_1.exons3.CM022512.1.Siniperca_scherzeri
WRPWKELNSAFHNYSTPPAGSHCRIMLRPYSFTSCCLAYLCSLWLSTCWSLMSTSSYLKMQLHTPTNLILLSLAVSDFLVGLLLMPVQILLIGGCWFLGSLICGLYYCASYILTSASVGNMVLISVDRYVAICDPLCYPTKVTQKRVKICVCLCWVCSVFYNGVIQIDFLKRPDRFNSCYGECVVVINFITGAADVMLTFIGPIAVIIVLYMRVFVVAVSQARAMRSPIAAVSLQGSVSVTAMKSERKAATTLSVIVVVFLICFCPYFYPSLAGQDTSTSVAFSIFGIWLLYCNSCLNPVVYAFFYPWFRRSIKLIVTLQILQPDSCDANIL
>LOCXPTAAR18.76.HIT1.TAAR.2R.329.7tm_1.exons2.CM022512.1.Siniperca_scherzeri
METVEEVELCFPQFLNASCKKPKHSHFEVILSYIILSSITVLTTSLNLIVIISISHFKQLHTPTNLLLLSLAVSDFFVGLLMFFQIMLIDGCWFLGDLMCILYQYLAYIITSTSVGNMVLISVDRYVAICDPLHYSTKVTQKRIQVCVSLCWICSILFQSLMLKDNLEQPGRYISCSGECVVVSNYIAGLADLALSFIGPVVVIIVLYMRVFVVAVSQARAMRSHIVAVTLQGSVKVVVKKSEIKAARTLGVVIFVFLICLCPYYFAVITDQDALLSASSAAFVICLFYFNSCLNPIIYAFFYPWFRKCLKLIVTLQILQPDSCEANIL
>LOCXPTAAR19.81.HIT1.TAAR.2R.277.7tm_1.exons1.CM022513.1.Siniperca_scherzeri
ALIIISPSRQLHTPTNLILLSLAVSDLLVGLAVMPPAIFFLQSCWFMGKITCALSYLLSFILTSTSVGNMVLIAVDRYVAICDPLHYSSIITQSRVKIGVALCWFGSVIYNFIILKDYLSQIHLSYSCYQECVVIINYISGIVDLLLTFFGPITVIIVLYMRVFVVAVSQARVMRSQISAVNSKTVIVKKSEMRAARTLGIILLVFILCYLPYYCPFIAGQDATGGVNSSVQIWLFYCNSSFNPLIYAFFYPWFRKGVKLIVSLQILQPGSCDAKIM
>LOCXPOra1.6.HIT1.Ora.2R.313.V1R.exons1.CM022497.1.Siniperca_scherzeri
MDLCVTIKGVSFLLQTGMGILGNTVVLLAYGQIIYTEPKLLPVDMILCHLAFANLMLLLTRCVPQTMTVFGLRDLLNDPGCKVVIYAYRIGRALSVCITCMLSVFQAVTIAPAGPRLSRLKLALPSLVLPTFAGLWLLNMAICIAAPFFSMAPRNGTVPAFTLNLGFCHVDFRDSLSYVINGVAVSGRDFAFVALMVGSSGYILLLLHRHSHQVRGIRRSQGSGAETKAAKTVVTLVVLYVFFFGIDNVIWIYMLTVAKVSPVVADMRVFFSSCYAFLSPYFIISSNKKVKAKIVCAAGQDQPSVDNQESSDK
>LOCXPOra2.7.HIT1.Ora.2R.322.V1R.exons1.CM022497.1.Siniperca_scherzeri
MPSEEFVRGMLYLSLTVVGVPGNLAVILAFLLLLYQENRLLPADAIVLHLACVNLLVVVVRCLLETLASFRLASIFGDLGCKAVIFGYRTFRSLSIWLTFVLSAYQCLSIAPPGSRWASVRTLVAHYLWFLFLVLWLINTCMSSAAILFSFGTKNNSSLINHGINVEFCYVYFPSKLSKEANGAAQVGRDVVPMALMTLASLIILVFLYKHSQQVKGLRSSSSGGGGGSGGAEQRAAKAVVALVTLYVVLYGVDNGLWVYTLTVRTTMKSSLISDLRIFFSSLYAALSPMVIIASNRKVNGRLRCVVQEKPVQEKATSLSTM
>LOCXPOra3.8.HIT1.Ora.2R.339.7tm_1.exons2.CM022497.1.Siniperca_scherzeri
MSEVLTVDAILFGLLVFSGILGNILVIHVVFQSAAESPSRRLSPSDTILVHLSLANLLISLFRTMPIFVSDLGLDVTLSPGWCRVFMLLWVWWRAVGCWVTLALSVFHCIILRRHHVAFGPLAQQRERQRVWIVLGLVWGANLAFSLPALVYSTHVQGNVTVELMVISCTIRPLLGCVWEFPSIEQGSAFASTSLALNEVLPLVLMVCCNMATLHALAKHIRAVTSGGESKGTHGELDKHVSTERKAAHVIMSLVSLFVVCWVLQVAAVMYYNHDGGQHAEGLLTVAHFSASLFVGFSPLVVAFGHSKLRRRIMSMMLGWSKVLKCHNKDTEEGGEIPK
>LOCXPOra4.9.HIT1.Ora.2R.323.7tm_1.exons4.CM022497.1.Siniperca_scherzeri
DTKLPGMGLRVSVFPVQIAFYISLVILSILGNATVIGVIGKSLIMDRGGGRNSDIIIINMAVSNLLVSVMRNILLIISDIGLQLYLSKDWCQFFMGVWVWLRAVNVWSTLFLSAFHFQTLRRVTPVIGNLHRPQGASTTLLLSLGLIWLLNFIYAIPAHIFSTNGNKNSTETLMLVSITTRPLLGCVWNFPSSYSGLVYTTSSMVIHEVIPIILMTFTNLGSLYTLYTHSRMRSSVQDALFTKRIPAERRAAKVILAIIILFIGSWGTSIITVNYFNYNRGSSTEFLLVIARFSNSIFIAVSPAILAVGHRRLRSFVKSMLTH
>LOCXPOra5.10.HIT1.Ora.2R.306.7tm_1.exons1.CM022505.1.Siniperca_scherzeri
MVGWSVNLLGLRIFLSCIGLVGNLFLILSIIQTNFSRIKSFEVFLLGLAAANLVDIVIVNIYDIIILQTSSTTTTTGSRLCHSLKFLTVFGEITSILFTVLISIFRYLKLRDTDKRVNLPICLDSVRSAWTVSGVCVMLSTLVSLPIFVINLQDPAENVTRSSSGCPPDFFQCSKNDCPILNRFYKYLFILVCNLLPLIIVTVTGCLIITVLLSQMKTVTPAVSVSGSSQFGRKSKSLRRQRSTIAVLAAMVLFQVDWTLYLIFQLTFSPTDFPFWAEMQFFVSTSYTSISPYVYGIGNNLFSLNN
>LOCXPHaplo13.1aa.226.HIT1.OlfC.1R.713.ANF_receptor.exons8.CM022502.1.Siniperca_scherzeri
MAMLAAKFLMFLSLFGGKPSSAAALDSCVFLGEEDKNSLYEDGDVVIGGLFPLHYSPVSSLPTYKTKPTHNMYKYSRALRWMQTMTFAIKEINQRSDLLPQLKLGFHIRDSCDDIPVSLRTSLLLVNGQPERGSRTKSVNRDKGPESNSSSKLGCAAVKRTVSPVIIGDAASGVTIALLRSLGSFHIPLVSYFASCSCLSNQREFPTFMRTMPSDAFQIRALTRLVSYFGWTWVGVIGVESDYARFAIQLFLQESVQYGVCAAYTHFYPVVLSKQALDELLDVIQMASSKVIINFSGESEMQGILREIRRRNITGLQWIASEAWATAKSLWEKFGDLLTGTLGFAIRRADVIPGLKQHLTSLRPSYIHESGFLAEFWEEMFNCRLNASVNSHSHGVDNYLDRLPCKGTEDLNDVYSPYSDVTQLRVSYNVYKAVYLVAHALQDMSNCIVGQGPFLNGTCADPKHFKPWELIHYMKRANFSALGEKVNFDQNGDPIAYYDLLNWQRRPDGSLHLVKVGFYDASSHAGRSLVINDSVIQWPVGKQAFRSVCSDSCPPGTRIARRKGEPICCFDCVPCAEGEVSNKTDSLECSRCSEVTWPNKARDLCIPKTTEFLSYHELMGIVLCVVSVLGACISLSILAIFFTCKDTALVRANNMELSFLLLVFLAVCFLVGLLFIGEPSDWLCRIRYPAFGISFALCISCLLAKTIVVPNGF
>LOCXPHaplo8.1aa.235.HIT1.OlfC.1R.858.ANF_receptor.exons6.CM022502.1.Siniperca_scherzeri
MTFTKRWPEKGWALLQLLLVASVSQSEEPVCRRRGDPEKPQLSKDGDIMLGGIFSFHSRWKDRQDTYMHKPLPLQCTSLHFREFQFAQAMLFAIEEINNSTDLLPGISLGYKIYDVCGSIARGVRVALALANGNEVVSAPSEAPCTRRAHVQAIMGETSSSPCMAIATVIGPFHIPMISHFATCACLSDKTKYPSFLRTIPSDYYQSRALAQLVKHFGWTWVGAIRTNDDYGNNGMATFTETAQQLGICLEYSVSFFRTDPPEKIQKIIDVIKASTSKVIVAFLSHLDMDMVIHEFSHHNLTGYQWVGSESWIFDSQTAAMDSHHILDGAIGLSIPKAHVSGMREFMMDVKPLNSSSNEMFTEFWETLFNCKFKQSKSSARNQRECTGHEDLTGMQNSFTDMSLMPIFNNVYKGVYAVAHALHNILICNKTCNNNLQLDPFTILQHIRKIQFKTKEGDEVYFNENGDTAAKYEIVNWQPTENGIVEFVKVGLHDASLPADKQLNLQNMSLIWAQNSQQVPLSVCSEKCPPGTRKVLQKGKPVCCYDCLRCAEGEISNTTDSITCVQCHHEFWSNERRDVCVKKEAEFLSYEEIMGALLTAASLFGTCMTAVVAFIFFRYRQTPIVRANNSELSFLLLFSLSLCFLCSLTFIGRPSEWSCMLRHTAFGITFVLCISCVLGKTIVVLIAFRATLPGSNVMKWFGPAQQKLSVLGFTLIQVVICILWLAISPPFPFKNFKGFKDKIILECALGSAVGFWAVLGYIGLLAMLCFILAFLARKLPDNFNEAKFITFSMLIFCAVWITFIPAYVSSPGKFSVAVEIFAILASSFGLLICIFIPKCYIILLKPEKNTKKNIMGKG
>LOCXPDreOlfCa1.126.HIT1.OlfC.1R.823.ANF_receptor.exons6.CM022510.1.Siniperca_scherzeri
LGATAPGDIIIGGIFAIHEDVDKKNSSFAPHLQPCIRFEDRGLVKVLAMINAIEIVNKSPLLADVNITLGYRILDSCSDVSTALRATADFTQQADCHAGSNTSTCGQPVMAVIGASYSETSIAIARQLTLKMIPQISYSSTAVILSDKSRFPAFMRTIPSDEHQTAAMVSLLNAFDWNWVGIVSTDGNYGQSALDQFVSQASENGICVSFKSILPQSVTGQEVFSAIKQTAKTIYKNPKVQVIVSFAKPTHMMYLYQELRNQTLTAGQNMESMRRVWVASDSWSSSTSVKGNLTLEDIGHVVGFTFKSGDLLSFSEYLSRLEAAGHDYTGNNSFMQEFYMQLNASKVSGDTELVSKAVNTLREHTDADTVFSVEMAVSAIAQAVASICRSRDCKTPGTVQPWEVLKALWMQEFKLREKSYRFDSRGDINLGYDVTMWRSGEGNIHVHDVVAEYHPHNNNFTHTNYSTTQQFKELKHIISKCSNSCIPGEFKKTAEGQHTCCYECINCTENYYSNNTGKTLPSIHTLDVTWSPKGSSSCIPKALLFFSWQDGFAVVLLTFSVLGILLVLLVSALFLHQRDTPVVKAAGGPLSQAILFSLVISYISAMLFVGRPNSFQCKARQVLFGISFTVCVSCILVRTLKILLAFQFDPELQEVLRRLYQPYVIVSICVALQAAICICWLVLKSPFDNIIRYPTTLLEDCNEGSYLAFGVMLGYIAVLVFMCFICAFKGRKLPQQYNEAKFITFSMLLYLISWLLFVPVYVTTAGVYLPAVEMVVILISNYGILSCHFFPKCYIILFKKKQNTKSAFRKNLYEYSSKTTDSV
>LOCXPOlfC1.73.HIT1.OlfC.2R.888.ANF_receptor.exons12.CM022502.1.Siniperca_scherzeri
AASMSWFPWLLTLWPSSALSLLLFSAVVRQMGLQVVQAIVCSHWGAQSDKSLSQDGDVIIGGLFSLHYIPSAVEQGFTKLPHYEPCTGLDLESLKYTYAMAFAVEEINRNSTLLPGVKLGYRILDSCFRYPWALQVALSLVGGDAHSCNFTASTSSSAAYEQPGETAGGQPVPLLIGADASTTAIMLSRILGPLSVPVISYLASCPCLSDRPTFPNFFRTIPSDIYQVRAMAQLAIRFHWTWMGAVVVNNDYGQLAIQVFQEEIQGKGLCLEFIETVHRETIVSDARRAALTIQASTARVILIFCWYTDVKELFLELAKRNVTDRQFLASEAWSTSDDLLQDLAISKVASGVLGVAIRSSVMPGFENYLRSLHPIHHPDDEFLREFWQKEFGCSPGATQSHGSLQEASLPACSGTESLEGVQHPFTDTSQLRVAYNVYLAVYAAAHALHSLLSCPDRDSSPRNNSSTCSSLNHVKPIELLQHLNKVKITTPQGEMFYFQGADIPAKYDLVNWQNNPKGPLKLVLIGRVDGFDLQLNESAIQWSTGSNQVPVSVCSKTCPPGTWMANRKGEPVCCFDCIPCAEGEISNKTGSLHCELCPLEFWSNVERTACIPRQLDFLSFNETLGITLSTAAVSGATVTTAVFVVFLCYRQTPMVRANNSELSFLLLLSLKLCFLCSLVFIGRPSDWSCRFQQAAFGISFVLCVSCLLVKTLVVLAVFRTARPGAEALLKWFGPGQQRGSVCLFTCIQVIICAIWLSLSPPVPQHVLGFQGSKVTLECAMDSVVGFSLVLGYIGLLACTCLLLAFLARKLPDNFNEAKLITFSMLIFCAVWVAFVPAYISSPGKYVVAVEIFAILASSYGLLFCIFAPKCFIILLRPEKNTKKRLMAR
>LOCXPOlfC2.120.HIT1.OlfC.2R.887.ANF_receptor.exons12.CM022502.1.Siniperca_scherzeri
MSWLSWLFTVWPSSVPSLFLVGIMVRLLGLRVGLQVVQTVTCSRWGTPFDQGLFQDGDIVIGGLFNLHYNPPAIDNDFTQLPHYKSCTGLENLPLQYIYAMVFALEEINHSTTLLPGVKLGYHIRDSCALHPWAMQAALSLVGGESTSCNLAVPPDYSTGYGEEIGERRGDQPIPLIIGGASSIEAQILSRILGPISVPLMSYTSSCPCLSDRRQFPNFFRTIPSDIYQARAIAQLTIRFNWTWIGAVVANNDYGHVAIKVFQEETQGAGVCLAFVETLQRQNIVSDARRAALTIQASTARVIVIFTWYTDVRELFLQLDKINVTDRQFLASEAWSTSGDLLQNLATFKVASGVLGVAIRSSTIPGFENYLRSLNPSHRPDDEFLREFWEKEFGCSPGSTLLSSNASSPPISGTESLEGVHNLFTDISQLRVTYNVYLAVYAAAHALHSILSCPDRDSPTGNNSSTCSFPKLIKPIELLQHLNNVNFTTPQGEKFYFQRGDIPAKYDLVNWQNTPMGPLKLVLIGRVDGFDLHLNESAIQWSTGSNQVPISVCSKSCPPGTRKANRKGEPLCCFDCIPCADGEISNTIGSLHCEHCPLEFWSNAKQTACIPRQLDFLSFNETLGITLTTVAASGVALTTAVFAVFLYHSHTPIVRANNSELSFLLLLSLKLCFLCSLVFIGRPSVWSCRFQQAAFGISFVLCVSCLQVKTLVVLAAFRSARPGAETLMKWFGPGQQRGSVCLFTCIQVIICILWLLLSPPVPQADLDIPGLKVTLKCAMVSVVGFSLVLGYIGLLACASLLLAFLARKLPDNFNEAKLITFSMLIFCAVWVAFVPAYVSSPGKYAVAVEIFAILASSYGLLFCIFAPKCFIILLRPEINTKKHLMAR
>LOCXPOlfC3.130.HIT1.OlfC.2R.869.ANF_receptor.exons9.CM022502.1.Siniperca_scherzeri
LMYFMLLYSYVSSAVSPPLYSSSCRLQGQFHLNGMHKAGDVVLGGLFEIHFFSVFPDLSFTSEPQQPTCHGFDTPGFRNAMTMAFAIDEINRNSNLLPNLTLGYSLYDNCVKLGIGFRAALSLVSGQEEQFILEETCVGTPPVLGIVGDSSSTHSIAISSVLGLYRVPMVSYFATCSCLSDRQKFPSFFRTIPSDAFQVRAMIQILKHFGWTWAGLLVSDDDYGLHAARSFQSDLAQSGGGCLAYLEVLPWGNDPAQLRRIVDVMKKSTAHVVIVFAHESHMINLMEEVVRQNVTGLQWMASEAAIAGIVFHTPHLMPYLGGTLGIAIRRGEIAGLREFLSRIRPELHHNNSYGNSMVKQFWEYTFQCRFAPLPTGWVEAGGALCTGQEDLENVETEFLDISNLRPEYNVYKAVYALAYALDEMLQCEPGRGPFSGHSCGTLQRLEPWQLMYYMEKVNFTTPFGDQVSFDENGDALPIYDIMNWLRLPDGRTKLQNVGEVKRSAFKGEELTIDEHKIFWNFESKKPPRSVCSESCPPGTRMARKKGEPVCCFDCIPCSEGKISNKTDSIECTSCPEDFWSSPQRDHCVPKKTEFLSYHEPLGICLTTTSLLGTFICAVVLGIFIYHHSTPIVRANNSELSFLLLVSLKLCFLCSLLFIGRPRLWTCQLRHAAFGISFVLCVSCILVKTMVVLAVFKASKPGGGASLKWFGAVQQRGTVIVLTSLQASICTAWLVSSSPSPHKNTQYHNDKIVYECVVGSTVGFAVLLGYIGLLAILSFLIAFIARNLPDSFNEAKLITFSMLIFCAVWVAFVPAYISSPGKYADAVEVFAILASSFGLLVSLFGPKCYIILLRPERNTKKAIMGRDIES
>LOCXPOlfC4.147.HIT1.OlfC.2R.876.ANF_receptor.exons9.CM022502.1.Siniperca_scherzeri
MWAFLDINLLLRMYFMLLYSYFYSAVSSPLYSSSCRLQGQFHLNGMHKAGDVVLGGLFGIHFFSVFPDLSFTSEPQQPTCHGFDVLGFRQAQTMAFAIDEINRNSNLLPNLTLGYSLYDICVKLGIGFRAALSLVSGQEEQFILDETCVGTPPVLGIVGDSSSTRSIAISSVLGLYRVPMVSYFATCSCLSDRQKFPSFFRTIPSDAFQVRAMIQILKHFGWTWAGLLVSDDDYGLHAARSFQSDLAQSGGGCLAYLEVLPWGNDPAQLRRIVDVMKKSTARVVIVFAHESHMINLMEEVVRQNVTGLQWMASEAAIAGIVFHTPHLMPYLSGTLGIGIRRGEIAGLREFLSRIRPDLHHNNVYGNSMVKQFWEYTFQCRFAPLPAGWVEAGGALCTGQEDLENVETEFLDISNLRPEYNVYKAVYALAYALDDMLQCEPGRGPFSGHSCGSLQRLEPWQLVYYLEKVNFTTPFGDQVSFDENGDALPTYDIMNWLRLPDGRSKLQNVGEVKRSAFKGEELTIDEHKIFWNFESKKPPRSVCSESCPPGTRMARKKGEPVCCFDCIPCSEGKISNKTDSIECTSCPEDFWSSPQRDHCVPKKTEFLSYHEPLGICLTAISLLGTFICAVVLGIFIYHHSTPIVRANNSELSFLLLVSLKLCFLCSLLFIGRPRLWTCQLRHAAFGISFVLCVSCILVKTMVVLAVFKASKPGGGASLKWFGAVQQRGTVIVLTSIQASICTAWLVSSSPSPHKNTQYHSDKIVYECVVGSTVGFAVLLGYIGLLAILSFLIAFIARNLPDSFNEAKLITFSMLIFCAVWVAFVPAYISSPGKYADAVEVFAILASSFGLLVSLFGPKCYIILLRPEKNTKKAIMGR
>LOCXPOlfC5.180.HIT1.OlfC.2R.869.ANF_receptor.exons9.CM022502.1.Siniperca_scherzeri
LMYFMLLYSYVSSTVSSPLYSSSCRLQGQFHLNGMHKAGDVVLGGLFGIHFFSVFPDLSFTSEPQQPTCHGFDVLGFRQAQTMAFAIDEINRNSNLLPNLTLGYSLYDNCIKLGIGFRAALSLVSGQEEQFILDETCVGTPPVLGIVGDSISTSSIAISSVLGLYRVPMVSYFATCSCLSDRQKFPSFFRTIPSDAFQVRAMIQILKHFGWTWAGLLVSDDDYGLHAARSFQSDFVQSGGGCLAYLEVLSWGNDPAELRRIVDVMKKSTARVVIVFAHESYMINLMEEVVRQNVTGLQWMASEAAIAGTVLQTPHLMPYLGGTLGIAIRRGEIAGLREFLSRIRPDLHHNNSYGNSMVKQFWEYTFQCRFAPLPTGWVEAGGALCTGQEDLENVETEFLDISNLRPEYNVYKAVYALAYALDEMLQCEPGRGPFSGHSCGSLQRLEPWQLMYYMEKVNFTTPFGDQVSFDENGDALPIYDIMNWLRLPDGRTKLQNVGEVKRSAFKGEELTIDEHKIFWNFESKKPPRSVCSESCPPGTRMARKKGEPVCCFDCILCSEGKINNKTDSIECTSCPEDFWSSPQRDHCVPKKTEFLSYHEPLGICLTATSLLGTFICAVVLGIFIYHHSTPIVRANNSELSFQLLLSLKLCFLCSLLFIGRPRLWTCQLRHAAFGISFVLCVSCILVKTMVVLAVFKASKPGGGASLKWFGALQQRGTVIVLTSIQAAICTAWLVSSSPSPHKNTQYNNDKIVYECVVGSTVGFAVLLGYIGLLAILSFLIAFIARNLPDSFNEAKLITFSMLIFCAVWVAFVPAYISSPGKYADAVEVFAILASSFGLLVSLFGPKCYIILLRPERNTKKAIMGRGIQS
>LOCXPOlfC6.188.HIT1.OlfC.2R.740.ANF_receptor.exons9.CM022502.1.Siniperca_scherzeri
MCFMLLYPYFFSAVSSPLYSSSCRLQGQFHLNGMHKAGDVVLGGIFQIHFFSVFPDLSFTSEPQQPTCNGFDVLGFRQAQTMAFAIDEINRNSNLLPNVTLGYSLYDNCLELGIGFRAALSLVSGQEEQFILDETCVGTPPVLGIVGDSSSTRSIAISSVLGLYRVPMVSYFATCSCLSDRQMFPSFFRTIPSDAFQVRAMIQILNRFGWTWAGLLVSDDDYGLHAAKSFQSDFVQSGGGCLAYFEVLPWGKDPAELRRIVDVMKKSTARIVIVFAHESHMINLIEEVVRQNVTGLQWMASEAWIAATVLHTPHLMPYLGGTMGIAIRRGEIAGLREFLSRIRPDLHHNNSYGNSMINQFWEYTFQCRFAPLPAGWVEAGGALCTGQEDLENVETEFLDISNLRPEYNVYKAVYALAYALDEMLQCEPGRGPFSGHSCGSLQRLEPWQLMYYMEKVNFTTPFGDQVSFDENGDALPIYDIMNWLRLPDGRTKLQNVGEVKRSAFKGEELTINEDKIFWNFESKKPPRSVCSESCPPGTRMARKKGEPVCCFDCIPCSEGKINNKTDSIECTSCPEDFWSSPQRDHCVPKKTEFLSYHEPLGICLTAISLLGTFICAVVLGIFIYHHKTPIVRANNSELSFLLLVSLKLCFLCSLLFIGRPKTLDMPAETCSIWDQLCALCLMHPGENHGGSGCIQGLQARRWSQSEVVWCCAAERDSYCSYFYSGSNLHCLACLFLTISS
>LOCXPOlfC6.193.HIT1.OlfC.2R.868.ANF_receptor.exons9.CM022502.1.Siniperca_scherzeri
MYFMLLYSYVSSAVSPPLYSSSCRLQGQFHLNGMHKAGDVVLGGLFEIHFFSVFPDLSFTSEPQQPTCHGFDVLGFRQAQTMAFAIDEINRNSNLLPNVTLGYSLYDNCVKLGIGFRAALSLVSGQEEQFILDETCVGTPPVLGIVGDSSSTRSIAISSVLGLYRVPMVSYFATCSCLSDRQKFPSFFRTIPSDAFQVRAMIQILNRFGWTWAGLLVSDDDYGLHAARSFQSDFVQSGGGCLAYFEVLPWGNDPAELRRIVDVMKKSTARVVIVFAHESHMINLIEEVVRQNVTGLQWMASEAWIAATVLHTPHLMPYLGGTMGIAIRRGEIAGLREFLSRIRPDLHHNNSYGKSMINQFWEYTFQCRFAPLPAGWVEAGGALCTGQEDLENVETEFLDISNLRPEYNVYKAVYALAYALDDILQCEPGRGPFSGHSCGSLQRLEPWQLMYYMEKVNFTTPFGDQVSFDENGDALPIYDIMNWLRLPDGRTKLQNVGEVKRSAFKGEELTIDEHKIFWNFESKKPPRSVCSESCPPGTRMARKKGEPVCCFDCIPCSEGKISNKTDSMECTSCPEDFWSSPQRDHCVPKKTEFLSYHEPLGICLTATSLLGTFICAFVLGIFIYHRRTPIVRANNSELSFQLLFSLKLCFLCSLLFIGRPRLWTCQLRHAAFGISFVLCVSCILVKTMVVLAVFKASKPGGGASLKWFGAVQQRGTVIVLTSIQAAICTAWLVSSSPSPHKNTQYHSDKIVYECVVGSTVGFAVLLGYIGLLAILSFLIAFIARNLPDSFNEAKRITFSMLIFCAVWVAFVPAYISSPGKYADAVEVFAILASSFGLLVSLFGPKCYIILLRPEKNTKKAIMGRGIES
>LOCXPOlfC7.78.HIT1.OlfC.2R.876.ANF_receptor.exons9.CM022502.1.Siniperca_scherzeri
MGAFLDTYFLLCVYLILFLFSCSLCFASSSLQSSCKLRRKFHLNEMHKPGDVVLGGLFEVHFTSVFPERTFTSEPQQPTCKGFDTLGFRHAMTMAFAIDEVNKNSNLLPNVTLGYSLYDNCGALVIGFSGALSLASGREEQFLLQENCLGTPPVLGIVGDSYSTFSIATSNVLSLYKMPIVSYFSTCSCLSDRQRFPSFFRTIPSDAFQVRAMIQILKHFGWTWVGLLVSDDDYGLHVAQSFQSDLVQSGGGCLAYLKVLPWDSDPSEFRRIVHLIKTSTARVVMVFAHEFHMIHLMEEVVRQNVTGRQWIASEAWTAAAVLQTPRLMPYLSGTLGIAIRRGEIPGLREFLLRIRPDQKDNFAYNMVKQFWEYTFQCRFAPPPTGWVEAGGALCTGQEDLENVETEFLDLSNLRPEYNIYKAVYALAYALDDMLQCKPGRGPFSGHSCATLQRLEPWQLVHYLQKVNFTTPFGDQVSFDENGDALPIYDIMNWLWLPDGRTKLQNVGEVKRSAFKGEELTIDEDKIFWNFELNKTPQSVCSESCPPGTRMARKKGEPVCCFDCIPCSEGKISNKTDSMECTSCPDDFWSSPQLDHCVPKKTEFLSYHEPLGICLTATSLLGTFICAVVLGIFTYHRNSPMVRANNSELSFLLLMSLKLCFLCSLLFIGRPRLWTCQLRHAAFGISFVLCVSCILVKTMVVLAVFKASKPGGGASLKWFGAVQQRGTVMVLISIQAAICTVWLVSSSPVPHKNTQYHNDKIVYECVVGSAVGFAVLLGYIGLLAILSFLLAFLARNLPDNFNEAKLITFSMLIFCAVWVAFIPAYVNSPGKYADAVEVFAILASSFGLLVALFGPKCYIILLRPERNTKKAIMGRGT
>LOCXPOlfC8.82.HIT1.OlfC.2R.877.ANF_receptor.exons9.CM022502.1.Siniperca_scherzeri
MGAFLDTYFLLCVYLILFFFSSSSLYSASSSLQSSCKLRRKFLLNEMHKSGNVVLGGMFEVHFTSVFPERTFTSEPQQPTCKGFDTLGFRHAMTMAFAIDEINKNSNLLPNVTLGYSLYDNCGALVIGFSGALSLASGREEQFLLQESCLGTPPVLGIVGDSPSTFSIATSNVLGLYKMPIVSYFSTCSCLSDRQRFPSFFRTIPSDAFQVRAMIQILKHFGWTWVGLLVSDDDYGLHVAQSFQSDLVQSGGGCLAYLKVLPWDSDPSELRRIVHLIKTSTARVVMVFAHEFHMIHLMEEVVRQNVTGRQWIASEAWTAAAVLQTPRLMPYLSGTLGIAIRRGEIPGLREFLLRIRPDQKDNFAYNMVKQFWEYTFQCRFAPPPTGWVEAGGALCTGQEDLENVETEFLDLSNLRPEYNIYKAVYALAYALDDMLQCKPGRGPFSGHSCATLQRLEPWQLVHYLQMVNFTTPFGDQVSFDENGDALPIYDIINWLWLPDGRTKVQNVGEVKRSAFKGEELTIDEDKIFWNFELNKTPQSVCSESCPPGTRMARKKGEPVCCFDCVPCSEGKISNKTDSMECTSCPEDFWSSPQRDHCVPKKTEFLSYHEPLGICLTATSLLGTFICAVVLGIFTYHRNSPMVRANNSELSFLLLMSLKLCFLCSLLFIGRPRLWTCQLRHAAFGISFVLCVSCILVKTMVVLAVFKASKPGGGASLKWFGAVQQRGTVLGLTSIQAAICTAWLVSASPEPHKNIQYHSDKIVYECVVGSTVGFAVLLGYIGLLAILSFLLAFLARNLPDNFNEAKLITFSMLIFCAVWVAFVPAYVNSPGKYADAVEVFAILASSFGLLVSLFGPKCYIILLRPERNTKKAIMGRGT
>LOCXPOlfC9.86.HIT1.OlfC.2R.875.ANF_receptor.exons9.CM022502.1.Siniperca_scherzeri
VKYLLLCVFLILLSSSFFFSESSFLSPSCKLRRRFNLNGMHKAGDVILGGLFEVHYSSVLPELTFTSEPHQPKCQGFDTLGFRHAMTMAFVIDKINENSTLLPNVTLGYSLYDNCATLGIGFSAALSLASGQEEQFLLQENCLGTPPVMGIVGDPFSTFSIATSNVLGLFKLPIVSYFATCSCLSDRQRFPSFFRTIPSDAFQVRAMIQILKHFGWTWAGLLVSNDDYGLHVARSFQSDLAQSGGGCLAYSEVLPWGNDPNEYRRIVDVMTKSTARVVIVFAHQMHMIQLMEEVVKHNVTGLQWIASEAWTLVDGLHTPAFMPYLGGTLGIAIRRGKIPGLRDFLLRINPDQHHNNSYENSMEKQFWEYTFQCRFAPLPAGWVEAGGALCTGQEDLENVETEFLDVSELRPEYNIYKAVYALAYALDDMLQCKPGRGPFSGHSCATLQTLEPWQLMYYLEKVNFTTPFGDQVSFDENGDALPIYDIMNWLWLPDGRTKVQSVGVVKKSASNCEELTLDEDKIFWNFDSKQVISPPRSVCSESCPPGTRMARKRGQPVCCFDCIPCSEGKISNDTDSTECISCPEDFWSNPQRDHCVPKKTEFLSYHEPLGICLTTASLMGTVICAVVLGIFTYHRRTPMVRANNSELSFLLLVSLKLCFLCSLLFIGRPRLWTCQLRHAAFGISFVLCVSCILVKTMVVLAVFKASKPGGGTSLKWFGAVQQRGTVMVLTSIQAAICTAWLVSSSPAPHKNTQYHNDKIVYECVVGSTVGFAVLLGYIGLLAILSFLLAFLARNLPDSFNEAKLITFSMLIFCAVWVAFVPAYVNSPGKYADAVEVFAILASSFGLLVALFGPKCYIILLRPERNTKKAIMGRGT
>LOCXPOlfC10.90.HIT1.OlfC.2R.860.ANF_receptor.exons9.CM022502.1.Siniperca_scherzeri
ILFSSSLFSSCKLRRQFYLNGMHKPGDVILGGLFEVHYTSVFPELTFTSEPNQLSCQGFDPPGFRHAMTMAFAIDEINKNSNLLPNVTLGYSLYDNCATLVIGFSAALSLVSGQEEMFLLQEKCLGTPPVLGIVGDSFSTFSIATSDVIGLFKLPIVSYFATCSCLSDRQRFPSFFRTIPSDAFQVRAMIQILKRFGWTWAGLLVSNDDYGLHVARSFQSDLAQSGGGCLAYSEILPWGDNPAELKRIVEVMKKSTARVVIVFAHQIHMIQLMGEVVKQNVTGLQWMASEAWTAAAVLQTPHLMPYLGGTLGIAIRRGEIPGLRDFLLRIRLDLHDNNDDGNSMVKQFWESTFQCRFAPPPAGWMEAGGALCSGDEDLENVETEFLDVSNLRPEYNIYKAVYALAYALDDMLQCKPGRGPFSEHSCGSLQTLEPWQLMHYLEKVNFTTPFGDQVSFDENGDALPIYDIMNWLWLPDGRTKVQSVGVVKMSAFKGEELTLDEDKIFWNFDSKQVTFPPQSVCSESCPPGTRMAGKKGRPVCCFDCVPCSEGKFSNETDSMECTSCPEDFWSSHQRDHCIPKKTEFLSYHEPLGICLTAASLLGTFFCAVVLGIFTYHRSTPMVRANNSELSFLLLVSLKLCFLCSLLFIGRPRHWTCQLRHAAFGISFVLCVSCILVKTMVVLAVFKASKPGGGASLKWFGAVQQRGTVLGLTSIQAAICTAWIVFSSPAPHKNTQYYNDKIVYECLVGSTIGFAVLLGYIGLLAILSFLLAFLARNLPDNFNEAKLITFSMLIFCAVWVAFIPAYVNSPGKYADAVEVFAILASSFGLLVALFGPKCYIILLRPERNTKKAIMGRGNTKT
>LOCXPOlfC11.95.HIT1.OlfC.2R.779.ANF_receptor.exons9.CM022502.1.Siniperca_scherzeri
MGAFFHIYFCVYLVLLLFSFSFFFSISSSLSSSCKLRRKFNLNGLHKAGDLILGGLVEVHYTSIFPEWTFTSEPLQPTCKGFDTQGFRHAMAMVFAVDEINKNSNLLPNVTLGYSLYDNCGALVIGFRAALVLASGQEEQFLLQENCLGTPPVMGIVGDSYSTFSIATSNVLGLFRLPMVSHFATCSCLSDRQRFPSFFRTIPSDAFQVRAMIQLIKHFGWTWVGLLVSDDDYGLNVARSFQSDLAQSGGGCLAYLEVLPWDSDPAELRRIVDVMKKSTARVVMVFAHEIHIYQLMEEVVRQNVTGLQWMASEAWTSVDVLQTPNFMPYLGGTLGIAIRRGEIAGFKDFLLRIHPNQHHNNYGNSIVNQFWEDIFQCKFPPPPAGWMEAGRTLCTGQEDLHNVESEFFDDSNLRPEYNVYKAVYALAYALDDLLRCVPGRGPFSGHSCASLQRLEPWQLVYYLETVNFTTPFGDQVSFDTNGDVLPIYDIMNWLWLPDGTTKIQNVGEVKESAKGEELRLHEDRIFWNFESKQPPRSVCSESCTPGTRMARKKGQPVCCFDCIPCSEGKISNETDSMECTSCPEDFWSNVQRDHCVPKKTEFLSYHEPLGICLTAASLLGTFICAVVLGIFTYHRSTPMVRANNSELSFLLLVSLKLCFLCSLLFIGRPRLWTCQLRHAAFGISFVLCVSCILVKTMVVLAVFKASKPGGGASLKWFGAGQQRGTVIVLTSIQAAICTAWLVSSSPAPHKNTQYYNDKIVYECVVGSTVGFAVLLGYIG
>LOCXPOlfC12.99.HIT1.OlfC.2R.878.ANF_receptor.exons8.CM022502.1.Siniperca_scherzeri
MEISAVFIGLILSLSWCELNSVLNGSGDGLKQRAGLTEDRTGAGISTKASSVQCKLLGTARLPAFSMDGDYVIGGVFSIHYYMHTVKHNYTTMPEPLKCTGSIDSRELRFSRAMVFAIEEINNSVDLLPGIKLGYQIHDSCASVPVAVHVAFQLSNGLDPVFYTDDNCSQSGMVMAIVGESGSTPSISMSRVIGSFNIPQVSHFATCACLSDKQQYPSFFRTIPSDQFQADALVKLVKHFGWTWIGAVRSDSDYGNNGMASFLDAAQKEGICVEYSESFYRTHPRSRIQRVADIIRRSTAMVVVAFAASGDLRILLEELSLKPSPPRQWIGSESWVTDPDMLRFSFCVGAIGFGIQKSVIPGLRDFLLDLSPTKVAASPVLTEFWEDAFNCRLEKSTAIDESLCDGTEDIQTLQSPYTDTSQLRITNMVYKAVYAIAHAIHNAVCEETNSTTQCDKFTRIESKQVLTWLKKVNFSQNGYDVSFDVNGDPVATYELVNWQKSESGSIELVTVGRYDASLLMGQEFRINRNLTWVDGGTQVPVSVCADSCRPGTRKVLQKGKPICCYDCIPCPEGEISNATDSPDCFPCPKEFWPNAEKDTCFPKPVEFLSFDEVLGIILSAFSVGGACLTIVTAAVFFRHRTSPIVRANNSELSFLLLFSLTLCFLCSLTFIGAPSEWSCMLRHTAFGITFVLCISCVLGKTIVVLMAFKATLPGSSVMKWFGPPQQRITVVSFTFIQVLICTIWLVVSRPFPMKNLTIYKERIILECALGSAIGFWAVLGYIGLLAVFCFVLAVLARKLPDNFNEAKLITFSMLIFCAVWITFIPAYVSSPGKFTVAVEIFAILASSFGIILCIFAPKCFIILFKPEKNTKKHLMNKN
>LOCXPOlfC13.107.HIT1.OlfC.2R.878.ANF_receptor.exons8.CM022502.1.Siniperca_scherzeri
MEISAVFIGLILSLSWCELNSVLNGSGDGLKQRAGLTEDRTGAGISTKASSVQCKLLGTARLPAFSMDGDYVIGGVFSIHHYMHTINHNYTTMPEPLKCTGSIDSRELRFSRAMVFAIEEINNSVDLLPGIKLGYQIHDSCASVPVAVHVAFQLSNGLDPVFYTDDNCSQSGMVMAIVGESGSTPSISMSRVIGSFNIPQVSHFATCACLSDKQQYPSFFRTIPSDQFQADALVKLVKHFGWTWIGAVRSDSDYGNNGMASFLDAAQKEGICVEYSESFYRTHPRSRIQRVADIIRRSTAMVVVAFAASGDLRILLEELSLKPSPPRQWIGSESWVTDPDMLRFSFCVGAIGFGIQKSVIPGLRDFLLDLSPTKVAASPVLTEFWEDAFNCRLEKIVAIDESMCDGTEDIQTLQSPYTDTSQLRISNMVYKAVYAIAHAIHNAVCEETNSTTQCDKFTRIESKQVLTWLKKVNFSQNGYDVSFDANGDPVATYELVNWQKSESGSIEFVTVGRYDASLLMGQEFRINRNLTWVDGGTQVPVSVCADSCRPGTRKVLQKGKPICCYDCIPCPEGEISNATDSPDCFPCPKEFWPNAEKDTCFPKPVEFLSFDEVLGIILSAFSVGGACLTIVTAAVFFRHRTSPIVRANNSELSFLLLFSLTLCFLCSLTFIGAPSEWSCMLRHTAFGITFVLCISCVLGKTIVVLMAFKATLPGSSVMKWFGPPQQRITVVSFTFIQVLICTIWLVVSPPFPMKNLTIYKERIILECALGSAIGFWAVLGYIGLLAVFCFVLAVLARKLPDNFNEAKLITFSMLIFCAVWITFIPAYVSSPGKFTVAVEIFAILASSFGIILCIFAPKCFIILFKPEKNTKKHLMNKN
>LOCXPOlfC14.116.HIT1.OlfC.2R.864.ANF_receptor.exons12.CM022502.1.Siniperca_scherzeri
LTERQSGLGIEGVSGVASSLPQCVKLADSEPLALQSGGDVVIGGFFPLHYVAPKLQHSYHSKPQLTPCSSFDHRTFRWMMTMVFAVEEINRNSSLLPGVKLGYRIMDSCDHVHTGLQALFALVIHSKAMDSTQYETLPSCLADSPVPAVIGLASSSPTRAVAQTLGPFNIPLVSYFATCTCLTDKHMYPSFLRTVPSDLFQVRGLVQLVTFLGWLWVGTIGTTDDYSHYGVQAFSNQFRQQGGCLAFHVTIPESPTAAEIQEMADRLQSSTAHVVVVFASEVQLLDLFLELTQRNVTGIQWVASESWVAARLLTSPHFHPLLEGTLGFSFPGVRIPGLKEFLLNVCPSPKPGMEFVNMFWEELFGCRLEFRGEKGADDRPVCTGSEDLRYTDSSYTDVSQVRISYNVYKAVYAIAHALHTLLNCDSAGQNKGMCEKHKSFTSGQLLHHLKMVNFTNQFEEKVYFDSNGEPVPLYDILNWQKNSKGEIRFLKVGSYDGSAPLRQQLQMEQSTIIWTKAQSQVPVSECSAQCSPGSRQARRPGEPPCCFDCLPCAEGEISNQTGSTECTKCPEYYWSDKDKVKCVSGVEEFLSFYDTMGIILVALTLLGVVLTTIITTVFHRFRSTPIVKANNSEISFLLLLSLKLCFLCSLVFIGQPSEWTCRLRQAAFGISFVLCLSCLLVKTIVVLLAFRANVPGTRGLKLFGPSQQRTLILCTTAPQVCLCAGWLLGAPPFPFRNPAYQASTGKIVVECKEPWPSGFYLVLGYIGLLAFLCLLLAFLGRKLPDTFNEAKLITFSMLIFWAVWISFIPAYVSSPGKFTVAVEVFAILASSFGLLLFIFVPKCYIIILRPERNIKKGMTGKYLR
>LOCXPOlfC15.122.HIT1.OlfC.2R.869.ANF_receptor.exons8.CM022502.1.Siniperca_scherzeri
MAQLVLFLLLCTVCVLTIAYNPISSFSSPPQTAVKVCTLQNSFQPGFVTKGDYVIGGIFPLHYNQEMPDLNCTYRPPPVKCNGFDPRAFRWAQTMRLAVEEINQSTELLPNYTLGYKIFDSCAYPLTGQRAALAVLNGLSEDDSPMCSSASPLLAVIGESGSAQSIVVSRILQPFRIPMISYFSSCACFTDRRQYPTFFRVIPNDDYQVKAIAQLLVRFSWTWVGLLRGDHEYGRFAVQGLLRELQGTKVCVAYQEMIPLLYDRQRALEIMQVMHSSSAKVVVVFSAEGEMTPFLRDYMMQNITGIQWVASEAWVTASVFTGSEYYPYMGGTIGFGIRKGHISRLSEYLQTVNPQMYPNSLLVKELWEALYGCSPSLSSGLQLPPCSGQESLLEQHSAYMNTSSPRVAYNVYKAVYAIAHSLHNLLLCQPGNGPFQNNSCAQSNNIHPWQLQYYLQEVTFNIAGEEVNFDLKGDSIPYYDVINWQRGTGGNIEFVNVGLFDGTKPAGEELVIQEDSIMWAGHQSEASCSHLSVCSASCLPGSRKAVRRGEPICCFDCVPCDSGKISNETNSIECTFCPEDFWSDKDRTACIPKKVEFLAYDSLGIALTVISVVGACLTITVFAVFFYHRNTAIVRLNNSELSFFILFALTLCFLCTLVFIGEPTSWSCMLRHTAFSITFSLCISCILGKTLVVLAAFTATRPGDNIMKWLGPKQQRVIIFSCTLVQVVICASWLIDAPPFPSRNTQYERSKIILECSVGSSFAFWCVLGYIGLQACLCFVLAFLARKLPGNFNEAKFITFSILIFCAVWLAFIPAYISSPGNYADAVESFAILASSFGLLFCLFAPKCYIILLKPEKNTKQHLMGKENK
>LOCXPOlfC16.129.HIT1.OlfC.2R.854.ANF_receptor.exons6.CM022502.1.Siniperca_scherzeri
LQGAFILSLFVSYLNTISGCELLGRFDMPSLFKQGDIMIGGIFPVFNKDISSTSTFESKPPGVKCAGFDLRAFRWTQVMIFAIEEINKNPALLPNISLGYRILNSCASPTNTLRAALTLASGPEKIELTSPCPPAISALIAESGSSQSLAVAGALGPFQVPIVSYFSTCACLSDRAKYPTFFRTIPSDYFQAKALAALVKRFGWQWIGAIQSDNDYGRNGILAFTEEVKKLGVCIAFVGTVLRTYTMDKILDVVEMIKQSTVKVILAFVPEGDFYPLMKEVVKQNITGIQWIASEAWITATRPSTPEIYQAFGGALGFVVQKMAIPNLKPFLTGINPYTDPSAAFVRDFWEIIVGCRPVLPGENTGMEAMNEICTGNETLMNSQDVFFNVTQLRVSYNVYKAVYAIAHALHQLVFCQPVAEKTVKPCLNASEIQPKEVTDHLQRVNFRNQFGDNVFFDVNGDPPASYDIINWQLIDGQVQHVTLGHFASAANSDYKLSIEEEAIVWRTGKMVPTSVCSNVCPVGTRKAQIKGKPTCCFDCIPCADGTIANSTGTADCTPCPQEYWSNERKDECIPKTVEFLTYHEPMGIAITVVSLVGVILSLATMMVFICYRETPVIKASNSELSCFLLFSLCLCFLCPLTFIGRPTVWTCMLRHTAFGVTFALCVSCVLGKTIVVVTAFKATFPGNKVAGKFGAAQQRIIVCSCTLIQIVICVLWLKLNPPFPDMVFKYSNKKIVLECNTGSEAAFYAVLGYIGILAIICLILAFLARKLPDNFNEAKFITFSMLIFCAVWITFIPAYVSSPGKFTVAVEIFAILSSAFGLLISIFAPKCYIILIKPEKNTKKHVMGKTVNK
>LOCXPOlfC17.138.HIT1.OlfC.2R.858.ANF_receptor.exons6.CM022502.1.Siniperca_scherzeri
MTFTQRWPEKGWALLQLLLVASVSQAEELVCRRRGDPENPQLSKDGDIMLGGIFSFHSSWKDRQDTYMHKPLPLQCTSLNFREFQYAQAMLFAIEEINNSTDLLPGISLGYKLYDVCSSIARGVRVALALANGNEVLSAPSEAPCTRPAQVQAILGETSSSPCMAIATVIGPFHIPLISHFATCACLSDKTKYPSFLRTIPSDYYQSRALAQLVKHFGWTWVGAIRTNDDYGNNGMATFTETAQQLGICLEYSVSFFRTDPPEKIQKIIDIIKASTSKVIVTFLSHIDMDVLIHELSHHNLTGYQWVGSEGWIFDSQTAAMDSHHILDGAIGLSIPKAHVSGMREFMLDVKPLNTSSNEMFTEFWETLFSCKFKQSKSSARNQRECTGHEDLTGVQNSFTDMSLMPIFNNVYKGVYAVAHALHSILSCNKTCNNKLQLDPFTILQHIRKIQFKTKEGDEVYFNENGDPAAKYEIINWQPTENGIVDFVTVGLHDASLPADKQLNLQNKSLIWTQNSQQVPLSVCSEKCPPGTRKVLQKGKPICCYDCLRCADGEISNITDSITCVRCHPEFWSNERRDACVKKEAEFLSYIEIMGALLTAASLFGTCMTAVVAFIFFRYRQTPIVRANNSELSFLLLFSLTLCFLCSLTFIAPPSEWSCMLRHTAFGITFVLCISCVLGKTIVVLMAFRATLPGSNVMKWFGPAQQKLSVLGFTLIQVVICILWLTISPPFPFKNFKGFKDKIILECALGSAVGFWAVLGYIGLLAMLCFILAFLARKLPDNFNEAKFITFSMLIFCAVWITFIPAYVSSPGKFSVAVEIFAILASSFGLLICIFIPKCYIILLKPEKNTKKNMMGKG
>LOCXPOlfC17.151.HIT1.OlfC.2R.857.ANF_receptor.exons6.CM022502.1.Siniperca_scherzeri
MTSTQRWPEKGWALLQLLLVASVSQAEELVCRRRGDPEKPQLSKDGDIMLGGIFSFHSSWKDRQDTYIHKPLPLQCTSLNFREFQYAQAMLFAIEEINNSTDLLPGISLGYKLYDVCSSIARGVRVALALANGNEVVSAPSEAPCTRPAQVQAIMGETSSSPCMAIATVIGPFHIPLISHFATCACLSDKTKYPSFLRTIPSDYYQSRALAQLVKHFGWTWVGAIRTNDDYGNNGMATFTETAQQLGICLEYSVSVFRTDPPEKIQKIVDVIKASTSKVIVAFLSHIDMDVLIHALSHHNLTGYQWVGSESWIFDSQTAAMDSHHILDGAIGLSIPKAHVGGMREFILDVKPLNSSSNEMFTEFWETLFSCKFKQSKSSAGNQRECTGHEDLTGVQNSFTDMSLMPIFNNVYKGVYAVAHALHNILSCNKTCNNKRWPEQGWALLQLLLVASVSQAEEPVCRQRGDPEKPQLSKDGDIMLGGIFSFHSSWKDRQDTYMHKPLPLQCTRGFQFAQAMLFAIEEINNSTDLLPGISLGYKIYDSCSSIARGVRVALALANDSINCVRCHPDFWSNERRDACVKKETEFLSYEEIMGALLTAASLFGTCMTAVVAFIFFRYRQTPIVRANNSELSFLLLFSLTLCFLCSLTFIGRPSEWSCMLRHTAFGITFVLCISCVLGKTIVVLMAFRATLPGSNVMKWFGPAQQKLSVLGFTLIQVVICILWLTISPPFPFKNFKGFKDKIILECALGSAVGFWAVLGYIGLLAMLCFILAFLARKLPDNFNEAKFITFSMLIFCAVWITFIPAYVSSPGKFSVAVEIFAILASSFGLLICIFIPKCYIILLKPEKNTKKNMMGKG
>LOCXPOlfC19.156.HIT1.OlfC.2R.861.ANF_receptor.exons6.CM022502.1.Siniperca_scherzeri
MTSTQRWPEKGWALLQLLLVASVSQAEEPVCRRRGDPEKPQLSKDGDIMLGGIFSFHSSWKDRQDTYMHKPLPLQCTSLNFRGFQYAQAMLFAIEEINNSTDLLPGISLGYKIYDSCTSIVRGVKVALDLTNGNDVVSAHSMAPCTRPAQVQAIMGETSSSPCMAIATVIGPFHIPLISHFATCACLSDKTKYPSFLRTIPSDYYQSRALAQLVKHFGWTWVGAIRTNDDYGNIGMATFTETAQQLGICLEYSVSVFRTDPPEKIQKIVDIIKSSTSKVIVTFLSPTDMDMLIHALSHHNLTGYQWVGSESWIFDSQTAAMDSHHILDGAIGLSIPKAHVSGMREFMLDVKPLNSSSDEMFTEFWETLFNCKFKQSKSSAGNQRECTGHEDLTGEQNSFTDMSLMPIFSNVYKGVYAVAHALHSILSCNKTCNNKVQLDPFTILQHIRKIQFKTKEGDEVYFNENGDPAAKYEIVNWQPTENGIVDFVTVGLHDASLPVDKQLNLQNKSLIWTQNSQQVPLSVCSEICPPGTRKVLQKGKPVCCYDCLRCADGEISNITDSITCVRCHPEFWSNERRDACVKKEAEFLSYIEIMGALLTAASLFGTCMTAVVAFIFFRYRQTPIVRANNSELSFLLLFSLTLCFLCSLTFIGRPSEWSCMLRHTAFGITFVLCISCVLGKTIVVLMAFTATLPGSNVMKWFGPVQQKLSVLGFTLIQVVICILWLAISPPFPFKNFKGFKDKIILECALGSAVGFWAVLAYIGLLAMLCFILAFLARKLPDNFNEAKFITFSMLIFCAVWITFIPAYVSSPGKFSVAVEIFAILASSFGLLICIFIPKCYIILLKPKKNTKKNMMGKGAKS
>LOCXPOlfC20.161.HIT1.OlfC.2R.860.ANF_receptor.exons6.CM022502.1.Siniperca_scherzeri
MTSTQRWPEKGWALLQLLLVASVSQAEELVCRRRGDPENPQLSKDGDIMLGGIFSFHSSWKDRQDTYIHKPLPLQCTSLNFREFQYAQAMLFAIEEINNSTDLLPGISVGYKIYDVCGSIARGVRVALALANGNEVVSAPSEAPCTRLAHVQAIMGETSSSPCMAIATVIGPFHIPLISHFATCACLSDKTKYPSFLRTIPSDYYQSRALAQLVKHFGWTWVGAIRTNDDYGNNGMATFTETAQQLGICLEYSVSFFRTDPPDKIRKIIDIIKASTSKVIVAFLSHMDMDVLIHTLSHHNLTGYQWVGSESWIFDSQTAAMDSHHILDGAIGLSIPRAHVSGMREFMLDVKPLNSSSNEIFTEFWETLFSCKFKQSKSSAGNQRECTGHEDLTGVQNSFTDMSLMPIFNNVYKGVYVVAHALHSILSCNKTCNNKVQLDPFTILQHIRKIQFKTKEGDEVYFNENGDPAAKYEIVNWQPTENGIVDFVTVGLHDASLPADKQLNLQNKSLIWAHNSQQVPLSVCSEKCPPGTRKVLQKGKPVCCYDCLRCAEGEISNITDSITCVRCHPEFWSNERRDACVKKEAEFLSYIEIMGALLTAASLFGTCMTAVVAFIFFRYRQTPIVRANNSELSFLLLFSLTLCFLCSLTFIGRPSEWSCMLRHTAFGITFVLCISCVLGKTIVVLMAFRATLPGSNVMKWFGPAQQKLSVLVFTLIQVVICILWLTISPPFPFKNFKGFKDKIILECALGSAVGFWAVLGYIGLLAMLCFILAFLARKLPDNFNEAKFITFSMLIFCAVWITFIPAYVSSPGKFSVAVEIFAILASSFGLLICIFIPKCYIILLKPEKNTKKNMMGKGAP
>LOCXPOlfC21.168.HIT1.OlfC.2R.861.ANF_receptor.exons6.CM022502.1.Siniperca_scherzeri
MLLIAELLLLSLLAVRGGKLMCQTYGTKEVSQFSKEGDINIGGIFSFHQKPVSVNPALQVNPGTIQCEGLDPGELQYAYTMMFAIQEINNSSELLPGVTLGYRIFDSCPSIPQSIRASLNLMNRYESGEDSCNKLSNVHAVIGETTSTSTIGIARTMGPFHIPVISHSATCACLSNRKDYPSFFRTIPSDIYQSKALAKLVKHFGWTWVGAIRTNTDYGNGGMATFLEAAEREGVCVEYSLAIYRTEPRKWFLEVVDIIKKSTSKVIVAFADGTDLDILIKELHAQNVTGLQWVGSEGWITYRYIASPVNYAVVQGAVGFAALNAHIPGLQEFLANSRPSTTLGDQGLVELWETVFSCTLTPQAETQAQGSVAACTGKESLWDTNTRFTDVSDASLLNNVYKATYAVAHALHMLFTCKDGQGPFENNTCADRENVQPWKVLHYLTQVNFTTKIGENVFFDELGDPVARYALVNWQMDETGYILFETIGYYDASQPEGQQFEMKEGVRAIWAGMNLEVPRSVCSESCLPGTRRAFVKGKPICCFDCITCADGEFSNSTNAVKCDKCPTEYKSNEERNNCDLKAIEFLTFRELMGKLLVTFSVFGACLAMTIALIFFHYRHTPIVRANNSELSFLLLFSLTLCFLCSLTFIGRPSEWSCMLRHTAFGITFVLCISCVLGKTLVVLMAFRAALPGSDVMKWFGPAQQRLSVLAFTLIQVLICIIWLTINPPFSYKNMKHYKEKIILECALGSPVGFWAVLAYIGLLAVLCFVLAFLARKLPDHFNEAKFITFSMLIFCTVWITFIPAYASSPGKFTVAVEIFAILASSYGMLFCIFLPKCYIILLKPEKNTKKHLMGKVTPRAL
>LOCXPOlfC22.171.HIT1.OlfC.2R.854.ANF_receptor.exons6.CM022502.1.Siniperca_scherzeri
MCDCVYIMLLFVLLMGTFGAEEDTMLCEMLGSPEYPLLSMEGDITIGGAFSIHSQISKPPLSFTDSPEPLMCSRINFREFRFAQTMIFAIEEINKSSSLLPNISIGYKVFDSCGSTLPSTRAVMGLMNGQERTLGKTCSSQSSVHAIIGASESSSTIVMLQISGIFQIPVISHFATCACLSNRKEYPSFFRTIPSDYYQSRALAKLVKHFGWTWVGAVRSDNDYGNNGMATFITAASQEGVCIEYSEAISRTDPSEQVARVVRVMQSGSARVVVAFLAQGEMDILLEQALNQNLTGLQWVGSESWITAIHLATKRYSGILTGSLGFAIKKTKITGLQEFLLQVNPSQDPQNNLLREFWEATFGCSFQSSLHGQTQCSGSERLQDINNPFTDVSELRISNNVYKAVYAVAHALHNMVKCGQSGKAVNQSFIWKDDLEPKQVVKHLQNVNFTLQSGESVYFDENGDPAATYELVNWQRNKAGDTVFVAVGSYNASQPNGKQFTINGINITWAAGSPKRPQSVCSESCLPGFRQAVIKGKPICCFSCIACAAGEISNFSNSTECSLCPLEYWSNEDHSQCVPKVIEFLSYGETMGALLTAFSLFGASLTLGVSCVFFRFRHTPLVKASNSELSFLLLFSLTLCFLCSLTFIGRPSEWSCMLRHTAFGITFALCMSCILAKTMAVVIAFKAKRPANTVPQCSAPLQRTSVLSCTLLQVLVCVLWLNYAPPHPYQNTAHATERIILECDLGSPIGFWAVLGYIGLLAVLCFILAFLARKLPDNFNEAKFITFSMLIFCAVWITFIPAYVSSPGKFTVAVEIFAILASSFGLLCCIFAPKCYILLLKPERNTKKHMMGRN
>LOCXPOlfC23.172.HIT1.OlfC.2R.842.ANF_receptor.exons6.CM022502.1.Siniperca_scherzeri
MSQMITGLVFMGLLLAFGAAEDDAPFCQIVGSPEFPLLSKEGDVMIGGAFSIHSKITQPPLSFTEKPTHLTCSSVNLREFRFAQTMIFAIEEINRSEFLLPSVSIGYRIYDNCGSTLSSMRAVMALMNGDDWTVGKSCSGQSAVHAIIGESESSSTIVLSRTTGPFKIPVISHSATCECLSSRQEYPSFFRTIASDLYQSRALAQLVKHFGWTWVGAVNSDSDYGNNGMAIFLAAAQEEGVCIEYTEKFHRAEPEKLMKVVDVIRKSTARVIVGFLAHVEMNNLLQQLSLHNITDKQFVGVEAWITADSLVTPTSFSVLGGSLGFAVQKANISGLDDFLIKDFWETEFKCKETNRDTMIEKAHCKENQDLIELKDYDDDVAELRYSSNIYKAIYSVAHSLHSILKCSKSQGCDKTVKITPWQVVESLKQVNFTIKNGDQVWFDSTGAAVARYEVVNWQLGSDGSVQFKPVGYYDASLPPGQKFVLKTEAIMWPDGQTEANIIIDMCSESCRPGTHKVLQKGKPVCCYDCIPCAEGEVSTSTDSNDCKKCPEEYWSNQNRDACVLKNVEFLYFTEVMGIILVFFTLFGVLLTLIVATLFLINRDTPLVKANNSELSFLLLFSLILCFLCSLTFIGRPSEWSCMLRHTAFGITFVLCISCVLGKTVVVLMAFKATLPGSNVMKWFGPAQQRLSVLAFTLIQVLICILWLTINPPIPFKNMKHYKEKIILECALGSSVGFWAVLGYIGLLAVLCFVLAFLARKLPDNFNEAKFITFSMLIFCAVWITFIPAYVSSPGKFTVAVEIFAILASSYGLLLCIFAPKCFIIVLKPELNTKKNLMGKTQS
>LOCXPOlfC24.176.HIT1.OlfC.2R.881.ANF_receptor.exons10.CM022502.1.Siniperca_scherzeri
KTSLSWRRAELVFLSLLWCVIFPYNSHQDQSQQCKIIPGSMSLPVLEKKGDIILGGLFSLHDMVVEPSLSFTSTPPPTQCTRFNFRTFRWMQTMIFAIEEINRDGKLLPNITLGYKIYDSCSTPHQALKAAMELMGSEKGSGVEGETQRKVICHGTVPAVIGDGGSTQSLVVARFLGVFHVPQVSYFSSCACLSDKKEFPAFLRTMPSDFFQVDALVQLVKHFGWTWVGVIAGDDAYGRGGANIFVEEVIKLGACVALHEIIPKNRAQTSITSIVSKIHSSGTRVILVFAVEQDAAALFDEALRHDAYIQWLASEAWSTAAVLSTPKKYHHILQGSMGFAIRRAHIPGLQDFLLRLHPLSPDALEDPFLIPFWEEVFQCSLGVQAEGQESNVEGKPPCSGAEKLGSTTNIYSDVSQLRISYNVYKAVYAIVHALKAMRSCVKVKWPFPLQACPDADNIQPWQLLHYIRQVEYLNSFDDETKFDENGDPAAIYDLVNWQLRPNGKMEFVTIGKFDETTTVGKQKLQIQEQNIVWNGNQTTVPLSVCSSICAPGTRKAIRPHFPICCHDCVVCAAGEISNQTDAIECVRCHPEFWSNADRTACIPKQVEFLSFSDTMGITLMAISLIGSLCTCVVVFIFSYHRTTPIVRANNSELSFLLLFSLTLCFLCSLTFIGRPSEWSCMLRHTAFGITFVLCISCILGKTIVVLMAFKATLPGSNVMKWFGPAQQKAIITFCTFVQVIICTVWLVVAPPTPCQLMPRESAIVILLCDEGSPIAFALVLGYIGLLACLCLLLAFLARKLPDNFNEARLITFSMLIFCTVWVAFVPAYISSPGKYSTVTEVFAILASSYGLLGCIFAPKCYIILLRPEKNTRKHLMSKAAT
>LOCXPOlfC25.177.HIT1.OlfC.2R.802.7tm_3.exons8.CM022505.1.Siniperca_scherzeri
ATAPGDIIIGGLFPIHESVNVTIEEDGSDTRICNRFSLAWLVQSLIMVQAVEDINKKQQLGNLTLGYRILDSCSDVTTALKTTMSFRKNYNRMDGAEQPSPPVLAVVGGYYSEISAAVTRELDLEYIPQISYGSTSGLLSDKTRFPSFMRTVPEDDHQVHAIINFLKGHQWTWVGVVTTDGDYGHYAVERLQQLAKDHNICFAFISILPDGLGDNSLMNSTEATVKNIIENENVKVIVSFAKPYHMKNLFRSLLKDPQGRGKVWVASDNWSQSANVLGNWTLSDVGTIYGTTLQSGNTTRFEQYLSNLEVNPDHHKNNTFLSDFLKKQQVKRDIIPNDTITEVFMKTIYPYAVFSVELAVRAIAQAVADLCVNRDCKTSQRLRPLELRGALKKATFHMDGKNYSFDNKGDLNTGYDFILWRQTPPTIVDVHYIVAHYSIESKNFSQKTYQDFLHVTDVGDVISRCSNSCAPGFKKQSIKDQPICCHKCEACPEDYFSNTSDSIMCHQCNTETQYSSMGSYKCLDKKPVYLKWNDKYHNTLLAFTALGALLTLAVGIIFFARWNTPVVRSSVGPICILLLLSLLSTFVSVVLFGGKPNRTQCQARQVLFGLSFTLCVSCIMVKSFKIILAFEFDPSIKRVLKKLYQPYVIIAMCLSGQVLICALWLALKSPMPKWEKLKNKEERLLICNEMSFPAFGAMLGYIGVLALICFGVAFKGRNLPQSYNDAKFITFGMLIYFISWIIFVPVYVSVTGQYLPAVEMVVILISAYGILFCQFFTKCYIILFKKEANTEEAFCQDVRNYS
