# Supplementary material for: Expanded olfactory system in ray-finned fishes capable of terrestrial exploration
Source: BMC Biol. 2023 Jul 31;21:163. doi: 10.1186/s12915-023-01661-8 (PMC10392011; doi:10.1186/s12915-023-01661-8)
Supplement: Supplementary file 3 — Additional file 3: Data S1. Protein sequences and genomic coordinates of OLF genes. FASTA and General Feature Format (GFF) files containing the protein sequences and genomic coordinates for all identified OLF genes in this study. [file 12915_2023_1661_MOESM3_ESM.zip › PROTEINS/Sparus_aurata.OLF_genes.fa]

>LOCXPDilaORUN.67-eta.333.562.HIT1.OR.1R.305.7tm_1.exons2.LR537126.1.Sparus_aurata
LVLIRDTFTTAFVKNLIVVLVWLILSYINGTLVATFFRQQAFYEDPRYILFIHMVINDAIQLTVTITLFVLSYIFYKINVSFCCFFILVAVFTTRNTPVNLASMAIERYIAICEPLRHPQICTVRRTYIVIGLIWFICVAPDITDLFVTLATESLSFFHERVFCLRQNVFKDPILAYKRQVFDIIYFSCVFLTLVFTYLRILFAARALSTEKTSAQRARNTILLHGAQLAMCMLSYISPSVEIVLRLIFPDRILEIRYANYLIVYILPRFLSPIIYGVRDKKFRKYLKMYLLGSRCRVKLQTVAP
>LOCXPDilaOR14.1-eta.309.421.HIT1.OR.1R.297.7tm_1.exons1.LR537133.1.Sparus_aurata
MNDTTEVTQVLQQFKVPVTVFTMLPCLLFLYVNGVMLLAVLRKPVFQESSRYILFGHLLLTESLQLLVSVLLFIMAVAAVRMISYACVLLTLFATVTVKMSPLNLAVMSLERYVAICFPLRHADIATTRRTGVAIAVMWTAASLDAFTQLLIFVRLENTSSTVPRYCSRQNVFQLQISVTLYKVFNILYFVIVSIIIIYTYIAIMITVKSASASVREGSKAHKTVLLHLFQLGLCLVSTMFSMMNSGQLVGVLFVVLIILPKCLSPLIYGLRDQTFRHVFIYYFTFGFKVTNKAFPK
>LOCXPOR1.274.HIT1.OR.2R.330.7tm_4.exons1.LR537122.1.Sparus_aurata
MLDASLGNNFSHSTFVFRGFPELQKHRRLLALPFSASYLSVLLGNSLVVYVIRSVESLHSPMYLLICTLCIVDVLMVTAIVPKMLLSLLFDRDEISLAGCLTQMFFTHFLSSLESTLLLAMALDRYVAICQPLRYTELIGPSMFVKLLLFTLVRSGSIMATLVGLAGSLRFCGSNTIQHYYCDHMALVSLACDSTDKSNAAGLAVIVCFVGVDIPLIFLSYMKILSVVLKAAVADEDRWKAFHTCGTHLIVMMCFYLVGSVTFLSHNLNIPLPTDVNTFMGLMYILFPATVNPVIYGVRTKEIRNGFFRIFKRRRKTIKMVKVSPADKQQ
>LOCXPOR2.388.HIT1.OR.2R.306.7tm_4.exons1.LR537122.1.Sparus_aurata
GKMENVSSHKHFILDGFSELGALRPVLFIPFFIMFIVSLLANSLLLYVVISQRSLHSPMCILIAGMAFVDLSLPLFFVPNMLLSFLFDWRGISLTGCLVQMHFIHFIASFQSTLLVWMALDRYFAICTPLYYHEHMALPKFLKFIIPLVVRNVLLVTLFVSLAGTLSFCAGNVMNHCFCEHMALVELACGSTAINNLVGLLTIFLNPVADFIVITASYVVIFSSVFKSGRSGVKALHTCITHIVVITVSLTIALVAFLSYRIRNGLPAAIRVFTSTMYLLFPSCFNPIIYGIRTAEIRQHILKTLT
>LOCXPOR3.483.HIT1.OR.2R.306.7tm_4.exons1.LR537122.1.Sparus_aurata
GRMENVSSHKHFILDGFSELGALRPVLFIPFFIMYIVSLSANSLLLYVVISQRSLHSPMCILMAGMAFVDLSLPLFFVPNMLLSFLFDWRGISLTGCLIQMHFIHFIGTFQSTLLVWMALDRYFAICTPLYYNEHMAIPKFLKFIIPLVVRNVLLVTLFVSLARTLSFCAGNVMNHCFCEHMALVELACGSTAINNLLGLLTVFLIPVADFIVITASYVVIFSSVFKSGRSGVKALHTCITHIVVITVSLTTALVAFLSYRIRNGLPAAIRVFTSTMYLLFPSCFNPIIYGIRTAEIRQHILKTLT
>LOCXPOR4.494.HIT1.OR.2R.306.7tm_4.exons1.LR537122.1.Sparus_aurata
GRMENVSSHKHFILDGFSELGALRPVLFLPFFIMYIVSLSANSLLLYVVISQTSLHSPMCILMAGMAFVDLSLPLFFVPNMLLSFLFDWRGISLTGCLIQMHFIHFIGTFQSTLLVWMALDRYFAICTPLYYNEHMAIPKFLKFIIPLVVRNVLLVTLFVSLARTLSFCAGNVMNHCFCEHMALVELACGSTAINNLLGLLTVFLIPVADFIVITASYVVIFSSVFKSGRSGVKALHTCITHIVVITVSLTTALVAFLSYRIRNGLPAAIRVFTSTMYLLFPSCFNPIIYGIRTAEIRQHILKTLT
>LOCXPOR5.505.HIT1.OR.2R.306.7tm_4.exons1.LR537122.1.Sparus_aurata
GRMENVSSHKHFILNGFSELGALRPVLFIPFFIMFIVSLSANSMLLYVIISQRSLHSPMCILIAGMAFVDLSLPLFFVPNMLLSFLFDWRGISLTGCLVQIYFVHLMGAFQSTLLLWMALDRYFAICTPLSYHEHMALSKFLKFVIPLLIRNVFMVMLIVTKAAPLSFCSVNVIQRCFCEHMALVELACGSTAINNLVGLVAVFLIPVADFIIITASYIVIFSTVLSSGKTGVKALHTCVTHIVVMTVSLAIILVTFLLYRIKNNLPAAIRVFFSIMYLFFSSCFNPIIYGIRTAEIRQHILKTLT
>LOCXPOR6.516.HIT1.OR.2R.306.7tm_4.exons1.LR537122.1.Sparus_aurata
GKMENVSSHKHFILDGFSELGALRPVLFIPFFIMFIVSLSANSMLLYVVISQRSLHSPMCILMAGMAFVDLSLPLFFVPNMLLSFLFDWRGISLTGCLIQIYFVHLMGTFQSTLLLWMALDRYFAICTPLYYHEHMALSKFLKFVIPLLIRNVFMITLIVTKAAPLSFCSVNVIQHCFCEHMALVELACGSTAINNLVGLLTVFLIPVADFIIITASYIVIFSTVLSSGKTGVKALHTCVTHIVVITFSLAIILVTFLSYRIKNNLPAAIRVFFSIMYLFFPSCFNPIIYGIRTAEIRQHILKTLT
>LOCXPOR7.531.HIT1.OR.2R.305.7tm_4.exons1.LR537122.1.Sparus_aurata
RMENVSSHKHFILDGFSELGALRPVLFIPFFIMYIVSLSANSLLLYVVISQRSLHSPMCILMAGMAFVDLSLPLFFVPNMLLSFLFDWRGISLTGCLIQMHFIHFIGTFQSTLLVWMALDRYFAICTPLYYREHMALPKFLKFIIPLLFRNVLLVTLFVSLEGTLSFCAGNVMNHCFCEHMALVELACGSTAINNLLGLLTVFLIPVADFIVITASYVVIFSSVFKSGRSGVKALHTCITHIVVITVSLTIALVAFLSYRIRNGLPAAIRVFTSTMYLLFPSCFNPIIYGIRTAEIRQHILKTLT
>LOCXPOR8.542.HIT1.OR.2R.317.7tm_4.exons1.LR537122.1.Sparus_aurata
GRMENVSSHKHFILDGFSELGELRPVLFIPFFIMFIMSLSANSLLLYVVISQRSLHFPMCILMAGMAFVDLSYPLFFVPNMLLSFLFDWRGISLTGCLVQMHFIHFIASFHSTFLVWMALDRYFAICTPLYYHEHMALPKFLKFIIPLLVRNVLLVTLFVSLAGTLSFCAGNVMNHCFCEHMALVELACGSTAINNLVGLLTIFLNPVADFLFITASYVVIFSSVLKSGRSGVKALHTCITHIVVMIVSLTVALVALLSYRIRNGLPAGVRVFCSIMYLLLPSCFNPIIYGIRTTEIRQHILKVLMCCRFVQIVPHS
>LOCXPOR9.554.HIT1.OR.2R.317.7tm_4.exons1.LR537122.1.Sparus_aurata
GRMENVSSHKHFILDGFSELGALRPVLFIPFFIMYIVSLSANSMLLYVVISQRSLHSPMCILMAGMAFVDLSLPLFFVPNMLLSFLFDWRGISLTGCLVQMHFIHFIGTFQSTLLVWMALDRYFAICTPLYYHEHMTLPKFLKFIIPLLFRNVLLVTLFVSLAGTLSFCAGNVMNHCFCEHMALVELACGSTAINNLLGLLTVFLIPVADFIFITASYVVIFSSVFKSGRSGVKALHTCITHIVVMTVGLTLGQVAFLSYRIRNGLPAAIRVFTSTMYLLFPSCFNPIIYGIRTAEIRQHILKTLTCCRFVQTVPHS
>LOCXPOR10.275.HIT1.OR.2R.309.7tm_4.exons1.LR537122.1.Sparus_aurata
MVNATQVSFFTFSAYFDTGLFKYLYFMIVLSLYISMICSNLLLIVVICMNRSLHEPMYIFLCSLFVNELYGSSGLFPFLLTQILSDIHTVPASLCFLQIFCVYTYGNIEYLTLTVMSYDRYLAICCPLQYKTRMSYNKVAILIALTWLLIYLLNFFTMPLIIPSQLCGDIIKKVYCDYHSVVKLACYDTTVSNIYGLIVTAISVFGPLTLIFYTYIKIFKVCLCGSKQTRQKAVSTCTPHLASLINFSFGACFEILQSRFDMNSVPNMLRIFLSLYFLTCPPLFNPVMYGLKLSKIRDTCKGLIMNVSC
>LOCXPOR11.287.HIT1.OR.2R.305.7tm_4.exons1.LR537122.1.Sparus_aurata
MINSTQVSYFTLSAYFDTGLLKYLYFMIVMCLYILIVCANVFLIVVICMNRSLHEPMYMFLCSLFVNELYGSSGLFPFLLTQILSDIHTVSASLCFLQVFCVYSYVCVEFLNLTVMSYDRYLAICCPLQYNTRMTCSKIKILISVVWLYASVICVLPLSLSIPLQLCGNIINKVYCDNYSIVKQACYDTTVNNIYGLIATSLTIICPVTLIFYTYIKILIVCFSGSKQTRQKAISTCTPHLASLLNFSFGACFEIFQNRFEMSAVPNMIRILLSLYFLTCQPLFNPVMYGLKMANIRNMCKNLIF
>LOCXPOR12.301.HIT1.OR.2R.304.7tm_4.exons1.LR537122.1.Sparus_aurata
IMINSSQVSYFTLGAYIDIGLLRYLCFIIIMLIYCLIICANVLLIVVICMNRSLHEPMYMFLCSLFVTEVLASSGLFPFLLVQILSDIHTVSVPLCFLQILCLYSYANMEFFTLAIMSYDRYLAICFPLQYNTLMTSKKVVILIATALVLAVLEVGVLISLSASLQLCGNIISKVYCDNFTIVRLACSDTSVNNIYGMTYMFTMILGLIILILYTYFRILRVCFSGSKETRQKALSTCTPHIASLLNFSFGCFFEIVQSRFDMSRVPNILRIILSLYFLTCQPLFNPVVYGLNLTKIRVICKSL
>LOCXPOR13.312.HIT1.OR.2R.319.7tm_4.exons1.LR537122.1.Sparus_aurata
MLNSTSSTSSYFILAAYLHVGNLRYLYFTLTALLYIVIVFVNTFLIVVICMNRSLHEPMYMFLCSLFVNELYGSSGLFPFLLTQILSDIHTVSASFCFLQIFCLYTYASIELCNLVIMSYDRYLAICCPLQYNTRMSLNKVFIFIIAVWLYSFVKFLITLSLALRLTLCGNILNSLYCRNYLIIKLACSDTRVNNVYGLFAVVLSVIVPLFPIILSYMKILHICFSGSKQTRQKAVSTCTPHLVSLLNFSFGCFFEIIQTRLDMNSVPSVLRIVLSLYFVIIQPLLNPIMYGLQMSKIRNTCKILCCYKILTVHRDLTL
>LOCXPOR14.323.HIT1.OR.2R.308.7tm_4.exons1.LR537122.1.Sparus_aurata
MVNSTRTSYFTLAAYCDTGIFRYLLFMIVMLFYVLIICSNLLLIVVICMNRSLHEPMYMFLCSLFVNELFGSSGLFPFLLLQILSDIHTVPASFCFLQIYCLYTYANVQFCNLSIMSYDRYLAICRPLQYNTRMTSQKVSMLIALVWLYPFIEVAVMVALSAPLQLCGNIIHKVYCDNFSIIKLACSDTTVNNIYGLVYTFTIIVGVLTLIFYSYLKILIICFSGSKQTRQKAVSTCTPHLVSLLNFSFGCFFEVLQSRFNMNSLPNMLRIFLSLYFLTCQPLFNPVLYGLKMSKIRTLCKLTVFGKM
>LOCXPOR15.336.HIT1.OR.2R.301.7tm_4.exons1.LR537122.1.Sparus_aurata
STSSTLSYFILGAYLHVGNLRYLYFTLTALLYIVIVFVSMSLIVVICMNRSLHEPMYMFLCSLFVNELYGSSGLFPFLLTQILSDIHTVSASFCFLQIFCLYSYANVEFCNLAIMSYDRYLAICCPLQYNTRMTPKKVFLLIIVLWFYSCVKCLITLSLNIHLKLCGNIMNSLYCHNYLIVKLSCSDTRVNNIYGLFTTAVTILVPLFPILFSYMKILKICFSGSKQTRQKAVSTCTPHIASLINFSFGCLLQIIQTRFDMTNVPNVVQIILLLYFSLLQPLLNPIMYGLQMSKLRNTYKH
>LOCXPOR16.365.HIT1.OR.2R.301.7tm_4.exons1.LR537122.1.Sparus_aurata
IMLNSTSSYFVLAAYFHVGNLRYLYFKLTALLYIVIVFVNIFLIVVICMNRSLHEPMYMFLCSLFVNELYGSSGLFPFLLTQILSDIHTVSASLCFLQVYCLYTYASIELCNLVIMSYDRYLAICCPLQYNTRMSLNKVFIFIIAVWLYSFVKFLITFSLALRLTLCENILNSLYCRNYIIIKLACSDTRVNNIYGLFSFVLSVIVPLFPIIFSYMKIIHICYCGSKQTRQKAVSTCTPHLVSLLNFSFGCVFEVIQSRFNINSLPNMLRIFLSLYFLTCQPLFNPVLYGLKMSKIRTLCK
>LOCXPOR17.377.HIT1.OR.2R.319.7tm_4.exons1.LR537122.1.Sparus_aurata
MLNSTSSTLSYFVLGAYLHVGNLRYLYFMLTALLYIVIVFVNISLIVVICMNRSLHEPMYMFLCSLFVNELYGSSGLFPFLLTQILSDIHTVSASFCFLQIFVLYTYVNVQFSNFAVISYDRYLAICCPLQYNTLMTPKKVFLLIIVLWLYSCVKCLITLSLNSHLKLCGNIMNSLYCHNYLIVKLSCSDTRWNNIYGLFGTAVSILVPLFPIIFSYMKILHICFSGSKQTRQKAVSTCTPHLVSLLNFSFGCFFEIIQTRLDMNSVPSVLRIVLSLYFVIIQPLLNPIMYGLQMSKIRNTCKILCCYKILTVHRDLTL
>LOCXPOR18.389.HIT1.OR.2R.319.7tm_4.exons1.LR537122.1.Sparus_aurata
MLNSTSSTLSYFVLGAYLHVGNLRYLYFTLTALLYIVIVFVSMSLIVVICMNRSLHEPMYMFLCSLFVNELYGSSGLFPFLLTQILSDIHTVSASFCFLQVFCLYTYASIELCNLAVMSYDRYLAICCPLQYNTLMTPKKVFLLIIVLWLYSCVKCLITLSLNIHLKLCGNIINSLYCHNYLIVKLSCSDTRVNNIYGLFNIAVSILAPLLPIIFSYMKILKICFSGSKQTRQKAVSTCTPHIASLINFSVGCLFQIIQTRFDARNVPSFLQIILSLYFSLLQPLLNPVMYGVQMSKLRNTYKHLFCYTMLTAHRNTVQ
>LOCXPOR19.427.HIT1.OR.2R.306.7tm_4.exons1.LR537122.1.Sparus_aurata
INSTTFSYFTLSAYFDAGLFEYLSFMIILSLYILTVCSNLLLIVVICMNRSLHEPMYMFLCSLFVNELYGSSGLFLLLLVQILSDIHTVSASLCYLQIFCVYTYANVEFCNLAVMSYDRYLAICCPLQYNMHMNHKRTAILITLTWLYPFLAITVLISLSASLQLCGNVINKVYCDNYSVVKLACFDTTVNNVYGIAYTIATICVVIYIFYTYIKILKVCLFGSKQTRQKALSTCTPHLASLINFSCGCFFEIVQSRFNMKHVPHMLRIFLSLYWLTCQPLFNPVLYGLNLTKIRIMCKNLVLGQM
>LOCXPOR21.440.HIT1.OR.2R.307.7tm_4.exons1.LR537122.1.Sparus_aurata
MINTTTSAYFTLAAYFDTAVFKYLYFLIILSLYVLIVSANLLLIVVICMNRSLHEPMYMFLCSLFVNELYGSSGLFPFLLTQILSDIHTVSASFCFLQIFCVYTYASIEFSNLAVMSYDRYLAICCPLQYNTRMTSNRVVILIALTWLYPFLSIFILISLSASLQLCGNTINKVYCDNYSIVKLACSDTTVNNVYGIVYTVTLVVIVLAIFYTYLKILKVCLFGSKQTRQKALSTCTPHLASLINFSCGCFFEIVQNRFNMKHVPHMLRIFLSLYWLTCQPLFNPVLYGLNITKIRITCKNIVFGKM
>LOCXPOR21.451.HIT1.OR.2R.307.7tm_4.exons1.LR537122.1.Sparus_aurata
MINTTTSAYFTLAAYFDTAVFKYLYFLIILSLNVLIVSANLLLIVVICMNRSLHEPMYMFLCSLFVNELYGSSGLFPFLLTQILSDIHTVSASFCFLQIFCLYTYASIEFSNLAVMSYDRYLAICCPLQYNTRMTSNRVVILIALTWLYPFLSIFILISLSASLQLCGNTINKVYCDNYSIVKLACSNTTVNNVYGIVYTVTFIVIVLAIFYTYLKILKVCLFGSKQTRQKALSTCTPHLASLINFSCGCFFEIVQNRLNMKHVPHMLRIFLSLYWLTCQPLFNPVLYGLNITKIRITCKNIVFGKM
>LOCXPOR22.462.HIT1.OR.2R.307.7tm_4.exons1.LR537122.1.Sparus_aurata
MINSTQVSYFTLSAYTDTRLLRYLYFIIIMSIYCSIICCNILLIMVICMNRSLHEPMYMFLCSLFVNELYGSSGLFPFLLTQILFDNHTVSASFCFLQIFVLYTYVNIQFYTIAVMSYDRYLAICCPLQYNTHMTSNRVVILIALTWLYPFLAIFILISLSASLQLCGNTINKVYCDNYSIVKLACSDTTVNNVYGIVYTVTLVVIVLAIFYTYLKILKVCLFGSKQTRQKALSTCTPHLASLINFSCGCFFEIVQNRFNMKHVPHMLRIFLSLYWLTCQPLFNPVLYGLNLTKIRITCKNIVFGKM
>LOCXPOR23.476.HIT1.OR.2R.308.7tm_4.exons1.LR537122.1.Sparus_aurata
MINSTQISYFTLSAYFDTGPFKYMYFVIILSLYILIVSANLLLIVVICMNRSLHEPMYMFLCSLFVNELYGSSGLFPFLLTQILSDIHTVSASFCFLQIFCVHSYGAVEYFNLAVMSYDRYLAICYPLQYNTRMTFNKIAMLIALTWLYPCFAMVVLLSLSTPLQLCGNIINKVYCATHSVVKLSCSDTSLINIYGLIATFGTILGALLLILYTYMRILKVCFSGSKQTRQKAVSTCTPHLASLLNFSFGASFEILQSRFDMNTLPNMLRIFLSLYFLTCQPLFNPLMYGLKMSKIRLTCKSLLLKAD
>LOCXPOR24.481.HIT1.OR.2R.307.7tm_4.exons1.LR537122.1.Sparus_aurata
MMNSTQVSYFILAAYFDTETLKYFYFMIVMCLYIFIVSANLLLIVVICMNRSLHEPMYMFLCSLFVNELYGSSGLFPFLLTQILSDIHTVSASFCFLQIYCVHTYGAVEYLNLAIMSYDRYLAICYPLQYNTCMTSNKIAMLIALTWLYPLLACIVIIYLNSHSQLCGNVILKVYCDSHSVVKLACSDAHVVNIYGLLASFGTIFGALIFIIYTYIKILLVCFSGSKQTRQKAISTCTPHLASLFNFSIGASFELLQSRFNMKGLPTMLRIFLSLYFLTCQPLFNPVMYGLKMSKIRVMSKNLMSNV
>LOCXPOR25.482.HIT1.OR.2R.309.7tm_4.exons1.LR537122.1.Sparus_aurata
MVNSTQVSFFTFSAYFDTGLYKYLYFMIVLSLYISIICSNLLLIVVICMNRSLHEPMYMFLCSLFVNELYGSSGLFPFLLTQILSDIHTVSALFCFLQIFCVYSYGTIELLNLTVMSYDRYLAICCPLQYKTRMSYNKVAILIALTWLLVFLVNFFTMPLIIPSQLCGDIIKKVYCDYHSVVKLACYDTTVSNIYGLVITALSVFGPLTLILYTYMRILKVCFSGSKQTRQKAVSTCTPHLASLLNFSFGACFEILQSRFDMNSVPNMLRIFLSLYFLTCPPLFNPVMYGLKLSKISVICKNLFTNVGC
>LOCXPOR26.484.HIT1.OR.2R.312.7tm_4.exons1.LR537122.1.Sparus_aurata
MIMINSTQVSYFTLGAYVDTKLFKHLSFIIIMFFYIVIVCSNLLLIVVICMNRSLHEPMYMFLCSLFVNELYGSSGLFPFLLTQILSDIHTVSASFCFLQLFCVYSYGSVEFTNLAVMSYDRYLAICCPLQYNTRMTSGKIAVLIAVTWLPAVFAVSVTTSLSASLQLCGNIINKVYCANYPIIKLACFDTRINNVYELTAASLTVCIPLSVIFYTYVEILKVCFSGSKQTRQKVVSTCTPHLASLLNYSFGVSFEILQSRFDMSSVPNMFQIFLSLYFLTCQPLFNPLMYGLNMSKIRHICKSLLLKSVGK
>LOCXPOR27.485.HIT1.OR.2R.312.7tm_4.exons1.LR537122.1.Sparus_aurata
STLSYFILSTYIHVGTLRYLYFTLTALLYIGIVFVNISLIVVICMNRSLHEPMYMFLCSLFVNELYGSSGLFPVLLTQILSDIHTVSASLCYLQVFCLYTYAHVEFCNLAVMSYDRYLAICHPLQYNTRMTFNKVVIFIASIWLYSFVKFLITLSLNIRLPLCGNIINSLYCHNYLIVKLACSDIEVNNIYGIFGVILTILVPLLPILFSYVKIFYVCFSGSKQTRQKAVSTCTPHLASLLNFSFGCCFEILQSRFDVSGVPSVLRIILSLYFLIIQPLLNPVMYGLQMSKIRKSCKQLFCSKMLTDCRDNL
>LOCXPOR28.488.HIT1.OR.2R.301.7tm_4.exons1.LR537122.1.Sparus_aurata
STVSNFILGGYLQVGNLRYLYFMLTAFLYIVMVVLNTSLIVVICMNRSLHEPMYMFLCSLFVNELYGSSGLFPFLLTQILSDIHTVSASLCYLQVYCLYTYGNVEFVNLVVMSYDRYLAICCPLQYNTRMTCNKAVMLIGVIWSYSCGIFLIKLSLTIRLPLCRNIINGLYCLNYPVVKLACSDTKVNNIYGIVTTALFFLFTLVPILFSYLKILHICFSGSKQTRQKAVSTCTPHLVSLMNFAVGGCFQIFQSRFDMTSVPGVLQIILALYFVIIQPLLNPVMYGLQMSNIRKIYTHLLC
>LOCXPOR29.489.HIT1.OR.2R.312.7tm_4.exons1.LR537122.1.Sparus_aurata
STLSYFILSTYIHVGTLRYLYFTLTALLYIGIVFVNISLIVVICMNRSLHEPMYMFLCSLFVNELYGSSGLFPFLLTQILSDIHTVSASLCYLQVFCVYTYGNVEFTNLAVMSYDRYLAICCPLQYNTHMTFNKVGIFIASIWLYSFVKFLITLSLNIRLPLCGNIINSLYCHNYLIVKLACSDIEVNNIYGIFGVILTILVPLLPILFSYVKIFYVCFSGSKQTRQKAVSTCTPHLASLLNFSFGCCFEILQSRFDVSGVPSVLRIILSLYFLIIQPLLNPVMYGLQMSKIRKACKQLFCSKMLTGHRNTV
>LOCXPOR30.491.HIT1.OR.2R.301.7tm_4.exons1.LR537122.1.Sparus_aurata
STVSNFILGGYLQVGNLRYLYFMLTAFLYIVMVVLNTSLIVVICMNRSLHEPMYMFLCSLFVNELYGSSGFFPFLLTQILSDIHTVSASLCYLQIFCLYSYSNVEFATFAVMSYDRYLAICCPLQYHIRMTCNKAVIFIVALWLFSFMIFFITLSLNIRLSLCGNIMNSLYCQNYLVVKLACSDTKVNNIYGIFATALFFLVTLFPILFSYIKILKICFSGSRQTRQKAFGTCTPHLVSILNFTFGCCCQIVQSRFDMTSVPRVLQIILALYFLILQPLLNPVMYGLQMSNIRKIYTHLLC
>LOCXPOR31.492.HIT1.OR.2R.319.7tm_4.exons1.LR537122.1.Sparus_aurata
MLNSTSSTLSHFVLGAYLHVGNLGYLYFVLTALLYIVIVFVNTSLIVVICMNRSLHEPMYMFLCSLFVNELYGSSGLFPFLLTQILSDIHTVSASLCFLQIFCLYSYANVQFSNLAIMSYDRYLAICCPLQYNTRMTPKKVFLFIIVLWFYSCVKCLITLSLNIHLKLCGNIMNSLYCHNYLIVKLSCSDTRVNNIYGLFTAALSILVPLFPIIFSYMKILKICFSGSKQTRQKAVSTCTPHIASLINFSFGCLFQIIQTRFDMTNVPNVIQIILSLYFSLLQPLLNPIMYGLQMSKLRNTYKHLLCYTMLTAHRNTVQ
>LOCXPOR32.493.HIT1.OR.2R.307.7tm_4.exons1.LR537122.1.Sparus_aurata
MINSTQVSHFVLVAFVNVGDFKYLLFIIVISFYILIIFSNLLLIVVICMNRSLHEPMYMFLCSLFVNELFGSSGLFPFLLTQILSDIHTVSASLCYLQIFCVYTYGGVQYFTLVVMSYDRYLAICYPLQYNTRMTSRKVVILTAFVWLYSVLETVLMPSLIAPLQLCGNTINKVYCDNYSIVKLACSDTTANNIHGLVYMFTIIFGLIILILYTYFRILRVCFSGSKETRQKALSTCTPHIASLLNFSFGCFFEIVQSRFDMSRVPNVLRIFLSLYWLTCQPFFNPIMYGMNMSKIRILCKSLVSGK
>LOCXPOR33.495.HIT1.OR.2R.310.7tm_4.exons1.LR537122.1.Sparus_aurata
MMNSTHASYFTLAAYFDTGIVKYLYFLIVLAFYISIICANVFLIVVICMNRSLHEPMYMFLCSLFVNELYGSSGLFPFLLTQILSDIHTVSASLCFLQIFCLYSYGGVEFLTLAVMSYDRYLAICRPLQYNSLMTGNKIARLTAVIWLYPLLINLFFVAGLTFPLQLCGNIINKVYCDNYYMVRLACSDTTVNNIFGLVHMFTVIFGLILLIIYTYVRILIVCFSGSKQTRQKAVSTCTPHIASLLNFSFGCFFEIVQSRFDVQSRLPNMLRIFLSLYWLTCQPLVNPLLYGLKLSKIRHVYKNLFSGEK
>LOCXPOR34.496.HIT1.OR.2R.314.7tm_4.exons1.LR537122.1.Sparus_aurata
NTLRAEKRMKTNSTQVSYFTLSAYSDTGLLKYLYFMIILSLYILIVSANLLLIVVICMNRSLHEPMYMFLCSLFVNELYGSSGLFPFLLTQILSDIHTVSASFCFLQIFLLYSYGAVEYLNLAVMSYDRYLAICCPLQYNSRMTSKRIGLLVALTWVCSFLLCVVMTSLSNSLQLCGNIIEKVYCDNYSVVKLSCSDTTVNNIYGLIITALSIFGPLTLILYTYMRILKVCFSGSKQTRQKAVSTCTPHLASLLNFSCGACFEILQSRFDMNSVPNMLRIVLSLYWLTCQPLFNPLLYGLNMSKIRIICKSLVY
>LOCXPOR35.497.HIT1.OR.2R.309.7tm_4.exons1.LR537122.1.Sparus_aurata
MKTNSTQVSYFTLSAYFDTGLIKYLYFMIVMCLYILIVCANVFLIVVICMNRSLHEPMYMFLCSLFVNELYGSSGLFPFLLTQILSDIHTVSASLCFLQIFCVYSYGCVEYFNLAAMSYDRYLAICCPLQYNTRMTPKTVAVLIALTWIFPFLGILVAISLSAPLQLCGNIINRVYCGNYAVVKLACSDTRLQNIYGLFYTFVSVIMPLFLIICTYIKILKVCFSGSKQNRQKAVSTCTPHLASLLNFSFGVCFQILQSRFDMSSVPDMLAILLSLYFLTCQPLFTPLLYGLKMSKIFNICKRLLCGDV
>LOCXPOR36.498.HIT1.OR.2R.309.7tm_4.exons1.LR537122.1.Sparus_aurata
MKTNSTQVSYFTLSAYFDTGLIKYLYFMIVMCLYILIVCANVFLIVVICMNRSLHEPMYMFLCSLFVNELYGSSGLFPFLLTQILSDIHTVSASFCFLQIFCVYSYVCVEYFNLAAMSYDRYLAICCPLQYNTRMTPKTVAVLIALTWIFPFLAIVALISLSAPLQLCGNIINRVYCGNYAVVKLACSDTRLQNIYGLFYTFVSVIMPLFLIICTYIEILKVCFSGSKQNRQKAVSTCTPHLASLLNFSFGVCFQILQSRFDMSSVPDMLAILLSLYFLTCQPLFTPLLYGLKMSKIFNICKRLLCGDV
>LOCXPOR37.499.HIT1.OR.2R.302.7tm_4.exons1.LR537122.1.Sparus_aurata
NSTQVSYFTLSAYFDTGLLKYLYFMIVMCLYILIVCANVFLIVVICMNRSLHEPMYMFLCSLFVNELYGSSGLFPFLLTQILSDIHTVSASLCFLQIFCVYSYVCVQFSTLAVMSYDRYLAICSPLQYNTHMTSGKVVLLIAVTWLPSFVAVSMTTYLSASLQLCGNTIHEVYCVNYSIVKLACSDTRVNNIYGLIVSAFFIFGPLIVILYTYMRILKVCFSGSKQTRQKAVTTCTPHLASLLNFSFGVCFEILQSRFDMKAVDSVLHIVLSLYFLTCQPLFNPVMYGLNMSNIRVMCKRML
>LOCXPOR38.500.HIT1.OR.2R.304.7tm_4.exons1.LR537122.1.Sparus_aurata
MRNSTHFSFFTLVAYFDTGLMKYLLFTVVVLLYALIFCSNLLLIVVICMNRSLHEPMYIFLCSLFVNELFGSSGLFPFLLLQILSDIHTVPASLCFLQVYCLHSYGTVEFANLSVMSYDRYLAICYPLQYSMCMTCKKVALLIAVMWLTSFLAVVVPVSLSFSLQLCGNTIHKVYCDNYSIVRLACSDTRVNNIFGLIITSLTVFGPLTLILYTYMRILEVCFSGSKQTRQKAVTTCTPHLASLLNFTFGACFEILQSRFDMNSVSNILRIFLSLYWLTCQPLFNPILYGLKMSKIHSICKSLV
>LOCXPOR37.501.HIT1.OR.2R.302.7tm_4.exons1.LR537122.1.Sparus_aurata
NSTQVSYFTLRAYFDTGLLRYFYFMIILSLYILIICSNLLLIVVICMNRSLHEPMYMFLCSLFVNELYGSSGLFPFLLTQILSDIHTVSASLCFLQIFCVYSYVCVQFSTLAVMSYDRYLAICSPLQYNTHMTSGKVVLLIAVTWLPSFVAVSMTTYLSASLQLCGNTIHEVYCVNYSIVKLACSDTRVNNIYGLIVSAFFIFGPLIVILYTYMRILKVCFSGSKQTRQKAVTTCTPHLASLLNFSFGVCFEILQSRFDMKAVDSVLHIVLSLYFLTCQPLFNPVMYGLNMSNIRVMCKRML
>LOCXPOR40.502.HIT1.OR.2R.313.7tm_4.exons1.LR537122.1.Sparus_aurata
IMQNHSELVFVLQGLNDSLTNRHLYFSLALTSYLFTILVNLMLVVTVCVERSLHEPLYIFLCNLCLNGIFGASSFYPKLLHDLLADSHVITYSGCLTQIFVVYSYIFCEFTSLTVMAYDRYLAICRPLQYQTLMTMQKVAQLLFLTWSLTILESVVGITLTAQLPLCGRHLPKTFCTNWEVVKLSCSDTTLNNIYGFVLMFLHVSQTGLILVSYTHLVRASLRLQSDRRKFVQTCLPHLITLLVFTSSLVFDIMYSRYGSGGTLQALQNALAAEFLVVPPLINPIIYGINLHQIRSRMFSNFTHKLDVPKPPS
>LOCXPOR40.502.HIT1.OR.2R.313.7tm_4.exons1.LR537122.1.Sparus_aurata
RWRFGDVQFVGEVAEHPGPDLMQVDAVDDGVDEGRDDQELCGQRVLQRLQRSPAAVTRVHDVEHQRAGEDQQRDEVRQTRLDELPAVRLQPERGSDQVCVGHQDESGLRHVQEHEHKAIDVVEGRVGARQLHHLPVSAEGLGQMASAERQLGRQGDAHHRLQDGEAPGEKQQLGHLLHRHQRLVLQRPTDGQVAVVRHDGQTGELTEDVTVNHKYLSQTAAVRDDVRVGQKVVKQLRVETRSSKDAVQTQVTQEDVEGLVERSLHTDGDHQHQVDQDGEEVRRQSEREVKVTVCQRVVQTLKHKHQLRVILHD
>LOCXPOR42.503.HIT1.OR.2R.315.7tm_4.exons1.LR537122.1.Sparus_aurata
MKYTNITTIKDFIITGFPGLPPKYYGPVSALLLFVLLAIVIGNAFISAVILFERTLHKPTYMIFFHLAMTDIIFSTVTLPKVIARYWWNDMITSFGACFTQMYFVHALGAIHSLILLIMALDRFVAIWLPFRYPITFTNKTVSIACSTCWIVTFIRMTGVVLHALTLPYCDQNVILQCYCDHISITKLGCGDSVAYVNTVALGMAMLGLLGPLTFIIFSYFSIIIAVLKMTATERRYKVLSTCAPQIFITCLYYVPRCFVYLANHLGYRVGTDARVVITMMYSLVPAIVNPVIYCFKTKDIKEALIQRFKSRKVS
>LOCXPOR43.504.HIT1.OR.2R.319.7tm_4.exons1.LR537122.1.Sparus_aurata
MFYTNLTRINHFFLLGFPGLSTQYYGPASALLFLLFLAIAVGNIFILVIIKREKSLHKPSYLIFCHLALTDLLFGTVTLPKVISKYWFNDSIISFYGCFAQMYFVHFLGATHSFILMVMALDRFIAIVSPLRYPALFTNSTASVLCGISWLMPSSWMVGIVFDALTLPFCNSNIIVQCYCDHLTIMRLACGSVREVEVVAFGLAMFSLLVPLAFIIVSYFFIIGVVMRLSNSEGRIRALSTCSPQILITFLYYMPRCFVYLANKVGFTFSVPVRVVVVMLYSLLPAAVNPMIYCLKTKDIKEQLKRNYFMRNIIISTKT
>LOCXPOR44.506.HIT1.OR.2R.321.7tm_4.exons1.LR537122.1.Sparus_aurata
MITNFTRMRSFSILGFPGLSPQYYGPVSALFLFIYLVIVVGNIFILAFVASEKSLQKPTYLVFCHLALNDLTFGTATLPKIISKYWFDDSFISFYGCFTQMFFVHYLGSVTSFILLVMALDRFIAICIPLRYPVLITNDIISVLCGFAWFIPLPLMVAIVLHVLTLPFCKSNVIAQCYCDHISITSQACGADVRIVAVTSLCVAMFCLLLPLAFILFSYTSIIVVIMKMANVAGRKKTLSTCSPQIFITCLFYLPRCFVYIANTIGFSFSLDVRILLILLYSLFPPAVNPIIYCFKTHDIKHMLMKRLRRTKIGIAIKLSY
>LOCXPOR45.507.HIT1.OR.2R.324.7tm_4.exons1.LR537122.1.Sparus_aurata
FSSIMPEGNHSTVTEFILTGFPGLHPEYHGLASAVLFFVYFLTLTGNATILFLFATDHSLHKPMYYIILNLCACDILFSTTTLPKIISKYWFQSGTISFTACFVQMYFVHYLGTVNSFILFLMALDRYLAICHPLRYPLLLKDSTIHILSVTAWVVAKAGPLMSVIRAYPLPYCASNIINHCYCDHIGITMLACTDRTPYGRPAFAVAMVALLGPLAFVIFSYCCIIINVLKIANSQSRLKTLSTCSAQLIIITLYYLPRCFVYLASNVGITFSADARIVIIMLYSLFPPMINPLIYCLRAKDMRESLWKKFSRCTFSQRVSAT
>LOCXPOR46.508.HIT1.OR.2R.310.7tm_4.exons1.LR537122.1.Sparus_aurata
MPSLNASIDLTAFVLGGFELTQRKFVVGVTILITFIVAVLANMVNIVVIVYDEKLHKPMFLLICNLAVVDILCITSVSPTMIGTLLAGVNTISYAPCIIAMFTHHVGGVMEMFALAVMAFDRLIAVSCPFQYNSYLTNVRIILLVLMLWIAACCFVAVMPATVLPLPHCHTKLIYSFCDYAAILRTTCADLDYYFNMITVISSFLLFFTFSLIALSYCFIVYCVKLSSSEEKRKMGSTCLSHLIVVVCFYLPIFMRIVLTRMGVPLTAEQRHGLSVWYYVGPPSVNPFVYSLRTNEIRQRVWNIFKRVNT
>LOCXPOR47.509.HIT1.OR.2R.308.7tm_4.exons1.LR537122.1.Sparus_aurata
MPSRNASIELTAFVLGGFETTQRPFVVGVSILITFIVAVLANMVNIVVIVYDKKLHKPMFLLICNLAVVDILCITSVSPTMIGTLLAGVNTISYAPCVVGMFMMHVGGTMEMFALAVMAFDRLIAVSCPFQYNSYITNVRIILLVLMLWIAACCFMAVMPATVLPLPHCHTKLIYSFCDYAAVLRTTCADLGYHFNIITVISFFLLFFTFSLIALSYFFIIYFVKISSSEEKRKMGSTCLSHLIVVVCFYLPIFMRIVLSRMGVPLTVEQLHGLTIFSHLGPPSVNPFVYSLRTKEIRQRVWNIFKRI
>LOCXPOR48.510.HIT1.OR.2R.308.7tm_4.exons1.LR537122.1.Sparus_aurata
MPSLNASIELTAFVLGGFETTQRKFVVGVTILITFIVAVLANMVNIVVIVYDKKLHKPMFLLICNLAVVDILCITSISPTTIGTLLAGVNTISYAPCIIAMFTHHVGGTMEMFALAVMAFDRLIAVSCPFQYNSYLTNVRIILLVFMLWIAACCFVAVMPATVLPLSHCHTKLIYSFCDYAAVLRTTCADLGYYFNVITVISFFLLFFTFSLIALSYFVIVYFVKLSSSEEKRKMGSTCLSHLIVVVCFYLPIFIRIVLSRMGVPLTVEQLHGLSVWSYVGPPSVNPFVYSLRTKEIRQRVWNIFKRV
>LOCXPOR49.511.HIT1.OR.2R.305.7tm_4.exons1.LR537122.1.Sparus_aurata
MPSLNDSIELTAFVLGGFETTQRPFVVGVSILITFIVAVLANMVNIVVIVYDKKLHKPMFLLICNLAIADMLCITSVSPTMIGTLLAGVNTISYAPCLVGMYIMHLVATMEMFALAVMAFDRLIAVSCPFQYNSYLTNVRIILLVLMLWIAACCFVAVMPATVLPLSHCHTKLIYSFCDYAAVLRTTCADLGYYFNIITVIFFLLFFTFSLIALSYFFIAYFVKLSTPQEKRKMGSTCLSHLIVVVCFFLPIFMRIVLSRMGVPLTIEQLHGLTIWSYVGPPSVNPFVYSLRTKEIRQSFWNILK
>LOCXPOR50.512.HIT1.OR.2R.320.7tm_4.exons1.LR537122.1.Sparus_aurata
FDILGKKSIKMDNPYNVSSVLLLNRFDLPPETVFPAFLFATLSYMIILFCNLILILTIVLNKSLHQPMYLILLNLPINDLIGSTALFSQVIKEILTGIRTMQYSACVAQAFFIHIYAGGSVLTLTAMAYDRYIAICCPLKYNTVMTHAHIMKIISCVWLSVLVLIAALFILLLRLPRCRSELTHPYCDNPSLLSLVCADTTINNITGLIGTALTQVIANGMILYTYLQILVACFRSKRPDTKAKALQTCATHLTVFLLLECLGLFTIISYRLKNMSPQLMKFMGMSTLIFPPTLNPIIYGLKTKEIRDKVVHFVRHKIFP
>LOCXPOR51.513.HIT1.OR.2R.308.7tm_4.exons1.LR537122.1.Sparus_aurata
MYTNASSTVLLKLETLGLSNRYIYPAFLFGTLTYLVIMFCNLLVLTTIACTAKLHKPMFILLFNLPISDMLGATALFPQLVYSIVTQNRLISLPACVIQALLVHTYGGGNLLTLTAMAYDRYIAICCPLKYNAIMNPHTLVKMIVSIWSISISLIVVQLSLLARLKICRTNVIDLYCNNPSIVKLTCDDTRVNNYYGLFTIFICQAGPLSVILYTYAQILRTCVMNDQSNARKKAIQTCGTHLVIYFVLEFSAFIALIAHRIKIVSPYIRRALGVTILVIPPFFDPIIYGLKTKELKTGIKMFFKINV
>LOCXPOR52.514.HIT1.OR.2R.310.7tm_4.exons1.LR537122.1.Sparus_aurata
MYTNASSTVLLKLETLGLSNRYIYPAFLFGTLTYLFIMFCNLLVLTTIACSAKLHKPMFILLFNLPISDMLGATALFPQMVYSIVTQNRLISLPACVIQALLVHIYGTGNLLTLTAMAYDRYIAICCPLKYNAIMTPHTLVKMIVSIWSINISLIVVLLSLLARLKICRTNVIDLYCNNPSIVKLTCDDTRVNNYYGLFTIFICQVGPLSVMLYTYAQILRTCVMNDQSNARKKAIQTCGSHLVIYLVLEFSAFITLIAHRINIVSPYIRRALGVTILVFPPILDPIIYGLKTKELKTGIKMFFKINVGS
>LOCXPOR53.515.HIT1.OR.2R.310.7tm_4.exons1.LR537122.1.Sparus_aurata
MYTNASSTVLLKLETLGLSNRYIYPAFLFGTLTYLFIMFCNLLVLTTIACSAKLHKPMFILLFNLPISDILGATALFPQLVYSIVTQNRLISLPACVIQALLVHTYGTGNLLTLTAMAYDRYIAICCPLKYNAIMTPHTLVKMIVSIWSISISLIVVQLSLLARLKICRTNVIDLYCNNPSIVKLTCDDTRVNNYYGLFTIFVCQAGPLSVILYTYAHILRTCVMTHQSNARKKAIQTCGTHLVIYLVLEFSAFITLIGSRIKIVSPYIRRALGVTILVFPPILDPIIYGLKTKELKTGIKMFFKINAGS
>LOCXPOR54.518.HIT1.OR.2R.310.7tm_4.exons3.LR537122.1.Sparus_aurata
MYTNASSTVLLKLETLGLSNRYIYPAFLFGTLTYLFIMFCNLLLLTTIACSAKLHKPMFILLFNLPISDMLGATALFPQLVYSIVTQKRLISLPACVIQALLVHTYGGGNLLTLTAMAYDRYIAICCPLKYNAIMTPHTLVKMIVSIWSISISLIVVQLSLLARLKICRTNVIDLYCNNPSIVKLTCDDTRVNNYYGLFTIFVCQAGPLSVILYTYAHILRTLQYKWHSNARKKAIQTCGTHLVIYLVLEFSAFITLIGSRIKIVSPYMRRALGVTILVFPPILDPIIYGLKTKELKTGIKMFFKINVGS
>LOCXPOR55.519.HIT1.OR.2R.308.7tm_4.exons1.LR537122.1.Sparus_aurata
MYTNASSAALLTLQELGLSNEYVYPAFLFGTLTYMCIMFFNLLLLITIACSAKLHRPMFILLFNLPISDMLGATALFPQLVYSIVTQNRLISLPACFVQAFLVHFYGTGNLLILSAMAYDRYIAICCPLRYNAIMTPLCLVRMIIFIWLLNFSIIGTLFLLLKRLKLCRTNIVDFYCNNPSLLKLTCENTSVNNYYGLIFIVFLQGGSLSIILYTYAQILHTCVLTNQPDARRKAIQTCGTHLTIYLILQINTLATLLAHRFEGVSPLLRRALGVSVLIFPPFLDPIIYGLKTKELKQSIQIFLKRNV
>LOCXPOR56.520.HIT1.OR.2R.304.7tm_4.exons1.LR537122.1.Sparus_aurata
MENESFGFSSELTLDPFVIPPGGKYPIFFLGITVYFFCIFCNLTLLTLIILKRNLHKPMYFILFSLPLNDLIGITAMLPKVLSDIVTETNTVYYPLCVLQAFLLHMYGGGILFILAAMSVDRYAAICMPLRYSSIMTPRVVILIICLVWGLDFVLIVSLFSLQTRNPRCKSVIMNVFCDNPSLLKLTCGSTAVNNIIGLFNTAVMQAICVSVQAFSYVKILITCVFSRRSEAKMKAVNTCVAHMVIFIIFEIVATFTILSHRFKNVSADLQKIMGMLIFLIPPLMNPLVYGLYTSEIRDTLLRV
>LOCXPOR57.521.HIT1.OR.2R.309.7tm_4.exons1.LR537122.1.Sparus_aurata
MESNMTVLGDILEVQGFEISPEFVYPLFFLLLFVYFSLLFSNIGVLVLIITEKSLHQPMYMLFCNLSVNDLIGNTVLLPQLMAHIISTERFITYNQCAVQAFCSHTFGSASHIILIIMAVDRYVAICHPLRYSSIMTTKTVVGLSVSAWGMSLLLVSVLIGLTVRLSRCRSLIQNAYCDNASLFKLSCDDVSINNIYGLFFTVLLFSFSIGGIAVTYFRIALICWIKKNKELNNRALQTCASHLVLYLIMLWSGFLTIILHRFPDYPDLRKIAYILFHVVPANLNPVIYGMQTRSLRDKIMQRLQRKVT
>LOCXPOR59.524.HIT1.OR.2R.302.7tm_1.exons1.LR537122.1.Sparus_aurata
MGDNSSWVGGEVKQIDDRMISVQLLVMMFLCINFLLILTFFKKKSFYTIARYILFAVTLLSDSFLLLTSNTLYLLAHFNVTIQVWLCINITMVVLLYSMVTPVTLTAMTLERYVAICMPLRHAELCSQRIHVHCILIIHGLSSLPCIAFFSSFFALASLSLYKQHRICSPQMYILHRWQDHIWSTVQQFYFLIMVIIIAFCYVQIMKVAKTASADNKKSTWKGLRTVILHGFQLLLCLIQLWIPFIESYVFEINFSLFINVRFFNYVMFYLTPRCLSPLIYGLRDDNFFHALKKYAFLDVYK
>LOCXPOR58.527.HIT1.OR.2R.305.7tm_1.exons1.LR537122.1.Sparus_aurata
MAANNSLNAGESSLKIINGQVIFVQVLVFVFLCINSLLIMTFFMKDYFYSSMRYILFAMTLLSDCLYLLMTDILLILSYFRFTIQMWFCLVIYMTLSLYNYLTPVTLTAMTLERYVAICLPLRHSVLCSTRSCMHCILFIHSISCLPCIAVLSIFFASATHGFYIQKNVCSVEIFIFHKWQGHLRSAISQFYFLVMVSIIVVCYVQIIKVAKAASGENKKSTWKGLRTVILHGFQLLLCLIQLWCPFIEAALLQTNFLLYINVRYFNYITFTLAPRCLSPLIYGLRDEMFFHALKYYALCGLYKK
>LOCXPOR59.528.HIT1.OR.2R.299.7tm_1.exons1.LR537122.1.Sparus_aurata
MEDNNSWVGGEFRQVNDRVISVQLLVMMFLGINFLLILTFFKKSFYTITRYILFAVTLLSDSLILLISNILFLLAYFNFTIQVWLCISISMVLLLYLMVTPVTLTAMTLERYVAICMPLRHAELCSQRIHVHCILIIHGLSSLPCIAVFSSFFASASLSLYKQHKICTLQMYILHRWQGHIRSAVQQFYFLIMVIIIVFCYVKIMKVAKTASGDNKKSTWKGFRTVILHGFQLLLCLIQLWTPFIENVVFQMNLSFDLRFFNYVMFYLTPKCLSPLIYGLRDDHFFHALKNYAVFGLYK
>LOCXPOR59.529.HIT1.OR.2R.302.7tm_1.exons1.LR537122.1.Sparus_aurata
MEDNSSWVGGEVRQINDRVISVQLLVMMFLSINFLLILTFFKKKSFYTIARYILFAVTLLSDSLILLISNTLFLLSHFNFTIQVWLCISITMVVFLYSMVTPVTLTAMTLERYVAICMPLRHAELCSQHIHVHCILIIHGLSSLPCIAFFSSFFASASLSLYKQHKICIPQMYILHRWQDHIWSTVQQVYFFIMVIIIVFCYVKIMKVAKTASGDNKKSTWKGLRTVILHGFQLLLCLIQLWIPFIESYVFEINLSLFINVRFFNYVMFYLTPKCLSPLIYGLRDDIFFHALKKYAFLDVYK
>LOCXPOR58.530.HIT1.OR.2R.278.7tm_1.exons1.LR537122.1.Sparus_aurata
MAANNSLNGGNSSLKIISGRVIFVQVLVFVFLCINSLLIMTFFMKDYFYSTMRYILFAMTILSDCLYLLLTDILLILSYFGFIIQMWFCLVIYMILFLYTYLKPVTLTAMTLERCVAICLPLRHSVLCSTRSCMHCILFIHIISCLPCIAVLSIFFTSSTHGFYIQKNVCFSEMFIFHKWQGHLPSAINQFYFLVMVSIIVICYVQIIKVAKAASGENKKSTWSTLQTNFLLYINVRYFNYITFILAPRCLSPLIYGLRDEMFFHALKYHALCGLYKK
>LOCXPOR59.532.HIT1.OR.2R.302.7tm_1.exons1.LR537122.1.Sparus_aurata
MGDNSSWVGGEVRQITDRLISVQVLVMMFLYINFLLILTFFKKKSFYTISRYILFAVTLLSDSFLLLISNVQFLLSYFNFTVQVWLCISISAMVILYSMVTPVTLTAMTLERYVAICMPLRHAELCSEHIHVHCILIIHGISSLPCIAVFSSFFASASLSSYKQHKICSPQMYMLHRWQDHMWSTVQQFYFLIMVIIIVFCYVKIMKVAKTASGDNKKSTWKGLRTVILHGFQLLLCLIQLWIPFIESYVLEINLSLFINVRFFNYVMFYLTPKCLSPLIYGLRDDIFFHALKKYAFLDVYK
>LOCXPOR59.533.HIT1.OR.2R.302.7tm_1.exons1.LR537122.1.Sparus_aurata
MEDNSSWVDGEVRQINDRVISVQLLVMMFLGINFLLILTFFKKKSFYTIARYILFAVTLLSDSLILLISNILFLLAYFNFTMQVWLCISISTVLILYSMVTPVTLTAMTLERYVAICMPLRHAELCSQHIHLHCILIIHGLSSLPCIAVFSFFFASASLSLYKQHRICAMQMYILHRWQGHIRSTIQQFYFLIMVIIIVFCYVEIMKVAKTASGDNKKSTRKGLKTVILHGFQLLLCLIHLWTPFIENYVFQINSSLFINVRFFNYALFYLTPKCLSPLIYGLRDDQFFHALKNYAFFALYK
>LOCXPOR60.534.HIT1.OR.2R.304.7tm_1.exons1.LR537122.1.Sparus_aurata
MAGNNSLNDGESSLKNISGRVIFVQVLVFVFLCINSLLIMTFFMKDYFYSTMHYILFAMTLLSDCLYLLVTDILLIFSYFHVTIQMWFCLVIYMILSLYTYLTPVTLTAMTLERYVAICLPLRHSVLCSTRSCMHCILFIHSISCLPCIAVLSIFFKSATHGFYIQKNVCSVEIFIFEKWQGHLRSAISQFYFLVMVSIIVLCYVKIMKVSKAASGENTKSTWKGLRTVILHGFQLLLCLIQLWCPFIEAALLQTNFLLYINVRYFNYITFILAPRCLSPLIYGLRDEMFFHALKYYAFCGLIK
>LOCXPOR59.535.HIT1.OR.2R.301.7tm_1.exons1.LR537122.1.Sparus_aurata
MEDNSSWVDGEVRQINDRVISVQVLVMMFLSINFLLILTFFKRKSFYTIARYILFAITLLSDSLILLISNTLYLLAYFNFTIQVWLCINISTVLILYTMVTPVTLTAMTLERYVAICMPLRHAELCSQHIHVHCILIIHSLSSLPCIVFFSSFFASASLSFYKQHKICSLQMYILHRWQGHLWSTVQQIYFLIMVTIIAFCYVEIMKVAKMASGDNKKSTWKGLKTVILHGFQLLLCLIQLWTPFIENYVFQINLNLFINVRFFNYVLFYLTPKCLSPLIYGLRDDAFFHALKKYVVFDLY
>LOCXPOR59.536.HIT1.OR.2R.302.7tm_1.exons1.LR537122.1.Sparus_aurata
MKDNSSWVGGEVRQINDRVISVQVLVMMFLSINFLLILTFFKRKSFYTILRYILFAVTLLSDSLILLISNTLYLLAYFNFTIEVWSCICISMVLILYSMVTPVTLTAMTLERYVAICMPLRHAELCSQRIHVHCILIIHILSSLPCIAVFSSFFASASLSLYKQHKICSLQIYILHRWQGHIRSTVQQIYFLIMVIIIAFCYVKMMKVAKMASGDNKKSTRKGLRTVILHGFQLLLCLIQLWTPFIENYVLEINLSLFINVRFFNYVMFYLTPKCLSPLIYGLRDDHFFHALKKYAFFDLYK
>LOCXPOR59.537.HIT1.OR.2R.301.7tm_1.exons1.LR537122.1.Sparus_aurata
MEDNSSWVGGEVRHINDRVISVQVLVMMFLGINFLLILTFFKMSFYTIARYILFAVTLLSDSLILLISNTLYLLAYFNFTIQVWLCICISIVLILYSMVTPVTLTAMTLERYVAICMPLRHAELCSQRIHVNCILIIHGLSSLPCIAVFSSFFASASLSFYKQHKICSPQMYILHRWQGHIRSTVQQFYFLIMVIIIAFCYVKIMKVAKMASGDNEKLTWKGLRTVILHGFQLLLCLIQLWTPFIENYVFQINLSLFVNVRFFNYVLFYLTPKCLSPLIYGLRDDHFFHALKKYAFFDSYK
>LOCXPOR59.538.HIT1.OR.2R.302.7tm_1.exons1.LR537122.1.Sparus_aurata
MEDNSSWVGGEVRPINDRVISVQVLVMMFLGINFLLILTFFKNKSFYTISRYILFAVTLLSDSFLLLISTILFLLAYFNFTIQVWLCINISVVALLYSMVTPVTLTAMTLERYVAICMPLRHAELCSQRIHVHCILIIHGLSSISCIAVFSSFFASASFSLYSQDRICSVQMYILHRWQGHIRSAVQQFYFLIMVIIIVFCYVKIMKVAKTASGENKKSTRKGLRTVILHGFQLLLCLIQLWTPFIENYVFQINLSLFINVRFFNYVLFYLTPKCLSPLIYGLRDDHFFHALKKYVVFDLYK
>LOCXPOR59.539.HIT1.OR.2R.302.7tm_1.exons1.LR537122.1.Sparus_aurata
MENNSSWVGGEVRQIDDRVISVQLLVMMFLGINFLLILTFFKKKSFYTISRYILFAVTLLSDSFLLFISNILFLLAYFNFTMQVWLCINISMVVLLYSMVTPVTLTAMTLERYVAICMPLRHAELCSQRIHVHCILIIHGLSSLPCIAVFSSFFASASFSFYTQDRVCSMQMYILHRWQDHIWSTVQQIYFFIMVFTIVFCYVKIMKVAKTASGDNKKSTQKGLRTVILHGFQLLLCLIQLWTPFIENVVFEINLFIFYNVRFFNYVTFYLTPKCLSPLIYGLRDDHFFHALKNYTFFYLFK
>LOCXPOR59.540.HIT1.OR.2R.301.7tm_1.exons1.LR537122.1.Sparus_aurata
MGDNSSWVGGEVRQINDRVISVQLLVMMFLGINFLLILTFFKKKSFHTIARYILFAVTLLSDSFLLLISNILFLLAYFNFTIQVWLCINISMVVLLYSMVTPVTLTAMTLERYVAICMPLRHAELCSQRIHVHCILIIHSLSSLPCIAVFSSFFASASLSLYKQHKICSLQMYILHRWQDHIWSTVQQIYFFIMVITIVFCYVKIMKVAKTASGDNKKSTWKGLRTVILHGFQLLLCLIQLWTPFIENYVFEINLSLFINVRFFNYVMFYLTPKCLSPLIYGLRDDHFFHALKKYAFFDLF
>LOCXPOR61.541.HIT1.OR.2R.309.7tm_1.exons1.LR537122.1.Sparus_aurata
MQNLTEFSGNVTSNNSMSMIIKVCVVIPFFLVFLCCIAVMLHIFVSYRQFMDTSRYILFAYMLINDTLQLLSSVLLFLFVMEGVKFALVYCIPLLIISTATFQNTQLILATMSLERYVAIFYPLQRPVAWRSDRIWIIILSLWLISCIFPIIDHSFMEHDPAVDILSTPILCKATVVNSSQNQTLFRAATSILFFAVVAVIILFTYVRILLETRKLRQDTASLSKAMHTVLLHGFQLLLCMLAFTIPITESVIVLHSNWRPEDVAYFNYFCFILIPRFLSPVIYGFRDQSLRSYIEKTFLCCLNTVKPC
>LOCXPOR62.543.HIT1.OR.2R.305.7tm_1.exons1.LR537122.1.Sparus_aurata
MQNLTELSANVSSNNSLSVIIKVCVVIPFFCVFLCFIAVMLHIFASHRQFMDTSRYILFAYMLINDTLQLLATVLLFLFVMGGVKFTLVYCIPLLFISAATFQNTPLILATMSLERYVAIFYPLQRPVVWRSDHIWVIILSLWLISCIFPIIDHAIMEHDPAVDILSTPVLCQAKLVNSSHIQTLFKAATSILFFAVVAVIILFTYVRILLETRKLRQDTASVSKAMHTVLLHGFQLLLCMLAFTIPITETLIVLHSNWRSEDISYFNFFCFILIPRFLSPLIYGFRDQSLRSYIRKHFSAALTK
>LOCXPOR63.544.HIT1.OR.2R.305.7tm_1.exons1.LR537122.1.Sparus_aurata
MQNLTELSGNVSSNNSLSVIIRVCVVIPFFCVFLCFIAVMLHIFASHRQFMDTSCYILFAYMLINDTLQILSSVLLLLFAIGGVKFALVYCIPLLVISTATFQNTPLILATMSLERYVAIFYPLQRPVAWRSDRIWIIILSLCLISFIFPIIDHTIMEHDPAVDILSTPVLCHVKLVNSSQIQTLFKAATSILAFAVVAVIILFTYVKILLETRKLRQDTASVSKAMHTVLLHGFQLLLCMLAFTIPITERVIVLHSNWRPEDISYFNFFCFILIPRFLSPVIYGFRDQSLRSYIRKHFSTALTK
>LOCXPOR64.545.HIT1.OR.2R.305.7tm_1.exons1.LR537122.1.Sparus_aurata
MQNLTELSGNVSSNNSLSVIIRVCVVIPFFCVFLCFIAVMLHIFASHRQFMDTSCYILFAYMLINDTLQLLSSVLLLLFAIGGVEFALVYCIPLLIISTATFQNTPLILATMSLERYVAIFYPLQRPVAWRSDRIWIIILSLWLISCIFPIIDHAIMEHDTAVDILSTPVICQAKLVNRSQIQTLFRAATSILFFAVVAVIILFTYVRILLETRKLRQDTASVSKAMHTVLLHGFQLLLCMLAFTIPITERVIVLHSNWRSENVAYFNFFCFILIPRFLSPFIYGFRDQSLRSYIRKHFSAALTK
>LOCXPOR65.546.HIT1.OR.2R.305.7tm_1.exons1.LR537122.1.Sparus_aurata
MQNLTELSGNVSSNNSLSVIIKVCVVIPFFCVFLCFIAVMLHIFASHRQFMDTSCYILFAYMLINDTLQLLSSVLLFLFVMGGVNFALVYCIPLLIISAATFQNTPLILATMSLERYVAIFYPLQRPVAWRSDRIWIIILSLWLISCIFPIIDHAIMEHDTAVDILSTPVLCKATLVNSSQIQTFVRAAANILAFAVVAIIILFTYVRILRETRKLRQDTASVSKAMHTVLLHGFQLLLCMLAFTIPITETLIVLHSNWRPEDISYFNFLCFILIPRFLSPVIYGFRDQSLRSYIRKHFSAALTK
>LOCXPOR66.547.HIT1.OR.2R.316.7tm_1.exons1.LR537122.1.Sparus_aurata
MQNLTELSGIVSSNNSLSVIIKVCVVIPFFCVFLCFIAVMLHIFASHRQFMDTSRYILFAYMLINDTLQLLSSVLLFLFVMGGVKFALVYCIPLLIISTATFQNTPLILATMSLERYVAIFYPLQRPVAWRSDRIWIIILSLWLISCIFPIIDHTIMEHDPAVDILSTPVLCKATLVNSSQIQTLFKAATSILFFAVVAVIILFTYVKILLETRKLRQDTASVSKAMHTVLLHGFQLLLCMLAFTSPITETLIVLHSNWRPEDISYFNYFCFILIPRFLSPLIYGFRDQSLRSYIEKTFLCCSKKVKPCVRGKLKD
>LOCXPOR68.548.HIT1.OR.2R.294.7tm_1.exons4.LR537126.1.Sparus_aurata
DSLSEAFLKNFITFAIAIIINFINGTFVYTYFKSHVFQRDPRYVLYIHLVINDMIMLTTSVALQIITYTIPLKLAPCCILLLILATTNKNSPLNLAGMALERYIAVCKPLHHVQVCTVQRTYSFITLIWAVSLMPSLTDIIFLVATQPLSIFSRNVICYNSNIFSTKFHKTHREIVQGLLLCFVFLTVLITYLNVLWAARAASGLNQASARNARNTILLHGVQLLICMSTFVSPFINIMLVTAWPEKRTSILFTTYLVTGILPRLLSPLIYGIRDKTFSSHIRMLFCSSCYRAE
>LOCXPOR68.550.HIT1.OR.2R.289.7tm_1.exons4.LR537126.1.Sparus_aurata
DSLSEAFLKNFITFAIAVIINFINGTFVYTYFKSHVFQRDPRYVLYIHLVINDMIMLTTAVALQIITYTIPLKLAPCCILLLILATTNRNSPLNLAGMALERYIAVCKPLHHVQICTVQRTSGFITLIWAISLMPSVTDVIFLVATQPLSIFSRNVICYESNIFRTPFHKTHREIIQGLLLCFVFLTVLITYLNVLWAARAASGLNQASARNARNTILLHGVQLLICMSSFVSPFINIMLVTTWPEKRTTILFTSYLVTGILPRLLSPLIYGIRDKTFSSHIRMLFCSS
>LOCXPOR67.552.HIT1.OR.2R.341.ScdA_N.exons4.LR537126.1.Sparus_aurata
KEEMLLILNSTSSSPLDLLTSNTSSVLAGGTVAVPKDSFSNALTKNIVAMLVWLALSIINGSMVHTFLRHSFFYENPRYIMFIYMVINDALQLSLVTALYVVSYIFRKIHASFCCFLIMTAVLTTRSTPLILAGMAVERYISICFPLHYSQMCTVPRTLLLICVILILTATPPISDLLITIVNEPLSFFHTTIFCDHPLLFRQRSIYYKNCVFDGVYLSCVALTLLYTYCRIMLTAQAASTGLASVNRARNTVMLHGVQLLLCMLAFVVPSLQAALISLFPRFSLEIRYIFFLVVYIIPRFMSPVIYGFRDEQFRKYWTRYLACRSQRIIRVRPVLLKGNL
>LOCXPOR69.555.HIT1.OR.2R.300.7tm_1.exons2.LR537126.1.Sparus_aurata
SSVNGTSTVTGNQRDMFITAVTKNLIVTALCISINYINGTLVRTFREHQIFYSNPRYILFIHLVINDMMQLLLSTLLHIISYALHKINVSFCLILLIITISTTLNTPFNLAGMAIECYIAICIPLRHGQICTVKKTYILIGLIWAASSLSILPDLFILLATEPLQFFHSRLFCARDYVFRSTYSLRKRDASHYVCFSLVWFTLFYTYFRILFAAKGAAVNITKARNTILLHGFQMLLCMLTYMGPMFEQGLLYVLPNQRLAVRFTCYVIVQILPRFVSPIVYGLRDNTFRRHVGRYLLCK
>LOCXPOR75.557.HIT1.OR.2R.298.7tm_1.exons2.LR537126.1.Sparus_aurata
SNTDRNVTAVVYRDSLNIAIIKNVITVVLCISINYINGVLVHTFRKHQVLNMNPRYILYIHLVINDIILLTLFTLIQVLSYIVFTLDVSFCMFLMMIVILTSLNNPLTLAVMAVECYIAICFPLRHTQICTVKKAYVVIGLTWVIGTLSVLADLFVTLATESMEFLHSRVFCLPRTVFRHPSLAEKSNISNIVLMVIVWITLFYTYFRIIFAAKAAAADVRKARNTVLLHGFQLILCMLSYIHDLTIEGLTYLFPRGVLAIRYTVSILIHVLPRLISPVIYGLRDKTFRKFLQQYRLV
>LOCXPOR75.558.HIT1.OR.2R.299.7tm_1.exons2.LR537126.1.Sparus_aurata
SNTARNVTAVVHRDSLNIAIIKNVVTVFLCISINYVNGVLVHTFGKHQVLNMNSRYILYIHMVINDIILMTLFTLLQVLSYIVFTLNISFCMFLLMIGIVASLNNPLTLAAMAIECYIAICFPLRHIQICTVKKAYAVIGLTWVIGTLSVLADLFVTLATESMEFLHSRVFCFPKNVFRHPSLTEKSNITNIVLMVIVWITLFYTYFRIIFAAKTATADVRKARNTLLLHGFQLILCMLTYVYGLTLEGLTYLFPSGTLAIRFTVSILFHVLPRLISPVIYGLRDKTFRKFLQRYRLVC
>LOCXPOR75.562.HIT1.OR.2R.280.7tm_1.exons2.LR537126.1.Sparus_aurata
SNTDRNVTAVVYRDSLNIAIVKNVTTVVLCISINYVNGVLVHTFKKHRVLNINPRYILYIHLVINDIILLTLSTLIQVLSYIVFTLNVSLCIFLLMISIPATLNNPVTLAVMAVECYIAICLPLHHTQICTVKKAYVVIGLTWVIGMLSILTDLFFTLATESMEFLHSRVFCLWKNVFRHPSPAEKSNISNILLMVIVWITLFDTYFRIIFTAKAATADAKKARNTVLLHGFQLILCMLTYIHDLAIEGLTYLFPRGVLAIRFTVSILIHVLPQLISPVI
>LOCXPOR70.563.HIT1.OR.2R.303.7tm_1.exons2.LR537126.1.Sparus_aurata
MNASSANVTVVLQYRDSFTKAVIKNVIVVVLGISINYINASLIHTFSKHQIFYTNPRYILFIHLVVNDMIQVTMTVMLFVISYTIYKINVSVCCIFMLLVVFTTENTPLNLACMAVECYIAICIPLQHVQICTVKRTLMLIGLIWTTTTFSGLSDLFITFATQPPGFFYSQVFCIRNNVFPHPIITKKNDNTYLVFLVIVWITISYTYFKILFTAKTASKNAKKARNTVILHGFQLLLCMASYATPNFKEALQQWFPKNFTDSLFAIYIAVQMLPRSISPFIYGLRDNTFRKYLKRYLLCKVS
>LOCXPOR71.564.HIT1.OR.2R.305.7tm_1.exons3.LR537126.1.Sparus_aurata
MNTSSANVTVVLQYRDSFTKAVIKNVIVVVLGISINYINASLIHTFSKHQIFYTNPRYILFIHLVVNDMIQVTMTVMMFVISYTIYKINVSVCCVFILLVVFTTENTPLNLACMAVECYIAICIPLQHVQICTVKRTLMLIGLIWMTTAFSGLSDLFITFATQPLGFFYSQVFCLRNNVFPHPIITKKRDNTYLVFLVIVWITIFYTYFKILFTAKTASKNAKKARNTIFLHAFQLLLCMASYVTPMFQDVLRQWFPKNFTDSLFAIYIAVQMLPRSISPFIYGLRDNTFRKYLKRFCCVKVSPR
>LOCXPOR72.276.HIT1.OR.2R.305.7tm_1.exons2.LR537126.1.Sparus_aurata
MNVSSANVTVVLQYRDSFTKAVTKNVIVVVLGISINYINANLIHTFSKHQIFYTNPRYILFVHLVVNDMIQVTLTVMLFVISYTIYKINVSVCCVFMLLALFTTENTPLNLACMAVECYIAICIPLRHVQICTVKKTLILIGLIWTTTTFSVLSDLVITLATQPLGFFYSRVFCLRNNVFPHPIITKKRDNTYLVFLGIVWITIFYTYYRILVAAKRGFKDIKKARDTIILHGFQLLLCMASYATPRFSDVLRQWFPMNQTDTLFACYIIAQILPRSLSPIIYGIRDKTFRRYLKTNLFWKVSPQ
>LOCXPOR73.278.HIT1.OR.2R.305.7tm_1.exons2.LR537126.1.Sparus_aurata
MNMSSSNVTVVIEYQESFAKAVAKNVIVVVLSISINYINAGIIQTFRKHQIFKMNPRYILFIHLVVNDMIQVTLGVMLFIISYTIYKINVSVCCVFILLALFTTENTPLNLACMAVECYIAICFPLRHAQICTVKRTLMLIGSIWATSLLSVLPDLFITLAMQPVDFFHSRVFCLREIAFSNPHIIKKRDITYMMYLIIVWLVIFYTYFRILFTAQTASKDVKKARNTIILHGFQILLCMTIYAEPLLKQALYEWFPKNYLDSLFSCYIIVQMLPRSISSIIYGIRDKTFRRYLKIHLFCKVSPQ
>LOCXPOR74.279.HIT1.OR.2R.309.7tm_1.exons2.LR537126.1.Sparus_aurata
MNFTPVDSNVTGAVNYLDRFFTALGRNLIVVVLGITINYINANMVHTFSKHHIFKSNPRYILFIHLVFNDMIQLTTSISLFIITYAFQTIYVYHCCLLVVPAIMTTQNTPLNIAFMAAECYIAVCIPLRYNNLCSVKRTYIVIGIMWTCSSFSVLPDVFILFAIEPLEFIYSKVMCSRDAVFRSKYSLKKRDASHMLFLVGVWLTLFYTYFRILFVAKAANTDAKKARNTLLLHGFQVLLCMMVYVQPMLLHVLRYLFPGSLSAIYFVLFIINQILPRLVSPIVYGLRDKTFRKYFKMYLLCTMNVHPK
>LOCXPOR75.280.HIT1.OR.2R.299.7tm_1.exons2.LR537126.1.Sparus_aurata
SNTDRNVTAVVYRDSLNIAIIKNVITVVLCISINYVNGVLVHTFRKHQVLNMNPRYILYIHLVINDIILLTLFTLIQVLSYIVFTLNVSFCIFLLMISIPATLNNPVTLAVMAVECYIAICFPLRHSQICTVKKAYVVIGLTWVIGTLFILTDLFFTLATESMEFLHSRVFCLSKNVFRHPSHAEKSNISNIVLMVIVWITLFYTYFRIIFAAKAAAADAEKARNTVLLHGFQLILCMLTYVYGLTLEGLTYLFPRGVLAIRFTVSILIHVLPRLISPVIYGLRDKTFRKFLQQNRLVC
>LOCXPOR76.281.HIT1.OR.2R.320.7tm_4.exons2.LR537126.1.Sparus_aurata
MNSSSYGLNVSSTLRQRDSYSTAVAKNVIVLSLGLTINYINGTLIHTLRKHQIFYLNPRYLLFIHLVVNDMIQLTTTITLFLSSYIFHKLNASLCLIIITFAVFTTLNTPLNLAVMAVECYIAICHPLRHAELCTIKRTYFLISWIWALSAVSALPDVFILIATEPAQIFYTAIYCEKDNLFQHPIHLKKRDVSYIVYVIGVGLTLFYTYFNIFFAAKEAKVAKSADGDTKKAMNTILLHGFQLLLCMLTYVAPQLHRVMFYWFPKHYLHAIFVNYIIIQIFPRFVSPLVYGLRDKTLRQHLKKYLLCTVRVTVKPLTTA
>LOCXPOR77.283.HIT1.OR.2R.301.7tm_1.exons2.LR537126.1.Sparus_aurata
MNASSANVTVVLQYRDSFTKAVIKNVIVVVLGISINYINASLIHTFSKHQIFYTNPRYILFIHLVVNDMIQVTLTVVMFVISYTIYKINVSVCCVFILLVVFTTENTPLNLACMAVECYIAICIPLQHVQICTVKRTLMLIGLIWLTTAFSGLSDLFITFATQPLGFFYSRVFCLRNSVFPHPIITKKNDNTYLVFLIIVWITIFYTYFKILFTAKTASKNAKKARNTIFLHGFQLLLCMASYVTPMFQDVLRQWFPKNFTDSLFATYIAVQMLPRSISPFIYGLRDNTFRKYLKRFCCVK
>LOCXPOR78.285.HIT1.OR.2R.305.7tm_1.exons2.LR537126.1.Sparus_aurata
MNVSLANVTVVIEYRDSFAKAVTKNVIVVVLSISINYINAGLIQTFCKHQIFNMNPRYILFIHLVVNDMIQVTLTVMLFIISYTIYKINVSVCCVFILLALFTTENTPLNLACMAVECYIAICFPLRHAQICTIKRTLMLIGLIWATSLLSVLPDLFITLAMQPVDFYHSRVFCLRETAFPNPHIVKKRDITYIVYLVIVWLVIFYTYFRILFTAQTASKDAKKARNTIILHGFQVLLCMAIYAEPLLKQALYEWFPKNYPDSLFACYIIAQMLPRSISSIIYGIRDKTFRRYLKRHLFCKVSPQ
>LOCXPOR79.286.HIT1.OR.2R.301.7tm_1.exons2.LR537126.1.Sparus_aurata
NVTVVLQYRDSFTEAVIKNVIVLALGIFINYINASLIHTFSKHQIFKSNPRYILFIHLVFNDMNQLTTTISLFIVTYNFRTIYVYHCCLLMVPAIMTTQNTPLNIAFIAAECYIAVCIPLRYNNLCSVKRTYIVIGIMWTCSSFSVLLDVFILFATEPLEFINSKVMCYRETLFRSKSSLKKRDASHMLFLVVVWLTLFYTYFRILFVAKAADTDAKKARNTLLLHGFQVLLCMTIYVQPMLQQVLSYFFPGSLSAIYFVLFIINQILPRFVNPIVYGLRDKTFRKYFKMHLLCTMNVHPK
>LOCXPOR80.289.HIT1.OR.2R.302.7tm_1.exons2.LR537126.1.Sparus_aurata
MNFTHVDSNVTGAVSNLDRFLTALRRNLTVFVLGITINYINANMIHTFSKHHIFKSNPRYILFIHLVFNDMIQLTTSISLFIITYAFQTIYVYHCCLLMVPAIMTTQNTPLNIAFMAAECYIAVCIPLRYNNLCSVKRTYIVIGIMWTCSSFSVLPDVFILFATEPLEFINSKVMCYRDAVFRSKYSLKKRDASHMLFLVVVWLTLFYTYFRILFVAKAADTDAKKARNTLLLHGFQVLLCMMVYVQPMLLHVLRYLFPGSLSAIYFVLFIINQIIPRFLSPIVYGIRDKTFRKYFKMYLIC
>LOCXPOR81.290.HIT1.OR.2R.301.7tm_1.exons2.LR537126.1.Sparus_aurata
NVTVVLQYRDSFTEAVIKNVIVLALGIFINYINASLIHTFSKHQIFKSNPRYILFIHLVFNDMNQLTTTISLFIVTYNFRTIYVYHCCLLMVPAIMTTQNTPLNIAFIAAECYIAVCIPLRYNNLCSVKRTYIVIGIMWTCSSFSVLPDVFILFATEPLEFINSKVMCYRETLFRSKSSLKKRDASHMLFLVVVWLTLFYTYFRILFVAKAADTDAKKARNTLLLHGFQVLLCMTIYVQPMLQQVLSYFFPGSLSAIYFVLFIINQILPRFVNPIVYGLRDKTFRKYFKMHLLCTMNVHPK
>LOCXPOR82.291.HIT1.OR.2R.306.7tm_1.exons1.LR537127.1.Sparus_aurata
DAAGCLFLSILPYGQAVPAAICIFVLLTLFSLLVNGFTMFGLGRSDDLSWEPRVAFFKNLILSDLLQTVTFAPSVIHALVQRRTVAFGLWCRVQYLVGTASIFSSLFTITCMALERYIYVCHAIRYLVILTQVRLRLALTLIWVYAITTATITTVLLHTGAEQNNQPFIRGLLCEPDTVEQHMGFPRVPAVFRKIFGFATLLMCLLIYIFSYFRMYQDALNATMPFNAVNTAARKTVLFYCGMLLLQLLPLLLKVASDALLEFESAATPAAVTVFHISLAMTLLVPPCINPLVYGLRNAEMRQALL
>LOCXPOR83.292.HIT1.OR.2R.307.7tm_4.exons1.LR537129.1.Sparus_aurata
MENSTEVLSFVLRAYGYIGQLKYLYFSIMLLWYLSIYVTNAALITVIFLDKKLHEPMYILLCNLLANAICVSTAMYPLVMSQMFSDTHEVTLPWCLLQMFCLSTCAAIEFCSLAAMAYDRYVAICCPLHYNVMMNTTRVGTITVVIWMYSFVNSMFSFSFVVRLKFCGNVIDKLFCDHHLIVKLACSVSVFHKISDLFFSFSTIVTPFSLILVSYMKILVICLNTSKESQQKAVTTCTPQIVSLSGLFIGFIFYATDLTSNEALLSDRERSFLTLCLLIYQPMITPIMYGFNLPKIKQSLKRFLFDR
>LOCXPOR84.294.HIT1.OR.2R.309.7tm_4.exons1.LR537129.1.Sparus_aurata
MENSTEVVSFVLAAYGNIGELKYLYFSIMLLWYLSICVNNAAVIMVIFLDKRLHEPMYILLCNLLANEIFATTVVYPLMMSQMFSDTHEVTLPWCFLQMCCLSTCASIEFCSLAAMAYDRYVAICCPLHYNVMMNTRRVGTITVVVWMYPFFNTMLSFSLIVHLKFCGNVIEKLFCDHHLVIIIKLACSVSVLNKLSDLLYAFMTIVIPFSLILVSYMKILVVCLNTSEESRQKAVTTCTPQIVSLSGLFIGLIFYSTDFSSDAGLMSDRERSFLILCLLIYQPMLTPIMYGFNLPKIKKSLKRFLFDR
>LOCXPOR85.297.HIT1.OR.2R.307.7tm_4.exons1.LR537129.1.Sparus_aurata
MENSTEVFSFVLAAYGNIGELKYLYFCMMLLWYLSICVNNAAVIMVIFMDKKLHEAMYILLCNLLVNEIFVTTVVYPLMMSQMFSETHEVTLPWCFLQMCCLSTCASIEFCSLAAMAYDRYVAICFPLHYNVMMDTRRVGTITIVVWMYSFVNSMFSFSLVVSLKFCGNVIDKVFCDRPLIVKLACSVSVLNKLSDLLYAFVTIVIPFSLILVPYMKILVVCLNTSEESRQKAVTTCTPQIVSVSGLFIGLIFHFSDSRFDAALVSDKVRSFLTVYLLIYQPMLTPIMYGLNLPKIKQSLKRFLFDR
>LOCXPOR86.303.HIT1.OR.2R.307.7tm_4.exons1.LR537129.1.Sparus_aurata
MENSTEVLSFVLAAYGNIGELRYLYFSIMLLWYLSICVTNASLIMVIFLDKKLHEPMYILLCNLFANEIGASTALYPLVMSQMFSDTHEVTLPWCFLQMCCITTCASIEFCSLAAMAYDRYVAICCPLHYNIMMNTRRVGTITVLVWIYSFVNSMFSFSFVIQLKFCGNVIDKVFCDQHLIIKLACSVSVFNKISDLLYAFVTIVIPFSLILVSYMKILVVCLNTSEESRQKAVTTCTPQIISISGLFIGLIFHFSDSRFDAALVSDKVRIFLTLCFLIYQPMLTPIVYGLNLPKIKQSLKRFLFDR
>LOCXPOR87.304.HIT1.OR.2R.309.7tm_4.exons1.LR537129.1.Sparus_aurata
MENSTEVLSFVLSAYGNIGEIKYLYFSMILLWYLSICVNNAAVIMVIFMDKKLHEPMYILLCNLLANEIFATTLVYPLMMSQMFLDTHEVTLPWCFLQMCCLSTSASIEFCSLAAMAYDRYVAICCPLHYNIIMNTRRVGTITVLVWMYPFINTMFSFSLIVHLKFCGNVIDKLFCDHHLVIIIKLACSVSALNKLSDLLYAFVTIVVPFSLILVSYMKILAVCLNTSEESRQKAVTTCTPQIVSLSGLFIGLIFYSTDFSSDADLMSDRVRSFFTLSLLIYQPMLTPIMYGFNLPKIKQSLKRFLFDR
>LOCXPOR88.305.HIT1.OR.2R.309.7tm_4.exons1.LR537129.1.Sparus_aurata
MENSTEVLSLVLAAYGNIGELKYLYFSMMLLWYLSIYVNNAAVIMVICSDKKLHEPMYILLCNLLTNEIFATTVVYPLMMSQMFSDTHEVTLPWCFLQMCCLSTSASIEFCSLAAMAYDRYVAICCPLRYNVLMNTRRVGMITVFVWMYPFINTMFSFSLIVHLKFCGNVIDKLFCDHHLIIMIKLACSVSVVNKVSDLLHAFVTIVVPFSLILVSYMKILAVCLNTSAESRQKAVTTCTPQIVSVSGLFICLIFYSADFSLDAALISDRERSFFTLCLIIYQPMLTPIMYGFNLPKIKQALKRFLFDR
>LOCXPOR89.306.HIT1.OR.2R.306.7tm_4.exons1.LR537129.1.Sparus_aurata
MENSTEVVSFVLAAYGHIGELKFLYFSIMLLWYLSVLTVNTVLIIVIYVDKKLHEPMYILLCNLFANQIGASTALYPLVMSQMFSETHEVTLPWCFLQTYYLYICASVELCSLVAMAYDRYVAICCPLYYNVIMNTRRVRTLSVLVWMYPFINSVFSFSFVVPLKFCGNVIDKVFCDHYLIIKLACSVSVLNQVSDLLYAFSTIIIPFSLILVSYMKILPVCLNTSEENRQKAVTTCTPQIVSVSGLFIGLIFHFSDSRFDVALVSDKVRIFLSLFLLICQPMGTPIMYGYKLPKIRQSWKQFLFD
>LOCXPOR90.307.HIT1.OR.2R.307.7tm_4.exons1.LR537129.1.Sparus_aurata
MENFTEVVSFVLAAYGTIGELKYLYFTIMLLWYLSICVANTVLIMVIFLDKRLHEPMYILLCNLFVNEIGGSTALYPLVMSQMFSDTHEVTLPWCFLQMCCIYTAASVEFCSLAAMAYDRYVAICCPLHYNVIMNTGRVSIIILLVWMYSFVNITFAFSFIIHLKFCGNLIDKVFCDHHLIIKLACSVSVLNKISDLLFAFVTIVIPFSLISVSYMKILAVCLNTWKDNKQKMISTCTPQLVSVSNLFVGCIFHFVDSRFDVAHVPDKVRIILSVYILICQPMVTPFMYGLNLPKIRQSCKRFLFER
>LOCXPOR91.308.HIT1.OR.2R.308.7tm_4.exons1.LR537129.1.Sparus_aurata
MQNFTEVVSFVLAAYGTIGELKYLYFSIMLLWYLSICVANTFLIMVIFLDKRLHEPMYILLCNLFVNEIGGSTALYPLLLTQMFSDTHEVTLPWCFLQMCYLYTCGSVEFCSLAAMAYDRYVAICNPLHYNVIMNTGRVAIIILLVWMYSFVNCMFAFSFVIRLKLCGNVIDKVFCDHHLIIKLACSVSVLNSISDLLFAFVTMVMPFGLISVSYMKILAVCLNTTKDNKQKAISTCTPQLVSLSNMFIGCIFHFVDSRFDVARVPDKVRIILSVYLLICQPVITPFMYGFNQTNIRQSCKRFLLSKN
>LOCXPOR92.309.HIT1.OR.2R.308.7tm_4.exons1.LR537129.1.Sparus_aurata
MENSTEVVSFVLAAYGNIRDLKYLYFTIMLLWYLSICVANTFLIMVIFLDKRLHEPMYILLCNLFVNEIGGSTALYPLLLTQMFSDTHEVTLPWCFLQMCYLYICGSVEFCSFAAMAYDRYVAICYPLHYNVIMNTGRVAIIILLVWMYSFVNCMFAFSFVIRLKLCGNVIDKVFCDHHLIIKLACSVSVLNSISDLLFAFVTMVMPFGLISVSYMKILAVCLNTTKDNKQKAISTCTPQLVSLSNMFVGCIFHFVDPRIDTAHVPDKVRIILSVYLLICQPVITPFIYGFNQTNIRQSCKRFLLSKN
>LOCXPOR93.310.HIT1.OR.2R.308.7tm_4.exons1.LR537129.1.Sparus_aurata
MISATNLSVFSLSGLNDTTTKQRVTLFSFTLLCYILILLVNGALIVTIILEEKLHEPMYIFLCNLCINSVYGTTAFYPKFLFDLLSYVHVISYAGCLLQVFVIYSYAATEFSILALMAYDRYVAICRPLEYHAVMTKHRVVVFVCLSILVPFLCQTIVMIMTSRLELCGSQIEKLYCENWSILKLSCNSITTNNIVGFIVIFFYLGHDLFILCSYVYLIKSVLKSREGRRKFMQTCVPHLLCLLNVSAALLFDLMYARYGSSSVSQSVKNFMAIQFLMFPPILNPIIYGLKLTHVRKIFLRLFTDNKQ
>LOCXPOR94.311.HIT1.OR.2R.315.7tm_4.exons1.LR537129.1.Sparus_aurata
MSNTSTILVFSLSGFSATVNYRFTLFALTLLCYCLIVVVNVSLVLTIILDQNLHEPMYMFLCNLCINGLYGTAAFYPKFAFDLLSDVHVISYVGCFLQVFVIYTYATIDFSILALMAYDRYMAICRPLVYHSVMSMRRIAVLISLSWLIPLGCEVAVLTLTSKLTLCGSHIQKLYCENWSIVKLACSSTAANNVVGLIIIAFYCVHVLFIVCTYVRLVNSAMKSKEGRKKFTQTCVPHLLCLVNVTAALLFDTMYSRYGSASVPQNLRNFMAIQFLMMPPILNPIIYGLILSKIRYKLVTLFMKAGQTFTLGLRV
>LOCXPOR95.313.HIT1.OR.2R.306.7tm_4.exons3.LR537129.1.Sparus_aurata
MENKSLSFYFNLTMFMKIGHFRYPAFIFCLLLYIFIVSANLAMIWIILRERTLHDTMYIFIAFLSINSLYGATGFFPRFLMDFLSDTHLFTRPACFTQIFVIYTYLSNEVTILSIMAYDRYVAVCHPLHYHSKMKSKTIVALSFFAWVCPACILTITINMIVRLPLCGNQLKKVYCASWNIVKLSCVTDTVNSIAAMLGAVAVAVVPFGFILYTYLRIVVACWKGSSEVRGKVLQSCFPHVISVVIYIVTAFSDAALSRQNLDEINPFVAILLSLECIVIPPLLNPLVYGLKLPEIRRNIVVILSI
>LOCXPOR96.314.HIT1.OR.2R.303.7tm_4.exons1.LR537129.1.Sparus_aurata
MENSTVSFYFNLTMFVNIGHYRYPAFVFCFLLYSFIVYANFVIILVITQETPLHEPMYMFIAMLCVNSLYGSTGFFPRFLMDLLSDTHLFSRPACFTQIYVIYSYACYEMTILGIIAYDRYAAVCHPLHYHSKMNSKAALKLALWAWIFPTAGVIVCISLSARLPLCGSKIQKVFCANWNVVKLSCVSNVVNNICGMLLTISTIFFPLFYVLYTYLRIVIVCWKSSAEFRGKVLQSCLPHVISFVIYSITVFCDVALSRYNIEEVNPFAAVILSLEFVIIPPLLNPLVYGLKLPEIRRHILRM
>LOCXPOR100.315.HIT1.OR.2R.305.7tm_4.exons1.LR537129.1.Sparus_aurata
MDNSSVVTLFTLSGLSGTTNYRHTLFALTLLCYFVIWLVNLTIIVTIVVDKNLHQPMYIFLCNLCFNGLYGTAGFYPKFLIDLLSTIHVISYAGCLLQGFVLHSSVGADVSIITVMAYDRYLAICRPLVYHSVMTTQRVCVFVAFSWLVPLCLLFLSSLTTLRLSLCGSHIPKLYCINHLIGKLSCSASTAHLIVPALNYTVYVLYIMFIVWSYMYLLKKCKFSAENRSKFMQTCLPHLLCLITVMVSILFDVLYVRFGSKKLPQGVTNFMSIEFLIIPPIINPLIYGFKLTQIKNRIKQFLCGK
>LOCXPOR98.316.HIT1.OR.2R.305.7tm_4.exons1.LR537129.1.Sparus_aurata
MDNVSETTMFTLSGLSGTTNYRHTLFALTLLCYCVIWLVNLTIIVTIVADKNLHQPMYIFLCNLCINGLYGTAGFYPKFLIDLLSTIHVISYAGCLLQGFVLHSSACTDFSILMVMAYDRYVAICQPLVYHSLMTTQRVCVFVFFAWLIPFYLVFLGSITTLRLSLCGSHIPKIYCINHLVGQLSCSASIAHVIIPAFNYTFYVLHIMFIVWSYMYLLKKCQFSSENRSKFMQTCLPHLFCLITVVVSLLFDLLYMRFGSKKLPQGVNNFMSMEFLIIPPIINPLIYGFKLTKIKNRIMQFLCGK
>LOCXPOR99.317.HIT1.OR.2R.305.7tm_4.exons1.LR537129.1.Sparus_aurata
MDNVSETMMFTLSGLSGTTNYRHTLFALTLLCYCVIWLVNLTIILTIVVNRNLHEPMYIFLCNLCINGLYGTAGFYPKFLIDLLSTIHVISYAGCLLQGFVVHSSACTDFSILAVMAYDRYVAICRPLEYHSVITTRRVCEFVFFAWLIPFCLLLLSSITTLRLRLCGSHIPKIYCINHLVGKLSCSASIAHIIVPAFNYTFYFLHIMFIVWSHLYLLKKCQFSAENRSKFMQTCLPHLLCLITVVVSILFDFLYMRFGSKKLPQGVNNFMSMEFLIIPPVINPLIYGFKLTQIKNIITQFLCGK
>LOCXPOR100.318.HIT1.OR.2R.305.7tm_4.exons1.LR537129.1.Sparus_aurata
MDNVSETLMFTLSGLSGTTNYRHTLFALTLLCYCVIWLVNLAIIVTIVVNRNLHEPMYIFLCNLCINGLYGTAGFYPKFLIDLLSTIHVISYAGCLLQGFVLHSSVGADFSILAVMAYDRYVAICRPLEYHSVMTTQRVCVIVFFAWLIPFCLLFLSSITTLRLSLCGSHIPKIYCINHLVGKLSCSASVAQVIVPAFNYTFYFLHIMFIVWSYMYLLKKCQFSAENRSKFMQTCLPHLLCLITVVVSLLFDLLYMRFGTKKLPQGVNNFMSMEFLIIPPIINPLIYGFKLSKVKNRIMQYLCGK
>LOCXPOR101.319.HIT1.OR.2R.298.7tm_4.exons1.LR537129.1.Sparus_aurata
MGNVSVLVFFTLSGLNYTMQHRIILFALTFLFYSIIWIVNVVVILTIIVDEKLHEAMYIFLCNLCINGLYGTAAFYPKFLNDLLSPFHVVYYTECVLQSFVIYSSCITELSILAVMALDRYVAICRPLEYHSVMTRRRISLLVAFSWLLPFYCMLINTLAIVQLKLCGSHIPKLYCSNALIDKLACSKSIANTAIVYLNIGIYIVHLWFLLWTYTYLIKTCLTSKHGRKKFMNTCVPHLVSLISYCFAVLFDVIYTRYGSNMLSPSLKNFLAIEFLILPPVINPLVYGLKMTKIRNRI
>LOCXPOR101.320.HIT1.OR.2R.302.7tm_4.exons1.LR537129.1.Sparus_aurata
MGNVSVLTFFTLSGLTYTVQHRIILFALTLLCYLIIWIVNVVVILTIIVDEKLHEAMYIFLCNLCINGLYGTAAFYLKFLNDLLSPFHFVSYAGCLLQSFVIHSSSASELSILAIMALDRYVAICRPLEYHSVMTRRRISLLVAFSWLLPLYCMFSNTIYVNHTKLCGSHIPKLYCSNPLIDKLACSTSIANTAVVYFNIGIYIVHFFFFLWTYTYLIKTCLTSKHGRKKFMNTCVPHLVSLISYCFAVLFDVMYTRYGSNMLSPSLKNFMAIEFLILPPVIHPVVYGLKLTKIRNRIRGFI
>LOCXPOR102.321.HIT1.OR.2R.309.7tm_4.exons1.LR537129.1.Sparus_aurata
MDNVSIVRIFILTGLNETNNYRVALFTLTLLYYCMILFFNLTIIMIIILDKNLHEPMYILLCSFCINGLYGTAGFYPKFIFDLLFSCNIISYEACLLQAFVMYSSACSDLSILAVMAYDRYLAICRPLHYHSLMTKSRLSQMVCFSWITPLCIFSINVVLTLRLRLCSTNIQKLLCVNWIIVKLACTDANTIPNNIIAYFTIILYGSHGLFVIWTYMHLIKTSVSSKDDRVKFMQTCVPHLASLITFAATILFDLMNMRFGSTDLPQSLQNFISIEFLLIPPVLNPLIYGFKLTKIRHRILGFVHVQRK
>LOCXPOR103.322.HIT1.OR.2R.309.7tm_4.exons1.LR537129.1.Sparus_aurata
MDNVSIVRIFILTGLNETNNYRVALFTLTLLYYCMILFFNLTIIMIIILDKNLHEPMHILLCSFCINGLYGTAGFYPKFIFDLLSSSHVISYEACLLQDFVMYSSFCSDLSILAVRAYDRYLAICRPLHYHSFMTKRRVGQMVCFSWITPLCIFSINVVLTSRLRLCSKNMKKILCVNWIIVKLACPDANTISNNIIAYFTMFLYVSHGFFVIWTYMHLIKTSVRSKDDRVKFMQTCVPHLALLTTFVSIIVIDFMSIRFGSTNLPQSLQNFISIEFLLIPPVLNPLIYGFKLSKIRHRILGFVHVQRK
>LOCXPOR104.324.HIT1.OR.2R.309.7tm_4.exons1.LR537129.1.Sparus_aurata
MDNVSIVRIFILTGLNETNNYRVALLTLTFLYYCMILFFNLTIIMIIILDKNLHEPMYILLCSFCINGLYGTAGFYPKFIFDLLSSSHVISYETCLLQAFVMYSFACSDLSILAVMAYDRYLAICRPLHYLSFMSKSRLSKMVCFSWITPLCIFSINVALTSRLRLCSTNIQKILCVNWIIVKLACPNANTIPNNIIAYFTIFLYLSHGIFVIWTYMHLIKTSVRSKDDRVKFMQTCVPHLASLTTFAATILFDMMNMRFGSTDLPQSLQNFISIEFLLIPPVLNPLIYGFKLTKIRHRILGFVHVEKK
>LOCXPOR105.325.HIT1.OR.2R.309.7tm_4.exons1.LR537129.1.Sparus_aurata
MDNVSIVRIFILTGLNETNNYRVALFTFTLLYYCMILFFNLTIIMIIILDKALHEPMYILLCSFCINGLYGTAGFYPKFIFDLLSSSHVISYEACLLQAFVMYSSACSDLSILAVMAYDRYLAICRPLHYHSFMTKRRVCQMVCFSWITPLCIFSINVVLTSRLRLCSTIMKKMLCVNWIIVKLACPNSNTFLNNIFAYFTIFLYVSDGFFVIWTYMHLIQTSVRSKDDRVKFMQTCVPHLASLTTFVSIIIIDFMSMQFGSTDLPQSLQNLISIEFLLIPPVLNPLLYGFKLSKIRHRILGFVHVQRK
>LOCXPOR106.326.HIT1.OR.2R.309.7tm_4.exons1.LR537129.1.Sparus_aurata
MDNVSIVRIFILTGLNETNNYRVALFTFTLLYYCMILFFNLTIIMIIILDKNLHEPMYILLCSFCINGLYGTAGFYPKFIFDLLSSSHVISYEACLLQAFVMYSSACSDLSILAVMAYDRYLAICRPLHYRSFMTKRRVCQMVCFSWITPLCIFSINVVLTSRLRLCSTNMKKILCVNWIIVKLACPNTNTFLNNIFAYFTIFLYVSHGFFVIWTYMHLIQTSVRSKDDRVKFMQTCVPHLASLSTFVSIIIIDFMSMRFGSTDLPQSLQNFISIEFLLIPPVLNPLIYGFKLSKIRHRILGFVHVQRK
>LOCXPOR107.327.HIT1.OR.2R.309.7tm_4.exons1.LR537129.1.Sparus_aurata
MDNVSIVRMFILTGLNETNNYRVALFTLTLLYYCMILFFNLTIIMIIILDKNLHEPMYILLCSFCINGLYGTAGFYPKFIFDLLSSSHVISYEACLVQAFVMYSFACSDLSILAVMAYDRYLAICRPLHYHSFMSKSRLSKMVCFSWITPLCIFSINVALTSRLRLCSTSIQKLLCVNWIIVRLACPDANTIPNNIIAYFTIFLYVSHGLFVIWTYMHLIITSVRSKDDRVKFMQTCVPHLASLTTFVATIVFDLMYMRFGSTDLPQSLQNFISIEFLLIPPVLNPLIYGFKLSKIRHRILGFVHVQRK
>LOCXPOR108.328.HIT1.OR.2R.304.7tm_4.exons1.LR537129.1.Sparus_aurata
MDNVSVIRVFSLSGINETMNYRIAIFSLTLLYYFVILFVNIALILIIILDENLHEPMYVLLCSFCFNGLYGTAGFYPKFLFDLLSSSHVISYEACLLQAFVMYSFACCEMSTLAVMAYDRYLAICRPLHYHSFMTRRRVCQMVCFSWITPFCMFSISIILTSTLKLCGAKIQKLFCVNWIIFQLACPDNDTLASSIISHATTFIYVSHGFFIVWTYMHLVMKSVRSKDDRVKFMQTCVPHLTSLVTFLIVIVFDLMYMRFGSTDLPQSLQNLIAIEFLLIPPVMNPLIYGFKLTKIRHRILGLV
>LOCXPOR109.330.HIT1.OR.2R.303.7tm_4.exons1.LR537129.1.Sparus_aurata
MENATHPSYFNLTMFVNIGNYRYPTFVLCLLLYALIISANLVIILIISREKTLHEPMYIFIMCLSINSLWGSAGFFFRFFKDLLSDTHLIPRSACLFQIYVIYTYASYELTLLGIMAYDRYVAVCQPLHYHNKVTSKLVSKLVAFAWIYPAFSVAACVYLASRLPLCGNKIPKIFCANWPVVKLSCVSTVINNLVGMLVSVSTVFLPLAFVLYTYARIFLVCRKRSSEFRGKVIQSCLPHVITFVNYSITVFCDVALSRIDLEALNPFLAVILSLEFVVIPPIVNPLVYGLKLPEIRKIILRM
>LOCXPOR110.332.HIT1.OR.2R.303.7tm_4.exons1.LR537129.1.Sparus_aurata
MENATHPSYFNLTMFVNIGNYRYPTFVLCLLLYALIISANLVIILIISREKTLHEPMYIFIMCLSINSLWGSAGFFFRFFKDLLSDTHLIPRSACFFQIYVIYTYASYELTLLGIMAYDRYVAVCQPLHYHSKVTSKLVSKLVAFAWIFPAFSVAVCVYLASRLPLCGNKIPKIFCANWPVVKLSCVSTVINNLVGMLVTACTVFLPLAFVLYTYARIFLVCRKRSSEFRGKVIQSCLPHVITFVNYSITVFCDIALSRIDLEALNPFLAVILSLEFVVIPPIVNPLVYGLKLPEIRKLILRM
>LOCXPOR111.333.HIT1.OR.2R.309.7tm_4.exons1.LR537129.1.Sparus_aurata
MDNVSVMTTFFLSGLHETMNYQRVLFFVTLLCYCLILLVNITLIVTIIMDKNLHEPMYILLCAICMNALYGTAGFYPKFLWDLLSPVHVISYSGCLIQAQVMYSFACADLFILSVMAYDRYVAICRPLEYHSVMSKQRVIKLVCYSWMTPFCMMGINVFLTSRLKLCSPYIAKLFCVNWIIVKLACFPAETTFNSIVAHIIIIIYIFHGLFIVWSYMYLIKTCVNSIENRAKFMQTCVPHLISLLIFLVALLFDVINMRFTSKDFPQAFQNFVGIEFLVIPPLMNPLIYGFKLTKIRNRIAGVIMYKTK
>LOCXPOR112.334.HIT1.OR.2R.309.7tm_4.exons1.LR537129.1.Sparus_aurata
MDNVSVMTTFFLSGLPETMNYRRVLFFVTLLCYCLILLVNITLIVTIIMDKNLHEPMYILLCAFCMNGLYGTAGFYPKFLWDLLSPVHVISYSGCLIQAQVMYSFACSDLFILSVMAYDRYVAICRPLEYHSVMSKQRVIKLVCYSWMTPFCIIGTNIFLTSRLKLCSPYIARLFCVNWIIVKLACFPAETTLNGVIAYITIVIYVLHAFFIIWSYMYLIKTCVNSIENRAKFMQTCVPHLTSLLIFLVAIVFDVLNMRFSSKDLPQNLQNFVAIEFLVIPPLMNPLIYGFKLTKIRNRILGVITFKTK
>LOCXPOR113.335.HIT1.OR.2R.309.7tm_4.exons1.LR537129.1.Sparus_aurata
MDNVSQIKMFFLSGLNETNNHRFTLFFLTLLCYYVILTVNISVIVTIIIDKNLHEPMYILLCTFCINSLYGTAGFYPKFLWDLLSPVHVISYSGCLVQAQVMYSFACTDLSILSVMAYDRYLAICRPLQYHSVMSKQRIIVLACLSWITPFCVMGINVFLTSRLKLCRPYIARLFCVNWIIVKLACFPAETTLNGIVAYITIVIYVCHGFFIVWSYMYLIKTCVNSIENRAKFMQTCVPHLTSLLIFLVAIVFDVLNMRFGSKDLPQTLQNFIAIEFLVIPPLMNPLIYGFKLTKIRNRILGFITFKTK
>LOCXPOR114.337.HIT1.OR.2R.307.7tm_4.exons1.LR537129.1.Sparus_aurata
MYNVSQIEVFFISGLNETHEHRFTLFFLTLLCYCVILMVNITVIVTIIMDKNLHEPMYILICTCCMNGLYGTAGFYPKFLWDLLSPVHVISYSGCLVQAQVIASFAFSEVSFLSVMAYDRYVAICRPLEYHSVMSKQRVIVLVCYSWMTPFCIIGTNVFLTTRLKLCSPYIARLFCVNAIFAKLACFPTETTIRNIVAYIAIVIYVFHGSFIVWSYMYLIKTCVNSTENRAKFMQTCVPHLTSLLIFLVVTAFDVLSMRFGSKDLPQTLQNFVAIEFLVIPPLMNPLIYGFKLTKIRNRILRVIILK
>LOCXPOR119.338.HIT1.OR.2R.307.7tm_4.exons1.LR537129.1.Sparus_aurata
MDNVSQIRVFFLSGLNETNNHRFTLFFLTLLCYCVILLVNISVIVTIIMDKNLHEPMYILLCTFCMNGLYGTTGFYPKFLWDLLSPVHVISYSGCLGQAQVIYSFALSELSILSVMAYDRYVAICQPLEYHSVMSKQRLIMLVCYSWVTPFCVMGINVFLTTRLKLCSPYIARLFCLNWIIVKLACFPSETTLNAVVAYITIVIYVFHGFFIVCSYMYLIKTCVNSIENRAKFIQTCVPHLTSLLTFLGTILFDVLNIRFGSKDLPQTLQNFVAIEFLVIPPLMNPLIYGFKLTKIRNRILRVITLK
>LOCXPOR116.339.HIT1.OR.2R.310.7tm_4.exons1.LR537129.1.Sparus_aurata
MMDNVSQITMFFLLGLNETNNHRFTLFFITLLCYCVILLVNISVIVTIIMDKNLHEPMYILICAFCMNALYGTAGFYPKLLWDLLSPVHVISYSGCLVQAQVIISFAFSDLSILSVMAYDRYVAICRPLEYHSVMSKQKLSVIVCFSWMTPFCIVGMNVFLTSRLKLCSPYISRLYCMNWMMVKLACFPAETAVNNILTYITIITYLFHGLFIVLSYMYVIKTCANSIENRAKFMQTCVPHLTSLLIFLVTILSDVIIMRYGSKDLPQAFKNFVAIEILVIPPLINPLIYGLKLTKIRNRILVVITLKTK
>LOCXPOR117.340.HIT1.OR.2R.309.7tm_4.exons1.LR537129.1.Sparus_aurata
MDNVSQIRMFFLSGLNETDKHRITLFLLTLLCYCVILLVNISVIVTIIIDKNLHEAMYILLCTFCMNGLYGTAGFYPKFLWDLLSPVHAISYSGCLVQAQVMYSFACADLSILSVMAYDRYVAICRPLEYHSVMSKQRVIVLACLSWLTPFCVMGINVFLTTRLKLCSPFIARLFCVNWIIVKLACFPSETTISSIVAYIAIVMYVCHGFFIVWSYMYLIKTCVNSIENRAKFMQTCVPHLTSLLVFLVAISFDVLSMRFGSKDLPQTLQNIVAVEFLVIPPLMNPLIYGFKLTKIRNRILGVISLKTK
>LOCXPOR116.342.HIT1.OR.2R.310.7tm_4.exons1.LR537129.1.Sparus_aurata
MMGNVSQITMFFLLGLNETNNHRFTLFFLTLLCYCVILLVNISVIVTIIMDKNLHEPMYILICAFCMNALYGTAGFYPKLLWDLLSPVQVISYSGCLVQAQVIISFVFSDLSILSIMAYDRYVAICRPLEYHSVMSKQKLSVIVYFSWMTPFCIVGMNVFLTSRLKLCSPYISRLYCMNWMMVKLACFPAETAVNNILTYITIITYLFHGLFIVLSYMYVIKTCVNSIENRAKFMQTCVPHLTSLLIFLVTILSDGIIMRYGSKDLPQAFKNFVAIEILVIPPLINPLIYGLILTKIRNRILVVITLKTK
>LOCXPOR119.345.HIT1.OR.2R.307.7tm_4.exons1.LR537129.1.Sparus_aurata
MDNVSQIRVFFLSGLNETNNHRFTLFFLTLLCYCVILLVNISVIVTIIMDKNLHEPMYILICTFCMNGLYGTAGFYPKFLWDLLSPVHVISYSGCLIQAQVIYSFALSELSILSVMAYDRYVAICRPLEYHSVMSKQRLIMLVCYSWMTPFCMKGINVFLTSRLKLCSPYIARLFCLNWIIVKLACFPAETTLNGIVAYITIVIYVFHGFFIVCSYMYLIKTCVNSIENRAKFMQTCVPHLTSLLTFLGTILFDVLNIRFGSKDLPQTLQNFVAIEFLVIPPLMNPLIYGFKLTKIRNRILRVITLK
>LOCXPOR120.346.HIT1.OR.2R.309.7tm_4.exons1.LR537129.1.Sparus_aurata
MDNVSQITMFFLLGLNETNNHRFTLFFLTLLCYCVILLVNISVIMIIIMDKNLHEPMYILICTFCMNALHGTAGFYPKLLWDLLSPVHVISYSGCLVQAQVIASFACADLSILSVMAYDRYVAICRPLEYHSVMSKQRLIMLVCFSWLTPFLIVAANMFLTSRLKLCSPYITRFFCVNWAIVKLACFPAETAINSIGTYITMIIYFFHGIFIVLSYIFLIKTCADSIENRAKFMQTCVPHLISLLIFLVTILFDVMIIRFGSKDFPQAFKNFVAIEFLVIPPLINPLIYGFKLTKIRNRILVVITFKTK
>LOCXPOR121.347.HIT1.OR.2R.308.7tm_4.exons1.LR537129.1.Sparus_aurata
MMDNVSQIRIFFLSGLNETNNHRFTLFFLTLLCYCVILLVNVSVIVTIMLDKNLHEPMYILVCSCCMNALYGTAGFYPKFLWDLLSPVHVISYSGCLVQAQVIISFVFIDLSILSVMAYDRYVAICRPLEYHSVMSKQRLFAIVCFSWMTPFCMVGINMFLTSRLQLCSPYISRLYCMNWTIVKLACFPAETAVNNILTYITIIFYLFHGICIVLSYVYLIRTCANSIENRAKFMQTCVPHLTSLLIFLVTILFDVMIIRYGSKALPQAFKNFVAIEILFIPPLINPLIYGFKLTKIRNRILIVITLK
>LOCXPOR122.348.HIT1.OR.2R.310.7tm_4.exons1.LR537129.1.Sparus_aurata
MMDNVSQITMFFLLGLNETNNHIFTLFFLTSLCYCVILIANTTVILIIIMDKNLHEPMYILICTFCMNSLYGTAGFYPKFLWDLLSPVQVISYSGCLVQVQVIASFICADLSILAVMAYDRYVAICRPLEYHSVMSKQRLIMLVCFSWMTPSCIAGINVFLISRLKLCSQYIARFYCINWMIVKLACFPAETSVDNIFAYITMIIYLFHGFFIVLSYMYLVKTCANSIENRAKFMQTCVPHVTSLLIVLATLLFNAIIMRFGSKVFPQAFKNFVEIEILVIPPLMNPLNYGFKLTKIRNRILVVLTLKNK
>LOCXPOR123.349.HIT1.OR.2R.307.7tm_4.exons1.LR537129.1.Sparus_aurata
MDNVSQIKMFFLSGLNETNNHRFTLFFLTLLYYSLTLMVNISVIVTIIMDKNLHEPMYILLCAFCMNALYGTTGFHPKLLWDLLSPVHVISYSGCLVQAQVGGSFVCSELTILAVMAYDRYVAICRPLEYHSVMSKQRLIMLVCYSWITPFCIIGITIFLTSRLKLCSPYIDKFFCVNWMIVKLACFPAETAVNSIVVFITVIIYFFHGFFIILSYMYLIKMCANSIENRAKFMQTCVPHLTSLLIFLVTILFELMIMWFDPKDFPQTFKNFVSIEFLIIPPLINPLIYGFKLTKIRNRIMVVLTLK
>LOCXPOR124.350.HIT1.OR.2R.308.7tm_4.exons1.LR537129.1.Sparus_aurata
MMDNVSQIKMFFLSGLNETNNHRFTLFFLTLLCYCVILMVNISVIVTIILDKNLHEPMYILVCSCCMNGLYGTAGFYPKFLWDLLSPVHVISYAGCLVQAQVINSFVCIDLSILAVMSYDRYVAVCRPLEYHSVMSKQRLITLVCFSWLMPFFIIAANICLTSRLKLCSPYITGSLCVNWTIVKLACFPAETAVNNIAAYITIIIYLFHGFFIFLSYMYLVKTCVNSVENRAKFMQTCVPHLMSLFTFLVSLLFNVIIIRFGSKDFPQTFQNFVAIEILVTPPLINPLIYGFKLTKIRKRILVVLTFK
>LOCXPOR125.352.HIT1.OR.2R.310.7tm_4.exons1.LR537129.1.Sparus_aurata
MMDNVSQITMFFLSGLNETNNHRFTLFFLTLLCYCVILLFNISVIVTIIMGKNLHEPMYILLSHFCMNLLYGTAGFFPKFLWDLLSPVQVISYSGCLVQVQVIASFGFSEVSILSVMAYDRYVAICRPLEYHSVMSKRRLIVLVCYSWMTPFCIAGIHVFLTSRLKLCGQYIAKIYCMNWMIVDLACFPAETAVSTIVVYISIIFYFFHVLFIVLSYMYLIKICANSIENRAKLMQTCVPHLTSLLIFLVNVLSEVMFMRFGSKDLSQAFKNFVAIEYLVIPPLLNPLIYGFKLTKIRDRFLVVLTFKTK
>LOCXPOR126.353.HIT1.OR.2R.309.7tm_4.exons1.LR537129.1.Sparus_aurata
MNNVSQITMFFLSGLNETNNYRFTLFFLTLLCYCVILLVNISVFVTIILDNSLHEPMYILVCSCCMNALYGTTGFYPKFLWDLLSPVHVISYSGCLVQAQVINSFVCADLSILSVMSYDRYVAICRPLEYHSVMSKQRLIMLVCFSWLTPFLIVAANMFLTSRLKLCSPYITRSFCVNWAIVKLACFPAETAVDNIASYITIIIYLFHGIFIVLSYMYVIKTCVNSIENRAKFMQTCVPHLMSLFTFLVSLLVNVIIIRFGSKDFPQTFQNFVAIEILVTPPLINPFIYGFKLTKIRNRILLVLTFKTK
>LOCXPOR127.356.HIT1.OR.2R.309.7tm_4.exons1.LR537129.1.Sparus_aurata
MDNVSLITMFFLSGLNETNNHRFTLFFLTLLCYCVILLVNISVFVTIIMDKNLHEPMYILVCSCCMNGLWGTAGFYPKFLWDLLSPIHVISYSGCLVQAQVIMSFVCAELSILASMAYDRYVAICRPLEYHSVMSKQRLITLVCFSWLMPFFMVATNIFLTSRLKLCSPYITRSFCVNWAIVKLACFPAETAVDNIASYILIIVYLFHGIFIVLSYMYVIKTCVNSIENRAKFMQTCVPHLMSLFTFLVSLLFNVIILRFGSKDFPQTFQNFVAIEILVTPPLINPFIYGFKLTKIRNRILLVLTFKTK
>LOCXPOR128.358.HIT1.OR.2R.309.7tm_4.exons1.LR537129.1.Sparus_aurata
MDNVSQIRVFFLLGLNETQTHRFTLFFLTLLCYCMILLVNISVIVTIIMDKNLHEPMYILICAFCMNALYGTTGVYPKLLWDLLSTVHIISYSGCLVQAHVGGSFVCSELSILSVMAYDRYVAICRPLEYHSVMSKQRLVMLVCYSWMTPFCMIGLNTFLTSRLKLCSPYVGKFFCVNWMIVKLACFPAQTTVNSIVVYINMVIYLIHALFIVLSYMYLIKTCAVSIENRAKFMQTCVPHLTSLLIFLVSLLFEIMIMHFNSKDFPQIFKNFVAIESFVIPPFINPLIYGFKLTKIRNRILVVLSIRNK
>LOCXPOR129.361.HIT1.OR.2R.309.7tm_4.exons1.LR537129.1.Sparus_aurata
MDNVSQIRMFFLSGLNETNYHRFTLFFLTLLCYCVILLVNISVIVTIILDKNLHEPMYIFICAFCMNALYGTTGFYPKLLWDLLSPVHVISYSGCLVQAQVGSSFVCSELTILSVMAYDRYVAICRPLEYHSVMSKQRLILLVCYSWVTPFCMIGISTFLTSRLKLCSPYIHKFFCVNWMIVKLACSPAQTTVNGIVVYITIVVYLIHALFIVLSYMYLIKTCANSIENRAKFMQTCVPHLTSLLIFLVTLLFEIMIMHFDPNNFPQTFKNFVSIETLVIPPLINPLIYGFKLTNIRNRILVVLTLKNK
>LOCXPOR130.362.HIT1.OR.2R.310.7tm_4.exons1.LR537129.1.Sparus_aurata
MMDNVSQIRMFFLLGLNETNNHRFTLFFLTLLCYCVILIANTSVIVTIIMDKNLHEPMYVLLCIFGMNSLYGTAGFYPKFLWDLLSPVHVISYSGCLVQAQVIMSFVCADLSILAVMSYDRYVAICRPLEYHSVMSKLRLIMLLCFSWLTPFLIIAVNIFLTSRLKLCSPHIARFLCVNWTIVKLACFPAETTVNNITANITIIIYLFHGIFIVLSYMNLSKTCANSIEKRAKFMQTCVPHLTSLLVFLVTLIFNVIIMRFGSKDLPPAFKNFVEIEILVIPPLLNPLIYGFKLTKIRNRIMVVLTSKKK
>LOCXPOR131.363.HIT1.OR.2R.306.7tm_4.exons1.LR537129.1.Sparus_aurata
MIDNVSHITMFFLSGLNETENHRFTLFFLTLLCYCVILIANTSVIVTIIMDKNLHEPMYILICTFCINGLYGTAGFYPKFLWDLLSPVHVISYSGCLVQVQVIASFVFSDLSILSVMAYDRYVAICRPLEYHSVMSKQRLIMLGCFSWMTPFCITGINVFLISRLKLCSQYIAKIYCMNWMIVKLACFPAETAVNSIVVHITIIIYLFHGLFIVLSYMYVIKTCANSIENRAKFMQTCVPHLTSLLIFLVNILSDVMFMRFGSKDFPQAFKNFVAIEYLVIPPLLNPLIYGFKLSKIRNRILVVLT
>LOCXPOR132.364.HIT1.OR.2R.309.7tm_4.exons1.LR537129.1.Sparus_aurata
MDNVSQITMFFLSGLNATHNHRFTLFFLTLLCYFVILLVNVSVIVTIIMDKNLHEPMYILIFACCMNGLYGTAGFYPKFLWDLLSPVHVISYSGCLVQAQVIMSFVCADLSILSVMSYDRYVAICRPLEYHSVMSNQRLITLVCFSWLIPLFIVAANIFLTSRLKLCSPYITGSYCLNWTIVKLACFPAETAVNNIAAYFMIIVYLFHGIFIVLSYMYVIKTCTNSIENRAKFMQTCVPHLTSLFTFLVSILFNVIILRFGSQVLPQTFKNFVAIEVLVTPPLINPLIYGFKLTKIRNRVLVVLTLKFK
>LOCXPOR133.366.HIT1.OR.2R.310.7tm_4.exons1.LR537129.1.Sparus_aurata
MMDNVSQTKGFFLLGLNKTNNHIFTLFFLTLLCYCVILLVNISVIVTIILDKNLHEPMYIFICTFCMNGLYGTTGFFPKLLWDLLSPVHVISYSGCLVQAQVGGSYVAGELSILSVMAYDRYVAICRPLEYHSVMSKQRLIKLVCFSWLTPFCMMGINMFLTSRLKLCSPYITRLYCVNWIIVKLACFPAETVVNDIVAYTIIIIYLFHGLFIVISYMFLIKTCADCIEKKAKFMQTCVPHLTALLIFLVSILLEIMIMRFGSKDLPQSLQNFFSIEFLVIPPLLNPLIYGLKLTKIRKRILVVVTLKTK
>LOCXPOR134.367.HIT1.OR.2R.310.7tm_4.exons1.LR537129.1.Sparus_aurata
MMGNVSQITMFFLLGLNETNNHRFTLFFLTLLCYCVILLVNISVIVTIIMDKNLHEPMYILLCTFCMNGLYGTAGFYPKFLWDLLSPVQVISYSGCLVQVQVIASFAFSDLSFLSVMAYDRYVAICRPLEYHSVMSKQRLIMLVCYSWLTPFCIVGINVLLTSRLKLCSRYIAKLYCMNWMIVKLACFPEETAFHNIVTYITIIIYLFHGLFIVLSYMYLIKTCANSIENRAKFMQTCVPHLTSLLIFLVSVLFDVMFMRFGSKDFPQAFKNFVAIETLVIPPLINPLIYGFKLSKIRNRIMVVLTLKNK
>LOCXPOR135.368.HIT1.OR.2R.309.7tm_4.exons1.LR537129.1.Sparus_aurata
MDNVSQVRIFFLSGLNETNNHKFTLFFLTLLCYCVILLVNISVIVTIILDKNLHEPMYILICAFCMNGLYGTAGLYPKFLWDLLSPVHVISYSGCLVQAQVIASFGFSELSILAVMSYDRYVAICRPLEYHSVMSKQRLITLVCFSWLMPFFIVGINMFLTSRLKLCSPYITRFFCVNPVIVKLACFPADTAVNSIVVYITVIIYFVHGLFIFLSYMYLIKTCANSLENRAKFMQTCVPHLTALIIFIVIGLFDILNVRFGSKDFPQTFKNFVEMEILVIPPLMNPLIYGFKLTKIRKTFLGVLTLKIK
>LOCXPOR136.369.HIT1.OR.2R.308.7tm_4.exons1.LR537129.1.Sparus_aurata
MMDNVSQTRRFFLLGLNETNNHRFTLFFLTLLCYCVILLVNTTVILIIIMDKNLHEPMYILICTFCINGLYGSAGFYPKFLWDLLSPVQVISYSGCLVQVQVNASFAFSDLSFISVMAYDRYVAICRPLEYHSVMSKRRIIMLVCFSWMTPFCIAGINVFLTSRLKLCSQYIAKIYCMNWMIVKLACFPAETAVNGIVVYITVIIYLFHGIFIVLSYMYIIKTCANSIENRAKFMQTCVPHLTSLLIFLVNILSDVMFMQFGSKDFPQAFKNFVAMEYFVIPPLLNPLIYGFKLSKIRKGILVVLTLK
>LOCXPOR137.370.HIT1.OR.2R.304.7tm_4.exons1.LR537129.1.Sparus_aurata
MMDNVSQTRRFFLLGLNETNNHRFTLFFLTLLCYCVILLVNISVIVTIILDKNLHEPMYILICTFCMNGLYGTAGFYPKLLWDLLSPVHVISYSGCLVQVQVIASFICADLSILSVMAYDRYVAICRPLEYHSVMSKQRLIMLVCFSWMTPSCIAGINVFLTSRLKLCSQYIAKMYCMNWMIVKLACFPAETAVNSIISYITIIFYLFHGIFIVLSYMYLIKTCANSIENRAKFMQTCVPHLTSLQFFLVNILFMRFGSKDFPQAFKNFVAIEYLVIPPLLNPLIYGFMLSKIRNRIMVVLTLK
>LOCXPOR138.371.HIT1.OR.2R.307.7tm_4.exons1.LR537129.1.Sparus_aurata
MDNVSLITTFFLSGLHETMNYRLALFSLTLLCYCLTLLINVTAIVTIIMDKNLHEPMYILLCTFCMNALYGTAGFYPKFLWDLLSPVHVISYSGCLVQALVIYTFACADLSILSVMAYDRYVAICRPLEYHSVMSKQRVIKLVCYSWMTPFCIIGTNIFLTSRLKLCSPYIARLFCVNWIIVKLACFPVETIVNNIVAYVTIIIYVFHGFFIVWSYMYLIKTCVNSVENRAKFMQTCVPHLTSLLTFLVTILLDIMLIRYGSKDLPQAFRNFTAIEFLVIPPLVNPLIYCFKLSKIRKRIFCVVTIK
>LOCXPOR139.373.HIT1.OR.2R.304.7tm_4.exons1.LR537129.1.Sparus_aurata
MNSNISLTPLYFHLTLFADCGPLRYLFFSLCLLIYMAIISANVVVIVTVCLEKSLHQPMYMFISCQCLNSLYGSAGFFPRFLMDLLSDTHVISRPSCFTQIYVIYTYVMHELALLTVMAYDRLVAICQPLHYHSKMTFRMVRNLVTLAVLYSACAISLCVFCTVRLTLCGNKLRRLFCSNWPVVHLSCVDTTLNSSAGLVFVVITIFIPLFFILYTYLHILLVCRRSSSEFRGKALQTCLPHIITFVTYSFSLFCDLSLSRLRAETLHPIITVVLSLEFLIVPPVSNPLVYSLNLPQIRRAIFR
>LOCXPOR140.374.HIT1.OR.2R.308.7tm_4.exons1.LR537129.1.Sparus_aurata
MADELNLTYITLDGHVEVEKYRYLYFMVMFTVYILIICSNSTIVYLIWRHQNLHEPMYIFIAALLVNSVLFSTAIYPKLLIDFLSEKQIISYSACLFQFHIFYSLGGSEFLLLAAMAYDRYVSICKPLQYANIMRKTTVSIFLVLAYILPASQVAVPAALSAKEKRCSFTLNGIFCNNKVYKLKCVVSREQIIHDIVILLNVLLLPVLFILFTYTRILLISYRRSTAVRRKAFQTCSPHLLVLINFSCLCAYDVITVQLESAFPKTVDFIMTLQIAIYHPLFNPIMYGLKMKKISKCLMRLFSPARTI
>LOCXPOR141.375.HIT1.OR.2R.308.7tm_4.exons1.LR537129.1.Sparus_aurata
MADELNLTYITLDGHVEVEKYRYLYFMVMFTVYILIICSNSTIVYLIWRHQNLHEPMYIFIAALLVNSVLFSTAIYPKLLIDFLSEKQIISYSACLFQFHIFYSLGGSEFLLLAAMAYDRYVSICKPLQYATIMRKTTVSIFLALAYILPASQLAVPTALSAKEKRCTFTLHGIFCNNTVYKLQCVISEARFIRDLIVLLNVALLPALFILFTYTRILLISYRSSREVRRKAAQTCLPHLIVLINLSCLCTYDVIIIGLESDFPKIFHLIMTLQIILYHPLFNPIIYGLKMKEISKHLKSLFRSARMN
>LOCXPOR142.376.HIT1.OR.2R.308.7tm_4.exons1.LR537129.1.Sparus_aurata
MADELNLTYITLDGLVEVEKYRYLYFMVMFTVYILIICSNSTIVYLIWRHQNLHEPMYIFIAALLVNSVLFSTAIYPKLLIDFLSEKQIISYSACLFQFHIFYSLGGSEFLLLAAMAYDRYVSICKPLQYANIMRKTTISIFLALAYILPASQVAVPAALSAKEKPCTFTLHGIFCNNTVYKLQCVISEERFIEGLIVLLNVALLPALFILFTYARILLISYRSSREVRRKAAQTCLPHLIVLINFSCLCAHDVIVIGLESDFPKLVRLIMTLQIILYHPLFNPIIYGLKMKEISKHLKRLVCPVKMN
>LOCXPOR143.379.HIT1.OR.2R.305.7tm_4.exons1.LR537129.1.Sparus_aurata
MDDGLNVTYITLDGYVELNKYRYLYFVIMLTAYILIICSNSIIVYLIWRHQNLHEPMYIFIAALSVNSVLFSTAIYPKLLIDSLSEKQIISHGACFFQWFVFYSSGGSDFLVLAAMAYDRYVSICKPLQYATIMRTTTVNICLGLAWLLPACQVAGGVAMIANRQICNFSLEGIICNSLVQKLICVSSRVIYVYGMIGMFTIGFFPVFFILFTYTKIFIVSSRSCREVRRKAAQTCLPHLIVLINFSCLFAFDMIIARLEYNFPKVVRLIVTLQMILFSPLFNPIIYGMKMKEISKHLKRLFCSV
>LOCXPOR144.380.HIT1.OR.2R.308.7tm_4.exons1.LR537129.1.Sparus_aurata
MDDEANVTYITLSGYVEVQKYRYLYFLIMFTVYILILCCNFTIVCLIWMHKNLHEPMYVFIAALLLNSVAFSTAMYPKLLIDLLSEEQIISYSACLFQFFLYYALSGSEFLLLSAMAYDRYVSICKPLQYPTIMRKTTISIFLVLAWLLPACQTSVPVILSADMKLCYSTLKGIFCNNSFYNLNCVSSRARSIFGVFALLDVGLFPFLFILFTYTRILIISYQSNRNVRKKAAQTCLPHLLVLISFSCLCAYDIIIVRMESDFPKTVRFIMTLQAVLYHPLFNPIIYGLKMKEINKHLKRLFCQAKVI
>LOCXPOR146.381.HIT1.OR.2R.308.7tm_4.exons1.LR537129.1.Sparus_aurata
MDDEANVTYITLSGYVEVQKYRYLYFLIMFTVYILILCCNFTIVCLIWMHKNLHEPMYVFIAALLLNSVLYSTSVYPKLLIDLLSEEQIISYSACLFQYFQFYSSGGSEFLLLSAMAYDRYVSICKPLQYPTIMRKTTISIFLVLAWLLPACQTSVQVILSADMKLCYLTLKGIFCNNSFYNLNCVSSRARSIFGVFVLLNLGLFPFLFILFTYTRILIISYQSNRNVRKKAAQTCLPHLLVLISFACLCAYDIIIVRMESDFPKIARFMMTLQVVLYHPLFNPIIYGLKMKEINKHLKRLFCQAKVI
>LOCXPOR146.384.HIT1.OR.2R.308.7tm_4.exons1.LR537129.1.Sparus_aurata
MDDEANVTYITLSGYVEVQKYRYLYFLIMFTVYILILCCNFTIVCLIWMHKNLHEPMYVFIAALLLNSVLYSTSVYPKLLIDLLSEEQIISYSACLFQFFQFYSLGGSEFLLLSAMAYDRYVSICKPLQYPTIMRKTTISIFLVLAWLLPACQIAVPVILSADMKLCYSTLKAIFCNNSFYNLNCVSSRARSIFGVFALLNLVLFPFLFILFTYTRILIISYQSNRNVRKKAAQTCLPHLLVLISFSCLCAYDIIIVRMESDFPKTARFIMTLQAVLYHPLFNPIIYGLKMKEINKHLKRLFCQAKVI
>LOCXPOR147.385.HIT1.OR.2R.308.7tm_4.exons1.LR537129.1.Sparus_aurata
MDDEANVTYITLSGYVEVQKYRYLYFLIMFTVYILILCCNFTIVCLIWMHKNLHEPMYVFIAALLLNSVAFSTAMYPKLLIDLLSEKQIISYSACLSQFLLFYSLSGSEFLLLSAMAYDRYVSICKPLQYPTIMRKTTIGIFLVLAWLLPACQTSVPVILSADMKLCYSTLKGIFCNNSFYNLNCVSSRARSIFGVFALLNLGLFPFLFILFTYTRILIISYQSNRNVRKKAAQTCLPHLLVLISFSCLCAYDIIIVRMESDFPKIARFMMTLQAVLYHPLFNPIIYGLKMKEINKHLKRLFCQAKVI
>LOCXPOR148.386.HIT1.OR.2R.308.7tm_4.exons1.LR537129.1.Sparus_aurata
MDDTFNITSITVSGYVEVAKYRYLYFMIMFTAYILIICCNSTVVCLIWIHQNLHEPMYIFIAALLMNSVLFSTSIYPKLLIDLLSEKQTISYSACLFQFFQFYSLGASEFLLLVAMAYDRYVSICKPLQYPTIMSKTTIGIFLVLAWILPACQIAVPAILSAEARLCDFTLKGIICNNAIYRLQCQRSRVIPTYGVVALLDLAILPMVFISFTYTKILIISYRSSREVKRKAAETCLPHLLVLISLSCLITYDVIIARVESNLPKTARFMMTLQIVLYHPLFNPIIYGLKMKAISKHLKKLFCPAKVI
>LOCXPOR149.387.HIT1.OR.2R.308.7tm_4.exons1.LR537129.1.Sparus_aurata
MDDTFNITSITVSGYVEVAKYRYLYFMIMFTAYILIICCNSTVVCLIWIHQNLHEPMYIFIAALLMNSVLFSTSIYPKLLIDLLSEKQTISYSACLFQFLLFYSLSGSEFLLLSAMAYDRYVSICKPLQYPTIMSKTTIGIFLVLAWILPACQIAVPAILSAEARLCDFTLKGIICNNAIYRLQCQRSRVITIYGVVALLDLAILPMVFISFTYTKILIISYRSSREVKRKAAETCLPHLLVLISLSCLITYDVIIARVESNLPKTARFMMTLQIVLYHPLFNPIIYGLKMKAISKHLKKLFCPAKVI
>LOCXPOR150.390.HIT1.OR.2R.308.7tm_4.exons1.LR537129.1.Sparus_aurata
MDDEANVTYVTLSGYVEVQKYRYLYFLIMFTVYILILCCNFTIVCLIWMHKNLHEPMYVFIAALLLNSVAFSTAMYPKLLIDLLSEEQIISYSACLFQFFLFYSLSGSEFLLLSAMAYDRYVSICKPLQYPTIMRKTTISIFLVLAWLLPACQIAVPVILSADMKLCYLTLKGMFCNNSIYNLNCFNSSARSIFGIIALLNTGLLPFLFILFTYIRILIISYQSNRNVRKKAAQTCLPHLLVLISFSCLCAYDVVIVRLESDFPRTARFIMTLQAVLYHPLFNPIIYGLKMKEINKHLKRLFCQAKVI
>LOCXPOR151.391.HIT1.OR.2R.302.7tm_4.exons1.LR537129.1.Sparus_aurata
MDEESNVTYITLDGYVEIEKYRYVYFVTMFTIYVLIICCNFTIVYLIVTNKNLHEPMYIFIAALLINSVLFSTAIYPKLLIDSLSVKQIISHPLCHFQFFIFYSSGGSEFLLLSAMAYDRYVSICKPLQYATIMRKTTISIFLVLSWLLPAFQVAWAAMLSSHSKVCNFTLKGIFCNNSVYRLHCETSRALSVYGLIIFLNIVFFPLLYIVFTYTKILKISYRSCREVRAKAAQTCVPHLLVLINFSLLCTCDITILRLETDIPKTARLIMTLQLVMYHPLFNPIIYGLKMKEISKHLKRLY
>LOCXPOR152.392.HIT1.OR.2R.302.7tm_1.exons1.LR537130.1.Sparus_aurata
DYTCVRFYVSTVSFSVLLFFNLIINSTIVRVEHLRSHARFVLVFHLLLSALVYLGTSSVFYHQIHQGAQLERAACFAMITVLICSGSNILLTLTVMALDRYCAVCHPMRYTACCAAGHWPWLLGVFTWLVALGIPLSLLLQTSREDYLGECGQEQLRKGELQKVLFIGVCTLLILYSYVRILVEGRRLGVLNRRNRACCRTIALHGSQLAVFLLPNFVNFVLTMLSKRRLILQETKELSAVVIFAFFSLAQCVAPVVYGLRKEELLEELSHRFPCCSRYLKSVLGWTVHVTWTQTHNRTRYV
>LOCXPOR153.394.HIT1.OR.2R.331.7tm_4.exons1.LR537133.1.Sparus_aurata
MSFLRTFLNESDIIHPPGFYIIGFQTFPFISVYFIFLAFVYVVTVLFNSLVICIIVFNRCLHTPKFLAVANLAVIDVILNTCTIPGMIKIFLVKDNFVPFNLCLVQMFVYYMFGTLESYALAILAYDRLIAICFPLRHNSINTLQSMSCIVGISWSFSLGVIAFSTGIMTQLSFCNSVRVFSYFCDYAPVFRLACNDFTMQWSVATLLTFLLLVGPFIFILLSYISILVTVFRMKSLDSRVKALATCIEHLILVAVFYIPLITIFTVGFYLRLIDPDQRVLSLSLASCLPPCINPIVYSLKTKEIKVRALALVRKNTIGTDLRKSKPQRGK
>LOCXPOR154.395.HIT1.OR.2R.324.7tm_4.exons1.LR537133.1.Sparus_aurata
MSFLRTFLNDSLIIHPPGFYIIGFETFPFISVYFIFLAFVYVVTVLFNSLVICTIVFNHCLHSPKFLAVANLAVIDVILNTCTIPGMIKMFLVNDNFVPFNLCFVQMHVYYMFVSLESYALAILAYDRLIAICFPLRHNSINTLQSMSCIVGISWLFALGVTAFATGIMTRLSFCNSVRVFSYFCDYAPVFRLACNDFTMQWSAASTLSILIQGGPCSFILLSYVSILVTVFRMKSLDNRLKALTTCIEHLILVAVFYIPLITIFTFGFYLRLIDPDQRVLSLSLASCLPPCINPIVYSLKTKEIKTRALALVRKNKIGMQLKR
>LOCXPOR155.396.HIT1.OR.2R.318.7tm_4.exons1.LR537133.1.Sparus_aurata
MEFFNSALGRNITFVRPEYFIIGGFSGIPNVKYYFIFLLVLYIVSVMGNMTVMAIIILDHNLRAPKYIAVFSLAFVDLFSSSAMVPKVLDIFLFNHHYISYNNCMTFLFFCFTCFSMQSFNLAALAYDKLMAIFYPLHYQVKVTSRSMLSLIASFWLLVITLVLIAVGFLTRLSFCKSVVIQSYFCDHGPIYRLGCNDVTPSRIIAGVVSNFILWFPLVFILASYCGIGYALSKVATFWERVRAFKTCTGHLSLVAIYYLPIIFVYRFGGTIDPNTRIISFSLANHPSNVGPVYLCSADTRNQTIIEKVVENQRAIQN
>LOCXPOR156.397.HIT1.OR.2R.317.7tm_4.exons1.LR537133.1.Sparus_aurata
MEFFNSALGRNITFVRPEYFIIRGFTGIPNVKYYFAFLFVLYIVSVIGNMTVMAVIILDHNLRAPKYIAVFSLAFVDLFSSSAMVPKLLDIFLFNHHYISYNNCLTFLFFCFTCISMQSFNLAALAYDRLMAIFYPLHYQVKVTNRSMLSLIASFWLLVSTLVLIAVGFLTRLSFCKSVVIKSYFCDHGPIYRLGCNDVTPSRIIAGVVSNFIIWFPFVFILGSCIGYALSKVATFQERVRAFKTCTGHLSLVAIYYLPIIFVYRFGGIIDPNSRIISFSLATIIPPMLDPFIYVLQTQEIKQSLKKLLKIRGQSKI
>LOCXPOR157.398.HIT1.OR.2R.319.7tm_4.exons1.LR537133.1.Sparus_aurata
MEFFNSALGRNITFVRPEYFIIRGFTGIPNVKYYFIFLFVLYIVSVMGNMTVMAVIILDHNLRAPKYIAVFSLAFVDLFSSSAMVPKLLDIFLFNHHYISYNNCLTFLFFCFTCISMQSFNLAALAYDRLMAIFYPLHYQVKVTNRSMLSLIASFWLLVSTLILIAVSFLTRLSFCKSVVIKSYFCDHGPMYRLGCNDVTPSRIIAGVVSNFILWFPFVFILASYCGIGYALSKVATFQERVRAFKTCTGHLSLVAIYYLPIIFVYRFGRTIDPNARIISFSLATIIPPMLDPFIYVLQTQEIKQSLKKLLKIRGQSKI
>LOCXPOR158.399.HIT1.OR.2R.319.7tm_4.exons1.LR537133.1.Sparus_aurata
MEFFNSALGRNITFVRPEYFIIRGFTGIPNVKYYFIFLFVLYIVSVIGNMTVMAVIILDHNLRAPKYIAVFSLAFVDLFSSSAMVPKLLDIFLFNQHYISYNNCLTFLFFCFTCISMQSFNLAALAYDRLMAIFYPLHYQVKVTNSSMLSLIVSFWLLVITLVLIAVGFLTRLSFCKSVVIKSYFCDHGPIYRLGCNDVTPSRIIAGVVSNFILWFPFVFILASYCGIGYALSKVATFQERVRAFKTCTGHLSLVAIYYLPIIFVYRFGGTIDPNARIISFSLATIIPPMLDPFIYVLQTQEIKQSLKKLLKIRGQSKI
>LOCXPOR159.401.HIT1.OR.2R.316.7tm_4.exons1.LR537133.1.Sparus_aurata
MEFFNPALGKNISFVRPAYFIISGLIGIPNIKFYYVFLFFVYIISVLGNTIVMAVIILDHNLRSPKYVAVFNLAFVDLFGNSALVPKLLDIFLFDHRYIPYNDCLTFLFFCYTCLSMQSFNLVALSYDRLIAITFPLHYQVMVTHRFMFCMIASFWLFIVLAVLIAVGLLTRLSFCDSVIINSYFCDHGQIYRLACNDHFPNYAISCLYPVLIFWLPLVFILLSYLYVCCSLAKVATVQQGLKAFKTCIGHLLLVAIYFIPLLITFTLMEKINPNARIINLSLTSVFPPMLNPIIYVLQTQEIKESVKRLLKIGRK
>LOCXPOR160.402.HIT1.OR.2R.315.7tm_4.exons1.LR537133.1.Sparus_aurata
MEFFNSALGKNISFVHPAYFIISGFIGIPNIKFYYVFLFFVFVVSVLGNTAVMAVIYLDHNLRAPKYIMVFNLAFVDLFGSSALVPKLLDIFLFDHRYIPYNDCLTFLFFCYTCLSMQTLNLVGLCYDRLIAIIFPLHYHLKVTHRFMFSLIASFWVFVIFVVLIAVGLLTRLSFCKSVLINSYFCDHGQIFRLACNDRSPSFAISMSLPVLLLWFPLMFILFSYLYIAYALSKVATVKERVKAFKTCTAHLSLVAIYFIPILITFTMSSKIHPNGRIINLSLTSVFPPMLNPIIYVLQTQEIKESVKKMFKIRK
>LOCXPOR165.404.HIT1.OR.2R.315.7tm_4.exons1.LR537133.1.Sparus_aurata
MEFFNSALGKNISFVRPAYFIISGFIGIPNIKFYYVFLFFVFVVSVLGNTAVMAVIYLDHNLRAPKYIMVFNLAFVDLFGSSALVPKLLDIFLFDHRYIPYNDCLTFLFFCYTCLSMQTLNLVGLCYDRLIAIIFPLHYHLKVTHRFMFSLIASFWVFVIFVVLIAVGLLTRLSFCKSVLINSYFCDHGQIFRLACNDRSPSFAISMSLPVLLLWFPLMFILFSYLYIAYALSKVATVKERVKAFKTCTAHLSLVAIYFIPILITFTMSSKIHPNGRIINLSLTSVFPPMLNPIIYVLQTQEIKESVKKMFKIIK
>LOCXPOR162.405.HIT1.OR.2R.327.7tm_4.exons1.LR537133.1.Sparus_aurata
MEFFNSALGKNISFVRPAYFIISGFIGIPNIKFYYVFLFFVFVVSVLGNTAVMAVIYLDHNLRAPKYIMVFNLAFVDLFGNSALVPKLLDIFLFDQRYIPYNDCLTFLFFCYTCLSMQTLNLVGLCYDRLIAIIFPLHYHLKVTHRFMFSLIASFWVFVIFVVLIAVGLLTRLSFCKSVLINSYFCDHGQIFRLACNDRSPSFDIGTSLPVLLVWLPLMFILFSYLYIAYALSKVATVQERVKAFKTCTAHLSLVAIYFIPILITFTMSSKIHPNGRIINLSLSSVFPPMLNPIIYVLQTQEIKESVKKLFKIRKQHKIMTKKANMK
>LOCXPOR163.406.HIT1.OR.2R.315.7tm_4.exons1.LR537133.1.Sparus_aurata
MEFFNSALGKNISFVRPAYFIISGFIGIPNIKFYYVFLFFVYVVSVLGNTAVMAVIYLDHNLRAPKYIMVFNLAFVDLFGSSALVPKLLDIFLFDHRYIPYNDCLTFLFFCYTCLSMQTLNLVGLCYDRLIAIIFPLHYHLKVTHRFMFSLIASFWVFVIFVVLIAVGLLTRLSFCKSVLINSYFCDHGQIFRLACNDRSPSFAISMSLPVLLVWLPLMFILFSYLYIAYALSKVATVKERVKAFKTCTAHLSLVAIYFIPILITLTMSLKIHPNGRIINLSLTSVFPPMLNPIIYVLQTQEIKESVKKMFKIRK
>LOCXPOR164.407.HIT1.OR.2R.327.7tm_4.exons1.LR537133.1.Sparus_aurata
MEFFNSALGKNISFVRPAYFIISGFIGIPNIKFYYVFLFFVYVVSVLGNTAVMAVIYLDHNLRAPKYIMVFNLAFVDLFGNSALVPKLLDIFLFDHRYIPYNDCLTFLFFCYTCLSMQTLNLVGLCYDRLIAIIFPLHYHLKVTHRFMFSLIASFWVFVIFVVLIAVGLLTRLSFCKSVLINSYFCDHGQIFRLACNDRSPSFDIGTSLPVLLVWLPLMFILFSYLYIAYALSKVATVQERVKAFKTCTAHLSLVAIYFIPILITFTMSSKIHPNGRIINLSLSSVFPPMLNPIIYVLQTQEIKESVKKLFKIRKQHKIMTKKANMK
>LOCXPOR165.409.HIT1.OR.2R.315.7tm_4.exons1.LR537133.1.Sparus_aurata
MEFFNSALGKNISFVRPAYFIISGFIGIPNIKFYYVFLFFVYVVSVLGNTAVMAVIYLDHNLRAPKYIMVFNLAFVDLFGSSALVPKLLDIFLFDHRYIPYNDCLTFLFFCYTCLSMQTLNLVGLCYDRLIAIIFPLHYHLKVTHRFMFSLIASFWVFVIFVVLIAVGLLTRLSFCKSVLINSYFCDHGQIFRLACNDRSPSFAISMSLPVLLLWFPLMFILFSYLYIAYALSKVATVKERVKAFKTCTAHLSLVAIYFIPILITFTMSSKIHPNGRIINLSLTSVFPPMLNPIIYVLQTQEIKESVKKMFKIRK
>LOCXPOR167.410.HIT1.OR.2R.327.7tm_4.exons1.LR537133.1.Sparus_aurata
MEFFNSALGKNISFVHPAYFIISGFIGIPNIKFYYVFLFFVYVVSVLGNTAVMAVIYLDHNLRAPKYIMVFNLAFVDLFGSSALVPKLLDIFLFDHRYIPYNDCLTFLFFCYTCLSMQTLNLVGLCYDRLIAIIFPLHYHLKVTHRFIFSLIASFWVFVIFVVLIAVGLLTRLSFCKSVLINSFFCDHGQIYKLACNDSSPSFAISKLLPVLLIWLPLMFILFSYLYIAYALSKVATVQERVKAFKTCTAHLSLVAIYFIPILITFTMSSKIHPNGRIINLSLSSVFPPMLNPIIYVLQTQEIKESVKKLFKIRKQHKIMTKKANMK
>LOCXPOR167.414.HIT1.OR.2R.327.7tm_4.exons1.LR537133.1.Sparus_aurata
MEFFNSALGKNISFVRPAYFIISGFIGIPNIKYYYVFLFFVFVVSVLGNTAVMAVIYLDHNLRAPKYIMVFNLAFVDLFGSSALVPKLLDIFLFDHRYIPYNDCLTFLFFCYTCLSMQTLNLVGLCYDRLIAIIFPLHYHLKVTHRFMFSLIASFWVFVIFVVLIAVGLLTRLSFCKSVLINSFFCDHGQIYKLACNDRSPSFGIGMSLPVLLIWLPLMFILFSYLYIAYALSKVATVQERVKAFKTCTAHLSLVAIYFIPILITFTMSSKIHPNGRIINLSLTSVFPPMLNPIIYVLQTQEIKESVKKLFKIRKQHKIMAKKANIK
>LOCXPOR168.415.HIT1.OR.2R.320.7tm_4.exons1.LR537133.1.Sparus_aurata
MSFLRTTLNDSLIIHPPGFYIIGFQTFPFISVYIVFLAVVYVVTVLFNSFLICIIALNRCLHTPKFLAVINLAVIDVILNTSTIPGMIKTFLFKDNFVPFNLCLVQMFVYYAALPLESYALAILAYDRLIAICFPLRHNSFNTLRSMSCMVSLSWVYVLSVDIFATGIMTRLSFCNSVRVFSYFCDYAPVFRLACNDFTVQWSVASTGSIVNVLGPFTFILLSYSSILVTVFRMKSVSNGIKALTTCIEHLILVVVFYIPIFSIFLIGLYGGSVDPDQRVLSLSLASCLPPCINPIIYSLKTKEIKSQALALVRKNKIGT
>LOCXPOR169.416.HIT1.OR.2R.320.7tm_4.exons1.LR537133.1.Sparus_aurata
MSFLRTTLNDSVIIHPPGFYIIGFQTFPYISVYIVFLAVVYVVTVLFNSFLICIIAFNRCLHTPKFLAVINLAVIDVILNTSTIPGMIKTFLFKDNFVPFNLCLVQMFVYYTTLPLESYALAILAYDRLIAICFPLRHNSFNTLQIMSCMVSLSWVCVVSVDIFAASIMTRLSFCNSVRVFSYFCDYAPVFRLACNDYTIQWTVASTASIVHLMGPFTFILLSYFSILVTVFRMKSVSNGLKALTTCIEHLILVVVFYIPIFSIFLIGLYGGSIDPDQRVLSLSLASCLPPCINPIIYSLKTKEIKTRAVALFRRNKIGT
>LOCXPOR170.417.HIT1.OR.2R.317.7tm_4.exons1.LR537133.1.Sparus_aurata
MSFLRTTLNNSLIIHPPGFYIIGFQTFSFISVYIVFLAFVYVVTVLFNCFLICIIVLNRCLHTPKFLAVLNLAVIDVILNTSTIPGMIKTFLLKDNFVPFNLCLLQMCVYYAALPLESYALAILAYDRLIAICFPLRHNSFNTLRSMSCMVGLSWVYVLSVDIFATGIMTRLSFCNSVRVFSYFCDYAPVFRLACNDYTVQWSVASTASIVNLMGPFTFILLSYFSILVTVFRMKSVSNGIKALTTCIEHLILVVVFYIPIFSIFLIGLYGGSVDPDQRVLSLSLASCLPPCINPIVYSLKTKEITTRALALVKKIK
>LOCXPOR171.418.HIT1.OR.2R.320.7tm_4.exons1.LR537133.1.Sparus_aurata
MSFFRTFLNESDIIHPPGFYIIGFQTFPFISVYIIFLAVVYLVTVLFNSFLICIIAFNRCLHTPKFLAVINLAVIDVILNTSTIPGMIKTFLFKDNFVPFNLCLLQMFVYYAALPLESYALAILAYDRLISICFPLRHNSFNTLRIMSCMVSLSWVCVLAIVIFATGIMTRLSFCDSVRVFSYFCDYAPVFRLACNDYTMQWTVASTASIVHVLGPFTFILLSYFSILVTVFRMKSVSNGIKALTTCIEHLILVVVFYIPIFSIFLIGLYGGSVDPDQRVLSLSLASCLPPCINPIIYSLKTKEIKSRALALVRKNKIGT
>LOCXPOR172.419.HIT1.OR.2R.320.7tm_4.exons1.LR537133.1.Sparus_aurata
MSLLRTTLNDSLIIHPPGFYIVGFQTFPYISVYIVFLAVVYVVTVLFNSFLICIIAFNRCLHTPKFLAVINLAVIDVILNTSTIPGMIKTFLLKDNFVPFNLCLVQMFVYYTALPLESYALAILAYDRLIAICFPLRHNSFNTLRSMSCMVSLSWVCVLSVDIFATGIMTRLSFCNSVRVFSYFCDYAPVFRLACNDYTVQWSVASTASIVHLMGPFTFILLSYFSILVTVFRMKSVRNGIKALTTCIEHLILVVVFYIPIFSIFLIGLYGGSVDPDQRVLSLSLASCLPPCINPIIYSLKTKEIKTRAVALVRRNKIGT
>LOCXPOR173.420.HIT1.OR.2R.320.7tm_4.exons1.LR537133.1.Sparus_aurata
MSFLRTTLNDSLIIHPPGFYIIGFQTFPYISVYIVFLAVVYVVTLLFNSFLICIIAFNRCLHTPKFLAVINLAVIDVILNMSTIPGMIKTFLLKDNFVPFNLCLVQMFVYYTALPLESYALALLAYDRLIAICFPLRHNSFNTLRSMSCMVSLSWVCIVSVDIFAASIMTRLSFCNSVRVFSYFCDYAPVFRLACNDYTVQWSVASTASIVHVLGPFTFILLSYFSILVTVFRMKSVSNGIKALTTCIEHLILVVVFYIPIFSIFLIGLYGGSVDPDQRVLSLSLASCLPPCINPIIYSLKTKEIRSRALALVRKNKIGT
>LOCXPOR174.422.HIT1.OR.2R.306.7tm_4.exons1.LR537133.1.Sparus_aurata
MTNFSEVTSLQLSVYYGMEDLKAMYFCIFLIIYIAIVAENVALIRVVYCEKTLHEPMYLLVCNLAVNGLYGSTALLPALLSNILSHSHEISLPLCQTQIYAIHTYAITEFTILAVMSYDRYVAVCYPLHYYTIMSQRLLKLIVFTWLYPLLAFLIVLIFTVRLQICGRTIDQVYCLNYLLVKLACSDSSVASLVGLLSVPLYTVPQIIMIFYSYAHILRICILSVTKSKFKALRTCTPHLLAIINYSIGCFFEIAQSRFNLSHLPYQSKLFLSLYFLIFPPLLNPAIYGLSIHLIRAQLLKLFSRK
>LOCXPOR175.424.HIT1.OR.2R.314.7tm_4.exons1.LR537133.1.Sparus_aurata
MVNATVLTFTMTAYAVLENSKHGLFIVFLLLYLVHIALNSLLVAVIQKNQELHQPMNVFTCMLSINELYGSTALLPTIMSVLISESYELSARWCMAQVYFLHTYGSAEFCILALMGYDRYVAICYPLHYHSIMSHSKRIKLIALAVLYPTILFGLFYSLTLRLTFCGKVIPKLYCVNMELVKNSCSNPSYISIVGLLLILVLIMPQLVMIVFSYVQISRVCWKLSRDSQSNALKTCIPHLVSLLNFSIGSLFEIIQTRFNMSHVAAELRIFLSLYFIVIPPLANPMLYGLGTQIIRVHILKLIFRHKILPIKLA
>LOCXPOR176.425.HIT1.OR.2R.319.7tm_4.exons3.LR537133.1.Sparus_aurata
MENITAATPLRQPIVFELEGFHIPPGYGSLLFILALLNYIVALLGNGVVACVIVIDKTLHRPMFIMLCNLVACDLLGATAVLPRLMMHFLTGQKKIVYGAALAQAFSVHTYGVAVQTILGAMAYDRYVAVCEPLRYPAIMTSARLHFCCALAWVVALLCIAILFGFHMNVPLCGNTIQHVYSSNRSILRLACGPTPVNNIYGLSMSWSVSTGVFLIIAFSYFRILHASVKQNRTNSVVRSKAFQTCASHLVVYVLYEIASVVLIVSYRFPSASHNLRKFFSILCVIIPPAINPIIYGLVSKEIRVSIIKQFNKLVHHKK
>LOCXPOR177.430.HIT1.OR.2R.318.7tm_4.exons3.LR537133.1.Sparus_aurata
MENITAATPLRQPIVFELEGFHVPPGYGSLLFVLALLNYIVTLLGNGVVACVIVIDKTLHRPMFIMLCNLVACDLLGATAVLPRLMMHFLTGQKKIAYGAALAQAFSVHTYGVAVQTILGAMAYDRYVAVCEPLRYPVIMTSARLHFCCALAWIVALLCIAILFGFHLNVPLCGNTIKHVYSSNRSILRLACGPTPVNSIYGLSMTWSVSTGIFLIIAFSYIRILHASVTQKRTDSLVRSKAFQTCASHLVVYVLYEISSLVVIVSYRFPSASENMRKVFSILLIIIPPTINPIIYGLVSKEIRVSIIKHFNKLVRHK
>LOCXPOR177.431.HIT1.OR.2R.318.7tm_4.exons3.LR537133.1.Sparus_aurata
MENITAATPLRQPIVFELEGFHVPPGYGSLLFVLALLNYIVTLLGNGVVACVIVIDKTLHRPMFVMLCNLVACDLLGATAVLPRLMMHFLTGQKKIAYGAALAQAFSMHTYGVAVQTILGAMAYDRYIAVCEPLRYPAIMTSARLCFCCALAWVVALLCIAILFGFHMNVPLCGNTIKHVYSSNRAIIGLACGPTPVNNIYGLSMTWSVSTGIFLIIAFSYIRILHASVTQSRTDSLVRSKAFQTCASHLVVYVLYEISSLVIIVSYRFPSASENIRKFLSILFIIIPPTINPIIYGLVSKEIRMSIIKHFNKLVRHK
>LOCXPOR178.432.HIT1.OR.2R.299.7tm_4.exons1.LR537133.1.Sparus_aurata
NYTYNSFTLQIEGFQITKDFMYPIFFLFFIAYVFVMVLNIGIAVLIFIDKNLHQPMYFIFCNLSVSDIIGSTHILPRLLSDILLPPSERLISYYECVVQAFTTQLFGTTSHTVLMIMALDRYVAICNPLRYAAIMTNKMVIKLTVSAWGVAFVLVGILLGLTIRLNRCRTMITNPFCDNASLFKLSCDSVFINNVYGLTFTVVLLTSSIGTMVLTYTKITVVCLTSKNKSLNSKALRTCSTHLVVYLIMLISGFVIITLHRFPQYSDYRKLAAILFVIVPGSLNPIIYGVQSKEIRKFL
>LOCXPOR179.433.HIT1.OR.2R.311.7tm_4.exons3.LR537133.1.Sparus_aurata
MENITAATPLRQPIVFELEGFYVPPGYSSVLFVLALLNYIVTLLGNGVVACVIVIDKTLHRPMFIMLCNLVACDLLGATAVLPRLMMHFLTGQKKIAYGAALAQAFSVHMYGVAVQTILGAMAYDRYVAVCEPLRYLAIMTSARLCFCCVLAWVVALLCIAILFGFHMNVPLCGNTIQHVYSSNRAIIRLACGPTPVNNIYGLSMSWSVSTGIFLIIAFSYFRILHASVKQNRTNSLVRSKAFQTCASHLVVYVLYEISSFVIIVSYRFPSASENIRKFLSILFIIIPPTINPIIYGLVSKEIRVSIIKHF
>LOCXPOR180.435.HIT1.OR.2R.316.7tm_4.exons1.LR537133.1.Sparus_aurata
FVVTFTALCCSFRLMENYTYNSDTLQLEGFNVSEDFTYPLFLFLFFSYLFIIVANLSIAVLVFTDKNLHQPMYLLFFNLSVNDILGNSILPRLLVNMLLPPSERLISYYECVVQAFTVHVCSTCSHTVLMIMAFDRYVAICNPLRYAIIMTNKMLIKLTVAAWGVAIVLVGILLGLTIRLNRCRTMITSPYCNNASLFKLSCENVFINNIYGLTFTVVLFTSSIGTMVLTYTRITVVCLTSKNRSLNSKALKSCSTHLAVYLIMLLSGFSIIILHRFPQYSDYRKFASILYHIIPSSLNPIIFGMQSKEIRRFLSK
>LOCXPOR181.436.HIT1.OR.2R.305.7tm_4.exons1.LR537133.1.Sparus_aurata
NYTYNSDTLQLEGLNVSEDFTYPLFLFLLFSYLFIIVANLSIAVLVFIDKNLHQPMYLLFFNLSVNDVLGNSILPRLLVNMLLPPSERLISYYECVVQAFTVHVCSTCSHTVLMIMAFDRYVAICNPLRYAIIMTNKMLIKLTVAAWGVAIVLVGILLGLTIRLNRCRTMIRNPYCNNASLFKLSCENVFINNIYGLTFTVVLFTSSIGTMVLTYTKITAVCLTSKNKNSKALKTCSTHLAVYLIMLLSGLTIIILHRFPQYSDYRKFASILFHIIPSSLNPIIYGMQSKEIRRFLSKPKKILPS
>LOCXPOR182.437.HIT1.OR.2R.324.7tm_4.exons1.LR537133.1.Sparus_aurata
FVVTFTALGCSFRLMENYTYNSDTLQLEGLNVSEDFTYPLFLFLFFSYMFIIVANLSIAVLVFVDKNLHQPMYLLFCNLSVNDILGNSILPRLLVNMLLPPSERLISYYECVGQAFTISMCSTCSHTVLMIMAFDRYVAICNPLRYAAIMTNKMLIKLTVSAWGVAFVLVAILLGLTIRLNRCRTIIRGLYCNNASLFKLSCENVFINNIYGLTFTVVLLTSSIGTIVLTYTKITVVCLTSKNKSLNSKALKTCSTHLAVYLIMLLSGFSIIILHRFPQYSDYRKCASILYHIIPSSLNPIIYGMQSKEIRRFLSKSMKVLPLL
>LOCXPOR183.438.HIT1.OR.2R.307.7tm_4.exons1.LR537133.1.Sparus_aurata
NYTYNSDTLQLEGLNVSEDFTYPLFLFLLFSYLFIIVANLSIAVLVFVDKNLHQPMYILFCNLSVNDILGNSFLPRLLVSMLLPPSERLISYYECVVQAFTIHVCNTCSHTVLMIMAFDRYVAICNPLRYAAIMTNKMLIKLTVSAWGVPFVLVGILLGLTIRLNRCRTIIRGLYCNNASLFKLSCENVFINNIYGLTFTVVLFTSSIGTMVLTYTRITVVCLTSKNKSLNSKALKTCSTHLAVYLIMLLSGLTIIILHRFPQYSDYRKFATILYHIIPSSLNPIIYGMQSKEIRTFLSKSKKVLPS
>LOCXPOR184.439.HIT1.OR.2R.300.7tm_4.exons1.LR537133.1.Sparus_aurata
NYTYNSFTLQLEGLNFSNKSVYPAFLFFFFSYLFIMVTNVGIVVLIFNDKSLHQPMYLLFSNLPFNDIIGNSIMVPRLLVDILLPPSERLISYYECVVQAFTTHMFGTTSHTVLMIMAFDRYVAICDPLRYAAIMTNKMVIKLTVSAWGVAFVLVGILLGLTIRLNRCRTMIMNPYCDNASLFKLSCDSVFINNVYGLTFTVVLFTASIGTMVLTYTKITVVCLTSKNKSLNSKALKTCSTHLVVYLIMVFNGLSVITLHRFPQYSDYRKLCTILFHIIPGSLNPIIYGIQSKEIKKFFS
>LOCXPOR185.441.HIT1.OR.2R.301.7tm_4.exons1.LR537133.1.Sparus_aurata
NYTYNSFTLQLEGLNVSNELVYPVFLFFFFSYLFIMVTNVGIAVLIFNDKSLHQPMYLLFSNLPFNDIIGNSIMVPRLLSDILLPPSERLINYYECVVQAFTSHMFGTTSHTVLMIMAFDRYVAICNPLRYAAIMTNKMVIKLTVSAWGVAFVLVGILLGLTIRLNRCRTMIMNPYCDNASLFKLSCDSVFINNIYGLTFTVVLFTASIGTMVLTYTKITVICLTSKNKSLNSKALKTCSTHLVVYLIMLISGFSIITLHRFPQYSDYRKLCSILFHIIPGSLNPIIYGIQSKEIKKFFSE
>LOCXPOR186.442.HIT1.OR.2R.301.7tm_4.exons1.LR537133.1.Sparus_aurata
NYTYNSFTLQLEGLNVSNELVYPVFLFFFFSYLFIMVTNVGIVVLIFNDKSLHQPMYLLFSNLPFNDIIGNSIMVPRLLSDILLPPSERLINYYECVVQAFTSHMFGTTSHTVLMIMAFDRYVAICNPLRYAAIMTNKMVIKLTVSAWGVAFVLVGILLGLTIRLNRCRTMIMNPYCDNASLFKLSCDSVFINNAYGLTFTVVLFTASIGTMVLTYTKITVVCLTSKNKSLNSKALKTCSTHLIVYLIMVFNGFSIITLHRFPQYSDYRKLCSILFHIIPGSLNPIIYGIQSKEIKKFFSE
>LOCXPOR187.443.HIT1.OR.2R.301.7tm_4.exons1.LR537133.1.Sparus_aurata
NYTFNSFTLQLEGLIISKDSVYPVFIIIFFSYIFIMVANGGIAFLVFIDKSLHQSIYLLFCNLIFNDILGNSIMVPRLLSDLLLPPSERLISYFECVVQAFTTHMFNTTSLTVLMIMAFDRYVAICNPLRYAAIMTNKMVIKLTISAWGVALVLVGILLGLTIRLNRCRTMIMNPYCDNASLFKLSCDSVFINNMYGLTFTAFLLSSSVSTTVLTYTKIAVVCLTSNNKSLNSKALKTCSTHLVVYLIMVTSGMLVISLHRLPQYTHIRKFASILFHIIPGSLNPVIYGVQSAEICKSVSR
>LOCXPOR188.444.HIT1.OR.2R.324.7tm_4.exons1.LR537133.1.Sparus_aurata
ISVIPDLCYCRLMENYTFNSFTLKLEGLNISKDFVFPTFLLFFVSYIFIMLANAGIAFLVLIDKSLHQPMYLLFCNLPFNDIIGNSIMVPRLLSDILLLPSELIISYHECVLQAFSTHIFGTASHTVLMIMAFDRYVAICNPLRYAAIMTNKMVIKLTVSAWGVAFVLVGILLGLTIRLNRCRTMIMNPYCDNASLFKLSCDNVFINNIYGLTFTIALLTSSIGTMVLTYTKITVVCLTSKNKSLNSKALKTCSTHLVVYLIMLISGFIVIILHRFPQYSDYRKFAAILFHIIPGSLNPIIYGVQSAEICKSLSRLFRSKPVMP
>LOCXPOR189.445.HIT1.OR.2R.308.7tm_4.exons2.LR537133.1.Sparus_aurata
MENLTYNSLTLQLEGLRVTRTNKYPMFIFLLVTYVFILTANVGILVLIWKERNLHQPMYLLFCNLSINDVMGNSLLVPRVLADILVPPSERLIHYYECLMQAFTTHMFSTNAHTVLMIMAFDRYVAICDPLRYSTIMTDRMVIKLTVSAWGVAFVLVGILLGLTMRLNRCRTMIMNPYCDNASLFKLSCENVFINNVYGLVFTVVLLSSSIGSIILTYSKITVACVMSKNKSLNSKALKTCGTHLCLYLIMLVSGMILIALHRFPQYTEYRKISAILFNVVPGSLNPIIYGLQSKEIQTCLSNFFHLR
>LOCXPOR190.446.HIT1.OR.2R.312.7tm_4.exons1.LR537133.1.Sparus_aurata
MENQTLRSDILLLEGLKVTPQSSTPAFILLLLIYIFIMVTNIGLVVLIAMERSLHQPMYLLFCNMSINDIFGASTIIPRLLSDIFIPSADRYIHYSDCVIQAFCAHFHASASHTVLMIMTFDRYVAICNPLRYATIMTKKMMLTLSLSAWMVSLVMVLILVGLSVRLSRCRWVIFNPFCDNASLFKLSCESVLINNIYGLGYTVVLLGSSITSVTLTYLKIAAVCVFSKNKTLNSKALQTCATHLAVYIIMFVSGIIIIILHRFENISDHRKLASILFHVVPPALNAVIYGLQIKAVRQKIFIMFTENTMTV
>LOCXPOR191.447.HIT1.OR.2R.310.7tm_4.exons1.LR537133.1.Sparus_aurata
MENQTFMEDILVLEGLMVTSQSFIPAFVFLLLVYIFIVVSNIGLVALIFRSTSLRQPMYLLLCNMSINDVFGATIIIPHVLRDLLISNSKRYIYYIDCAIQAFCVHLHASASHTVLMIMAFDRYVAICNPLRYATIMSNSAVVKLSVVAWGTAFVLVLILVGLSVRLSRCRWIIFNPFCDNASLFKLSCESVLINNIYGLSYTVVLLGSSMCSITLTYLKIAAVCVISKNKAVNSKALQTCATHLAVYIILLVSGFIIVILHRFPHLSDHRKVASVMGHVALPALNAVIYGLQIKEVRQRIVTLFRNSKV
>LOCXPOR192.448.HIT1.OR.2R.312.7tm_4.exons1.LR537133.1.Sparus_aurata
MENQTFSDDFILLEGLKVSTESSLPAFVFLLLIYIFAVVSNISLVTLIFTTRRLHQPMYLLFCNMSINDIFGASIITPHILRNIFIPPSERLIDYDSCVIQAFCVHLIAGASHTILMIMAFDRYMAICKPLQYATIMTKAMVVKLSVGAWTATLFFVAILLGLTIRLSRCRQVIYNPFCDNPTLFKLSCESILINNIYGLGYTVVLLGCSIGSISLTYLKIASVCLSSKNKALNSKALQTCSTHLAVYIFLLVSGFIIVILHRFPHLSDHRKVTSVLVHVTVPAFNAVIYGLQIKEIKQRIITVFNNSKVAL
>LOCXPOR193.449.HIT1.OR.2R.310.7tm_4.exons1.LR537133.1.Sparus_aurata
MENQTFSDDFILLEGLKVSSQSSLPAFVFLLLIYIFAVVSNISLVTLIFTTRRLHQPMYLLFCNMSINDIFGTSIITPHILRNIFIPPSERLIDYNSCVIQAFCVHLYAGASHTILMIMAFDRYMAICKPLQYATIMTKAMVVKLSAGAWTAVVVLVVILLGLTIRLSRCRRFIFNPFCDNATLFKLSCENVLINNIYGLSYTVVMLVSSTGSLTLTYLKIAGVCLRSKNKALNSKALQTCTTHLAVYIFLLVSCFAVIILHRFPHLSDHRKVMAVLIEVTLPALNAVIYGLQIKEIKQRIITLFNNSKV
>LOCXPOR193.450.HIT1.OR.2R.310.7tm_4.exons1.LR537133.1.Sparus_aurata
MENQNFSDDFILLEGLKVSSQSSLPAFVFLLLIYIFAVVSNISLVTLIFTTRRLHQPMYLLFCNMSINDIFGTSIITPHILRNIFIPPSERLIDYNSCVIQAFCVHLYAAASHTILMIMAFDRYMAICKPLQYATIMTKAMVVKLSVAAWTAVVVLVVILLGLTIRLSRCRRFIFNPFCDNATLFKLSCENVLINNIYGLCYTVVLLGSSTGSLTLTYLKIAGVCLRSKNKALNSKALQTCTTHLAVYIFLLVSCFAVVILHRFPHLSDHRKVVAVLIEVTLPALNAVIYGLQIKEIKQRIITLFNNSKV
>LOCXPOR195.452.HIT1.OR.2R.301.7tm_4.exons1.LR537133.1.Sparus_aurata
NYTLNSFTLQLEGLKVTEVSVYPVFFFFFLSYLVIILANVGIVVLVFIDRNLHQPMYLLFCNLPLNDIIGNSIMVPRLLSDILLPPSERLISYYECVVQAFSTHMFGTASHTVLMIMAFDRYVAICDPLRYAAIMTNKMVIKLTVSAWGVAMVLVGILLGLTIRLNRCRTMITNPFCDNASLFKLSCENVFINNIYGLTFTVVLFTASIGTMVLTYTKITVVCLTSKNKSLNSKALKTCSTHLFVYLIMFLCGMLIILLHRFPQYSDYRKLSAILFHIIPGSLNPIIYGVQSKEVRKFLSK
>LOCXPOR196.453.HIT1.OR.2R.305.7tm_1.exons1.LR537133.1.Sparus_aurata
ATPSQNNTTVGLGFLERVMLSTLTTVPCCIFLFINGTMLFTLRSKSVFCETSRYILLYNLLFADTVQMALSQLLYILSSCKIRLTYPVCGLLVMLANLTNEVSPLTLVVMSLERYVAVCYPLRHATIITIRNTGVAIFVVWTFCSLNVLTRVLLLLNFPFENLESLQMKQFCSTLIMFLDTISDLYDKAYICFLFISAGMAVISSYVGVIVAARSASTDKALARKAHKTLLLHLVQLGLSLSSTIHNPMLIAVSKVVKWINLVRIQNIFYVCIILLPRCLSALIYGLRDQTIRPVLVHYLCCRLT
>LOCXPOR197.457.HIT1.OR.2R.317.7tm_1.exons1.LR537133.1.Sparus_aurata
MSYIDQSQMNFTAGVQYQGFLGFLFVSTVTMTACCSFLFINWTLIFTLRSKSVFRETSCYILLFNLLFADTVQMETSQVLFILACCSITLTYPVCGVLIVLVSVASGVSPLTLVVMSLERYVAVCYPLRHASIITIKNTRVAISVVWTFSSLNVLARLLLLIHFPFEDLQMKDFCSIVAMFPGPMSDLYDKAYTCFLFISAGMAVISSYIAVMVAARSASTDKVSAHKARNTLLLHLVQLGLSLSSTIYRPILTAISINATMMKRAENQVILYVFVSLFPRCLSSLIYGIRDRTIRPVLMYNLCCRIKQSPISAKAK
>LOCXPOR198.459.HIT1.OR.2R.326.7tm_1.exons1.LR537133.1.Sparus_aurata
SQKSLFFFTYHSVMLSVLQPKANITTYLQYQVSDEIMLFSTLSVGSSCSFFYINSVLLFTLRSKQVFCETSRYILLFNLLFADTATLVSNLLLYFLAFLGIRMSYYVCGPLILLSVFTITISPLTLAVMSFERFVAVCYPLRHAAIFTMRSLTIIIALVWSFSFIHILIRVFMLLYVFTTISLDLHMNDFCSMEAMFFTPIFNDFEEAHSSILFLSVGVVIFASYIGVALVARSASTGKASARKALQTLLLHLIQLSLILTSTLSSTIITSIARRVGRLTLIRIYNVCFVCLTILPRCLSALIYGLRDQTIRPALTQNLCCRWRCS
>LOCXPOR198.460.HIT1.OR.2R.326.7tm_1.exons1.LR537133.1.Sparus_aurata
SQKSLFFFTYHSVMLSVLQPKANITTYLQYQVSDEIMLFSTLSVGSSCSSFYINSVLLFTLRSKQVFCETSRYILLFNLLFADTATLVSNLLLYFLAFLGIRMSYYVCGPLILLSVLTITISPLTLAVMSFERFVAVCYPLRHAAIFTMRSLSIIIALVWSFSFIHILIRGFMLLYVFTTISLDLHINDFCSKEAMFFAPIFYNFEEAYVSILFLSVGVVIFASYIGVALVARSASTDKASARKALQTLLLHLIQLSLILTSTLSSTIITSIARRVGRLTLIRIYNVCFVCLTILPRCLSALIYGLRDQTIRPALTQNLCCRWRCS
>LOCXPOR200.461.HIT1.OR.2R.328.7tm_1.exons1.LR537133.1.Sparus_aurata
SQKSLFFFTYHSVMLSVLQPKANITTYLQYQVSHEIMLFGMLSVGSSCSFFYINSVLLFTLRSKQVFCETSRYILLFNLLFADTATLVSNILLYILASLRIKMSYYVCGSLILLSVLTITISPLTLAVMSFERFVAVCYPLRHAAIFTMRSLSIIIALVWSFSFIHILIRGFMLLYVFTTTSLDLHMNDFCSKEAMFFAPIFYNFEEAYVSILFLSVGVVIFASYIGVALVARSASTDKASARKALQTLLLHLIQLSLILTSTFGSTIITASARKVGRLALMRIYNVCFVSLTILPRCLSALIYGLRDKTIRPALRQNLGCRWGCSLF
>LOCXPOR201.463.HIT1.OR.2R.328.7tm_1.exons1.LR537133.1.Sparus_aurata
SQKSLFFFTYHSVMLSVLQPKANITTYLQYLPSHEIMLFRTLSVGSSCSFFYINSVLLFTLRSKQVFCETSRYILLFNLLFADTATLVSNLLLYILAFLGIRMSYYVCGPLILLSVLTVSISPLTLAVMSFERFVAVCYPLRHAAIFTMRSLSIIIALVWAFSFIHILIRGFMLLYVFTTISLDLHMNDFCSMEAMFFAPIFNDFEDAYVSILFLSVGVVIFASYIGVALVARSASTDKASARKALQTLLLHLIQLSLSLTFTLSSIILTSVARRVGRLTLIRIYNVCFVCLNIFPKCLSALIYGLRDQTIRPALRQNLCCQWRCSIF
>LOCXPOR202.464.HIT1.OR.2R.326.7tm_1.exons1.LR537133.1.Sparus_aurata
SQKSLFFFTYHSVMLSVLQPKANITTYLQYQVSDEIMLFSTLSVGSSCSSFYINSVLLFTLRSKQVFCETSRYILLFNLLFADTATLVLNLLLYFLAFLGIRMSYYVCGPLILLSVFTITISPLTLAVMSFERFVAVCYPLRHAAIFTMRSLSIIIALVWSFSFIHILIRGFMLLYVFTTTSLDLHINDFCSKEAMFFAPIFYNFEEAYVSILFLSVGVVIFASYIGVALVARSASTDKASARKALQTLLLHLIQLSLILTSTLSSTIITSIARRVGRLTLIRIYNVCFVCLTILPRCLSALIYGLRDQTIRPALTQNLCCRWRCS
>LOCXPOR203.465.HIT1.OR.2R.328.7tm_1.exons1.LR537133.1.Sparus_aurata
SQKSLFFFTYHSVMLSVLQPKANITTYLQYQVSHEIMLFGMLSVGSSCSFFYINSVLLFTLRSRQVFCETSRYILLFNMLFADTATLVSNILLYILASLRIKMSYYACGSLILLSVLTITISPLTLAVMSFERFVAVCYPLRHAAIFTMRSLSIIIALVWSFSFIYILIRGFMLLYVFTTTSLDLHMNDFCSQEAMFFAPIFYNFEEAYVSILFLSVGVVIFASYIGVALVARSASTDKASARKALQTLLLHLIQLSLILTSTFGSTIITASAREVGRLALMRIYNVCFVSLTILPRCLSALIYGLRDKTIRPALRQNLGCRWGCSLF
>LOCXPOR204.466.HIT1.OR.2R.328.7tm_1.exons1.LR537133.1.Sparus_aurata
SQKSLFFFTYHSVMLSVLQPKANITTYLQYLPSHEIMLFRTLSVGSSCSFFYINSVLLFTLRSKQVFCETSRYILLFNLLFADTATLVSNLLLYILAFLGIRMSYYVCGTLILLSVLTVSISPLTLAVMSFERFVAVCYPLRHAAIFTMRTLSIIIALVWAFSFIHILIRVFMLLYVFTTTSLDLHMNDFCSMEAMFFAPIFNDFEDAYVSILFLSVGVVIFASYIGVALVARSASTDKASAGKALQTLLLHLIQLSLSLTFTLSSIILTSVARRVGRLTLIRIYNVCFVCLNIFPKCLSALIYGLRDQTIRPALRQNLCCQWRCSIF
>LOCXPOR205.467.HIT1.OR.2R.339.7tm_1.exons1.LR537133.1.Sparus_aurata
LLCLCCSLLVQQANSLFFFTYHSVMLSVLQPKANITTYLQYLPSHEIMLFRTLSVGSSCSFFYINSVLLFTLRSKQVFCETSRYILLFNLLFADTATLVSNLMLYTLASLQINMSYYVCGPLILLSVLTVSISPLTLAVMSFERFVAVCYPLRHAAIFTMRSLSIIIALVWAFSFIHILIRGFMLLYVFTTISLDLHMNDFCSMEAMFFAPIFNDFEDAYVSILFLSVGVVIFASYIGVALVARSASTDKASAGKALQTLLLHLIQLSLSLTFTLSSIILTSIARRVGRLTLIRIYNVCFVCLNIFPKCLSALIYGLRDQTIRPALRQNLCCQWRCSIF
>LOCXPOR206.472.HIT1.OR.2R.331.7tm_1.exons1.LR537133.1.Sparus_aurata
SQKSLFFFTYRSVMLSVLQPKANITTYLQYLPSHEIMLFSTLSVGSSCSFFYINSVLLFTLRSKQVFCETSRYILLFNLLFADTVTLVSNILLYILASLRINMSYYVCGPLVLLSVLTVTISPLTLAVMSFERFVAVCYPLRHAAIFTMRTLSIIIALVWSFSFIHILIRVFMLLYVFTTISLDLHMNDFCSREAMFSAPIFNDFEDAYVSILFLSVGVVIFASYIGVALVARTASTDKASARKALQTLLLHLIQLSLILTSALSSTIVTSIARRVGRLTLIRIYIVCFVCLNIFPRCLSALIYGLRDQTIRPALMQNLCCRWRCSLFRNK
>LOCXPOR207.473.HIT1.OR.2R.320.7tm_1.exons1.LR537133.1.Sparus_aurata
MLSVLQPKANITTYLQYLQSHEIMLFGTLSVGSSCSFFYINSVLLFTLRSKQVFCETSRYILLFNLLFADTATLVSNLMLYFLSSLRIKMSYYACGSLILLSVLTITISPLTLAVMSFERFVAVCYPLRHAAIFTMRSLSIIIALVWSFSFIHILIRVFMLLYVFTTTSLDLHMNDFCSKEAMFFAPIFNDFEEAYSSILFLSVGVVIFASYIGVALVARSASTDKASARKALQTLLLHLIQLCLVLTSTLNTTIMVAIAKTLGRLALMRIYNVCFVCLNIFPRCLSALIYGLRDQTIRPALMQNLCCRWRCSLFRNKSQ
>LOCXPOR208.474.HIT1.OR.2R.312.7tm_1.exons1.LR537133.1.Sparus_aurata
YANQSQNNSTGGLQYQGLLERVMFSILTTVPCCVFLYINGIMLFTLRSKSVFRDTSRYILLYNLLFADTVLLIHGQLMYILAASKVTLTYPVCGVFTMLANLTTEISPLTLVVMSLERYVAVCYPLRHASIITIRNTGVAIMLVWTFGALSVLPKVFLLLNFQFEELQSLQMKRFCGKESMLLDPLSEFYDKAFTYCLFLSTGVAVSCSYIGVILAARSASTDKASARKVRNTLLLHLVQVGLSLSSTIHNPMLIAVSKVLDRIILVYIQIVFYVCFFIFPRCLTSLIYGIRDQTIRPVLMYNLCCQCRGSL
>LOCXPOR209.475.HIT1.OR.2R.319.7tm_1.exons1.LR537133.1.Sparus_aurata
MSNATQSQINITVGRGLLERGMLFTVSTLPCFLFLFINGTMLFTLRSKSVFCETSRYILLYNLLFADTVLMALSQLMYILAAFRIRLTYPVCGVLVMLINLTNEISPLTLVVMSLERYVAVCYPLRHATIITIRNTRMAICVVWTFSLLNILVQVLLLLNFAFEDLQSLQMTDHCSAIAMILGPISNLYSMAYTYFVFILASLAITSSYIGVMVAARSASTDKASAQKVCKTLLLHLVQLGLSLSSTIHNPMLIAISKVLNRLLLVRIQIVVYLCIIIFPRCLSALIYGIRDQTIRPLFICHLCCQLKLSVITAKAEVS
>LOCXPOR210.477.HIT1.OR.2R.313.7tm_1.exons1.LR537133.1.Sparus_aurata
MLYFNQSENINITAEQSYQGLLERVLLSTLIGMPCCLFLFINGTMLFTLRSKSVFCETSRYILLYNLLFADTVLLALSQLLYILAACRIRLTYPVCGFLAMLTNLTNEISPLTLVVMSLERYVAVCYPLRHATIITIRNTGVAICVVWTLSLFNILIRVLLLLNFAFEDLQSLQMTDYCSDMAMILGPMSNLYDKAYTCFVFILASLAIASSYVGVMVAARSASTDKASAQKARNTLLLHLVQLGLSLLSTMHTSIVTSLATTLQRLVIVRIKSIFYVFISILPRCLSSLIYGLRDHTIRPALINLCSHMKLT
>LOCXPOR211.478.HIT1.OR.2R.319.7tm_1.exons1.LR537133.1.Sparus_aurata
MLYFNQSENINITAEQSYQGLLERVLLSTLIGMPCCLFLFINGTMLFTLRSKSVFCETSRYILLYNLLFADTVLLALSQLMYILAACRITLTYPVCGVFAMLTNLTNVISPLTLVVMSLERYVAVCYPLRHAPIITIRNTGVAICVVWTFSLLNVLIRVCLLLNFAFEDLKSLQMTDYCSDIAMILGTMSNLYDKTYTCFVFILASVAIASSYVGVMVAARSASTDKASAQKARNTLLLHLVQLGLSLLSTMHTSIVISLATTLQRLVIVRIKSVFYVFIFILPRCLCSLIYGLRDHTIRPALIYHLCGQLKLSCPSKG
>LOCXPOR212.479.HIT1.OR.2R.319.7tm_1.exons1.LR537133.1.Sparus_aurata
MLYFNQSENINITSEQSHLGLLERVSLSTLIGMPCCLFLFINGTMLFTLRSKSVFCETSRYILLYNLLFADTVLLALSQLMYILAACRIRLTYPVCGVFAMLTNLTNVISPLTLVVMSLERYVAVCYPLRHAPIITIRNTGVAICVVWTFSLLNVLIRVCLLLNFAFEDLKSLQMTDYCSDIAMILGPMSNLYDQTYTCFVFILASLAIASSYVGVMVAARSASTDKASAQKARNTLLLHLVQLGLSLLSTMHTSIVISLATILQRLVILRIKSVFYVFIFILPRCLCSLIYGLRDHTIRPALINHLCGQLKLSCPSKG
>LOCXPOR213.480.HIT1.OR.2R.319.7tm_1.exons1.LR537133.1.Sparus_aurata
MLHFNQSENVHITAEQSYQGLLERVLFSTLIGVPCCLFLFINGTMLFTLRSKSVFCETSRYILLYNLLFADTVLLALSQLMYILAACRIRLTYPVCGVLAMLTNFTNEISPLTLVVMSLERYVAVCYPLRHAPIITIRNTGVAICVVWTFSLLNILIRVLLLLNFAFEDLQSLQMTDSCSDIAMILGPMSDLYDKTYTCFVFILASLAIASSYVGVMVAARSASTDKASAQKARNTLLLHLVQLGLSLLSTMHASIVISLATTLQRLVIVRIKSVFYVFIFILPRCLCSLIYGLRDHTIRPALINHLCGQLKLSCHSQG
>LOCXPTilTARs.A056.220.HIT1.TAAR.1R.277.7tm_1.exons1.LR537131.1.Sparus_aurata
LITLIIIFSTRQLQTPTNLILLSLAVSDLLVGLVVMPPAIIMMESVLFLDKKSLVFLYLCSFILTSASVGSMVLMSVDRYVAISHPLRYSSMITPRRVQICMSLCWFCSVTYNFMLLKDHLSQIDLLNSCYQECLLDINYILGPVDLLVTFFCPFTVIIVLYMRVFVVAVSQARVMRSQISALKSNTITVKRSEMRAARTVGVILLVFVFCLLPTYSSIAGQDITSHGSSVQIWLFYCNSSFNPLIYAFFYPWFRKSVKVIVSLQILQPGSCEAKIM
>LOCXPTAAR1.143.HIT1.TAAR.2R.323.7tm_1.exons2.LR537129.1.Sparus_aurata
LEETELCFPQLLNSSCRKPTRPHFETMLIYILLSFIALLTAALNLLVIISISHFKQLHTPTNLLLLSLAVSDFVVGLLMFFPIMLIDGCWFAGDFMCTLYQYLDYTIASASVGNMVLISVDRYVAICHPMHYYSEITQKRVQVCICLCWICSVIFQCLILKDIMKQPGRYHSCIGECIFLINYIAGLVDLTFSFIVPITVIVVLYMRIFVVAVSQARAMQAHIAAVTQSGKVSAKKSEMKAARTLGVVVVLFLICLLPYYCVALTGQDNLLNAASAAFVLWLYYFNSCLNPVVYAFCYPWLRKSIKLIVTFKILQPDSSELNI
>LOCXPTAAR2.192.HIT1.TAAR.2R.323.7tm_1.exons2.LR537129.1.Sparus_aurata
LRGTDLCFPQLLNSSCRKTTRPHFDTMLIYILLSFSSLLTAALNLLVIISISHFKNLHTPTNLLILSLAVSDFFVGLLMFFQIMLIDGCWFLGDLMCTLYQYVAYVISSASVGTMVLISVDRYVAICHPLHYSSEITQKRVQLCICLCWICFVIFQSLILMDVLKQPGSYHSCIGECTYFLNYIAGLADLTFSFIVPITVIVVLYMRIFVVAVSQARAMRSHITAVTQSGKVTAPKSEMKAARTLGVVVVLFLICLCPYYCVVLTGQDNLLNASSAAFVFWLYDFNSCLNPVVYAFCYPWLRKSIKLIVTFKILHPYSCEANI
>LOCXPTAAR3.207.HIT1.TAAR.2R.323.7tm_1.exons2.LR537129.1.Sparus_aurata
LRGTDLCFPQLLNSSCRKPTRPHFETMLIYILLSFIALLTAALNLLVIISISHFKQLHTPTNLLILSLAVSDFFVGLLMFFQIMLIDGCWFLGDLMCTLYQYLAYVIASASVGTMVLISVDRYVAICHPLHYSSEITQKRVQVCVCLCWICFVIFQSLILKDILKQPGRYHSCIGECTFFIYYIAGLADLTFSFIVPITVIVVLYMRIFVVAVSQARAMRSHMTAVTQSGKVTAKKSEMKAARTLGVVVVLFLICLCPYYCVSLTGQDNLLNAPSAAFVLCLYYFNSCLNPVVYAFCYPWLRKSIKLIVTFKILQPDSCEANI
>LOCXPTAAR4.221.HIT1.TAAR.2R.323.7tm_1.exons2.LR537129.1.Sparus_aurata
LRGTDLCFPQLLNSSCRKPTRPHFETMLIYILLSFIALLTAALNLLVIISISHFKQLHTPTNLLILSLAVSDFFVGLLMFFQIMLIDGCWFLGDLMCTLYQYLAYVIASASVGTMVLISVDRYVAICHPLHYSSEITQKRVQVCVCLCWICFVIFQSLILKDILKQPGRYHSCIGECKFFIYYIAGLADLTFSFIVPITVIVVLYMRIFVVAVSQARAMRSHMTAVTQSGKVTAKKSEMKAARTLGVVVVLFLICLCPYYCVSLTGQDNLLNAPSAAFVLCLYYFNSCLNPVVYAFCYPWLRKSIKLIVTFKILQPDSCEANI
>LOCXPTAAR5.239.HIT1.TAAR.2R.323.7tm_1.exons2.LR537129.1.Sparus_aurata
LRGTDLCFPQLLNSSCRKPTRPHFETMLIYILLSFIALLTAALNLLVIISISHFKQLHTPTNLLILSLAVSDFFVGLLMFFQIMLIDGCWFLGDLMCTLYQYLAYVIASASVGTMVLVSVDRYVAICHPLHYSSEITQKKVQVCVCLCWICSVIFQSLILKDILKQPGSYHSCIGECIFFINYIAGLADLTFSFIVPITVIVVLYMRIFVVAVSQARAMRSHITAVTQSGKVTAKKSEMKAARTLGVVVVLFLICLCPYYCVALTGQDNLLNASSAAFVLCLYYFNSCLNPVVYAFCYPWLRKSIKLIVTFKILQPDSCEANI
>LOCXPTAAR6.255.HIT1.TAAR.2R.323.7tm_1.exons2.LR537129.1.Sparus_aurata
LEDTDLCFPQLLNSSCRKTIRSHFETMLIYILLSFSSLLTAALNLLVIISISHFKQLHTPTNLLILSLAVSDFFVGLLMFFQILLIDGCWFLGDLMCTLYQYLAYVIASASVGTMVLVSVDRYVAICHPLHYSSEITQKRVQLCVCLCWICSVMIQSLILKDIMKQPGRYHSCIGECVVFINYIAGLVDLTFSFIVPITVIVVLYMRIFVVAVSQARAMRSHITAVTQSGKVTAKKSEMKAARTLGVVVVLFLICLCPYYCVALTGQDNLLNTLSAAFVLWLYDFNSCLNPVVYAFCYPWLRKSIKLIVTFKILQPDSCEANI
>LOCXPTAAR7.91.HIT1.TAAR.2R.323.7tm_1.exons2.LR537129.1.Sparus_aurata
LEETELCFPQLLNSSCRKTIHPHFKITLISILLSFSSLLTAALNLLVIISISHFKQLHTPTNLLILSLAFSDFFAGLYMFLPILLIDGCWFLGDLMCTLYDYLGYVIASASVGSMVLISVDRYVAICHPLHYSSEITQKRVQVCVCLCWICSVIFQSLILKDVLKQPGRYHSCIGECVVFINYIAGLADLTISFIVPITVIVVLYMRIFVVAVSQARAMRPHITAVTQSGKVTAKKSEMKAARTLGVVVVLFLICLCPYYCVELTGQDKFLNASSAAFVLWLYGFNSCLNPVVYAFCYPWLRKSVKLIVTFQILQPDSSEANI
>LOCXPTAAR8.93.HIT1.TAAR.2R.323.7tm_1.exons2.LR537129.1.Sparus_aurata
LEETELCFPQLHNSSCRRPIRPHFETMLIYILLSFISLLTSALNLLVIISISHFKNLHTPTNLLILSLAVTDFYVCLFMFFPIMLIDGCWFLGDLMCTLYQYLAYVISSASVGTMVLVSVDRYVAVCHPLHYSSEITQKRVQVCICLCWICSVIFQCLILKDIMKQPGRYHSCIGACVVFINYIAGLADLTFSFIVPITVIVVLYMRIFVVAVSQARAMRSHIAAVTQSGKVTAKKSEMKAARTLGVVVVVFLICLCPYYCVALTGQDNLLNTSSAAFVIYLYYLNSCLNPVIYALCYPWFRKSTKLIVTFKIMKHDSNELNI
>LOCXPTAAR9.95.HIT1.TAAR.2R.322.7tm_1.exons2.LR537129.1.Sparus_aurata
EDTELCFPQLLNSSCRKTIRPHFENTLISILLSFNSLLTAALNLLVIISISHFKQLHTPTNLLLLSLAVSDFFIGLLMVFQIVLIDGCWFLGDLICTLYQYVDYIIASASTGSMVLISVDRYIAICHPLHYSSEITQKRVQVCVCLCWICSVIFQSLILKDILKQPGRYHSCIGECIYFINYIAGLVDLTFSFIVPITVIVVLYLRIFVVAVSQARAMRSHITAVTQTGKVTAKKSEMKAARTLGVVVVLFLICLCPYYCVALTGQDNLLNTSSAAFVLWLYSFNSCLNPMVYAFCYPWFRKSIKLILTFKILQPDSCEANI
>LOCXPTAAR10.97.HIT1.TAAR.2R.323.7tm_1.exons2.LR537129.1.Sparus_aurata
EDTELCFPQLLNNSCRKTIRPHFETTLISILLSFNSLLTAALNLLVIISISHFKQLHTPTNLLLLSLAVSDFFIGLLMVFQIVVIDGCWFLGDLMCTLYQYLDYIITSASTGSMVLISVDRYVAICHPLHYSSEITQKRVQVCVCLCWICSVFFQCLILKDIMKQPGSYHSCNGECIFFINYIAGLADLTFTFIVPITVIVVLYMRIFVVAVSQARAMRSHITAVTQTGKVTAMKSEMKAARTLGVVVVLFLICLLPYYCVALTGQDNLLNASSAAFVFWLYDFNSCLNPMVYAFCYPWFRKSIKLIVTFKILQPDSCEANIL
>LOCXPTAAR11.99.HIT1.TAAR.2R.322.7tm_1.exons2.LR537129.1.Sparus_aurata
EKTELCFPQLLNSSCKKTTRPHFDTMLIYIMLFFSSLLTTALNLLVIISISHFKQLHSPTNLLILSLAFSDFFMGLYMFLSIMLVDGCWFLGDLMCTLYDYLGYVIASASVGTMVLISVDRYVAICYPMHYYSEITQKRVQVCICLCWICSVIFQSLILKDALQQPGRYHSCIGECVVFINDIAGLVDLTFSFIVPITVIVVLYMRIFVVAVSQARAMRSHIAAATQSGKVTAKKSEMKAARTLGVVVVLFLICLSPYYCVALTGQENLRNYLSAAFVFWLYYFNSCLNPMVYAFCYPWLRKSIKLIVTFKILQPDSSELNI
>LOCXPTAAR12.106.HIT1.TAAR.2R.322.7tm_1.exons2.LR537129.1.Sparus_aurata
EKTELCFPQLLNSSCKKTTRPHFDTMLIYIMLFFSSLLTTALNLLVIISISHFKQLHSPTNLLILSLAFSDFFMGLYMFLSIMLVDGCWFLGDLMCTLYDYLGYVIASASVGTMVLISVDRYVAICHPMHYYSEITQKRVQVCICLCWMCSVIFQSLILKDALQQPGRYHSCIGECVVFINDIAGLVDLTFSFIVPITVIVVLYMRIFVVAVSQARAMRSHIAAVTQSGKVTAKKSEMKAARTLGIVVVLFLICLSPYYCVSLTGQENLLNYLSAAFVFWLYYFNSCLNPMVYAFCYPWLRKSIKLIVTFKILQPDSSELNI
>LOCXPTAAR13.109.HIT1.TAAR.2R.322.7tm_1.exons2.LR537129.1.Sparus_aurata
EKTELCFPQLLNSSCKKTTRPHFDTMLIYIMLFFSSLLTTALNLLVIISISHFKQLHSPTNLLILSLAFSDFFMGLYMFLSIMLVDGCWFLGDLMCTLYDYLGYVIASASVGTMVLISVDRYVAICHPMHYYSEITQKRVQVCICLCWMCSVIFQSLILKDALQQPGRYHSCIGECVVFINDIAGLVDLTFSFIVPITVIVVLYMRIFVVAVSQARAMRSHIAAVTQSGKVTAKKSEMKAARTLGIVVVLFLICLSPYYCVSLTGQENLQNYLSAAFVFWLYYFNSCLNPMVYAFCYPWLRKSIKLIVTFKILQPDSSELNI
>LOCXPTAAR14.113.HIT1.TAAR.2R.322.7tm_1.exons2.LR537129.1.Sparus_aurata
LEETELCFPQLLNSSCRKTIRPHFDTIIYILLSFSSLLTAALNLLVIISISHFKQLHSPTNLLILSLAVSDFSVGLYMFFSVMLIDGCWFLGDLMCTLYDYLGYVIASASVGTMVLISVDRYVAICHPLHYSSEITQKRVQVCVCLCWICSVIFQSLILRDVLKQPGRYHSCIGECIFFINYIAGLVDLTFSFIVPITLIVVLYVRIFVVAVSQARAMRSHITAVTQSGKVTAKKSEMKAARTLGVVVVLFLICLCPYYCVEYTGQVNLLNDSSVAFVLWLYYFNSCLNPVVYAFCYPWLRKSIKLLVTFKILQADSSKANI
>LOCXPTAAR15.118.HIT1.TAAR.2R.322.7tm_1.exons2.LR537129.1.Sparus_aurata
LEETELCFPQLLNSSCRKPIRPQFDTMIYILLPFGSLLTAALNLLVIISISHFKQLHTPTNLLILSLAVSDFFMGLHMFLTIMLIDGCWFLGDLMCTLHGYLGYVIASASVGTMVLISVDRYVAICHPLQYSSEITQTRVQVCVCLCWICSVIFQGLILKDALKQPGRYHSCIGECILFINYIAVLVDLTFSFIVPITVIVVLYMRIFVVAVSQARAMWSHIAAVTQSGKVTAKKSEMKAARTLGVVVVLFLICLCPYYCVELTGQNNLINDSSAAFVLCLYYFNSCLNPVVYAFCYPWLRKSIKLLVTFKILQPDSSELNI
>LOCXPTAAR16.121.HIT1.TAAR.2R.322.7tm_1.exons2.LR537129.1.Sparus_aurata
LEETELCFPQLLNSSCRKPIRPQFDTMIYILLSFGSLLTAALNLLVIISISHFKQLHTPTNLLILSLAVSDFSVGLYMFFSVMLIDGCWFLGDLMCTLYDYLGYVIASASVGSMVLISVDRYVAICHPLHYSSEITQKRVQVCVCLCWICSVIFQGLILKDVLQQPGRYHSCIGECIFFINYIAGLVDLTFSFIVPITVIVVLYMRIFVVAVSQARAMRSHIAAVTQSGKVTAKKSEMKAARTLGVVVVLFLICLCPYYCVELTGQDNLLNDSSAAFVLCLYYFNSCLNPVVYAFCYPWLRKSIKLLVTFKILQPDSSELNI
>LOCXPTAAR17.124.HIT1.TAAR.2R.323.7tm_1.exons2.LR537129.1.Sparus_aurata
LEETELCFPQLLNSSCRRPIRPHFETMLIYILLSFIALLTAALNLLVIISISHFKQLHTPTNLLLLSLAVSDFYFGLLMFFQIVLIDGCWFLGDLMCTLYQYVDYIISSASVGTMVLVSVDRYVAICHPLHYYSEITQKRVQVCVCLCWICSVIFQSLILKDILKQPGRYHSCIGECIFFINYIAGLADLTFTFIVPITVIVVLYVRIFVVAVSQARAMRSHIAAVTQSGKVTAKKSEMKAARTLGVVVVLFLICLCPYYCVALTGQDSLLNASSAAFVICLYYFNSCLNPVIYALCYPWFRKSTKFIVTFKILQPGSSKASI
>LOCXPTAAR18.127.HIT1.TAAR.2R.319.7tm_1.exons2.LR537129.1.Sparus_aurata
EDTELCFPQLLNSSCRKTIHPHFETTLISILLSFSSLLTAALNLLVIISISHFKQLHTPTNLLLLSLAVSDFFIGLLMFFQIVLIDGCWYIMCTLYQYLNDIITSASTGSMVLISVDRYVAICHPLHYSSEITQKKVQLCVCLCWICSVIFQSLILKDVLKQPGRYQSCVGECIYFINYIAGLADLTFSFIVPITVIVVLYVRIFVVAVSQARAMRSRITAVTQSGKVTAKKSEMKAARTLGVVVVLFLICLFPYYCVEHTGQDNLLNDSSSVFVFWLYSFNSCLNPVVYSFCYPWFRKSINLIVTFKILQPDSRRANI
>LOCXPTAAR19.130.HIT1.TAAR.2R.319.7tm_1.exons2.LR537129.1.Sparus_aurata
EDTELCFQQLLNSSCRKTIHPHFEYMLISILLPFSSLLTAALNLLVIISISHFKQLHTPTNLLLLSLAVSDFLFGLLMVFQVVLIDGCWYIMCTLFQYLNYIITSASTGSMVLISVDRYVAICHPLHYFSEITQKRVQLCVCLCWICSVIFQSLILKDILKQPGRYHSCVGECTYFINYIAGLVDLTFSFIVPITVIVVLYMRIFVVAVSQARAMRSHITAVTQTGKVTAKKSEMKAARTLGVVVVLFLICLCPYYSVALTGQDNLLNDSSSVFVFWLYSFNSCLNPVVYSFCYPWFRKSINLIVTFKILQPDSRRANI
>LOCXPTAAR21.137.HIT1.TAAR.2R.325.7tm_1.exons2.LR537129.1.Sparus_aurata
LEEIDLCFPELFNSSCRKPIRPHFGTMLSYILLSFIALLTAALNLLVLISISHFKQLRTPTNLLLLSLAVSDFFVGLLMFFQIILTNGCWFLGDLMCTLYLYLAYVITSASVGTMVLISVDRYIAICHPLHFPTNVTQKRVQVCVCLCWMFSALFNSLQMKDILKQPGIYNSCIGECVISIDNVAGLIDLFVTFISPVTVIVVLYIRVFVVAVSQARAMRSHIGAVTLQRSRKVAANKSELKAATTLGVVVVVFLICVCPYYCVALTGQGTILSASFAYFVTFLFYSNSCLNPLIYTFFYPWFRKSVRLIVTLQILKSDSCKINI
>LOCXPTAAR21.140.HIT1.TAAR.2R.325.7tm_1.exons2.LR537129.1.Sparus_aurata
LEETDLCFPELFNSSCRKPIRPHFGTMLSYILLSFIALLTAALNLLVLISISHFKQLRTPTNLLLLSLAVSDFFVGLLMFFQIILTNGCWFLGDLMCTLYLYLAYVITSASVGTMVLISVDRYIAICHPLHFPTNVTQKRVQVCVCLCWMFSALFNSLQMKDILKQPGIYNSCIGECVISIDNVAGLIDLFVTFISPVTVIVVLYIRVFVVAVSQARAMRSHIGAVTLQRSRKVAANKSELKAATTLGVVVVVFLICVCPYYCVALTGQGTILSASFAYFVTFLFYSNSCLNPLIYTFFYPWFRKSVRLIVTLQILKSDSCKINI
>LOCXPTAAR22.145.HIT1.TAAR.2R.324.7tm_1.exons2.LR537129.1.Sparus_aurata
LEETDLCFPQLLNSSCRKPIRPHFETMLIYILLSFIALLTAALNMLVIISISHFKQLHTPTNLLLLSLAVSDFFVGLLMFFQIILIDGCWFLGDLMCTLYSVLDYILTSTSVGTMVLISVDRYVAICHPLHYSTKITVREVAFCTCLCWVCSALYNNLIMKDNLKQPGRYNSCIGQCVIVIDHVAGLVDLILTFIGPVTVIVVLYMRVFVVAVSQARAMRSHIAVVTIQNSVKVTKKSELKAAGTLGVVIVVFLLCLCPYFCVTLTGQDTMLNASSAAFVICLFSFNSCLNPLIYTFFYPWFRKSVRLIVTLHILKPDSSKINI
>LOCXPTAAR23.151.HIT1.TAAR.2R.327.7tm_1.exons2.LR537129.1.Sparus_aurata
LEGAELCFPQLPNTSCRRPEPPHLETLLIYILLYSISLLTAALNLLVIISISHFRHITFTGYYLHTPTNFLLLSLAVSDFLVGSLLMPVEILLTETCWMLGDLICALYFLLPVIIVTASAGNMVLISVDRYVAICDPLHYTVKATQRLAIICILLCWTCSVVYSIFLLYDNLKQPGRYNSCNGDCMVNITGVVDLVVNFIIPITVIIVLYLRVFVVAVSQARTMRSQIATVSLKTGQVKKSELKAARTLGILVVVFVICYSPYYCVSLAGHEILVGSKTEVFMIFLMYINSCQNPVIYALLYPWFKKTIRLIVTFQILRSDSHMANI
>LOCXPTAAR24.156.HIT1.TAAR.2R.324.7tm_1.exons2.LR537129.1.Sparus_aurata
LEETDLCFPQLLNSSCRKPIRPHFETMLIYILLSFIALLTAALNLLVIISISHFKQLHTPTNLLLLSLAVSDFFVGLLMFFQIILIDGCWFLGDLMCTLYYFLDYILTSTSVGTMVLISVDRYVAICHPLHYSTKITVKGVALCTCLCWVCSALYNNLIMNNNLKQPGRYNTCIGQCVIVIDHVAGLVDLFLTFIGPVTVIVVLYMRVFVVAVSQARAMRSHIAVVNIQCSVKVTKKSELKAAGTLGVVIVVFLLCLCPYFCLTLTGQDTMLNASSAAFVICLFYFNSCLNPLIYTFFYPWFRKSVQVIVTLQILKPDSSKINI
>LOCXPTAAR25.160.HIT1.TAAR.2R.330.7tm_1.exons2.LR537129.1.Sparus_aurata
METLERPDLCFPQLLNASCKKPTQHRADTIFLYILLSCISILTIALNLLVIISISHFRQLHTTTNFLLLSLAVSDFLVGLLLMPVHILLIGGCWFWGSFICGLFYYASFLLTSASVGNMVLISVDRYVAICDPLCYLTKVTQKRVQVCVSLCWACSALYNSLILMDYLEQPERYNSCYGECIAVIDSITGAVDVMLTFVGPIVVIVVLYMRVFVVAVSQARAMRSHIAVVKLQGSVSAPAKKSEIKAARTLGVVVVVFLICFCPYFYPSIAGQAMSTSVAFQMYGVWLLYCNSCLNPVVYAFFYPWFRKSIKLIVSFQILQPDSCNANIL
>LOCXPTAAR26.166.HIT1.TAAR.2R.327.7tm_1.exons2.LR537129.1.Sparus_aurata
EGAELCFPQLPNTSCRRPEPPHLDTLLIYILLYSISLLTAALNLLVIISISHFRHITFTGSCLHTPTNILLLSLAVSDFLVGSLLMPVEILLTETCWMLGDLMCALYFLLPVIIVAASVGNMVLISVDRYVAICDPLHYTVKATQRLAIICILLCWTCSVVYSIFLLFDNLKQPGRYNSCNGDCMVNITGVVDLVVSFIIPITAIIVLYMRVFVVAVSQARTMRSQIAIVSLKTGQVKKSELKAARTLGILVGVFVICYSPYYCVSLVGHEILVGSKTEIFMMFLMYINSCLNPVIYALLYPWFKKTIRLIVTFQILRSDSHMANIL
>LOCXPTAAR25.170.HIT1.TAAR.2R.330.7tm_1.exons3.LR537129.1.Sparus_aurata
METLERPDLCFPQLLNASCKKPTQHRADTIFLYILLSCISALTIALNLLNAELVLNLLQLHTTTNFLLLSLAVSDFLVGLLLMPVHILLIGGCWFWGSFICGLFYYASFLLTSASVGNMVLISVDRYVAICDPLCYLTKVTQKRVQVCVCLCWACSALYNGLILMDYLEQPERFNSCYGECIVVVDSITGAVDVMLTFVGPIVVIVVLYMRVFVVAVSQARAMRSHIAVVKLQGSVSAPAKKSEMKAARTLGVVVVVFLICFCSYFYPSIAGQAMSTSVAFQMYGVWLLNSNSCLNPVVYAFFYPWFRKSIKLIVSFQILQPDSCNANIV
>LOCXPTAAR27.172.HIT1.TAAR.2R.325.7tm_1.exons2.LR537129.1.Sparus_aurata
LEETYLCFPQLLNSSCRKPIRPHFETMLIYILLSFIALLTAALNLLVIISISHFKQLHTPTNLLLLSLAVSDFFVGLIMFFQIVLIDGCWFLGDLMCTLYQYLAYVITSASIGTMVLISVDRYVAICHPLHFPTNVTQKRVQVCLCLCWMFSALFHSLLLKDILKQPGTYNSCIGECVIIIDHIAGLVDLFVSFIGPVTVIVVLYMRVFVVAVSQARAIRSHIAAVTLQRSRKVAANKSELKAATTLGVVVLVFLICVCPYYCVALTGQDTMLNASFAYFVICLSYFNSCLNPLIYTFFYPWFRKSVRLIVTLKILKPDSCKINI
>LOCXPTAAR28.174.HIT1.TAAR.2R.300.7tm_1.exons2.LR537129.1.Sparus_aurata
FQHILLSCISGLTTALNLLVIISISHFRQLHTTTNFLLLSLAVSDFLVGLLLMPVQILLISGCWFWGSFICGLFYYASFLLTSASVGTMVLISVDRYVAICDPLCYLTKVTQKRVRICVCLCWACSASYNGLILMDYLKQPERYNSCYGECIVVVDSLTGAVDVMLTFVGPIVVIVVLYTRVFVVAVSQARAMRSHIAVVKLQGSVSAPAKKSEMKAARNLGVVVVVFIICFCPYFYPSIAGQDMSPAVTFQMYGVWLLYCNSCLNPVVYAFFYPWFRKSIKLIVSFQILQPDSCNANIL
>LOCXPTAAR25.176.HIT1.TAAR.2R.292.7tm_1.exons1.LR537129.1.Sparus_aurata
IFLHLLHVTICSVLIFSRFRQLHTTTNLLVLSLAVSDFIVGFLQMPVEILLFQGCWILGDFVCVVNSFLACLIISASIGNMVLISVDCYVAICEPMFYSTKVTLKRVQLCICLCWIFSAFHSSWFLRDFLKQPGRYSSCYGECVVLINYVEGAFDFVVTFVGPFSIIIVLYMRVFMVAVSQARAMRTQNAVVLLQHSRTITAKKSEMKAARTLGIVVVVFLLCSCPYYFLTVVAENTTLEASSTASVIWLLYLNSSLNPAIYAFFYPWFRKSVKRIVTLQTLKPGSSDANIM
>LOCXPTAAR29.181.HIT1.TAAR.2R.340.7tm_1.exons1.LR537130.1.Sparus_aurata
MMTADYSQQQYCYPSSNASCVTVQFGVWTNFALYLLFALGMLVTILGNSVVIVSICHFKQLHSPTNVLILSLALVDLLVGVIVMPFSAIRTVHGCWFYGEDFCLLHSSFDLFLTTISIFHLICIAVDRHQAICNPLHYSRKITMSVAAMMVCFSWALAAVYSYGLLYSKANVAGIEDYVASINCLGSCNLLFNPLWGIMDNVFCFFFPCTVMICLYTQIIIVAKEHLKKIGNMSNCLNDRGRGGLTKQSECKAAKTLGIVLGAFIFCWMPFFINSISDAFTGFSTPAAIFEAFVWLGYFNSTLNPIIYALFYPCFKKCFYCIATLKIFSSNSSTMAISVV
>LOCXPTAAR30.183.HIT1.TAAR.2R.327.7tm_1.exons1.LR537130.1.Sparus_aurata
YCVPGSNATCIAIRKGFWTDFALYLVFVSGKLVTILGNSLVIVSICHFKQLHSPTNVLILSLALVDLLVGVIVMPFSATRTVHGCWFYGDTFCHLHVSFEWFLTTLSIFHLICIAVDRHQAICNPLHYSRKITMSVAVMMLCVSWALAAVYSYGVLYSKAHEAGLEDLMASIKCLGGCFVYSNPLWGMLSSALCFFFPCTVMVCLYTKIFIVAEHHVRKIGDKNKCLNDRGRGGLVKQSECKAAKTLSIVLGVFIFCWMPLFMQAIIDPLTGFRIPALLLEVLVWLGYFNSACNPIIYALFYPSFKKCFHCIITLKIFSSNSSTMNL
>LOCXPTAAR31.184.HIT1.TAAR.2R.327.7tm_1.exons1.LR537130.1.Sparus_aurata
MYCAPGSNASCVALRLGFWTDFALYFLFLSGILVTILGNSLVIVSICHFKQLHSPTNVLILSLALVDLLVAVTVMPFSATRTIHGCWFYGDTFCQLHLSFQVFLTTLSIFHLICIAVDRHQAICNPLHYSRKITMSVAMVMVFACWALAAVYAYGVIYSKANMTGLEDISETFCLGGCFVFFNPLWGMLSSAFCFFFPCTVMVCLYTQIFVVAKQHVRKIGDKNNCLNDRGRGGLIKHSESKAAKTLSIVLGVFIFCWMPFFMQLIIDPLTGFGIDPYSLQALYWLSYLNSACNPIIYALFYPSFKKCFHCIITLKIFSSNSSTMIL
>LOCXPTAAR32.185.HIT1.TAAR.2R.323.7tm_1.exons1.LR537130.1.Sparus_aurata
MYCAPGSNASCVALRLGFWTDFALYLVFVSGMLVTILGNSLVIVSICHFKQLHSPTNVLILSLALVDLLVAVTVMPFSATRAVHGCWFYGDTFCQLHLSFEVFLTTLSIFHLICIAVDRHQAICNPLHYSRKITMSVAVMMVCVSWALAAVYAYGVIYSKANMAGLEDISESFCLGGCFVFFNPLWGMLSSALCFFFPCTVMVCLYTQIFVVAKQHVRKIGDKNNCLNDRGRGGLIKHSESKAAKTLSIVLGVFIICWMPFFMQLIIDPLTGFRIDPYLLEALYWLSYFNSACNPIIYALFYPSFKKCFYCIITLKIFSSNSS
>LOCXPTAAR33.187.HIT1.TAAR.2R.327.7tm_1.exons1.LR537130.1.Sparus_aurata
MYCFPGRNASCVMEQFSFRTSFALYLVFVSGILVTILGNSLVIVSICHFKQLHSPTNVLILSLALVDLLVAVIVMPFSATRTVHGCWFYGDTFCQLHLSFELFLTTLSIFHLICIAVDRHQAICNPLHYSRKITISVAVMMVCVSWVLAAVYAYGVIYSKANMAGLEDISESFCLGSCFVYFNPLWGMLSSAFCFFFPCTVMVYLYTQIFVVAKQHVRKIGDKNNCLNGRGRGGLIKHSESKAAKTLSIVLGVFIFCWMPFFMQFIIDPLTGFHIDPYLLEALYWLSYLNSACNPIIYALFYPSFKKCFHCIITLKIFSSNSSTMNL
>LOCXPTAAR34.190.HIT1.TAAR.2R.324.7tm_1.exons1.LR537130.1.Sparus_aurata
MYCVPGSNASCVMIRLGFWTDFALYLVFVSGMLVTILGNSLVILSICHFKQLHSPTNVLILSLALVDLLVGVIVMPFSATRSVHGCWFYGDTFCHLHLSFEWLLTTLSVFHLLCIAVDRHQAICNPLHYSRKITITVAMMMVCVSWALAAAYSYGVVYSKAHEAGLEDLLESIKCHGSCFVLFNPFVGILGSAFYFFFPCTAMICLYIQIFIVAKKHVRKIGDKNKCLNDRGRGGLIKQSECKAAKTLSIVLGVFIFCWMPWFLQAIIVPLTGFKINGLLSEVIAWLGYLNSACNPILYALFYPSFKKCFHCIITLKIFNFNLS
>LOCXPTAAR35.194.HIT1.TAAR.2R.327.7tm_1.exons1.LR537130.1.Sparus_aurata
YCVPGSNASCVMIRKGFWTDFALYLVFVSGMLVTILGNSLVILSICHFKQLHSPTNVLILSLALVDLLVAVIVMPFSATRTVHGCWFYGDTFCHLHVSFELFLTTLSIFHLICIAVDRHQAICNPLHYSRKITITVAVMMVCVSWALAAVYAYGVLYSKANVAGLEELMASIKCLGGCFVYFNPLWGMLSSALCFFFPCTIMVCLYTQIFIVAEQHVRKIGDKNNCSNDRGRGGLIKHSESKAAKTLSIVLGVFIFCWMPLFVQFIIDPLTGFRIPAFLLEVLYWLGYFNSACNPIIYALFYPSFKKCFHCIITLKIFSSNSSTMNL
>LOCXPTAAR36.195.HIT1.TAAR.2R.328.7tm_1.exons1.LR537130.1.Sparus_aurata
MYCFPGSNASCVVKQYRFGTNFALYLVFLFGILVTIIGNSLVIVSICHFKQLHSPTNVLILSLALVDLLVGVTVMPFSATRTVHGCWFYGDTFCQLHSSFELFLTILSIFHLICIAVDRHEAICNPLHYSRKITMSVAVMMVCVSWALAAAYSYGVLYSKANEAGLEDLMASIACLGGCFVYSNPLWRILGSAICIFFPCTVMVCIYTKIFVVAKQHVRKTGDKNKCLNDRSKGGFVKKSECKAAKTLSIVLGAFIICWIPLFTVSIIDPLTGYSTPGLLIEVLIWLGYFNSTLNPIIYALFYPSFKKCFHCIITLNIFSSNSSNMNL
>LOCXPTAAR37.196.HIT1.TAAR.2R.324.7tm_1.exons1.LR537130.1.Sparus_aurata
CLPGSNASCVMQQFSVWTSFALYLLFISIMLATILGNSFVIVSVCHFKQLHSPTNVLILSLALVDLLVGVTVMLFSATRTIHGCWFYGDTFCDIHTSSELFLTTLSIFHLICIAVDRHEAICNPLHYSGRITMSVAVMMVCVSWALAAVYAYGVIYSKANMAGLEISNYFCLGACFVYFNPLWGMLSSAFCFFFPCTVMVCIYTKIFIVAEQHVRKIGDKNKCSNDRGRGGLIKHSESKAAKTLSIVLGVFIFCWMPFFMQYIIDPLTGFHIDPFFYEALYWLSYLNSACNPIIYALFYPSFKLCFHCIITLKIFSPNSSTMNV
>LOCXPTAAR38.197.HIT1.TAAR.2R.327.7tm_1.exons1.LR537130.1.Sparus_aurata
YCVPGSNASCAMIPNGFRTIFALYLVFVSGMLVTILGNSFVILSICHFKQLHSPTNVLILSLALVDLLVGVLVMPFSATRTVHICWFYGDTFCQLHASFELFLIIASIFHLICIAVDRHQAICNPLHYSRKITITVAMIMACVSWALAAAYSFGVFYSKANEAGLEDLIASVACLGGCYVYSNPLWGILGGAICIFFPCTVMVCIYTHIFIVAKQHVQKTGDKNKCLNDRSKRGFVKKSECKAAKTLSIVLGAFIFCWIPLFTISITEPLTGFSTPPIITEVLHWSAYFNSACNPIIYALFYPSFIKCFHCIITLKIFSSNSSNMNL
>LOCXPTAAR39.198.HIT1.TAAR.2R.325.7tm_1.exons1.LR537130.1.Sparus_aurata
CLPGNNASCIMEQFSLWASFALYLVFLSIMLATILGNSFVIVSICHFKQLHSPTNVLILSLALVDLLMGVIVMPFSATRTVHGCWFYGDTFCQIHTSFELFLTTLSIFHLICIAVDRHEAICNPLHYSREITMSVAVMMVCVSWALAAVYAYGVIYSKANMAGLEDISKSLCLGGCFVFFNPLWGMLSSAFCFFFPCTVMVCLYTKIFIVAEQHVRKIGDKNKCSNDRGRGGLIKHSESKAAKTLSIVLGVFIFCWMPFFMQYIIDPLTGFHIDPFFYEALYWLSYLNSACNPIIYALFYPSFKKCFHCIITLKIFSPNSSTMNL
>LOCXPTAAR40.199.HIT1.TAAR.2R.328.7tm_1.exons1.LR537130.1.Sparus_aurata
MYCAPGSNASCVVIQNGLGINFVLYWVFVSGMLVTILGNSSVILSICHFKQLHSPTNVLILSLALVDLLVGVIVMPFSATRTVHGCWFYGDTFCQLHASFELFLIIASIFHLICIAVDRHQAICNPLHYSRKITITVAVMMLCVSWALAAVYSFGILYSKANEAGLEDLMASITCLGACLVYSNPVWRILGSTICIFFPCTVMVCIYTHIFILAKQHVRKIGEKNNCSHDRGKGGFVKKSECKAAKTLSIVLGVFIFCWMPLFAVSIIDPLIGYSTSAFLLEVLTWLAYFNSACNPIIYALFYPSFKKCFHCIITLKIFSPNSSTMNL
>LOCXPTAAR44.205.HIT1.TAAR.2R.318.7tm_1.exons1.LR537130.1.Sparus_aurata
MYCAPGSNASCIAIRKGFLRDFALYLVFVSGMLVTILGNSLVILSICHFKQLHSPTNVLILSLALVDLLVGVMVLPFSATRTVHDCWFYGDTFCHIHNSIEMFLIIASIFHLICIAVDRHQAICNPLHYSRKITMSVAMIMACACWALAAVYAYGLLYSKANAAGLQDILESFCLGGCFVYFNPLWGMLTSALCFFFPCTVMVCLYTQIFIVAKQHVRKIGDKNNNLNDRGRGGLIKHSESKAAKTLSIVLGVFIFSWMPFFMQAIIDPLTGFRIDPFLLEVFVWLGYFNSACNPIIYALFYPSFKKCFHCIVSLKKI
>LOCXPTAAR42.211.HIT1.TAAR.2R.324.7tm_1.exons3.LR537130.1.Sparus_aurata
CLPGSNASCVMEQFSLWASFALYLLFISIMLATILGNSFVIVSICHFKQLHSPTNVLILSLALVDLLVGVTVMLFSATRTVHGCWLYGDTFCQIHTSFELFFTTLSIFHLICIAVDRHQAICNPLHYSRKITMSVAVMMVCVSWALAAVYAYGVIYSKANMAGLEISNYFCLGACFVYFNPLWGMLSSAFCFFFPCTVMVCLYTKIFIVAKQHVRKIGDKNKCSNDRGRGGLIKHSESKAAKTLSIVLGVFIFCWMPFFMQYIIDPLTGFHIDPFFYEALYWLSYLNSACNPIIYALFYPSFKKCFHCIITLKIFSPNSSTMTL
>LOCXPTAAR43.212.HIT1.TAAR.2R.327.7tm_1.exons1.LR537130.1.Sparus_aurata
YCVPGSNASCVMEQYSFWTSFALYLLFVFAMLVTILGNAVVIVSICHFKQLHNPTNVLIFSLALADLLVGVIVMPIRAITAIYGCWFYGDTFCQIHASFDVFLTTLSIFHLICIAVDRHQAICNPLHYSRKITMSVAVMMVCVSWALAAAYSFGLIYSKSSVAGLENLTASTDCLGICNISFSPLWGILDSAFCFFFPCTVMVCLYTQIFIVAKQHVQKTGDKSKCSNDKGRRGLVKQSECKAAKTLSIVLGAFIFCWMPFFMNSITDPLTGSSTPFLVYDGLVWLGYFNSSLNPIIYALFYPSFKKCFHCIITLKIFIANSSTINL
>LOCXPTAAR44.213.HIT1.TAAR.2R.326.7tm_1.exons1.LR537130.1.Sparus_aurata
MFCAPGSNASCIAIQKGFWTDFALYLVFVSGMLVTILGNSLVILSICNFKQLHSPTKVLISSLALVDLLVGVMVLPFSATRTVHDCWFYGDMFCHIHNSFEMFLIIASIFHLICIAVDRHQAICNPLHYSRKITMSVAMIMACACWALAAVYAYGLLYSKANAAGLQDVLESFCLGGCFVYFNPLWGMLSSAFCFFFPCTVMVCLYTKIFIVAKQHVRKIGDKNKCSNDRGRGGLIKHSESKAAKTLSIVLGVFIFCWMPFFMHAIIDPLTGFSINPFLLEVFVWLGYFNSACNPIIYALFYPSFKKCFHYIVSPTKFSANSSTMS
>LOCXPTAAR45.214.HIT1.TAAR.2R.328.7tm_1.exons1.LR537130.1.Sparus_aurata
MFCAPGSNASCIAVRLGFWTDIALYLLFVSGMLVTILGNSLVILSICHFKQLHSPTNVLISSLALVDLLVGVIVMPYSASRTIHGCWFYGDTFCQLHASFELFLIIASIFHLICIAVDRHQAICNPLHYSRKITITVAMIMACVSWALAAAYSFGVFYSKANEAGLEDLMATFACLGACFVYSNPVWKIFGSTICIFFPCTVMVCIYTHIFIVAKQHVRKTGDKNKCLNDRGKGGFVKRSECKAAKTLSIVLGVFIFCWIPLFTFSIIEPLTGYNSPPLFSEVLTWLAYFNSACNPIIYALFYPSFKKCFHCIITQKIFSSNSSNMNL
>LOCXPTAAR46.215.HIT1.TAAR.2R.326.7tm_1.exons1.LR537130.1.Sparus_aurata
CFPGSNASCVMVQFSFWTNFALYLVFFSGIVVTILGNSFVIVAILHFKQLHNPTNVLILSLALADLLVGVIVMPIRAITAIYGCWYYGDTYCQIHASFDLFFTTLSIIHLICIAVDRHQAICNPMHYSRNITISVAMIMVCVGWALAAVYSFGLIFSKTIVEGLEDIMASADCLGLCNNLFSTLWGILDSVFCFFFPCTVMVCLYTQIFIVAKQHVRKIGDKNKCSNDRGRGGLVKQSECKAAKTLSIVLGAFIFCWMPFFVNSIADPLTGFSMPFLVYDTIVWLGYFNSTLNPIIYALFYPSFKKCFHCIITLKIFISNSSAMNL
>LOCXPTAAR47.216.HIT1.TAAR.2R.326.7tm_1.exons1.LR537130.1.Sparus_aurata
CFPGSNASCVMVQFSFWTNVGLYLLFFSGMLVTILGNSLVILSILHFKQLHNPTNVLILSLALADLLVGVILMPIRAIISIHGCWYYGDTYCQIHASFDLFFTTLSIIHLICIAVDRHQAICNPMHYSRNITISVAMIMVCVGWALAAVYSFGLIFSKTTVAGLEDIMASAACLGICNNPISTLWGILDSVFCFFFPCTVMVCLYTQIFIVAKQHVRKIGDKNKCSNDRGRGGLVKQSECKAAKTLSIVLGAFIFCWMPFFVNAIADPLTGFSMPFLLYDSIVWLGYFNSTLNPIIYALFYPAFKKCFHCIITLKIFISNSSSMNL
>LOCXPTAAR48.217.HIT1.TAAR.2R.326.7tm_1.exons1.LR537130.1.Sparus_aurata
YCVPGSNASCVMEQFGFWTNFALYLVFLSCMLATILGNSVVIVSICHFKQLHSPTNVLILSLAVVDLLVGVIVIPICTITTIYGCWFYGDTYCQIHTSFDVFFTTLSILHLICIAVDRHQAICNPLHYSRKITMSVAMIMACVSWALAAVYSFGLFFSKTTVAGLEDLMASIDCLGICNIYLSPLWGILDSAFCFFFPCTVMVCLYAKIFIVAKQHVRKIGDKRTCLNDRGRGGLIRAECKAARTLSIVLGVFIFCWMPFFMNSIIDPLTGFHTPGLLFEVLYWLGFFNSACNPIIYALFYPSFKKCFHYIITLKIFRSNSSTMNV
>LOCXPTAAR49.218.HIT1.TAAR.2R.328.7tm_1.exons1.LR537130.1.Sparus_aurata
QYCFPSSNASCIKAQLGVGINFALYLLFALGMLVTILGNSVVIMSICHFKQLHSPTNVLILSLALVDLLVGVIVMPFSAIRTVTGCWFYGEDFCLLHSSLDVFLTTLSIFHLVCIAVDRQQAICNPLHYSRRITMSVAVMMVCISWALAAVFSYGLLYSKANIAGLEDYMASINCLGSCYLLFNPLWGILDSVICFFFPCTVMVCLYTQIFVVAKEHVRKIGDMSNCSNDRGRGGLIKQSECKAAKILGIVLGAYIVCWMPFFINSIIDTYTGFSTPAGIFEANVWLGYFNSTLNPIIYALFYPSFKKCFHCIITLKIFSSNSSNMNV
>LOCXPTAAR50.223.HIT1.TAAR.2R.326.7tm_1.exons1.LR537130.1.Sparus_aurata
QYCFPSSNASCIKAQLGVGINFALYLLFALGMLVTILGNSVVIVSICHFKQLHSPTNVLILSLALVDLLVGVIVMPFSAIRTVTGCWFYGEDFCLLHSSLDVFLTTISIFHLVCIAVDRQQAICNPLHYSRKITMSVAMMMVCISWALAAVFSYGLLYSKANIAGLEEYMASINCLGSCYLFFNPLWGILDSVVCFFFPCTIMVCLYTQIFFVAKVHVRKIGDRSNCSNGRGGLIRQSECKAAKILGIVLGAYIVCWMPFFINSITDTYTGFSTPAAILEAIVWLAYFNSTLNPIIYALFYPSFKKCFHCIITLKIFDLNSSNMNV
>LOCXPTAAR51.224.HIT1.TAAR.2R.333.7tm_1.exons1.LR537130.1.Sparus_aurata
SHEQLQYCFPSSNASCIKAQLGVWINFALYLLFALGMLVTILGNSVVIVSICHFKHLHSPTNVLILSLAVVDLLVGVIVMPVSAIRTVTGCWFYGEDFCLLHSSLDVFLTTISIFHLVCIAVDRHQAICNPLHYSRKITMSVAVMMVCISWALAAVFSYGLFYSKANIAGLEDYMASINCLGSCFLLLNPLWGILDSMICFFFPCTVMVCLYTQIFFVAKVHVRKIGDMSNCSHDRGRGGLIRQSECKAAKILGIVLGAYIVCWMPYFINSIIDTYTGFSTPAAILEANFWLGYFNSTLNPIIYALFYPSFKKSFHCIITLKIFSSNSSNMNV
>LOCXPTAAR52.226.HIT1.TAAR.2R.333.7tm_1.exons1.LR537130.1.Sparus_aurata
SHEQLQYCFPSSNASCIKAQLGVWINFALYLLFALGMLVTILGNSVVIVSICHFKQLHSPTNVLILSLALVDLLVGVIVMPVSAIRTVTGCWFYGEDFCLLHSSLDVFLTTLSIFHLVCIAVDRHQAICNPLRYSREITMSVAVMMVCVSWALAAVFSYGLLYSKANIAGLEDYMASINCLGSCYLLFNPLWGTFGSVICFFFPCTVMVCLYTQIFFVAKEHVRKIGDMSKCSHDRGRGGLIRQSECKAAKILGIVLGAYIVCWMPFFINLIIDTYTGFSTPAAILEANVWLGYFNSTLNPIIYALFYPSFKRIFHCIITLKIFSLNSSNMNV
>LOCXPTAAR53.227.HIT1.TAAR.2R.330.7tm_1.exons1.LR537130.1.Sparus_aurata
MEPVLCYESRNSSCPKTIYPLPIRITLYMILGGTVILTVCGNLLVAVSIAYFKQLHTPTNYLIVSLAVSDLLLGLFVMMPSMIQCVESCWYFGDDFCQVYMSSDVMLCTASILNLSFISLDRHYAVCQPLLYRRKISVNVVLIMILLSWSISALIGFGMIFLKLNIWGIEDFYYNHIACEGRCVLFQSGLSSTVSSVISFYIPGIIMLGVYLKILLVAQRQSRSIQKTSCMNSTRISNTTQTKATKTLAIIMGAFLSFWTPFFVCNTIDPFVDYSTPPALFDTLVWVGYFNSTVNPIIYAFYYSWFRKAFRLFTSGVIFKSDISETILVT
>LOCXPTAAR54.231.HIT1.TAAR.2R.321.7tm_1.exons2.LR537131.1.Sparus_aurata
ETLKAANLCIPLNTSCSSMLVTPRTIVTKTLLSCISVLTVVLNLLVIISISHFRQLQTPTNLILLSLAVSDLLVGILVIPTEIITFQSCLFQDKTSCALFYIFSFILTSASVGSMVLISVDRYVAICYPLCYSSMITTRRVQICMSLCWFCSVTYNLMLLKDHLSQIDLLNSCFQECFLVINYISGAVDLLVTFFCPLTVIIVLYMRVFVVAVSQARVMRSQISALKLNTVIVKRSEMRAARTVGVILLVFVLCLLPYYSSSIAGKDTTTVASSVQIWLFSCNASFNPLIYAFFYPWFRKSVKVIVSLQILQPGSCEAKIM
>LOCXPTAAR56.233.HIT1.TAAR.2R.311.7tm_1.exons2.LR537131.1.Sparus_aurata
SPSTPPSGQCLLLPEPSSLTLLSCISVLTVVLNLLTLIIISSSRQLQTPTNLILLSLAVSDLLVGLVVMPPAIIMMQSVLFLDKNSCVFLCLCGFILTSASVGSMVLISVDRYVAICYPLRYSSMITTRRVQICMSPCWFCSVTYSFMLLKDHLSQIDLLNSCYQECLLNINYISGAVDLLVTFFCPLTVIIVLYMRVFVVAVSQARVMRSQISALKSNTVTVKRSDMKAARTVGVILLVFVLCILPFYSSSIAGQDITTHGSSVQTWLFSCNSSFNPLIYAFFYPWFRKSVKVIVSLQILQPGSCEAKIM
>LOCXPTAAR55.235.HIT1.TAAR.2R.317.7tm_1.exons2.LR537131.1.Sparus_aurata
METLKAADLCIPLNTSCRSMLVTPRTIVIKTLLSCISVLTVVLNLLVIISVSHFRQLQTPTNLILLSLAVSDLLVGLLVMPTEIILMQSCMFLDTISCAVFFLFSFILTSASVGSMVLISVDRYVAICYPLRYSSMITTRRVQICMSLSWYCAVTYSFMLLKDHLSQIDLLNSCFQECFPVINYIFGAVDLLVTFFCPLTVIIVLYMRVFVVAVSQARVMRSQISALKSNTITVKRSEMRAARTVGVILLVFVLCLLPFYSSFIAGHDITVQIWLFYCNSSFNPLIYAFFYPWFRKSVKVIVSLQILQPGSCAAKIM
>LOCXPTAAR56.237.HIT1.TAAR.2R.312.7tm_1.exons2.LR537131.1.Sparus_aurata
IPLNTSFRSMLVTPTAMFIRTLLSCISVLTVVLNLLVIISISHFRQLQTPTNLILLSLAVTDLLVGLVVMPPAIIMMQSVLFLDKNSCVFLCLCGFILTSASVGSMVLISVDRYVAISHPLRYSSMITPRRVQFCMSLCWFCSVTYNFMLLKDHLSQIDLLNSCYQECLLDINYISGAVDLLVTFFCPLTVIIVLYMRVFVVAVSQARVMRSQISALKLNTVTVKRSDMKAARTVGVILLVFVLCILPFYSSSIAGQDITTHGSSFQTWLFSCNSSFNPLIYAFFYPWFRKSVKVIVSLQILQPGSCEAKIM
>LOCXPTAAR56.242.HIT1.TAAR.2R.312.7tm_1.exons2.LR537131.1.Sparus_aurata
IPLNTSCRSMDVTPRTIVIKTLLSCISVLTVVLNLLTLIIISSSRQLQTPTNLILLSLAVSDLLVGLVVMPPEIIMFQSCMFLYKISCALFYIFSFILTSASVGSMVLISVDRYVAICYPLRYSSIITTRRVQFCMSLCWFCSVTYNFMLLKDHLSQIDLLNSCYQECFLVINYIFGAVDLFVTFFCPLTVIIVLYMRVFVVAVSQARVMRSQISALKSNTMTVKSSEMKAARTVGVILLVFVLCLLPYYSSSIAGQDTTSVASSVQIWLFYCNSSFNPLIYAFFYPWFRKSVKVIVSLQILQPGSCEAKIM
>LOCXPTAAR57.243.HIT1.TAAR.2R.318.7tm_1.exons1.LR537142.1.Sparus_aurata
MHPCYESDNTTHVFTSNPSIICVILYIFLGSLAVATICGNLLVIISIIYFKQLHIPTNYLILSLAVADLLVGVVVVPFSMAFTVTLCVYHEDLFCKIRDSFDVSLCTSSILNLCCISIDRYYAVCQPLTYRSKINVHVTVIMILVSWCTSVLIGIAIIFAGFSQGTCEEMCSVDVVLANTMGPVLSFYLPAIIMLCIYLKIFLVAQKQMNSIQNATCHSTKSGATFSKMETKATKTLAIVMGVFLLCMIPYFLCIVFQPLAHKTPPIPVIETLNWLTLSNSLLNPFIYAFFYRWFRSAFKMTISGKIFQGDFTNSSLF
>LOCXPTAAR58.245.HIT1.TAAR.2R.329.7tm_1.exons1.LR537144.1.Sparus_aurata
MDGAESPPLCFPNLNSSCRRLLPRPRSETAVLYTLLAFISLLTVTLNLLVIISISHFRQLHTPTNALLLSLAVSDLVVGLLVMPIEGLHYVETCWLLGRLMCALTPYVSYCLLSASVGNMVLISIDRYLAICDPLLYSAKITLNRVKISICVCWACSIIYNGCILMGHLGQPDRFSSCHGECVVVISHTSGTVDLFMTFVGPCTVMVVLYMRVFVVALSQVRVIQLQTAATTVRAAPVAKKSERKAARTLGIVIAVFLMCFCPYYYPAFIGVDTSNNSSYFAVLSMIILSNSCVNPLIYALFYPWFRKAIRFIVTLRILQTSSREAKIL
>LOCXPTAAR59.247.HIT1.TAAR.2R.329.7tm_1.exons1.LR537144.1.Sparus_aurata
MDGAESPPLCFPNLNSSCRRLLPRPRSETAVLYTLLAFMSLLTVTLNVLVIISISHFRQLHTPTNALLLSLAVSDLVVGLLVMPIEGLRYMETCWLLGGLMCALTPYVSYCLLSASVGNMVLISIDRYLAICDPLLYSAKITLNRVKISICVCWACSIIYNGCILTGHLGQPDRFSSCHGECVVVISHTSGTVDLFMTFVGPCTVMVVLYMRVFVVAVSQVRVIRLQTAATTVGAAPTTKKSERKAARTLGIVVAVFLMCFCPYYYPAIAGEDTSTSLSYYALLSWTMLTNSCVNPLIYALFYPWFRKAIRLIVTLRILQSHSREVMVL
>LOCXPTAAR60.249.HIT1.TAAR.2R.329.7tm_1.exons1.LR537144.1.Sparus_aurata
MDGAESPPLCFPNLNSSCRRLLPRPRSETAVLYTLLAFISLLTVTLNLLVIISISHFRQLHTPTNALLLSLAVSNLVVGLLVMPIEGLRYMETCWLLGRLMCALTPYVSYCLLSASVGNMVLISIDRYLAICDPLLYSAKITLSRVIISICVCWACSIIYNGCILMGHLGQPDRFSSCHGECVVVISHTSGTVDLFMTFVGPCTVMVVLYMRVFVVAVSQVRVIQLQTAATTVRAAPVAKKSERKAARTLGIVVAVFLMCFGPYYYPAIAGADTSNSLSYFAVLSWIMLTNSCVNPLIYALFYPWFRKAIRLIVTMRILQHHSREVKVL
>LOCXPTAAR62.251.HIT1.TAAR.2R.329.7tm_1.exons1.LR537144.1.Sparus_aurata
MDGAESPPLCFPNLNSSCRRLLPRPRSETAVLYTLLAFISLLTVTLNLLVIISISHFRQLHTPTNALLLSLAVSDLVVGLLVMPIEGLRYMETCWLLGRLMCALTPLVSYSLLSASIGNMVLISIDRYLAICNPLLYSAKITLNRVKISICICWACSIIYNGCILMGHLRQPDRFSSCHGECVVVISHTSGMLDLLFSFVGPCTVMVVLYMRVFVVAVSQVRVIRLQTAATTVRAAPTTKKSERKAARTLGIVVAVFLMCFCPYYYPAIAGEDTSTSLSYYALLSWIMLTNSCVNPLIYALFYPWFRKAIKLIVTLRILQSHSREVKVL
>LOCXPTAAR62.253.HIT1.TAAR.2R.329.7tm_1.exons1.LR537144.1.Sparus_aurata
MDGAESPPLCFPNLNSSCRRLLPRPRSETAVLYTLLAFISLLTVTLNLLVIISISHFRQLHTPTNALLLSLAVSDLVVGLLVMPIEGLRYMETCWLLGRLMCALTPLVSYSLLSASIGNMVLISIDRYLAICDPLLYSAKITLNRVKISICVCWACSIIYNGCILMGHLRQPDRFSSCHGECVVVISHTSGMLDLFFSFVGPCTVMVVLYMRVFVVAVSQVRVIRLQTAATTVRAAPTTKKSERKAARTLGIVVAVFLMCFCPYYYPAIAGEDTSTSLSYYALLSWIMLTNSCVNPLIYALFYPWFRKAIKLIVTLRILQSHSQEVKVL
>LOCXPOra1.6.HIT1.Ora.2R.313.V1R.exons1.LR537126.1.Sparus_aurata
MDLCVTIKGVSFLLQTGMGILGNTVVLLAYAHIIYTEPKLLPVDMILCHLAFANLMLLLTRCVPQTMTVFGLKDLLNDPGCKVVIYAYRIGRALSVCITCMLSVFQAVTIAPAGPRLSRLKPALPSLVLPTFAGLWLLNMAICIAAPFFSMAPRNGTVPAFTLNLGFCHVDFRDNLSYVINGVAVSGRDFAFVALMLGSSGYILLLLHRHSRQVRGIRRSQGAGAETRAAKTVVTLVVLYVVFFGIDNVIWIYMLTVAKVSPVVADMRVFFSSCYASLSPYFIISSNKKVKAKIVCAAEQDQPSADNQESSDK
>LOCXPOra2.7.HIT1.Ora.2R.319.V1R.exons1.LR537126.1.Sparus_aurata
MASDEVIRGMLYLSLTIVGVPGNAAVILAFLLLIYHESRLLPADAIVLHLACVNLLVVAVRCLLETLASFRLASIFGDLGCKAVIFVYRTSRSLSIWLTFVLSAYQCLSIAPPGSRWASFRALVAHYLGFVFLLLWLINTCMSSAAVLFSFGTQTNSTLINHAINVQFCFVNFPSKLSRDANGAGQVGRDVVPMALMTLASLIILVFLYKHSQQVKGLRSSSGAGSGGAEQRAAKAVVALVTLYVILYGVDNGLWVYTLTVRKTMRSSLISDLRIFFSSLYAALSPVVIIVSNRKVNGRLRCTVQEKPVQERATSLSTM
>LOCXPOra3.8.HIT1.Ora.2R.340.7tm_1.exons1.LR537126.1.Sparus_aurata
SQVFQSAVESPSRKIPPSDTILVHLSLANLLTSLFRTVPIFVSDLGLDVSLSPGWCRVFMLLWVWWRAVGCWVTLALSMFHCTTLRRQHVSFGPLAQQRERRRVWIVLGLVWGGNLVFSIPALVYSTHVHGNATVELMVISCTTRPLLGCIWEFPSNEQGAAFASTSLAFNEVLPLVLMVGTNLATLHALAKHIRAVTAGGESGGTHGELDKHVSTERKAANVIMSLVSLFVVCWALQVAAVTYYNHDGGHHAEGLLTVAHFSASLFVGFSPMVVALGHGKLRRKITSMILGWSKYFKSHSEDTGEGGECLDTEGKKGKQTIFVVERKVMKAEEKVKAKK
>LOCXPOra4.9.HIT1.Ora.2R.328.TAS2R.exons4.LR537126.1.Sparus_aurata
MDGEVDTELVGMGLRVSVSPAQIAFYIILVLFGIIGNATVVGVVGKSVLSDSGGGRNSDIIIINMALSNLLVSLVRNTLLVISDMGLQLYSSKEWCQTLMGIWVWLRSVNVWSTFFLSAFHLQTLRRVAPSVGNLHRQRGAPKTLLLSLGLIWLLNFIYSIPAHIFSINGNMNSTETLMLVSSTTRPLLGCVWNFPSSYSGLAYATTSMVIHETIPIILMALTNLASLYMLYTHSRMRSSAQDAPVIKRVPAERRAAKVILALIMLFIASWGTSIISVNYFNYNRGSSADFLLVIARFANIIFIAMSPAVLAVGHRRLRSFIKSMLAH
>LOCXPOra5.10.HIT1.Ora.2R.301.7tm_1.exons1.LR537142.1.Sparus_aurata
LFNVRICISIMGIVGNVFLIVCIVQTKFTRVKTFELFLLGLAAANLEDILIVNIYDIIIIQSSSVSINILLCRSLKFLTVFGEITSILFTVLISIFRYQKLRDAGKRVNLPIYLDSIRSAWMVSGVCVTLSTLLSVPIFAISLQDPAENSTRNTGCPPDFFQCSKTYCPILNGIFKYLFIILCNLLPLIIVTVTGCLIIAVLLSQRKTVTPVVSVSSSSQLGGKSRGGLRLQRSTIAVLAAMGLFQVDWTLYLIFQLTFSPADLPYWGEMEFFISTSYTSISPYVYGIGNNLFSLKNLMKR
>LOCXPOlfC1.560.HIT1.OlfC.2R.873.ANF_receptor.exons11.LR537122.1.Sparus_aurata
TRCSSTALFLLLQSVVGRQTGLVVVQATVCSRWGVPSDKSLSQDGDVIIGGLFNLYYIPSAVEQGYTKLPTYEPCKGLAVEPLKYTYAMAFAVEEINRNSTLLPGVKLGYRILDSCFRYPWALQGALSMVGGDMHSCNLMASTPQSADGQLVPLLIGAAASTTGIMLSRILGPLSVPVISYLASCPCLSDRTKFPNFFRTIPSDIYQARAMAQLAIRFNWTWIGAVIVNNDYGQLAIQVFQEEIRGKGVCLEFIETVHRETIVNDARRAALKIKASTATVILIFCWYTDVKKLFLELAKRNVTDRQFLASEAWSTSDDLLQDLAISRVASGVLGVAIRSSTIPGFENYLRSMHPSHRPDDEFFREFWQKETWPNHSSNVSSSSLTKEILLKTSLPACSGTESLEGVQHPFTDTSQLRVAYNVYLAVYAAAHALHSLLSCPNRDSPPGNNSSTCSSPKHIKPRELLQHLNTVNVTTPQGEMFNFQGADIPAKYDLVNWQNTPAGSLKLVLIGRVDGFDLHLNESAIQWSTGTNQVPVSVCSESCPPGTRKANRKGEPLCCFDCIPCAEGEISNKTGSLHCERCPSEFWSNVERTACVPRQLDFLSFNETLGITLTTAAVSGAAVTTAVFVVFLYYRKTPMVRANNSELSFLLLLSLKLCFLCSLVFIGRPSVWSCRFQQAAFGISFVLCVSCLLVKTLVVLAVFRSARPGAETLMKWFGPGQQRGSVGLFTSVQVVICAIWLSLSPPEPRRDLGFQGSKVTLECSMASVVGFSLVLGYIGLLACTCLLLAFLARKLPDNFNEAKLITFSMLIFCAVWVAFVPAYISSPGKYVVAVEIFAILASSYGLLICIFAPKCFIILCRPEKNTKKHLMAR
>LOCXPOlfC2.680.HIT1.OlfC.2R.878.ANF_receptor.exons12.LR537122.1.Sparus_aurata
SSALFLLLLSVVGRQTGLEVVQAKVCSRWDATRDKSLSQDGDVVIGGLFNLHYKPSAVEQGYTKLPSYESCTGLDIEPLKYTYAMAFAVEEINRNSTLLPGVKLGYRILDSCSRYPWALQGALSMVGGVTHTCNFTPSMPRSATYDQPGETAGDQLVPLLICAASSTTGIMLSRILGPLSVPVISYLASCPCLSDRTKFSNFFRTIPSDIYQARAMAQLAIRFNWTWMGAVIENNDYGQLAIQVFQEEIEGKGVCLEFIEAVHRETIMSDARRVALKIKDSTATVILIFCWYTDVKKLFLELAMRNVTDRQFLASEAWSTSDDLLQDLAISKVASGVLGVAIQSSAIPEFENYLRSMHPSHRPDDEFFREFWQNETWSDHSSNVSSSSLTKETLPKASLPPCSGTESLKGVQHPFTDTSQLRVAYNVYLAVYAAAHALHSLLSCPNRDRPPGNNSSICSSPKHIKPRELLQHLNKVNVTTPHGEMFRFKGADIPAKYDLVNWQKTPEGSLKLVLIGGVDGFDLHLNESAIQWSTGSNQVPVSVCSESCPPGTRKANRKGEPLCCFDCIPCAEGEISNTTGSLHCESCPSQFWSNVEQTACVPRQLDFLSFNETLGITLTTAAVSGAAVTTAVFVVFICYRKTPMVRANNSELSFLLLLSLKLCFLCSLVFIGRPSVWSCRFQQAAFGISFVLCVSCLLVKTLVVLAVFRSARPGAETLMKWFGPGQQRGSVCLFTSVQVIICAIWLSLSPPVPQPDLGFKGSKVTLECSMASVVGFSLVLGYIGLLACTCLLLAFLARKLPDNFNEAKLITFSMLIFCAVWVAFVPAYVSSPGKFVVAVEIFAILASSYGLLICIFAPKCFIILLRPEKNTKKHLMAR
>LOCXPOlfC3.711.HIT1.OlfC.2R.884.ANF_receptor.exons13.LR537122.1.Sparus_aurata
LAFRSSKWPSSALSLLLLSVVGRQTGLEVVQATLCSRWGVLSDKSLSQDGDVIIGGLFNLYYIPSAVEQHYTKLPSYEPCTGLESLKHIYAMAFAVEEINRNSTLLPGVKLGYRILDSCSRYPWALQGALSMVGGDTHSCNLTASIPRSAAYEQKEETAGGELVPLLIGALRSTGIMLSRILGPLSVPAISYLASCPCLSDRTKFPNFFRTIPSDIYQARAMAQLAIRFNWTWMGAVIENLDYGQLAIQAFQEEIQGKGVCLEFIETLRRETIVNDARRAALKIKASTATVILIFCWYTDVKKLFLELAKRNVTDRQFLASEAWSTSDDLLQDLAISRVTSGVLGVAIRSSTIPGFENYLRSLHPSHRPDDEFFKEFWQKETWPDHSSNVLPSSLTTETLLKASLPPCSGTESLEGVQHPFTDTSQLRVEYNVYLAVYAAAHALHSLLSCPNRDSPPGNNSSTCSSSKHIKPSELLQHLNKVNVSTPQGEMFYFQGADIPAKYDLVNWQNTPEGSLKLVLIGRVDGFDLHLNESAIQWSTGSNQVPISVCSESCPPGTRKANRKGEPLCCFDCIRCAEGEISNETGSLHCERCPSEFWSNVEQTACVPRQLDFLSFNETLGITLTAAAVSGAAVTTAVFVVFILYHKTPMVRANNSELSFLLLLSLKLCFLCSLVFIGRPSVWSCQFQQAAFGISFVLCVSCLLVKTLVVLAVFRSARPGAETLMKWFGPGQQRGSICLFTSVQVIICAIWLSISPPVPRCDLGFQGSKVTLECAMASVVGFALVLGYIGLLACTCLLLAFLARKLPDNFNEAKLITFSMLIFCAVWVAFVPAYVSSPGKYVVAVEIFAILVSSYGLLICIFAPKCFIILLRPEKNTKKHLMSR
>LOCXPOlfC4.784.HIT1.OlfC.2R.877.ANF_receptor.exons12.LR537122.1.Sparus_aurata
TRWPSSAFSLLLLSIVGRQTGLKVVQATVCSRWGATRDKSLSQDGDVIIGGLFTLYYKPSYVEQGYTKLPSYEPCISLDQEALKLTYAMVFALEEINRNSTLLPGVKLGYRIVDCCGRYPWSLHGALSMVGGDTHLCNLTASIPRSVAHEQPGETAGGELVPLLICAASSTSIIISRILGPLSVPVISYLARCPCLSDRTKFPNFFRTIPSDIYQARAMAQLAIRFNWTWMGAVVANTECGQLAIQVFQEEIQGKGVCLEFIETVHRENIMSDARRAALKIKASTATVILIFCWYTDVKKVLLELAKRNVTDRQFLASEAWSTSDDLLQDVSIFKVASGVLGVAIRSSTIPGFENYLRSLHPSHHPDDAFFREFWQKEFGCTPGAESQSTRSSYLSSQFKTCGTESLEGVQHPFTDTSQLRVAYNVYLAVYAAAHALHSLLSCPNRDSPPGNNSSTCSSSKHIKPRELLQHLNTVNVTTPQGEMFNFQGADIPAKYDLVNWQNTPEGSLKLVLIGSVDGFDLHLNESAIQWSTGTNQVPISVCSESCPPGTRRANRKGEPLCCFDCIPCAEGKISNKTGSLHCESCPSEFWSNVEQTACVPRQLDFLSFNETLGITLTAAAVSGAAVTTTVFVVFMLYHKTPLVRANNSELSFLLLLSLKLCFLCSLVFIGRPSVWSCRFQQAAFGISFVLCVSCLLVKTLVVLAVFHSARPGAGTLMKWFGPGQQRGSVCLFTSVQVIICAIWLSLSPPEPRRDLGFQGSKVTLECSMASVVGFSLVLGYIGLLACTCLLLAFLARKLPDNFNEAKLITFSMLIFCAVWVAFVPAYISSPGKYVVAVEIFSILASSYGLLICIFAPKCFIILLRPDKNTKKNMMAR
>LOCXPOlfC4.830.HIT1.OlfC.2R.881.ANF_receptor.exons12.LR537122.1.Sparus_aurata
TRWPSSALSLLLLSVVGRQTGLEVVQATVCSRWGATRDKSLSQDGDVIIGGLFNLYYIPSAIEQGYTKLPSYEPCTGLDLEALKYTYAMVFALEEINRNSTLLPGVKLGYRIVDSCGRYPWSLHGALSMVGGDTHLCNLTAFMPRSAAHEQPGETAGGELVPLLICAASSTTGIIMSQILGPLSVPFISYLASCPCLSDRTKFPNFFRTIPSDIYQARAMAQLAIRFNWTWMGAVIVNTDYGQLALQVFQEEIQGKGVCLEFIETVHRETIVNDARRAALKIKASTATVIVIFCWYTDVKKLFLELAKRNVTDRQFLASESWSTSDDLLQDPYISRVASGVLGVAIHSSMIPGFENYLRSMHPSHRPDDKFFREFWQKEPRSDHSLNDCSSSLTKETRLIALPSCSGTESLEGVQHPFTDTSQLRVAYNVYLAVYAAAHALHSLLSCPNRDSPPGNNSSTCSSPKHIKPRELLQHLNKVNVTTPQGEMFHFQGADIPAKYDLVNWQTTPEGSLKLVLIGRVDGFDLNLNESAIQWSTRSNQVPVSVCSESCPPGTRRANRKGEPLCCFDCIPCAEGEISNGTGSLHCERCPSEFWSNVEQTACVPRQLDFLSFNETLGITLTTAAVSGAALTTAVFVVFILYHKTPMVRANNSELSFLLLLSLKLCFLCSLVFIGRPSVWSCRFQQAAFGISFVLCVSCLLVKTLVVLAVFRSARPGAETLMKWFGPGQQRGSVCLFTSVQVIICAIWLSLSPPEPRRDLGFKGSKVTLECAMASVVGFALVLGYIGLLACTCLLLAFLARKLPDNFNEAKLITFSMLIFCAVWVAFVPAYVSSPGKYVVAVEIFAILASSYGLLICIFAPKCFIILLKPGKNTKKHLMAR
>LOCXPOlfC5.307.HIT1.OlfC.2R.861.ANF_receptor.exons12.LR537122.1.Sparus_aurata
VEMVQATMCSRWGVPSDMSLSQYGDVIIGGLFNLHYKPSAVEQGYTKLPSYEPCTGLDLEALKYTYAMAFAVKEINHHSTLLPGVKLGYRILDSCGIYPWSLQSAMSMVGGDTHLCNFTAFTPRSAVYEQTGEIAGDQLVPLLICAASSTTGIIMSRMLGPLSVPVISYLASCPCLSERTKFPNFFRTIPSDIYQARAMAQLAIRFNWTWMGAVIENSDYGQLAIQVFQEEIQGKGVCLEFIETLRRETIVNDARRAALTIEALTARVILIFCWYTDVKKVLLELAKINVTDRQFLASESWSTSDDLLQDLAISTVASGVLGVAIRSSTILGFENYLRRMHPSHRPDDKFFREFWQKETWSDHSSNLSSSSLTKETLLKASLPPCSGTESLEGVQHPFTDTSQLRVEYNVYLAVYAAAHALHSLLSCPNRDRPPGNNSSTCSSRKHIKPRELLQHLNRVNVTTPQGEMFHFQGADIPAKYDLINWQNTPEGSLKLVLIGRVDGFDLHLNQSAIQWNTGTNQVPVSVCSESCPPGTRRANRKGEPLCCFDCIPCAEGEISNTTGSLHCESCPSEFWSNVNQTACVPRQLDFLSFNETLGITLTTAAVSGAAVTTAVFVVFICYHQTPMVRANNTELSFLLLLSLKLCFLCSLVFIGRPSVWSCRFQQAAFGISFVLCVSCLLVKTLVVLAVFRSARPGAETLMKWFGPGQQRGSVCLFTSVQVIICAIWLSLSPPEPRRDLGFKGSKVTLECAMVSVVGFALVLGYIGLLACTCLLLAFLARKLPDNFNEAKLITFSMLIFCAVWVAFVPAYVSSPGKYVVAVEIFAILASSYGLLICIYAPKCFIILCRPEKNTKKHLMAR
>LOCXPOlfC6.379.HIT1.OlfC.2R.887.ANF_receptor.exons11.LR537122.1.Sparus_aurata
MSSFSWLFTLLPSSAPSLLLVGLVGRQLGLRVGLQVVQTVTCSRLGSPSTQGLFQDGDVVIGGLFSLYHKTPSTAHDFTHLPDYKPCTGLEILPLQYIYAMVFALEEINHSSNLLPGLKLGYLIHDSCSLHPWAMQAALSLVGGNSTSCNLAAWPDYSVGYGEGIGERRGDRPIPLIIGGSSSIAAKILCNVLGPLSVPLVSYTASCPCLSDRRQFPNFFRTMASDIYQARAIAQLAIRFKWTWIGAVVANNDYGHMAVKVFQEETQGKGVCLAFVETLQRENIVSDARQAALRIQASNAKVILVFSWYTDVRELFLQLAKINVTNRQFLASEAWSTSGNLLQNLVTSQVASGVLGVAIRSSPIPGFESYLRNLKPSRRPDDAFLKEFWENEFGCSPGANRLLQKTYLPPCSGTESLERVQNFFTDTSQLRVTYNVYLAVYAAAHALHSLLSCSSRDSPPGNTSATCSSPKHIKPRELLQHLNNMNFTTPQGELLYFKGADVPAKYDLVNWQNTPEGSLKLVLIGRVDGFDLYLNESAIQWSTGTNQVPVSVCSESCPPGTRKANRKGEPLCCFDCIPCAEGEVSNETGSLHCESCPSEFWSNVDLTACVPRQLDFLSFNETLGITLTTAAVSGAAVTTAVFVVFILYHQTPMVRANNSELSFLLLVSLKLCFLCSLVFIGRPSVWSCRFQQAAFGISFVLCVSCLKVKTIVVLAAFRSARPGAAALMKWFGPGQQRGSVGLFTCIQVIICIIWLSLSPPVPQADLDIPELQVTLMCSMASVVGFSLVLGYIGLLACTCLLLAFLARKLPDNFNEAKLITFSMLIFCAVWVAFVPAYVSSPGKYAVAVEIFAILASSYGLLLCMFAPKCFIILLRPEKNTKKHLMAR
>LOCXPOlfC7.563.HIT1.OlfC.2R.866.ANF_receptor.exons9.LR537122.1.Sparus_aurata
LVYFILLYSYFSSTLSSPLYSSSCQLQGQFHLNGMHKAGDVVLGGMFEIHFFSVFPDLSFTSEPQQPTCYGFDIPGFRAAMTMTFAIDEINRNANLLPNVTLGYSLYDNCVKLQIGFRAAMSLISGQEQQFILDETCVGTPPVIGIVGDSSSTSSIAISSVIGSYRVPMVSYFATCSCLSDRQKFPSFFRTIPSDAFQVSAMIQILNHYDWTWAGLLVSDDDYGLHAARSFQSDFVQSGGGCLAYVEILPWGNDPAELRRIVDVMKKSTAHVVIGFAHESHMINLMEEVLRQNVTGLQWLASEAWTAAAVFQTPHFIPYLAGTLGIAIRRGEIPGLREFLLRIRPDPHNNSYRNSIVKLFWEYTFQCRFAQPPAGWVETEAVSCTGQEDLEDVENDLLDTSNLRPEYNVYKAVYALAYALDDMLQCEHGRGPFSGHSCATLQTLEPWQLVYYLQKVNFSTTFGDQVSFDQNGDALPIYDVMNWLWLPDGRTKLQNVGEVKRSAFKGEELTIDEKKIFWNSQSKKPPRSVCSESCSPGTRMARKKGEPVCCFDCIPCSDGKINNQTDSIECTRCPEDFWSSPQRDHCVPKKTEFLSYHEPLGICLTATSLLGTCMCAVVLGIFICHRSTPIVRANNSELSFQLLLSLKLCFLCSLLFIGRPRLWTCQLRHAAFGISFVLCVSCILVKTMVVLAVFKASKPGGGDSLKWFGAMQQRGTVIVLTSVQTAICTAWIVSASPTPYKNTQYYIDKIVFECAVGSTVGFAVLLGYIGSLASLSFLIAFISRNLPDSFNEAKLITFSMLIFCAVWVAFVPAYVSSPGKYADAVEVFAILASSFGLLLALFGPKCYIILLRPERNTKKAIMGRAT
>LOCXPOlfC8.597.HIT1.OlfC.2R.868.ANF_receptor.exons9.LR537122.1.Sparus_aurata
LLSLMYLMLLYAFSSVVSSPLYSSSCRLQGRFHLNEMHKAGDVVLGGIFQVHFFSVFPDLSFTSEPPQPTCHGFDVVGFRRVQTMAFAIDEINKNTKLLPNVTLGYSLYDHCVKLGISFRAGLASVSGQEEQIILDETCAGTPPVIGIVGDSSSTHSIAISSVLGLYRVPMVSYFATCSCLSDRQKFPSFFRTIPSDAFQVQAMIQILKRFGWSWAGLLVSDDDYGLHAARSFQTDMAHSGGGCLAYLEALPWDNDPAELRRIVDLMEKSTARVVIVFAHESYMINLMEEVLRQNVTGLQWMASEAWTASTVLQTPDLMPYLAGTLGIAIRRGEIPGFREFLLQMLPDLHHNNSYGNSMVNQFWEFTFQCRFPPPPAGWVEAEGTLCTGQENLEDVETELLDISNLRPEYNVYKAVYALAYALDDMLQCESGRGPFSGHSCGNLKELEPWQLVYYLEKVNFTTAFGDQVSFDENGDALAIYDVMNWLWLPDGETKVQNVGEVKRSAFKGEELTIDEDKIFWNFESKKPPRSVCSESCPPGTRMARKKGKPVCCFDCIPCSEGEISNKTDAMECTSCPEDFWSSPHRDHCVPKKTDFLSYHEPLGIGLTAASLLGTCMCAVVLGIFICHRSTPIVRANNSELSFQLLLSLKLCFLCSLLFIGRPRLWTCQLRHAAFGISFVLCVSCILVKTMVVLAVFKASKPGGGDSLKWFGAMQQRGTVIALTSVQAAICTAWIVSASPTPHKNTQYYIDKIVYECAVGSTVGFAVLLGYIGSLASLSFLIAFISRNLPDSFNEAKLITFSMLIFCAVWVAFVPAYISSPGKYADAVEVFAILASSFGVLLALFGPKCYIILLRPERNTKNAIMGRG
>LOCXPOlfC9.634.HIT1.OlfC.2R.871.ANF_receptor.exons9.LR537122.1.Sparus_aurata
SIMYFTLLYSYISSVVSSPIYSSSCRLQGQFHLNEMHKAGDVVLGGIFRIHFFSVFPDLSFTSEPPHPTCHGFDVVGFRMAETMAFAIDEINRNSNLLPNVTLGYSLYDNCFKLGIGFRAGLSAASGQEDQFILDDTCAGTPPVIGIVGDSSSTHSIAISSVLGLYRVPMVSHFATCSCLSDRQKFPSFFRTIPSDAFQVQAMIQIMKRFGWSWAGLLVSDDDYGLHAARSFQSDLAQSGGGCLAYLEVLPWGNDRDELRRIVDEMKKSTARVVIVFAHESYMINLMEEVVRQNVTDLQWMASESWTAATALQTPDLMPYLAGTLGIAIRRGEIPGFREFLLQIRPDLHHNNSYGNNIVNQFWEFTFRCKFTPPPAGWVEAEGTLCTGQEILADVETELFDVSNLRPAYNVYKAVYALAYALDDMLQCEPGRGPFSGHTCGNLQRLEPWQLVFYLEKVNFTTTFGDQVSFDENGDALAIYDVMNWLWLPDGRTKVQNVGEVKRSALKGEEFIIDEDKIFWNFESKKPPRSVCSESCPPGTRMARKKGEPVCCFDCIPCSEGEISNETDAMECTSCPEDFWSSPQRDHCVPKKTEFLSYHEPLGIGLTAASLLGTCMCAVVLGIFIYHRSTPIVRANNSELSFQLLLSLKLCFLCSLLFIGRPRLWTCQLRHAVFGISFVLCVSCILVKTMVVLAVFKASKPGGGASLKWFGVLQQRGTVIVLTSIQAAVCTAWIVSASPTPHKNTQYYNDKIVYECAVGSTVGFAVLLGYIGSLASLSFLIAFISRNLPDSFNEAKLITFSMLIFCAVWVAFVPAYISSPGKYADAVEVFAILASSFGLLVALFGPKCYIILLRPERNTKKAIMSREIQAQ
>LOCXPOlfC10.642.HIT1.OlfC.2R.877.ANF_receptor.exons9.LR537122.1.Sparus_aurata
FLDIKLLSLMYFMLLYSYFSSVVSSPLYSSSCRLQARFHLNEMHKAGDVVLGGTFRIHFFSVLPDLSFTSDPQQPTCHGFDVVGFRRVQTMAFAIDEINRNSNLLPNVTLGYSLYDNCVKLGIAFRAVLSAVSGQEEKIMLDDTCAGTPSVIGIVGDPFSTHSLAISTVLGLFKVPMVSYFATCACLSDRQKYPSFFRTIPSDAFQVKAMIQILKRFGWTWAGLLVSDDDYGLQAARSLQTDLAHSGGGCLAYFEVLPWGNDPDELRRIVGVMKKSTARVVIVFAHESYMMNLMEEVVRQNVTGLQWISTDAWTTATVYQTPDLMPYLAGTLGIAIRRGEIPGFREFLLRMLPDLHHNNSYGNSMVNQFWEFTFQCRFAPPPAGWVEAGGALCTGQEKLEDVETELLDVSDLRQEYNVYKAVYALAYALDDMLQCEPGRGPFSGHSCGNLKELEPWQLVYYLEKVNFTTTFGDQVSFDENGDPLAIYDVMNWLWLPDGRTKVQNVGEVKRSAFRGEELTIDEDKIFWNFESKKPPHSVCSESCLPGTRMARKKGEPVCCFDCIPCSEGEISNKTDAMECTSCPEDFWSSPQRDHCIPKKTEFLSYHEPLGIGLTAASLLGTCMCAVVLGIFIHHHSTPIVRANNSELSFLLLVSLKLCFLCSLLFIGRPRLWTCQLRHAAFGISFVLCVSCILVKTMVVLAVFKASKPGGGTSLKWFGVLQQRGTIIFLTSVQAAICTAWIVSASPTPHKNTQYYNDKIVYECAAGSTVGFAVLLGYIGSLALLSCLIAFIARNLPDSFNEANLITFSMLIFCAVWVAFVPAYISSPGKYADAVEVFAILVSSFGLLLALFGPKCYIILLRPERNTKKAIMGRGIQT
>LOCXPOlfC11.653.HIT1.OlfC.2R.872.ANF_receptor.exons9.LR537122.1.Sparus_aurata
LLSLMYFMLLYSDFSSVVTSSLYSSSCRLQGRFHLNEMHKAGDVVLGGTFRIHFFSVLPDLSFTSDPQQPTCHGFDVVGFRRVQAMAFTIDEINRNSNLLANVTLGYSLYDNCVKLGIAIRAGLSAVSGQEEQILLDETCAGNPPVIGIVGDPFSAHSIAISSVLGLYRVPMVSYFATCSCLSDRQKFPSFFRTIPSDAFQVKAIIQILKRFGWSWAGLLVSDDDYGLHAAQSFQSDMPHSGGGCLAYFELLPWGNDPDELRRIVDVMKKSTARVVIVFAHESYMMNLMEEVMRQNVTGLQWISTEAWTTATVFQTPDLMPYLAGTLGIAIRRGEIPGFREFLLQMLPDLQHNNSYGNSMVNQFWEFTFQCRFAPPPAGWVEAGGTLCTGQEKLEDVETELLDVSDLRQEYNVYKAVYALAYALDDMLQCEPGRGPFSGHSCGNLKELEPWQLVYYLEKVNFTTTFGDQVSFDENGDALAIYDVMNWLWLPDGRTTVQNVGEVKRSAFKGEELTIDEDKIFWNFESKKPPRSVCSESCPPGTRMARMKGKPVCCFDCIPCSEGEISNKTNAMECTSCPEDFWSSPQRDRCVPKKTEFLSYHEPLGIGLTAASLLGTCMCAVVLGIFIYHHSTPIVRANNSELSFLLLVSLKLCFLCSLLFIGYPRLWTCQLRHAVFGISFVLCVSCILVKTMVVLAVFKASKPGGGASLKWFGVLQQRGTVIVLTSVQAAICTAWIVSASPTPHKNTQYYNDKIVYECAAGSTVGFAVLLGYIGSLALLSCLIAFIARNLPDSFNEANLITFSMLIFCAVWVAFVPAYISSPGKYADAVEVFAILASSFGLLLALFGPKCYIILLRPERNTKKAIMGRGIQT
>LOCXPOlfC12.658.HIT1.OlfC.2R.873.ANF_receptor.exons9.LR537122.1.Sparus_aurata
FLDIKLLSLMYFMLLYSYFSSVVTSPLYSSSCRLQGRFHLNEMHKAGDVVLGGIFRIHFFSVFPDLSFTSEPPQPTCYGFDVVGFRRVQTMAFAIDEINRNSNLLPNVTLGYSIYDNCVKLGIAFRAGLSAVSGQEEQFILDENCAGTPPVIGIVGNPFSTHSIAISSVLGLYRVPMVSHSATCSCLSDRQKFPSFFRTIPSDAFQVRAMIQILKHFGWSWTGLLVSDDDHGLHAARSFQSDLAHSGGGCLAYLEVLPWGNDPDELRRILDVMKKSTARVVIVFAHDSYMMNLMEEVVRQNVTGLQWMASEAWTTTTVLQTPDLMPYLAGTIGIAIRRGEISGFRNFLLQMLPDLHHNNIYGNSMVNQFWEFTFQCRFATPPAGWVEAGGTLCTGQENLEDVETELLDVSTLRLEYNVYKAVYAMAYALDDMLQCEPGRGPFSGHSCGNLKELEPWQLVYYLEKVNFTTTVGDQVSFDENGDALAIYDVMNWLWLPDGRTKVQNVGEVKRSAFKSEELTIDEDKIFWNFESKKPPRSVCSESCPPGTRVARKKGEPVCCFDCILCSEGKISNGTDVMECTSCPEDFWSSPQRDHCIPKKTEFLSYHEPLGIGLTAASLLGTCMCAVVMGIFIYHHNTPIVRANNSEMSFLLLLSLKLCFLCSLLFIGRPRLWTCQLRHAAFGISFVLCVSCILVKTMVVLAVFKASKPGGGASLKWFGVLQQRGTVIVLTSVQATVCTVWIVSASPTPHKNTQYYNDKIVYECAVGSTVGFAVLLGYIGSLASLSFLIAFIARNLPDSFNEAKLITFSMLIFCAVWVAFVPAYISSPGKYADTVEVFAILASSFGLLVALFGPKCYIILLRPERNTKKAIMGR
>LOCXPOlfC13.669.HIT1.OlfC.2R.872.ANF_receptor.exons9.LR537122.1.Sparus_aurata
LLSLMYFMLLYSYFSSAVSSPLYSSVCRLQGQFHLNEMHKAGDVVLGGLFQVHFFSVLPDLSFTSEPSQPTCYGFDVVGFRRVQTMAFAIDEINRNSNLLPNVTLGYSLYDHCVKLGISFRAGLSSVSGQEEQFILDENCAGTPPVIGIVGDASSTHSIAISSVLGLYRVPMVSHFATCSCLSDRQKFPSFFRTIPSDAFQVQAMIQILTRFGWSWAGLLVSDDDYGLHAARSFQSDLAHSGGGCLAYLEVLPWSNNPDELRRIVDVMKKSTARVVIVFAHESYMMNLMEEVVRQNVTGLQWMASEAWTASTVLQTPDFMAYLAGTLGIAIRRGEIPGFKEFLLQIHPDLHHNSGYRNSMVSQFWEFTFKCKFTPAPAGWVEDGGTLCTGQENLEDVETELLDVSDLRPEYNVYKAVYALAYALDDMLQCEPGRGPFSGHSCGSLKRLEPWQLVYYLEKVNFTTTFGDQVSFDENGDALAIYDVMNWLWLSDGRTKVQNVGEVKRSAFKGEELTIEEDKIFWNFESKKPPRSVCSESCPPGTRMARKKGEPVCCFDCIFCSEGKISNGTDAMGCTSCPEDFWSSPQRDHCVPKKTEFLSYHEPLGIGLTAASLLGTCMCAVVMGIFIYHHSTPIVRANNSELSFQLLLSLKLCFLCSLLFIGRPRLWTCQLRHAAFGISFVLCVSCILVKTMVVLAVFKASKPGGGASLKWFGVLQQRGTVIVLTSVQAAICTAWIVSASPTPHKNTQYYNDKIVFECAVGSTVGFAVLLGYIGSLALLSFLIAFIARNLPDSFNEAKLITFSMLIFCAVWVAFVPAYISSPGKYADAVEVFAILASSFGLLVALFGPKCYMILLRPERNTRKAIMGRKIQT
>LOCXPOlfC14.677.HIT1.OlfC.2R.857.ANF_receptor.exons9.LR537122.1.Sparus_aurata
SYMYFMLLYSYFSSAVSSPLFSSICRLQGQFHLNGMHKAGDVVLGGIFQVHFFSVFPDLPFTSEPSQPTTGDFDVVGFRRVQTMAFAIDEINRNSNLLPNVTLGYSLYDNCVKLGIAFRAGLSSVSGQEEQIILNQTCAGTAPVIGIVGDPFSTHSIAISSVLGLYRVPMVSHSATCSCLSDRQKFPSFFRTIPSDAFQVQAMIQIMKHFHWSWAGLLVSDDDYGLHAAQSFQSDLAHSGGGCLAYLQVLPWGNDPNELRRIVDVMKKSTAHVVIVFANDSYMIKLMEEVVRQNVTGLQWMASEAWTTATVLQTPDLMPYLAGTLGIAIRRGEIPGFRKFLLQMFPDLHHNSNYGNSMVNQFWEYTFQCRFTPPPAGWVEAGGTLCTGQENLEEVETELLDVSNLRLEYNVYKAVYALAYALDDMLQCEPGRGPLRLEPWQLVYYLEKVNFTTTFGDQVSFDENGDALAIYDVMNWLWLPDGRTKVQNVGEVKRSALKGEELTIDEDKIFWNFESKKPPHSLCSESCPPGTRMARKKGKPVCCFDCIPCSEGKISNKTDAMGCTTCPEDFWSSPHRDHCVPKKTEFLSYHEPLGICLTAGSLLGTCMCAVVLGIFIYHRSTPIVRANNSELSFQLLLSLKLCFLCSLLFIGRPRLWTCQLRHAAFGISFVLCVSCILVKTMVVLAVFEASKPGGGASLKWFGVLQQRGTVIVLTSVQAAICTAWLVSASPTPHKNTQYNNDKIVNECAVGSTVGFAVLMGYIGLLAILSFLIAFIARNLPDSFNEAKLITFSMLIFCAVWVAFVPAYISSPGKYADAVEVFAILASSFGLFVALFGPKCYIILLRPEMNTRKAIMGR
>LOCXPOlfC15.684.HIT1.OlfC.2R.867.ANF_receptor.exons9.LR537122.1.Sparus_aurata
LMYYMLLYSYFSSAVSFPLSPSSCRLRGHFHLNGMHKAGDVVLGGLFEINFFSLFPDLSFTSEPQQPTCYGFYIPGFRTAMTMTFAIDEINRNSNLLPNVTLGYSLYDNCYKLQIGFHAAMSLISGQEEQFILDETCVGTSPVMGIVGDSSSTSSIAISSIIGSYSVPMVSYFATCSCLSDRQKIPSFFRTIPSDAFQVHAMIQILNHFGWTWAGLLVSDDDYGLHAAQSFQSDFVRYGGGCLAYVEILPWAKDRAELRRIVDMIRKSTARVVIGFAHESNMINLIEEVLRQNVTGLQWIASESWIAATAFQTPHLMPYLAGTLGIAIRRGEIPGLREFLLQIRPDLHHNNSYGNNIVKLFWEFTFQCRFTPPPAGWVEAGGTLCTGQENLEGVETELLNVSDLRPEYNVYKAVYALAYALDDMLQCEPGVGPFSGHSCGNLKELEPWQVLYYLQKVNFITSFGDQVSFDENGDALPIYDIMNLLQLPDGTIKLQNVGEVKRSAFKGEELTIDDDKIFWNLKSQKPPQSVCSESCPPGTRMATKKGEPVCCFDCIPCSEGKISNETDSMECTSCPEDFWSSPQRDHCVLKKTEFLSYHDPPGICLTVTSLLGTCMCAIVLGIFIYHHSTPMVRANNSELSFMLLVSLKLCFLCSLLFIGRPRLWTCQLRHAAFGISFVLCVSCILVKTMVVLAVFNASKPGGGASLKWFGVLQQRGTVIVLTSIQAAICTAWIVSASPTPYKNTQYNNDQIVYECAVGSTVGFAVLLGYIGFLSILSFLIAFIARNLPDTFNEAKLITFSMLIFCAVWVAFVPAYISSPGKYADAVEVFAILASSFGLLVALFGPKCYIILLRPERNTKKAIMGRGT
>LOCXPOlfC16.687.HIT1.OlfC.2R.868.ANF_receptor.exons9.LR537122.1.Sparus_aurata
MYFMLLYSYIFSAVSSPLYSSSCQLQGQFNLNGMHKAGDVVLGGIFEIHFFSLFPDLSFNSEPAQPNCHGFLILGFRTAMTMTFAIDEINRNSNLLPNVTLGYSLYDNCYKLQIGFRAAMSLISGQEEKFILDETCQGTTPVIGIVGDSFSTSSIAIAYVTGSYRVPMVSYFATCSCLSDRQKFPSFFRTIPSDAFQVRAMIQILKHFGWTWAGLLVSDDDYGLHAVQSFQSEFVRSGGGCLAYVEILPWENDRAELRRIVDVIKKSTARVVIGFAHESYMINLIEELLRQNVTGLQWIASESWIAVTVFQTPHLMPYLAGILGIAIHRGEIPGLREFLLQIRPDLHHNNSYGDSIVKLFWEYTFQCKFTPPAAGWVEAGGTLCTGQEKLEDVDTEFLDVSNLRPEYNVYKAVYALAYALDDMLQCEPGRGPFSGHSCGNLKELEPWQLLHYLQKVNFTTSFGDQVSFDQNGDAFPIYDVMNWLQLPDGTIKLQNVGEVKRSAFKGEKLTIDENKIFWNFESKKPPRSVCSESCPPGTRMARKKGKPVCCFDCIPCSEGNISNETDSMECKSCPGDFWSSPKRDNCVPKKTEFLSFHEPLGICLTLGSLLGTSMCAIVLGIFTFHRSTPMVRANNSELSFQLLLSLKLCFLCSLLFIGRPRLWTCQLRHAAFGISFVLCVSCILVKTMVVLAVFKASKPGGGASLKWFDVSQQRGTVIVLTSIQAAICTAWIVSASPTPHKNTQYYNDKIVYECAVGSHVGFAVLLGYIGFLSILSFLIAFIARNLPDTFNEAKLITFSMLIFCAVWVAFVPAYISSPGKYADAVEVFAILASSFGLLLALFGPKCYIILLRPERNTKKAIMGREIQT
>LOCXPOlfC17.691.HIT1.OlfC.2R.866.ANF_receptor.exons9.LR537122.1.Sparus_aurata
LMYSMLLYSYFSSAVPSPRYSSCQLQGQFHLNEMHKAGDVVIGGIFAIHFFSVFPDLSFTSKPQQPTCHGFDAVGFRRVQTMAFAIDEINRNSNLLPNVNLGYSLYDNCYKLQTAFRAAISLVSGQGEQFILDETCVGTPPVIGIVGDSSSTHSIAISSVLGLHRVPMVSYFATCSCLSDRQKFPSFFRTIPSDAFQVQAMIQILKRFGWSWAGLLVSDDDYGLHAARSFQSDLAQSGGGCLAYLEVLPWSNDPDELRRTVDVMKKSTARVVIVFAHERNMINLMEEVVRQNVTGLQWMASEAWTAATILQTPDLMPYLAGTLGIAIRRGEIPGFREFLLQMLPDLHHNNSYGNGMVRQFWEFTFQCRFTPPPAGWVEAGGSICTGQENLDDVETELLDVSNLRPEYNVYKAVYALAYALDDMLQCMPGRGPFSGNSCGSLKELEPWQLIYYLEKVNFTTTFGDQVSFDKNGDALAIYDVMNWLWLPDGRTKVQNVGEVKRSVFKGEELTIDEGKIFWNFESKKPPRSVCSESCPPGTRMARKKGEPVCCFDCIPCSEGKISNKTDSMECTSCPEDFWSSPKRDHCVHKKTEFLSYHEPLGFCLTATSLLGTCMCAVVLGIFIYHHSTPIVRANNSELSFLLLLSLKLCFLCSLLFIGRPRLWTCQLRHAAFGISFVLCVSCILVKTMVVLAVFKASKPGGGASLKWFGVLQQRGIVIVLTSVQAAICTTWLVSASPTPHKNIQYNHDKIVYECAVGSTVGFAVLLSYIGFLSILSFLIAFIARNLPDTFNEAKLITFSMLIFCAVWVAFVPAYVSSPGKYADAVEVFAILASSFGLLLALFGPKCYIILLRPEMNTRKAIMGREI
>LOCXPOlfC18.701.HIT1.OlfC.2R.872.ANF_receptor.exons9.LR537122.1.Sparus_aurata
VLLLVYLMLLYSFFSSAVSTSLYSSSCQLQGQFHLNGMHKAGDVVIGGIFQIHFFSVFPDMSFTSEPQQPTCHGFDILGFRQAQTMAFAIDEINRNSNLLPNVTLGYILYDNCLKLGIGFRAAMSLVSGQEQQFILDETCVGTPPVIGIVGDSSSTRSIAISSVIGLYRVPMVSYFATCSCLSDRQKFPSFFRTIPSDAFQVRAMIQILNHFGWTWAGLLVSDDDYGLHAARSFQSDLAQSGGGCLAYFEILPWGSDQAELRKIVEVMKKSTARVVIVFAHESHMINLMEEVVRQNVTGLQWMASEAWTAASVLQTPDLMPYLAGTLGIAIRRGEIPGLREFLLQIRPDLHHNNSYGNSIVKLFWEYTFQCKFTPPPAGWVKAGGALCTGQEDLKDAKTEFLDVLNLRSEYNVYKAVYALAYALDDMLQCTPGRGPFSGHSCGNLIGLEPWQLVYYLQKVNFITPFGDQVSFDENGDALPIYDIMNWLWLPDGIIQVQNVGEVKKLAFKGEKLTIYEEKIFWNFETKKPPFSVCSESCPPGTRMARRKGEPVCCFDCIPCSDGKISNESDSMECTTCPEDFWSSPQHDHCVPKKTEFLSYHEPLGIGLMVASLLGTCMCAVVLGIFIYHRRTPVVRANNSELSFQLLLSLKLCFLCSLLFIGRPRLWTCQLRHAAFGISFVLSISCILVKTMVVLAVFKASKPGGGANLKWFGVLQQRGTVIVLTSIQAAICTAWIVSASPVPHKNTQYHNDKIVYECIVGSTVGFAVLLGYIGLLAILSFLIAFIARNLPDSFNEAKLITFSMLIFCAVWVAFVPAYISSPGKYADAVEVFAILASSFGLLGALFGPKCYIILLRPERNTKKAIMGRNIQS
>LOCXPOlfC19.706.HIT1.OlfC.2R.871.ANF_receptor.exons9.LR537122.1.Sparus_aurata
LLLHMFFLLLYSYFSSVASSPLYPSSCQSQGQFNLSGMHKAGDVVLGGLFGMHFVSVFPDLSFTSQPQQPTCHSFDILGFRQAQTMVFAIDEINKSTNLLPNVTLGYSLYDICVKLGIGFRAALSLVSGQEEQFILDETCTGTPPVIGIVGDSSSTRSIAISSVLGLYRVPMVSYFATCSCLSNREKFPSFFRTIPSDAFQVRAMIQILTHFGWTWAGLLVSDDDYGLHAARSFKSHLAHSGGGCLAYSEVLPWGDHPAEIRRIVNVMKKSTARVVIVFAHESHMVNLMEEVVRQNVTGLQWIASEAWIAATVFQNPHLMPYLPGILGIAIRQGEIPGFGEFLRQIHPDQHHNNSYGNNIVKLFWEYTFQCRFTPPAGSVDDVGTLCTGQEKLEDAETEFLDVSNLRPEYNVYKAVYALAYALDDMLQCEPGRGPFSGHSCGILQRLEPWQLLHYLQKVNFTTSYGDQVSFDENGDALPIYDIMNWLQLPDGRAKLQNVGKVKRSAFKGEELIINEDKIFWKFKTKKPPRSVCSESCPPGTRMVRKKGKPECCFDCIPCSEGKISNETDAMECTSCPEDFWSNVQRDNCEPKKNEFLSYHEPLGIGLTVASIFGTCVCAVVLGIFIYHRKTPVVRANNSELSFQLLLSLKLCYLCSLLFIGRPRLWTCQLRHAAFGISFVLCVSCILVKTMVVLAVFKASKPGGGTSIKWFGVLQQRVTVIVLTSVQAAICTVWIVSASPTPHKNTQYYNDKIVYECAVGSVVGFAVLLGYIGSLAIFSVLIAFKARNLPDTFNEAKLITFSMLIFCAVWVAFVPAYISSPGKYADAVEVFAILASSFGLLVALFGPKCYILLLRPERNTKRAVMGRSIES
>LOCXPOlfC20.709.HIT1.OlfC.2R.863.ANF_receptor.exons9.LR537122.1.Sparus_aurata
FNIKLLLFMYFMLLHSYFSSAVCQLQGHFHLNGRHKAGDVLLGGLFGMHFFSVFPDLSFTSEPQQPTCHGFDILGFRQAQTMVFAIDEINRNSNLLPNVTLGYSLYDNCIKLRIGFPAAISLVSGQDEQFLLDETCVGNPPVIGIVGDPSSTSSIAISSILGSYRVPMVSYFATCSCLSDRQKFPSFLRTIPSDAFQVRAMIQILNHFGWTWTGLLVSDDDYGLNAARSFQSDLAHSGGGCLAYLEVLPHADHQDETRRIVDVMKKSTARVVIVFAHESYMINLMEEVLRQNVTGLQWIASEAWIAATAFQTSNLMSHLAGILGIAIRRGEIPGLREFLLQIRPDQQHNNCYGNNIVKLFWEYTFQCRFAPPPAGWVEAGGALCTGQENLEDVETELLDVSNLRPEYNVYKAVYALAYALDDMLQCEPGRGPFSGHSCGNLQKLEPWQLLYYLQKVNFTTSFGDQVSFDENGDALPIYDIMNWLQLPDGTTKLQNVGEVKRLPFKGEELTINEDKIFWNFESKKPPRSVCSESCPPGTRMARKKGEPVCCFDCIPCSEGKISNETDSVDCTSCPEDFWSSPQRDHCVPKKTEFLSYHEPLGICLTATSLLGTCVCAAVLGIFIHHHSTPIVRANNSELSFQLLLSLKLCFLCSLLFIGHPRLWTCQLRHVAFGISFVLCVSCILVKTLVVLAVFKASKPGGGASLKWFGAIQQRGTVIVLTFIQATICTAWIVSASPTPHKNTQYYNDKIVYECAVGSTIGFALLLGYIGSLAILSFLIAFKARNLPDSFNEAKLITFSMLIFCAVWVAFIPAYISSPGKYADAVEIFAILASSFGLLVALFGPKCYILLLRPERNTKKAIMG
>LOCXPOlfC21.723.HIT1.OlfC.2R.872.ANF_receptor.exons9.LR537122.1.Sparus_aurata
NFLLLMYFTLLYSYFSGVVSSPLYSSSCLLQGQFNLNGLHKAGDVVLGGLFEIHFFSVFPDLSFTSEPQQPTCHGFDILGFRQAQTMAFAIDEINRNSNLLPNVTLGYSLYDNCVKLGIGFRAALSLVSGQEEQFISDKTCVGTPPVIGIVGDSSSTRSIAISSVIGLYRVPMVSYFATCSCLSDRQKFPSFFRTIPSDAFQVRAMIQILNHFGWSWTGLLVSDDDYGLHAARSFQSDLVKSGGGCLAYFEILPWGTDQAELRRIVDVMKKSTARVVIVFAHESHMINLMEEVVRQNVTGLQWMASEAWTAATVLQNPDFMPYLAGTLGIAIRRGEIPGFKEFLLQTHPDLHYNSYGNSIVKQFWEFTFHCRFAPPPAGWLEDGGALCTGQEKLEDVETEFLDISNLRPEYNVYKAVYALAYALDDMLQCEPGRGPFSGHSCGNLERLEPWQLVYYLEKINFTTPFGDQVSFDENGDALTIYDVMNWLWLPDGTTKVQNVGEVKRSAFKGEELTIDEDKIFWNFESKKPPFSVCSESCPPGTRMTRKKGEPVCCFDCIPCSEGKISNETDSMECHSCPEDFWSSPHRDHCVPMKTEFLSYHEPLGFCLTAASLLGTCMCAVALGIFIYYRRTPLVRANNSELSFQLLLSLKLCFLCSLLFIGRPRLWTCQLRHAAFGISFVLCVLCVLVKTMVVLAVFKASKPGGGDSLKWFGVLQQRGTVIVLTSIQAAICTAWIVSASPNPHKNTQYHNDKIVYECAVGSIIGFTVLLGYIGFLAILSFLIAFIARDLPNSFNEAKLITFSMLIFCAVWVAFVPAYVSSPGKYADAVEVFAILASSFGLLVALFGPKCYIILIIPERNTKKAIMGRGTQS
>LOCXPOlfC22.727.HIT1.OlfC.2R.876.ANF_receptor.exons9.LR537122.1.Sparus_aurata
MGAFLDSYFFLCIYLIFLLFSFPSSCSASPLSLSCNLQRKFDLNEMHKPGDVVLGGLFEVHYTSVFPELTFTTEPQQPSCQGFDTLGFRHAMTMAFAIDEINNNSNLLSNVTLGYSLYDNCGALVVGFTGALSLASGREQQFLLQENCLGSPPVLGIVGDHYSTFSIAMANVLGLYKMPIVSYFATCSCLSDRQRFPSFFRTIPSDAFQVRAMIQILKHFGWTWVGLLVSDDDYGHHVAQSFQSDLVQSDGGCLAYLEVLPWDSDASELQRIVHKIKTSTARIVMVFAHEIHMMHLMEEVVRQNVTDKQWIASEALTTATVLQTPRLMPYLGGTLGIAIRRGEIPGLKEFLLQLRPDINDNGNYVNSMVRQFWEYTFQCKFDPEGWMGASGALCTGKEDIERVETEFLDLSNLRPEYNVYKAVYALAYALDDMLQCEPGRGPFSGRSCATLQTLEPWQLVHYLQKVNYTTGFGDEVSFDENGDALPIYDVMNWLWLPDGRTKVQNVGEVKRSAFKGEELTILEENIFWNFELNKPPRSVCSESCPPGTRMARKKGEPVCCFDCILCSDGKISNKTDSMECTSCPEDLWSSPHRDHCVPKKTEFLSYHEPLGICLTVTSLLGTFICAVVLGIFTYHRSTPIVRANNSELSFLLLVSLKLCFLCSLLFIGYPRLWTCQLRHAAFGISFVLSVSCILVKTMVVLAVFKASKPGGGANLKWFGAVQQRGTVLALTCIQAAICTAWIVSASPEPHKNTQYHNDKIVYECVVGSTAGFAVLMGYIGLLAILSFLLAFLARNLPDNFNEAKLITFSMLIFCAVWVAFVPAYVNSPGKYADAVEVFAILASSFGLLVALFGPKCYIILMRPEKNTKKAIMARGT
>LOCXPOlfC23.736.HIT1.OlfC.2R.876.ANF_receptor.exons9.LR537122.1.Sparus_aurata
MGALIDIYFLLCISLILSFFYFAPLCSAFSSFPSSCKLRRKFHLNEMHKPGDVVIGGLFEVHYSSVFPEQTFTKEPQQPSCRGFDTLGFRQAMSMAFAINEINNNSDLLPNVTLGYSLYDNCGALVIGFSGALSLASGREEQYLLQQNCVGSPPVLGIVGDSFSTSSIAISSVLGLYKMPIVSYFATCSCLSDRQQFPSFFRTIPSDAFQVRAMIQILKHFGWTWVGLLVSNDDYGLHVAQSFQSDLVQTGGGCLAYLEVLTWDSNPSELKRIVDVMRKSTARVVMVFAHESLLINLMEEVVRQNLTGQQWIASEAWTTATVYQTPRLMPYLSGTLGIAIRRGEIPGFREFILQMRPDQNENIYGNDMVRQFWESTFQCKFNPVDWAESGGALCTGQEDMERMETEFLDLSNLRPEYNVYKAVYALAYALNDMLQCEPGRGPFSGHSCATLQMLEPWQLVHYLQKVSFTTPFGDQVSFDEKGDALPIYDVMNWLWLPDGRTKVQNVGEVKRSVFKGEELTIDEDKIFWNFESNKPPRSVCSESCPPGTRMARKKGEPVCCFDCIPCSEGKISNKTDSMECTSCPEDFWSSPQRDHCVPKKTEFLSYHEPLGICLTTTSLLGTFVCTVVLAIFTHHRSTPIVRANNSELSFLLLLSLKLCFLCSLLFIGHPRLWTCQLRHAAFGISFVLSVSCILVKTMVVLAVFKASKPGGGDSLKWFGAMQQRGTVIVLTSIQAVICTAWLVSTSPAPHKNTQYHNDKIVYECVVGSTVGFAVLLGYIGLLAILSFLLAFLARNLPDNFNEAKLITFSMLIFCAVWVAFVPAYVNSPGKYADAVEVFAILASSFGLLVALFGPKCFIILLRPERNTKKAIMGRGT
>LOCXPOlfC24.742.HIT1.OlfC.2R.875.ANF_receptor.exons9.LR537122.1.Sparus_aurata
MGAFHITHFIMCPYLTLFFFSFPTLYTAYSSFPSSCKLWRKFDLNEMHKTGDVVLGGLFEVHYTSVFPAQTFTMEPQQASCKGFDTLGFRQAMSMAFAINEINDKSDLLPNVTLGYSLYDNCGALVVGFSGALSLASGREEQFLLQQDCLGSPPVLGIVGDSFSTSSIAISSVLGLYKMPIVSYFSTCSCLSDRKRFPSFFRTIPSDAFQVRAMIQILKHFGWTWVGLLVSDDDYGFHVAQSFISNLADSGEGCLAYLEVLPRDSEPVKLRRIVEMMKKSTARVVMVFAHEGHSINLMEEVVRQNVTGQQWIASEAWTAATLLQTPRFMPYLSGTLSIAVRRGEIPGFREFLLQIRPDQNQSGSYGNSMVRYFWEYMFQCKFDRSSRVEAGGVLCTGQEDIESVDSDFLDVSNLRPEYNIYKAVYALAHALDDILQCKPGRGHFNGHSCSTVQTLEPWQLVNYLQQVNFTTPFGDEVSFNENGDALPIYDVMNWLWLPEGRTKVQNVGEVKRSVFKGEELTIDEDKIFWNFDSNKPPRSVCSESCPPGTRIARKKGEPVCCFDCIPCSEGKISNKTDSMECTSCPEDFWSGPQRDQCIFKETEFLSYHEPLGICLTTTSLFGTCVCAVVLGIFTYHFHTPIVRANNSELSFLLLVSLKLCFLCSLLFIGRPRLWTCQLRHAAFGISFVLCVSCILVKTMVVLAVFKASKPGGGDSLKWFGAMQQRGTVMVLTSIQAAICTAWLVSASPAPHKNTQYHNEKIVYECVVGSTVGFAVLLGYIGLLAILSFLLAFLARNLPDNFNEAKLITFSMLIFCAVWVAFVPAYVNSPGKYADAVEVFAILASSFGLLVALFGPKCFIILFRPEMNTKKAIMGR
>LOCXPOlfC25.749.HIT1.OlfC.2R.877.ANF_receptor.exons9.LR537122.1.Sparus_aurata
MGAFHITHFIMCPYLTLFFFSFPTLYIAYSSFPLSCKLWRKFDLNEMHKTGDVVLGGLFEVHYTSVFPAQTFTMEPQQASCKGFDTLGFRQAMSMAFAINEINNKSDLLPDVTLGYSLYDNCGAIVVGFSGALSLASGREEQFLLQQDCLGSPPVLGIVGDSFSTSSIAISSVLGLYKMPIVSYFSTCSCLSDRKRFPSFFRTIPSDAFQVRAMIEILKHFGWTWIGLLVSDDDYGFYVAQSFISDLADSGEGCLAYLEVLPRDNEPVKLRRIVEIMKKSTAHVVMVFAHEAHSLNLMEEVVRQNVTGQQWLASDSWTPATLLQTPRFMPYLSGTLSIAIRRGEIPGFREFLLQIRPDQNQSGSYGNSMVRHFWEYMFQCKFNLSSRVEAGGVLCTGQEDIESVDSEFLDVSNLRPEYNIYKAVYALAHALDDILQCKPGRGHFNGHSCSTVQTLEPWQLVNYLQQVNFTTPFGDEVSFSENGDVLPICDIVNWLWLPDGRTKVQNVGEVKRSDHKGEELTIDEDKIFWNIKLNKPPRSVCSDSCPPGTRMARKKGEPVCCFDCIPCSDGKISNKIDSMECTSCPEDFWSSPQRDHCVPKKTEFLSYHEPLGICLTAASLLGTFFCVITLGIFTYHRQTPIVRANNSELSFLLLVSLKLCFLCSLLFIGRPRLWTCQLRHAALGISFVLSVSCILVKTMVVLAVFKASKPGGEASLKWFGTMQQRGTVIVLTSIQAAICTAWLVSSSPAPHKNTQYHNDKIVYECVVGSTVGFAVLLGYIGLLATLSFLLAFLARNLPDNFNEAKLITFSMLIFCAVWVAFVPAYVNSPGKFADAVEVFAILASSFGLLLALFGPKCYIILLRPERNTKKAIMSRGT
>LOCXPOlfC26.767.HIT1.OlfC.2R.860.ANF_receptor.exons9.LR537122.1.Sparus_aurata
FLFFSISSFCSASSTFALSCQLWRKFYHIEMHKPGDVVLGGLFEVHYSSVFPEWTFTSQPQQPSCKGFDTLGFRHAMTMAFTIDEINKNSNLLPNVTLGYSLYDNCGALVVGFSGGLSLASGREEQFMLQQNCIGSPPVLGIVGDSPSTFSIATSNVLGLYKMPIVSYFSTCSCLSDRQRFPSFFRTIPSDAFQVSAMIQILKHFGWTWVGLLVSDDDYGLHVARSFQSDLVQSGEGCLAYLKVLPWDSDPNELRRIVQLIKTSTAHVIMVFAHEFHMIHLMEEVVRQNVTGRQWIASEAWTSATVLQTARLMPYLSGTLGIAIRRGEIPGLGDFLLQMRPGQNDNANNMVRRFWEYTFQCRFAPLPAGWVEAGGALCTGEEDIQSVDSEFLDLSNLRPEYNIYKAVYTLAYALSDMLQCQPGRGPFSGHSCATLQTLEPWQIVHYLQNVNFTTPFGDQVSFDENGDALPIYDIVNWLWLPDGRTKVQNVGEVKRSDRKGEELTIDEDKIFWNIKLSKPPRSVCSESCPPGTRMARKKGEPVCCFDCIPCSEGKISNKTDSMECISCPEDFWSSPQRDHCVPKKTEFLSYHEPLGICLTAASLLGTFFCVITLGIFTYHRQTPMVRANNSELSFLLLVSLKLCFLCSLLFIGRPRLWTCQLRHAAFGISFVLSVSCILVKTMVVLAVFKASKPGGGASLKWFGAMQQRGTVMVLTSIQAAICTAWLVSASPTPHKNTQYHNDKIVYECVVGSTVGFAVLLGYIGLLATLSFLLAFLARNLPDNFNEAKLITFSMLIFCAVWVAFVPAYVNSPGKYADAVEVFAILASSFGLLLALFGPKCYIILLRPERNTKKAIMGRGT
>LOCXPOlfC27.776.HIT1.OlfC.2R.884.ANF_receptor.exons9.LR537122.1.Sparus_aurata
MGAFLDVYLFYVYLILIVFSSFLFMSEPSPLFSSCKVRKKFYLNGMHKPGDVILGGLFEVHYTSVFPELTFTSEPNQLSCQGFDPPGFRHAMTMAFAIDEINKNSDLLPNVTLGYSLYDNCATLIIGFSAALSLASGQEEQFVLQENCLGTPPVLGIVGDSFSTFSIATSDVIGLFKLPMVSYFATCSCLSDRQRFPSFFRTIPSDAFQVRAMIQILKRFGWTWAGLLVSNDDYGLHVARSFQSDLAQSGGGCLAYSEILPWGDNPAELTRIVEVMRKSTARVVIVFAHQIHMIQLMEEVLRQNVTGLQWMASEAWTAAAVLQTPRLMPYLGGTLGIAIRRGEIPGLRDFLLGIRPDLHDSNNNGNNMMRQFWENTFQCRFAPPPAGWVEAGAALCTGDEALENMETEFLDVSNLRPEYNIYKAVYALAYALDDMLQCEPGRGPFSRNSCAVLQGLEPWQLMHYLEKVNFTTTFGDQVSFDENGDALPIYDIMNWLWLPDGRTKVQNVGEVKRSAFKGEELTIDEDKIFWNYDSKQVISPPRSICSESCPPGTRTARKRGQPVCCFDCIPCSEGKISNETDSMECTSCPKDFWSSPQRDHCVPKKIEFLSYHEPLGICLTVASLLGTFICAIVLGIFTYHRSTPMVRANNSELSFLLLVSLKLCFLCSLLFIGRPRLWTCQLRHAAFGISFVLCVSCILVKTVVVVAVFKASKPGGGSSLKWFGAMQQRGTVFALTSIQVAICTGWLVSSSPAPHKNTQYHNDKIVYECVAGSTIGFAVLLGYIGLLAILSFLFAFLARNLPDNFNEARLITFSMLIFCAVWVAFVPAYVNSPGKYADAVEVFAILASSFGLLVALFGPKCFIILLRPERNTKKAIMGRGTSTS
>LOCXPOlfC28.780.HIT1.OlfC.2R.830.ANF_receptor.exons8.LR537122.1.Sparus_aurata
ASSVKCKLQGTTRLPAFSMDGDYVIGGVFSIHYYMLTVKHNYTTMPEPPRCTGSMDSRELRFSRAMVFAIEEINNSTELLPGITLGYEIHDSCASVPVAVQVASQFSNGLDPVFYTGDNCSQAGMVMAMVGESGSTPSISMSRILGSFNIAQVSHFATCACLSDKQQYPNFFRTIPSDQFQADALAKLVKHLGWTWIGAVRSDSDYGNNGMASFLQAAQKEGICVEYSESFYRTHPRSRIQRVAEVIRRSTAVVVVAFVASGDMRILLQELSHKPPPPRQWIGSESWVTDPDMLRFNFCAGAIGFGIEQSVIPGLREFLLDLSPTEVAASPLLTEFWEDAFKCRLGESAAIDERVCDGSEDIQMLQRPYTDTSQLRVTNMAYKAVYAIAHAIHNEVCQDINSSDQCDKFTRIQSKQVLTQLKKVNFTQNGYDVSFDANGDPVARYELVNWQKSESGRIEMVTVGHYDASLPEGQEFRINRNLTWVDSSTQVPVSVCSDSCPPGTRKVLQKGKPICCYDCIPCPEGKISNNTDSPDCFPCPKEFWPNEERDTCLPKPVEFLSFDEVLGIILAAFSVGGACLAIITAAVFFYHRTSPIVRANNSELSFLLLFSLTLCFLCSLTFIGTPSDWSCMLRHTAFGITFVLCISCVLGKTIVVLMAFRATLPGSNVMKWFGPPQQRMTVVSFTFIQVLICAIWLGLSPPFPMKNLTIYKERIILECALGSAIGFWVVLGYIGLLAVFCFVLAVLARKLPDHFNEAKLITFSMLVFCAVWITFIPAYVSSPGKFTVAVEIFAILASSFGLILCIFAPKCYIILFKPEKNTKKHLMNKN
>LOCXPOlfC29.787.HIT1.OlfC.2R.871.ANF_receptor.exons8.LR537122.1.Sparus_aurata
MEISALLIGLILSLSLCQLNSALKLSAGLTEEKTGAGVRREALSVKCKLQGTTRLPVFSMDGDYVIGGVFSIHHYKQTVMYNYTTMPESQKCTGSIDSRELRFAHAMVFTIDEINNSTELLPGIKLGYEIHDSCNSVPVTMHVTFKLSNSQDPVFYTGDNCSQSGMVIATVGETASTLSISMSRVIGPFNIPQVSHFSTCACLSDKQQFPSFFRTIPSDQFQADALAKLVKHFGWTWIGAVRSDSDYGNNGMASFLDAAQKEGICVEYSESLHRDHPHSRIQRVADVIRRSTAVVIVAFTATSELRMLLEELALKPSPPRQWIGSEAWLTYQDLLKFSFCAGAIGFGIQKSVIPGLREFLLDLSPTKVAASPFLTEFWEDAFNCRLGKSAAIDDRVCDGTEDITTLQDPYTDTSQLRITNMVYKAVYAIAHAIHNTVCQDTNSKIQCDKLTRIESKQVLTQLKKVNFTQNGYDVSFDANGDPVARYELVNWQKIDSGSIEMVTVGHYDSSLPEGQEFRINKNLTWVDGSTKVPVSVCSESCPPGTRKMLQKGKPICCYDCIPCPEGEISNATDSPDCFPCSKEFWPNAERDTCLPKPVEFLSFDEVLGIVLAAFSVVGACLAIITAAVFFRHRTSPIVRANNSELSFLLLFSLTLCFLCSLTFIGAPSDWSCRLRHTAFGITFVLCISCVLGKTIVVLMAFRATLPGSNVMKWFGPLQQRVTVLSFTFIQVLICGIWLGLSPPFPMKNVTTFKERIILECALGSAIGFWAVLGYIGLLAVFCLVLAVLARKLPGNFNEAKLITFSMLIFCAVWITFFPAYVSSPGKFTVAVEIFAILASSFGLILCIFAPKFYIILFKPEKNTKKHLMTKN
>LOCXPOlfC30.790.HIT1.OlfC.2R.871.ANF_receptor.exons8.LR537122.1.Sparus_aurata
MEIFSLFTGLFLSLSLCELNSALKQSPWLTEERCCAGASSEASSVLCKLQGTTRPPVFSMDGDYVIGGVFAIHHYTHTPVHNYTTMPEPLKCTGSMDSRELRFSRAMVFAIEEINNSTELLPGIKLGYQIHDSCTTVPVAMHVTFQLSNGLDPVFYTGDNCSQSGMVMAIVGESESTPSISMSRIIGPFNIPQVSYFATCACLSDKQQYPSFFRTIPSDQFQTDALAKLIKHFGWTWIGAVRSDSDYGNNGMASFLQAAQKEGICVEYSESLHRTHPRSRIQRVADIIRRSTAVVIVAFTASAELTLLLGELSLKPSPPRQWIGSESWVTNRDMLKFNFCAGAIGFGIQKSVIPGLREYLLDLSPTKLSSSPVLTEFWEDAFNCRLGKNAAKDKTVCDGTEDIKTLQSPYTDTSQLRATNMVYKAVYAIAHAIHNAVCKDSTAQCDKFTRMESNQVLSQLKKVNFSRNGYDVSFDVNGDPVARYELVNWQQSESGSIEMVTVGLYDTSLPEGQEFHISRNLTWMDGGKQVPVSVCSDSCRPGTRKVLQKGKPICCYDCILCAEGEISNTTDSLNCFPCPKEFWPNAERDTCFPKPVEFLSFDEVLGIILAAFSVGGACLAIITAAVFFRHRSSPIVRANNSELSFLLLFSLTLCFLCSLTFIGAPSDWSCRLRHTAFGITFVLCISCILGKTIVVLVAFKATLPDCKVMKWFGPLQQRITVVSFTFVQVLICTIWLCVSPPFQMENLTAYKERIILECALGSAIGFWVVLGYIGLLAVFCLVLAVLARKLPDNFNEAKLITFSMLIFCAVWITFIPAYVSSPGKFTVAVEIFAILASSFGLILCIFAPKCYIILFKPEKNTKKHLMNKNES
>LOCXPOlfC31.794.HIT1.OlfC.2R.871.ANF_receptor.exons8.LR537122.1.Sparus_aurata
MEISSLFIGLILSLSLCELNSGLKQSTWLTEERSGAGVSSETSSVKCKLQGTIRLPVFSMDGDYVIGGVFAIHHYKHTPVHNYTVIPEPLKCTGSIDSRELRFSRAMVFAIEEINNSTELLPGIKLGYQIHDSCTTVPVAMHVTFQLSNGLDPVFNTGDNCSQAGMVMAIVGESESTLSISMSRVIGPFNIPQVSYFATCACLSDKQQYPSFFRTIPSDQFQTEALAKLIKHFGWTWIGAVRSDSDYGNNGMASFLDAARKEGICVEYSESLHRTHPRSRIQRVADVIRRSTAVVIVAFTASAELTLLLGELSLKPSPPRQWIGSESWVTNRDMLKFNFCAGAIGFGIQKSVIPGLREYLLDLSPTKVAASPVLTEFWEDAFNCRLGKNVAKDETVCDGTEDMQTLQSPYTDTSQLRATNMVYKAVYAIAHAIHNGVCEDTNSTAHCDKFTRMESKQVLTQLKKVNFSKNGYDMSFDVNGDPVAIYELVNWQQREHGSIEMVTVGLYDASLPEGQEFRISRNLTWMDGGTHVPVSVCSESCPPGTRKVLQKGKPICCYDCIPCPEGEISNSTDSPDCFPCPKKFWPNTERDTCFPKPVEFLSFDEVLGIILAAFSVAGACLAISTAAIFFCHRTSPIVRANNSELSFLLLFSLTLCFLCSLTFIGAPSDWSCKLRHTAFGITFVLCISCVLGKTIVVLMAFKATLPGSNVMKWFGPLQQRMTVVSFTFIQVLICTIWLCLSPPFRLENLTIYKERIILECALGSAIGFWAVLGYIGLLALFCLVLAVLARKLPDNFNEAKLITFSMLIFCAVWITFIPAYVSSPGKFTVAVEIFAILASSFGLILCIFAPKCYIILFKPEKNTKKHLMNKN
>LOCXPOlfC32.817.HIT1.OlfC.2R.838.ANF_receptor.exons8.LR537122.1.Sparus_aurata
TAEKTGAKASSVKCKLQGTTRLPVFSLDGDFIIGGVFSIHHYKQTMMHNYTTMPESQKCTGSIDSRELRFARAMVFTIEEINNSTELLPGIKLGYQIHDSCTSVPVMMHVTFQLTNSLDPVFYTGANCSQSGMVKAIVGESGSTPSISMSRIIGSFNIPQVSHFATCACLSDKQQFPSFFRTIPSDQFQADALAKLVKHFGWTWIGAVRSDTDYGNNGMASFLDAAQKEGICVEYSESFHRAHPHSRIQRVADVIRRSTAVVIVAFTASAELKLLLEELSLKPSPPRQWIGSEAWVTNQDMLKFSFCAGAIGFGIQKSVIPGLREFLLDLSATKVASSPLLTEFWEDAFNCRMGKSAARDDSVCDGTEDIKTLQDPYTDTSQLRVTNTVYKAVYAIAHAIHNTVCQDTQYKTQCDKLTRIESKQVFTQLKKVNFSKNGYNVSFDANGDPVARYELVNWQKRDSGGIEMVTVGYYDSSLPEGQEFRINKNLTWVEGSTQVPLSVCSDSCPPGTRKMLQKGKPICCYDCIPCPEGEISNAIDSLDCFPCPKEFWPNADGDTCLPKPVEFLSFDEVLGIILAAFSGAGACLAIVTAAVFFHHRTSPIVRANNSELSFLLLFSLTLCFLCSLTFIGAPSDWSCRLRHTAFGITFVLCISCVLGKTIVVLMAFKATLPGSNVMKWFGPPQQRMTVVSFTFIQVLICTIWLGLSPPFPMKNLRIYKKRIILECALGSAIGFWAVLGYIGLLAVFCLVLALLARKLPDNFNEAKLITFSMLIFCAVWITFIPAYVSSPGKFTVAVEIFAILASSFGLILCIFAPKCYIILFKPDKNTKKHLMNKN
>LOCXPOlfC33.819.HIT1.OlfC.2R.846.ANF_receptor.exons8.LR537122.1.Sparus_aurata
SLCELNTELTGRSEISSVKCKLQGSTRLPVFSMDGDYVIGGVFSIRYYEQTEMHNYTTMPESQKCTGRIDSCELRFSRAMVFAIEEINNSTELLPGIRLGYQIYDSCSSVPLTIQVAVQLLNGLDQVFYTRDNCSQSGMVTAVVGESGSTPSISMSRIVGSFNIPQVSHLATCACLSDKQQYPNFFRTIPSDQFQADALAKLLKNFGWTWIGAVRSDSVYGNNGMASFLLAAQKEGICVEYSESLHRTHPRSRIQRVAEVIRRSTAVVIVAFAAASEMRLLLQELSLQPSPPRQWIGSESWITNPKLLKFSFCAGAIGFGIEQAVIPGLKEFLLDLSPSKVAASPVLTEFWEKAFNCRLGKSAAIYERVCDGTENIQTLNSPYADTSQLRITNMVYKAVYAIAHAIHNAVCQDTNSTTQCDKFTRIESKQVFTQLKKVNFSKNGYNVSFDANGDPVARYELVNWQKSESGSTEMVAVGHYDASLPVGQEFIINRNLTFLGGDKQVPVSVCSGSCPPGTRKVLQKGKPICCYDCIPCPEGEISNTTDSLDCFPCPKEFWPNAERDTCFPKPVEFLSFDEVLGIILAAFSVAGACFAIITAAIFYHHRTSPIVRANNSELSFLLLFSLTLCFLCPLTFIGAPSDWSCRLRHTAFGITFVLCISCVLGKTIVVLMAFRATLPGSNVMKWFGPTQQRMTVVFFTFIQVLICAIWLCLRPPFPMKNLTTFKERIILECALGSAIGFWVVLGYIGLLAVLCFVLAVLARKLPDSFNEAKMITFSMLIFCAVWITFIPAYVSSPGKFTVAVEIFAILASSFGLILCIFAPKCYIILFKPEKNTKKHLMNKNES
>LOCXPOlfC34.828.HIT1.OlfC.2R.882.ANF_receptor.exons8.LR537122.1.Sparus_aurata
MKISALLISLISSLSLCEVNSAFALKGSWDGLKQRAWLTEDKIGAGVSTEVSSVRCKLQSSTRLPAFSLDGDYVIGGVLSIHSFMQTVKHNYTSMPEPQKCTGSIDPRELRFSRSMVFAIEEINNSTELLPGVKLGYQIHDSCASAPLAMHVTFQLSNGLDPVFYANNNCSQSGMVMAIVGESGSTQSISMSRIIGAFNIPQVSHFSTCACLSDKQQYPSFFRTIPSDQFQSDALAKLVKHFGWTWIGAVRSDSDYGNNGMASFLDAAQKEGICVEYSESFYRTHPRSRIQRVADVIRRSTAMVVLAFLASTEMKLLLDELLLEPSPPRQWISSESWITNPDLLKFSICAGAIGYGIQKSVIPGLREFLLDLSPSNVAASPVLTEFWEGAFNCRLGKSAAIDERVCDGTEDIQTLTSQYTDTSQLRITNMVYKAVYAIAHAIHNEVCQDTNSTAQCDKFTRIESKQVLTQLKKVNFSQNGFDVSFDANGDSVARYELLNWQQRESGSIEIVTVGHYDASLPEGQKFRINRNLTWVDGNKHVPVSVCSDSCPPGTRKMLQKGKPICCYDCIPCPEGEISNATDSTDCFPCPKEFWPNAERDTCFPKPVEFLSFDEVLGIILAAFSVGGACLAIITAAVFFHHRTSPIVRANNSELSFLLLFSLTLCFLCSLTFIGAPSDWSCMLRHTAFGITFVLCISCVLGKTIVVLMAFKATLPGSNVMKWFGPTQQRMTVVTFTFIQVFICTIWLLLHPPFPMENLTTFKERIILECALGSAIGFWVVLGYIGLLALFCLLLAVLARKLPDNFNEAKLITFSMLIFCAVWITFIPAYVSSPGKFTVAVEIFAILASSFGLILCIFAPKCYIILFKPEKNTKKHLMNKYQS
>LOCXPOlfC35.835.HIT1.OlfC.2R.832.ANF_receptor.exons8.LR537122.1.Sparus_aurata
VSSVKCKLKGSTRLPAFSLDGDYVIGGVFSIHSFMQTVKHNYTSMPEPQKCTGSIDSRELRFSHAMVFAIEEINNSTELLPGITLGYDIQDSCTSVPLAMQVTFQLSNGIDPMFYSGGNCSQSGMVMAIVGESSSTRSISMSRVIGSFDIPQVSYFATCACLSDKQQYPSFFRTIPSDQFQSDALAKLVKHFGWTWIGAVRSDSDYGNNGMASFLDAAQKEGICVEYSESFYRTHPRSRIQRVADVIRRSTAMVVLAFLASTEMRLLLDELSREPSPPRQWIGSESWVTNPDLLKFSFCAGAIGFGIQQSVIPGLREFLLDLSPSKVAASPVLTEFWEDAFNCRLGKSAAIDERVCDGTEDIQTLTSQYTDTSQLRITNMVYKAVYAIAHAIHNEVCQDTNSKTQCDKFTRIESKQVLTQLKKVNFSQNGYDVSFDANGEPVARYELVNWQKSESGSIEMVTVGLYDASLPEGQKFRINRNLTWADGNKHVPVSVCSDSCPPGTRKVLQKGKPICCYDCIPCPEGEISNATDSLNCFPCPKEFWPNTERDTCLPKPVEFISFDEVLGIILAAFSVGGACLAIITAAVFFHHRTSPIVRANNSELSFLLLFSLTLCFLCSLTFIGAPSDWSCMLRHTAFGITFVLCISCVLGKTIVVLMAFKATLPGSNVMKWFGPTQQRMTVVTFTFIQVLICTIWLLSRPPFPMENLTTFKERIILECALGSAIGFWIVLGYIGLLALFCFVLAVLARKLPNNFNEAKLITFSMLIFCAVWITFIPAYVSSPGKFTVAVEIFAILASSFGLILCIFAPKCYIILFKPEKNTKKYLMNKNQS
>LOCXPOlfC36.839.HIT1.OlfC.2R.840.ANF_receptor.exons8.LR537122.1.Sparus_aurata
LMLGSALRPHLLNVSSRVPLALPAFSMDGDYVIGGVFSIHHYLHTVMHNYTIMPESPRCTGSIDSRELRLSHTMVFAIEEINNSTELLPGIKLGYQIHDSCASVPLAMHVTFQLSNGLDPVFNTREECSQSGTVMAIIGESGSTPSISMSRIIGSFDIPQVSHFATCACLSDKQQYPSFFRTIPSDQFQADALAKLIKHFGWTWIGAVRSDSDYGNNGMASFLDAAQKEGICVEYSESFYRTHPRSRIQRVADVIRRSTSMIIVAFAASGDLRILLQELSLEPSPPRQWIGSEAWVTDPDMLRFSFCAGAVGFGIEQSVIPGLREFLLNLSPPKVAASPILTEFWEDAFSCRLGKSSAIDENVCDGTENIKTLQDPYTDTSQLRISNMVYKAVYAIAHAIHNAVCQDTNSTAQCDKFTRIESKQVLTQLKKVTFSQNGYDVSFDANGDPVARYELVNWQKSDSGNIEMVTVGHYDASLPTGQEFRIIRNLTWVEGLTQVPVSVCSDSCPPGTRKVLQKGKPMCCYDCIPCPEGKFSNATDSPECFPCPKEFWPNAERDTCFPKPVEFLSFDEVLGIILAAFSVGGACLAVITAAVFFRHRTSPIVRANNSELSFLLLFSLTLCFLCSLTFIGAPSDWSCMLRHTAFGITFVLCISCVLGKTIVVLMAFKANLPGSNVMKWFGPTQQRMTVVSFTFIQVLICTIWLVLHPPFPMKNLTTFKERIILECALGSAIGFWVVLGYIGLLALFCFVLAVLARKLPDNFNEAKLITFSMLIFCAVWITFIPAYVSSPGKFTVAVEIFAILASSFGLILCIFAPKCYIILFKPEKNTKKHVMNKNQS
>LOCXPOlfC37.843.HIT1.OlfC.2R.840.ANF_receptor.exons8.LR537122.1.Sparus_aurata
TSAGVNTEAPSVKCKLQGTTRLPAFSMDGDYAIGGVFSIHRYMHAVMHNYTMMPEPLRCTGRIDSRELRLSHTMVFAIEEINNSTELLPGIKLGYEIHDSCASVPLAMHVTFQLSNGLDPVFYTREECSQSGMVMAIVGESGSTQSISMSRIIGAFNIPQVSHFATCACLSDKQQYPSFFRTIPSDQFQADALAKLIKHFGWTWIGAVRSDSDYGNNGMASFLDTAQREGICVEYSESFYRTHPHSRIQRIAEVIRRSTSLVIVAFAASGDLKILLEELSRWPSPSRQWIGSESWVTNPDMLRFSACAGAIGFGIQKSVIPGLTEFLLDLSPTKVTASPVLTEFWEDAFNCRLAKSAAIDESVCDGTEDIKTLQDPYTDTSQLRITNMVYKAVYAIAHAIHNEVCQDTNSTAQCDKFTRIESKQVVSQLKKVNFSQNGYDVSFDANGDPVARYELVNWQKSESGSIEMVTVGRYDASLTDGQEFHINRKLTWVEGRTEVPVSVCSNSCSPGTRKVLQKGKPICCYDCIPCPEGEISNATDSPDCSPCPKEFWPNAERDTCLPKPVEFLSFDEVLGIILAAFSVAGAGFAIITAAVFFHHRTSPIVRANNSELSFLLLFSLTLCFLCSLTFIGAPSDWSCMLRHTAFGITFVLCISCVLGKTIVVLMAFKATLPGSNVMKWFGPPQQRMTVVFFTFIQVLICTIWLLLRPPFPMKNLTIFKERIILECALGSAIGFWAVLGYIGLLALFCFVLAVLARKLPDNFNEAKLITFSMLIFCAVWITFIPAYVSSPGKFTVAVEIFAILASSFGLILCIFAPKCFIILFKPEKNTKKHLMNKYQS
>LOCXPOlfC38.848.HIT1.OlfC.2R.882.ANF_receptor.exons8.LR537122.1.Sparus_aurata
MDVSILFTGLILYLSVCELNSVIAFTRSGDDLKQEAWLTEERSDAGVSTEASSVKCKLQGTARLPVFSMDGDYVIGGVFSIHHYTHTVKHNYTTMPEPQRCKRSIDSRELRLSHTMVFAIEEINNSTELLPGINLGYQIHDSCASVALAMHVTFQLSNGLDPVFYTSENCSQSGMVMAIVGETGSTPSISMSRIVGSFDIPQVSHFATCACLSDKQQYPSFFRTIPSDQFQADALAKLVKHFGWTWIGAVHSDSDYGNNGMASFLDAAQKEGICVEYSESFHRAHPRSRIQRVADVIRSSTAMVIVAFVAPGDLRILLEELSLEPSPPRQWIGAEAWVTDPEMLRFSFCAGAFGFGIEQSVIPRLREFLLDLPPAKVTASPVFTEFWEDAFNCRLGKSAAIHERVCDGTEDIQMLQSPYTDTSQLRFSNMVYKAVYAIAHAIHNEVCQDTHSKTQCDKFTRIDSKQVLSQLKKVNFSQNGYDVSFDANGDPVARYELVNWQKSESGSIEMVTVGRYDASLPAGQEFHINGNLTFVRGVTQVPLSVCSDSCPPGTRKVLQKGKPICCYDCIPCPEGEISNATDSTDCFPCPKEFWPNEERDTCFPKPVEFLSFDEVLGIILAAFSVGGACLAIVIAAVFFCHRTSPIVRANNSELSFLLLFSLTLCFLCSLTFIGAPSDWSCMLRHTAFGITFVLCISCILGKTIVVLMAFKATLPGSNVMKWFGPTQQRMTVVAFTFIQVLICAIWLGLSPPFPMKNIAIYKKRIILECALGSAIGFWAVLGYIGLLAVFCLVLAVLARKLPDNFNEAKLITFSMLIFCAVWITFIPAYVSSPGKFTVAVEIFAILASSFGLILCIFAPKCFIILFKPEKNTKKHLMSKHQS
>LOCXPOlfC39.286.HIT1.OlfC.2R.844.ANF_receptor.exons8.LR537122.1.Sparus_aurata
GLTEENTSGRISSEASSVNCMLQATTRRPAFSMHGDYVIGGVFSIHHYKQTAMYNYTTMPEPQKCTGSIDSRQLRFSRAMVFTIEEINNSTELLPGIKLGYQIHDSCSTVPLAMHVTFQLTNGLDPVFYTGDNCSQSGMVMAIVGESASTPSISMSRIIGSFNIPQVSYFATCACLSDKQQYPSFFRTIPSDQFQADALAKLVKHFGWTWIGAVRSDTDYGNNGMASFLDAAQKEGICVEYSESFYRTHPRSRIQRVAEVIRRSTAVVIVAFTTSAELRLLLEELSREPSPPRQWIGSEAWVTNQDMLKFSFCAGAIGFGIQKSVIPGLREFLLDLPPSKVAASPVLTEFWEDAFNCRLGKSAAVYESVCDGSEDIQTLQDPYTDTSQLRITNMVYKAVYAIAHAIHNAVCQDKNFTAQCNKFTRIESKQVLTLLKEVNFSQNGYDVSFDANGDPVATYELVNWQKSESGSIEMVTVGLYESSLPDGQEFLINKNLTWMDGGTHVPVSVCSDSCPPGTRKVLQKGKPMCCYDCIPCPEGEISNATDSPDCFPCPKKFWPNKDRDTCFPKPVEFLSFDEVLGIILTAFSVAGACLAIVTAAVLFRHRTSPIVRANNSELSFLLLFSLTLCFLCSLTFIGVPSDWSCRLRHTAFGITFVLCISCVLGKTIVVLMAFRATLPGSNVMKWFGPPQQRMTVVSFTFIQVLICTIWLGLSPPFPMENLTIYKERIILECALGSAIGFWAVLGYIGLLAVFCLVLAVLARKLPDNFNEAKLITFSMLIFCAVWITFIPAYVSSPGKFTVAVEIFAILASSFGLILCIFAPKCYIILLKPEKNTKKHVMSKN
>LOCXPOlfC40.294.HIT1.OlfC.2R.882.ANF_receptor.exons9.LR537122.1.Sparus_aurata
MKISSVIVCLILSLSLWVVNSALAQNSSGDGLKQSTDLTKERTGAEVSTEASSVKCKLQATNRQPAFSMDGDYVIGGVFSIHTYMHTVNHNYTTKPEPQRCKGSIDYSELRYSCTMVFAIEEINNSTKLLPGITLGYQIHDSCASVPIAVDAAFQLSNSLDPVFYTGHKCSQVGKVMAIIGESWSTPSISMSRIFGSFDIPQVSHFATCACLSNKQQYPSFFRTIPSDQFQADALAKLVKHFGWTWIGAVRSYSDYGNNGMASFLNAAQKEGICVEYSESFYRTHPRSKIQRVAGVIRRSTAMVVVAFVAVTELTILLEELSLEPSPPRQWIGRESWITNHDMLRFSFCAGAIGFGIQKSVIPGLREFLLDLPPTKVAASPLLTDFWEDAFNCRLEKRKSTMDESVCDGTEDIQTVQNPYTDTSQLRITNMVYKAVYAIAHAIHNAVCQDTNATAQCDKFTRIESKKVLTQLKRVYFSQNGYDVSFDANGDPVARYELVNWQKSESGSIEMVTVGLYDASLPAGQEFQIIRNLTWVDGGTQVPVSMCSESCPPGTRKVLQKGKPICCYDCLSCPEGEISNATDSPDCFPCPKEFWPNAERDTCFPKPVEFLSFDEVLGITLAAFSVGGACLAMITAAVFFRHRTSPIVRANNSELSFLLLFSLTLCFLCSLTFIGAPSDWSCLLRHTAFGITFVLCISCVLGKTIVVLMAFKATLPGSNVMKWFGPAQQRMTVVSFTFIQVLICTIWLGLSPPFPMKNLTMYKERIILECALGSAFGFWVVLGYIGLLAVFCFVLAVLARKLPDNFNEAKLITFSMLIFCAVWITFIPAYVSSPGKITVAVEIFAILASSFGLILCIFAPKCLIILLKPEKNTKKHLMNKNQ
>LOCXPOlfC41.297.HIT1.OlfC.2R.830.ANF_receptor.exons8.LR537122.1.Sparus_aurata
ASPVKCKLQGTACQPVFSMDGDFVIGGVFSIHTYMHTVKHNYTIMPEPLKCTGRIESRELRFSRAMVFAIDEINNSTELLPSIKLGYSIHDSCASVPRTMQVAFQLSNGLDPVFYTGNNCSQSGMVMAIIGESGSTPSISMARIIGSFNIPQVSYFATCACLSDKQQYPSFFRTIPSDQFQADALAKLVKHFGWTWIGAVRSDSDYGNNGMASFLDAAQKEGICVEYSESFHRAHPHSRIQRVADIIRRSTAVVIVAFVASGDMRILLEELSHKPPPPRQWIGSESWVTNKDMLRFSFCTGAVGFGIQKSLIPGLREFLLDLSPSKVAASPLLTEFWEDVFNCRLGKSAVMDESVCDGTEDIQTLNSRYTDTSQLRITNMVYKAVYAIAHAIHNAVCQDTNSTAQCDKFTKIRSKQVLTQLKKVHFSQNGYDVSFDANGDPVAAYELVNWQKSESAGIQMVTVGHYDASQPVGQEFLINRDLTWMLGSTHVPVSVCSDSCPPGTRKVLQKGKPTCCYDCILCPEGEISNDTDSPDCFPCPNEFWPNTERDTCFPKPIEFLSFDEVLGIILAAFSVGGACLAIITAAVFFHHRTSPIVRANNSELSFLLLFSLSLCFLCSLTFIGAPSDWSCMLRHTAFGITFVLCISCVLGKTIVVLMAFKATLPGSNVMKWFGPLQQRMTVVSFTFIQVLICTIWLGLSPPFPMKNLTMYKERIILECALGSAIGFWVVLGYIGLLAFFCFVLAALARKLPDNFNEAKLITFSMLIFCAVWITFIPAYVSSPGKFTVAVEIFAILASSFGLILCIFAPKCFIILFKPEKNTKKRLMNKN
>LOCXPOlfC42.302.HIT1.OlfC.2R.710.ANF_receptor.exons8.LR537122.1.Sparus_aurata
ASPVECKLQGTTRLPAFSVDGDYIVGGVFSIHNYLYTLKHNYTTMPEQQRCTGSIDSRELRFSRAMVFAIEEINQSTELLPGIKLGYQIHDSCASVPLAMHVTFQLSNGLDQVFYANNNCSQSGMVMAIVGESGSTPSISMSRIIGSFNIPQVSHFATCACLSDKQQFPSFFRTIPSDQFQSDALAKLIKHFGWTWIGAVRSDSDYGNNGMASFLDAAQKEGICVEYSESFYRTHPRSRIQRVADVIRRSTAMVVVAFLASGDMRILLKELVREPSPPRQWIGSESWVTDPDLLSFSICAGAIGFGIQQSVIPGLKEFLLDLSLTKVAASPLLTEFWEDVFNCRLEKGTAMDENVCDGTEEIKTIQNPYTDTSQLRITNMVYKAVYAIAHAIHNAVCQDMNASTRCDKYPETKQVLTQLKKVHFSKNGYDVSFDANGDPVARYELVNWQRSKSGSIEMVTVGLYDASLPEGQEFIINRNLTWVDGDTQVPVSVCTNSCPPGTRKVLQKGKPICCYDCIPCPEGEISKVTDSPDCFPCPEELWPNAERYTCFPKPVEFLSFDDVLGIILAAFSVGGACLAIIIAAVFFHHRTSPIVKANNSELSFLLLFSLTLCFLCSLTFIGAPSDWSCMLRHTAFGITFVLCISCVLGKTIVVLMAFKATLPGSNVMKWFGPTQQRMTVVSFTFIQVLICAIWLGLSPPFPMKNLILYK
>LOCXPOlfC42.316.HIT1.OlfC.2R.830.ANF_receptor.exons8.LR537122.1.Sparus_aurata
ASPMKCKLQGTARLPAFSMDGDYIVGGVFSIHNYLYTVEHNFTTMPEPPRCTGSIDSRELRFSRAMVFAIEEINQSTELLPGIKLGYQIHDSCASVPLAMHVTFQLSNGLDPVFYANNNCSQSGMVMAIVGESGSTPSISMSRIIGSFNIPQVSHFSTCACLSDKQQYPSFFRTIPSDQFQSDALAKLIKHFGWTWIGAVRSDSDYGNNGMASFLDAAQKEGICVEYSESFHRTHTRSRIQRVADVIRRSTAVVVLAFVASGDMKILLKELSRKPSPARQWIGSEAWVTNPDMLSFSICAGAIGFGIQQSVIPGLREFLLDLSPPKVAASPLLTEFWEDVFKCRLGKGAAKGESVCNGTENIEMIQDLYTDTSQLRITNMVYKAVYAIAHAIHNVLCQDRNAKTQCDKFTRIESKQVLSQLKKVNFSKNGYDVSFDANGDPVARYELVNWHKSKSGSIQMVPVGHYDGSLPEGQEFLINRNLTWVDGDTQVPVSVCSNSCPPGTRKVLQKGKPICCYDCIPCPEGEISNDTDSPDCFPCPEELWPNAQRDACFPKLIEFLSFDEVLGIILAAFSVGGACLAIITAAIFFRHRASPIVRANNSELSFLLLFSLTLCFLCSLTFIGTPSDWSCMLRHTAFGITFVLCISCVLGKTIVVLLAFKATLPGSNVMKWFGPLQQRMTVVSFTFIQVLICAIWLGLSPPFPMKNLSIYKERIILECALGSAIGFWVVLGYIGLLAVFCFVLAVLARKLPDNFNEAKLITFSMLIFCAVWITFIPAYVSSPEKFTVAVEIFAILASSFGLIVCIFAPKCFIILFKPEKNTKKHLMNKN
>LOCXPOlfC43.319.HIT1.OlfC.2R.843.ANF_receptor.exons8.LR537122.1.Sparus_aurata
LTEERTGAGVSTEASPVKCKLQGTTRLPAFSLDGDYVIGGVFSIHTYMHTVKHNYTTEPEPLKCIGRIESRELRFSRAMVFAIEEINNSTELLPGIKLGYQIHDSCASVPLTMLVAFQLSNGLEPVFYTGNNCSQSGVVMAIVGESGSTPSISMARIIGSFNIPQVSHFATCACLSDKQQYPSFFRTIPSDQFQADALAKLVKHFGWTWIGAVRSDSDYGNNGMASFLQAAQKEGICVEYSESFYRTHPRNRIQRVADIIRRSTAMVVVAFVASGDMRILLKELSHRPSPPRQWIGSEDWVTNPDMLSFRICTGAIGFGIQQSVIPGLREFLLDLSPTKVAASPVLTEFWENAFSCRLGNGATINKSVCNGTEDIKILQDPYTDTSQLRITNMVYKAVYAIAHAIHNAMCKDTNSTAQCDKLTRIKSKQVLTQLKKLNFSKNGDDVSFDANGDPVAKYELVNWKKSESDSIEMVTVGHYDASLPEGQEFSINRNLMWVEGGTQVPVSVCSDSCPPGTRKVLQKGKPICCYDCISCPEGEISNATDSPDCFPCPEELWSNAERDTCLSKPVEFLSFDEILGIILAVFSVAGACLAIFIAAVFFHHRSSPIVRANNSELSFLLLFSLTLCFLCSLTFIGVPSKWSCMLRHTAFGITFVLCISCVLGKTIVVLMAFKATLPGSNVMKWFGPAQQRMTVVSFTFIQVLICTIWLGLSPPFPMKNLILYKERIILECALGSAIGFWVVLGYIGLLALFCFVLAVLARKLPDNFNEAKLITFSMLIFCAVWITFIPAYVSSPGKFTVAVEIFAILASSFGLILCIFAPKCYIILFKPKKNTKKKIMNKN
>LOCXPOlfC44.322.HIT1.OlfC.2R.841.ANF_receptor.exons8.LR537122.1.Sparus_aurata
MTGAGVSTEVLSVNCKLQGTTHLPAFSMDGDYAIGGVFSIHTYMHPVKNNYTTEPEPLKCTGRIESRELRFSRAMVFAIEEINNSTELLPGIKLGYQIHDSCASVPLTMHVAFQLSNGLEPVFYTGNNCSQSGVVMAIVGESGSTPSISMARIIGSFNIPQVSHFATCACLSDKQQYPSFFRTIPSDQFQADALAKLVKHFGWTWIGAVCSDSDYGNNGMASFLDAAQKEGICVEYSESFYRTHPLSRIQRVADIIRRSTAMVVVAFAASGDMRILLKELSRKRSPPRQWIGSEAWVTNPDMLSFRICAGAIGFGIQQSVIPGLREFLLDLSPTKVAASPVLTEFWEDAFNCRLGKGPTMNKSVCDGTEDIQTLQDPYTDISQLRITNMVYKAVYAIAHAIHNAVCQDTNSTTHCDKYAKIESKQVLTQLKKLNFSKNGYDVTFDANGDPVATYELVNWQKSESGSNELVTVGRYDASLLVGQEFLINRNLTLVEGSTQVPVSVCSDSCPPGTRKVLQKGKPICCYDCLTCPEGEISNATDTTDCFPCPKEFWPNAERDTCFPKPVEFLSFDEVLGIILAAFSVGGACLAIITAAVFFHHRTSPIVRANNSELSFLLLFSLTLCFLCSLTFIGAPSDWSCMLRHTAFGITFVLCISCVLGKTIVVLMAFKATLPGSNVMKWFGPLQQKMTVVSFTFIQVLICTIWLGLSPPFPIKNLTLYKERIILECALGSAIGFWVVLGYIGLLAVFCFALAVLARKLPDNFNEAKLITFSMLIFCAVWITFIPAYVSSPGKFTVAVEIFAILASSFGLILCIFAPKCYIILFKPEKNTKKHVMNKNQA
>LOCXPOlfC45.327.HIT1.OlfC.2R.864.ANF_receptor.exons9.LR537122.1.Sparus_aurata
VLVLFSSYVLLPVFSSFSTFCKLQRTFHLNAMRKSGDVVLGGLFEVHYSSIFPELSFTSEPHQPKCQGFDIQGFRHANTMVFAIEEINRNSNLLPNVTLGYTLYDNCGTLGIAFRASLSLVSGQEEQVILDGTCAGSPPVLGIVGDSYSTFTIAVSSVIGLYRLPLVSYFATCPCLSDRQSFPSFFRTIPSDTFQVRAMIQIMKRFGWTWAGLLVSDDDYGLHAARTFQFDLALSGGGCLSYSEVLPWGNDPAELRRIVDLIKISTARVVIVFAHETHMIHLMEEVVRQNVIGLQWMASEAWASVSVLQTPDLMPYLAGTIGIAIRRGEIPGYREFLLRILPEQNYNSSYGNSLLNQFWEYTFQCRFAPPPAGWVEAGGALCTGEEKLEDVETELLDVSNLRPEYNVYKAVYALAYALNDMLQCEPGRGPFSGHSCGNLKELEPWQLVHYLQKVNFTTSFGDQVSFDANGDALPIYDIMSWQWFPDGRTEVQNVGEFKRSASKGEELTIDEDKIFWNFDSKKPPRSVCSESCPPGTRMARKKGEPVCCFDCIPCSEGKISNETDSMECTSCLEDFWSSPQRDHCVPKKTEFLSYYEPLGICLTTTSLLGTCICALVLGIFICYRSTPMVRANNSELSFLLLASLKLCFLCSLLFIGRPRLWTCQLRHAAFGISFVLCVSCILVKTMVVLAVFKASKPGGTASLKWFGAMQQRGTVIVLTSIQAAICTAWIVSASPAPYKNTQYHNDKIVYECVVGSTVGFAVLLGYIGSLAILSFLLAFLARNLPDNFNEAKLITFSMLIFCAVWVAFVPAYVNSPGKYADAVEVFAILASSFGLLLALFGPKCFIILLRPEKNTKKAIMGRST
>LOCXPOlfC71.339.HIT1.OlfC.2R.841.ANF_receptor.exons14.LR537122.1.Sparus_aurata
VSVVGSSLPKCVKLADSVPLALQSGGDVVIGGLFPLHYVAPKPQHSYRSKPQLTPCSGFDHRAFRWMMTMVFAVEEINHNSSLLPGVKLGYQIMDSCDHVHSSLQALFSLVSHSKASTQSENVPSCLADSPVPAVIGLASSSPTRAVAHTLGPFNLPLVSYFATCTCLTDKHMYPSFLRTVPSDLFQVRGLVQMVTFLGWLWVGTLGTTDDYSHYGIQAFSNQFRQQGGCLAFHLTIPKSPRATEIQEMADRLQNSTAKVVVVFATEGQLLDLLLELAQRNVTGIQWVASEAWVTASLLTSPHFHPLLEGTLGFSFPGVRIPGLKEFLLNVRPSPKPGMEFVNMFWEELFGCELEFKGARSKDNETMNTFTRDLRYTDSSYTDVSQVRISYNVYKAVYAIAHALHTLLNCDSAEYNNGMCERHKIFTSRHMVNFTNQFEEKVYFDSNGEPVPLYDIINWQKDSKSEIRFVKVGSYDGSAPLTSKLQMEKSTIVWTKGESQVPVSQCTAPCPPGSRQARRPGEPHCCFDCLPCADGEISNQTGSTECTKCPEYYWSDKDKVKCVAGVEEFLSFYDSMGIILVTLTLLGVILTTIITTVFHHFRSTPIVKANNSEISFLLLLSLKLCFLCSLVFIGQPSVWTCRVRQAAFGISFVLCLSCLLVKTIVVLLAFRANAPGSRALKLFGPSQQRTLILCTTAPQVCLCAGWLLGAPPFPFRNPTYQASTGKIVVECKEPWPPGFYLVLGYIGLLAFFCLLLAFLGRKLPDTFNEAKLITFSMLIFWAVWISFIPAHVSSPGKFTVAVEVFAILASSFGLLLCIFVPKCYIILLRPEQNIKKGMTGK
>LOCXPOlfC46.350.HIT1.OlfC.2R.853.ANF_receptor.exons8.LR537122.1.Sparus_aurata
SVFTITYNPISSFISLPPSAARVCKLQNNYQPGFVAKGDYIIGGVFPIHYNQEMPDLNSTYRPPPVKCNGFDPRAFRWAQTMRLAVEEINHSEELLPNYTLGYKIFDSCAYPLTGQRAALAMLNGLSEDDSPMCSGASPLLAVVGESGSALSIVLSRILQPFRIPLISYFSSCACLSDRRQYPTFFRVIPNDDYQVKAIAQLLVHFNWTWVGLVRGDREYGRFAVEGLLRELQGTNVCVAYQVIIPLLYNRQRMLEIIQVMQSSLAKVVVVFSSEGEMAPFLRDYMMQNITGIQWVASEAWVTASVFTGSEYFPYMGGTIGFGIRKGHISRLSDYLQTVNPQTYPSNLLVKELWEALYGCSPSLSSGSQLPPCSGQESLLEQHSAYMNTSSPRVAYNVYKAVYAIAHSLHNLLLCQPGSGPFQNNSCSSSNNIQPWQLQYYLQEVTFNIAVEEVNFDLKGDSIPYYDIINWQRGTGRNIEFVNVGLFDGTKPAGEELVIQEDRIIWAGHQSEASCSHLSVCSTSCHPGSRRAVRHREPVCCFDCVPCESGKFSNQTNSIECTFCPEDFWSNKGRTACIPKKVEFLAYDSLGIALTVTSVVGACLTIAVFAIFVYHRNTAIVRVNNSELSFFILFALTLCFLCSLVFIGEPTSWSCMLRHTAFSITFSLCFSCILGKTLVVLAAFTATRPGDNIMKWLGPKQQRVIIFGCTVVQVVICAAWLIDSPPFPSQNAQYERSKIILECNVGSSLAFWCVLGYIGLQACLCFGLAFLARKLPGNFNEAKFITFSMLIFCAVWLAFIPAYISSPGNYADAVESFAILASSFGLLFCMFAPKCYIILLKPEKNTKQHLMGK
>LOCXPOlfC47.354.HIT1.OlfC.2R.877.ANF_receptor.exons8.LR537122.1.Sparus_aurata
FLMFLFLIWGKPGLTAALDNCVFLGEEEENSLYEDGDVVIGGLFPLHYSPVSSLPTYKTKPTPNTYKYFNSRALRWMQTMTFAIKEINQRSDLLPQLKLGFHILDSSDDIPVSLRASLLLVNGQPERGYRAEIMNRDKGQQRNTGSDLGCAAIQRTVSSVIIGGAASGVSMALLRSLGSFHIPLVSYFASCSCLSSQKDFPTFMRTMPSDTFQVRALARLVSYFGWTWVGVIGLESDYARFAIQLFLQESEQYGVCAAYTHFYPVVLTQQALDELLDVIQMASSKVIINFCSDSEMKGILREIRRRNITGLQWIASEAWATAKSLWDKFGDLLTGTLGFAIRRADVIPGLKQHLTSLRPSDIHESAFLAEYWEELLNCRLNGSVNSHSHGGDNYQDRLPCKGTEDLNDVYSPYSDVTQLRVSYNVYKAVYLVAHALQDMSNCIVGLGPFLNGTCADPKKFEPWQLIYYMKHANFSALGAKVSFDQNGDPIAYYDLLNWQRRPDRSLHLVKVGFYDASLPAGHSLVINGSVIQWPDGKQGFRSVCSESCPPGSRIGRRKGEPICCFDCVPCAEGEVSNKTDSLECLRCSEDSWPNEDRELCIPKTIEFLSYNDLMGIVLCVVSIFGACMSLSILAIFFTCKDTPLVRANNMELSFLLLVFLAVCFLVGLLFIGEPSDWLCRIRYPAFGISFALCISCLLAKTAVVLMAFKSTLPGSNAMKWFGPNQQRASALLGTSVQVIISLIWLFTSPPHATNNIHYHSATIIIECVPGSEVGFWCVLGYIGILACMCFLMAFLARKLPDNFNEAKFITFSMLIFFAVWITFIPVYVSSAGKYTVAVHIFAILASAFGLLFCIFAPKCYIIILKPEKNSKKNMMKR
>LOCXPOlfC48.360.HIT1.OlfC.2R.885.ANF_receptor.exons8.LR537122.1.Sparus_aurata
MGVPAAKFLMFLFLIWGKPGLTAALDNCVFLGEEEEENSLYEDGDIVLGGLFPLHYSPVSSLPTYKTKPTPNTYKYFNSRTLRWMQTMTFAIKEINQCSDILPQLKLGFHILDSSAYIPEALRASLLLVNGQPDRGYRTEILNRDKGQKRNTGSNLGCAAIQRTVSSVIIGGAASGVSMALLRSLGSFHIPMVSYFASCSCLSNQKDFPTFMRTMPSDAFQVRALARLVSYFGWTWVGVIGLESDYAHFAIQLFLQESEQYGVCAAYTHFYPVVLNQQALDELLDIIQMASSKVIINFCSDSEMKGILTEIRRRNISGLQWIASEAWASAKLLGEKFGDLLTGTLGFAIRRADVIPGLKQHLTRLRPSYIHESPFLAEYWEELFNCRLNGSVNSHSHGADNYQDRLPCKGTEDLNDVYSPYADVTQLRVSYNVYKAVYLVAHALQDMSNCIVGLGPFLNGTCADPKKYEPWQLIYYMKHANFSALGAKVSFDQNGDPIAYYDLLNWQRRPDGSLHLVKVGFYDASLPAGRSLVINDSVIQWPDGKQSFRSVCSESCPPGSRIARRKGEPICCFDCVPCAEGEVSNKTDSLECLRCSEDTWPNDDKELCIPKTIEFLSYHDLMGIVLCVVSIFGACMSLSILAIFFACKDTPLVRANNMELSFLLLVFLAVCFLVGLLFIGEPSDWLCRIRYPAFGISFALCISCLLAKTAVVLVAFKSTLPGSNAMKWFGPNQQRASTLLGTSVQVIISLIWLLTSPPHANNNTNYHSATIIIECVTGSEVGFWCVLGYIGILACMCFLMAFLARRLPDNFNEAKFITFSMLIFFAVWITFIPVYVSSAGKYTVAVHIFAILASAFGLLFCIFAPKCYIIILKPEINCKKNIMKR
>LOCXPOlfC49.361.HIT1.OlfC.2R.854.ANF_receptor.exons6.LR537122.1.Sparus_aurata
LKGAINLSLFVLCLNTVSGCDLLGRFNMPGLFKQGDIMIGGIFPVSKKDLSATWTFETEPTRVKCEGFYMRAFRWTQVMIFAIEEINNDPAVLPNISLGYRILNSCASPTNAVRAALTLASRPEEIDLDSPCPPAMSALIAEGGSSQSLAVAGALGPFHVPIVSYFSTCACLSNRAKYPSFFRTIPSDYFQAKALAALVKRFGWQWIGAIQSDNDYGRNGILAFIQEVKKLGVCVAFVGTVLRTYSKDKILDVVEMIKKSTVRVILAFIPEGDFYPLMEEVVKQNITGIQWIGSEAWITGSQSSTPEIYQAFGGALGFVVQKMAIPNLKPFLTNISPYTDPSAVFVRDFWEIMVGCRPVSQEDNKSTALTNEICKGNETITNFQDAFFNVMDLRVSYNVFKGVHAIAHALHQLLFCQPVGEKMVRPCLNTSEIQPKLVTDQLQRVNFRNQFGDDVFFDVNGDPPASYDIINWQLTDGQVQHVTLGHFASDAIGNYRLSIQEEEIVWRTGKTVPTSVCSNYCPAGTRKAQIKGKPSCCFDCITCADGTIANSTGSADCTPCPREYWSNESKDECIPKMTEFLTYHEPMGIAITIVSLLGASLTLATMIVFLHYRETPVIKASNSELSCFLLFSLFLCFLCPLTFLGRPTLWTCMLRHTAFGVTFALCISCVLGKTIIVVTAFKATIPGNKFAGQFGPAQQRIIVCFCTLIQIVICVLWLNLKPPFPDMVFKYSNKKIILECNTGSEAAFYAVLGYIGILAIICLVLAFLGRKLPDNFNEAKFITFSMLIFCAVWITFIPAYVSSPGKFTVAVEIFAILSSAIGLLLSIFAPKCFIILIKPEKNTKKHVMGKTLNK
>LOCXPOlfC50.363.HIT1.OlfC.2R.856.ANF_receptor.exons6.LR537122.1.Sparus_aurata
LKRAIILSLFLLYLNTVSGCELLGRFNMPSLFKQGDIMIGGIFPVFKKDLSATWTFESEPTRVKCAGFYMRAFRWTQVMIFAIEEINNDPAVLPNISLGYKILSSCSSPTNAVRAALTLASRPQEIDLTSPCPPAISALIAESGSSQSLAVAGTLGPFQVPIVSYFSTCACLSDRAKYPSFFRTIPSDYFQAKALAALVKRFGWQWIGAIQSDNDYGRNGILAFTEEVKKLGVCVAFVGKILRTYSKDKILDVVEMIKKSTVRVILAFVPEGDFYPLMEEVVKQNITGIQWLGSEAWITAPRPSTPEVYQAFGGALGFVVQRMAIPNLKPFLTGINPYTDPSAVFVRDFWEFMVGCRPVSQEEKTGTEATNEICKGNETIMNFQDAFFNVMDLRVSYNVFKGVYAIAHALHQLLFCQPVGEKMVRPCLNTSEIQPKLVTDQLQKVNFRNQFGDDVFFDVNGDPPASYDIINWQLIDGQVQHVTLGHFSSDANGNYRLSIQEEEIVWRTGKMVPTSVCSNICPAGTRKAQIKGKPTCCFDCITCADGTIANSTGSADCTPCPQEYWSNESKDECIPKMIEFLTYHEPMGIAITIVSLLGASLTLATMIVFLHYRETPVIKASNSELSCFLLFSLFLCFLCPLTFLGRPTVWTCMLRHTAFGVTFALCISCVLGKTIVVVTAFKATIPGNKVGGKFGPAQQRIIVCFCTLIQIVICVLWLTLKPPFPDMVFKYSNKKIILECNTGSEAAFYAVLGYIGILAIICLVLAFLGRKLPDNFNEAKFITFSMLIFCAVWITFIPAYVSSPGKFTVAVEIFAILSSAFGLLLSIFALKCFIILIKPEKNTKKHVMGKTVNKKI
>LOCXPOlfC51.369.HIT1.OlfC.2R.850.ANF_receptor.exons6.LR537122.1.Sparus_aurata
QRAIILSLFVLYLNTVLGCELLGRFNMPSLFKQGDIMIGGIFPVFNKDISATWTFEGEPPGVKCARFDVRAFRWTQVMIFAIEEVNNDPAVLPNISLGYRILNSCSSPTNTLRAALTLASRPEEIDLTSPCPPAISALIAEAGSSQSLAVAGTLGPFQVPVVSYFSTCACLSDRAKYPTFFRTIPSDYFQAKALAALVKHFGWQWIGAIQSDNDYGRNGILAFTEEVKKLGVCVAFVGTVLRTYSKDKILDVIKKSTVRVILAFVPEGDFYPLMKEVVKQNITGIQWIASEAWITAIQPSTPEIYQAFGGALGFVVQKMAIPNLKPFLTGISPYTDPSAAFVRDFWEIMVGCRPVSKGELTATEAMNKICTGNETLMDNQDVFFNVRELRVSYNVYKAVYAIAHALHQLLFCQPVGEKMVRPCLITSEVQPKQVTDQLQKVNFRNQFGDSVFFDVNGDPPASYDIINWQLIDGQVQHVTLGHFSSDANGNYRLSIQEEEIVWRTGKMVPTSVCSNVCPAGTRKAQIKGKPSCCFDCITCADGTIANSTGSADCTPCPQEYWSNESKDECIPKTIEFLTYHEPMGIAITIVSLLGASLTLATMMVFLHYRETPVIKASNSELSCFLLFSLFLCFLCPLTFLGRPTVWTCMLRHTAFGVTFALCISCVLGKTIVVITAFKATIPGNKVAEKFGPAQQRIIVCFCTLIQIVICVLWLTLKPPFPDMVFKYSNKKIILECNTGSEAAFYAVLGYIGILAIICLVLAFLGRKLPDNFNEAKFITFSMLIFCAVWITFIPAYVSSPGKFTVAVEIFAILSSAIGLLLSIFAPKCFIILIKPEKNTKKHVMGKTVKK
>LOCXPOlfC54.377.HIT1.OlfC.2R.828.ANF_receptor.exons6.LR537122.1.Sparus_aurata
TCKLIGRTGFMEFSKEGDLMIGGVFSISGTDILVDNGYQTLPYKYCKNWHDRELKFARTVIFTVEEINRDGKILPGVSLGYRLFNGCGNENQIRAAVDAINGEDSKGCTGQIQALIGHSSSGISKDINIILSALSIPQVSHFATCACLSDKRLYPTFFRTVPSDRFQSIALVHLMKYFEWHWVGIIYSEDLYAERGTAEFTKEAMKMGICVEYRLPFSITSQLISKSDAIVEMLRDSSSKVVLLFMPLSYTKVFLSKMENYNITGKQWLGSESWITQADLASVERNNILEGAMGFALPQASIPGLADFLLSLKPSDEPQSDIIKAIWEKFFDCSFSSSNTSAMCSGTEDLRTVSSDYTDVTHFRPENNVYKAVYLVAYALHALLQCSNGSNPTTGKPCVNKSEVRPKLVLEHIKYVNFTTQNGAKVFFDENGESVAQYDLVNWQMKEDGSAEIVNIGYYDMSFPEGEQFKLKDNTKIVWGANSNEVPRSVCREPCPPGTRKAINKFKPVCCFDCFGCPEGTISNQTNSPDCLICPPEFWPNEKKDQCHPKPIEYLSYKEAMGALLTGFSCVGVFSSLLTSIIFLAHKETPIVKANNSELSFMLLFSLTLCFLCSLTFIGRPSEWSCMLRHTAFGITFVLCISCVLGKTIVVLMAFRATFPGSNVMKWFGPTQQRLSVLTFTLIQVVICILWLTISPPFPKMNMKYHKEKIILECALGSAVGFWAVLSYIGLLALLCFILAFLARKLPDSFNEAKLITFSMLIFCAVWITFIPAYISSPGKFTVAVEIFAILASSFGLLGCVFFPKCYIIIFRPEQNSKKHLMAKIPSR
>LOCXPOlfC52.380.HIT1.OlfC.2R.859.ANF_receptor.exons8.LR537122.1.Sparus_aurata
PLLYSVCVHIITYNTITSINTAPPSASKVCMLRNHFHPSFVAQGDFVIGGIFPIHYNQEMPDINSSYSPTAVKCNGFDPRAFRYAQTMRLAVEEINQSPELLPDYTLGYKIFDSCSYPLTGQRAALAMLNGLSEVDSCLCSGASPLLAVIGESGSSQSIVLSRILQPFRIPMISYFSSCECLSDRRKFPTFFRVIPSDDYQVKAIAQLLIRFNWSWVGLVRGDREYGRFAVQGLLRELQGTKVCVAYQEIIPLLYNRQRILAIIQVIRSSSAKVVVSFSSVGEMTPFLRDYMMQNITGIQWVASEAWVTASVFTGNKYYPYMGGTIGFGIRKGHISRLSDYLQTVNPQMYPNNLLVKELWEALYGCSPSWSSGSQLPPCSGQESLLEQHSAYMNTSSPRVAYNVYKAVYAIAHSLHDLLLCQPGSGPFQNNSCASSNNIQPWQLQYYLQEVKYNIAGEEVNFDLKGDTVPYYDIINWQRGTGGNIELVNVGLFDGTKPAGEELVIQEDRIIWTGHQSKASRSTVSVCSASCHPGSRKAVRRGEPVCCFDCVPCDNGKISNQTDSIECTFCSGDFWSNKGRTACIPKKVEFLAYDSLGITLTVTSVVGACLTIAVFAIFFYHKNTAIVRVNNSELSFFILFSLTLCFLCSLVFVGEPTSWSCMLRHTAFSITFSLCLSCILGKTLVVLAAFTATKPGDNIMKWLGPKQQRVIIFSCTQVQVVTCAAWLIDAPPFPSRNTQYEQSKIILECSVGSSLAFWCVLGYIGLQACMCFVLAFQARKLPGNFNEAKFITFSMLIFCAVWLAFIPAYISSPGNYADAVESFAILASSFGLLFCLFSPKCYIILLKPEKNTKQHLMAK
>LOCXPOlfC53.385.HIT1.OlfC.2R.862.ANF_receptor.exons8.LR537122.1.Sparus_aurata
ALLPMLYSVCVLMITYNTITSTTSALRSAANVCMLRNSFHPGFVAQGDYVIGGIFPIHSKQEMPDQNSTYRRPPVKCTSFYPTAFRYAQTMRLAVEEINQSTELLPNYTLGYKIFDSCAHPLTGQRAALAVLNGVSEDDSPMCSGASPLLAVIGESGSSQSIVLSRILQPFRIPMISYFSSCACLSDRRKFPTFFRVVPSDDYQVKAIAQLLIRFNWTWVGLVRGDREYGRFAAQGLLRELKGTKVCVAYQVIIPLLYDRERILDIIQVMLISSARVVVSFLSVGEMTSFLKDYMMQNITGIQWVASESWITASVYTGSKYYPYMGGAIGFGIRKGHISRLIDYLQTVNPQMYPNNLLVKELWEALYGCSPSLSSGSVLPLCSGQESLLEQHSAYTNTSSPRVAYNVYKAVYAIAHSLHNLLLCQPGSGPFQNNSCASSNNIQPWQLQYYLQEVTFNIAGEEVNFDLKGDSIPYYDIVNWQRGTGENIEFVNVGLFDGTKPAGEELVIQEDRIIWAGHQSEASCSHYFLSFMCCHPGSRKAVRRGEPVCCFDCVPCDNGKISNQTDSIECTFCTEDFWSNQDRTDCIPKKVEFLAYDSLGITLTVTSVVGACLTMAVFVVFFYHKNTAVVRVNNSELSFFILFSLTLCFLCSLVFVGEPTSWSCMLRHTAFSITFSLCLSCILGKTLVVLAAFTATRPGDNIMKWLGPKQQRVIIFSCTQVQVVTCAAWLIDAPPFPSRNTQYEHSKIILECSVGSSIAFWCVLGYIGLQACLCFVLAFLARKLPGNFNEAKFITFSMLIFCAVWLAFIPAYISSPGNYADAVESFAILASSFGLLFFLFSPKCYIILMKPEKNTKQHIMVK
>LOCXPOlfC54.387.HIT1.OlfC.2R.828.ANF_receptor.exons6.LR537122.1.Sparus_aurata
TCKLIGQTGFKEFSKEGDLMIGGVFSMSSTRKLIDNDYQAIPYAYCTKLNDRELKFAQTVIFTVEEINRDTKLLPGVSLGYRLYNGCGSENLIRAAVEAVNSKGLKGCSGQIQAFLGHSSSGVSKGINSILSPLSVPQVSHLSTCACFSNRRLYPTFFRTVPSDRFQIIGLVHFMKYFDWQWVGIIYSEGLYSKKGTAEFIKEAMKVGICVEYRLPFSKIYQKKFDVIVERLRESSSKVVLLFMSLSYTKSFMSKMENYNITGKQWVGSESWITQADLASVERKDILQGAMGFALPQASIPGLGEFLLSLKPSDEPQSDIIKAIWEKFFDCSFSPSNTSAMCTGTEDLRTVSSDYTDVTHFRPENNVYKAVYLVAYALHALLQCENGSNPTTGKPCVNKSEVQPKLVLEHMYYVNFTTQNGAKVFFDENGESVAQYDLVNWQMKEDGSAEIVNIGLYDTSFPEGEQFKIKDNAKIVWGANSNEVPRSVCREPCPPGTRKATNKFKPVCCFDCFECPEGTISNQINSPDCLICPPEFWPNEKKDQCLPKPSEYLSYKEVMGALLTGFGCVGVFLSLLTSIIFLTHKETPIVKANNSELSFLLLFSLKLCFLCSLTFIGQPSEWSCMLRHTAFGITFVLCISCVLGKTIVVLMAFRATFPGSNVMKWFGPTQQRLSVLTFTLIQVVICILWLTISPPYPKMNMKYYKEKIILECALGSAVGFWAVLSYIGLLALLCFILAFLARKLPDSFNEAKLITFSMLIFCAVWITFIPAYVSSPGKFTVAVEIFAILASSFGLLVCIFFPKCYIIIFRPERNSKKHMMGKIQPRTL
>LOCXPOlfC55.391.HIT1.OlfC.2R.869.ANF_receptor.exons8.LR537122.1.Sparus_aurata
MTFFVSFALLYSVCVLTITYNTIASITSAPPSAANVCTLHKSFPPGFVAQGDFVIGGIFPLHYNQEMPDINSTYRPPPVKCNGFDPRAFRWAQTMRLAVKEINLRTELLPNYTLGYKIFDSCAYPLTGQRAALAVLNGLSEDNSPMCSGASPLLAVIGESGSAQSIVVSRILQPFRIPMISYFSSCACFSDRRKFPTFFRVIPNDDYQVKAIAQLLVRFNWTWVGLVRGDHEYGRFAVQGLMRELQGTKVCVAYQEMIPLLYNRQRALEIIQVMRRSLAKVVVVFSAEGEMTPFLDDYMMQNITGTQWVASEAWVTASVFTGSEYYPYMGGTIGFGIRKGHIPRLSDYLQTVNPQMYPDNLLVKELWEALYGCSPSLSSGSQLPPCSGQESLLEQHSAYMNTSSPRVAYNVYKAVYAIAHSLHNLLLCQPGSGPFQNNSCASSNNIQPWQLQYYLEEVTFNIDGEEVNFDLKGDSIPYYDIINWQRGTDGNIEFVHVGLFDGTKPSGEELVIQEDSIIWAGHQSEASCSHCSVCSASCYPGSRKAVRRGEPVCCFDCVPCDGGKISNQTNSIECTFCPEDFWSNKDRTACIPKKVEFLAYDSLGIALTVTSVVGACLTIAVFAVFFYHRNTAIVRVNNSELSFFILFALTLCFLCSLVFIGEPTSWSCMLRHTAFSITFSLCLSCILGKTLVVLAAFTAARPGDNIMKWLGPKQQRVIIFSCTQVQVVVCAVWLIDAPPFPSRNTQYEHSKIILECSVGSSIAFWCVLGYIGLQACLCFVLAFLARKLPGNFNEAKFITFSMLIFCAVWLAFIPAYISSPGNYADAVESFAILASSFGLLFCLFSPKCYIILLKPEKNTKQHLMAKDKK
>LOCXPOlfC56.393.HIT1.OlfC.2R.882.ANF_receptor.exons8.LR537122.1.Sparus_aurata
MALPAAKLLMFLFFIWGKPGLTAALDNCVFLGGEEKNSLYEEGDVVIGGLFPLHYSPVSSLPTYTIKPTRSMYKYSRALRWMQTMTFAIKEINQRSDLLPQIKLGFHILDSSDDIPVSLRASLLLVNGQPERGYRTEIMNRVKGQKRNTGSNLGCAAIQRTVSPVIIGDAASGVSMALLRSLGSFHIPVVSYFASCSCLSNQRDFPTFMRTMPSDAFQIRALARLVSYFGWTWVGVIGVESDYARFAIQLFLQESEQYGVCAAYTHFYPVVLSHQALDELMDIIQMASSKVIINFSGESEMKGILKEIYRQNITGLQWIASEAWSTAKSLWEKFGDLMTGTLGFAIRRADVIPGLKQHLTSLRPSDIHESAFLAEYWEELFNCRLNGSVNSHSHWGDNFQDRFPCKGTVDLNDVYSPYSDVTQLRVSYNVYKAVYLVAHALQDMSNCIVGLGPFLNGTCADPKKFKPWQLLHYMKHANFSALGEKVNFDDNGDPIAYYDLLNWQSRPDGSLNLIKVGFYDASLPAGQSLVINDSVIQWPVGKQASRSVCSDSCPPGSRIARRKGEPICCFDCVPCAEGEVSNKTDSLECLRCSADSWPNEDRELCIPKTIEFLSYHDLMGIVLCIVSVLGACISLSILTIFFTYKDTPLVRANNMELSFLLLVFLAVCFLVGLLFIGEPSDWLCCIRYPAFGISFALCISCLLAKTVVVLMAFRSTLPGSNVMKWFGHNQQRASALLGTAVQVIICLIWLLTSPPHANNNTDYHSATIIIECVPGSEVGFWCVLGYIGILACMCFLMAFLARKLPDNFNEAKFITFSMLIFFAVWITFIPVYVSTAGKYTVAVHIFAILASAFGLLFCIFAPKCYIIILKPEKNSKKNMMQK
>LOCXPOlfC57.396.HIT1.OlfC.2R.849.ANF_receptor.exons6.LR537122.1.Sparus_aurata
LQRAIISFLFVLYPDTVFGCDLLGRFNMPSLFKKGDIMIGGIFPAFNKEISSTSTFESEPPGVKCAGFDLRAFRWTQVMIFAIEEINNDPALLPNISLGYRILNSCASPTNTLRAALTLASRPEEIDLTSPCPPAISALIAESGSSQSLAVAGTLGPFQVPIVSYFSTCACLSDRAKYPTFFRTIPSDYFQAKALAALVKHFGWQWIGAIQSDNDYGRNGILAFTEEVKKLGVCVAFVGTVLRTYTMDKILDVVEMIKRSTVSVILAFVPEGDFYPLMKEVVKQNITGIQWIASEAWITAPRPSTPEIYQAFGGALGFVVQKMSIPNLKPFLTDISPYTDPSAAFVKNFWEIMVGCRLLSEGENTGTEVKDEICKGNETLIHSQDVFFNVTQLRVSYNVYKAVYAIAHALHQLLFCQPVGGKIVRPCLNTSEIQPKQVTDQLQRVNFRNQFGDDVFFDVNGDPPASYDIINWQLIDRQVQHVTLGHFASDVNGNYRLSIQEEEIVWRTGKMVPTSVCSNICPVGTRTAQIKGKPSCCFDCITCADGTIANSTGSADCTPCPQEYWSNERKDECIPKSVEFLTYHEPMGTAITVISLLGASLSLATMMTYIRYRDTPVIKASNSELSCFLLVSLFLCFLCPLTFLGRPTVWTCMLRHTAFGVTFALCISCVLGKTIVVVTAFKATIPGNKVAGKFGPAKQRIIVCFCTLIQIVICVLWLTLKPPFPDMVFKNSNKKIILECNTGSEAAFYAVLGYIGILAIICLILAFLARKLPDNFNEAKFITFSMLIFCAVWITFIPAYVSSPGKFTVAVEIFAILSSAFGLLLSIFAPKCYIILIKPEKNTKKNVMG
>LOCXPOlfC58.404.HIT1.OlfC.2R.803.ANF_receptor.exons6.LR537122.1.Sparus_aurata
MPLLKLVFLVLLIRRGKPVCRLQVRAQPPELTKAGDFILGGIFTFRTGFRGSVSTFQALPDPQTCLNINVREFKFAQTMIFAIEEINQIPSILPNHTLGYKIFNSCGMTNIIKSAIDSINGQSEIIDERNCTKADTAQAVLGHSGSAPTVGFARILGRFQIPVLSHFATCACLSNREEFPSFFRTIPSDLHQSRALAKLVKHFGWTWVGAISNKNSYGIKGITTFIEAAKEEGVCVEYYHAFGQEGSLHELKKIVETVRYSTSKVIMAFMSHREIKLLVKELYKQNITGLQWVGSDAWITDHSLTDSEGHSILVGSLGFVVSRAKIPGLEQHLRQLRPSQFPDSQFVRDFWEDMFDCALNGSAKTLRKACRGSESLQNVESYFTDVSELRFSNNVYKSVYAVAHALNNLVTCEEGKGPFANGSCASTENIQPWQVLHYLQNINFTTGQGERVTFDQNGDSPARYELINVQRVTSETMHVATVGIFDVTLPRRRQFIMNGVEIVYGGGSHTVPVSVCSESCPPGKRKVLQKRKPVCCYDCIPCAEGKISNITAVITLVFFHFRETPVVRANNSELSFLLLFSLSLCFLCSLTFMGRPSEWSCMLRHTAFGITFVLCISCVMGKTLVVLMAFRATLPGSDVMKWFGPAQQKLSVLGFTLIQVIICILWLTISPPFPFKNFKIFKSKIILECALGSAVGFWAVLGYIGLLAMLCSVLAFLAHKLPEHFNEAKFITFSMLIFCAVWITFIPAYVSSPGKFTVAVEIFAILASSYGLLFCIFIPKCYIILLRPELNTKKHIMSKTKDI
>LOCXPOlfC58.407.HIT1.OlfC.2R.800.ANF_receptor.exons6.LR537122.1.Sparus_aurata
MPLLRVILFVLLMETGDSVCKLQGSPQPAELAQDGDLVIGGIFSFRTGQDYVINTFQTVPEVRKCKNFSFREFKFAQAVIFAVNEINNSPDMLPDFKLGYKIYDNCGTMDILRAALALASGIKGEVSHNNCTKTETVQAILGHSGSSPTIAFAPVVGRFQIPVVSHFATCACLSNRKDYPTFFRTIPSDYYQSRALAKLVKHFGWTWIGAIAVDNEYGRNGIAAFNQAAHEYGVCIEYSEAFSSSDPPERLQRIVEIIKHGTSKVMMAFTSHREIKLMAKELYKQNITGMQWVGSDAWITDHSLTDSEGYSILVGSLGFTVSKAKIPGLEEHLRQLHPSQFPDSQFVRDFWEDVFDCALNGSANTQKKPCSGSESLQNVKSTFTDVSELRFTHNVYKSVYAVAQALDNLIKCEGGKGLFSNGRCADTKHIQPWQVLQYLNTVNFTTEEGEKVYFDSNGDSPARYELVNLKMANKGTMEGATVGIYDATLPESHQFIMNGIPVVWGNRLTEVPVSVCSDSCLPGTRKVLQKGKPVCCYDCLPCPAGEIIFLTMITTLVFYCHLETPLVRANNSELSFLLLFSLSLCFLCSLTFIGRPSEWSCMLRHTAFGITFVLCISCVLGKTIVVLMAFRATLPGSDVMKWFGPAQQKLSVLGFTLIQVLICILWLTINPPFPSQNVSLYEDKIILECALGSAVGFWAVLGYIGLLAMLCFILAFLARKLPDNFNEAKCITFSMLIFCAVWITFIPAYVSSPGKFTVAVEIFAILASSYGLLFCIFLPKCYIILFRPEQNTRKHLMGKT
>LOCXPOlfC59.410.HIT1.OlfC.2R.863.ANF_receptor.exons6.LR537122.1.Sparus_aurata
SALSDSMTSTQRWPEQGWALLQLLLVVSVSQADEPFCRLRGDPENPQLSKDGDIMLGGIFSFHSRWKDWQETYMHKPLPLQCTSLNFRGFQFAQAMLFALEEINNSTELLPGISLGYKIFDACGSIARGVRVALALANGNEDVSAPSEAPCTRPAQVQAIMGETSSSPCMAIATVIGPFQIPMISHFATCACLSDKTKYPSFLRTIPSDYYQSRALAQLVKHFGWTWVGAIRSNDDYGNDGMATFTETAQQLGICLEYSVAFFRTDSPDKIQKIIDIIKASTSKVIVTFLSHMDMDVLIHELSNNNLTGYQWVGTEGWIFDSQTASMDRHHILDGAIGLFIPQAHVSGMRDFILDVKPLNSSSNELFTEFWETLFSCKFKQSNSSARNQRECTGHEDVNKVQNSFTDMSLMPIFNNVYKGVYAVAHALHNILSCNKTCNNKVQLDPFTILQHIRKIKFRTKEGDEVFFNENGDPAAKYEIINWQPTENGIVDFVTVGLHDTSLPANKQLTLQNKSLFWAHNSPQVPLSVCSEKCPPGTRKVLQKGKPVCCYDCLSCAEGEISNITDSVTCVRCDPEFWSNERRDACVKKEAEFLSYEEIMGALLTAASLFGTCMTAVVAFIYFRYRQTPIVRANNSELSFLLLFSLTLCFLCSLTFIGRPSEWSCMLRHTAFGITFVLCISCVLGKTIVVLMAFRATLPGSDVMKWFGPAQQKLSVLGFTLIQVIICILWLTISPPFPFKNFKEFKDKIILECALGSAVGFWAVLGYIGLLAMLCFILAFLARKLPDNFNEAKFITFSMLIFCAVWITFIPAYVSSPGKFSVAVEIFAILASSFGLLICIFIPKCYIILLKPEKNTKKSMMGK
>LOCXPOlfC59.416.HIT1.OlfC.2R.739.ANF_receptor.exons6.LR537122.1.Sparus_aurata
SALSDSMTSTQMWPEQGWALLQLLLVVSASQAEKSVCRLRADPENPQLSMDGDIMLGGIFSFHSRWKDRQETYMHKPLPLQCTSLNFRGFQFAQAMLFALEEINNSTELLPGISLGYKIYDACGSIARGVRVALALANGNEDVSAPSEAPCARPAQVQAIMGESSSSPSMAIATVIGPFHMPLVSHFATCAYLSDKTKYPSFLRTIPSDYYQSRALAQLVKHFGWTWVGAIRTNDDYGNDGMATFTETAQQLGICLEYSVAFFRTDPPDKIQKIIDIIKASTSKVIITFLSHMDMDVLIHELSNHNLTGYQWVGTEGWIFDSQTASMDRHHILDGAIGLFIPQAHVSGMRDFILDVKPLNSSSNELFTEFWETLFSCKFKQSNSSARNQRECTGHEDVNKVQNSFTDMSLMPIFNNVYKGVYAVAHALHNILSCNKTSNNKVQLDPFTILQHIRNIKFQTKEGDKVYFNENGDPAAKYEIINWQPTKNGIVDFVTVGLHDTSLPADKQLTLQNKPFIWAQNSQQVPLSVCSEKCSPGTRKVLQKGKPVCCYDCLSCAEGEISNITDSITCVRCHPEFWSNEKRDACVKKEAEFLSYEEIMGALLTAASLFGTCMTAVVAFIFFRYRQTPVVRANNSELSFLLLFSLTLCFLCSLTFIGQPSEWSCMLRHTAFGITFVLCISCVLGKTIVVLMAFRATLPGSDVMKWFGPAQQKLSVLGFHSYTSYHMYPLVNNFSSFSL
>LOCXPOlfC60.422.HIT1.OlfC.2R.857.ANF_receptor.exons6.LR537122.1.Sparus_aurata
MMSYQRWTEKGWALLQLLLMASVSQAEEPVCRWRGDPESPQLSKDGDVILGGLFSFHSTWINRQDTYKHKPMPLQCTSLHFREFQFAQAMLFAIEEINNSTDLLPGISLGYKIYDVCGSIARGVKVALALANGNEVFSSSEARCSRPAQVQAIMGETSSSPCMAISTVIGPFYIPMISHFATCACLSDKTKYPSFLRTIPSDYYQSRALAQLVKHYGWTWVGAINTNDDYGNNGMAIFIETAKQLGICLEYSVSVFRTDPPEKILKIVDIIKASTSKVIVAFLSHLDMDMVIHEFSHHNLTGYQWVGSESWIFDSQTAAMDRNHILDGAIGLSIPKAHVSGMREFMLDVKPLNSTSNELFTEFWEKLFSCEFKRSKASAGNQRECTGHEDLSGVQNSFTDMSLMPIFNNVYKGVYAVAHAFHNMLSCNKTCNKKVQLDPFMILQHIQQVNFKTKEGDEVYFNEYGDPAAKYEIINWQPTKNGIVDFVTVGLHDSSLPADKQLNLLNKSFIWAKNSQQVPLSVCSEKCPPGTRKVLQKGKPVCCYDCLRCAEGEISNITDSIACVRCHPEFWSNERRDACVKKEAEFLSYEEIMGALLTAASLFGTCMTAVVAFIFFRYRQTPVVRANNSELSFLLLFSLTLCFLCSLTFIGRPSEWSCMLRHTAFGITFVLCISCVLGKTIVVLMAFRATLPGSDVMKWFGPAQQKLSVLGFTLIQVIICILWLTISPPFPFKNFKESKEKIILECALGSAVGFWAVLGYIGLLAMLCFILAFLARKLPDNFNEAKFITFSMLIFCAVWITFIPAYVSSPGKFSVAVEIFAILASSFGLLICIFIPKCYIILLKPEKNTKKNMMVRG
>LOCXPOlfC61.426.HIT1.OlfC.2R.867.ANF_receptor.exons6.LR537122.1.Sparus_aurata
LSGSMLSTQRWPEQGWAFLQLCLVASVSQAEEPVCRLRGDPEYPQLFKDGDIMLGGIFAFHSSWEDRQHTYTRKPVPLPCISLNFRGFQYAQAMLFAIEEINNSTGILPGISLGYKIYDVCGSIARGVRVALALANDNAEVFAPFEASCTRTAHMQAIMGESSSSPSMAIATVIGPFYIPLISHFATCACLSDKTKYPSFLRTIPSDYYQSRALAQLVKNFGWTWVGAIRTNDDYGNNGMTTFMETAQQLGICLEYSVSVFRTDTPDKIQNIIDIIKTSTSKVIVAFLSHLDMDMVLHKLAYHNMTGYQWVGSESWISDSQTAAMDRHHILDGAIGLSIPKAHVSGMREFMLDVKPLNSSSIKLFTEFWEVLFECKFNLSIPSAGNQRECTGNEDVTEVQNTFTDMSLMPIFYNIYKGVYAVAHALHNILSCNKTCDNRVQLNPFTILQHIKSIWFKTKERDEVYFNENGDPPAKYEIINWQPTENGIVDFVTVGLYDASLPANKQLKLQNKSLVWAQNSQQVPLSVCSEKCPLGTRKVLQKGKPVCCYDCLRCAEGEISNITDSITCVRCHPEFWSNERRDACIKKVEEFLSYEEIMGALLTAASLFGTFMTAVVALIFFTYRQTPVVRANNSELSFLLLFSLTLCFLCSLTFIGRPSEWSCMLRHTAFGITFVLCISCVLGKTIVVLMAFRATLPGSDVMKWFGPAQQKLSVLGFTLIQVIICILWLTISPPFPFKNFKIFKNKIILECALGSAVGFWAVLGYIGLLAMLCFILAFLARKLPDNFNEAKFITFSMLIFCAVWITFIPAYVSSPGKFSVAVEIFAILASSFGLLICIFIPKCYIILLKPERNTKKNMMGKGGPKSL
>LOCXPOlfC62.440.HIT1.OlfC.2R.859.ANF_receptor.exons6.LR537122.1.Sparus_aurata
MMSYQRWTEKGWALLQLLLMASVSQAEEPVCRWRGDPESPQLSKDGDVILGGLFSFHSTWINRQDTYKHKPMPLQCTSLHFREFQFAQAMLFAIEEINKSTDLLPGISLGYKIYDVCGSIARGVKVALALANGNEVFSSSEARCSRPAQVQAIMGETSSSPCMAISTVIGPFYIPMISHFATCACLSDKTKYPSFLRTIPSDYYQSRALAQLVKHYGWTWVGAINTNDDYGNNGMAIFIETAKQLGICLEYSVSVFRTDPPEKILKIVDIIKASTSKVIVAFLSHLDMDMVIHEFSHHNLTGYQWVGSESWIFDSQTAAMDRNHILDGAIGLSIPKAHVSGMREFMLDVKPLNSTSNELFTEFWEKLFSCEFKRSKASAGNQRECTGHEDLSGVQNSFTDMSLMPIFNNVYKGVYAVAHAFHNMFSCNKTCNKKVQLDPFMILQHIQQVNFKTKEGDEVYFNEYGDPAAKYEIINWQPTKNGIVDFVTVGLHDSSLPADKQLNLLNKYFIWAKNSQQVPLSVCSEKCPPGTRKVLQKGKPVCCYDCLRCAEGEISNITDSIACVRCHPEFWSNERRDACVKKEAEFLSYEEIMGALLTAASLFGTCMTAVVAFIFFRYRQTPVVRANNSELSFLLLFSLTLCFLCSLTFIGRPSEWSCMLRHTAFGITFVLCISCVLGKTIVVLMAFRATLPGSDVMKWFGPAQQKLSVLGFTLIQVIICILWLTISPPFPFKNFKESKEKIILECALGSAVGFWAVLGYIGLLAMLCFILAFLARKLPDNFNEAKFITFSMLIFCAVWITFIPAYVSSPGKFSVAVEIFAILASSFGLLICIFIPKCYIILLKPEKNTKKNMMVRGAP
>LOCXPOlfC61.443.HIT1.OlfC.2R.867.ANF_receptor.exons6.LR537122.1.Sparus_aurata
LSGSMLSTQRWPEQGWAFLQLCLVASVSQAEEPVCRLRGDPEYPQLFKDGDIMLGGIFAFHSSWEDRQHTYTRKPVPLPCISLNFRGFQYAQAMLFAIEEINNSTGILPGISLGYKIYDVCGSIARGVRVALALANDNAEVFAPFEASCTRTAHMQAIMGESSSSPSMAIATVIGPFYIPLISHFATCACLSDKTKYPSFLRTIPSDYYQSRALAQLVKNFGWTWVGAIRTNDDYGNNGMTTFMETAQQLGICLEYSVSVFRTDTPDKIQKIIDIIKTSTSKVIVAFLSHLDMDMVLHKLAYHNMTGYQWVGSESWISDSQTAAMDRHHILDGAIGLSIPKAHVSGMREFMLDVKPLNSSSIKLFTEFWEVLFECKFNLSIPSAGNQRECTGNEDVTEVQNTFTDMSLMPIFYNIYKGVYAVAHALHNILSCNKTCDNRVQLNPFTILQHIKSIWFKTKERDEVYFNENGDPPAKYEIINWQPTENGIVDFVTVGLYDASLPANKQLKLQNKSLVWAQNSQQVPLSVCSEKCPLGTRKVLQKGKPVCCYDCLRCAEGEISNITDSITCVRCHPEFWSNERRDACIKKVEEFLSYEEIMGALLTAASLFGTFMTAVVALIFFTYRQTPVVRANNSELSFLLLFSLTLCFLCSLTFIGRPSEWSCMLRHTAFGITFVLCISCVLGKTIVVLMAFRATLPGSDVMKWFGPAQQKLSVLGFTLIQVIICILWLTISPPFPFKNFKIFKNKIILECALGSAVGFWAVLGYIGLLAMLCFILAFLARKLPDNFNEAKFITFSMLIFCAVWITFIPAYVSSPGKFSVAVEIFAILASSFGLLICIFIPKCYIILLKPERNTKKNMMGKGGPKSL
>LOCXPOlfC64.448.HIT1.OlfC.2R.858.ANF_receptor.exons6.LR537122.1.Sparus_aurata
MMPVQRWPEQGWAFLQLLLVATFTHAEEPVCRRRGDQENPQLFKDGDIMLGGIFAFHSSWKDRQDTYMHKPLPLQCTSLNFRGFQIAQAMLFAIEEINNSKELLPGISLGYKIYDTCASIARGVRVALALANGDPAMTALSETPCAKPAQVQAIMGESSSSPCMAIATVIGPFHIPMISHFATCPCLSDTTRYPSFLRTIPSDYYQSRALAQLVKHFGWTWVGAIRSNNDYGNNGMAIFLETAQQMGICLEYSVSVFRKDPPEKILKIVEIIKASTSKVIVAFLSHKDMDVLIPELSHHNLTGYQWVGSESWIFESETAAMDIHHILDGAIGLFIPKAHVSGMREFILDVKPLNSTSQKLFTEFWEKLFSCKFKQSKSSAGNQRECTGHEDVTGVQNSFTYMSLMPIFCNVYKGVYAVAHALHNILRCDKTCNKKMQLDPLTILQHIKKIHFKTKEGDEVYFNENGDPAAKYEIINWQPTENGIVDFVRVGLYDASLPADTQLNLQNKSLFWAQNSQKVPLSVCSEKCPPGTRKVLQKGKPLCCNDCLRCAEGEKSNVTDSITCVRCDPEFWSNERRDACVKKVEEFLSYQETMGALLTAACLFGTCMTAVVAFIFFRYRQTPVVRANNSELSFLLLFSLTLCFLCSLTFMGRPSEWSCMLRHTAFGITFVLCISCVLGKTIVVLMAFRATLPGSDVMKWLGPAQQKRSVLGFTLVQVIICILWLIISPPFPFKNFKESKEKIILECALGSAVGFWAVLGYIGLLAMLCFILAFLARKLPDNFNEAKFITFSMLIFCAVWITFIPAYVSSPGKFRVAVEIFAILASSFGLLICIFIPKCYIILLKPENNTKKNMMGKG
>LOCXPOlfC65.451.HIT1.OlfC.2R.861.ANF_receptor.exons6.LR537122.1.Sparus_aurata
MSSTHRLLEQGWALLQLYMVAYVSQAEETVCQLRGDPENPQLSKDGDIILGGLFSFHSTWINRQETYKHKPMPLLCTSLHFREFQFAQAMLFAIEEINNSTDLLPGISLGYKIYDICGSIARGVRVALALANGNEVFSSSEARCSRPAQVQAIMGETSSSPCMAISTVIGPFYIPMISHFATCACLSDKTKYPSFLRTIPSDYYQSRALAQLVMHFGWTWVGAIRTNNDYGNNGMAIFIEAAKQLGICLEYSVSVFRTDPPDKILKIVDIIKASTSKVIVAFLSHFDIDMVIREFSHHNLTGYQWVGSESWIFDSQTAAMDRHHILDGAIGLSIPQAHVSGMREFMLDVKPLNSISNELFTEFWEKLFSCEFQWSNLSAENQRECTGHEDLSGVQNSFTDMSLMPIFNNVYKGVYAVAHAFHNMFSCNKTCNNTVQLDPVTILQHIKQVNFKTKDGDEVYFNEYGDPAAKYEIINWQPTENGIVDFVTVGLHDSSLPADKQLNLLNKSLIWAKNSQKVPLSVCSEKCPPGTRKVLQKGKPVCCYDCVRCAEGEISNITDSITCVRCHSEFWSNERRDACVKKEAEFLSYEEIMGALLTAASLFGTCMTAVVAFIFFRYRQTPIVRANNSELSFLLLFSLSLCFLCSLTFIGRPSEWSCMLRHTAFGITFVLCISCVLGKTIVVLMAFRATLPGSDVMKWFGPSQQKLSVLGFTLIQVLICILWLTINPPFPFKNLLLYKDKIILECALGSAVGFWAVLGYIGLLAMLCFILAFLARKLPDNFNEAKFITFSMLIFCAVWITFIPAYVSSPGKFSVAVEIFAILASSFGLLICIFIPKCYIILLKPEKNIKKNMMGKGGSKP
>LOCXPOlfC66.459.HIT1.OlfC.2R.852.ANF_receptor.exons6.LR537122.1.Sparus_aurata
MMSVQRWPEQGWALLQLLLVASFSYAEEPVCRRRGDQENPQLSKDGDIMLGGIFSFHSSWKDRQDTYMHKPLPLQCTRLNFRGFQFAQAMLFAIEEVNNSTELLPGISLGYKIYDACASIARGVRVALALANGNQETPCARPAQVQAIMGETSSSPCMAIATVIGPFHIPMISHFATCACLSDKTKYPSFLRTIPSDYYQSRALAQLVKHFGWSWVGAIRSNNDYGNNGMAIFTETAQQLGICLEYSVSVFRTDAADKLQKIIEIIKASTSKVIVAFLSHKDMDVLIPELSHHNLTGYQWVGSESWIFDSQTAAMDRHHILDGAIGLSIPKANVSGMRVFMLDVKPLNSTSQKLFTEFWEKLFSCKFKQSKSSAGNQRECTGQEDVTGVQNSFTYMSLMPIFYNVYKGVYAVAHALHNILSCNKTCNKKMQLDPLTILQHIKEIHFKTKEGDEVYFNKNGDPPANYEIINWQPTENGIVDFVKVGLHDSSLPADKQLNLQNKSLFWAQNSRKVPLSVCSEKCPPGTRKVLQKGKPVCCYDCLRCAEGEISNVTDSITCVRCDPEFWSNERRDACVKKMEEFLSYDETMGALLTAASLFGTCMTAVVAFIFFRYRQTPIVRANNSELSFLLLFSLSLCFLCSLTFIGRPSEWSCMLRHTAFGITFVLCISCVLGKTIVVLMAFRATLPGSDVMKWFGPAQQKLSVLGFTLIQVIICILWLTISPPFPFKNFKGSKEKIILECALSSAVGFWAVLGYIGLLAMLCFILAFLARKLPDNFNEAKFITFSMLIFCAVWITFIPAYVSSPGKFSVAVEIFAILASSFGLLICIFIPKCYIILLKPEKNTKNNMMGKG
>LOCXPOlfC67.463.HIT1.OlfC.2R.858.ANF_receptor.exons6.LR537122.1.Sparus_aurata
MTSTQRWPEKGWALLHLLLVSVSQAEELACRRRGDSENPQLSKDGDIVLGGVFSFHSRWKDRQDTYMDKPLPLQCTSLNFRGFQYAQAMLFAIAEINNSTHILPGISLGYKIYDVCGSIARGVTVALASATGNEMVFAPSDVPCTRPVNVQALLGVTSSSPCMAISTVIGPFHIPLISHFATCACLSDKTKYPSFLRTIPSDYYQSRALAQLVKYFGWTWVGAIRSNDDYGNNGMAIFTETAQQLGICLEYSVPFFKTDAPDKIQKTVDIIKASTSKVIVAFLSYMDMDVLIHELSRHNLTGYQWVGTEGWISDSHIAANNRHHILDGAIGLSIPKAHVSGMREFILDVKPLSSSSSELFTEFWETLFSCKLKTSKSSAENQTECTGHEDVTGVQNSFNDMSLMPIFYNVYKGVYAVAHALHNILSCNKTCDNKVHLDPFTILQRIRKIRFTTKEGDEVYFNENGDPVAKYEIINWQPTENGIVDFVTVGLYDASLPADKQLNLQNKFLVWTQNSRQVPLSVCSEKCQPGTRKVLQKGKPVCCYDCLSCAEGEISNITDSVTCVRCDPEFWSNERRDACVKKEAEFLSYEEIMGALLTAASLFGTCMTAVVAFIFFRYRQTPIVRANNSELSFLLLFSLTLCFLCSLTFIGRPSEWSCMLRHTAFGITFVLCISCVLGKTIVVLMAFRATLPGSDVMKWFGPAQQKLSVLGFTLIQVIICILWLTISPPFPFKNFKEFKNKIILECALGSAVGFWAVLGYIGLLAMLCFILAFLARKLPDNFNEAKFITFSMLIFCAVWITFIPAYVSSPGKFSVAVEIFAILASSFGLLICIFIPKCYIILLKPEKNTKKSMMGKGA
>LOCXPOlfC68.469.HIT1.OlfC.2R.860.ANF_receptor.exons6.LR537122.1.Sparus_aurata
MGSTQRWPEKGWAFLHLLLVVSVTQAEELVCRRRGDPENPQLSKDGDIVLGGIFSFHSSWKDRQDTYMDKPLPLQCTSLNFRGFQYAQAMLFAIAEINNSTHILPGISLGYKIYDVCGSIARGVTVALASATGNEMVFVPSDVPCTRPVNVQALLGVTSSSPCMAISTVIGPFHIPLISHFATCACLSDKTKYPSFLRTIPSDYYQSRALAQLVKYFGWTWVGAIRTNDDYGNNGMAIFTDTAQQLGICLEYSVSVFRTDPPEKIQKTVDIIKASTSKVIVAFLSHMDMDVLIHELSRHNLTGYQWVGTEGWIFDFQTAAMDRHHILDGAIGLSIPKAHVSGMREFILDVKPLSSSSNELFTEFWETLFSCKLKNSKSSAENQTECTGHEDVTGVQNSFTDMSLMPIFYNVYKGVYAVAHALHNILSCNKTCNSNVQLDPLTILQHIRNIWFTTKEGDEVYFNENGDPAAKYEIINWQPTENGIVDFVAVGLHDASLPADKQLYLQKKFLVWTQNSNQVPLSVCSEKCQPGTRKVLQKGKPVCCYDCLRCAEGEISNITDSITCVRCDPEFWSNERRDACVKKEAEFLSYEEIMGALLTAASLFGTCMTAVVAFIFFRYRQTPIVRANNSELSFLLLFSLTLCFLCSLTFMGRPSEWSCMLRHTAFGITFVLCISCVLGKTIVVLMAFRATLPGSDVMKWFGPAQQKLSVLGFTLIQVIICILWLTISPPFPFKNFKEFKEKIILECALGSAVGFWAVLGYIGLLAMLCFILAFLARKLPDNFNEAKFITFSMLIFCAVWITFIPAYVSSPGKFSVAVEIFAILASSFGLLICIFIPKCYIILLKPEKNTKKSMMGKGAP
>LOCXPOlfC69.472.HIT1.OlfC.2R.856.ANF_receptor.exons6.LR537122.1.Sparus_aurata
MTSTQRGPGKGWVLLLLLASFSQAEEPECRLIGDPENPQLSKDGDILLGGIFSFHNNWKNRQHTYMQKPLPLQCTSLNFRGFQYAQAMLFAIEEINNSTDILPGISLGYKLYDACVFIARGVTVALALANGNEVVFAPSEAPCTRPAQVQAILGGTFSSPCMAISTVIGPFNIPLISHLATCACLSDKTKYPSFLRTIPSDYYQSRALAQLVKYFGWTWVGAIRINNDYGNNGMATFIETAQQLGICLEYSLSVLRTDPPHKIVKIVDIIKASTSKVIVTFLSPTELYMIIQELSHHNLTGYQWVGTEAWIFDFQTAAMDRYHILDGAIGLSIPKVRVSGMREFILDVKPLNSSSDELFTEFWETLFSCKFTLSMSSAGNQRECTGHEDVTEVQNSFTDMSLMPLFYNVYKGVYAVAHALHNVLSCNKTCNNKVQLDPFTILQHIKEVNFKTKEGDEVYFNENGDPAAKYEIINWQPTENGIVDFVTVGLHDASLPADKQLKLQNQSLIWAQNSQQVPLSVCNNKCPPGTRKVLKKGKPVCCYDCLRCAEGEISNATDSVTCMRCDPEFWSNERRDSCIKKEEEFLSYEEIMGALLTAASLFGTCMTAVVAFIFFRYRQTPVVRANNSELSFLLLFSLTLCFLCSLTFIGRPSEWSCMLRHTAFGITFVLCISCVLGKTIVVLMAFRATLPGSDVMKWFGPAQQKLSVLGFTLIQVLICILWLTINPPFPSKNLLLYNDKIIIECALGSAAGFWAVLGYIGLLAMLCFILAFLARKLPDNFNEAKFITFSMLIFCAVWITFIPAYVSSPGKFSVAVEIFAILASSFGLLICIFIPKCYIILLKPEKNTKKHMMGKG
>LOCXPOlfC70.484.HIT1.OlfC.2R.855.ANF_receptor.exons6.LR537122.1.Sparus_aurata
MTSTQRGPGKGWVLLLLLASFSQAEEPECRLIGDPENPQLSKDGDILLGGIFSFHIKWKNRQHTYMQKPLPLQCTSLDFRGFQYAQAMLFAIEEINNSTDILPGISLGYKLYDDCVFTARGVTVALALANGNEVVFAPSEAPCTRPAQVQAILGGTFSSPCMAISTVIGPFNIPLIGHLATCACLSDKTKYPSFLRTIPSDYYQSRALAQLVKYFGWTWVGAIRINNDYGNNGMATFIETAQQLGICLEYSLSVLRTDPLHKIVKIADIIKASTSKVIVTFLSPAELYMIIQELSHHNLSGYQWVGTEAWIFDFQTAAMDRYHILDGAIGLSIPKVHVSGMREFILDVKPLNSSSDELFTEFWETLFSCKFTLSKSSAENQRECTGHEDVTEVQNSFTDMSLMPLFYNVYKGVYAMAHALHNVLSCNKTCNNKVQLDPFTILQHIKEVNFKTKEGDEVYFNENGDPAAKYEIINWQPTENGVVDFVTVGLHDASLPADKQLKLQSQSLIWAQNSQQVPLSVCNEKCPPGTRKVLKKGKPVCCYDCLRCAEGEISNATDSITCMRCDPEFWSNERRDSCIKREEEFLSYEEIMGALLTAASLFGTCMTAVVAFIFFRYRQTPIVRANNSELSFLLLFSLSLCFLCSLTFIGRPSEWSCMLRHTAFGITFVLCISCVLGKTIVVLMAFRATLPGSNVMKWFGPAQQKLSVLGFTLIQVWICILWLTINPPFPSKNLLLYNDKIILECALGSAIGFWAVLGYVGLLAMLCFLLAFLARKLPDNFNEAKFITFSMLIFCAVWITFIPAYVSSPGKFSVAVEIFAILASSFGLLICIFIPKCYIILLKPEKNTKKNMMGK
>LOCXPOlfC71.490.HIT1.OlfC.2R.857.ANF_receptor.exons6.LR537122.1.Sparus_aurata
MTSTRRWSEKGRALLQLLLVVSVSQAEQLACRRRGDPEQPQLSKDGDFMLGGIFSFHSSWKYSQDGYMDKPLQLQCTRLNFRGFQYTQAMLFAIEEINNITDLLPGISLGYKIHDACGSIVRGVRVALALANGNEEVFAPSEAPCTRTAQVQAIMGETSSSPCMAIATVIGPFHMPLISHFATCACLSDKTKYPSFLRTIPSDYYQSRALAQLVKYFGWTWVGAIRTNDGYGNNGMATFIETAQQLGICLEYSVSVFRTDPPDKLQQIVDIIKASTSKVIVTFLSPSDLYVVIHKLSHHNLTGYQWIGTEAWISDSQTAAMDRHHILDGAIGLSIPKAHVSGMREFILDVKLLNSSSNELFTEFWETLFSCEFKQSKSSAENQRECTGHEDVTEVQNSFTDMSLMPIFYNVYKGVYAVAHALHNILSCNKTCNNKVQLDPFTILQHIKTVRFKTKGGDDVYFNENGDPAAKYEIINWQPAENGIVDFITVGLYDASSPADKQLNLQNTSLVWAKNSLQVPLSVCSEKCPPGTRKVLKKGKPVCCYDCLRCAEGEISNTTDSITCVRCDPEFWSNEGRDACVKKEAEFLSYEEIMGALLIAASLFGTCITAVVAFIFYRYRQTPIVRANNSELSFLLLFSLSLCFLCSLTFIGRPSEWSCMLRHTAFGITFVLCISCVLGKTIVVLMAFRATLPGSDLMKWFGPAQQKLSVLGFTLIQVVICIHWLTISPPFPFKNMKKFKDKIILECDLGSAIGFWAVLGYIGLLAMLCFVLAFLARKLPDNFNEAKFITFSMLIFCAVWITFIPAYVSSPGKFSVAVEIFAILASSFGLLICIFIPKCYIILLKPEKNTKKHMMGK
>LOCXPOlfC72.500.HIT1.OlfC.2R.857.ANF_receptor.exons6.LR537122.1.Sparus_aurata
MMSTQMQPEKGLALLQLLLVISLSQAQESVCRRRGDPETPLLSKDGDIMLGGFFTFHRSWKAKQDTYIQKPKPLQCTSLNFRGFQYAQAMLFALEEINNSTDLLPGIILGYKFYDDCTSIARGVRVALASVTRDEVAFASSDTTCTQVQANIVGTSSSPGMAISTLLGPFHIPLIGHVATCACLSDKTKYPSFLRTIPSDYYQSRALAQLVKYFGWTWVGGIRTNDDYGNNGMATFIETAQQLGICLEYSASFIRTDQPEKLQQIVDIIKASTSKVIVTFLSPMDLYVIIQELSYHNLTGYQWVGTESWIFDSQTTARDKHHILDGAIGLFIPNAHVSGMREFILDVKPLNSSSNELFTEFWEKLFSCKFMQLNSSVENQRECTGHEDVTEVKNTYTDMTLMPLFYNVYKGVYAMAHALHNILSCNKTCNNKVQLDHFMILQHIRKIRFTTKEGDEVYFDENGDPAAKYEIINWQPTENGTVEFVRVGLYDASLPAEKQLTLQNKSLIWAKNSLQVPLSVCSEKCPPGTRKVLQKGKPVCCYDCLRCADGEISNATDSVTCVRCDPEFWSNERRDACVKKEAEFLSYEEIMGALLTAASLFGTCMTAVVAFIFFRYRQTPVVRANNSELSFLLLFSLTLCFLCSLTFIGRPSEWSCMLRHTAFGITFVLCISCVLGKTIVVLMAFRATLPGSDVMKWFGPAQQKLSVLGFTLVQVIICILWLTISPPFPFENFKIFKDKIILECALGSAVGFWAVLGYIGLLAMLCFILAFLARKLPDNFNEAKFITFSMLIFCAVWITFIPAYVSSPGKFSVAVEIFAILASSFGLLICIFIPKCYIILLKPEKNTKKNMMGKGAP
>LOCXPOlfC73.529.HIT1.OlfC.2R.855.ANF_receptor.exons6.LR537122.1.Sparus_aurata
MMSIQTQPEKGLALLQLLLVISFSQAQESVCRRRGDPENPLLSKDGDIMLGGFFTFHRRWKAKQDTYMQKPKPLQCTSLNFRGFQYAQAMLFAIEEINNSTDILPGISLGYKLYDNCAYIARGVRVALASVTRDEVAFASSDTTCTQVQANMVGTASSTGMAISTVLGSFHIPLIGHIATCACLSDKTKYPSFLRTIPSDDYQSRALAQLVKYFGWTWVGAIRTNDDYGNNGMATFIETAQQLGICLEYSVSVFRTDPPEKIQQIVDIIKASTSKVIVTFLLTADLFVMIQELSHHNLTGYQWVGTESWIFDFQTAAMDRHHILDGAIGLFIPSAHVSGMREFILDVKPLNSSSNELFTEFWEKLFSCKFKQLNSSVENQRECTGHEDVTEVQNTYTDMTLMPLFYNVYKGVYAMAHALHNILSCNERCNNKVQLDPFTFLQHIRKIRFTTKEGDEVYFDENGDPAAKYEIINWQPRENGMVDFVRVGLYDASLPAEKQLTLQNKSLIWAQNSLQVPSSICSEKCPPGTRKVLQKGKPVCCFDCLRCAEGEISNVTDSIMCVGCHPDFWSNERRDACVQKEAEFLSYEEIMGALLTAASLFGTCMTTFVAFIFFRYRQTPVVRANNSELSFLLLFSLNLCFLCSLTFIGRPSEWACMLRHTAFGITFVLCISCVLGKTIVVLMAFRATLPGSDVMKWFGPAQQKLSVLGFTLIQVIICILWLTISPPFPFKNFKIFKDKIILECALGSAVGFWAVLGYIGLLAMLCFILAFLARKLPDNFNEAKFITFSMLIFCAVWITFIPAYVSSPGKFSVAVEIFAILASSFGLLICIFTPKCYIILLKPEKNTKKNMMGKG
>LOCXPOlfC74.536.HIT1.OlfC.2R.852.ANF_receptor.exons6.LR537122.1.Sparus_aurata
AQMQPEKGLALLQLLLVVSFSQAQESVCRRRGDPENPLLSKDGDIMLGGFFAFHRRWKTKQDTYIHKPKQLQCTSLNFRGFQYAQAMLFAIEEINNSTHMLPGISLGYKIYDVCGSIARSVRVALASVTRDEVAFTPSDTACTQVQANMVGTSSSPGVGISTVLGPFHIPLIGHIATCACLSDKTKHPSFLRTIPSDDYQSRALAQLVKYFGWTWVGAIRTNDDYGNNGMATFIETAQQLGICLEYSVSVFLTDTPNKIRQIVDIIKSSTSKVIVTFLLPLDLYAILQELSHHNLTGYQWVGTESWIFDFQTAAQDRHHILDGAIGLFIPSAHVSGMREFILDVKPLNSSSNKLFTEFWETLFSCKFKQLNSSVENQRECTGHEDVTEVKNTYTDMTLMPLFYNVYKGVYAMAHALHNILSCNKTCNNKVQLDPFTILQHIRKIQFVTKEGDEVYFDENGDPAAKYEIINWQPRENGMVDFVRVGLYDASLPAEKQLTLQNKSLIWAQNSLQVPSSVCSEKCPPGTRKVLQKGKPVCCFDCLRCAEGEISNATDLTICVQCHPDFWSNERRDACVKKEAEFLSYKEIMGALLTAASLFGTCMTAVVAFIFFRYRQTPVVRANNSELSFLLLFSLTLCFLCSLTFIGRPSEWSCMLRHTAFGITFVLCISCVLGKTIVVLMAFRATLPGSDVMKWFGPAQQKLSVLGFTLIQVIICILWLTISPPFPFKNFKIFKDKIILECALGSAVGFWAVLGYIGLLAILCFILAFLARKLPDNFNEAKFITFSMLIFCAVWITFIPAYVSSPGKFSVAVEIFAILASSFGLLICIFIPKCYIILLKPEKNTKKNMMGKG
>LOCXPOlfC75.543.HIT1.OlfC.2R.848.ANF_receptor.exons6.LR537122.1.Sparus_aurata
EKGWALLQVLLVASLSQAEESRCRRRGDPENPLLSKDGNIMLGGVFNFHSKWNDRMENYMHKPKPLQCTSLNFRGFQYAQAMLFAIEEINNSTDLLPGISLGYKLYDGCGSIARGVRVALASVTDNEITFAPSACNRAAQIQAIMVGTSSSPCMAIATVLGPFYISMIGHIASCACLSDKTKYPSFLRTIPSDYYQSRAMAHLVKYFGWTWVGAIRTNDDYGNNGMAIFTETAQQLGICLEYSVSVFRTDPLHKIQQIIDIIKASTSKVIVTFLSLTDLYMILQELSNHNLTGYQWVGSESWISDSQTATRDKHRILDGAIGLSIPKVNVSGMRDFMLDVKPLNSSSHELFAEFWENVFSCKFKKSESATGNQRECTGHEDLSGVQNTYTDMSLMSLFYNVYKGVYAVAHALHNILKCNKTCDNKVQLDPFMILQHIRKIRFKTKTGDEVYFNENGDPSGKYEIINWQPRENGIVDFVSVGLHDTSLPADKQLNLQSKPLIWAQNSPEVPLSVCSEKCPPGTRKVLQKGKPVCCYDCLRCAEGEISNNTDSVTCVQCDPEFWSNERRDACVKKEAEFLSYEEIMGALLTAASLFGTCMTAVVAFIFFRYRQTPVVRANNSELSFLLLFSLTLCFLCSLTFIGRPSEWSCMLRHTAFGITFVLCISCVLGKTIVVLMAFRATLPGSDVMKWFGPAQQKLSVLGFTLIQVIICILWLTISPPFPFKNFKTFKDKIILECALGSAAGFWAVLGYIGLLAILCFILAFLARKLPDNFNEAKFITFSMLIFCAVWITFIPAYVSSPGKFSVAVEIFAILASSFGLLICIFIPKCYIILLKPEKNTKKNMMGKG
>LOCXPOlfC76.552.HIT1.OlfC.2R.858.ANF_receptor.exons6.LR537122.1.Sparus_aurata
SMMPTQRLSKKCWVLLQLLLVASVTQAKEPVCRRRSDPENPQLSKDGDIMLGGMFFFHSKWKGRMDTYMHKPLPLQCTSFNLRGIQYTQAMLLAIEEINNRTDLLPGISLGYKIYDICGSISRGVGVTLALTNGNEEISAASDGACARPGQVQAIVGVGHSTPSMAISTVIGPFNIPLISHYATCACLSDKTKYPSFLRTIPSDFYQSRALAQLVKYFGWTWVGAIRSNNDYGNNGMAIFTETAQQLGICLEYSVSFYKTDPPDKIEKIVNIIKTSTSKVIVTFLAHMDIDILINELSHHNLTGYQWVGTESWIFDFQTASMDKYHILDGAIGLSIPNAHVSGMREFILDVKPLNSSRNELFIEFWETLFDCKFMLSRSSAGNQRECTGHEDVTGVQNTYTDMSLMPIFYNVYKGVYAVAHALHNILSCNKTCNSTVQLDPFTILQHIRKIRFTTKEGDEVYFNENGDPAAKYEVINWQPTENGIVDFVTVGLHDTSLPVDKQLNLLNKSLIWAQNSLQVPSSVCSEKCPPGTRKVLQKGKPVCCYDCLRCAEGEISNITDSITCVRCHPEFWSNERRDACVKKEAEFLSYEEIMGALLTAASLFGTCTTAVVAFIFFRYRRTPVVRANNSELSFLLLFSLTLCFLCSLTFIGRPSEWSCMLRHTAFGITFVLCISCVLGKTIVVLMAFRATLPGSDVMKWFGPAQQKLSVVGFTLVQVIICIIWLTISPPFPFKNFKTFKNKIILECALGSAVGFWSVLGYIGLLAMLCFSLAFLARKLPDNFNEAKFITFSMLIFCAVWITFIPAYVSSPGKFSVAVEIFAILASSFGLLICIFIPKCYIILLKPEKNTKKNMMGK
>LOCXPOlfC77.554.HIT1.OlfC.2R.858.ANF_receptor.exons6.LR537122.1.Sparus_aurata
MTSTQRWPEKCWAIILLLMVASISQAEEAMCRRRADPETPQLSKEGDIMLGGVFSFHSKWQGRRDTYMHKPLPLQCTSFNLRGIQYTQAMLLAIEEINNSTDLLPGISLGYKIYDICGSISRGVGVTLALTHGNEEISAASDAACARPGQVQAIVGVGHSTPSMAISTVIGPFHIPLISHFATCACLSDKTKYPSFLRTIPSDYYQSRALAQLVKYFGWTWVGAIRSNDDYGNDGMATFTEAAQQLGICLEYSVSFYRTDPPDKIKKIVNIIKTSTSKVIVTFLAHMDIDLLIHELSHHNLTGYQWVGTEAWIFDSQTASMDKHHILDGAVGMSIPKSHVNGMQEFILNVKPLNSTRNELFTDFWETLFNCKFKHSKSSAENQKECTGHEVVTGVENTYTDMSLMPIFYNVYKGVYAVAQALHNILSCNRTCNNTVKLDPFTILQHIRKIHFTTKEGDEVYFNENGDPAAKYEIINWQPTENGIVDFVTVGLYDASLTADKQLKLQNKSLIWAQSSQQVPLSVCSEKCPPGTRKVLQKGKPVCCYDCLRCTEGQISNTTDSSTCVICHPEFWSNEGRDTCVKKEAEFLSYEEIMGALLTAASLFGTCMTAVVAFIFFRYRQTPIVRANNSELSFLLLFSLILCFLCSLTFIGRPSEWSCMLRHTAFGITFVLCISCVLGKTIVVLMAFRATLPGSDVMKWFGPAQQKLSVLGFALIQAVICILWLTISPPFPFKNFKKFKDKIILECALGSAVGFWAVLGYIGLLAILCFGLAFLARKLPDNFNEAKFITFSMLIFCAVWITFIPAYVSSPGKFSVAVEIFAILASSFGLLFCIFIPKCYIILLKPEKNTKKNMMGKG
>LOCXPOlfC78.559.HIT1.OlfC.2R.858.ANF_receptor.exons6.LR537122.1.Sparus_aurata
IMLTQSWLEQGWALLQLLLVVSVSHADESVCKRRGDHEYPQLSKDGDIMLGGIFYFHSSWKHREDAYMHKPFQLQCTSLHFRGFQFAQAMLFAIEEINNSADLLPGISLGYMIYDACGSIARGVSIALALANGNEVTFAPSEAPCTRPAQVQAIMGETSSSPCMAIATVIGPFHIPLISHFATCACLSDKTKYPSFLRTIPSDYYQSRALAQLVKYFGWTWVGAIRTNDDYGNNGMAIFTEMAQQLGICLEYSVAVFRKGPPHKMKQIVDIIKASTSKVIVTFLSPMDLYMVIHELSLHNLTGYQWVGNEGWIFDSHTAALDKHHILDGAIGLSIPKAHVSGMREFILDVKPLNSTSNRWFTEFWEKLFSCHFRQSKSSSGTQKECTGHEDLNGVQNSFTDMSLMPIFYNVYKGVYAVAHALHNILSCNETCDNKVPLDPFTILQHIRKIRFTTKEGDEVYFNENGDPAAKYEIINWQPTENGIVDFVTVGLYDASLPADKQLKLQNKSLIWTQNSPQVPLSVCSGKCPPGTRKVLQKGKPVCCYDCLRCAEGEISNTTDSVTCVRCDPEFWSNERRDACVQKEAEILSYEEIMGALLTAASLFGTCMTAVVAFIFFRYRQTPVVRANNSELSFLLLFSLTLCFLCSLTFIGRPSEWSCMLRHTAFGITFVLCISCVLGKTIVVLMAFRATLPGSDVMKWFGPAQQKLTVLGFTLIQIIICILWLTISPPFPFKNFQQFKDKIILECALGSAVGFWAVLGYIGLLAMLCFFLAFLARKLPDNFNEAKFITFSMLIFCAVWITFIPAYVSSPGKFSVAVEIFAILASSFGLLICIFIPKSYIILLKPEKNTKKNMMGKG
>LOCXPOlfC79.573.HIT1.OlfC.2R.867.ANF_receptor.exons6.LR537122.1.Sparus_aurata
MTFTQRWRERGWALLQLLLVASISVFSIEETRCRLRGDPEIPLLSKNEDVMIGGIISFHLRWKNRQDTYMEKPLPLQCISLNFRAFQYAQVILFAIEEINNSTELLPGISLGYKIYDACASIARGVRVALALANGNEVAFAPSEAPCIRPAQVQAIMGESFSSSCMAISTVIGQFNIPLISHFATCACLSDKTKYPSFLRTIPSDYYQSRALAQLVRYFGWTWVGAIRTNDDYGNNGMAIFTETAQQLGICLEYSVSVFRADPPDKIQQIIDIIKASTSKVIVTFISPTELYVLMHEFVYHNLTGYQWVGTEAWIFDSETAARDRHHILDGAIGLSIPKAHVSGMREFMLDVKPLNSSSNELFTEFWEKLFDCKFKHSESSLENQRECTGHEDVTEVQNTFTDMSLMPIFYNIYKGVYAVAHALHNILSCNKTCDNKVQLDPFTILQHIKKIRFTTKEGDEVYFNENGDPSAKYEIINWQPPENGIVDFVAVGLYDASLPADKQLSLQNKSLFWAHNSQQASYYVPLSVCSEKCPPGTRKVLQKGKPVCCYDCLRCAEGEISNITDSITCVRCDPEFWSNERRDACVKKETEFLSYEEIMGALLTAASLFGTCMTAVVAFIFFRYRQTPVVRANNSELSFLLLFSLTLCFLCSLTFIGRPSEWSCMLRHTAFGITFVLCISCVLGKTIVVLMAFRATLPGSDVMKWFGPAQQKLSVLGFTLIQVVICILWLTISPPFPFKNFKKFKNKIILECALGSAIGFWAVLGYIGLLAILCFILAFLARKLPDNFNEAKFITFSILIFCAVWITFIPAYVSSPGKFSVAVEIFAILASSYGLLVCIFIPKCYIILLKPERNTKKNMMGKGAQK
>LOCXPOlfC79.583.HIT1.OlfC.2R.800.ANF_receptor.exons6.LR537122.1.Sparus_aurata
MDKPFPLQCISLNFRGFQYAQVILFAIEEINNSTDLLPGISLGYKMYDACASIARGVRVALALVNGNEVAFTPPKAPCIRPAQVQAIMGETFSSPCMAISTAIGPFNIPLISHFATCACLSDKSKYPSFLRTIPSDYYQSRALAQLVKYFGWTWVGAIRTNDDYGNHGMATFTETAQQLGICLEYSVSFYRTDPPDKIQKIIDIIKASTSKVIITFLSPTELYVLMHELFYHNLTGYQWVGTEAWIFDSETAARDRHHILDGAIGLSIPKTHVSGMREFMLNVRPLNSSSNELFTEFWEKLFSCKFTKSKSSAENQTECTGHEDVTEVQNSFTDMSLMPIFNNVYKGVYAVAHALHNILRCNKTCNNKVQLDPFTILQHIRKIRFTTKEGDEVYFDENGDPAAKYEIINWQPRENGIVDFVAVGLYDASLPADKQLTLHNKSLFWAMSSQQASYYVPFSVCSGKCSPGTRKVLQKGKPICCYDCLRCAEGEISNITDSITCVQCHPEFWSNERRDACVKKEAEFLSYEEIMGALLTAASLFGTCMTAVVAFIFFRYRQTPVVRANNSELSFLLLFSLTLCFLCSLTFIGRPSEWSCMLRHTAFGITFVLCISCVLGKTIVVLMAFRATLPGSDVMKWFGPAQQKLTVLGFTLVQVIICILWLTISPPFPFQNLKKFKNKIILECALSSAVGFWAVLGYIGLLAVLCFSLAFLARKLPDNFNEAKLITFSMLIFCAVWITFIPAYVSSPGKFSVAVEIFAILASSFGLLICIFIPKCYIILLKPEKNTKKNIMGKGAQKSL
>LOCXPOlfC79.586.HIT1.OlfC.2R.869.ANF_receptor.exons6.LR537122.1.Sparus_aurata
MTSTQRWAERTWALLQLLLVASVSVSLTEEPMCRRRGDHENPLLSKDGDIMLGGIFSIHNKWNDRQDTYMHKPLPLHCTSLNFRGFQYVQAMLFAIEEINNSTDLLPDISLGYKIYDACVSIARGVMVALALANGDEVVSAPSEAPCTRTAQVQAIMGETFSSPCMAIATVIGPFHIPLISHLATCACLSDKTKYPSFLRTIPSDYYQSRALAQLVKYFGWTWVGAIRSNDDYGNNGMATFTETAQQLGICLEYSVSFFRTDPPVKIQKIIDIIKASTSKVIVTFLSPSEVYVLMHEFFYHNLTGYQWVGTEAWIFDSETAARDRHHILDGAIGLSIPKAHVSGMREFMLDVKPLNSSSNELFAKFWEKLFSCKFNKSKSTDGNQRECTGHEDVTGVQNSFTDMSLMPIFYNIYKGVYAVAHALHNILSCNKACNNTVHLDPFTILQHIKKIWFKTKEGDEVYFNENGDPAAKYEIVNWQPPENGIVDFVAVGLYDASLPADKQLTLQNTSLFWAQNSPQASCYVPLSVCSEKCPLGTRKVLQKGKPVCCYDCLRCAEGEINNITDSVTCVRCDHEFWSNERRDACVKKEADFLSYEEIMGALLTAASLFGTCMTAVVAFIFFRYRQTPIVRANNSELSFLLLFSLSLCFLCSLTFIGRPSEWSCMLRHTAFGITFVLCISCIMGKTIVVLMAFRATLPGSDVMKWIGPAQQKLSVLGFTLIQVIICILWLTISPPFPFKNFKTFKDKIILECALGSSVGFWAVLGYIGLLAVLCFSLAFLARKLPDNFNEAKFITFSMLIFCAVWITFIPAYVSSPGKFSVAVEIFAILASSFGLLICIFIPKCYIILMKPEKNTKKNMMGKGAPKSL
>LOCXPOlfC80.594.HIT1.OlfC.2R.857.ANF_receptor.exons6.LR537122.1.Sparus_aurata
MMSTKRWPEKVWALLQLLLVASLSQANNQVCMLRGNPEKPQLSKYGDIMLGGIFSFHSRWKDQQDTYMHDPLHLQCTSLNFRGFQYAQAMLFAIEEINNSTDMLPGVSLGCNIYDACASIARGVRVALALANGNEVVSEPAEAPCTRIAKVQAILGETFSSPCMAIATVIGPFHIPLISHFATCACLSDKTKYPSFLRTIPSDYYQSRALAQLVKYFGWTWVGAIRSNDDYGNNGMATFTETAQQLGICLEYSVSFYRADPSVKIQKLIDIIKASTSKVIITFLSPTELYVLMHEFFNHNLTGYQWVGTEAWIFDSETAARDRHHILDGAIGLSIPKAHVSGMREFMLDVKPLNSSSNELFTEFWETFFRCKFNMSKSSSENQRECTGNEDVTEVQNSFTDMSLMPIFYNVYKGVYAVAHALHNILSCNETCNTKVQLDPFMIFQHIRKIQFTTKEGDEVYFNENGDPAAKYEIINWQPTENGFVDFVTVGLYDASLPADKQLSLRNKPLIWAQNSQQVPSSVCSEKCPPGTRKVLQKGKPVCCYDCFRCAEGEISNTTDSITCVRCDPEFWSNEGRDACVKKEAEFLSYKDIIGALLTAASLFGTCMTAVVALIFFRYRQTPIVMANNSELSFLLLFSLSLCFLCSLTFMGRPSEWSCMLRHTAFGITFVLCISCVLGKTIVVLMAFRATLPGSDVMKWFGPAQQKLSVLGFTLIQVIICILWLTISPPFPFKNFKESKNKIIVECALGSAVGFWAVLGYIGLLAMLCFILAFLARKLPDNFNEAKFITFSMLIFCAVWITFIPAYVSSPGKFSVAVEIFAILASSFGLLTCIFIPKCYIILLKPEKNTKKNMMGK
>LOCXPOlfC81.606.HIT1.OlfC.2R.860.ANF_receptor.exons6.LR537122.1.Sparus_aurata
MMSTQRWPEQGWALLQLLLVVSVSQAEKPVCRLTGDPENPQIFKDGDIMLGGIFSFHSSWKGRQDTYMDKPLPLQCTSLNFREFQFAQAMLFALEEINNSTDILPGISLGYMFYDVCGSIARGVRVALALANGNELVSAPSEELCTRPAQVQAIMGETSSSPCMAISTVIGPFHIPLISHFATCACLSDKTKYPSFLRTIPSDYYQSRALAQLVKYFGWTWVGAIRTNDDYGNNGMATFVETAQQLGICLEYSVAVFRTDPPDKLQKIVDIIKASTSKVIVAFLSHMDMDVLIHELSHHNLTGYQWVGSESWIFDSHTAAMDRHHILDGAIGLFIPKAHVSGMKEFMLDVKPLNSSSNELFAEFWETLFSCKFKQSKSSAGNLTECTGHEDVTKVQNSFTDMSLMPIFNNVYKGVYAVAHALHNILSCNKKCNNKVQLDPFLILQHIRKIQFKTKEGDEVYFNENGDPVAKYEIINWQPTENGIVDFVTVGLHDASLPVDKQLNLLNKSLIWAQKSQQVPLSVCSEKCLPGTRKVLQKGKPICCYDCLRCAEGEISNMTDSITCVRCDPEFWSNEGRDACVKKEAEFLSYKEIMGALLTAASLLGTCMTAVVAFIFFRYRQTPIVRANNSELSFLLLFSLSLCFLCSLTFIGRPSEWSCMLRHTAFGITFVLCISCVLGKTIVVLMAFRATLPGSDVMKWFGPAQQKLTVLGFTLIQVIICILWLTISPPFPFKNFKEFKDKIILECALGSAVGFWAVLGYIGLLAMLCFSLAFLARKLPDNFNEAKFITFSMLIFCAVWITFIPAYVSSPGKFSVAVEIFAILASSFGLLICIFIPKCYIILLKPEKNTKKNMMGKGAP
>LOCXPOlfC59.612.HIT1.OlfC.2R.863.ANF_receptor.exons6.LR537122.1.Sparus_aurata
SLALDGMTSTQRWPEKGWALLQLLLVVSFSRAEESVCRQRGDPEIPQISKDGDIILGGVFSFHSSWKVIQDAYMHKPLPLQCTSFNFRGIQYAQAMLFAIQEINNSTDLLPGISLGYKIYDVCGSIARALKAALALANGNEGLSAPSKAPCTRPAQVQAIMGETSSSPCMAISTVIGPFHIPLISHFATCACLSDKTKYPSFLRTIPSDYYQSRALAQLVKYFGWTWVGAIRSNNDYGNNGMAIFTETAQQLGICLEYSVSFFRTDPPDKMQKIIDIIKVSTSKVIVTFLSHMDIDMLIHELSLHNLTGYQWVGTEAWIFDSHTAAMDRHHILDGAIGLFIPKAHVSGMREFILDVKPLSSSSNELFTEFWETLFSCEFKQSKSSSRNQTDCTGHEDVTEVQNSFTDMSLMPIFYNVYKGVYAVAHALHNILSCNKTCNNKVQLDPFMILQHIRKIRFTTKEGDEVYFNANGDPAAKYEIINWQPTENGIVDFVTVGLYDASLPADKQLNLLNTSLIWAQNSPKVPLSVCSEKCPPGTRKVLQKGKPVCCYDCLRCAEGEISNTTDSVTCVRCDPEFWSNERRAACVKKEAEFLSYKEIMGALLTAASLFGTCMTAVVAYVFFRFRQTPIVRANNSELSFLLLFSLTLCFLCSLTFIGRPSEWSCMLRHTAFGITFVLCISCVLGKTIVVLMAFRATLPGSDVMKWFGPAQQKLSVLGFTLIQVIICILWLTISPPFPFKNFKEFKDKIILECALGSAIGFWSVLGYIGLLAMLCFILAFLARKLPDNFNEAKFITFSMLIFCAVWITFIPAYVSSPGKFSVAVEIFAILASSFGLLICIFVPKCYIILLKPEKNTKKNMMGK
>LOCXPOlfC82.620.HIT1.OlfC.2R.861.ANF_receptor.exons6.LR537122.1.Sparus_aurata
MLLIADVLLLSLLAVRGGSPMCQTYGTKEQSQFSKEGDINIGGIFSFHQNPVTVDPALQVNPGTIQCEGLDPGELQYAYTMMFAINEINNSSELLPGVTLGYRIFDSCPSIPLSIRASLNLMNRYESGADSCNKLTNVHAVIGETTSTSTIGIARTMGPFYIPVISHSATCACLSNRKDYPSFFRTIPSDIYQSQALAKLVKHFGWTWVGAIRTNSDYGNGGMATFLEAAEREGVCVEYSVAIYRTDPRKWFLEVVDIIKKSTSKVIVAFADGTDLDILIKELHAQNVTGLQWVGSEGWITYRYIASPVNYAVVQGAVGFAALNAHIPGLQEFLANSRPSTTPGDQGLVELWETVFSCTLIPQAETRAQGLVAACTGKESLWDTNTRFTDVSDASLMNNVYKATYAIAHALHMLFTCKDGQGPFANNTCANRKIVQPWQVLHYLTQVNFTTKIGENVFFDELGDPVARYALVNWQMDETGYILFETIGYYDASRPEGQQFEMKEGVKAVWADKNLEVPRSVCSESCLPGTRRAFVKGKPICCFDCITCADGEFSNSTNAVKCDKCPPEYKSNDERNNCDLKAIEFLTFRELMGILLVTFSVFGACLAMTIALIFFHYRQTPIVRANNSELSFLLLFSLTLCFLCSLTFIGRPSEWSCMLRHTAFGITFVLCISCVLGKTIVVLMAFKATLPGSNVMKWFGPAQQRLSVLGFTIIQVIICILWLTINPPLPFKNMKHYKDKIILECDLGSPVGFWAVLGYIGLLAVLCFFLAFLARKLPDNFNEAKFITFSMLIFCAVWITFIPAYASSPGKFTVAVEIFAILASSYGMLFCIFLPKCYIILLKPENNTKKHLMGKVTPRDL
>LOCXPOlfC83.623.HIT1.OlfC.2R.854.ANF_receptor.exons6.LR537122.1.Sparus_aurata
MCDCVYVMLLFVLFMRAFGAEENTTLCEMLGSPDFPLLSKEGDITIGGAFSIHSQISKPPLSFIDTPDRLKCTRINFREFRFVQTMIFAIEEINNSSSLLPNISIGYKVFDSCGSTLPSTRAMMGLLDGQERTLGKTCSSQSSVHAIIGASESSSTIVMLQISGIFQIPVISHFATCACLSNRKAYPSFFRTIPSDYYQSRALAKLVKHFGWTWVGAVRSDNDYGNNGLATFITAASQEGVCIEYSEAISRTDPSEQIARVVRVIQSGSARVLVAFLAQSEMDVLLEESLKQNLTGLQWVGSESWITAGHLATKRYSGILTGSLGFTIRKTKITGLREFLLQVNPSQDPQNNLLREFWEATFGCSFKNSLRGQTQCSGSEQLRDISNPFTDVSELRISNNVYKAVYAVAHALHSILKCGQSGEALNQSCIWEDDFEPKQIVKHLQDVNFTLQSGERVYFDGNGDPAATYELVNWQRNQARDIVFVTVGSYDASLPNGKQFTMNGINITWAAESQKRPQSVCSESCQPGFRQAVIKGKPICCFSCVTCAAGEISNSSNSAECSRCPLEYWSNEDHSQCVPKVIEFLSYGETMGALLTAFSLFGASLTLVVSCVFFWFRHTPLVKASNSELSFLLLFSLTLCFLCSLTFIGRPSDWSCMLRHTAFGIAFALCMSCILAKTIAVVMAFKAKRPANTVPQCSAPLQRTSVLSCTLLQILICVVWLTLAPPFPYKNTAHATERIILECDLGSPIGFWVVLAYIGLLSVLCFILAFLARKLPDNFNEAKYITFSMLIFCAVWVTFIPAYVSSPGKFTVAVEIFAILASSFGLLFCIFAPKCYILLLKPEKNTKKHMMGRN
>LOCXPOlfC84.632.HIT1.OlfC.2R.887.ANF_receptor.exons10.LR537122.1.Sparus_aurata
LSLLWRTTKLVFLSFLWCILLPPANSQQDQSQQCKVIPGSMSLPVLQKNGDIILGGLFSLHDMVVEPCLSFTSKPPPTQCTRLNFRTFRWMQTMIFAIEEINRDGKLLPNITLGYKIYDSCSTPHQALKAAMEVMGSKMDSGVEGDIQRKAICHGAVPAVIGDGGSTQSLVVARFLGVFHVPQASSYFSSCACLSDKNEFPAFLRTMPSDFFQVDALVQLVKHFGWTWVGVIAGDDAYGRGGANIFADEVRKLGACVALHEIIPKNRAQTAVSSIVSRIRSSGARVILVFAVEQDVAALFDEVLREGLTGIQWLASEAWSTAAVLSTPKKYHHILQGSLGFAIRRADIPGLQDFLLRLHPSSPDALEDPFLRPFWEEVFQCSLGVQAEGQEHNVEGKPRCSGAEELRSVKNIYSDVTQLRISYNVYKAVYAIAHALKAMRSCVKGKGPFPLQTCADTDNIQPWQLLHYLTQVEYMNSFGDETKFDDNGDPVAMYDLVTWQLTPNGEMDFVTIGKFDETTTVEKQKLKIQEKNIVWNGNQTEVPLSVCSSICPQGTRKAIRPHFPICCHDCVVCTAGEISNHTDAIECTRCLPEFWSNAERTACIPKQVEFLSFSDTMGITLVTISLIGSFCTCVVVLIFSCHRTSPIVRANNSELSFLLLFSLTLCFLCSLTFIGRPSEWSCMLRHTAFGITFVLCVSCILGKTIVVLMAFKATLPGSNVMRWFGPAQQKAIITFCTLVQVIICTVWLVVSPPTPVQLMPRESAIVILLCDEGSQIAFALVLGYIGLLACLCLLLAFLARKLPDNFNEARLITFSMLIFCAVWVAFVPAYISSPGKYATVTEVFAILASSYGLLGCIFAPKCYIILLRPEKNTRKHLMSKVVLPDKF
>LOCXPOlfC85.640.HIT1.OlfC.2R.900.ANF_receptor.exons15.LR537122.1.Sparus_aurata
GRRLLGLCAFFFFYGSLSAESTCKLKAKFNLSGYKNVEKKKVVIGGMFPVHMRIASNDGNTSRLPVSSGCEGFNFRTFRWTQTMLFAINEINKRQDLLPNTDLGYVIYDSCFTISKAVEGTLTYLTGQDEAVPNYRCGNGPPLASLVGAGGSDLSIATARILGLYHFPQVSYSSTCSALESKFQFPTFLRTIPNDKHQSTAMAKLVLHFGWTWVGTIAADDDYGKYGIKDFKEQVEEAGVCISFSETLPKVHSPEDIQRIVQTVVEATAKIIVVFSSDVDFSPLISELLRHNVTNRTWIASEAWVTSALVMEPGVSSLLGGTLGFGVKRAQIPGLRRHLLNLDPYDDPLTEEFWETETNGTLSRAARAVPDGLCTGRESLADLNNTYSDVSQLRITYSVYKAVYAVANALHNLEHCEPGRGPFNGKDCADITDFEPWQLMYYMKNVRYTVPHTGEVIYFDDGDVEGYYDILNWQFNSDGEISYVTVGRYNGSAAPEDGMTIRNDSIVWNNDMLEPPRSVCSENCQPGTRKGIRQGEPVCCFDCIPCADGEISNSTNARECILCSEDDWSNDAHDACVPKIIEFLAFGEPLGITLIVISAFGALVTIAVGVVFILNLGTPLVKANDPLLTFSLLFSLVVTFLCSIVFLGEPQNWSCMTSQVALALGFALCLSSIMGKAVVLMLRAQALKKARARSKAAAKAAKAAAEAAANSGNPDVIVTNTNANNNNNERAIAAVMTLIQAIACTVWLIVLPPQRIKNTSSQNIKIILECDEGSVVFICCIFGYDILLALVAFVFAFISRKLEDYFNEGKCMTFGMLVFFIVWISFVPAYLSTRGKFMVAVQIFAILASSFGMLTCIFLPKCYVLLVKPERNTEEMMRPQTKPRDGTSTGTSASLATTAT
>LOCXPOlfC86.649.HIT1.OlfC.2R.802.ANF_receptor.exons7.LR537142.1.Sparus_aurata
DSAQHACGAWAPGDIVIGILLPCHHKVKSLHERIRPEGFLCSDFDLESFMMSLAAVHEIEEINGANFLPGVRLGYLMCDTCSYASKALQSVGHMLAVNGSLNMKCDYTDFRPRVKIILGALYSEVSIAVARLLNVYMVPLLSSTSSSPELSDKLRYPSFMRNIPSDEHQTKAVAKIMHHYGWNWVGVVYGDDDYGRAAFQSFLSDAKANSVCLAYQEVMPHLDHSLSSQHIKRVARQIRSSDAQVVLLILKAERVQDLFKEMIRTNTSRTWIASDAWSNSRSLAQMDGINQVGDILGFTFVSGKSESFDKYLKNLTANPGGYNHFIEEYKNLRFNCSSEYPQEQNDDYLLKVLDTSKALPNRVAVWAVAHALQNLLKCNSLSCLGEINFPPWKLLEELKKVNFRRDDQNYSFDENGDFVSGYDLIMWKRDGHHRRFQRIGKYHVISADVQVDMKNFTWLSTANTTTPQSRCSERCTPGLVKKILNVSCCYNCIPCMEGTYTDAWDLHECKKCPNGTWSLKGWDRCKPRQESYLRWNDAHPISMMAAAAFGILLLLVIFTIFLVYKDSSPMKRAEVRLSCVMMTGLAVSFASVICFMGKPSVHLCRARQLMYAMGFTLCVSCILVKAYRTFLAFLPFGRMTNRQLHRLYKPPVIVIIVTTLQGVICLLWLIFDSPDVDETPPSTQSMKKIIQCHEGATYIGFGIMLSYIALLALVGFLLAFKSRKVPQEFSETGYIIFSMLMYLFVWVCFVPVYITNHEGGTPVQASAILVSSYGIIFCHFLPKCYEALFGSKIDTLDMILGR
>LOCXPOlfC12.268.HIT1.OlfC.2R.873.ANF_receptor.exons9.CAAHFC020000122.1.Sparus_aurata
FLHIKLLLLMYFILLCSYFASVVSSPLYSSSCRLQGQFHLNEMHKDGDVVLGGIFRIHFFSVFPDLSFTSDPQQPTCHGFDVVGFRRVQTMAFAVDEINKNTNLLPNVTLGYSHYDDCVKLGIAFRAGLSSISGQEEKFILDETCAGTPPVIGIVGDAFSTHSIAISSVLGLYRVPMVSHAATCSCLSDRQKFPSFFRTIPSDDFQVQAMIQILKRFGWTWAGLLVSDDDYGLHAARSFHSDLAHFGGGCLAYLEVLPWGSDPGELRRIVDLMKKSTARVVIVFAHESYMMNLMKEVVRQNVTGLQWIASEAWTAATVLQTPDLMPYLAGTLGIAIRRGEIPGLREFLLKIRPDLHHNNSYGNNIVSQFWEFTFQCRFTPPLAGWVETGGALCTGQENLEDVGTELLDISNLRLEYNVYKAVYALAYALDDMLQCEPGRGPFSGHSCGSLKELEPWQLVYYLEKVNFTTTFGDQVSFDKNGDALPIYDIMNWLWLPDGKAKVQNVGEFKRSASKDEELTIDEDKISWNFESKKPPRSVCSESCPPGTRMAKKKGEPVCCFDCIPCSEGEISNKTDARECNSCAEHSWSSPQRDHCVPKKTEFLSYHEPLGIGLTAASLLGTCMCAVVLVIFVYHHSTPIVRANNSELSFQLLLSLKLCFLCSLLFIGRPRLWTCQLRHAAFGISFVLCISCILVKTMVVLAVFKASKPGGGASLKWFGVLQQRGTVIVLTSIQAAICTAWIVSASPTPHKNTQYIKDKIVYECAVGSTVGFAVLLGYIGSLASLSFLIAFISRNLPDSFNEAKLITFSMLIFCAVWVAFVPAYISSPGKYADAVEVFAILASSFGLLMALFGPKCYIILLRPERNTKKAIMGR
