# Supplementary material for: Expanded olfactory system in ray-finned fishes capable of terrestrial exploration
Source: BMC Biol. 2023 Jul 31;21:163. doi: 10.1186/s12915-023-01661-8 (PMC10392011; doi:10.1186/s12915-023-01661-8)
Supplement: Supplementary file 3 — Additional file 3: Data S1. Protein sequences and genomic coordinates of OLF genes. FASTA and General Feature Format (GFF) files containing the protein sequences and genomic coordinates for all identified OLF genes in this study. [file 12915_2023_1661_MOESM3_ESM.zip › PROTEINS/Sphaeramia_orbicularis.OLF_genes.fa]

>LOCXPLeocOR16.2-eta.335.257.HIT1.OR.1R.286.7tm_1.exons4.LR597462.1.Sphaeramia_orbicularis
NVDTYNEAFTKNFISLTFGCIIISINGAFVYTYYKSEVFQRDPRYIMYIHLVINDMVMLALSVMLQIMSYTITLSFPSCTLIVMVLLTTTKVSPLNLAGMAVDRYIAVCYPLRHTQICTVRRTYALIAVIWVISFLPVFTDLILLLSQPLPLITSNFICYSSYVFSTPIHKLHKKITQALLFSSVLLTLMVTYLKVICIARSASGSQKVLARNALNTILLHGVQLLLCMFSYMSPVINLILISIKPQERTKILFVTFLFSNVLPRLLSPFIYGVRDKKFNNHIRMH
>LOCXPDilaORUN.68-eta.315.260.HIT1.OR.1R.289.7tm_1.exons2.LR597462.1.Sphaeramia_orbicularis
KHKFAVAVGKNVTVVILGITINYINATMINTFMKHHIFKINPRYVLFIHLVFNDTIQLTISILLFIFSTNSYTLYVPLCCLLILPAIFTTQNTPLNLACMAVECYIAVCMPLHSNHICTVKKTYVVISVIWTLSSLSVLPDLFILLATESQQFLESRVFCHRDNVFRSPYSQKKRDVSHSLFLVVVWLTLFYTYIRILFVARSANTDTKKASNTILLHGFQALLCVMNYVNPMLFRVLVYLFPGEFHYINFILFIINHVLPRFISPVIYGLRDTTFRKYFKKYLLCSNQ
>LOCXPLeocOR3.39-delta.329.528.HIT1.OR.1R.296.7tm_4.exons1.LR597470.1.Sphaeramia_orbicularis
NQSQVELLVLVGFKGVDQFRYWYFCVTLVGYLLIVVLNVCVVLVICVQPSLHQPMYVFLSNLLFNTLLGCAAFYPKLLHDFLCDVQLISRRGCIVQAFCVHVYVAVESNILMVMAFDRYVAIAHPLTYPTVLSSSRVYTLLTAAWTLPVVAYVSLLSLTSQLPLCASHVNRTFCDNRSVMYLSCVDISMLSLIELVFACTVVFLPMGVIFCCYVQILTVSFQVTKSQRTNKALSTCIPHLVTYVGFVASIVFEIIQPALVGKHVPHAFRVMMQMEGFLVLPLLNPLIYGVKLPGIR
>LOCXPOR1.255.HIT1.OR.2R.341.7TM_GPCR_Srx.exons4.LR597462.1.Sphaeramia_orbicularis
SMMLNSTSSDSLYASLLNNTGSTLMGEAVAFPKDSFTNALTKNIVAMLVWLTLSIINSTMVHTFLRHSLFYENPRYIMFICMVINDALQLSLVTALYVGSYIFRKIHTSVCCLLIMTAVLTTRSTPLILAGMAVERYIAICFPLHYSQMCTVPRTQLLICVILILTATPPITDLLITVVKEPPSFFQTSIFCDHSLLFRDRSIYYKNCVFDGTYLSFVALTLLYTYCKIMLTARAASMGLASVKRARNTVLLHGVQLLLCMLAFVVPSLQAALISLFPRLSLEIRYIFFLLVYIIPRFLSPVIYGFRDEQFRRYWIRYLTCRSRSIVRVRPVLLKVNLETK
>LOCXPOR2.445.HIT1.OR.2R.311.7tm_1.exons2.LR597462.1.Sphaeramia_orbicularis
MNSSSYGQNVSTPVRYRDSYSTAVAKNVTVVALGLIINYINGSLVHTFTKHQIFYMNPRYILFIHLVVNDMIQLTSSVNLFVLSYIFYKINASLCCVFMTFLVFTTYNSPLNLAVMAVECYIAICLPLRHAELCTVKRTYILIGWIWVLSVVTTLPDVFLILATEPIQSFFSTIVCARNNVFRHPFSILKRDLSDIIYLVCVWFTLFYTYFQIFFAAKAAKSAEGDAKKARNTILLHSFQLMLCMLTYVFHPIQKALLYLFPKNSINIIFSCYIISQILPRFVSPIVYGIRDRTFRQHLKKHLLWTVRQSI
>LOCXPOR3.459.HIT1.OR.2R.308.7tm_4.exons2.LR597462.1.Sphaeramia_orbicularis
MNSSSYGHNVSNAVGQRDSYSAAVAKNVVVLTLGLTINYINGSLIYTFRKHQIFYMNPRYILFIHLVVNDMIQLTTTIILLVLSYTIYKINFSLCCVLIIFAVFTTINSPLNLAVMAVECYIAICLPLQHAELCTIKRTYILISFIWAVSAMTTLSDVFFMIVTEPIKLFFSTVVCIPEEIFRNPIIAKKKNVLYIIYLVGVWLTLLYSYFQIFFAAKAVKSANADAKKARNTIVLHGFQLLLCMLTYVFPNVLQFLLNLFPKNYLHVYFVCYIIIQVLPRFVSPIVYGIRDTTFRQHLRKHQLCITK
>LOCXPOR4.474.HIT1.OR.2R.308.7tm_4.exons2.LR597462.1.Sphaeramia_orbicularis
MNSSSYGHNVSTTVIYRDSFESAVAKNVIVVTLGLIINYINGSLVHTFRKHQIFYMNPRYILFIHLVVNDMIQLTSTISLFVLGYIFYKINASLCCMIITFAVFTTINSPLNLAVMAVECYVAVCLPLRHAELCTIKRTYILIGWIWATSAVTTLPDVFLILATEPMQFFFSTIFCERDNLFQHPLSINKRNVSYIIYLVGVWFTLLYTYVQIFLVAKAAKSTNADAKKARNTILLHSFQLLLCMLTFVFTPVQQHLLSWFPKKHAHVLFGCYIIIQILPRFVSPIVYGIRDKTFRQHLKKRLLHSTQ
>LOCXPOR5.485.HIT1.OR.2R.304.7tm_1.exons2.LR597462.1.Sphaeramia_orbicularis
MNSSSYGHNVSTVVRDSYSTAVAKNVIVMSLGFIINYINGSLVHTFRKHQIFYMNPRYILFIHLVVNDMIQLTTTINLFVLSYIFYKINASLCCMIITFAVFTTINSPLNLAVMAVECYIAICLPLRHAELCTVKKTYILIGWIWATSAVTTLPDVFLILATKPMQFFFSTIFCERDNLFRHPLSIKKRNVSYIIYLVGVWLFLFYTYFQIFFAAKAAKSAKGDAKKARNTILLHGFQLLLCILTYIFHVVLQGLLYLFPKSPLNVSFACYIIIQILPRLVSPIVYGLRDKTFRQHLKKHLLWT
>LOCXPOR6.506.HIT1.OR.2R.305.7tm_1.exons2.LR597462.1.Sphaeramia_orbicularis
MNVSSSNVTVVIQYRDSFSKAVTKNVIVVVLGISINYINASLIRTFRKHQVFYTNPRYILFCHLVVNDMIQVTLTVMLFLLSYILYKINVSLCCLFILLALFTTENTPLNLACMAVECYIAICIPLRHTQICTVRRTLQLIGLIWLTSMLSVLPDLFISLATESREFFASQVFCLRETAFRNPHIIKKRNVTYIVYLVLVWLVIFFTYFKILFTAKTASKDTRKARNTIILHGFQLLLCMATYAVHLLKTALMEWFPKNYPDSLFACYIIIQMLPRSISPLIYGVRDSTFRKYLSRHMLCQVSPQ
>LOCXPOR7.256.HIT1.OR.2R.325.7tm_1.exons1.LR597464.1.Sphaeramia_orbicularis
TDEHKRITEQSEFAACLFLSILPCENTVQVLIFVFVFLTIFSFLINGLVLFGVSRSDDLSEEPQTMLLKNLILSDMLQTFSFGPAVIHSLRRRRTMIYGFWCNTQYFVGTLSVFSSLVIITFMALERYLFVCQGIRYLVILTHRRQRLIQRLIWVCTFSIATIHLFALKIGSVNRQVTSGLLCEPDIMEQIFGFPHAAVGFRKILSTLSLFVCLLVYAFSYVNMYIVARNAAIPFNAVNTAARKTVLFYCGMLFLQLLPLLLKVVSDALWEIKGTVAMTVPDASQSGNLTPSVTATVLHLSLLVTLMVPPCVNPMVYGLKSDKIR
>LOCXPOR8.267.HIT1.OR.2R.316.7tm_1.exons1.LR597470.1.Sphaeramia_orbicularis
MQNLTDFQANATSHNTLSMIIKVCVVIPFCCLFLCCIVVMLHIFASHRQFLETSRYILFACMLINDTLQVLSSLLLFHLVVGQVKLAFICCVPLLFISTATFQNTPLILATMSLERYIAIIYPLQRPAAWRSDRIWIIILSLWLISCIFPFIDFSIGKHDPSVNVLFTPVICKTALVNSSPIQQLFKAAVSVLFFVVVAVIILFTYVRILLETRKLRQDRVSVTKALHTVLLHGFQLLLCVLAFTHPITETLIALQSWSPQDLSFFNYFCFMLVPRFLSPLIYGFRDQSLRGYIKKRFLCCSKTVDPCVRGKQQHV
>LOCXPOR10.279.HIT1.OR.2R.295.7tm_1.exons1.LR597470.1.Sphaeramia_orbicularis
MEDNNSLVGCQFLIRQITYDSMIVQVLVFVFICINLLLIVTFFKKDCFHTTARYILFALTLLADSFLLLISDALLIMIYYRIAMQMWLCIIITIFTLFYFFVTPVTLTAMTLERYVANCMPLHHGALCSTRRTMHCILLIHIISSFPCIVILSPFFASIPDSFFRKCGFCSVETFMLQRWHEHLRSAISQFYFLIMCIVIVFCYVKIMKVAKAASGENKKSTGKGVRTVVLHAFQILLCLIQLWFPIIEKAVLHIDGRLFQQLRYVNYIIFSLFPRCLSPLVYGLRDETFLHALK
>LOCXPOR10.290.HIT1.OR.2R.295.7tm_1.exons1.LR597470.1.Sphaeramia_orbicularis
MEGNSTLFSGQSLTRQIKYRAVIVQMLVTVFICINVLLIITFFKKDCFRTTARYILFALILLADSFLLLMSDVLFMLSYYVITIHVWLCSIITTVILLYNFITPVTLTAMTLERYVAICMPLHHGELCSTRRTMHCVLIIHSISSIPCVVVMFTFFASVFDSFHKKHRLCSVEIFILHTWQSHLRSAICQFYFLIMCIIIVFCYIKIMKVAKAASGEDKKSTHKGLRTVVLHAFQLLLCLIQLWCPFIEAAVFQIDFTLFVNVRYFTYIIFSLAPRCLSHLVYGLRDEAFFHALK
>LOCXPOR10.301.HIT1.OR.2R.295.7tm_1.exons1.LR597470.1.Sphaeramia_orbicularis
MKDNNSLVGCQFLIRQITYDSMIVQVLVFVCICINLLLIVTFFKKDCFHTTARYILFALTLLTDSFLLLISDVLLIINYYRITMQMWLCIIITIFALFYFFITPVTLTAMTLERYVAICMPLHHGVLCSTRRTMHCILIIHIISSFPCIVILSPFFASIPDSFFRKCAFCSVETFMLQRWHEHLRSGISQFYFLIMCIVIVFCYVKIMKVAKAASGENKKSTGKGLRTVVLHAFQLLLCLIQLWCPIIENAVLHIDGRLFQKLRYVNYIIFSLFPRCLSPLVYGLRDETFFHALK
>LOCXPOR9.312.HIT1.OR.2R.301.7tm_1.exons1.LR597470.1.Sphaeramia_orbicularis
MAYNYSDLDGESSILKGDYRITIIQVLVVIFLCINFLQLTTFFMKDFFYRTMRYILFANTLLADCMTLIITNILLILNTFRVAIQMWVCLIIYAISSLYFYITLVTLTAMTLERYVAICMPLRHAELCSTRRALYSILIIYALSSVPFIVMISALLASATLRYKEYTVCNVDMMIHYNWQRYLRLAVSQFYFLIMCFIIVFSYVKIMKVAKAASGESKKSTSKSLRTVVLHAFQLLLCLTQLWCPLIENAVLQIDIMLFIYIRYFDYIVFVLAPRCLSPLIYGLRDEKFVRELKYYALCRL
>LOCXPOR9.323.HIT1.OR.2R.301.7tm_1.exons1.LR597470.1.Sphaeramia_orbicularis
MAYNYSDLDGGFSIPRVDHRITIIQVLVVIFLCINFLQLTTFFMKDFFYRTMRYILFANTLLADCMTLIITNILLILNTFRVAIQMWMCLIVCAISSFYFYITLVTLTAMTLERYVAICMPLRHAELCSTRRALYSILIIYALSSVPFIVIISAVLASATSRYKEYTECNVDMMIHYSWQRYLRLAVSQFYFLIMCLIIVFSYVKIMKVAKAASGESKKSTSKSLRTVVLHAFQLLLCLTQLWCPLIENAVLQIDIMLFVYIRYFDYIVFVLAPRCLSPLIYGLRDEKFVHELKYYALCGL
>LOCXPOR9.334.HIT1.OR.2R.299.7tm_1.exons1.LR597470.1.Sphaeramia_orbicularis
MAYNYSDLDGGFSIPRVDHRITIIQVLVVIFLCINFLQLTTFFMKDFFYRTMHYILFANTLLADCMTLIITNILLILNTFRVAIQMWMCLIVCAISSLYFYITLVTLTAMTLERYVAICMPLRHAELCSTRRALYSILIIYALSSIPFIVIISAVIASATLRYEEYTVCTVEVIIHYNWRLRFGISQFYFLIMCLIIVFSYVKIMKVAKAASGESKTSVTKGLRTVVLHAFQLLLCLTQLWCPLIENAVLQIDIMLFIYIRYFDYIVFILAPRCLSPLIYGLRDEKFVRELKYYALCRL
>LOCXPOR10.345.HIT1.OR.2R.304.7tm_1.exons1.LR597470.1.Sphaeramia_orbicularis
MTYNNTLVTGGSNLSGIVYRITIVQVLVVIFLSVNFLQLTTIFKKDFFYRTMRYILFANTLIADCMTLLVSNLLVILLNFQVTMQVWLCLMFYFELSLHNFITPVTLTAMTLERYVAICMPLRHGELCSTRRALHSILIIHALSSIPFIVIISALFSSVTVRFSIEYVLCSVEVTAFYNWQRYLRSVICQFYFLIMCIIIVFCYVKITKVAKAASGESKKSTSKGLRTVVLHAFQLLLCLINLLCPLIESALYQIDFMLLHHVRYINFIIFGLAPRCLSPLIYGLRDEKFVHELKYNAFCGLHR
>LOCXPOR11.356.HIT1.OR.2R.309.7tm_4.exons1.LR597470.1.Sphaeramia_orbicularis
MASNTTISSDILVMEGFNISPVFKYPLFFLLLFVYFSLLFSNIGVLLLIITEKTLHQPMYILFCNLSVNDIIGNTVLLPRMMAHMVSAERFITYSQCVAQAFHSHTFGSAAHMILVIMAIDRYVAICHPMRYSSVMTTRAVIGLSATAWGVSLVLVSILIGLTVRLSRCRSVIKNAYCDNASLFKLSCEDVSINDIYGLFFTVLLFSCSMGGIAVTYFRIALVCWIKKNKELNNKALQTCASHLVLYLIMLWSGFLTIILHRFPNYPDLRKIAYVLFHVIPANLNPIIYGMQTRLLRERIIHMLKRKVT
>LOCXPOR12.369.HIT1.OR.2R.304.7tm_4.exons1.LR597470.1.Sphaeramia_orbicularis
MHNLSFGFRSELTLDPFVIPPGGKYPIFFLGIAIYFFGIFCNLTLLSLIIMKKNLHKPMYFILFSLPLNDLVGITVMLPKVLSDIVTETHSVYYPLCVFQAFLLHMYGGGILFILAAMSFDRYVAICMPLRYSSLMTTKAVVFIICLIWGVDLILIVSLFSLQSRLPLCKSVIKNVFCDNPSLLKLTCGNTTLNNVIGLFTTAIMQVISVSVQSFSYVKILITCVGTRKSDSKTKAVNTCTAQIVILIIFEVVATFTILSHRFKNVSAELQKTMGMLIFLVPPLLNPIVYGLYTNEIRSTLLKV
>LOCXPOR13.380.HIT1.OR.2R.308.7tm_4.exons1.LR597470.1.Sphaeramia_orbicularis
MSTNASSSDLFLSLQTLGLPDSHIYPAFFFGLFTYITIMFFNMLVLVAIAVSKKLHKPMFILLFNLPISDMVGATAFFPHLVLSIVTKNRLISYPACITQAFMIHFYGTGNLLILSAMAYDRYIAICHPLTYNIIMSPHKLAKMIILVWLISFVIIGVLILLLAQLQLCRTHIIDLFCNNPSLLKLACSGTRVNSLYGLAGIVFLQGGSLLILVYTYAQILYTCLVTNQSDARRKAIQTCGSHLVVFLLLQINTLFTLTAHRVNNTSPYLRRALGVSILIFPPFLDPIIYGLKTKELRQAVIVFLRRN
>LOCXPOR14.391.HIT1.OR.2R.307.7tm_4.exons1.LR597470.1.Sphaeramia_orbicularis
MSANASSDLFLSLEKLDLPNAYIYPAFLSGLLTYIFIMFCNLLVLVAIAASKKLHKPMFILLFNLPVSHMITATAFFPHFVLSIVTKRRLIPPPACITQAFLVHLCGTGNLLILSAMAYDRYVAICRPLRYNAVMTPHNLVKIIILIWFISFSLIFTLIMLVAQFKLCRTNIVDLYCNNPSLVKLVCEDTRVNNYYGILVIFIVQGGSFLIVIYMYTQILYTCLKTNQSDAQKKAIQTCGSHLAVFLILQINTTFTLAAHRIKNASPYIRRALGVSVLIFPPILDPIIYGLKITELKQAIVKFLGRS
>LOCXPOR15.402.HIT1.OR.2R.307.7tm_4.exons1.LR597470.1.Sphaeramia_orbicularis
MSANASSDLFLSLEKLDLPNAYIYPAFLSGLLTYIFIMFCNLLVLVAIAASKKLHKPMFILLFNLPINDMITATAFFPHFVLSIVTKRRLIPPPACITQAFLVHLCGTGNLLILSAMAYDRYVAICRPLRYNAVMTPHNLVKIIILIWFISFSLIFTLIMLVAQFKLCRTNIVDLYCNNPSLVKLVCEDTRVNNYYGILTIFIVMGGSFLIVMYTYAQILYTCLKTNQSDARKKAIQTCGSHLAVFLILQINTTFTLAAHRIKNASPYIRRALGVSVLIFPPILDPIIYGLKITELKQAIVKFLGRS
>LOCXPOR16.414.HIT1.OR.2R.313.7tm_4.exons1.LR597470.1.Sphaeramia_orbicularis
QQRTSMDNLYNASSYLTMQSYNLSGESVFPAFLFACLGYMIILFCNLVLILTIILNKCLHQPMYLLLVNLPINDLIGSSGFFIQTIKQLLTNNRTIHYPACIAQAFVIHIYGAGAVFILTAMAYDRYIAICFPLKYNTVMTNAHVMRIITLVWLSCFVTMGLLFALLLRFPHCRSEITNPYCDNPSLLALVCEDKSINNIYGLLISALSQVVANGLILYTYLRILIACFRSKHSDTRVKALQTCATHLTIFLLFECLGLFTIISYRIQRASPHLRRFMGVATLIFPPTLNPIIYGLKTKEIRDKIIQFFRNKI
>LOCXPOR17.425.HIT1.OR.2R.318.7tm_4.exons1.LR597470.1.Sphaeramia_orbicularis
MITNATRMNDFSILGFPGLLPQYYGPVSALMFAVYLAIAFGNTFILLFVMCEKSLQKPTYLVFCHMALNDLTFGTVTLPKIIAKYWFDDGVISFYGCFIQMFFVHYLGAAQSFILMVMALDRFISICIPLRYPVFITNHNISVLCGFAWFIPVTLMIAVVFHALSLPYCKSNIIPQCYCDHISIMSQACGEDVKIVTVTTLCLAMFCLLLPLAFILFSYFSILVVIMKISNATGRRKTLSTCTPQIFITCLFYLPRCFVYVANTVGYSFSLDVRILLVLLYSLLPAAVNPAIYCFKTQDIKQMLVKTLKKTRIGTDVK
>LOCXPOR18.430.HIT1.OR.2R.311.7tm_4.exons1.LR597470.1.Sphaeramia_orbicularis
TTIKYFTITGFPGLLPEYYEPVSILLFLLYLVIVAGNVFIIIFIAYVGTLHKPPYWIFFHLAMTDIIFGTVTLPKVISRYWWNDEVSSFASCFAQMYFVHAMGATHSLILLMMALDRFVAIWFPFQYPVVITNKSISIACCVCWTVTLIRMVGVVSHALTLSYCDKNIIKQCYCDHYTITNLGCNTDEVVFVKWVALYMALIGLLVPLSFIIFSYFSIIIAVLKTSQAESRYKLLATCAPQIFITCLYYVPRCFIYIATNLNFKIEPEARVVITMMYSLIPAAVNPLIYCFKTKDIKEALLQILKKKKLTL
>LOCXPOR19.431.HIT1.OR.2R.319.7tm_4.exons1.LR597470.1.Sphaeramia_orbicularis
FKVQLMMENVSSHEVFILDGFDELGPLRPVLVIPYLVMFVLSLFANFLLLYAITSQRSLHSPMYILIAVLSGVDVSLPLFFVPHMLLNLALGWRGISLTGCLIQMFIIHLLGTFQSTLLLWMSLDRYFAICTPLHYHEYMALKKFIKFVVPLVIRNVFMIMLIVTLVRKLWFCGGNVINHCFCEHMAVVALACGSTAVNNLAGLLTVFFIPVADFILITVSYVIIFSSVLRSGRSGVKALHTCVTHIVVITVSLMIILVAFLSYRVQNRLPAVVRVFFSTMYLFFLSCFNPIIYGIRTTEIRQIFLKTLSCCRPVRTLP
>LOCXPOR20.433.HIT1.OR.2R.304.7tm_4.exons1.LR597470.1.Sphaeramia_orbicularis
MVNSTHVTHFTLTAYFDSGLLKYLYSVILATLYVSIIAANVLLIVVICVNRSLHEPMYIFLCSLSVIQLYGSTGLFPFLVVQILSENHDVPTSVCFLQIFCLHSYGLVEVFILSAMSYDRYVAICHPLQYHTRMTRYRTTTLIAVLWFYGFFACSVMVSLSSSLQLCGNIINKVYCDNYPVVKLACSDTTALNIYGLIISFINVFSPLAFIVYTYMRILKVCFSGSKQTRLKAVSTCTPHIASLLNFILGASFEIVQSRFNMNHVPNVLRIFLSLYFITCQPLFNPLMYGLNILQIRMLCKRLL
>LOCXPOR21.435.HIT1.OR.2R.318.7tm_4.exons1.LR597470.1.Sphaeramia_orbicularis
MTVSQTKRRTMGNSTHLTHFILSAYFDTGHLKYLYFVIVLLLYVLMLVSNVLLIVVICVNRSLHEPMYLFLCSLFVNELFGSTGIFPSLLIHILTDIHTVSASLCFLQIDCIYSYVIVEYLTLAVMSYDRYFAICHPLQYNTHMTRNRIFMIVIVPWFYGFLVCTVMISVTSSLHLCGRIINRVYCVHYSVVKLACSDTTAVNIYLLSFGFIIVSAPSFLILYLYMRILKVCFSGSKQTRHKAVSTCTPHLASLINFIFGCCFEIITSRFNMNHVPNILRIFLSLYFLIIQPLFNPLMYGLNISNIRICCRKLLFAQM
>LOCXPOR22.436.HIT1.OR.2R.318.7tm_4.exons1.LR597470.1.Sphaeramia_orbicularis
MTVSQTKRRTMGNSTHLTHFILSAYFDTGHLKYLYFVIVLLLYVLMLVSNVLLIVVICVNRSLHEPMYLFLCSLFVNELFGSTGIFPSLLIHILTDIHTVSTSLCFLQIYCIHSYAVVEYLTLAVMSYDRYFAICHPLQYNTHMTRNRIGVMVTAPWFYSFLACAVMISLSLSLHLCGNIINRVYCVNYSVVKLACSDTTAVNIYGLIITFITVSVPTFLVLYTYMRILKVCFSGSKQTRHKAVSTCTPHLASLINFIFGSCFEIITSRFNMNHVPNVLRVFLSLYFLIIQPLFNPLMYGLNISHIRSCCRKLLFAQM
>LOCXPOR23.437.HIT1.OR.2R.318.7tm_4.exons1.LR597470.1.Sphaeramia_orbicularis
MTVSQTKRRTMANSTHLTHFILSAYFDTGHLKYLYFMIVLLLYVLMLVSNVLLIVVICVNRSLHEPMYLFLCSLFVNELFGSTGIFPSLLTHILTDIHTVSASLCFLQISWIHFYGHMELLFLAVMSYDRYFAICHPLQYNTHTTKNRIVTMIIVPCFYCLFWNIFMISLSSSLQLCGNITDKVYCDNYPITRLACSDITAHNIFGLIAGFVNILSALMLILYSYMRIFKVCFSGSKQTRHKAVSTCTPHLASLINFILGASFEIIQSKFNMNHVPGVLRIFLSLYFLMCQPLFNLLMYGLNISKIRSLCKWLLWTKL
>LOCXPOR24.438.HIT1.OR.2R.318.7tm_4.exons1.LR597470.1.Sphaeramia_orbicularis
MTVSQTKRRTMGNSTHLTHFILSAYFDTGHLKYLYFVIVLLLYVLMLVSNVLLIVVICVNRSLHEPMYLFLCSLFVNELFGSTGIFPSLLIHILTDIHTVSVSLCFLQIYCIYSYVTVEFLTLSVMSYDRYFAICHPLQYNTHMTRKRIFMIVIVPWFYGYLVCTVMISVTLSLHLCGNIINRVYCVHYSVVKLACSDTTAVNIYSLSFGFIIVSAPSFLVLYTYMRILKVCFSGSTQTRHKAVSTCTPHLASLINFIFGCLFEIITSRFNMNHVPNILRIFLSLYFLIIQPLFNPLMYGLNISNIRICCRKLLFAQM
>LOCXPOR25.441.HIT1.OR.2R.310.7tm_4.exons1.LR597470.1.Sphaeramia_orbicularis
RMTINSSHFSNFILAAYFDSGLLKYLFFLIVMSLYVLMLMSNVFLIKVICGNRSLHEPMYIFLCSLFVNELYGSTAVFPFLLVHILRDVHTVPTSLCFLQIFCGHSYALMEVLTLTVMSYDRYLAICHPLQYHTRMTRNRIATLIAVPWFYSFLICFVMISLSSSLHLCGNIIDKVLCDNYPIIKLACSDTTVLNIYGLIITFTSVLLPVMLILYSYMRILKVCFSGSKQTRHKAVSTCTPHLASLLNFTLGASFEVIQSRFNMSRVPNMLRIFLSLYFLTCQPLFNPLMYGLNISKIRTLCKQLLFTKM
>LOCXPOR26.442.HIT1.OR.2R.305.7tm_4.exons1.LR597470.1.Sphaeramia_orbicularis
MTNLTQFSFLILCAYFDFDLFMYFCFIFMMLLYIFILCANVFLIVVICVNRSLHEPMYVFLCSLFVNELLGSTGLFPSLMDQILRDIHTVPTSLCFLQIYCLYTYANVQFCNLAVMSYDRYLAICFPLQYHTRMTSKRVALLITTTWLYPLLAVLILVSLSSSLHLCGNIIDKVYCDNYSIVKLSCSDTTVNNIYGLIYTAATIVVVLLIIYSYMRILRVCFSGSKQTRHKAVSTCTPHLASLINFSFGCFFEIIQSRFDMKHVPSILRIILSVYFFTCPPLFNPVVYGLNIRKIRLTCKSVFFG
>LOCXPOR27.443.HIT1.OR.2R.307.7tm_4.exons1.LR597470.1.Sphaeramia_orbicularis
VIMTNSTPFTQFILDAYLDVGLLKYLVFITVMCLYIVIIVSNVLLIVVICVNRSLHEPMYFFLCSLFVNELLGSTAVFPLLLTEILRDIHTIPVSFCFLQIFSIYSYANIELCILAAMSYDRYLSICHPLQYHTNMTSTKVAVLIALTWGFPVVEVGVMVSLSAPLHLCGNVIPKVYCDNYYIVKLACSDITVNNFYGIVYTVIIICSVLSVIIYSYSKILKVCFSGSKQTRHKAVSTCTPHIVSLLNFCFGCCFEIFQSRFNMTYLPTVLRVFLSLYFLTCQPLFSPLIYGLNLTKIRNICKSIFC
>LOCXPOR28.444.HIT1.OR.2R.308.7tm_4.exons1.LR597470.1.Sphaeramia_orbicularis
MGNTSHFSYFTLSAYLDSGLLKYLYFLVVVCVYAVIICTNVLLIVVICVNRSLHEPMYLFLCSLFVNELFGSAGLFPFLLVQILKDIHTISISLCFLQVYIFFSYINVQICILAAVSYDRYLAICFPLQCHTHMTCRKAAVLIALTWVYRFVEAGVMVSLSAPLQLCGNIIPKVYCDNYSIVKLACSDTTVNNIYGIVYTVIVIIGILSVFLYTYMKILKVCFSGSKETRQKAISTCTPHLASLLNFTIGGSFEIFQSRFNMSSLPSVLRIFLSLYWITCQPLFNPLIYGLNLTKIRDSYRRVFVSKM
>LOCXPOR29.452.HIT1.OR.2R.309.7tm_4.exons1.LR597470.1.Sphaeramia_orbicularis
QMIINSTQVSYFILSAYFDTGMLKYLYFTIILCLYVLIILSNVFLIVLICVNRSLHEPMYLFLCSLFVNQLYGSTGLFPFILLQILKDVHTVSFSLCVLQIFCLYSYVQVEMINLTVMSYDRYLSICFPLQYHTRMTHNKIVVLITVVWVLSLLKIAIGRYMTVSLQLCGNIIDKIYCDHYSIVELSCSDTTDNNIYGLINAFISICVPVMLILYSYMRILKVCFSGSKQTRHKAVSTCTPHLASLINFTLGCCFEVVQRRFNMNHVPNTMRIFLSVYFVILQPVFNPMVYGLKMSKIRVKCNHLLCGK
>LOCXPOR29.454.HIT1.OR.2R.309.7tm_4.exons1.LR597470.1.Sphaeramia_orbicularis
QMIINSTQVSYFILSAYFDTGMLKYLYFTIILCLYVLIILSNVFLIVVICVNRSLHEPMYLFLCSLFVNQLYGSTGLFPFILLQILKDVHTVSFSLCVLQIFCLYSYVQVEMINLTVMSYDRYLSICFPLQYHTRMTHNKIGVLITVVWVLSLLKIAIGRYMTVSLQLCGNIIDKIYCDHYSIVELSCSDTTDNNIYGLINAFISICVPVMLILYSYMRILKVCFSGSKQTRHKAVSTCTPHLASLINFTLGCCFEVVQRRFNMNHVPNTMRIFLSVYFVILQPVFNPMVYGLKMSKIRVKCNHLLCGK
>LOCXPOR29.457.HIT1.OR.2R.309.7tm_4.exons1.LR597470.1.Sphaeramia_orbicularis
QMIINSTQVSYFILSAYFDTGMLKYLYFTIILCLYVLIILSNVFLIVLICVNRSLHEPMYLFLCSLFVNQLYGSTGLFPFILLQILKDVHTVSFSLCVLQIYCLYSYVQVEIINLTVMSYDRYLSICFPLQYHTRMTHNKIGVLVTVVWVFPLLKGAVGRYRTVSLQLCGNIIDKIYCDNYSIVKLSCSDTTDNNIYGLIDVFISMCVPVMLILYSYMKILKVCFSGSKQTRHKAVSTCTPHLASLLNFTLGCCFEIVQSRFNMNHVPNMMRIFLSVYFITLQPVFNPMVYGLKMSKIRVKCNHLLCGK
>LOCXPOR30.458.HIT1.OR.2R.304.7tm_4.exons1.LR597470.1.Sphaeramia_orbicularis
MKNYSQVSYFNLTAYFDTGTLKYMYFILVLSLYLSVIAANVLLIVLICVNRSLHEPMYLFLCSLFVNELYGSTGLFPLLLFQILKDIHTISASFCFLQIYNIHTYACVEFIILAVMSYDRYLAICYPLQYNQRMTSHKVFLLIVLSWLCSFILVVILILLSAPLQRCGNIIHKVYCDNYSIVKLACSDTTVNNIYGLIITVIAIFGPFIFILYTYMRILKVCFSGSKQTRHKAVSTCTPHLASVINYCFGAFFEVIQSRFNMNNVHNTLKIFLSIYWLTCQPLFNPLMYGLNMSKIRIICKNLL
>LOCXPOR31.461.HIT1.OR.2R.307.7tm_4.exons1.LR597470.1.Sphaeramia_orbicularis
MITNSTQVSYFILSAYFDTGMLKYLYFTIILCLYVLIILSNVFLIVLICVNRSLHEPMYLFLCSLFVNELFGSTGLFPFLLFQLLKDLHTVLVSLCFLQIFCVYSYGCREFTTLAVMSYDRYLAICHPLQYHTLMTSTKMSVLITLMWCFPFLVMAVGISLSSPLHLCGNIINNVYCNNYSIKLSCSDAKVISIYGLINVFISMCVPVMLIVYTYMRILKVCFSGSKQTRHKAVSTCTPHLASLINFVFGCVFDIISSRLDMNHVPHTLRIFLSVHFLICQPIFNPLVYGLKMSKIRNTCNNLRSGK
>LOCXPOR32.462.HIT1.OR.2R.307.7tm_4.exons1.LR597470.1.Sphaeramia_orbicularis
IMINSTQVTYFTLSAYFDTGPLKYCYFIIVMCLYALIVVSNVLLIVVICVNRSLHEPMYLFLCSLFVNELLGSTGLFPFLLFQILKDVHTVSFSLCFLQIFCVYSYACVEILNLCVMSYDRYLAICHPLQYNTHMTSAKVAVLIAVTWLFPVFAIVILVSLSVPLQLCGNILNKVYCGNYSIVKLACSDTTVNNIYGLIYIVISIFVPSVLIFYTYMRILKVCFSGSKQTRHKAVSTCTPHLASLLNFAFGCCFQILQSRFYMSGVPNMLDILLSLYFLTCQPLFNPLLYGLKMSKIRVLCKRMLCG
>LOCXPOR33.463.HIT1.OR.2R.308.7tm_4.exons1.LR597470.1.Sphaeramia_orbicularis
SKRRIMKNYSQVSYFNLTAYFDTGTLKYMYFILVLSLYLSVIAANVLLIVLICVNRSLHEPMYLFLCSLFVNELFGSSAVYPVLLLQILRDIHTVSAPFCFLQIYTGHTYACVEYTLLAIMSYDRYLAICYPLQYNQCMASQKVFLLVALSWFYPFILIIILISLSAPLQRCGNIIHKVYCDNYSIVKLACSDTTVSNIYGLLMTVMVVFIPLFFILYTYMRILKVCFSGSKQTRHKAVSTCTPHLASVINYCFGVCFEVFQSRFNMDNVPNMLRIFLSLYWLTCQPLFNPLMYGLNMSKIRIICKNL
>LOCXPOR37.464.HIT1.OR.2R.277.7tm_4.exons1.LR597470.1.Sphaeramia_orbicularis
IMKNYSQVSYFNLTAYFDTGSLKYMYFILVLSLYLSVIAANVLLIVLICVNRSLHEPMYLFLCSLFVNELYGSTGLFPLLLFQILKDIHTVSVSFCFLQIVCVYSYATVECSTLAVMSYDRYLAICYPLHYNTYMMSHKVFLLVALSWLYSFITMIILISLSAPLQRCGHIIHKVYCDNYSIVKLACSDTTVNNIYGLILTVMVILVPFCYIVYTYMRILKVCFSGSKQTRHKAVSTCTPHLASVINFCFGACFEVVQSRFNMDNVPNMLRIFLSLY
>LOCXPOR34.465.HIT1.OR.2R.303.7tm_4.exons1.LR597470.1.Sphaeramia_orbicularis
MKNYSQVSYFNLTAYFDTGTLKYMYFILVLSLYLSVIAVNVLLIVLICVNRSLHEPMYLFLCSLFVNELYGSTGLFPLLLFQILKDIHTISASFCFLQIACGYCYATVECSTLAVMSYDRYLAICYPLHYNTRMTSHKVFLLVALSWLYSFITMIILISLSAPLQLCGNIIHKVYCHNYSIVKLACSDTTVNNIYGLILTVLVILDPLFFILYSYMRILKVCFSGSKQTRHKAVSTCTPHLASVINFAFGCFFEVVQSRFNLDNVPNMLRIFLSTYWLTCQPLFNPLMYGLNMSKIRIMCKNL
>LOCXPOR35.466.HIT1.OR.2R.302.7tm_4.exons1.LR597470.1.Sphaeramia_orbicularis
MENYSQVSYFFLVAYFDTGIFKYLYFLLIMTLYVLVITANVFLIVLICVNRSLHEPMYLFLCSLFVNELLGSTGLFPLLLLQILTDVHTISVSHCFLQMFCLFLYACVEFASLALMSYDRYLAICFPLQYNTVLTYNKVAVLIAVSWFCSFIAIIIPTSLSAPLRLCGNIIQKVYCDNFSIVKLACSDTTVNNIYGLVGTSVAVLGPLTLIVYTYTRILKVCFSGSKQTRHKAFSTCTPHLASLLNYAFGVCFEIVQSRFNMNNVPNILRIFLSLYWLTCQPLFNPLMYGLKLSNIRILCRN
>LOCXPOR36.467.HIT1.OR.2R.305.7tm_4.exons1.LR597470.1.Sphaeramia_orbicularis
VIMKNYSQVSYFNLTAYFDTGTLKYMYFILVLSLYLSIIAANVLLIVLICVNRSLHEPMYLFLCSLFVNELYGSTGLFPLLLFQILKDIHTVSVSFCFLQIVCVYSYATVECLTLAIMSYDRYLAICYPLHYNTHMTSHKVFLLISLSWLVSFLSVIVLTSLSSSLHLCGNVLNRVGCDNYLIVKLACSDTTVNNIYGLISVVIVVIIPLFFILYTYMRILKVCFSGSKQTRHKAVSTCTPHLASVINFAFGCFFQVIQSRFNLDNVPNMLRIFLSIYFLTCQPLFSPLMYGLNMSKIRIICKNL
>LOCXPOR37.468.HIT1.OR.2R.304.7tm_4.exons1.LR597470.1.Sphaeramia_orbicularis
IMKNYSQVSYFNLTAYFDTGTLKYMYFILVLSLYLSVIAANVLLIVLICVNRSLHEPMYLFLCSLFVNELYGSTGLFPLLLFQILKDIHTISASFCFLQIYIIHTYACVEFTILAIMSYDRYLAICYPLQYNQHMASHKVFFLVALSWLCPFIVIIVLMSLSAPLQRCGNIIHKVYCINYSIVKLACSDTTVNNIYGLILTVMVILVPFCYIVYTYMRILKVCFSGSKQTRHKAVSTCTPHLASVINFCFGACFEVVQSRFNMDNVPNMLRIFLSLYWLTCQPLFNPLMYGLNMSKIRIICKNL
>LOCXPOR38.471.HIT1.OR.2R.307.7tm_4.exons3.LR597470.1.Sphaeramia_orbicularis
MVNYSQVSYLNLTAYFDTGMLKYFYFLILLCLYVLIILSNVFLIVLICVNRSLHEPMYLFLCSLFVNELFGSTGLFPLLLFQILKHLHTVLVSLCFLQIFCVYSYGCIEFTTLAVMSYDRYLAICHPLQYHTLMTSTKVSVLITLMWCFPFLVITVAFSLSSPLHLCGNIINKVYCDNYSIVKLSCSDTTFINIYELIIGFISMCVPVMLIVYTYMRILKVCFSGSKQTRHKAVSTCTPHLASLINFVFGCVFDIISSGLDMNHVPHTLRIFLSVHFLICQPIFNPLVYGLKMSKIRNTCNNLRSGK
>LOCXPOR39.476.HIT1.OR.2R.311.7tm_4.exons1.LR597470.1.Sphaeramia_orbicularis
SKRTMFNSTIVTHLTLGAYFDTGLLKYLFFLILMSLYVWIIISNVLLIVLICVNRSLHEPMYLFLCSLFVNELSGSTGLFPFLLLQILRDVHTVSTSLCFLQNFFLFSYGGVEYLSLAIMSYDRYLAICHPLQYHTLMTPNRMSMLIALTWLCPLFLCVIMVCLTRSLLLCGDIVHKVYCDNYSVVKLACSDTTINNIYGLIIVSFSVFGPVILILYSYVWILKVCFSGSKQTRHKAVSTCTPHLASLINFLFGGCFELLQSRFNMKSVPNVVRILLSLYWLTCQPLFNPLLYGLNLSKIRILCKSLLSAQ
>LOCXPOR40.477.HIT1.OR.2R.309.7tm_4.exons1.LR597470.1.Sphaeramia_orbicularis
QMIINSTQVSYFILSAYFDTGMLKYLYFTIILCLYVLIILSNVFLIVLICVNRSLHEPMYLFLCSLFVNQLYGSTGLFPFILLQILKDVHTVSFSLCVLQIYCLYSYVQVEIINLTVMSYDRYLSICFPLQYHTRMTHNKIAVLIAVVWVYPLFKVAVARYTAVSLQLCGNIIDKIYCNNYSIVKLSCSDTTVNNINGLIDVFISICVPAMLILYSYMKILKVCFSGSKQTRHKAVSTCTPHLASLINFTLGCCFEIVQSRFNMNHVPNMLRIFLSVYFITLQPVFNPMVYGLKMSKIRVKCNHLLCGK
>LOCXPOR41.478.HIT1.OR.2R.309.7tm_4.exons1.LR597470.1.Sphaeramia_orbicularis
QMILNSTQVSYFILGAYSDNPILKDCYFIILLIAYIVIVISNVFLIVLICVNRSLHEPMYLFLCSLFVNQLYGSTGLFPFLLLQIPRDVHTVSVPLCFLQIFCVYTYATVEFAILSAMSYDRYLAICHPLQYHTQMTYGRVVQFTAVTWLFPFLSVVIVISLSSPLHLCGNIIDKIYCNNYSIVKLSCSDTTVNNIYGLMNLFITICVPVMLILYTYMRILTVCFSGSKQTRHKAVSTCTPHLASILNFAFGCCFEIVQSRFNMNHVPHILRIFLSVYFITLQPIFNPLVFGLKMSKIRLVCSNVLCGK
>LOCXPOR42.479.HIT1.OR.2R.309.7tm_4.exons1.LR597470.1.Sphaeramia_orbicularis
MVNSTQVSYFILDAYFDTGMLKYLYFLVLTVVYLIIIAANVLLIVVICVNRSFHEPMYLFLCSLFVNELYGSTGLFPLLLFQILKDVHMVSASLCFLQVFCLYSYGLIEFLTLSVMSYDRYLAICFPLQYNTRMTSNKVAMFTALIWFYPILINVIIVYGLTEPLHLCGNVIDKVYCDNYCIVKLACSDTTANNIFGLCHVFGVIIFLIILIVYTYMRILKVCFSGSKQTRHKAVSTCTPHLVSLMNFSFGVFFEILQSRFNMTNVPSMMRIFLSLYWLTGQPFVNPLLHGLKMTKIRIVYKSLLFGKR
>LOCXPOR43.481.HIT1.OR.2R.313.7tm_4.exons1.LR597470.1.Sphaeramia_orbicularis
ISQTRLKRLIMENYSQVSYFILVAYFDTGIFKYLYFLILLCLYVLIIISNVLLIVLICVNRILYEPMYLFLCSLFVNQLYGSTGLFPFLLFQILKDIHTISASFCFLQIAYVYCYAAVECLTLAVMSYDRYLAICYPLHYNTRMTSHKVFLLVALSWLCSFITMIILISLSAPLQLCGNIIHKVYCDNYSIVKLACSDTTVNNIYGLITVVIVIIIPLFFIFYTYMRILKVCFSGSKQTRHKAVSTCTPHLASVINYCFGACFEVIQSRFNMNNVPNTLRIFLSIYWLTCQPLFNPLMYGLNMSKIRIMCKNL
>LOCXPOR44.484.HIT1.OR.2R.305.7tm_4.exons1.LR597470.1.Sphaeramia_orbicularis
MENYSQVSYFILVAYFDTGIFKYLYFLILLCLYVLIIISNVLLIVLICVNRSLHEPMYLFLCSLFVNQLYGSTGLFPFLLFQILKDIHTISASFCFLQIACGYYYATVECLTLAVMSYDRYLAICYPLHYNTRMTSHKVFLLVALSWLYSFITMIILIPLSAPLQLCGNTIHKVYCDNYSIVKLACSDTTVNNIYGLITVVIVIIIPLFFILYSYMRILKVCFSGSKQTRHKAVSTCTPHLASVINFAFGCFFEVVQSRFNLDNVPNMLRIFLSIYFLTCQPLFNPLMYGLNMSKIRIICKKSLF
>LOCXPOR36.486.HIT1.OR.2R.305.7tm_4.exons1.LR597470.1.Sphaeramia_orbicularis
VIMKNYSQVSYFNLTAYFDTGTLKYMYFILVLSLYLSIIAANVLLIVLICVNRSLHEPMYLFLCSLFVNELYGSTGLFPFLLFQILKDIHTVSVSFCFLQIVCVYSYATVECLTLAIMSYDRYLAICYPLHYNTHMTSHKVFLLISLSWLVSFLSVIVTTSLSSSLHLCGNIINKVGCDNYLLVKLACSDTTVNNIYGLIITVIVVIIPLFFILYTYMRILKVCFSGSKQTRHKAVSTCTPHLASVINFAFGCFFQVIQSRFNLDNVPNMLRIFLSIYFLTCQPLFNPLMYGLNMSKIRIICKNL
>LOCXPOR46.489.HIT1.OR.2R.308.7tm_4.exons1.LR597470.1.Sphaeramia_orbicularis
TNSTVSYFILGAYLSVGNVRYFFFVVAVLLYVLIFLFNVLLIVVICVNRSLHEPMYLFLCSLFVNELYGSTGLFPFLLLHILRDVHTVSVSMCFLQIFCLYTYAHVEFCNLALMSYDRYLAICHPLQYHTRMTPNKAFLFIILVWFYSFVKFIITLSLNVRLTLCRNVIDSVYCHNYLVAKLACSGNGVNNIYGLFGVVLTTLVPLVLILFSYAKILRACAGGCRLSRHKAVGTCTPHLVSLLNFFFGCCFEILQSRFDMSWVPGGLRIVSSLYFLVIQPLLNPLVYGLQMSNIRDSCKHLLCPKAST
>LOCXPOR47.492.HIT1.OR.2R.318.7tm_4.exons1.LR597470.1.Sphaeramia_orbicularis
MTVSQTKRRTMGNSTHLTHFILSAYFDTGHLKYLCFVIVLLLYVLMLVSNVLLIVVICVNRSLHEPMYLFLCSLFVNELFGSTGIFPSLLIHILTDIHTVSVSLCFLQIYCLHFYGIVEFLTLAVMSFDRYFAICHPLQYNTHMTRNRISVMVIIPWFYGFLACAVMISLSSSLHLCGNIINKVYCDNYPVVKLACSDTTAVNIYGLIGTFNAIFLPLVFILYTYIRILKVCFSGSKQTRHKAVSTCTPHLASLINFTFGCCFEIISSRFNMNHVPNILRVFLSLYFPTIQPLFNPLMYGLNISNIRMCCRKLLFAQM
>LOCXPOR48.493.HIT1.OR.2R.318.7tm_4.exons1.LR597470.1.Sphaeramia_orbicularis
MTVSQTNRRTMGNSTHLTHFILSAYFDTGHLKYLYFMIVLLLYVLMLVSSFLLIVVICVNRSLHEPMYLFLCSLFVNELYGSTGIFPSLLIHILTDIHTVSTSHCFLQIYCIYSYVIVEFLTLSVMSYDRYFAICHPLQYNTHMTRNRIAVMVIIPWFYGFLYVSVLISVTSSLHLCGNIINRVYCVNYSVVNLACSDTIAVNIYGLIITFITVSFPTFLVLYTYMRILKVCFSGSKQTRHKAVSTCTPHLASLINFSSGCCFEIISSRFNMNHVPNILRVFLSLYFPICQPLFNPLMYGLNISNIRMCCRKLLFAQM
>LOCXPOR49.494.HIT1.OR.2R.308.7tm_4.exons1.LR597470.1.Sphaeramia_orbicularis
MGNSTHLTHFILSAYFDSRLVKYIFVMILMTLYVLMLVSNVLLIVVICVNRSLHEPMYLFLCSLFVNELYGSTGIFPSLLIHILTDIHTVSVSLCFLQIYCIHSYGIVELLTLAVMSYDRYFAICHPLQYNTHMTRKRIATLLAVPWFYGFLACTVMISLTLSLHLCANIISKVYCDNHSVVKMACSDITAVNIYGLIIAFINISVPLVLILYTYMRILKVCFSGSKQTRHKAVSTCTPHLASLINFTLGASFEIVQTRFNMNHVPSTLRIFLSLYFITCQPLFNPLMYGLNISHIRICCKKLLFAQM
>LOCXPOR50.496.HIT1.OR.2R.307.7tm_4.exons1.LR597470.1.Sphaeramia_orbicularis
MGNSTHLTHFILSAYFDSRLVKYIFVMILMTLYVLMLVSNVLLIVVICVNRSLHEPMYLFLCSLFVNELFGSTGIFPSLLIRILRGIHTVSTSLCFLQIYCIYSYVIVEFFTLSVMSYDRYFAICHPLQYNTHMSRKRISVIIIVPWFYGFLYVSVMISIMSSLHICENINKASCDNYPIVNLACSDTTTVNIYGLTIAFITVSFPTFLVLYSYMRILKVCFSGSKQTRHKAVSTCTPHLASLINFSFGCLFEIITSRFNINHVPNILRVFLSLYFLIIQPLFNPLMYGLNISNIRICCRKLLFAQM
>LOCXPOR51.497.HIT1.OR.2R.312.7tm_4.exons1.LR597470.1.Sphaeramia_orbicularis
MDNVSSHQSFILNCFDELGALRPVLFIPYFSMLVLSLLANTLLIYVIVSQKNLHSPMYILIAVMAGVDLIIPFFFIPHMLLSFLLDWRGISVTACFVQMFLIHSVGTFQATILVWMSLDRYFAICTPLRYHEVMTLSRFMKFVVPLVVRNFFLIMLFVILAGKLWFCGGNMINHCFCEHMPVVAMACGSTAVNSLAGLVALVLIPVVDFIIIIVSYVIIFSSVLRSGQSAAKALHTCVTHIIVMTVTLVVALVALLSHRVRNKVPSAVQVFLSTMIFLLPCCFNPIIYGIRTTEIRQNMLKTLSRCRIDATV
>LOCXPOR52.498.HIT1.OR.2R.308.7tm_4.exons1.LR597470.1.Sphaeramia_orbicularis
MMNSTHYTYFTLAAYFDIGLLKYLFFVIVMIFYALTVAANVLLIVVICVNRSLHEPMSLFMCSLFISELYGCTMLFPMIMVQLLRDVHTIATSLCFLQIYSVHSYSTIEYLTLTVMSYDRYLAICHPLQYHTLMTNNRIATLIAVPWFYGFLIVLITISVSSSLQLCGNIIHKVYCDNYSVVKLACSNTSAFNIYGLFISFATIGIPCLIFIYTYMRILKVCFSGSKQTRHKAVTTCTPHLASVINFGIGGGFELIQSRFNMNHVPNILRILLSLYFFVIQPFFNPLMYGLKISKIRILCKSLLFAKM
>LOCXPOR52.501.HIT1.OR.2R.308.7tm_4.exons1.LR597470.1.Sphaeramia_orbicularis
MMNSTHYTYFTLAAYFDIGLLKYLFFVIVMIFYALTVAANVLLIVVICVNRSLHEPMSLFMCSLFISELYGCTMLFPMIMVQLLRDVHTIATSLCFLQIYSVHSYSTIEYLTLTVMSYDRYLAICHPLQYHTLMTNNRIATLIAVPWFYGFLIVLITISVSSSLQLCGNIIHKVYCDNYSVVKLACSNTSAFNIYGLFISFATIGIPCLIFIYTYMRILKVCFSGSKQTRHKAVTTCTPHLASVINFGIGGGFELIQSRFNMNHVPNILRILLSLYFFVIQPFFNPLMYGLKISKIRILCKSLLFAKM
>LOCXPOR54.502.HIT1.OR.2R.312.7tm_4.exons1.LR597470.1.Sphaeramia_orbicularis
MENISSHQSFILNCFDELGALRPALFIPYFSMLVLSLLANALLIYVIVSQKNLHSLMYILIAVMAGVDLIIPFFFIPHMLLSFLLDWRGISVTACFMQMFLIHSVGTFQATILVWMSLDRYFAICTPLRYHEVMTLSRFMKFVVPLVVRNFFLIMLFVILVGKLWFCGGNMINHCFCEHMPVVAMACGSTAVNSLAGLVALVLIPVVDFIIIIVSYVIIFSSVLRSGQSAAKALHTCVTHIIVMTVTLVVALVALLSHRVRNKVPSAVQVFLSTMILLLPCCFNPIIYGIKIAEIRQNIAKTLGRCRIAVTV
>LOCXPOR55.503.HIT1.OR.2R.309.7tm_4.exons1.LR597470.1.Sphaeramia_orbicularis
QMIINSTQVSYFILSAYFDTGMLKYLYFTIILCLYVLIILSNVFLIVLICVNRSLHEPMYLFLCSLFVNQLYGSTGLFPFILLQILKDVHTVSFSLCVLQIYWLYSYVQVEIINLTVMSYDRYLSICFPLQYHTRMTHNKIAALITVVWVFPLLKVAVSRYLTVSLQLCGNIIDKIYCNNYSIVKLSCSDTTVNNIFGLINTFISMCVPVMLILYSYMRILKVCFSGSKQTRHKAVSTCTPHLASLINFALGCCFEIVQSRFNMNHVPNMMRIFLSVYFITLQPIFNPMVYGMKMSKIRVKCNHLLCGK
>LOCXPOR56.504.HIT1.OR.2R.308.7tm_4.exons1.LR597470.1.Sphaeramia_orbicularis
MIINSTQVSYFILSAYFDTGMLKYLYFTIILCLYVLIILSNVFLIVLICVNRSLHEPMYLFLCSLFVNQLYGSTGLFPFILLQILKDVHTVSFSLCFLQIYCLYSYVQVEIINLTVMSYDRYLSICFPLQYHTRMTQNKIAVLITVVWVYPLLKVAVRRYMTVSLQLCGNIIDKIYCNNYSIVKLSCSDTTVNNIYGLINAFISMCVPVMLILYSYMRILKVCFSGSKQTRHKAVSTCTPHLASLINFALGCCFEVIQSRFNMNHVPNMLRIFLSVYFVILQPVFNPMVYGLKTSKIRVKCNHLLCGK
>LOCXPOR29.505.HIT1.OR.2R.309.7tm_4.exons1.LR597470.1.Sphaeramia_orbicularis
DMIINSTQVSYFILSAYFDTGMLKYLYFIIILCLYVLIILSNVFLIVLICVNRSLHEPMYLFLCSLFVNQLYGSTGLFPFILLQILKDVHTVSFSLCVLQIFCLYSYVQVEIINLTVMSYDRYLSICFPLQYHTRMTHNKIAALITVVWVYPLLKGAVRRYMTVSLQLCGNIIDKIYCNNYSIVKLSCSDTTFDNIYGLIDTFISMCVPVMSILYSYMRILKVCFSGSKQTRHKAVSTCTPHLASLLNFTLGCCFEIVQSRFNMNHVPNMLRIFLSVYFITLQPIFNPMVYGLKMSKIRVKCNHLLCGK
>LOCXPOR58.507.HIT1.OR.2R.309.7tm_4.exons1.LR597470.1.Sphaeramia_orbicularis
QMIINSTQVSYFILSAYFDTGMLKYLYFTIILCLYVLIILSNVFLIVLICVNRSLHEPMYLFLCSLFVNQLYGSTGLFPFILLQILKDVHTVSFSLCVLQIYCLYSYVQVEIINLTVMSYDRYLSICFPLQYHTRMTQNKIAVLIAVVWVYPLLTVAVRRYLTVSLQLCGNIIDKIYCNNYSIVKLSCSDTTDNNIYGLINAFIFICVPAMLILYSYMRILKVCFSGSKQTRHKAVSTCTPHLASLINFTLGCCFEIVQSRFNMNHVPNMLRIFLSVYFVILQPVFNPMVYGMKMSKIRVKCNHLLCGK
>LOCXPOR59.508.HIT1.OR.2R.307.7tm_4.exons1.LR597470.1.Sphaeramia_orbicularis
KMENVSSHQTFILNGFDDLGALRPILFIPYSSMFVLSFVANVLLIYVIISQKNLHSPMYILIACIAVVDLGLPLCFVPQLLLSFLLDWRGISVTGCLLQMFFVHLVSAFHSTVLVWMSLDRYFAICTPLHYHKHMALLRFMKFAIPFFIRNVFLVTLVVILAGKLWFCGGNVINHCFCEHMAVVELACGSTAVNSLLGLVSVFLIPVVDIFFIVVSYMIVFVTVLRSGRSGVKALHTCVTHMLVMVVTLAVALIALLSYRINNNLPSAIQVFFSTMYMLFPSCFNPIIYGIRTTEIRLNILKTLSCC
>LOCXPOR60.509.HIT1.OR.2R.310.7tm_4.exons1.LR597470.1.Sphaeramia_orbicularis
KESLMENVSSHQTFILNCFDDFGALRPLLFIPYSSMFVLSFYANVLLIYVIVSQKNLHSPMYILIACIAVVDLGLPLVVVPHMLLSFLLDWRGISVSGCLVQMFFLHFVGSFQSTVLVWMSLDRYFAICTPLHYQEHMAMKKFLKFVIPFLVRNFFLMTLFVILAGKLWFCGGNMISHCFCEHMAVVALACGSTAINSLAGLLTVFFNLVVDFLVIAASYVIIFSSVLRSGRSGGKALHTCFTHISVIVVSLTIVLIAFLSYRIRNNLPIDVRVFVSTMYLVFPSCFNPIIYGIRITEIRQNILKTLNCC
>LOCXPOR61.510.HIT1.OR.2R.330.7tm_4.exons1.LR597470.1.Sphaeramia_orbicularis
MSQVSSGGNFSHSTFVFRGFPELQSHRRLVALPLSMCYVSVLLGNSVLVYVVRCLETLHSPMYFLICMLCAVDILVVTTIVPKMLLGLLFDRSEISLVGCLIQMFFTHFLSSVESTLLLAMALDRYVAVCKPLRYAEIINWSMFAKLLVFTLVRSGSIMATLVALAGSLHFCGSATIQHCYCDHMALVSLACDNTDRSSAAGLAVIVCFVGVDIPLIFLSYVKILNVVLQASAAGEDRWKAFHTCGTHLIIMMCFYLVGSVTFLSHNLNISIPTSVNTFMGLVYILFPATVNPIIYGVRTKEIRNGFFRIFKVRAKKIMTVKVCPTSKPE
>XPLOC_94.2R.1.OR.2R.302.7tm_4.exons..Sphaeramia_orbicularis
NQSQVELLVLVGFKGVDQFRYWYFCVTLVGYLLIVVLNVCVVLVICVQPSLHQPMYVFLSNLLFNTLLGCAAFYPKLLHDFLCDVQLISRRGCIVQAFCVHVYVAVESNILMVMAFDRYVAIAHPLTYPTVLSSSRVYTLLTAAWTLPVVAYVSLLSLTSQLPLCASHVNRTFCDNRSVMYLSCVDISMLSLIELVFACTVVFLPMGVIFCCYVQILTVSFQVTKSQRTNKALSTCIPHLVTYVGFVASIVFEIIQPALVGKHVPHAFRVMMQMEGFLVLPLLNPLIYGVKLPGIRDSIRRL
>LOCXPOR62.511.HIT1.OR.2R.296.7tm_4.exons1.LR597471.1.Sphaeramia_orbicularis
FYLSGYYDMDSMKPLYFLLFLIIYIIIIAESSLLIGVVYHEKSLHEPMYLLLCNLAVNGLFGGTALLPAVLSNVLSDSHEISLSLCQIQIYAIHTYAITEFTILAVMSYDRYVAICYPLSYHVIMSQRLVKLIVCMWLYPMLAFLIVLCFTLQLKFCKKAIDKIYCLNYLLVQLSCTKSPITNIIGLFSVAIYTLPQLFMVFYSYAHILKICLLSFNNSKRKALQTCIPHLLSIINYSIGCFFEIAQGRFNITYISYHTKLFLSLYFLICPPMFNPLIYGLSIQVIRVRLLKLFRR
>LOCXPOR62.512.HIT1.OR.2R.308.7tm_4.exons1.LR597471.1.Sphaeramia_orbicularis
MDNRTALTFKMTAYAAFENHKYEFFVLFLLLYVITVFLNSLLITVIHQIKELHQPMNVFTCLLSLNELYGSTALFPATLSLLLSDTNEAAIKWCMAQVYFLHTYAGAEFCILAIMGYDRYIAICHPLHYHSIMSNSRVSKLVALTTLYPLIIFGCYYSLTLQLTFCGKFIPKMYCVNMELVKNACSTNFYISIVGLALIFLMVVPQLLMIVFSYAQISRVCRTLSKESQGNALRTCIPHLLSLVNYTIGSLFEIIQTRFNMSYVALEARIFLSLYFVIIPPITNPVLYGLGTQIVRVHILKLLIRYKI
>LOCXPOR63.513.HIT1.OR.2R.322.7tm_4.exons4.LR597471.1.Sphaeramia_orbicularis
DDNYTQVSAFVIVGFPSLQPEYFDIVGWFFFFLYVTIVLGNLLLVVVFALEHSIQKPMYIIMLSLALSDIGFPTVALPKLIARYWWNDGRLSFQTCLFQRHMIHYFGSLNSLILLTMALDRYFAICFPLRYPTVMTNQTMTGLTVLTWVVAHIFPSVSSYHIPTMSFCGLNKIMNVFCDTRSVVALVCGDISRKYMQSFATALFILYVPLSLIVISYIALIVTVLHVDSGKGLVKTFSTFATQGCIISIYYIPRFFVYAAPLFPSLTMTHDKRIAATLFYSLFPPLINPFIYCLRTKEIKQILRRWIQKRKSIFPKNMTLVK
>LOCXPOR64.514.HIT1.OR.2R.322.7tm_4.exons4.LR597471.1.Sphaeramia_orbicularis
DDNYTQVSAFVIVGFPSLQPEYFDIVGWFFFFLYVTIVLGNLLLVVVFALEHSVQKPMYIIMLSLALSDIGFPTVALPKLIARYWWNDGRLSFQTCLFQRHMIHYFGSLNSLILLTMALDRYFAICFPLRYPTVMTNQTMTGLTVLTWVVAHIFPSVSSYHIPTMLFCGLNKIMNVFCDTRSVVALVCGDISRKHMQSFATALFILYAPLSLIVISYIALIVTVLHVDSGKGLVKTFSTFATQGCIISIYYIPRFFVYAAPFFPSLTMTPDKRIAATLFYSLFPPLINPFIYCLRTKEIKQILRRWIQKRKSIFPKSMTLVK
>LOCXPOR64.257.HIT1.OR.2R.318.7tm_4.exons4.LR597471.1.Sphaeramia_orbicularis
DDNYTQVSAFVIVGFPSLQPEYFDIVGWFFFFLYVTIVLGNLLLVVVFALEHSIQKPMYIIMLSLALSDIGFPTVALPKLIARYWWNDGRLSFQTCLFQRHMIHYFGSLNSLILLTMALDRYFAICFPLRYPTVMTNQTMTGLTVLTWVVAHIFPSVSSYHIPTMLFCGLNKIMNVFCDTRSVVALVCGDISRKHMQSFATALFILYAPLSLIVISYIALIVTVLHVDSGKGLVKTFSTFATQGCIISIYYIPRFFVYAAPFFPSLTMTPDKRIAATLFYSLFPPLINPFIYCLRTKEIKQILRRWIQKRKSVFPKSI
>LOCXPOR66.258.HIT1.OR.2R.321.7tm_4.exons1.LR597471.1.Sphaeramia_orbicularis
MNFFNSALGRNITFVRPAYFIISGISGIPNIKYYYVFLFFVYIVSVVGNTVVMAVIYLDHNLRTPKYIAVFNLAFVDLMGSSALVPKLLDIFMFNHQYIPYNDCLSFMFFCFTFISMQSLTLVALSVDRLIAIVDPLHYHMKVTHKFMLRLITFFWIYVISLVLTAVGLLTRLSFCKSVVINSYYCDHGPMYRLGCNDFTPSHIIGNICQILILWLPLMFILVSYGSIGYALLKISTISESLKAFKTCTAHLSLVAMYFLPILIAFTMMSKMHPNARIINLSLTSVFPPMLNPIIYVLHTQEIKESLKKVLKMRRQNKITV
>LOCXPOR67.259.HIT1.OR.2R.321.7tm_4.exons1.LR597471.1.Sphaeramia_orbicularis
MNFFNSALGRNITFVRPAYFIISGISGIPNIKYYYVFLFFVYIVSVVGNTVVMAVIYLDHNLRTPKYIAVFNLAFVDLMGSSALVPKLLDIFMFNHQYISYNDCVSFMFFCFTFYSMQSLTLVALSVDRLIAIVDPLHYHMKVTHKFMLSLIAFFWIFVLILMMILVCLLTRLSFCKSVVINSYYCDHGPMYRLGCNDVTPSRAMGGFAPIVILWLPLMFILGSYCAIGYAILKTSTVSERMKAFKTSTAHLSLVAVFFLPILITFSIGSRIHPNIRIINLSLTSVFPPMLDPIIYVLQTKEIKESVKKVLKSKKQVQIAV
>LOCXPOR68.260.HIT1.OR.2R.321.7tm_4.exons1.LR597471.1.Sphaeramia_orbicularis
MNFFNSALGRNITFVRPAYFIISGFSGIPNIKYYYIFLFFVYIVSVVGNTVVMAVIYLDHNLRTPKYIAVFNLAFVDLMGSSALVPKLLDVFMFNHQYISYNDCLSFMFFCFTFISMQSLTLVALSVDRLIAIIDPLHYHMKVTHKFMLCLITFFWIFVNFLILTAVGLLTRLSFCKSVVINSYYCDHGPMYRLGCNDVTPSQVISGLSIAIILWIPLLFIIGSYCAIGYALLKISTVSERMKAFKTCTAHLSLVAVFFLPILITFSTGSKIHPNIRIINLSLTSVFPPMLDPIIYVLQTKEIKESVKKVLKWKKQVQISV
>LOCXPOR69.262.HIT1.OR.2R.316.7tm_4.exons1.LR597471.1.Sphaeramia_orbicularis
MELFNAALEKNITFMHPPYFIITGLSGIPNIKHYYVFLFFVYIVSVVGNTVVMALIYVDHNLRTPKYIAVFNLAFVDLFGNSALVPKLLDTFMFNHNRISYNDCLAYLFFCYTCLSMQSFNLAALSYDRLVAIIFPLHYQVKVTHKFMFSLIASFWVFIIVAVLIAVGLITRLSFCKSVIINSYFCDHGQIYRLSCNDHFPNYVISCFYPVLIFWLPLLFILLSYLYIGYALTKVATVREGFKAFKTCIGHLLLVAVYFIPLLITFTLMEKIHPNARIINLSLTSVFPPMLNPIIYVLQTQEIKESIKKILNMKRK
>LOCXPOR70.263.HIT1.OR.2R.321.7tm_4.exons1.LR597471.1.Sphaeramia_orbicularis
MGAEDEATILFNSTFVRPAQFYIGGFSDVPHDKYYYVFLSFVYILTVIGNVALLSVIYLAKTLHTPKYMIVFNLGLADLCGSTALIPKLLDTFLLNRRYIAYEACISYMFFVLFFTSLQSWTLVIMAYDRLIAICFPLNYHNVVTVTNIAAMLLFMWVFVLSLLASTVSLINRLSFCRSVVIESFYCDHGPIFHLACNDWSLNRLMAYVGFITILCIPPILIVLTYVCIVIALSRIASGKERLKALKTCTSHLALVIIFFLPLMGTNIAAVASYLHPNARIINATLTHTIPALLNPIVYSLKTEEVFSTFKKFCTKIRQSN
>LOCXPOR70.264.HIT1.OR.2R.321.7tm_4.exons1.LR597471.1.Sphaeramia_orbicularis
MGAEDEATILFNSTFVRPAQFYISGFSDVPHDKYYYVFLSFVYILTVIGNVALLSVIYLAKTLHTPKYMIVFNLGLADLCGSTALIPKLLDTFLLNRRYIAYEACISYMFFVLFFGSLQSWTLVIMAYDRLIAICFPLNYHNVVTVTNIAAMLLFMWVFVLSLLTSTVSLINHLSFCRSVVIESFYCDHGPVVHLACNDWSLNRLMAYVGFITILCIPPILIVLTYVCIVIALSRIASGKERLKALKTCTSHLALVIIFFLPLMGTNIAAVASYLHPNARIINATLTHTIPALLNPIVYSLKTEEVFSTFKKFCTKIRQSN
>LOCXPOR72.265.HIT1.OR.2R.319.7tm_4.exons1.LR597471.1.Sphaeramia_orbicularis
MFSPRTLLNTSVIIHPPGFYIIGFETFPYISIYLIFLAFVYAVTVLFNIFLICIIIYDHSLHTPKFLAVINLAVVDLLLNTCTIPSMIKVFLIKDNFVPFNLCLVQMYFYYAILAMESYSLAILAYDRFVAICFPLHQHSINTLWSMSCIVGFTWIFNLGRLGYSVSIMTRLSFCNSLRVMSYFCDYAPVFRLACNDYSLQWSVASVSSMVNLIAPFSFIFLSYVCILVTVLRMKSVSNRIKVFTTCIEHLIVVAIFYLPIFSIFFIGLYLRVIDPDQRVLSLSLASCITPCINPIVYSLKTKEIKARAVTLVHRMKTS
>LOCXPOR73.266.HIT1.OR.2R.321.7tm_4.exons1.LR597471.1.Sphaeramia_orbicularis
MSLFRPALNDSVIIHPPGFYIFGFQTFPYISVYFIFLVFVYAVTVLFNFLVIFVIVFNHSLHTPKFLAVANLAVIDVILNTCTIPGMIKIFLVKDSFIPFNLCLLQMFVYYTYASLESYALAILAYDRLIAICFPLRQHSINTLRSMTCIVSLSWSISVAVTAFSIIIMTRLSFCRSVRVFSYFCDYAPVFRLACNDYSLQWSVASLLSILILFVPFIFIILTYITILLTVFSMKSLDSRAKALTTCVEHLILVAIFYLPLLIIFMIGFYQKVIEPDQRVLSLSVASCIPPCVNPIIYSLQTKEIKCRVLALVRKTKIDIH
>LOCXPOR74.268.HIT1.OR.2R.319.7tm_4.exons1.LR597471.1.Sphaeramia_orbicularis
MFSPRTLLNTSVIIHPPGFYIIGFETFPYISIYLIFLAFVYAVTVLFNIFLICIIIYDHSLHTPKFLAVINLAVVDLLLNTCTIPSMIKVFLIKDNFVPFNLCLVQMYFYYAILAMESYSLAILAYDRFVAICFPLHQHSINTLWSMSCIVGFTWIFNLGRAIYSVSMMTRLSFCNSLRVMSYFCDYAPVFRLACNDYSLQWSVASVSSMFDLIAPFSFIFLSYVCILATVLRMKSVSNRIKVFTTCIEHLIVVAIFYLPIFSIFFIGLYLRVIDPDQRVLSLSLASCITPCINPIVYSLKTKEIKARAVTLVHRMKTS
>LOCXPOR75.269.HIT1.OR.2R.313.7tm_4.exons3.LR597471.1.Sphaeramia_orbicularis
MENITVVVPLKQPITFVLEGFYVPPGYGSLLFFLALLDFVVVLLGNGTVMLIIIIDRSLHRPMFVMVWNLVACDLLGATTVVPQLMIHFLTGERRISFSHAIAQGFCVHTYGIAVQTILCAMAYDRYIAVCEPLRYHSIMTSVRLIFSCALAWFIALLGTGVLFYFHIDVPLCGNIIQHVYCSNRAILNLACEPTPENNIYGLFLSWTVNTTIFIVIAFSYIKILQASVTKGKADSSIRSKAFQTCASHLIVYVLYKLGVVIIVLSHRFPSMSQNIKKFCSILIVIIPPAVNPIIYGLVITELRKSIIKLFRL
>LOCXPOR76.270.HIT1.OR.2R.313.7tm_4.exons3.LR597471.1.Sphaeramia_orbicularis
MENITVVAPLKQPITFVLEGFYVPPGYGSLLFFLALLDFVVVLLGNGMVMLIIIIERSLHRPMFVMVWNLAACDLLGVIAVIPRFMIHFLTGQRRIAYGHAIAQAFCVHTYGAAVQTILCAMAYDRYIAVCEPLRYHSIMTSTRLIFSCALAWFIALLCIGVLFYFHINVPLCGNVLQHIYCSNRAILKLACGPTTLNNIYGLSMSWSLSTSVFIVIAFSYIKILQATVTKGKADSSIRSKAFQTCASHLVVYVLFEIASAIIVLSHRFPSMSQNIKKFLSILTVIIPPAVNPIIYGLVITELRKSIIKLFRL
>LOCXPOR77.273.HIT1.OR.2R.309.7tm_4.exons3.LR597471.1.Sphaeramia_orbicularis
MENITVVAPLKQPITFVLEGFYVPPGYGSLLFFLALLDFVVVLLGNGTVILIIIIDRSLHRPMFVMICNLAVCDLLGVIAVTPRFMIHFLTGQRRIAYSHAIAQAFCVHTYGVAVQTILCAMAYDRYIAVCEPLRYHSIMTSTRLIFSCALAWFIALLCIGVLFYFHIDVPLCGNIIQHVYCSNRAILKLACGPTTLSNIYGLSMSWSLSTSVFIVIAFSYIKILQATVTKGKADSSIRSKAFQTCASHLVVYVLFEIATTIIVLSHRFPSMSQNIKKFCSILFTIIPPAVNPIIYGLVSTELRKSVIK
>LOCXPOR78.276.HIT1.OR.2R.309.7tm_4.exons3.LR597471.1.Sphaeramia_orbicularis
MENITVVAPLKQPITFVLEGFYVPPGYGSLLFFLALLDFVVALLGNGTVILIIIIDRSLHRPMFVMICNLAVCDLLGVIAVTPRFMIHFLTGQRRIAYSHAIAQAFCVHTYGVAVQTILCAMAYDRYIAVCEPLRYHSIMTSTRLIFSCALAWFIALLCIGVLFYFHIDVPLCGNIIQHVYCSNRVILNLACGPTTVNNIYGLSMTWTLSTSVFIVIAFSYIKILQATVTKGKADSSIRSKAFQTCASHLVVYVLFEIAITIIVVSHRFPSMSQNIKQFCSILFAIIPPAVNPIIYGLVSTELRKSVIK
>LOCXPOR79.277.HIT1.OR.2R.313.7tm_4.exons3.LR597471.1.Sphaeramia_orbicularis
MENITVVVPLKQPITFVLEGFYVPPGYGSLLFFLALLDFVVVLLGNGTVMLIIIIDRSLHRPMFVMVWNLALCDLLGVIAVLPRFMIHFLTGQRRIAYGHAIAQAFCVHTYGAATQTILCAMAYDRYIAVCEPLRYHSIMTTARLIFSLVLAWVTAVMWIGSVLIFHIDIPLCGHFIQHVYCSNRAILNLACGPTTVNNIYGLAMSWFMSSSIFIVIGFSYIKILQASVTKGKGDSSIRSKAFQTCASHLVVYVLFEISTTIIILSHRFPSMSQNIKKFLSILFIIIPPAVNPIVYGLVSTELRKSIIKLFTL
>LOCXPOR80.278.HIT1.OR.2R.329.7tm_4.exons1.LR597471.1.Sphaeramia_orbicularis
FLLTLVFFFFRFVFRLMENYTYNSLTLQLEGLIVSKDASYPVFLFLLISYLFIITANTGIILLIFFDKNLHQPMYLLFNNLSFNDMLGNSIVIPRLLVDMLRPPSERLISYYECVVQAFLIHLSNTASFTVLMIMAFDRYVAICNPLRYAAIMTNKMMIKLTVFAWGAALVLVGILLGLTIRLNRCRTMMKGIYCSNASLFKLSCESVFINNVYGLTFTVVLFSSSIGSIVLTYTQITVVCLTSKNKSLNRKALKTCSTHLVVYMILLLSAMTVIALHRFPQASETKKFVGVLYHIIPGSLNPIVYGIQSKEIQKFLLKFFESKKILPS
>LOCXPOR81.280.HIT1.OR.2R.312.7tm_4.exons1.LR597471.1.Sphaeramia_orbicularis
SFRLMENYTYNSFTLQLEGLNVSKDAFYPVFLLLFFSYLFILIVNIGIALLVCFDKNLHQPMYLLFCNLPLSDLLGNSILIPRILVDMLRPPPERLISYYECVVQAFITHTIGTTAHTVLMIMAFDRYVAICNPLHYSALMTNKMVIKLTVFAWGVAFVLVGILLGLTIRLSRCRTMIMNPFCDNVSLFKLSCESVFINNLYGLTFTVVLFIASIGSMVLTYTKITVVCLTNKSKSLNRKALQTCSTHLVVYMIMAFNGFSIITLHRFPQLSYYRKICSIMFLIIPGSLNPIIYGVQSKEIQKYFSKIFCRK
>LOCXPOR82.281.HIT1.OR.2R.307.7tm_4.exons1.LR597471.1.Sphaeramia_orbicularis
NYTYNSFILQLEGLKVTNDTKYPVIFFFVFSYVFIMLTNVGILVLIFIDKNLHQPMYLLFCNLPVSDIIGSTHIVPRLLSDILRPPPERLISYYECVVQAFTSHTFATTSHTVLMVMAFDRYVAICNPLSYAAIMTNKMLIKLTVFVWGVAFMLVGILLGLTVRLNRCRTMIMNPYCDNASLFKLSCESVFINNVYGLTFTAVLLTSSIGTIVLTYTKIAVVCLTTKSKSLNSKAIKTCSTHLLVYLIMLLSGIIIIMLHRFPQYSDYRKLAALLFIIVPSSLNPIIYGLQSNEIKKTVFDVFKLSP
>LOCXPOR83.282.HIT1.OR.2R.311.7tm_4.exons1.LR597471.1.Sphaeramia_orbicularis
MENYTHNSLILQVEGLKITGGSIYPVFSIFIFLYIFIIFSNLGILILIVLDKSLHRPMYLLFLNLPVNDILGNSSVIPRLLVDMLRPPSERLISYYECVVQAFITHVFGTAGHTVLMIMAFDRYVAICNPLHYASIMTNKMMIKLTVLAWGAAFVLVGILLSLTVRLSRCRTIIKGIYCSNASLFKLSCESVFINNVYGLTFTVVLFTGSIGSVFLTYSKITVVCLTSKNKSLNRKALQTCSTHLSVYLIMLFCGMLIIVLHRFPQHAMLRETASILLNLVPSSLNPIIYGIQSKEIQKFLSNLCQHRKVL
>LOCXPOR84.283.HIT1.OR.2R.307.7tm_4.exons1.LR597471.1.Sphaeramia_orbicularis
SSRLMENYTYNSFTLQLEGLNVSKDAMYPMFLFLLFSYLFIIIANFGIAFVVLADKSLHQPMYLLFYNLSLNDILGNSILIPHLLVDMLRPPPERLISYYECVVQAFISHVFGTAAHTVLIIMAFDRYIAICNPLSYAAIMTNKMVIKLTVFAWGVAFVLVGILLGLTIRLNRCRTMIRSPYCDNASLFKLSCESVFINNVYGLTFTVVLMTFSIGSIVLTYAKITVVCLTSKNKSLNSKALKTCSTHLVVYMIMLLSGMANIALHRFPHLSELRKFVAILFHIVPGGLNPIVYGIQSKEIRAFLRK
>LOCXPOR85.284.HIT1.OR.2R.317.7tm_4.exons1.LR597471.1.Sphaeramia_orbicularis
FHLILMENSSSNSFIFQLEGLQVSGTSKYPIFIFLLLSYVFVLLANVGITLLIWSEQSLHQPMYLLFCNLSVNDLMGNSVLIPRVLADILVPPSERLIHYYECVIQAFITHMFGTNAHTMLMIMAFDRYVAICNPLRYSAIMTSRMVIKLTVGAWGTGFVLVGILLGLTIKLKRCRTFIANMYCDNAALFKLSCENVFINNVYGLLYTVVLLTFSIGSIILTYSKITVTCLTSKSKSLNSKAFKTCSTHLFLYLIMLATGLIFVILHRFPMYAECRKFIGIMFNVIPGSFNPVIYGLQSQEIHKCLSNIFESRKVKK
>LOCXPOR86.285.HIT1.OR.2R.328.7tm_4.exons3.LR597471.1.Sphaeramia_orbicularis
TNHRLRSTNVTFPPGRVTFFIIDGLSSADDRKIILFVLLLLIYIIILGGNSLIIFLAVTDPKLRSPMYFFLGHLSFVDMIYTSTTIPHTLSGLLLDSQTLSVPICFMQMFFFIQLGITTRSILTVMAYDRYLAICNPLRYTTIMTQPVRRLLIAGSWGFSTFCTMPSATLTWTRPFCGPNMVQHFWCDISTLRRLMCINTRVDNILALTFALVALGTTGLLILTSYILIGISVSKMGVAERWKAIGTCAAHLIVVTVSYTAASVVYISYRVGNFSSQVRIIIAVVYAALTPCLNPMIYSLRNKELQEAIRRMFGRLRASAVSSGKDVT
>LOCXPOR87.286.HIT1.OR.2R.304.7tm_4.exons2.LR597471.1.Sphaeramia_orbicularis
MENYTFNADIIFIEGLKVSPGSTIPAFIFLLLIYIFIMVANLGLVVLISMETTLHQPMYLLFCNMSINDAFGASVVIPRLLTDMFIPSSKRFIHYMDCVVQAFAAHFHAGTSHTVLMAMAFDRYIAICNPLRYASIMTGQMVLKLSIAAWVAAFIFVIILIGLNVRLSRCRRFIFNPMCDNASLFKLSCDDLIINHIYGLGSAVVLLGSSLGSVALTYLRITMVCLSNRNKVLNSRALQTCATHLAVYFIMLVASFTPMIMHRYPEWTDNGKVASVLFHVAPPALNPVIYGLQCNDLRLKIFSM
>LOCXPOR88.287.HIT1.OR.2R.310.7tm_4.exons1.LR597471.1.Sphaeramia_orbicularis
MENLTLQTDILLLEGLKVTPQSAAPAFILLLLIYIFIMMANLGLVVLISMETSLHQPMYLLFCNMSVNDAFGASTIIPRILQDIFQSQRYIYYADCVFQAFCAHFHASVTHAVLMIMAFDRYVAICNPLRYASIMTSRMVLKLSLSAWGVNLVLVLILIGLTVRLSRCRKVIFNPFCDNASLFKLSCESVLINNIYGLAYTVVLLSSSLGSVTLTYARIAISCLSNKNGALNSKALQTCATHLLMYIIMFASGCVIIFLHRFPHLSDQRKVASIMFHVVPPAMNAIIYGLQIKAVRQKIFILFTKNIVTV
>LOCXPOR89.288.HIT1.OR.2R.306.7tm_4.exons1.LR597471.1.Sphaeramia_orbicularis
MENLTLNLDLLILAGLKVTPQSSTPAFILLLLVYIIVMVSNMGLVVLIFRSRSLHQPMYLLFCNLMINHAFGATVIIPHILKDIIISPSKRHIYYINCVAQAFCAHFHGTASYTVLTIMAFDRYVAICNPLRYASIMTNRMVVKLSVAAWGSALVMVAILLGLTIRLSRCRRTLPNLFCDNASLFSLSCESVLINNIYGLTYTILLLGSSIGSITLTYLKIVAVCMRRKNKALNRKALQTCASHLAACLLLLVMAFIIIILHRFPHLSDYRKMVPILGHATMPIVNAMTYGVQIKAVRQTIKNVLH
>LOCXPOR90.289.HIT1.OR.2R.316.7tm_4.exons1.LR597471.1.Sphaeramia_orbicularis
MENLTSNEDLLILEGLKVTPQSKTPAFILLLLVYIFIIVSNLGLVALIFGSRSLHQPMYLLFCNLLINDACGATLLIPHILKDIFISPSKRYIHYISCVAQAFCAHFLGSAAHTVLMIMAFDRYVAICNPLRYASIMTNRMVVKLSVAAWGSAFVTVAILLGLTIRLSRCRRNLPNLFCDNASLFSLSCESVIINNIYGLGYTVLLLGSSIGSITLTYLKIAAVCVRSKNNALNRKALQTCASHLVVYVLLLLMGFIIIALHRFPHLSVHRKLLPILGHIITPALNAVIYGVQIKEIRERIKAVFHINVVTLMDSK
>LOCXPOR91.291.HIT1.OR.2R.311.7tm_4.exons1.LR597471.1.Sphaeramia_orbicularis
MENLTLNEDLLILEGLKVTSQFKTPAFILLLLLSFIFIIVSNMGLVVLIFRSRSLRQPMYLLFCNLVINDIFGAAIIIPHVLKDILILHSERYIHYINCVAQSFCVHFHGIASHTVLMVMAFDRYQAICNPLRYTSIMTNRMVVKLSVVAWGSAFVMVVIPTGLTVRLSRCRRIIPNLFCDNASLFNLSCENIFIDNIYSLAYTVLLLSSSIGSVTLTYLKIAAVCVRSKSKSLNRKALQTCASHLALYVLLVALGFIVIILHRFPQFSDHRKIVTVMGHIIIPALNAVIYGVQIKEIRQTIKALFHIHKV
>LOCXPOR92.292.HIT1.OR.2R.307.7tm_4.exons1.LR597471.1.Sphaeramia_orbicularis
MENLTLNEDLLILEGLKVISQFKTPAFILLLLSFIFIIVSNMGLVVLIFRSRSLRQPMYLLFCNLVINDIFGAAIIIPHVLKDILILHSERHIHYISCVAQSFCVHFHGIASHTVLMVMAFDRYQAICNPLRYTSIMTNRMVVKLSVVAWGSAFVMVVIPTGLTVRLSRCRRIIPNLFCDNPSLFNLSCENIFINNIYGLAHTVLLLSSSIGSVTLTYLKIAAVCVRSKSKSLNRKALQTCASHLAVHVLLVALGFIVIVLHRFPQFSDHRKIVTVMGPVLLPALNAVIYGVQIKEIRQTIMAFFQK
>LOCXPOR93.293.HIT1.OR.2R.310.7tm_4.exons1.LR597471.1.Sphaeramia_orbicularis
MENLTLNEDLLILEGLKVTSQFKTPAFILLLLSFIFIIVSNMGLVVLIFRSRSLRQPMYLLFCNLVINDIFGAAIIIPHVLKDILILHSERYIHYINCVAQSFCVHFHGIASHTVLMVMAFDRYQAICNPLRYTSIMTNRMVVKLSVVAWGSAFVMVVIPTGLTVRLSRCRRIIPNLFCDNASLFNLSCENIFIDNIYGLAYTVLLLSSSIGSVTLTYLKIAAVCVRSKSKSLNRKALQTCASHLALYVLLVALGFIVIILHRFPQFSDHRKIVTVMGHIIIPALNAVIYGVQIKEIRQTIKALFHIHKL
>LOCXPOR94.294.HIT1.OR.2R.310.7tm_4.exons1.LR597471.1.Sphaeramia_orbicularis
MENLTLNEDLLILEGLKVTSQFKTPAFILLLLSFIFIIVSNMGLVVLIFRSRSLRQPMYLLFCNLVINDIFGAAIIIPHVLKDILILHSERHIHYISCVVQSFCVHFHGIASHTVLMVMAFDRYQAICNPLRYTSIMTNRMVVKLSVVAWGSAFVMVVIPTGLTVRLSRCRRIIPNLFCDNASLFNLSCENIFIDNIYGLAYTVLLLSSSIGSVTLTYLKIAAVCVRSKSKSLNRKALQTCASHLALYVLLVALGFIVIILHRFPQFSDHRKIVTVMGHIIIPALNAVIYGVQIKEIRQTIKALFHIHKL
>LOCXPOR95.295.HIT1.OR.2R.310.7tm_4.exons1.LR597471.1.Sphaeramia_orbicularis
MENLTLNEDLLILEGLKVTSQFKTPAFILLLLSFIFIIVSNMGLVVLIFRSRSLRQPMYLLFCNLVINDIFGAAIIIPHVLKDILILHSERHIHYINCVAQSFCVHFHGIASHTVLMVMAFDRYQAICNPLRYTSIMTNRMVVKLSVVAWGSAFVMVVIPTGLTVRLSRCRRIIPNLFCDNASLFNLSCENIFIDNIYSLAYTVLLLSSSIGSVTLTYLKIAAVCARSKSKSLNRKALQTCASHLALYVLLVALGFIVIILHRFPQFSDHRKIVTVMGHIIIPALNAVIYGVQIKEIRQTIKALFHIHKL
>LOCXPOR96.296.HIT1.OR.2R.311.7tm_4.exons1.LR597471.1.Sphaeramia_orbicularis
MENWTISMDILHLEGFKVPQESSVPVFILLIYIFIMVANLSLVVLIFRTRSLHQPMYLLFCNLSINDLFGATIIIPHVLRNIFVSQSERYIHYIQCVAQAFCVHLYATCSHTVLMIMAFDRYVAICNPLRYASIMTDKMVIKLSLSAWGVASVLVSILLGLTIRLSRCRWVIFNPYCDNASLFKLSCESVFINQIYGLGFTAVLLSSSIGFITFTYLRITVLCLSSRDKVLNSKALQTCTTHLLVYILLLASGFIIVTLHRFPQLSDHRKMLAVISEAVLPSLNAIIYGLQIKEIKQRIIILFYKSKCDQL
>LOCXPOR97.297.HIT1.OR.2R.316.7tm_4.exons1.LR597471.1.Sphaeramia_orbicularis
MKNLTVNDDFLLLEGLKVTTQSSTPAFILLLLIYIFIMVSNVGLVVLIFGSRNLRQPMYMLFCNLIINDVFGATIIIPHVLRDIFISQSDRHIHYIDCVLQAFCVHFYGSTSHTVLMIMAFDRYVAICNPLRYASIMTNRMVLKLSVAAWGSALVMVAILLGLTIRLSRCRRIIPNLFCDNASLFSLSCESVLINNIYGLAYTVLLLGSSIGSVTLTYLKIAAVCMRSKNKALNRKALQTCASHLAVYVLLLVSAFIIVVLHRFPQLSNYRKLAAILGEVLLPALNAVIYGLQIKEIRQRITALFHNGRRAVVNVK
>LOCXPOR98.298.HIT1.OR.2R.311.7tm_4.exons1.LR597471.1.Sphaeramia_orbicularis
MENYTHNSLILQVEGLKITGGSIYPVFSIFIFLYIFIIFSNLGILILIVLDKSLHRPMYLLFLNLPVNDILGNSNVIPRLLVDMLRPPSERLISYYECVVQAFITHMCGTAGHTVLMIMAFDRYVAICNPLHYASIMTNKMMIKLTVLAWGAAFVLVGILLSLTVRLSRCRTIIKGLYCSNPSLFKLSCESVFINHVYGFTFAVSTFTASIGSILLTYSKITVVCLTSKNKSLNRKALQTCSTHLSVYLIMLFCGMFIIVLHRFPQHAMLRETASILLNFVPSSLNPIIYGIQSKEIQKFLSNLCQHRKVL
>LOCXPOR99.300.HIT1.OR.2R.313.7tm_1.exons1.LR597471.1.Sphaeramia_orbicularis
MSTVAQSQTNITSEQQYLGVLERVLFSIVASLPCCVFLFINGSMLFTLRSRPVFCETSRYILLYNLLFADTVQMVLSQLLFILATVRVKLTYPVCGFLVMLANLTNDISPQTLVVMSLERYVAVCYPLRHSTIITVRNTSVAITVIWAFSSLNILVRVVLLLDFPFEDLQSLEMKQVCNSLVMVLSPVSDHYDKAYNIFVFVSAFAAITSSYVGVTVAARSASTDKSSSSKARNTLLLHLVQLGFSLLSTVHNLLVLAVFKSVNRVIFVRLQTFLYVCLIILPKCLSALIYGLRDQTIRLYFMYHLCCRLKLS
>LOCXPOR100.303.HIT1.OR.2R.313.7tm_1.exons1.LR597471.1.Sphaeramia_orbicularis
MSTVAQSQTNITSEQQYLGVLERVLFSIVASLPCCVFLFINGSMLFTLRSRPVFCETSRYILLYNLLFADTVQMVLSQLLFILATVRVKLTYPVCGFLVMLASLTKDISPQTLVVMSLERYVAVCYPLRHSTIITVRNTSVVITVIWAFSSLNILVRVVLLLDFPFEDLQSLEMKQVCNSLVMVLSPVSDHYDKAYNIFVFVSAFVAITSSYVGVTVAARSASTDKSSSSKARNTLLLHLVQLGFSLLSTVHNPLVLAVVKSVNRMIFVRIQTFLYVCLIILPKCLSALIYGLRDQTIRLYFMYHLCCRLKLS
>LOCXPOR101.304.HIT1.OR.2R.299.7tm_1.exons1.LR597471.1.Sphaeramia_orbicularis
RGLIEKVISSTVTTLPCCVFFFINGIMLFTLRSKTVFRETCRYILLYNLLFADTVQLAFSQVMYLLAFRVRLAFPLCGVLIMLTILTTQISPLTLVVMSLERYVAVCYPLRHSTIVTVRNTAVAITVIWAFSLLNILMRVFLLLNVSPENLRSLQMEGFCSPQAINVNPVSEHYDKAYTYFVFVSAGVAVVASYVGVTIAARSASTDKTSARKAHKTLLLHLFQLSLSLISAMYNPIVAAISVGLGLDRVITMRIQIVLYMTVVMLPRCLSALIYGIRDKTIRPILMYYLCCQKKPTVI
>LOCXPOR102.305.HIT1.OR.2R.318.7tm_1.exons1.LR597471.1.Sphaeramia_orbicularis
MSYGSQSHINATVGLQYHELLGKVFFSTLTTITCCVFLSINGVMLFTLRSKPVFWETSRYILLFNLILADTLLLAQSQTLYILASFRIFLTYPVCGAIVKLADITNVISPLTLVAISLERYVAVCYPLNHSTIITVRNTVAVIISIWAFSLLNVLIRVILLLEFPFEDLGTLQMKDFCSATGLMLGQSLDHYDKAYTCLLFVSAFVAITSSYVGVTVAARSASTDKASSIKARNTLLLHLLHLGLNLLSNMQSTLLKAIAKRVSRVVYVRITVFTYVCITLTPRCFSAVIYGFRDQTIRAILTHQLSCWVKVSGLTQK
>LOCXPOR103.306.HIT1.OR.2R.309.7tm_1.exons1.LR597471.1.Sphaeramia_orbicularis
NMSTEQQYQGILERAVFSTVTTVPCCVFLFINGTMLFTLRSKPVFRETSRYILLFNLLLADTVQMAVSQLLYIIAVCRVTLTYPVCGAMAMLALLTNEISPLTLVVMSLERYVAVCYPLRHSTIVTIRNTGIAIVVIWAFSSLNVVTRVLLILQFPFEKLETLKMKDFCSDLSLFLDPVSVHYDKAYTCFLFISASVAISSSYVGVTLAARSASTDKISARKARNTLLLHLVQLVLSLSSTIYNPFLIALSKIVIRIVFVRIQNVFYVCIFIFPRCLSSLIYGIRDQTIRPILAYHLCCRLKPSVISVK
>LOCXPOR104.307.HIT1.OR.2R.304.7tm_1.exons1.LR597471.1.Sphaeramia_orbicularis
AETNITVVHPYYATAVENVITAVITSVTSCVFLYINGVLLFTLRSKPIFCETSRYILLFNLLFADTVQMALSQLLYLLSVLRILLTYPLCGFLVMLASLTNNISPLTLLVMSLERYVAVCYPLRHSTIINVCSTAGAIAVIWALSSLNVFVRISLLLQFPFEDLKSLEMTQTCSVFVLYLMPVVIQYDKAYTSFLFVSAFVTIASSYIGVTLTARSASTDKASSLKVRNTLLLHLVQLGLNLLSTIHNIMLIAIYNFFDIVVFQHVQTTFYVSIILLPKCLSSLIYGLRDQTIRLLFMYHICCK
>LOCXPOR105.308.HIT1.OR.2R.312.7tm_1.exons1.LR597471.1.Sphaeramia_orbicularis
QTNTTVGPQYRGLLDLVLSSIPITLPCFVFIYINGVMLFTLRSKPVLRETCRYILLYNLLFADTLQLTLTQLLYLLTIRIRLTYPVCGVLIMFSFLFNDISPLTLVVMSLERYVAVCYPLRHSTVVTGRNTAVAIIVIWAFSSFYVLTQLVLLLDFPFENLQTLQMTAMCSAQAMFLNPVSEQYDKVYTYFLFVSAGVTVIASFIGVTIAATSASTDKASAHKARKTLLLHLFQLGLSLLSTLYTPLFIAISAVVDRIRALHMQTALYVVVVMLPRCLSALIYGIRDNTIRPILMYYLCCQRKFSVVLKEAE
>LOCXPOR117.309.HIT1.OR.2R.313.7tm_1.exons1.LR597471.1.Sphaeramia_orbicularis
QTNTTVGPQYRGLLELVLSSIPITLPCLVFLYINGVMLFTLRSKPVLRETCRYILLYNLLFADDLHLTLSQLLYFLTFRIRLTYPVCGVLIMFAYLFSDISPLTLVVMSLERYVAVCYPLRHSTVVTSRNTAVAIIVIWAFSSLNVLTRLVLLLHFPFENLQTLQMTARCSPQAMFLNPVSEQYDKVYTYFLFVSAGVTVIGSFIGVTIAATSASTDKASAHKARKTLLLHLFQLGLSLLSTLYTPLFIAISAVVDRIRALHMQTALYVVVVMLPRCLSALIYGIRDNTIRPILMYYLCCQRKFSVVLKEAEV
>LOCXPOR117.310.HIT1.OR.2R.313.7tm_1.exons1.LR597471.1.Sphaeramia_orbicularis
QTNTTVGPQYRGLLELVLSSIPITLPCLVFLYINGVMLFTLRSKPVLRETCRYILLYNLLFADDLHLTLSQLLYLLTFRIRLTYPVCGVLIMFSYLLKDISPLTLVVMSLERYVAVCYPLRHSTVVTSRNTAVAIIVIWAFSSLNVLTRLVLLLDFPFENLQTLQMTAMCSAQAMLLNPVSEQYDRVYHYFLFVSAGVTVIASFIGVTIAATSASTDKASAHKARKTLLLHLFQLGLSLLSTLYGPLFRAISAVVDRIRALHMQTALYVIVVMLPRCLSALIYGIRDNTVRPILMYYLCCQRKFSVVLKEAEV
>LOCXPOR117.311.HIT1.OR.2R.313.7tm_1.exons1.LR597471.1.Sphaeramia_orbicularis
QTNTTVGPQYRGLLELVLSSIPITLPCLVFLYINGVMLFTLRSKPVLRETCRYILLYNLLFADDLQLTLSQLLYLLTFRIRLTYPVCGVLIMFSYLLKDISPLTLVVMSLERYVAVCYPLRHSTVVTSRNTAAAIIVIWAFSSLNVLARLVLLLDFPFENLQTLQMTAICTPQAMLLNPVSEQYDKVYHYFLFVSAGVTVIASFIGVTIAATSASTDKASAHKARKTLLLHLFQLGLSLLSTLYGPLFIAISAVVDRIRALHMQTALYVVVVMLPRCLSALIYGIRDNTIRPILMYYLCCQRKFSVVLKEAEV
>LOCXPOR117.313.HIT1.OR.2R.313.7tm_1.exons1.LR597471.1.Sphaeramia_orbicularis
QTNTTVGPQYRGLLEIVLSSIPITLPCLVFLYINGVMLFTLRSKPVLRETCRYILLYNLLFADDLQLTLSQLLYFLSFRIRLTYPVCGVLIMFSYLLKDISPLTLVVMSLERYVAVCYPLRHSTVVTSRNTAVAIIVIWAFSSLYVLTQLVLLLDFPFENLQTLQLTAMCTAQAMFLNPVSEQYDRVYHYFLFVSAGVTVIASFIGVTIAATSASTDKASAHKARKTLLLHLFQLGLSLLSTLYTPLFIAISAVVDRIRALHMQIALYVVVVMLPKCLSVLIYGIRDNTIRPILMYYLCCQRKFSVVLKEAEV
>LOCXPOR117.314.HIT1.OR.2R.315.7tm_1.exons1.LR597471.1.Sphaeramia_orbicularis
QTNTTVGPQYRGLLDLVLSSIPITLPCLVFLYINGVMLFTLRSKPVLRETCRYILLYNLLFADDLQLTLSQLLYFLSFRIRLTYPVCGVLIMFSYLLKDISPLTLVVMSLERYVAVCYPLRHSTVVTSRNTAVAIIVIWAFSSLYVLTQLVLLLDFPFENLQTLQLTARCTAQAMFLNPVSEQYDRVYHYFLFVSAGVTVIGSFIGVTIAATSASTDKASAHKARKTLLLHLFQLGLSLLSTLYTPLFIAISAVVDRIRALHMQTALYVVVVMLPKCLSALIYGIRDNTIRPILMYYLCCQRKFSVVLKEAEVST
>LOCXPOR117.315.HIT1.OR.2R.315.7tm_1.exons1.LR597471.1.Sphaeramia_orbicularis
QTNTTVGPQYRGLLELVLSSIPITLPCLVFLYINGVMLFTLRSKPVLRETCRYILLYNLLFADDLQLTLSQLLYFLSFRIRLTYPVCGVLIMFSYLLKDISPLTLVVMSLERYVAVCYPLRHSTVVTSRNTAVAIIVIWAFSSLYVLTQLVLLLDFPFENLQTLQMTAMCSAQAMFLNPVSEQYDRVYHYFLFVSAGVTVIGSFIGVTIAATSASTDKASAHKARKTLLLHLFQLGLSLLSTLYTPLFIAISAVVDRIRALHMQIALYVVVVMLPKCLSALIYGIRDNTIRPILMYYLCCQRKFSVVLKEAEVST
>LOCXPOR117.316.HIT1.OR.2R.315.7tm_1.exons1.LR597471.1.Sphaeramia_orbicularis
QTNTTVGPQYRGLLDLVLSSIPITLPCLVFLYINGVMLFTLRSKPVLRETCRYILLYNLLFADDLQLTLSQLLYFLSFRIRLTYPVCGVLIMFSYLLKDISPLTLVVMSLERYVAVCYPLRHSTVVTSRNTAVAIIVIWAFSSFYVLTQLVLLLDFPFENLQTLQLTARCTAQAMFLNPVSEQYDRVYHYFLFVSAGVTVIGSFIGVTIAATSASTDKASAHKARKTLLLHLFQLGLSLLSTLYTPLFIAISAVVDRIRALHMQTALYVVVVMLPKCLSALIYGIRDNTIRPILMYYLCCQRKFSVVLKEAEVST
>LOCXPOR113.317.HIT1.OR.2R.315.7tm_1.exons1.LR597471.1.Sphaeramia_orbicularis
QTNTTVGPQYRGLLDLVLSSIPITLPCFVFLYINGVMLFTLRSKPVLRETCRYILLYNLLFADTLQLTLGQLVYILTIRIRLTYPLCGVLIMFAHLLTDISPLTLVVMSLERYVAVCYPLRHSTVVTGRNTAVAIIVIWAFSSLNVLTRLVLLLDFPFENLQTLQMTAMCSAQTMFLNPVSEQYDQVYKYFLFVSAGVTVIASFIGVTIAATSASTDKASAHKAHKTLLLHLFQLGLSLLSTLYTPLVIAISAVVERIRALHMATALYVVVVMLPRCLSALIYGIRDNTIRPILMYYLCYHRKFSVVLKKPEVST
>LOCXPOR117.318.HIT1.OR.2R.315.7tm_1.exons1.LR597471.1.Sphaeramia_orbicularis
QTNTTVGPQYRGLLELVLSSIPITLPCLVFLYINGVMLFTLRSKPVLRETCRYILLYNLLFADTLQLTLGQLLFILTIRIRLTYPLCGVLIMFASLLNDISPLTLVVMSLERYVAVCYPLRHSTVVTSRNTAVAIIVIWAFSSLNVLAQLVLLLDFPFKNLQTLQMTARCTAQAMFLNPVSEQYDQVYKYFLFVSAGVAVIASFIGVTIAATSASTDKASAHKARKTLLLHLFQLGLSLLSTLYTPLVIAISAVVERIRALHMQTALYVVVVMLPRCLSALIYGIRDNTIRPILMYYLCCQRKFSVILKEPEVST
>LOCXPOR115.319.HIT1.OR.2R.315.7tm_1.exons1.LR597471.1.Sphaeramia_orbicularis
QTNTTVGPQYRGLLEIALSSIPVTLPCFVFLYINGVMLFTLRSKPVLRETSRYILLYNLLFADDLHLTLSQLLYFLSIRIRLTYPVCGVLIMFSYLFSDISPLTLVVMSLERYVAVCYPLRHSTVVTSRNTAVAIIVIWAFSSLNVLAQLVLLLDFPFENLQTLQMTAICTPQAMFLNPVSEQYDKVYYYFLFVSAGVTVIASFIGVTIAATSASTDKASAHKARKTLLLHLFQLGLSLLSTLYNPLVTAISAVVDRIRALQMQIALYVVVIMLPKCLSALIYGIRDNTIRPILMYYLCCQRKFSVVLKEAEVST
>LOCXPOR116.320.HIT1.OR.2R.315.7tm_1.exons1.LR597471.1.Sphaeramia_orbicularis
QTNTTVGPQYRGLLEIALSAAPISLPCFVFLYINGVMLFTLRSKPVLRETCRYILLYNLLFADDLILTLSQLLYFLSIRIRLTYPVCGVLIMFSHLFSDISPLTLVVMSLERYVAVCYPLRHSTVVTSRNTAVAITVIWAFSSLNVLARLVLLLHFPFENLQTLQMTARCTPQAMFLNPVSEQYDQVYTYFLFVSAGVTVIASFIGVTIAATSASTDKASAHKARKTLLLHLFQLGLSLLSTLYTPLFIAISAVVERIRALRIQIALYVVVVMLPRCLSALIYGIRDNTIRPILMYYLCCQRKFSVVLKEAEVST
>LOCXPOR117.321.HIT1.OR.2R.315.7tm_1.exons1.LR597471.1.Sphaeramia_orbicularis
QTNTTVGPQYRGLLELVLSSIPITLPCLVFLYINGVMLFTLRSKPVLRETCRYILLYNLLFADDLHLTLSQLLYFLTFRIRLTYPVCGVLIMFSYLLADISPLTLVVMSLERYVAVCYPLRHSTVVTSRNTAVAIVVIWAFSSLNVLARLVLLLHFPFENLQTLQMTAMCSPQAMFLNPVSEQYDQVYTYFLFVSAGVTVIASFIGVTIAATSASTDKASVHKARKTLLLHLFQLGLSLLSTLYTPLFIAISAVVDRISALHTQIALYVVVIMLPRCLSALIYGIRDNTIRPILMYYLCCQRKFSVVLKEAEVST
>LOCXPOR117.322.HIT1.OR.2R.315.7tm_1.exons1.LR597471.1.Sphaeramia_orbicularis
QTNTTVGPQYRGLLELVLSAIPITLPCFVFIYINGVMLFTLRSKPVLRETCRYILLYNLLFADTLHLTLSQLLYFLSIRIRLTYPVCGVLIMFSYLLKDISPLTLVVMSLERYVAVCYPLRHSTVVTSRNTAVAITVIWAFSSLNVLTRLVLLLDFLFENLQTLQMTAMCSPQAMFLNPVSEQYDRVYTYFLFVSAGVTVIASFIGVTIAATSASTDKASAHKARKTLLLHLFQLGLILLSTLYNPLVIAISVVVDRITALQMQLALYVVVIMLPRCLSALIYGIRDNTIRPILMYYLCCQRKFSVVLKEAEVST
>LOCXPOR119.324.HIT1.OR.2R.312.7tm_1.exons1.LR597471.1.Sphaeramia_orbicularis
QTNTTVGPQYRGLLELVLSAIPITLPCFVFLYINGVMLFTLRSKPVLRETCRYILLYNLLFADTLHLTLSQLLYFLTIRIRLTYPLCGVLIMFAHLFSDISPLTLVVMSLERYVAVCYPLRHSTVVTSRNTAVAIVVIWAFSSLNVLTRLVLLLDFPFENLQTLQMTAMCSAQAMFLNPVSEQYDQAYKYFLFVSAGVTVIASFIGVTIAATSASTDKASAHKARKTLLLHLFQLGLSLFSTLYNPLVREISMVVDRIRALHMQTALYVVVIMLPRCLSALIYGIRDNTIRPILMYYLCCQRKFSVVLKEAE
>LOCXPOR117.325.HIT1.OR.2R.278.7tm_1.exons1.LR597471.1.Sphaeramia_orbicularis
MLFTLRSKPVLRETCRYILLYNLLFADDLHLTLSQLLYFLSFRIRLTYPVCGVLIMFSFLFNDISPLTLVVMSLERYVAVCYPLRHSTVVTSRNTAVAIVVIWAFSSLNVLTRLVLLLDFPFENLQTLQMTAMCSSQAMFLNPVSEKYDQIYTYFLFVSAGVTVIASFIGVTIAATSASTDKASVHKARKTLLLHLFQLSLSLPSTLYNPLFIAILVVMDRIRALHMQTALYVVVVMLPRCLSVLIYGIRDNTIRPILMYYLCCQRKFLSILKKPEVS
>LOCXPOR117.326.HIT1.OR.2R.315.7tm_1.exons1.LR597471.1.Sphaeramia_orbicularis
QTNTTVGPQYRGLLELVLSSIPITLPCLVFLYINGVMLFTLRSKPVLRETCRYILLYNLLFADTLQLTLSQLLYFLSIRIRLTYPVCGVLIMFAHLLGNISPLTLAVMSLERYVAVCYPLRHSIVVTSRNTAVAIIVIWAFSSLNVLTRLVLLLDFPFENLQTLQMTAMCSAQAMFLNPVSEQYDKVYKYFLFVSAGVTVIASFIGVTIAATSASTDKASAHKARKTLLLHLFQLSLSLLSTLYTPLVIAILVVMDRIRALHMQTALYVVVVMLPRCLSVLIYGIRDNTIRPILMYYLCCQRKFSVILQEAEVST
>LOCXPOR121.327.HIT1.OR.2R.307.7tm_1.exons1.LR597475.1.Sphaeramia_orbicularis
VGDYTCVRFYVSTVSFSVLLFFNLIINWTIVREESLRTHARFVLVFHLLVSALVHLGTSSVFYYQIHRKAHPGRSVCLLMITVLISSASNILLTLTVMALDRYCAVCHPMRYTASCTSGLWPWMLGVLTWMVALLIPLSLPDSHQPWTGSHSGECGPEQLRKGQLQKVVFLSLCTLVILYSYIRILMEGRRLGVLNRRNRAGCRTIALHGSQLAVYLLPNFVNYFLTVLSKRHQIQPQTKELSAVVIFAFFSLAQCIAPVVYGLRKEELLVQLSHRFPCCATYLKSVLGWTVHAKWTQNQHKSRYSP
>LOCXPOR122.328.HIT1.OR.2R.304.7tm_4.exons1.LR597478.1.Sphaeramia_orbicularis
MNNDSVITVFTLSGLSGIEKYRIILFVLTLLCYCVIWLVNMTIIVTIIVDKSLHEPMYIFLCNLCINGLYGTAGFYPKFLMDLLSTTHVISYAGCLLQGFVIHSSAGADFSILVLMAFDRYVAICRPLVYHSVMTKHRICVFLFFAWFIPIYLIFIGSATTMTLRLCGSHIPKIYCINYLIGQLACSFSVAHVVVPAFNYTFYAGHLIFVVWSYIYLLKTCRTSKENRSKFMQTCLPHLFCLITFGGSLLFDSLYIRFGSKISQSAQNFMAMEFLFVPPIVNPLIYGFKMTQIRNKIVQLLSGK
>LOCXPOR123.329.HIT1.OR.2R.308.7tm_4.exons1.LR597478.1.Sphaeramia_orbicularis
NNVSVITLFTLSGLSGTEKYRIILFVLTLLCYCVIWLVNVTIIVTIIVDKSLHEPMYVFLCNLCINGLYGTAGFYPKFLIDLLSTNHVISYAGCLLQGFVIHSSVCADLSILVLMAFDRYVAICRPLVYHSVMTKHRIGVLLFFAWLIPFCLLLLSTVSTLTLSLCGSHVPKIYCFNYLVGQLACSFSVAHVAVPAFNYTFYFGHFIVVIWSYFYLLKTCRTSKENRSKFMQTCLPHLFCLITFAFSFLFDVLYIRFGSKISQGAQNFMAMGFLVIPPIFNPLIYGFILTQIRNRIIQFLCRKCRSLR
>LOCXPOR124.330.HIT1.OR.2R.308.7tm_4.exons1.LR597478.1.Sphaeramia_orbicularis
NNVSVITLFTLSGLSGTEKYRIILFVLTLLCYCVIWLVNVTIIVTVIVDKSLHEPMYIFLCNLCINSLYGTAGFYPKFLIDLLSTNHVISYAGCLLQGFVIHCSTGADLSILVLMAFDRYVAICRPLVYHSVMTKHRVGVLLFFAWLIPCCLLMVSTVTTLTLSLCGSHIPKIYCVNHLVSQLACSFSVAHVAVPAFNYTFYFGHFIFVIWSYFYLLKTCRTSKENMSKFMQTCLPHLFCLIIFVFSFLFDGLYVRFGSKISQGAQNFMAMEFLVIPPIFNPLIYGFVLTQIRNRIIQLLCGKHESFR
>LOCXPOR125.331.HIT1.OR.2R.304.7tm_4.exons1.LR597478.1.Sphaeramia_orbicularis
NVSGVFTLIGISGTDTYRATLFFLTLLCYCVIWLVNLVIIVTIIVDKSLHEPMYIFLCNLCINALYGAAGFYPKFLMDLLSSSYVISYAGCLLQGFVLHSSAAADFSILVLMAFDRYVAICRPLVYHSVMTKQRVCVLLFFAWLVPLCVLLMSTITTITSTTRLCGSHIPRIYCINFLVGKLACQASISNVIIPAFNYTFYIGHCLFVIWTYMYILKTSIKSKENRQKFIKTCLPHLFSLVIFTFSLFFDLVYIRFTTKYISQSVKNFLALEFIFFPPIINPLIYGFKMSQIRNRITKCFGCKC
>LOCXPOR126.332.HIT1.OR.2R.315.7tm_4.exons1.LR597478.1.Sphaeramia_orbicularis
MDNVSSIDTVLTLIGISGTQRYRATLFFLTLLCYCVIWLVNLVIIVIIIVDKSLHEPMYIFLCNMCINTLYGTAGFYPKFLMDLLSSSYVISYAGCLLQGFVLHSSSSADSTTLALMAYDRYVAICRPLVYHSVMTKQRICVLLFFAWLIPFYLLLTSTVTTITSTTRICGSHIPRIYCINYWVGELACQASITNVIIPAFNYTFYITLVLFVIWTYIYMIKTCIKSKENRQKFMATCVPHFFCLIIFTFSLFFDLVYIRFSTKHISQSVKNFLALEFIFFPPIINPLIYGYKLTRIRNKITQFLCCKHETSRLK
>LOCXPOR127.335.HIT1.OR.2R.303.7tm_4.exons1.LR597478.1.Sphaeramia_orbicularis
MENYTNTFHFNLTMFVNIGSYRYPAFVLCLLMFAFIVSANIIILLVISQERTLHEPMYMFIALLSVNALYGSTGFFPRFLMDLLSDTHLISRPACFTQIYIIYTYASYEMTILGIMAFDRYVAVCEPLHYHNKMTHKKVCILSAFAWIMPAFSVATCLYLAIRLPLCGNKILKVYCAVWNVAKLSCVSTLISNIVGLLVAVVTVFLPLIYVLYTYCRIIIVCSKMSSEFKSKVFQTCLPHTISFVTFSIAVFCDVALSRIDVEKLNPYLAVILSLEFVLIPPVLNPLVYGLTLPEIRKHILRM
>LOCXPOR128.336.HIT1.OR.2R.305.7tm_4.exons1.LR597478.1.Sphaeramia_orbicularis
MDNFSVITVFTLSGLSGIEKYKISLFFVTLLFYCVIWLVNVAVIVTIVVDKSLHEPMYIFLCNLCINGLYGTAGFYPKFLMDLLSTTHVISYAGCLLQGFVIHSSVSADFSLLVLMAFDRYVAICRPLVYHSMMTKPRVCVFLFFAWFIPIYLVFVGSMTTLTLRLCGSHIPKIYCINYLVGQLACSFSVAHVIVPAFNYSFFSCHFIFVIWSYIYLVKTCRTSRENRSKFIQTCLPHLFCLVTFGVSLLFDLLYIRFGSKSSSQSAQNFMAIEFLIIPPILNPLIYGFKMTQIRKRIIQFLIGK
>LOCXPOR129.339.HIT1.OR.2R.303.7tm_4.exons1.LR597478.1.Sphaeramia_orbicularis
ENYTNMFHFNLTMFVKIGSFRYPAFVLCLLMFAFIVSANIIILLVISQERTLHEPMYMFIALLSVNALYGSTGFFPRFLMDLLSDTHLISRPACYTQIYIIYTYGSCELTILSIMAFDRYVAVCEPLHYHNKMTHKKVCILSAFAWIMPAFSVATCLYLTVRLPLCGNKILKVFCAGWNVAKLSCVSTLISNIVGLLFVVIAVFLPLIYVLYTYCRIIIVCSKMSSEFKSKVFQTCLPHTISFVTFSLSGFCDIALNRIDVEKLNRYLAVILSLEIVLIPPVLNPLLYGLTLPEIRKHIFRML
>LOCXPOR130.340.HIT1.OR.2R.303.7tm_4.exons1.LR597478.1.Sphaeramia_orbicularis
ENYTNMFHFNLTMFVKIGSFRYPAFVLCLLMFAFIVSANIIILLVISQERTLHEPMYMFIALLSVNALYGSTGFFPRFLMDLLSDTHLISRPACFTQIYIIYTYGSYEMTILSIMAFDRYVAVCEPLHYHNKMTRKKVCILSAFAWIMPAFSVATCLYLTVRLPLCGNKILKVFCAGWNVAKLSCVSTLISNIVGLLYVVIVVFLPLIYVLYTYCRIIIVCSKKSSEFKSKVFQTCLPHTVSFVTFSLAGFCDIALNRIDVEKLNRYFAVILSLEIVLIPPVLNPLLYGLTLPEIRKHIFRML
>LOCXPOR134.341.HIT1.OR.2R.303.7tm_4.exons1.LR597478.1.Sphaeramia_orbicularis
ENYTSMFHFNLTLFVKIGSFRYPAFVLCLLMFAFIVSANIIILLVISQERTLHEPMYMFIALLSVNALYGSTGFFPRFLMDLLSDTHLISRPACFTQIYIIYTYASYEMTILSIMAFDRYVAVCEPLHYHNKMTRMSVCILSAFAWIMPAFSIATCLYLSIRLPLCGNKILKVYCAAWSVAKLSCASTLILHIATLLVAVVTVFLPLIYVLYTYCQIVIVCRKMSSEFKSKVFQTCLPHTISLLSYCFAVFCDVMLNRIDVKKLNPYFAVILSLEIVLIPPVLNPLLYGLTLPEIRKHIFRML
>LOCXPOR132.342.HIT1.OR.2R.303.7tm_4.exons1.LR597478.1.Sphaeramia_orbicularis
ENYTFTFHFNLTLFVKIGSFRYPAFVLCLLMFAFIVSANIIILLVISQERTLHEPMYMFIALLSVNALYGSTGFFPRFLMDLLSDTHLISRPACFTQIYIIYTYASYEMTILSIMAFDRYVAVCQPLHYHNKMTRKKVCILSAFAWIMPAFSVAACLYLAIRLPLCGNKILKVFCAAWSVAKLSCASTLILHIATLFVGVVTVFLPLIYVLYTYCRIIIVCSKMSSEFKSKVFQTCLPHIISLVSYCLAAFCDFMLNRIDVKKLNPYLAVILSLEMVLIPPVLNPLLYGLTLPEIRKHIFRMI
>LOCXPOR133.343.HIT1.OR.2R.303.7tm_4.exons1.LR597478.1.Sphaeramia_orbicularis
ENYTNMFHFNLTLFVKIGSFRYPAFVLCLLMFAFIVSANIIILLVISQERTLHEPMYVFIALLSVNALYGSTGFFPRFLMDLLSDTHFISRPACFTQIYIIYTYASNEMTILSIMAFDRYVAVCQPLHYHNKMTRKKVCILSAFAWIMPAFSVATCIYLTVRLPLCGNKILKVYCAAWSVAKLSCASTLILHIATLFVGVVTVFLPLIYVLYTYCRIIIVCSKMSSEFKSKVFQTCLPHTISLVSYSFSGFCDIALNRIDVKKLNPYFAVILSLEIVLIPPVLNPLLYGLTLPEIRKHIFRML
>LOCXPOR134.344.HIT1.OR.2R.303.7tm_4.exons1.LR597478.1.Sphaeramia_orbicularis
ENYTNMFHFNLTLFVKIGSFRYPAFVLCLLMFAFIVSANIIILLVISQERTLHEPMYMFIALLSVNALYGSTGFFPRFLMDLLSDTHLISRPACFTQIYIIYTYASYEMTILSVMAFDRYVAVCEPLHYHNKMTHEKVCILSAFAWIMPVFSVATCLYLTIRLPLCGNKILKVYCAGWSVGKLSCASTLILHIASLLAAVVTVFLPLIYVLYTYCQIVIVCRKMSSEFKSKVFQTCLPHIISLLSYCFAVFCDVVLNRIDVKKLNPYFAVILSLEMVLIPPVLNPLLYGLTLPEIRKHIFRMI
>LOCXPOR135.346.HIT1.OR.2R.303.7tm_4.exons1.LR597478.1.Sphaeramia_orbicularis
ENYTNMFHFNLTLFVKIGSFRYPAFVLCLLMFAFIVSANIIILLVISQERTLHEPMYMFIALLSVNALYGSTGFIPRFLMDLLSDTHLISRPACFTQMYIIYTYASYEMTILSIMAFDRYVAVCEPLHYHNKMTHKKVCILSAFAWIMPAFSIATCLYLTIRLPLCGSKILKVYCAALSVAKLSCASTLILHIASLLVAVVTMFLPLIYVLYTYCQIVIVCRKMSSEFKSKVFQTCLPHTISLVSYCFAVFCDLMLNRIDVKKLNPYFAVILSLEMVLIPPVLNPLLYGLTLPEIRKHIFRMI
>LOCXPOR136.347.HIT1.OR.2R.309.7tm_4.exons1.LR597478.1.Sphaeramia_orbicularis
MDNITVVRIFTLSGLNETMNYKVTIFSFTLLYFCVILFVNISVIVIIISDENLHQPMYILLCIFCINGLYGTSGFYPKFLLDLLSSSPEISYAGCLLQAFVMYSFACCDLSILAVMAYDRYLAICRPLHYHSVMNKTRLSQLVCFSWLTPFCIFSINVLLTSRLKLCDSKIQKLFCVNWIIVKLACPDSDTISNNVMSYATIIIYVCHGFFIIWTYMHMVRTCVKSKDDRVKFMQTCVPHLTSLTTFLSAILFDLMHMRFGSKDLPQNLQNFIAIEFLLIPPLMNPLIYGLKLAKIRNRILGIVYLTGK
>LOCXPOR137.349.HIT1.OR.2R.306.7tm_4.exons1.LR597478.1.Sphaeramia_orbicularis
MENGTVSFYFNLTMFLNVGHFRYPAFVFCLLVYVFINVANLVIIFVISRERALHEPMYIFIAYLSVNSIYGSAGFFPRFLIDLLSDTHLISRPACFTQIYIIYTYASYELTILGIMAYDRYIAVCHPLHYHEKMIFKTVVTLTMLAWICPAFSISVCTGLSIRLPLCGNEVQKVFCGNWNVVKLSCVNTDINNVVGMFVTITTVFLPLSFVLYTYLRIVIICWKSSSEFKGKVLHSCLPHVISFAIYSITAFCDIALSRYDLEKINPIMAVILSLEFVVIPPVLNPLVYGLKLPEIRRHISRMLTW
>LOCXPOR138.350.HIT1.OR.2R.304.7tm_4.exons1.LR597478.1.Sphaeramia_orbicularis
MLNNTVSFHFNLTMFGDFGHYYYAAFVFCLLLYAFIVSANLVIILVITRERALHEPMYMLIACLSVNALYGSAGFFPRFLMDLLSDTHLISHPACFTQIYVIYTYAANELTILGIMAYDRYVAICHPLHCHKKMTFKTVIVLAALAWIYSSGIVTAAISSSSRISLCGNEIQKVFCASWNVVKLSCIPNLYSGAAGMLMTVTTVFLNLFYVLYTYVRIVIICWKSSSDFKSKVLHSCIPHIVSFTVYSITAFCDIALSRYDPEQINPIFAVILSLEFVVIPPILNPLVYGLKLPEIKRHISKML
>LOCXPOR139.351.HIT1.OR.2R.314.7tm_4.exons1.LR597478.1.Sphaeramia_orbicularis
MENDTASFYFNLTMFLNIGHFRYPAFVFCLLLYAVIISANLVIILVILRERALHEPMHVFIACLSVNSIYGSAGFFPRFLIDLLSDTHLISRPACFTQVYIIYTYASYELTILAIMAYDRYIAVCHPLSYHRKMTVKAVITLVTLAWVCPALNLTVTINMTVRLPLCGNKIRKIYCASWNIVKLSCITAAVNNIAAMLGAVVIAFVPFAFIFYTYLRILVACWKNPSRIRGKVIQSCLPHVITFVIYSVTSFSDTALSRQNLEEVNPVVAVVLALEFIVIPPLLNPLVYGLKLPEIRRHIFKMLSIKSNRKKNS
>LOCXPOR140.352.HIT1.OR.2R.314.7tm_4.exons1.LR597478.1.Sphaeramia_orbicularis
MENDTASFYFNLTMFLNIGHFRYPAFVFCLLLYAVIISANLVIILVILRERALHEPMYVFIACLSVNSIYGSAGFFPRFLIDLLSDTHLISRPACFTQVYIIYTYASCDVTILGIMAYDRCVAVCHPLSYHRKMTVKAVITLVTLAWVCPALNLTVTINMTARLPLCGNKIRKIYCASWNIVKLSCVTAAVNNIAAMLGAVVIAFVPFAFIFYTYLRVLIACWKNPSRIRGKVIQSCLPHVITFVIYSVTSFSDTALSRQNLEEVNPVVAVVLALEFIVIPPLLNPLVYSLKLPEIRRHIFKMLSIKSNRKKNS
>LOCXPOR141.353.HIT1.OR.2R.307.7tm_4.exons1.LR597478.1.Sphaeramia_orbicularis
MENSTEITSFLLTAYGNIGSLKYLYFILMLVWYFSIFVTNAFVITVIYLDRRLHEPMYIFLCNLFVSEIGGSTSLYPLLISQMFSDTHEVTIPWCFLQMFLIYTCTSAEFYSLAAMAYDRYIAICYPLHYSVILTTDKAAVVILFIWLCSLTCCIIMFSLMVHVEYCGNAIDKVFCDYHLVVKLACSVSVINSISDLLYSCVSILLPVSFISVSYLKILQVCQKASQENKQKAITTCTPQMVSVSNLFLGCIFHFADSRFDKTHVLDKVRIILSVYLLVFQPMISPFLYGFNLPKIRESCKRFLFSR
>LOCXPOR142.354.HIT1.OR.2R.308.7tm_4.exons1.LR597478.1.Sphaeramia_orbicularis
STQVVTFVLSMYADLGQFKYLYFTLALLFYLSVIFANTVLIVIIYMDRNLHEPMYLFLCSLFVNEIYGSTSLLPCLMAQILSDTHDISQFYCFLQIFNIHSYVGIEFGTLTIMAYDRYVCICKPLHYNSIMTKLKVQTVILIIWSVTFLEVGVLLSFTIRMEFCKPVIQHIFCAHHLVVELSCSEDRTVSLVHDFVFGLIISVAAPVTFITYTYIKILRVCVKSSKETRRKAVETCSPHLISLISFVFACFYTLITQRFDFSSVLYPLCIFLSVYVLVIQPIQNPVIYGFKLSKMRNAFKNMLTINTQ
>LOCXPOR143.355.HIT1.OR.2R.318.7tm_4.exons1.LR597478.1.Sphaeramia_orbicularis
STQVVTFVLSMYADLGQFKYLYFTLALLFYLSVIFANTVLIVIIYMDRNLHEPMYLFLCSLFVNEIYGSTSLLPCLMAQILSDTHDISQFYCFLQIFNIHSYVGIEFGTLTIMAYDRYVCICKPLHYNSIMTKLKVQTVILIIWSVTFLEVGVLLSFTIRMEFCKPVIKKVFCAHHLVVELSCSEDRTVSLVHDLVFGLIISVAAPVTFITYTYIKILRVCVKGSKETRMKAVETCSPHLISLISFVFACFYSLITQRFDFFSVPYPLCIFLSMYVVIIQPIQNPVMYGFKLSKMRNAVKNMLTINTQVLHFYGVYLN
>LOCXPOR144.361.HIT1.OR.2R.307.7tm_4.exons1.LR597478.1.Sphaeramia_orbicularis
MDKEFNVTYITFAGHMEVQKYKYVYFMIVFITYILIICSNSTIICLIWIHRNLHEPMYIFIAALLLNSILLSTVVYPKLLIDFLSEKQVISYSACLFQYFMFYAFASSEYLLLSAMAYDRYVSICKPLQYPTIMRKTTVTLLLVYAWLVPIIQLGISAILIDRQKFCTFTLQTVFCSNSIHKLYCVASRTLTIYGFALLTNLSILPVIFILFTYAKIFIITYRSSKEVRKKAAQTCLPHLLVLINFSLLSTYNIIIVRLEADVPKTAYLITTLQLVLYPPLFNPVIYGLIMKDIYAHFKNLFCSLKV
>LOCXPOR145.362.HIT1.OR.2R.308.7tm_4.exons1.LR597478.1.Sphaeramia_orbicularis
MDIEFNVTYITFGGHVELQKYKYVYFMIVFITYILIICSNSTIICLIWIHRNLHEPMYIFIAALLLNSILFSTVVYPKLLIDFLSEKQVISYSACLFQFLMFYVLAGSEYLLLSAMAYDRYVSICKPLQYPTIMRKTTVTVLLVLAWFVPLCELCVSVILIDRQKFCKFTLQSIFCSNSVHKLYCVASRTLTLYGIAVLINLAFFPVIFILFTYAKIFIITYRSSKEVRKKAAQTCLPHLLVLINFSFLITYNIVVVRLESDIPKTAYLIMTLQLVLYHPLVNPVIYGLKMKEIYTHLKNLFCSHKVN
>LOCXPOR146.363.HIT1.OR.2R.305.7tm_4.exons1.LR597478.1.Sphaeramia_orbicularis
MDEDFNVTYLTFGGHVEVEKYKYVYFMVVFFTYILIICSNSTIICLICIHQNLHEPMYIFIAALLVNSVLYSTVVYPKLLIDFLSEKQVISYSACLFQYFMFYVLVASEFLLLAAMAYDRYVSICKPLQYPTIMRKTTVTVLLVLAWLVPLCEFTISVILINNEKFCRFTLPSIFCNNSLHKLYCVPSRALTIYGYVLLINLAFFPVIFILFTYIRIFIITYRSSPEVRKKAAQTCLPHLLVLISFSLLITYNVVIVRLEADMPKTAFLIMTLQLVLYHPLFNPIIYGLKMTEIYVHLKNLLCPL
>LOCXPOR147.364.HIT1.OR.2R.303.7tm_4.exons1.LR597478.1.Sphaeramia_orbicularis
MDEDFNITYLIFGGYVEVEKYKYAYFVTVFFTYMLIICSNSTIICLICIHRNLHEPMYIFIAALLVNSVLYSTVVYPKLLIDFLSEKQVISYSACLFQYFMFYVLVASEFLLLAAMAYDRYVSICKPLQYPTIMRKTTVTVLLVLAWLVPLCELTLAVILIDNERFCRFTLPSIFCNNSILKLHCVPSRATTIYGIVLLINLGFFPVVFILFTYTRILIITYRSSPEVRKKAAQTCLPHLLVLINIFLLITYNVVIVRLEADMPKTAFLIMTLQLVLYHPLFNPIIYGLKMTEIYVHLKNLLC
>LOCXPOR148.365.HIT1.OR.2R.306.7tm_4.exons1.LR597478.1.Sphaeramia_orbicularis
ENFNVTYITFGGYVEVEKYKYAYFVVIFITYILIICSNSTIICLICIHPNLHEPMYIFIAALLVNSVLYSTVVYPKLLIDVLSEKQVISYSACLFQYFMFYVLVASEFLFLAAMAYDRYVSICKPLQYPTIMRKTTVTVLLVLPWLIPVCELTLAVILIDNERFCEFTLPFIFCNNSIHRLYCVKSQALTIYGYVLFTNLTLCPVVFILFTYSRILIITYQSSPEVRKKAAQTCLPHLLVLINFFLLMTYNVVIVRLEADMPKTVFLIMSLQLVLYHPLFNPIIYGLKMTEIYRHLKNLLCPPKLN
>LOCXPOR149.366.HIT1.OR.2R.303.7tm_4.exons1.LR597478.1.Sphaeramia_orbicularis
MDENFNVTYITFGGYVEVEKYKYAYFVVIFITYILIICSNSTIICLICIHQNLHEPMYIFIAALLVNSVLYSTVVYPKLLIDVLSEKQVISYSACLFQYFMFYVLVSSEFLFLAAMAYDRYVSICKPLQYPTIMRKTTVTVLLVLPWLIPVCELTLAVILIDNERFCEFSLPSIFCNNSIHRLYCVKSQALTIYGYVLLINLVFFPVVFILFTYIRIFIITYRSSPEVRKKAAQTCLPHLLVLISFLLLITYNVVIVRLEADMPKTVFLIMTLQLVLYHPLFNPIIYGLKLTEIYTHLKNLLC
>LOCXPOR150.370.HIT1.OR.2R.304.7tm_4.exons1.LR597478.1.Sphaeramia_orbicularis
ENFNVTYITFGGYVEIEKYRYAYFVVIFITYILIICSNSTIICLICIHPNLHEPMYIFIAALLVNSVLYSTVVYPKLLIDVLSEKQVISYSACLFQYFMFYILVSSEFLFLAAMAYDRYVSICKPLQYPTIMRKTTVTVLLVLPWLIPVCAFLFTRILIVRQRVCKFTLPSIFCNNSLHSLYCVKSRAITICGIVLLINLTLCPVVFILFTYTRILIITYRSSPEVRKKAAQTCLPHLLVLICFSLLMTYNVVMMEADMPKTVFLIMTLQLVLYHPLFNPIIYGLKMTEIYRHLKNLLCPLKLN
>LOCXPOR151.371.HIT1.OR.2R.303.7tm_4.exons1.LR597478.1.Sphaeramia_orbicularis
MDEDLNVTYITLGGYVNVQQYRYVYFLIIFIAYILIICCNSTIICLICIHRNLHEPMYIFIAALLVNSVLYSTVVYPKLLIDVLSENQVISYSACLFQLFTFYTLGCSEILLLSAMAYDRYVSICKPLQYPTIMRKTTVTLLLLLAWLIPACHIIVSVILIDNQKFCKFTLQSLFCNNSVFKLHCVNSQASTIYGLIGLLNVFLFPMIFILFTYTRIFLITHRRCKEVRKKAAQTCLPHLLVLISFSLLGTYDVLIVRLEADIPKTARLILTLQLVLYHPLFNPVIYGLKIQEISKHLKNLFF
>LOCXPOR156.372.HIT1.OR.2R.306.7tm_4.exons1.LR597478.1.Sphaeramia_orbicularis
ENFNVTYITFGGYVEVEKYKYAYFVVIFVTYILIMCSNSTIICLICIHQNLHEPMYIFIAALLVNSVLYSTVVYPKLLIDVLSEKQVISYSACLFQYFMFYVFVTSEFLLLAAMAYDRYVSICKPLQYPTIMRKTTVTVLLVLPWLIPVCEFLFAWILIVRQRVCKFTLPSIFCNNSIHRLYCVKSRAITICGIVLFTNLTVCPVVFILFTYIRIFIITYRSSPEVRKKAAQTCLPHLLVLVCFSLLLTYNVVIVRLEADMPKTVFLIMTLQLVFYHPLFNPIIYGLKMTEIYRHLKNLLCPPKLN
>LOCXPOR155.373.HIT1.OR.2R.304.7tm_4.exons1.LR597478.1.Sphaeramia_orbicularis
ENFNVTYITFGGYVEVEKYKYAYFVVIFITYIFIICSNLTIICLICIHQNLHEPLYIFIAALLVNSVLYSTVVYPKLLIDVLSEKQVISYTACLFQIFMFYVLVTSELLLLASMAYDRYVSICKPLQYPTIMRKTTVTVLLVLPWLIPVCTSLCAWILMVKQRLCKFTLPSIFCNNSIYRLYCVKSRAITICGIVVLINLTVCPVVFILFTYTRIFIIAYRSSPEVRKKAAQTCLPHLLVLVCFFFLLTYNVVMMEADVPKTVFLIMTLQLVLYHPLFNPIIYGLKMTEIYRHLKNLLCPSKLN
>LOCXPOR156.374.HIT1.OR.2R.304.7tm_4.exons1.LR597478.1.Sphaeramia_orbicularis
ENFNVTYITFGGYVEVEKYKYAYFVVIFITYILIICSNSTIVCLICIHPNLHEPMYIFIAALLVNSVLYSTVVYPKLLIDVLSEEQVISYSACLFQIFMFYVLVSSELLLLAAMAYDRYVSICKPLQYPTIMRKTTVTVLLVLPWLIPVCEFLCAWILMVKQRLCKFTLPSIFCNNSIYRLYCVKSRAITICGVFLLINLTLCPVVFILFTYTRIFIITYRSSPEVRKKAAQTCLPHLLVLVCFSLLLTYNVVMMEADVPKTVFLIMTLQLVLYHPLFNPIIYGLKMTEIYRHLKNLLCPPKLN
>LOCXPOR155.375.HIT1.OR.2R.304.7tm_4.exons1.LR597478.1.Sphaeramia_orbicularis
ENFNVTYITFGGYVEVEKYKYAYFMVIFITYIFIICSNLTIICLICIHQNLHEPLYIFIAALLVNSVLYSTVVYPKLLIDVLSEKQVISYSACLFQIFMFYVLVTSELLLLASMAYDRYVSICKPLQYSTIMRKTTVTVLLVLPWLIPVCTSLCAWILMVKQRLCKFTLPSIFCNNSIYKLYCVKSRAITICGIVVLINLTVCPVVFILFTYTRIFIIAYRSSPEVRKKAAQTCLPHLLVLVCFFFLLTYNVVMMEADVPKTVFLIMTLQLVLYHPLFNPIIYGLKMTEIYRHLKNLLCPPKLN
>LOCXPOR156.376.HIT1.OR.2R.306.7tm_4.exons1.LR597478.1.Sphaeramia_orbicularis
ENFNVTYITFGGYVEVEKYKYAYFVVIFITYILIICSNSTIICLICIHPNLHEPMYIFIAALLVNSVLYSTVVYPKLLIDVLSEKQVISYSACLFQIFMFYILVTSEFLFLAAMAYDRYVSICKPLQYPTIMRKTTVTVLLILPWLIPVCEFLLAGILVFKQRVCKFTLPSIFCNNSLHSLYCVKSRAITICGIFLFTNLTVCPVVFILFTYSRIFIITYRSSPEVRKKAAQTCLPHLLVLICFSLLLTYNVVIVRLEADMPKTVFLIMTLQLVLYHPLFNPIIYGLKMTEIYRHLKNLLCPPKLN
>LOCXPOR157.377.HIT1.OR.2R.303.7tm_4.exons1.LR597478.1.Sphaeramia_orbicularis
MDENFNVTYITFGGYVEVEKYKYAYFVVIFITYILIICSNSTIICLICIHQNLHEPMYIFIAALLVNSVLYSTVVYPKLLIDVLSEKQVISYSACLFQYFVFYVLVSSEFLLLAAMAYDRYVSICKPLQYPTIMRKTTVTVLLVLPWLIPVCELTLAVILIDNERFCEFTLPFIFCNNSIHRLYCVKSQALTIYGYVLFTNLTLCPVVFILFTYSRIFIITYRSSTEVRKKAAQTCLPHLLVLINFFLLMTYNVVIVRLEADIPKTVFLIMALQLVLYHPLFNPIIYGLKMTEIYRHLKNLLC
>LOCXPOR158.378.HIT1.OR.2R.303.7tm_4.exons1.LR597478.1.Sphaeramia_orbicularis
MDENFTVTYITFGGYVEVEKYKYAYFAVIFITYILIICSNSTIICLICIHPNLHEPMYIFIAALLVNSVLYSTVVYPKLLIDVLSEKQVISYSACLFQYFMFYVLVSSEFLFLAAMAYDRYVSICKPLQYPTIMRKTTVTVLLVLPWLIPVCELLLAGILILNERVCKFTLPSIFCNNSVHKLHCVKSQAITICGVFLLINLTLCPVVFILYTYSRIFIITYRSSPEVRKKAAQTCLPHLLVLVCFSFLLTYNVVIVRLEADMPKTVFLIMTLQLVLYHPLFNPIIYGLKMTEIYRHLKNLLC
>LOCXPOR159.379.HIT1.OR.2R.305.7tm_4.exons1.LR597478.1.Sphaeramia_orbicularis
MDDESNVTYIILDGYVGVQKYRYVYFFITLAVYVLIICSNSIIIYLILIHQNLHEPMYIFIAALLLNSILYSTNIYPKLLIDFLSEKQIISHSFCHFQYFTFYTLGSSEFLLLSAMAYDRYVSICKPLKYPTIMTKKTVSVFLALAWLVPAAQIAGSTMLSAKRKVCNFTLSGIFCNNSMYSLHCVRSRALSVYGVVLLVNLAFFPVILILFTYTRIFLITYQSSNIVRKKAAQTCLPHLLVLINFTLLGAYDIIILRLESNIPKIARLLMSLQIILYHPLFNPIIYGLKMTEIFKHLQRFFCQV
>LOCXPOR160.381.HIT1.OR.2R.303.7tm_4.exons1.LR597478.1.Sphaeramia_orbicularis
MDEELNVTYITLGGYVNVQQYRYVYFLIIFIAYILIICCNSTIICLICIHRNLHEPMYIFIAALLVNSVLYSTVVYPKLLIDVLSENQVISYSACLFQLFTFYTLGCSEILLLSAMAYDRYVSICKPLQYPTIMRKTTVTLLLVLAWLIPACHVVVSVILIDNQKFCRFTLQSFFCNNSVFKLHCVNSQASTIYGLVVLLNVFLFPMIFILFTYTRIFLITHQRCKEVRKKAAQTCLPHLLVLISFSLLGTYDVLIVRLEADIPKTARLILTLQLVLYHPLFNPVIYGLKIQEISKHLKYLFF
>LOCXPOR161.382.HIT1.OR.2R.308.7tm_4.exons1.LR597478.1.Sphaeramia_orbicularis
MDHEYNLSYITLTGHVEVEKYRYVYFLIMLITYILIICCNSTIVCLIFLHKNLHEPMYMFIAALLWNSILFSTTIYPKLLIDFLSEIQVITYSACLFQFFLFYSLGASEFLLLAAMSYDRYASICKPLQYTTIMTQTTVTVVLVLSWLLPACLILVLVILSADMKLCEFTLKGIFCNNSVYQLTCVNSKVRSIFGAVTFSNIVVFPILFIIFTYSKIFIISFQSGSEVRKKAAQTCLPHLLVLVSFTCLCIFDVSIARLESELPKLARLIMTLQVVSYHPLFNPIIYGLKMTEISKHLKRLFCPSRMG
>LOCXPOR161.383.HIT1.OR.2R.308.7tm_4.exons1.LR597478.1.Sphaeramia_orbicularis
MDHEYNLSYITLTGHVEVEKYRYVYFLIMLITYILIICCNSTIVCLIFLHKNLHEPMYMFIAALLWNSILFSTTIYPKLLIDFLSEIQVITYSACLFQFFLFYSLGASEFLLLAAMSYDRYVSICKPLQYITIMTQTTVTVVLVLSWLLPVCLILVLVILSADMKLCEFTLKGIFCNNSVYQLTCVNSKVRSIFGAVTFSNIVVFPLLFIIFTYSKIFIISFQSSSEVRKKAAQTCLPHLLVLVGCTCLCVFDVSIPRLETELPKLARLIMTLQVVSYHPLFNPIIYGLKMTEISKHLKRLFCPSRMG
>LOCXPOR163.384.HIT1.OR.2R.302.7tm_4.exons1.LR597478.1.Sphaeramia_orbicularis
MDSELNTTYITIDAFDNVHVYRYVYFVIIFTAYALIICSNSTIVCLICIHKNLHEPMYIFIAALLTNSVIFSTPIHPKLLIDLLSEKPVISYSACLFQFFMFYTLGSTEFLLLAAMAYDRYVSICKPLHYTTIMTKTTISVALVLAWLLPACHITVAVILNADMKLCDLTFKGLFCNNSVYKLHCESSRALSILGVVTLTNLILCPVIFILFTYSKILLISYRSSAEVRKKAAQTCLPHLIVLIGIVILSSYDIVIARMESDLSKTARLIMTLQIVLYHPLFNPIIYGLKMKEIHKHLKRLF
>LOCXPOR164.385.HIT1.OR.2R.308.7tm_4.exons1.LR597478.1.Sphaeramia_orbicularis
MDSELNTTYITIDAFDNVHVYRYVYFVIIFTAYVLIICSNSTIVCLICIHKNLHEPMYIFIAALLTNSVIFSTAIHPKLLTDLLSEKQVISYSACLFQFFMFYTLGTTEFLLLAAMAYDRYVSICKPLHYTTIMTKTTISVALVLAWLLPACHMTVLVILNADMKLCDLTFKGLFCNNSVYKLHCESSQALSILGVVTLTNLILCPVIFILFTYSKILLISYRSSAEVRKKAAQTCLPHLLVLIGIVILSSYDVVIARMESDLPKTARLIMTLQIVLYHPLFNPIIYGLKMKEIHKHLKRLFCSTKIM
>LOCXPOR165.386.HIT1.OR.2R.308.7tm_4.exons1.LR597478.1.Sphaeramia_orbicularis
MASELNTTYITIDAFDNVHVYRYVYFVIIFTAYVLIICSNSTIVCLICIHKNLHEPMYIFIAALLTNSVIFSTAIHPKLLIDLLSEKPVISYSACLFQFFMFYTLGGTEFLLLAAMAYDRYVSICKPLHYTTIMTKTTISVALVLAWLLPACHMTVLVILIADMKLCDLTFKGLFCNNSVYKLHCESSQALSILGVVALTNFVLCPVIFILFTYSNILLISYRSSAEVRKKSAQTCLPHLLVLIGIVILSSYDVVIARMESDLPKTARLIMTWQIVLYHPLFNPIIYGLKMKEIHKHLKRLFCSTKIM
>LOCXPOR166.387.HIT1.OR.2R.310.7tm_4.exons1.LR597478.1.Sphaeramia_orbicularis
MANKLNTTYIIIDAYGEVNIYRYVYFVIIFTAYVLIICSNFTIVCLIWIHENLHEPMYVFIAALLLNSVLYSTSIYPKLLIDLLSEKQVISYSACLCQFFMFYTFGSSEFLLLAAMAYDRYVSICKPLHYTTIMTKTTISLSLILAWFLPACHTLLPVLVMVSDDIKLCDFTLKGILCNNSLYKLYCESSQALTISGGVALINVVLFPLLFILFTYSKILLISYKSCAEVRKKAAQTCLPHLLVLLSVFCLGSYDIIIVRMESDFPKTARLIMTLLLILYHPLFNPIIYGLKMKEISMHLKRLFYSSKMI
>LOCXPOR167.388.HIT1.OR.2R.308.7tm_4.exons1.LR597478.1.Sphaeramia_orbicularis
MEDELNTTYIMFDGYVELHKYRYVYFSVMFIVYILIICCNFTIVCLIWIHQNLHEPMYIFIAALLLNSVLFSTTIYPKLLNDFLSVKPMISYSTCLFQFFFFYTLASSDISLLAAMAYDRYVSICRPLQYTTIMTKTTMSVSLVLAWLLPATHIIVLVKLSADMTLCDFTIKGILCNNSLYKLGCGTSRVRTIFGIFVLINTGLLPMLFILFTYMKIFVISYRSSKEMRTKAAQTCFPHLLVLISFFCLCAYDVIIVRIKSDFPKTARMIMTLQIITYHSLFNPIIYGLKMKEIYKHLKRLFCSTALM
>LOCXPOR168.389.HIT1.OR.2R.308.7tm_4.exons1.LR597478.1.Sphaeramia_orbicularis
MEDELNTTYIIFDGYVELHKYRYVYFSVMFIVYILIICCNFTIVCLIWIHQNLHEPMYIFIAALLLNSVLFSTTIYPKLLNDFLSVKPMISYSTCLIQFFFIYTLASSDISLLAAMAYDRYVSICRPLQYTTIMTKTTMSVSLVLAWLLPATHVIVLVKLSADMTLCDFTLKGIFCNNSLYKLGCGTSRVRTIFGIFVLINTGLLPMLFILFTYMKIFVISYRSSKEMRTKAAQTCFPHLLVLISFFCLCAYDVIIVRIKSDFPKTARMIMTLQVITYHSLFNPIIYGLKVKEIYKHLKRLFCSTALM
>LOCXPOR169.390.HIT1.OR.2R.305.7tm_4.exons1.LR597478.1.Sphaeramia_orbicularis
ELNVTYITLGGHVKVEEYGYVYFFIMFTVYVLIICSNSIIVYIIWIHKNLHEPMYVFIAALSLNSLLFSAGIYPKLLIDFLSEKQVIAYSACLFQFFLFYTLGGSDSLLLAAMAYDRYVSICKPLRYPTIMRKSTVCMFLSLAWLLPPAEVAVAVVLSANRKLCSFTLTGIFCNNSVYKLQCVASKTISIYGLIVMLNLTLLPMFFILFTYAKIFMITYQSGREVRKKATETCLPHLLVLFAFSCLIAYDVIIARLKFNFSKTVRLIMTLQVVLYSPLFNPIIYGLKMKEITKHLKSLFFQGKCI
>LOCXPOR170.392.HIT1.OR.2R.305.7tm_4.exons1.LR597478.1.Sphaeramia_orbicularis
MDVKSNVTYLILDGFVDMNKYRYVYFFTLFKVYVLIMCSNSIIVYLILIHKNLHEPMYVFIAALSFNSVLFSTVIYPKLLTDFLSEKQIISLSACIFQYFIYYSLAGSDFLLLAAMAFDRYVSICKPLQYPTIMRKSTVTILLFLAWLWPAAQVAGGVVVGDFRKLCTFTLTGIFCNNSILKLNCVPSAAVAIYGVVVLINSAVIPVLFVLFTYAKIFVITYNRGTEVRKKAAETCLPHLMVLFSFSFLCAYDVIIARLETNFSKTVRLVMSLQMVLYNPLFNPIIYGLKMKEISKHLKNLFCQI
>LOCXPOR174.393.HIT1.OR.2R.305.7tm_4.exons1.LR597478.1.Sphaeramia_orbicularis
MDVKSNVTYLILGGFVDMNKSRYVYFFILFMVYVLIMCSNCIIVYLILIHKNLHEPMYVFIAALSFNSVLFSTVIYPKLLTDFLSVKQIISLSACIFQYFIYYSLAASDFLLLAAMAYDRYVSICKPLQYPTIMRKSTVTILLLLCWLWPAAQLAGAVVLGGFKKLCTFILTGIFCNNSLLKLNCVPSAELAIYGVVVLINSSVIPVLFVLFTYAKIFMITSKRGREVRKKAAETCLPHLMVLFSFSCLVAYDIVIARLESNFSKTIRLVMSLQMILYNPLFNPIIYGLKMKEISKHLKNLFCHI
>LOCXPOR174.394.HIT1.OR.2R.305.7tm_4.exons1.LR597478.1.Sphaeramia_orbicularis
MDVKSNVTYLILGGFVDMNKYRYVYFFILFMVYVLIMCCNSIIVYLILIHKNLHEPMYVFIAALSFNSVLFSTVIYPKLLTDFLSVKQIISLPACIFQHFIYYSLAASDFLLLAAMAFDRYVSICKPLQYPTIMRKSTVTILLLLCWLFPAAQVAGAVVLGGFKKLCTFVLTGIFCNHAVLKLNCVPSAERAIYGVFVSINSTVIPVLFVLFTYAKIFMITSKRGREVRKKAAETCLPHLMVLFSFSCLVTYDVVMARLETNFSKTVRLVMSLQMVLYNPLFNPIIYGLKMKEISKHLKNLFCHI
>LOCXPOR174.395.HIT1.OR.2R.305.7tm_4.exons1.LR597478.1.Sphaeramia_orbicularis
MDVKSNVTYLILGGFVDMNKYRYVYFFILFMVYVLIMCCNSIIVYLILIHKNLHEPMYVFIAALSFNSVLFSTVIYPKLLTDFLSEKQIISLPACIFQHFIYYSLAASDFLLLAAMAFDRYVSICKPLQYPTIMRKSTVTILLLLCWLFPAAQVAGAVVLGGFKKLCTFVLTGIFCNHAVLKLNCVPSAERAIYGVFVSINSTVIPVLFVLFTYAKIFMITSKRGREVRKKAAETCLPHLMVLFSFSCLVTYDVVMARLETNFSKTVRLVMSLQMVLYNPLFNPIIYGLKMKEISKHLKNLFCHI
>LOCXPOR174.396.HIT1.OR.2R.305.7tm_4.exons1.LR597478.1.Sphaeramia_orbicularis
MDVKSNVTYLILGGFVDMNKYRYVYFFILFTVYVLIMCSNCIIVYLILIHKNLHEPMYVFIAALSFNSVLFSTVIYPKLLTDFLSEKQIISLPACIFQYFIYYSLAVSDFLLLAAMAFDRYVSICKPLQYPTIMRKSTVIILLFLCWLWPAAQLVGGVVLGGFKKLCTFVLTGIFCNNSILKLNCVPSAELAIYGVFVSINSTVIPVLFVLFTYAKIFMITSKRGREVRKKAAETCLPHLMVLFSFSCFCAYDVVIAQLESKFSKTVRLVMSLQMVLYNPLFNPIIYGLKMKEISKHLKNLFCQI
>LOCXPOR175.399.HIT1.OR.2R.304.7tm_4.exons1.LR597478.1.Sphaeramia_orbicularis
MDVKSNVTYLILGGFVDMNKYRYVYFFILFMVYVLIMCSNFIIVYLILIHKDLHEPMYVFIAALSFNSVLFSSAVYPKLLIDFLSDKQIISLPACIFQYLMYYSLVSSDFLLLAAMAFDRYVSICKPLQYPTIMRKSTVSILLFVAWLWPLAQMAGAALGGFKKLCTFSLTGIFCNNSILKLNCVRSAALAIFGLFCLINFAVMPVLFVLFTYAKIFIITYNRGREVRKKAAETCLPHLMVLFSFSCVCAYDVIIARLELNFSKTVRLVMSLQMLLYNPLFNPIIYGLKMKEILKHLKNLFCQI
>LOCXPOR170.400.HIT1.OR.2R.305.7tm_4.exons1.LR597478.1.Sphaeramia_orbicularis
MDVKSNVTYLILGGFVDMNKYSYVYFFILFMVYVLIMCSNSIIVYLILIHKNLHEPMYVFIAALSFNSVLFSTVIYPKLLTDFLSEKQIISLSACIFQYFIYYSLASSDFLLLAAMAYDRYVSICKPLQYPTIMRKSTVSILLFLAWLWPAAQVAGGVVVGGFRKLCTFILTGIFCNNSIFKLNCVPSAALAIYGVFGLINFAVIPVLFVLFTYAKIFIITYNKGGEVRKKAAETCLPHLMVLFSFSCMCAYDVIIARLELSFSKTVRLVMSLQMVLYNPLLNPIIYGLKMKEISKHLKNLFSQI
>LOCXPOR176.401.HIT1.OR.2R.304.7tm_4.exons1.LR597478.1.Sphaeramia_orbicularis
MDLKSNVTYLILGGFVDMNKYRYVYFFILFMVYVLIMCSNFLIVYLTLVHKDLHEPMYVFIAALSFNSVLFSSAVYPKLLIDFLSDKQIISLPACIFQYLMYYSLASSDFLLLAAMAFDRYVSICKPLQYPTIMRKSTVIILLFVAWLWPVAPMAGITLGGFKKLCTFTLTGIFCNNSILKLNCVPSPALAIFGLFCFISFAVMPVLFVLFTYAKIFIITSKRGKEVRKKAAETCLPHLMVLFSFSCVCAYDAIISRLELNYSKTVLLVMSLQVLLYNPLFNPIIYGLKMKEILKHFKNLFSQI
>LOCXPOR177.403.HIT1.OR.2R.304.7tm_4.exons1.LR597478.1.Sphaeramia_orbicularis
MDVKSNVTYLILGGFVDMNKYRYVYFFILFMVYVLIMCSNCIIVYLILIHKDLHEPMYVFIAALSFNSVLFSSAVYPKLLIDFVSDKQIISLPACIFQYLMYYSLVSSDFLLLAVMAFDRYVSICKPLQYPTIMRKSTVSILLFVAWLWPLAQMAGVTLGGFKKLCTFTLTGIFCNNSILKLNCVRSAVPAIFGVFCLISFALLPVLFVLFTYAKIFIITSKRGKEVRKKAAETCLPHLMVLFSFSCMCAYDVVIARLELNYSKTVLLVLSLQMLLYNPLFNPIIYGLKMKEILKHLKNLFCQI
>LOCXPOR178.404.HIT1.OR.2R.305.7tm_4.exons1.LR597478.1.Sphaeramia_orbicularis
MDVKSNVTYLKFGGFVDMNKYRYVYFVILFMVYVLIMCSNSIIVYLILIHKNLHEPMYVFIAALSFNSVLFSTVIYPKLLTDFLSEKQIISLPACIFQYFMYYSLAASDFLLLAAMAFDRYVSICKPLQYPTIMRKSTVTIFLFLAWLLPVAQIAGGVLLGGFKKLCTFTLTGIFCNNSILKLNCVPSAALAIYGVVGLINFAVIPALFVLFTYAKIFIITYNRGREVRKKAAETCLPHLMVLFSFSFLCAYDIITARLDSNFSKTVRLVMSLQTILYNPLLNPIIYGLKMKEILRHLKKLFCQI
>LOCXPOR179.405.HIT1.OR.2R.305.7tm_4.exons1.LR597478.1.Sphaeramia_orbicularis
MDVKSNVTYLIIDGFVDLNKYRYVYFFLMFTVYVLIMCSNCIIVYLILIHKNLHEPMYVFIAALSFNSVLFSTVIYPKLLTDFLSEKQIISLSACIFQYFIYYSLAASDFLLLAAMAFDRYVSICKPLQYPTIMRKSTVTLFLFLCWLWPAAQTATAAVLVGFKKLCSFTFTGIFCNNSIFKLYCVPSAALVIYGMFGLINSLIIPVLFVLFTYAKIFIITYNRGREVRKKAAETCLPHLMVLFSFSCLVTYDIVIARLESDFSKTVRLVMTSQTILYNPLLNPIIYGLKMKKILRHLKMLFCQI
>LOCXPOR180.408.HIT1.OR.2R.301.7tm_4.exons1.LR597478.1.Sphaeramia_orbicularis
MDVKSNVTYLIIDGFVDLNKYRYAYFFLMFTVYVLIMCSNSIIVCLILIHKNLHEPMYVFIAALSFNSVLFSTVIYPKLLTDFLSEKQIISLSACLFQYFIYYSLAGSDFLLLAAMAFDRYVSICKPLQYPTIMRKSTVTLFLFLAWLWPAAQTATAAVLVGFKKLCRFTFTGIFCNNSIFKLYCVSSAGLAIYGVFGLINSLIIPVLFVLFTYAKIFIITYNRGREVRKKAAETCLPHLMVLFSFSCLVTYDIVIARLESNFSKTARLVMTSQTIVYNPLLNPIIYGLKMKKILRHLKML
>LOCXPOR181.411.HIT1.OR.2R.304.7tm_4.exons1.LR597478.1.Sphaeramia_orbicularis
MDITSNVTYLILGGFVDLNKYRYVYFFLLFMVYVLIMCSNSIIVYLILIHKNLHEPMYVFIAALSFNSVLFSTVIYPKLLTDFLSEKQIISFSACIFQYFIYYSLAASDFLLLAAMAFDRYVSICKPLQYPTIMRKSTVSLLLFLAWLLPVGHVAGGIVLGGFKKLCIFTLTGIFCNNSILKLNCVPSAALAIYGVFGLIYFGLLPVLFVLFTYAKIFMITYKRGKEIWKKAAETCLPHLMVLFSFSCLAAYDVIIARVESNFPKTIHLMMTLQTILYNPLLNPIIYGLKMKEVLKHLKTFCKI
>LOCXPOR182.415.HIT1.OR.2R.305.7tm_4.exons1.LR597478.1.Sphaeramia_orbicularis
MDIKSNVTYLILGGFVDMNKYRYVYFFILFTVYVLIMCSNCIIVYLILIHKNLHEPMYVFIAALSFNSVLFSTVIYPKLLTDFLSEKQIISLSACIFQYFIYYSLAMSDMLLLAAMAFDRYVSICKPLQYPTIMRKSTVSIFLCLCWLWPAAHMIGGVTLGGFKKLCSVTLTGIFCNNSILKLKCVPSAALAIYGVYGLTNFVLVPVFFVIFTYAKIFIITHRRGREVRKKAAETCLPHLMILFSFSCLAAYDIIIARVESNFSKTVRLVMTLQTILYNPLLNPIIYGLKMKEILKHLKKLFCQI
>LOCXPOR183.416.HIT1.OR.2R.305.7tm_4.exons1.LR597478.1.Sphaeramia_orbicularis
MDIKSNVTYLILGGFVDMNKYRYVYFFLMFTVYVLIMCSNCIIVYLILIHKNLHEPMYVFIAALSFNSVLFSTVIYPKLLIDFLSEKQIISMPACIFQYFIYYSLAMSDMLLLAAMAFDRYVSICKPLQYPTIMRKSTVNVLLFLCWLWPAAHMIGGVTLGGFKKLCSVTLTGIFCNNSILKLKCVPSAALAIYGVVNLIYLGLLPVLFVLFTYAKIFIITHKRGREVRKKAAETCLPHLMILFSFFCVAAYDIIIARVESNFSKTVRLVMTLQIILYNPLLNPIIYGLKMKEILKHLKKLFCQI
>LOCXPOR184.417.HIT1.OR.2R.302.7tm_4.exons1.LR597478.1.Sphaeramia_orbicularis
MDVKSNVTYLILGGFVDMNKYRYVYFFILFMVYVLIMCSNSIIVYLILIHKNLHEPMYVFIAALSFNSVLFSTVIYPKLLTDFLSEKQIISLSACIFQCSIYYFLAASDFLLLAAMAFDRYVSICKPLQYPTIMRRSTVSILLFLAWLLPVGQMAGAAVLGGFKKLCTSTVTGIFCNNSILKLNCVPSAALAIYGVFGLINFAVIPALFVLFTYAKIFIITYNRGTEVRKKAAETCLPHLMALFSFSCLGAYDIIIARLESNFSRTVHLVMTLQMVLYNPLLNPIIYGLKMKEILKHLKKLW
>LOCXPOR185.419.HIT1.OR.2R.306.7tm_4.exons1.LR597478.1.Sphaeramia_orbicularis
MGNNSYAKYITITGFVELDKYRYVYFSIVFTVYVLIISSNSIIIYLILIHKNLHEPMYVFIAALSFNSVVFSTTVYPKLLIDFLSVQPVISVSACIFQNFIYYSSGGSDFLLLLAMAFDRYVSICKPLQYPTIMRKTTVCLFLLGAWLVPDAQVAAGNFLLISQNPCIFTMTGIFCNNSYLILFCDSSNMLALYGVFILLNVVLLPVIFILFTYAKILTITYNSGREHRKKAAETCLPHLLVLFSFSFLCIYYVVIGIFQSVFSKTLLLIMNLQVVLYNPLLNPVIYGLKMTEISKHLKILFFHVK
>LOCXPOR186.420.HIT1.OR.2R.317.7tm_4.exons1.LR597478.1.Sphaeramia_orbicularis
LSMDTEFNETYITLDGYVELHQYKHVYFLIIFIAYVLIICSNFTIVCVIWMHKHLHKPMYIFIAALLLNSVLFSTVIYPKLLTDFLSENQIISELRCRFQGFMYYSLGGSEFMLLAVMAYDRYVCICKPLQYATIMTKTNIIVSLVLAWLIPAGHLVGSLVMTMNWKLCRFTLNGIFCNNAIFSLFCVNSRAQYIFGVIILINVTFIPMLFIVFTYIKILIISFRSSKQVQMKATQTCLPHLLVLITFSCLCAFDVIIIRIEYNFPKTVKLVLILQLVLYHPLFNPIIYGLKMKEIKELLKRMFCPAKLNLCSKAGA
>LOCXPOR187.421.HIT1.OR.2R.303.7tm_4.exons1.LR597478.1.Sphaeramia_orbicularis
MDIYLNVTYITVDGYVELHKYRFLYFVIMFTAFILAICSNFTIIIIIFVHKNLHEPMYIFIAALLWNSVVFSAVVYPKLLLDLLSDEQLISYPACLFQWFAYYTLGSSEFILLSVMAYDRYVSICKPLQYPLIMSKTKVTLFIALAWLVPASEIIVITAINANRKLCHFVFNGIICNSLVYRLHCVTSRALNIYGLFVFVNLDILPVLFILFSYTNIFIVSHRSGREVRKKAVQTCLPHLLVLINFSCFSAYDVLLLRMETEFSKTVRFIMTIQLILYHPLFNPVMYGLKMTEISKHLKRLFC
>LOCXPOR187.422.HIT1.OR.2R.298.7tm_4.exons1.LR597478.1.Sphaeramia_orbicularis
NLTYITLDGYVEVYKYRYLYFVIMFTAYILIICSNSMIVHLICCHRNLHEPMYIYIAALLLNSLVYSTTVYPKILIDFLSEKQVISYPVCLFQWFTYYTLGGSEFWLLSVMAYDRYVSICKPLQYPLIMNKTKVTGFLALAWLVPFCQTIVPAGINANKKLCHFIFKGIMCNSLVYRLHCVTSRALNIYGLFVFVNLVILPVLFILFTYSRIFIITYRSGREVRKKALQTCLPHLLVLINFSCFSVYDVLLLRMETEFSKTVRFIMTLQVILYHPLFNPIIYGLKMTEISKHLKRLFC
>LOCXPOR188.423.HIT1.OR.2R.303.7tm_4.exons1.LR597478.1.Sphaeramia_orbicularis
NITYVTLDGHLEVGKYRFVYFFTTFALYILIICCNSTIVYIIWTQKNLHEPMYIFIAALLINAILLSTAIYPKLLIDFLSEKQIISYSACLLQFHIFYSLGGSEFLLLSAMAYDRYVSICKPLQYPNIMTRTTTGVILLAAWILPAAQVAVPAGLSANKKLCSFTLKGVFCNNTVYKLQCVVSRAQIIHDMVILLNIALLPVLFILFTYAKILLICYRSGKEVRKKAAQTCLPHLIVLTNFSCLCAYDVITVQLESDFPKIVRLIMSLQIFMYHPLFNPILYGLKMNEISKHLKALFCPTKII
>LOCXPOR189.424.HIT1.OR.2R.302.7tm_4.exons1.LR597478.1.Sphaeramia_orbicularis
MDDEVNTTYITLDGYVELHNYRFLYFVIMFTAYILIICGNCTILCLIWFHQNLHEPMYVFIAALLLNSVVYCTTIYPKLLTDVLSEEPVISYSTCVFQWFAYYTLMGSEYCLLSAMAYDRYVSICKPLHYPVIMRKLKINIFLALSWFLPAFQVAVPAAINAYRKICHFTLNGTICNSTVIHLYCIDSTALNIYGLVCFVNLLIVPLTFILFTYIKIFIITHSCVDVRKKATQTCLPHLLVLVSFTCATTCDVLLFLIETDFSKPIRLLMSFQTIFCHPLFNPVIYGLKMTEIFKHFKRLLC
>LOCXPOR190.427.HIT1.OR.2R.308.7tm_4.exons1.LR597478.1.Sphaeramia_orbicularis
MMENVSVITLFTLSGLNFTIEQRITLFVLTLLWYLLILFGNFTIIFVIVRNKSLHEPMYIFLCNLCINALYGTVGFYPKFLLDLVFSHVISYTGCMLQGFVIHSSTCGDFSILTLMAYDRYVAICRPLTYHSVMTKHRVYIFVFFSWFVPLFCMFMNTATLLGKKLCGSHIQRIYCINWNVASLACSPSKAHVAVGYFNMLFYFGHFLFVFWSYMYLIKTCMLSKENFQKFMQTCLPHLICLIIYSFSVLLDLLYMRLGSVTLSQDLFNFMAIEFLLIPPVVNPLIYGLKLTKIRTQLLNFFYMKRSV
>LOCXPstkTARs_024.180.HIT1.TAAR.1R.281.7tm_1.exons2.LR597478.1.Sphaeramia_orbicularis
MCIFYYYTNLHTTTTNLLLLSLAIADFLVGFLQMPLHLFQYRDCWLLGDFGCVVISSFSFFIVSVSAGNMVLISVDRYVAICDPMLYPTKVTKKRVQLSIYLCWIFSAVHTFWILRDFLQQPDRYNSCYGECVLVVNYAEVVVDLVATFLGPILIITVLYMRVFVVAVSQARAMRSHVKSVTHHCPGTVTAQKSEIKAARTLGIVVIVFLLCCSPYYFVTAAAESNLVEASSGATEIWFLYFNSCLNPIIYAFCYPWFRKSVKHILTLQILQPDSRDTNIL
>LOCXPTilTARs.A051.182.HIT1.TAAR.1R.275.7tm_1.exons1.LR597478.1.Sphaeramia_orbicularis
YFRQLHTTTNILLLSLAIADFLVGSVQMPQQMFYYGDCWLLGDFGCALYCSFGYIIVSVSVGNMVLISIDRYVAICDPMLYPTKVTMKRVQFSIYLCWIFSVLHGTWILRDFLQQPGRYNSCYGECVLIVHYADGVVDLVVTFLAPIIVITVLYMSVFVVVVSQARAMRSNVTSVAQRHSGTITAQKSELKAARTLGILVVVFLLCSSPYYIFTLAAENHSVEPSAADAQLWLLYFNSCLNPVIYAFCYPWFRKSIKHIVTLKILQPDSKDTNIL
>LOCXPTilTARs.A051.186.HIT1.TAAR.1R.284.7tm_1.exons1.LR597478.1.Sphaeramia_orbicularis
TMCLFIIFSSFRQLHTTTNLLLLSLAVADFLVGFTEMPFYIFQYGQCWVLGDFGCAVICTFSFFTVSVSVGNMVLISVDRYVAICDPMLYPTKVTMKRVQFSIYLCWIFSAVHTFWILRDFLQQPDRYNSCYGECVLVVNYAEVVVDLVATFLGPILIITVLYMRVFVVAVSQARAMRSHVKSVTHHRPGTVTAQKSEIKAARTLGIVVIVFLLCCSPYYFVTAAAESNLVEASSGGTEIWFLYFNSCLNPIIYAFCYPWFRKSVKHILTLQILQPDSRDTNIL
>LOCXPMedTARs.012.133.HIT1.TAAR.1R.274.7tm_1.exons1.LR597478.1.Sphaeramia_orbicularis
SSFRQLHTPTNLLLLSLAVSDLLVGLVMMPAEIFLKMTCWFLGDVMCSLQIFLAWLSVSASVGDMVLISVNCYVAICDPLHYTNKVTVKRVKVCICLCWFCSGCFCFGILNDNMTHPGKYHICQGQCMISISHVANTIDLVSTFILPVSAIIALYMSVFVVAVSQARAMRSHITSITAQRSGKAVANKSELKAARSLGVLVVVFLICFCPYYCIYLAADASVIASAAFYLNFLMFFNSCLNPLIYSLFYPWFRKSVQQIFTMQILQPDSRNMSI
>XPLOC_42.1.TAAR.1R.330.7tm_1.exons2.LR597478.1.Sphaeramia_orbicularis
EEAQLCFPAVNNSCKKSTGSHLEAAITHTLLSLISLLTVVLNLVVIIAISHFRQSSFRQLHTTTNLLLLSLAIADFLVGFLPMPLHIFQYGDCWLLGDFGCAVICTFSFFIVSVSAGNMVLISVDRYVAICDPMLYPTKVTKKRVQFSIYLCWIFSAVHTFWILRDFLQQPGRHNSCYGECVLVVNCAEGVVDLVATFLGPILIITVLYMRVFVVAVSQARAMRAHVKSVTHHRPGTVTAQKSEIKAARTLGIVVIVFLLCYSPCYFFTAAAESNMVEASSGATEIWFLYFNSCLNPFIYAFCYPWFRKSVKHILTLQILQPDSRDTNIL
>LOCXPTAAR1.223.HIT1.TAAR.2R.325.7tm_1.exons1.LR597469.1.Sphaeramia_orbicularis
MEPVLCYESVNGSCPKTIYPLAIRITLYVILGILVTLTVFGNFLVITSIAYFKQLHTPTNYLIFSLAVSDLLLGLIVMLPSMFRCVETCWYFGDVFCKIYMSSDVTLCTASILNLLCISVDRHYAVCQPLIYSRKITVNVVLIMILLSWSVSVVTGFGMVYLELNIWGIEEFFYTHISCVGGCVLFQSGLSSTVSSVLSFYIPGIVMLSVYLRIFVVAQGQSRRIHITAKISSTGQNKATKTLAVIMGSFLSFWTLFFVCNIVDPFIGYSTPPVLFDTLGWIGFMNSTFNPLIYAFFYSWFRKAFRLFTSVNIFKSDISETTLFT
>LOCXPTAAR2.242.HIT1.TAAR.2R.325.7tm_1.exons1.LR597469.1.Sphaeramia_orbicularis
MEPVLCYESVNGSCPKTIYPLAIRITLYVILGILVTLTVFGNFLVIASIAYFKQLHTPTNYLIFSLAVSDLLLGLIVMLPSMIRCVESCWYFGDVFCKIYMSSDVTLCTASILNLLCISVDRHYAVCQPLIYSRKITVNVVLIMILLSWSVSVMIGFGMVYLELNIWGIEEFFYTHISCVGGCVLFQSGLSSTVSSVLSFYIPGIVMLSVYLRIFVVAQGQSRRIHITAKISSTGQNKATKTLAVIMGSFLSFWTLFFVCNIVDPFIGYATPPELFDTLVWIGYLNSTVNPLIYAFFYSWFRKAFRLFTSVNIFKSDISEMTLFT
>LOCXPTAAR3.142.HIT1.TAAR.2R.322.7tm_1.exons2.LR597475.1.Sphaeramia_orbicularis
ELCFPKLLNASCQKPVNSQVKNLILHILLFIFSPMTVALNLLVIITVSHFRQLHTPTNLILLSLAVSDLLVGLVPMPGEVYLHFNCWFLGDLMCSSYNLITYVSVSASVGNMVLISIDRFIAICDPLHYTHKVTITRVKVHVCLCWFGSVGFSILILNDNLTHPGKYHICYGQCFVIIGLIARIIDLVFSFFLPIVVIVVLYMSVFVVAVSQARAMRSHITAITAQQSVKGVANKSELKAARTLGVLVLVFLNCYCPYFGMLFTEDVALHNASFSYVTFLLHLNSCLNPLIYALLYPWFRKAIKLIFTLQILQPGSSETNIL
>LOCXPTAAR4.143.HIT1.TAAR.2R.333.7tm_1.exons2.LR597478.1.Sphaeramia_orbicularis
MEVQDEPELCFPQLLNTSCRKPLTSATEIIVVHVLLAIISVLTVILNLLVIISICHFRQLHTPTNLILLFLAFCDFLVGLVLLPGLIVMLKGCWFYGDLMCAFINLLIFIITSSSVGNMVLISIDRYVAICDPLHYTNKITMRRATVCICLCWLLSVIYNGIILREALINPERTSSCVGECVINSDSFGGAVDVVVTFTLPIIIILVLYMRVFVVAVSQARAMRSHISAVRIQLAANVTCKKSELKAARTLGVVVLIFLVCFCPYYCVTISGDGSVNYVVQHQSSFFSNYVLYFNSCLNPVIYALFYPWFRKAVKLIVTLQILQANSSETNML
>LOCXPTAAR5.144.HIT1.TAAR.2R.333.7tm_1.exons2.LR597478.1.Sphaeramia_orbicularis
MEVQDEPELCFPQLLNTSCRKPLTSAADTVVVQVLLSTISVLAVILNLLVIISICHFRQLHTPTNLLLLFLAVTDFLVGLVTMPVVIFAFKGCWFFGNYLCAFLNYLSFSTSSSSVGNMVLISIDRYVAICDPLHYTNKITMRRVTVCICLCWLLSVIYNGIILREALINPERSSSCVGECVITIDFFGGAVDVVVTFLLPVTAIIILYMRVFVVAVSQARAMRSHISAVRIQLSAKVTCKKSELKAARTLGIVVIVFLICFSPYYCVTISGDGSVNLMIQHSSISFAIYVVYFNSCLNPVIYALFYPWFRKAVKLIVTLQILQPNSSETNML
>LOCXPTAAR6.146.HIT1.TAAR.2R.333.7tm_1.exons2.LR597478.1.Sphaeramia_orbicularis
MEVQNEPELCFPQLLNTSCRKPLTSATETAVVHVIISMMSVLTVILNLLVIISISHFRQLHTPTNLFLLCLAVTDFLVGLVAMPEGIFNLKGCWFLGDHMCAFGNYLTLNIASSNVGNMVLISIDRYVAICDPLHYTNKITMKRATVCICLCWLLSVINNGIILREDLINPERTSSCVGECVLNLDSFGGAVDVVLNFILPVLIIISLYMRVFVVAVSQARAMRSHISAVRIQLSAKVTCKKSELKAARTLGVVVIVFLACYCPYYCVTLSADASVNYVIQHSSISFAVYVAYFNSCFNPVIYALFYPWFRKAVKLIVTLQILQANSSETNML
>LOCXPTAAR7.149.HIT1.TAAR.2R.333.7tm_1.exons2.LR597478.1.Sphaeramia_orbicularis
MEVQDEPELCFPQLFNTSCRKPLSSATEIAMVRVLISMMSVLTVILNLLVIISISHFRQLHTPTNLFLLCLAITDFLVGLVAMPVGIFILKGCWFLGDHFCAFGNYLTLNMASSTVGNMVLISIDRYVAICDPLHYTNKITMKRATVCICLCWLLSFINNGIILREDLINPERTSSCVGECVLNLDSFGGAVDVGLNFILPVLIIISLYMRVFVVAVSQARAMRSHISAVRIQLSAKVTCKKSELKAARTLGVVVIVFLACYCPYYCVTLSADASVNYVVEHSSISFAVYVGYFNSCFNPLIYALFYPWFRKAVKLIVTLQILQANSSETNML
>LOCXPTAAR8.152.HIT1.TAAR.2R.333.7tm_1.exons2.LR597478.1.Sphaeramia_orbicularis
MEVQDEPELCFPQLLNTSCRKPLTSATETAVVHVIISIISVLTVILNLLVIISISHFRQLHTPTNLFLLCLAVADFLVGLVAMPVVIFILKGCWIFGDHICVFGNYLTLNIASSNVGNMVLISIDRCVAICDPLHYTNKITMRRATVCICLCWLLSVIYNGIILREDLINPERTSSCVGECVLNLDFFGGAVDVVVTFILPVFIIIVLYMRVFVVAVSQARAMRSHISAVRIQLSAKVTCKKSELKAARTLGVVVIVFLVCYCPYYCVTLSGDGSFNYVIQHSSISFAVYVAYFNSCLNPVIYALFYPWFRKAVKLIVTLQILQANSSETNML
>LOCXPTAAR9.155.HIT1.TAAR.2R.333.7tm_1.exons2.LR597478.1.Sphaeramia_orbicularis
MEVQDEPELCFPQLLNTSCRKPLSSAAETAVVHVIISMMSVLTVILNLLVIISISHFRQLHTPTNLFLLCLAVTDFLVGLVAMPVLIFILKGCWILGDYICAFGNYLTLNIASSNVGNMVLISIDRYVAICDPLHYTNKITMRRATVCICLCWLLSVINNGIILREDLINPERTSSCVGECVLNLDSFGGAVDVVLNFILPVLIIISLYMRVFVVAVSQARAMRSHISAVRIQLSAKVTCKKSELKAARTLGVVVIVFLACYCPYYCVTLSGDGSVNYVIQHSSISFAVYVAYFNSCLNPVIYALFYPWFRKAVKLIVTLQILQANSSETNML
>LOCXPTAAR10.158.HIT1.TAAR.2R.336.7tm_1.exons3.LR597478.1.Sphaeramia_orbicularis
MEVQDEPELCFPQLLNTSCRKPLTSATEILVIDVLLSVVSVLAVILNLLITFSAKDMMILIQLHTPTNLLLLSLAVSDILAGLVLMLTETYRSKGCWLYGELVCFLFHYVSFILSSSSVGNMVLISIDRYVAICDPLHYTNKITMKRATVCICLCWLLSVIYNGIILKDSLNHHQRSSSCVGECALNIDFFGGAVDVVLTFILPITVIIVLYMRVFVVAVSQARAMRSHLSAVRIHLAANVTCKKSELKAARTLGVVVFVFLVCFCPYYCVSISGDGSLNYMIQHSSIAFAIYFVYLNSCLNPLIYALFYSWFRKAVKLIVTLQILQPNSSETNML
>LOCXPTAAR11.161.HIT1.TAAR.2R.324.7tm_1.exons2.LR597478.1.Sphaeramia_orbicularis
IMELTEPQLCFPMLLNTSCRRQPARASYGMDVLSILLFFMAVVTAFLNLLVIISISHFRQLHSSTNSFLLSLAVSDFLIGMVVVPIEVQMTSTCWYLGDLLCALYFIVPITLIMASVGTMVLISVDRYVAICDPLRYQTRITIKVVNLSICLCWTCAVIYSVCLLHENLEHPGRFNSCFGECVVNINGEVDLVVGCILPVSVVIVLYTRVFKVVLSQVRAMRCQVSLPSATGNAKMSEVKAATSLGVVVLAFLFCYIPYYLVTMSGGHILIGSLIESYTIFIVYFNSCLNPVIYALFCRWFRTALKLIVTLQILKPGSCHARLL
>LOCXPTAAR12.162.HIT1.TAAR.2R.299.7tm_1.exons2.LR597478.1.Sphaeramia_orbicularis
EDSELCFPELINSSCVKGVVNSLVTTLLIVLEFITALSTAFLNLLVIISVSHFRQRFILSLNHNFILLSLAVSEFFIYLMIYPFEVLYPYTCWFWGDLLCFLKSIFSVMIVSASVGTMVLISVDRYVAVCDPLHYSTRMSVKVVSVGLSLCWSSSFHFSLVFLDKNMEDLNFPRPCYGKCFYRVTFPLVLFELILTFFLPVVIVVLYMRVFVVVLSQVRAMHSHISAITFGPSATGNAKKSEVKAAKNLGVAVVVFLICFIPYYILILPWNLSKDSSFLVFLGRLLLLNSCFNPFLYVL
>LOCXPTAAR13.166.HIT1.TAAR.2R.312.7tm_1.exons3.LR597478.1.Sphaeramia_orbicularis
CWKTSRSQLEATIVYTLLSLITLLTVVLNLLVIIAISHFRQRHIYLHCFYNMLFYNDFLVGFLQMPFQIFQYQGCWYLGDFICAVNYFCSFLVVSVSVGCMVLISIDRYVAICDPLLYPTKVTMKRVQICIYLCWIFSFVHSFWILRDLVEKPDRYNSCYGECLLVVNYAEGVVDLFATFLGPIVVITFLYMRVFVVAVSHARAMRSHVASVTQQISVTVTTLKSEIKAARTVGVLIIAFLLCSCPYYCFTVAADSNLFGPSSADAEVWLIYFNSCLNPIIYAFCYPWFRRSVKLIVTLKILQPDSCEANIL
>LOCXPTAAR48.168.HIT1.TAAR.2R.307.7tm_1.exons2.LR597478.1.Sphaeramia_orbicularis
DDLHPALPHLCGHCGSEPGGHHLHLPLQAEIHFSAQLHTTTNFLLLSLAVADFLVGFLQMPFNIFKYGNCWLLGEFGCAVYIFFSFIIVSVSVGNMVLISVDRYVAICDPLLYPTKVTMKRVQFSIYLCWIFSTVHGVWILRDFLQQPYRYSSCYGECVLVVNYAGGAVDLVATFLGPIVVITVLYMRVFVVAVSHARAVRSHAASGTQQISVTVTALKSEIKAARTVGVLIIAFFVCSFPYYCFTIAIALNLVETATGDGEEWLLYFNSCLNPVVYAFCYPWFRRSVKLIVNLQILQPDSCEISIL
>LOCXPTAAR14.170.HIT1.TAAR.2R.309.7tm_1.exons2.LR597478.1.Sphaeramia_orbicularis
GNIRGSPALLSSSQQLLQEVNRLSLGGRNDVHPALPHLCGHSGSEPGGRHRHLPLQAEIHFSAWLIECVFSMITLMQLHTTTNLLLLSLAVADFLVGFLQMALCVFQDGNCWLLGDIVCAVMGTFSFFIVSVSAGNMVLISVDRYVAICDPMLYPTKVTMKRVQFSIYLCWIFSAIHTFWILRDFLQQPGRHNSCYGECVSIVHYAEGVVDVVVTFLAPIIIITVLYMRVFVVAVSQARAMRSHVKSVTHHRPGTVTAKKSEIKAARTLGIVVIVFFLCYSPSYFAAESNLVEAASGATEIWVLYLTPV
>LOCXPTAAR14.171.HIT1.TAAR.2R.345.7tm_1.exons2.LR597478.1.Sphaeramia_orbicularis
GNIRGSPALLSSSQQLLQEVNKLSLAGCNDLHPALPHLCGHCGSEPGGHHLHLPLQAEIHFSAWLIECVFSIITLMQLHTTTNLLLLSLAVADFLVGFLQMALCVFQDGNCWLLGDIVCAVMGTFSFFIVSVSAGNMVLISVDRYVAICDPMLYPTKVTMKRVQFSIYLCWIFSAIHTFWILRDFLQQPGRHNSCYGECVSIVHYAEGVVDVVVTFLAPIIIITVLYMRVFVVAVSQARAMRSHVKSVTHHRPGTVTAKKSEIKAARTLGIVVIVFFLCYSPSYFAAESNLVEAASGATEIWVLYFNSCLNPIIYAFCYPWFRKSVKHILTLQILQPDSRDTNIL
>LOCXPTAAR14.172.HIT1.TAAR.2R.345.7tm_1.exons2.LR597478.1.Sphaeramia_orbicularis
GNIRGSPALLSSSQQLLQEVNRLSLAGCNDLHPALPHLCGHCGSEPGGHHLHLPLQAEIHFSAWLIECVFSIITLMQLHTTTNLLLLSLAVADFLVGFLQMALCVFQDGNCWLLGDIVCAVMGTFSFFIVSVSAGNMVLISVDRYVAICDPMLYPTKVTMKRVQFSIYLCWIFSAIHTFWILRDFLQQPGRHNSCYGECVSIVHYAEGVVDVVVTFLAPIIIITVLYMRVFVVAVSQARAMRSHVKSVTHHRPGTVTAKKSEIKAARTLGIVVIVFFLCYSPSYFAAESNLVEAASGATEIWVLYFNSCLNPIIYAFCYPWFRKSVKHILTLQILQPDSRDTNIL
>LOCXPTAAR14.174.HIT1.TAAR.2R.277.7tm_1.exons2.LR597478.1.Sphaeramia_orbicularis
MFTLMQLHTTTNHLLLSLAVADFLVGFPQMALNIFHYGDCWLLGDFGCAVICTFSFFIVSVSAGNMVLISVDRYVAICDPMLYPTKVTMKRVQFSIYLCWIFSAVHTFWILRDFLQQPGRHNSCYGECVLVVNYAEVVVDLVATFLGPILIITVLYMRVFVVAVSQARAMRSHVKSVTHHRPGTVTAQKSEIKAARTLGIVVIVFLLCCSPYYIFTAAAESNLVEASSGGTEIWFLYFNSCLNPIIYAFCYPWFRKSVKHILTLQILQPDSRDTNIL
>LOCXPTAAR48.191.HIT1.TAAR.2R.323.7tm_1.exons2.LR597478.1.Sphaeramia_orbicularis
NNSCRKTMRSHIEDTIIYTLLSLITLLTVVLNLVVVISISHFRQRQNYLHQQLHTTTNLLLLSLAVADFLVGFIEMPLHLFQYGDCWLLGDFGCAVICSFSFFIVSVSVGNMVLISTDRYVAICDPMLYPTKVTMKRIQFSIYLCWIFSAVHTFWILRDFLQQPDRYNSCYGECVLVVNYAEVVVDLVATFLGPILIITVLYMRVFVVAVSQARAMRSHVKSVTHHRPGTVTAQKSEIKAARTLGIVVIVFLLCCSPYYIFTAAAESNLVEASSGGTEIWFLYFNSCLNPIIYAFCYPWFRKSVKHILTLQILQPDSRDTNIL
>LOCXPTAAR15.211.HIT1.TAAR.2R.331.7tm_1.exons3.LR597478.1.Sphaeramia_orbicularis
METLEGGEFCFPQLLNISCRKPVQHHAETVFLYILLSSISLLTVCINILFINPLRFICLQLHTSTNLLLLSLAVSDFLVGFVLMPIQILFIGGCWVLGSFVCGLFYYASFILTSASVGNMVLISVDRYVAICDPLQYPTKVTPRRVRVCVCLCWAFSVFYNGLMLNDFLKHPDRYNSCYGECNVVIDPITGAVDALLTFIGPITVIVVLYMRVFVVAVSQAHTMRSHIASVTHQHSQTVTALKSEVKAARTLGVVIVVFLICFCPYFYPSLAGQDISTSMAFSVFGVWVMLFNSCLNPLIYTFFYPWFRKSIRLIAAFYIMKPDSCNVSLM
>LOCXPTAAR15.213.HIT1.TAAR.2R.328.7tm_1.exons3.LR597478.1.Sphaeramia_orbicularis
METLEGGEFCFPQLLNISCRKPVQHHAETVFIYILLSSISLLTVCINILFINPLRFICLQLHTSTNLLLLSLAVSDFLVGFVLMPIQILLIGGCWVLGSFVCGLFYYASFILTSASVGNMVLISVDRYVAICDPLQYPTKVTPRRVRVCVCLCWAFSVFYNGLILNDFLKHPDRYNSCYGECIIEVDHIKGAVDALLTFIGPITVIVVLYMRVFVVAVSQAHTMRSHIASVTYQRSQTVTALKSEVKAARTLGIVIVVFLICFCPYFYPSLESQDISINIAFSVWVLYFNSCLNPLIYTFFYPWFRKSIRLIAAFYIMKPDSCNVSLM
>LOCXPTAAR15.215.HIT1.TAAR.2R.328.7tm_1.exons3.LR597478.1.Sphaeramia_orbicularis
METLEGGEFCFPQLLNISCRKPVQHHAETVFIYILLSSISLLTVCINILFINPLRFICLQLHTSTNLLLLSLAVSDFLVGFVLMPIQILLIGGCWVLGSFVCGLFYYASFILTSASVGNMVLISVDRYVAICDPLQYPTKVTPRRVRVCVCLCWAFSVFYNGLMLNDFLKHPDRYNSCYGECIVEIDHITGAADVILTFIGPITVIVVLYMRVFVVAVSQARTMRSHIASVTHQHSQTVTALKSEVKAARTLGVVIFVFLICFCPYFYPSLAGQDISTNVAFSVWVLFFNSCLNPLIYTFFYPWFRKSIRLIVTFYIMKPDSCNVSLM
>LOCXPTAAR16.220.HIT1.TAAR.2R.325.7tm_1.exons3.LR597478.1.Sphaeramia_orbicularis
LDEAEFCFPSFNNSCRKTIRPHVEATLIYTLLSSITLVTVVLNLLFLFLFRHDKSNLHTTTNLLLLSLAASDFLMGLLQMPVEILLFRGCWILGDFVCAVNYFLGFLVVSVSVGNMVLISIDRYVAICDPMLYPTKVTLRRVQICIYLCWIFSALHASWILRDVLIQPGRYNSCYGECLVIINYVEGAVDLVATFLAPVIIITILYMRVFVVAVSQARAMRSHVTSVSQQRPIVTAQKSEIKAAKTLGILVLAFLLCSCPYYCVTVAEENNSTEASLVVVQMWLLYFNSCLNPIIYAFCYPWFRKSIKYIVTLQILQPGSRDTNI
>LOCXPTAAR16.224.HIT1.TAAR.2R.326.7tm_1.exons2.LR597478.1.Sphaeramia_orbicularis
LDEVVFCFPSFNNSCRKTIRPHVEATLIYTLFSSITLVTVVLNLLVIISISHFRQQLHTTTNLLLLSLAVSDFFVGLLQMPVEILLFQGCWILGDFVCAMNYFLGFLVISVSVGNMVLISIDRYVAICDPMLYPTKVTLRRVQICIYMCWIFSTLHASWILRDLLKQPGRYNTCHGECVLVVNFAEGVFDLIVTFLAPFLIITVLYMRVFVVAVSQARVIRSHVATVSQQRSGTVTAQKSEMKAARTLGIVVAVFILCSCPYYCFTVAAETNLVGALTAGVELWLIYFNSCLNPLIYAFCYPWFRKSIKHIVTLKILQPDSRETNI
>LOCXPTAAR17.225.HIT1.TAAR.2R.325.7tm_1.exons3.LR597478.1.Sphaeramia_orbicularis
LEEAELCFPSLNNSCWKTSRSHVEATIVYTVLSCITLITVVLNLLIIFSAYVIQYLHTTTNLLLLSLAVSDFLVGLLQMPFQIFHYRGCWILGDFACVVYYFSAFLVVSVSVGNMVLISIDRYVAICDPMLYPTKVTPRRVQICIYMCWIFSTIHASWILRDLLKQPGRYNTCHGECVLVVNFAEGVFDLIVTFLAPFLIITVLYMRVFVVAVSQARAMRSHVATVSQQHSGTVTAQKSELKAAKTLGILVVVFILCSCPYYCFTVAAETNLVGASSADVELWLIYFNSCLNPLIYAFCYPWFRKSIKHIVTLKILQPDSRDTNI
>LOCXPTAAR18.231.HIT1.TAAR.2R.327.7tm_1.exons3.LR597478.1.Sphaeramia_orbicularis
MDALDESDLCFPSLNNSCRRMSRSQLEAAILFTLLSSIALITMVLNLLILRAHKCVQLHTTTNLLLLSLAVADFLVGFPQMLFQIFQTRGCWILGEIACTMYFFCGFLAVSVSVGNMVLISIDRYVAICDPMLYPTKVTMKRVQFSIYLCWIFSALHASWILRDILKQPGRHSSCYGDCIAIINFAEGLVDLIATFFAPFIIITVLYMRVFVVAVSQARAMRSHVTSVTQQHPTVTAQKSEIKAAKTLGILVVVFILCSCPYYCFTVAAESNLLTSSSGVVELWLIYFNSCLNPVIYAFCYPWFRKSIKFIVTLQILQPGSCEANIL
>LOCXPTAAR18.233.HIT1.TAAR.2R.327.7tm_1.exons3.LR597478.1.Sphaeramia_orbicularis
METLEEAELCFPSLNNSCRKPGRSQLEDVIVFTLLSSISVTTVVLNLLLFVSVFTLQLHTTTNLLLLSLAVADFLVGFPQMLFLIFQTSGCWILGDIACTMYYFCGFLAVSVSVGCMVLISIDRYVAICDPLLYPTKVTMKRVQFSIYLCWIFSALHASWILRDLLKQPGRYSSCYGDCLVIINFAEGLVDLIATFFAPFLIITVLYMRVFVVAVSQARAMRSHVTSVTQQHPTVTAQKSEIKAAKTLGILVVVFLLCSCPYYCFTVAAESNSFDSSSGIVETWLVYFNFCLNPVIYAFCYPWFRKSVKLIVTLQILKPDSREANIL
>LOCXPTAAR19.237.HIT1.TAAR.2R.323.7tm_1.exons2.LR597478.1.Sphaeramia_orbicularis
SSKLCFPSLNNSCRTMSRSQLEAAVIYTLLSSTALMTVILNLVVIISISHFRQLHTTTNLLLLSLAVADFLMGFPQMLFQIFQTSGCWILGDIVCVIYYFCGFIVVSVSVGNMVLISIDRYVAICDPMLYPTKVTMKRVQFSIYLCWIFSALHASWILRDILKQPGRHSSCYGDCLVIINFAEGVVDLIATFFAPFIIITVLYMRVFVVAVSQARAIRSHVTSVTQQHPTVTAQKSEIKAAKTLGILVVVFLLFSSPYYCFTIAAESNLFDSSSGVVEIWLLSFNSCLNPIIYAFCYPWFRKSVKLIVTLQILQPDSREVSIL
>LOCXPTAAR20.240.HIT1.TAAR.2R.327.7tm_1.exons2.LR597478.1.Sphaeramia_orbicularis
MEGDVLCYPNLNSSCKKPTHPHTEAMLIYVLLSAISIITVTLNTLICTDVVLFFSRKLHTPTNLLLLSLAVSDLLVGLLLMPVEIIYIESCWFLGDIVCSFYYVIDYVITSASVANMVLISIDRYMAICNPMTYHTKVTQKRVEVCILLCWIAAILYRIAILYDHLENPGMSNSCSGECVVVINYISGAIDLVCTFILPILIIIVLYLRVFVVAVTQAHAMRSQIASVRNHDQAPTVKKTELKAARTLGIVVIVFLCCFCPYYYPSLTGEDTSIDASSIDVEIWLAHFNSCLNPVIYAFFYPWFRKSMKLILTLQILKPGSSNANIL
>LOCXPTAAR21.241.HIT1.TAAR.2R.329.7tm_1.exons2.LR597478.1.Sphaeramia_orbicularis
METVEVTALCFPQLLNTSCEKTVRPLFDTSLIYMVLSSITVLTTALNLLVIVSVSHYKQLQTPTNLLLLSLAVSDYLVGLVMSFQIVLIDGCWFLGDLMCSLHVFIDYLVTSSSIGTMVLISVDRYVAICDPLHYSSKITEQRVKFCVGLCWLCSVLYNSLLLKDNLEEPGLYNSCIGECVVVINYVVGLVDVVLSFLGPVTVIIFLYMRVFVVALSQARAMRSHITSVQIQASVSVTVKKSELKAARTLGVVVLVFLICLCPYYFVVITGQDTLLNTSSAGFVICLFYFNSCLNPVIYAFFYPWFRKCLKLIVTLQILQPGSSEAKIL
>LOCXPTAAR22.243.HIT1.TAAR.2R.333.7tm_1.exons2.LR597478.1.Sphaeramia_orbicularis
METLEETEHCFPLLLNSSCRRPTPSQSDALLSYTILSFISLLTVFLNLLIVSHVIISFFHRQLHSPTNLLLLSLAVSDFLVGLLLMPVEILLTEACWFLGNLMCALYYIVDFIITSSSVGNMVLISIDRYLAICDPLHYTTRVTVDRTKLCVTLCWICSVIYNSLILKDFLRQPDGHNSCYGECVVILNHITGTVDLVFTFISPITVIIVLYVRVFMAAVSQARSMQSHITSVTLQRSVTVKAKKSEMKAARTLGVVVLVFLVCFCPYYSPSLIGQDIEDSSSSSPVVVWLLYFNSCLNPVIYAFFYPWFRKSMKYIVTLKILQPDSHDAKIL
>LOCXPTAAR23.244.HIT1.TAAR.2R.322.7tm_1.exons2.LR597478.1.Sphaeramia_orbicularis
ELCFPHLFNASCTKTVRPYFTSILIYIVLSCIALFTTALNLLVIISISHYKQLQTPTNLLLLSLAVSDFFVGLLMSFQIAFIDGCWYLSDLTCIITYVLDYIITSASIGTMVLISIDRYVAICDPLHYSTKVSPKRVKLCVFLCWLCSVLSHSSRLKDNLEEPGRYNSCIGECVVVINYVAGIVDLILSFLGPFTVIIFLYMRVFVVVVSQVRAMRSHVASVKVQGSLRGIIKKSELKAARTLGVVVLVFLICVCPYFFVIITGQDTLLSPSSAAFVIYLFYFNSCLNPVIYTYFYPWLRKCLRLIFSLQILQPGSSQISIL
>LOCXPTAAR24.245.HIT1.TAAR.2R.325.7tm_1.exons2.LR597478.1.Sphaeramia_orbicularis
LGETELCFPHLFNASCKKIMRPHIENMFIYIVLSSISLLTTALNLLVIISIHHYRQLQTPTNLLLLSLAVSDFFVGLLISFQIILMDGCWYLSDLMCTVYYVLDCIITSASIGTMVLISVDRYMAICDPLHYSTKVSPKRVKLCVCVCWFLSALCHTLLLKDNLAEPGRYNSCIGECVVVINYVAGLVDLILSFLGPFTVIIFLYVRVFVVAVTQARAMRSHVTSVKVQGSLTVNVKKSELKAARTLGVVVLVFLICVCPYFFVVITGQDTLLSASSAAFVICLFYFNSCLNPVIYACFYPWFRKCLRLIFTLQILQPGSSQISI
>LOCXPTAAR25.246.HIT1.TAAR.2R.329.7tm_1.exons2.LR597478.1.Sphaeramia_orbicularis
METLGEAELCFPHLFNASCKKIRRSHIENMFIYIVLSSISLFTTVLNLLVIISIHHYKQLQTPTNLLLLSLAVSDFLVGLLMSFQIILIDGCWYLSDLMCPVYNVVSCIITAASVGTMVLISVDRYMAICDPLHYSTKVSPKRVKLCVCVCWFLSALCHTLLLKDNLAEPGWYNSCIGECVVVINYVAGLVDVVLTFLGPLTVIIFLYMRVFVVAVTQARAMRSHITSVKVQGSLTESVKKSELKAARTLGVVVLVFLICVLPAFFVAITGQDTLLSASSAAFVICLFYFNSCLNPVIYACFYPWFRKCLRLIFTLQILQPGSSQINVL
>LOCXPTAAR26.247.HIT1.TAAR.2R.329.7tm_1.exons2.LR597478.1.Sphaeramia_orbicularis
METLGEAELCFPHLFNVSCKKIMRPHIENMFIYIVLSSIFLLTTVLNLLLIISIHHYKQLQTPTNLLLLSLAVSDFFVGLLMSFQIILIDGCWYLSDLMCTIYNVASYITTSASVGTMVLISIDRYVAICDPLHYSTKVNSKRVRRCVCLCWFVSALCHTLLMKDNLAEPGRYNSCIGECVVVVNYVAGLVDVVLTFLGPFTVIIFLYMRVFVVAVTQARAMRSHVTSVKVQGSLTVSVKKSELKAARTLGVVVLVFLICVCPYFFVVITGQDTLLSVSSAAVVLGLFNFNSCLNPVIYACFYPWFRKCLRLIFSLQILQPGSSQIKVL
>LOCXPTAAR25.248.HIT1.TAAR.2R.329.7tm_1.exons2.LR597478.1.Sphaeramia_orbicularis
METLGEAELCFPHLFNASCKKIRRSHIENMFSYIVLSFIFLLTTVLNLLVIISIHHYKQLQTPTNLLLLSLAVSDFLVGLLMSFQIIQIDGCWYLSDLMCTVYYVLNYIITSASVGTMVLISADRYVAICDPLHYSTKVSPKRVRLCVCVCWFLSALCHTLLMKDNLEEPGLYNSCIGECVVVVNYVAGLVDLILTFLGPLTVIIFLYMRVFVVAVTQARVMRSHVTSVKVQGSLTVSVKKSELKAARTLGVVVLVFLICVCPAFFVVITGQDTLLGASTAAFVICLFSFNSCLNPVIYACFYPWFRKCLRLIFTLQILQPGSSQINVL
>LOCXPTAAR27.249.HIT1.TAAR.2R.329.7tm_1.exons2.LR597478.1.Sphaeramia_orbicularis
METLGEAELCFPHLFNASCKKIRRSHIENMFSYIVLSFIFLLTTVLNLLVIISIHHYRQLQTPTNLLLLSLAVSDFFVGLLMSFQIILIDGCWYLSDLMCPIYNVVSYVIASASVGTMVLISVDRYVAICDPLHYSTKVSPKRVRLYVCLCWFLSALCHTLLMKDNLAEPGLYNSCIGECVVVVNYVAVLVDLILTFLGPLTVIIFLYMRVFVVAVTQARAMRSHVTSVKVQGSLTVSVKKSELKAARTLGVVVLVFLICVCPYFFVVITGQDTLLSVSSAAVVLGLFNFNSCLNPVIYACFYPWFRKCLRLIFTLQILQPGSSQISVL
>LOCXPTAAR24.250.HIT1.TAAR.2R.290.7tm_1.exons2.LR597478.1.Sphaeramia_orbicularis
LGETELCFPHLFNASCKKIMRPHIENMFIYIVLSSIFLLTTALNLLVIISIHHYKQLQTPTNLLLLSLAVSDFLVGLLMSFQIILIDGCWYLSDLMCTIYNVLDYIITSSSVGTMVLISVDRYVAICDPLHYSTKVSPKRVKLCVCVCWFVSALCHTLLLKDNLAEPGRYNSCIGECVVVINYVAGLVDVVLTFLGPFTVIIFLYMRVFVVAVTQAHAMRSHVTSVKVQGSLTVSVKKSELKAARTLGVVVLVFLICVCPYFFVVITGQDTLLSASSAAFVICLFYLTPV
>LOCXPTAAR28.251.HIT1.TAAR.2R.327.7tm_1.exons2.LR597478.1.Sphaeramia_orbicularis
METLGESDLCFPHLFNASCKKLMRSHFETSLIYFVLSAISVVTTALNLLVIISISHYKQLQTPTNFLLLSLAVSDFFVGLLMSFQIVLIDGCWYLGDIMCIVYRVLDYIITSASIGTMILISVDRYVAICDPLHYPTKVTPKRVQICNCLCWLGSALCHTMLMKHNMEEPGRYNTCTGQCVTVIDYAGGLIDLIVSFVSPLTFILILYMRVFVVVVSQARAMRSHVASSTAQGGVTVKKSEMKAARVLGVVIIAFLSCLCPYFLVTTTGQDTLFNSASEALAICLFYFNSCLNPLIYACFYPWFRKCLRLIFTLQILQPGSNQMNVM
>LOCXPTAAR29.253.HIT1.TAAR.2R.331.7tm_1.exons2.LR597478.1.Sphaeramia_orbicularis
METHEGAELCFPELLNASCLKPMVSQTEVLVYHILLFIFSPLTVALNLVVIISVAHFRQIFFLHTPTNLLLLSLAVSDLLVGLVLMPAEIHLKLSCWFLGDSMCSMYIFFAWLSVSASVGDMVLISVDRYVAICDPLHYTHKVTVKRVKVCICLCWFCSGCYCFGILNDNLTHPGKYHICQGECVSYIYFVAGAIDIVATFILPISAIIALYMSVFVVAVSQARAMRSHIASITAQRSGKAVANKSELKAARSLGVLVVVFLICFCPYYIVTLINTSFIPSLFFFMTFFMYLNSCVNPLIYALFYPWFRKAVRLIFTLQILQSGSCDSTMV
>LOCXPTAAR30.257.HIT1.TAAR.2R.331.7tm_1.exons2.LR597478.1.Sphaeramia_orbicularis
METHEGAELCFPELLNASCLKPMVSQTEVLVYHILLFIFSPLTVALNLVVIISVAHFRQIFFLHTPTNLLLLSLAVSDLLVGLVLMPAGIHLQLSCWFLGDSVCSLYTFFAWLSVSASVGDMVLISVDRYVAICDPLHYTHKVTMKRVKVCICLCWFSSGCYCFGILNDNLTHLGKYHICQGECMSYIYFVAGAIDIVATFILPISAIIALYMSVFVVAVSQARAMRSHITSITAQRSGKAVGNKSELKAARSLGVLVVVFLICFCPYYIVTQTDTSFIPSLFFYMTYVMYLNSCVNPLIYSLFYPWFRKAVRLIFTLQILQSGSCDSTMV
>LOCXPTAAR30.265.HIT1.TAAR.2R.331.7tm_1.exons3.LR597478.1.Sphaeramia_orbicularis
METHEEAEFCFPELLNASCLKPMVSQTEVLVYHILLFIFSPLTVALNLVVIISCIHIFECQQLHTPTNLLLLSLAVSDLLVGLVLMPAGIHLQLSCWFLGDSMCSLYTFFAWWSVSASVGDMVLISVDRYVAICDPLHYTNKVTVKRVKVCICLCWFSSGCYCFGILNDNLTHPGKYHICQGECMSYIYFVAGAVDIFVTFTFPVSAIIALYMSVFVVAVSQARAMRSHITSITAQRSGKAVANKSELKAARSLGVLVVVFLICFCPYYILTLTGNSFIPSLSSYMTFVMYLNSCVNPLIYSLFYPWFRKAVRLIFTLQILQSDSCDSTMV
>LOCXPTAAR31.269.HIT1.TAAR.2R.328.7tm_1.exons3.LR597478.1.Sphaeramia_orbicularis
METHEEAELCFPELLNASCLKPVLSQTNALVYQILLFIFSPLTVALNLVVIISCDHVLQLHTPTNLLLLSLAVSDLLVGLVLMPAGIHLQLSCWFLGDSMCSLYIFFACLCVSASVLDMVLISVDRYVAICDPLHYTNKVTMKRVKVWVCLCWFCSGCYCFVILNDNLSHLGKYRTCQGECVSFIYFVARAFDLVATFILPVSAIIALYMSVFVVAVSQAHAMRSHITSITAQRSGKAVANKSELKAARSLGVLVVVFLICFCPYYIVTLTDNSFIPLLPSYMHFIMYLNSCVNPLIYSLFYPWFRKAVRLIFTLQILQSDSCDSTMV
>LOCXPTAAR32.273.HIT1.TAAR.2R.331.7tm_1.exons2.LR597478.1.Sphaeramia_orbicularis
METHEEAELCFPELLNASCLKPNVSQTDAVIYHILLFTFPPLTVALNLVVIISVAHFRQIFFLHTPTNLLLLSLAVSDLLVGLVLMPAGIHLQLSCWFLGDSMCSLYIFFACLCVSASVLDMVLISVDRYVAICDPLHYTNKVTMKRVKVWVCLCWFCSGCYCFVILNDNLSHLGKYRTCQGECVSFIYFVARAFDLVATFILPVSAIIALYMSVFVVAVSQARAMRSHITSITAQRSGKAVANKSELKAARSLGVLVVVFLICFCPYYIVSLTDNSFIPSLPSYMTFVMYLNSCVNPLIYSLFYPWFRKAVRLIFTLQILQSDSCDSTMV
>LOCXPTAAR33.276.HIT1.TAAR.2R.328.7tm_1.exons3.LR597478.1.Sphaeramia_orbicularis
METHEEAELCFPELLNASCLKPVVSQTNALVYQILLFIFSPLTVALNLIFFCQQSFFIQLHTPTNLLLLSLAVSDLLVGLVLMPVEVLRKMTCWFLGDSMCSLYIFFAWLSVSASVGDMVLISVDRYVAICDPLHYTNKVTMKRVKVCICLCWFCSCCYCFVILNDDLTQSGKYPICQGQCVIIYDFVASAIDLVATFILPISAIIALYMSVFVVAVSQARAMRSHITSITAQRSGKAVANKSELKAARSLGILVVVFLICFCPYYIVSLTGNSFIPSLPFYMTYVMYLNSCVNPLIYSLFYPWFRKAVRLIFTLQILQSDSCDSTMV
>LOCXPTAAR34.281.HIT1.TAAR.2R.328.7tm_1.exons2.LR597478.1.Sphaeramia_orbicularis
METHEEAELCFPELLNASCLKPVVSQTDAVVYHILLFTFSPLTVALNLMVIISVAHFRQIFFLHTPTNLLLLSLAVSDLLVGLVLMPAEILLNMTCWFLGDSMCSLYTFFAWWSVSASVGDMVLISVDRYVAICDPLHYTNKVTVKRVKVCICLCWFCSGCYCFGILNDGLTHLGKYHICQGECVIFPNSVGSAVDIVATFILPISAIIALYMSVFVVAVSQARAMRSHITSITAQRSGKAVANKSELKAARSLGVLVIVFFLSFCPYYILSLTDTSFIPSLYFYMAFVMYLNSCLNPLIYSLFYPWFRKAVRLIFTLQILQSDSSDS
>LOCXPTAAR35.285.HIT1.TAAR.2R.324.7tm_1.exons3.LR597478.1.Sphaeramia_orbicularis
METHEEAELCFPELLNTSCLKPVVSQTEALVYHILLFTFSPLTVVLNLMLIYTLNYMQQLHTPTNLLLLSLAVSDLLVGLVLMPVEILRKITCWFLVDSMCSLYLFLAWFSVSTSVGDMVLISVDRYVAICDPLHYTNKVTVKRVKVCICLCWFCSGCYCFVILNDNLTHPGKHRTCQGECVSHMYFFSGIIDLVATFILPVSAIFALYMSVFVVAVSQARAMRSHITSITAQRSGKAVANKSELKAARSLGVLVVVFLICFCPFYIVSLTGNSFIPLLAFCMTFVMYLNSCVNPLIYSLFYPWFRKAVRLIFTLQILQSDSCD
>LOCXPTAAR36.289.HIT1.TAAR.2R.328.7tm_1.exons3.LR597478.1.Sphaeramia_orbicularis
METHEEAELCFPELLNTSCLKPVVSQTDAVVYHILLFTFSPLTVALNLMLIYTLNYIQQLHTPTNLLLLSLAVSDLLVGLVMIPGEILRKMSCWFLVDSVCSLYIFLAWLSVSASVGDMVLISVDRYVAICDPLHYTNKVTVKRVKVCICLCWFCSGCYCFGILNDNLTHPGKHRMCQGECESYVYFFTSAVDLVATFILPVSAIIALYMSVFVVAVSQARAMRSHITSITAQRSGKAVANKSELKAARSLGVLVVVFLICFCPFYIVTLTDTSFIPSLVFYMTFVMYLNSCVNPLIYALFYPWFRKAVRLIFTLQILQSDSCDSTMV
>LOCXPTAAR37.292.HIT1.TAAR.2R.328.7tm_1.exons3.LR597478.1.Sphaeramia_orbicularis
METHKEAELCYPELLNTSCVKPVVSQTEVLLYHILLFIFSPLTVALNLMLIYTLNYMQQLHTPTNLLLLSLAVSDLLAGLVMMPGEIQVKLSCWFLGDYMCSLYTFLAWLSVSVSVGDMVLISVDRYVAICDPLHYTNKVTVKRAKVCVCLCWFCSGCYCFGILNDNLIDPGKYHLCQGECVIFPNSVARAIDLFATFILPISAIIALYMSVFVVAVSQARAMRSHITSITAQHSGKAVANKSELKAARSLGVLVGTFLICFCPYYIVTLTDNRSVPSLPFYLTFILYLNSCLNPLIYSLFYPWFRKAVRLIFTLQILQSDSCDSTMV
>LOCXPTAAR38.298.HIT1.TAAR.2R.330.7tm_1.exons2.LR597478.1.Sphaeramia_orbicularis
METHEEAELCFPELFNASCLKPMVSQTDAAVYHILLFTFSPLTSALNLMVIISVAHFRQIFFLHTPTNLLLLSLAVSDLLVGLVLMPAEILLKMTCWFLGDSMCSLYTFLAWWSVSASVGDMVLISVDRYVAICDPLHYTNKVTVKRVKVCICLCWFCSGCFCFGILNDGLTHLGKYRICQGECVIFINFVAGAIDLVATFILPISAIIALYMSVFVVAVSQARAMRSHITSITAQRSGKAVANKSELKAAGSLGVLVVVFLSCFCPFYILSLTDNSLIASLPYMTFVMYLNSCLNPLIYSLFYPWFRKAVRLIFTLQILQSDSCDSTMV
>LOCXPTAAR39.303.HIT1.TAAR.2R.332.7tm_1.exons2.LR597478.1.Sphaeramia_orbicularis
METHEEAELCFPELLNTSCLKPVVSQTEVLVYHILLFTLSPITVALNLMVIISVSHFRQIFFLHTPTNLLLLSLAVSDLFVGLVMMPAEILLKMTCWFLGDSMCSLYTFFAWWSVSASVGDMVLISVDRYVAICDPLHYTHKVTMKRVKVCIFLCWFCSGCFCFGILNDNLTHPGKYHICQGECMISISHVADAIDIVATFILPISAIIALYMSVFVVAVSQARAMRSHITSITAQRSGKAVANKSELKAARSLGVLVIVFLICFCPYYCLFLAADASVTASAAFYVNILMYINPCLNPLIYSLFYPWFRKSVKQIVTMQILQPDSRNISIL
>LOCXPTAAR40.305.HIT1.TAAR.2R.331.7tm_1.exons2.LR597478.1.Sphaeramia_orbicularis
METHEEAEFCFPELLNTSCLKPVVSQTNAVVYHILLFTFSPLIVALNLMVIISVAHFRQIFFLHTPTNLLLLSLAVSDLFVGLVMIPGEILRNMTCWFLGDSMCSFYSFFAWLSVSASVGDMVLISVDRYVAICDPLHYTNKVTVKRVKVCICLCWFCSGCFCFGILNDNLTHPGKYHICQGECVISLTVVAEVVDLVSTFILPICAIIALYMSVFVVAVSQARAMRSHITSITAQRSGKAVANKSELKAARSLGVLVVVFLICFCPYYCVYLAADTSVTVTVYFYLNFLMFFNSCLNPLIYSLFYPWFRKSVKQIFTMQILQPDSRNINI
>LOCXPTAAR41.310.HIT1.TAAR.2R.331.7tm_1.exons2.LR597478.1.Sphaeramia_orbicularis
METHEEAELCFPELLNTSCLKPVVSQTEVLVYHILLFTFSPLTVALNLMVIISVAHFRQIFFLHTPTNLLLLSLAVSDLFVGLLLIPGEILRNMTCWFLGDSMCSFYSFFAWLSVSASVGDMVLISVDRYVAICDPLHYTHKVTVKRVKVCICLCWFCSGCYCFGILNDNLIHPGKYHICQGQCMIFPNSVAGAVDIVTTFILPISAIIALYMSVFVVAVSQARAMRSHITSITAQRSGKAVANKSELKAARSLGVLVVVFLICFCPYYCVFLSANASVIASTAFYLNFLMYINSCLNPLIYSLFYPWFRKSVKQIFTMQILQPYSRNINI
>LOCXPTAAR42.312.HIT1.TAAR.2R.331.7tm_1.exons2.LR597478.1.Sphaeramia_orbicularis
METHEEAEFFFPELLNTSCLKPVVSQTNAVVYHILLFTFSPLTVALNLMVIISVAHFRQIFFLHTPTNLLLLSLAVSDLFVGLVMIPGEILRNMTCWFLGDSMCSFYTFLAWLSVSASVGDMVLISVDRYVAICDPLRYTNKVTVKRVKVCICLCWFCSGCYCFGILKDNLIHPGKYHICQGQCMISISLVAEVVDLVSTFILPICAIIALYMSVFVVAVSQARAMRSHITSITAQRSGKAVAKKSELKAARSLGVLVVVFLICFCPYYCVYLAADTSVTVTVYFYLNFLMFFNSCLNPLIYSLFYPWFRKSVKQIFTMQILQPDSRNINI
>LOCXPTAAR43.314.HIT1.TAAR.2R.330.7tm_1.exons2.LR597478.1.Sphaeramia_orbicularis
METHEEAEFCFPELLNTSCLKPVVSQTNAVVYHILLFTFSPLTVALNLMVIISVAHFRQIFFLHTPTNLLLLSLAVSDLFVGLVMMPAEILLKMTCWFLGDSMCSLYVFLGWLSVSASVGDMVLISVDRYVAICDPLHYTHKVTVKRVKVCICLCWFCSGCFCFGILNDNLTHPGKYICQGECVISISHVAEVVDLVSTFILPISAIIALYMSVFVVAVSQARAMRSHITSITAQRSGKAVAKKSELKAARSLGVLVVVFLICFCPYYCVYLAADTSVTVTVYFYASFLMYINSCLNPLIYSLFYPWFRKSVKQIFTMQILQPDSQNINI
>LOCXPTAAR44.317.HIT1.TAAR.2R.328.7tm_1.exons3.LR597478.1.Sphaeramia_orbicularis
METHEEAELCFPELLNTSCLKPVVSQTNAVVYHILLFTLSPLTVALNLMLAECGRHQRQLHTPTNLLLLSLAVSDLFVGLVMIPGEILRNMTCWFLGDSMCSLCTFLAWLSVSASVGDMVLISVDRYVAICDPLHYTNKVTVKRVKVCICLCWFCSGCYCFGILKDNLTHPGKYHICQGECMISINLVAEVVDLVSTFILPICAIIALYMSVFVVAVSQARAMRSHITSITAQRSGKAVANKSELKAARSLGVLVVVFLICFCPYYCVYLAADTSVTVTVYFYLKFLMFFNSCLNPLIYSLFYPWFRKSVKQIFTMQILQPDSRNINI
>LOCXPTAAR45.319.HIT1.TAAR.2R.331.7tm_1.exons2.LR597478.1.Sphaeramia_orbicularis
METHEEAEFCFPELLNASCLKPMVSQTNAVVYHILLFTFSPLTVALNLMVIISVAHFRQIFFLHTPTNLLLLSLAVSDLFVGLVMIPGEILRNMTCWFLGDSMCSLYSFLAWLSVSASVGDMVLISVDRYVAICDPLHYTHKVTVKRVKVCICLCWFCSGCYCFGILKDNLTHPGKYHICQGQCMISISLVAEVVDLVSTFILPVSAIIALYMSVFVVAVSQARAMRSHITSITAQRSGKAVANKSELKAARSLGVLVVVFLTCFCPFYCVYLAADTSVTVTVYFYLNFLMYINSCLNPLIYSLFYPWFRKSVKQIFTMQILQPDSRNINI
>LOCXPTAAR46.117.HIT1.TAAR.2R.333.7tm_1.exons2.LR597478.1.Sphaeramia_orbicularis
METHEEAELCFPELLNASCLKPMVSQTEVLVYHILLFTFSPLTVALNLMVILSVAHFRQIFFLQLQTPTNLLLLSLAVSDFFVGLVLIPGEILRNMTCWFLGDSMCSLYTFLAWWSVSASVGDIVLISVDRYVAICDPLHYTNKVTMKRVKVCICLCWFCSGCYCFGILNDNLTHPGKYHICQGECMISISHVADAVDVVATFILPISAIIALYMSVFVVAVSQARAMRSHITSITAQRSGKAVANKSELKAARSLSVLVVVFLMCFCPYYCVYLAADASFTAAVYFYANFLMCINSCLNPLIYSLFYPWLRKSVKQIFTMQILQPDSRNINI
>LOCXPTAAR44.121.HIT1.TAAR.2R.280.7tm_1.exons3.LR597478.1.Sphaeramia_orbicularis
MLIETLNYMQQLHTPTNLLLLSLAISDLLVGLVLMPGIILLQISCWFLGDSMCSFYTFLAWLSVSASVGDMVLISLDLYVAICDPLHYTNKVTMKRVKVCICLCWFCSGCYCFGILNDNLTHPGKYHICQGECMNSISHVAEVVDLVSTFILPICAIIALYMSVFVVAVSQARAMRSHITSITARRSGKAVANKSELKAARSLSVLVVVFLICFCPYYCVFLAADASVTASAVFYVNFLMYINSCLNPLVYSLFYPWFRKSVQQIFTMQILQPDSRNISI
>LOCXPTAAR47.123.HIT1.TAAR.2R.332.7tm_1.exons2.LR597478.1.Sphaeramia_orbicularis
METHEEAELCFPELLNASCLKPMVSQTEVLVYHILLLTFPPLTVALNLMVIISVAHFRQIFFLHTPTNLLLLSLAVSDLLVGLVLMPAEIHLKMTCWFLGDSICSVYIFFAWLSVSASVGDMVLISVDRYVAICDPLHYTHKVTVKRVKVCICLCWFCSGCYCSGILNDNLTHPGKYHICQGECVNFISHVANTIDLVSTFILPVSAIIALYMSVFVVAVSQARAMRSHITSITAQRSGKAVANKSELKAARSLGVLVVTFLICFCPYYCVFLAADASVTASTAFYVNFVMYINSCLNPLIYSLFYPWFRKTVKQIFTMQILQPDSRNISIL
>LOCXPTAAR49.128.HIT1.TAAR.2R.318.7tm_1.exons1.LR597480.1.Sphaeramia_orbicularis
TGIVTDIHPCYKIEDFSYILTSRPSIICILLYTSLALLCLVTIFGNLLVIISIIYFKQLHTPTNYLILSLAVADLLVGVIVFPLSMAFSLSSCLYHEHFFCNVRGSFDISLSTCSILSLCCISIDRYYAVCQPLMYRTKINDHVVTIMIVVSWAVSALIGIGVIIAGLNNGKCEERCLIDVLMENTIGPILSFYLPVIIMLCIYFKIFLVALKQARSIQNTKSGGTASKTERKATKTLAIVLGVFLICWSPFFICITFMPFTQHSVPLPLIETLNWLTLSNSMLNPFIYAFFYSWFRSAFRMIICGKIFKGDLSNSKL
>LOCXPTAAR49.130.HIT1.TAAR.2R.274.7tm_1.exons1.LR597480.1.Sphaeramia_orbicularis
SIVTDIHPCYKLDNFTYIFTCSPSVICILLYIFLALLSFITVCGNLLVIISIVYFKQLHTPTNYLILSLAVADLLVGLLVFPLSMAFSLSSCLYHEHLFCNIQGFFDVSLCTCSILNLYCISIDRYYAVCQPLTYTSKINHNVVMMMIFLSWGISVLAGIYVIIVGLYNVKCAENCLIGVLIGNTIGPILSFYLPVIIMLCIYFKIFIVALKQARSIQNTKSGGSISKTERKATKTLATVLGVFLICLTPLFLCITVLPFTQHSVPAAVTEALN
>LOCXPTAAR50.131.HIT1.TAAR.2R.311.7tm_1.exons1.LR597480.1.Sphaeramia_orbicularis
TDVVTDIHPCYEIDNFKYIWTSSPSIICVVLYIFLAILSIVTICGNLLVIISIIYFKQLHTPTNYLILSLAVADLLVGVIVFPFSMAFSLSSCLYHEDLFCKIRDGFDISLSTCSILNLCCISIDRYYAVCQPLIYRTKINDHVVVTMILVSWGVSAIVGIGVVIYRLRNEKCEKSCLIDLVMANNTGPIFSFYLPVIIMLCIYFKIFLVAQRQARSIQNTKSGATVSKMERKATKTLAIVLGVFLLCWTPFFLGKHSVPVPALETLNWLTLSNSLFNPFIYAFFYSWFRSAFRMIISGKIFQGDFANSKL
>LOCXPTAAR51.132.HIT1.TAAR.2R.308.7tm_1.exons1.LR597480.1.Sphaeramia_orbicularis
VTDMHPCYEMDHFNYKWASSPSITCVMLNVFLAILAIVTVCGNLLVIISVIYFKQLHTPPNYLILSLAVADLLVGVTVFPLSMAFSVSSCLHHGHLFCKVRGSFDISLSTCSILNLCCISIDRYYAVCQPLIYRTKINDHVVTILILVSWALSVLIGIGLIIARLNNGKCEKRCLVDDIMANTVGPVLSFYLPVIIMLCIYFKIFVVALKQVRSIQNTKSGGTSSKMERKATKTLAVVLGVFLVCWTPFFLTKNTTPVPVIEALNWLTLSNSMLNPFIYAFFYSWFRSAFRMLISGKIFQGNFANSKL
>LOCXPTAAR52.134.HIT1.TAAR.2R.317.7tm_1.exons1.LR597480.1.Sphaeramia_orbicularis
SGINNIHPCYISDNGTYTFASSPSIICVILYIFLGVLSVVTICGNLLVIISIIYFKQLHIPTNYLILSLAVADVLVGVLVFPFSMAVTVTSCWYYEGLLCKVRGSFDVTLSTASILNLCCISVDRYYAVCQPLTYKNKINDRVTVIMILVSWGVAALIGIGIIIAGFNQGKCEGSCLIDALISTTLACIFSFYIPVIIMLCIYLKIFLVAQKQANSIQSTKSGTTVSKMERKATKTLAIVLGVFLLCWTPYFLCMIFQPLTYEVTPISLIETLNWLTLSNSMLNPFIYAFFYSWFRSAFRMIISGKIFQGNFASTKL
>LOCXPTAAR53.135.HIT1.TAAR.2R.318.7tm_1.exons1.LR597480.1.Sphaeramia_orbicularis
NRTLYDIHPCFELHNTTYNFTSRPSTICVLVYMFLSLLSIATICGNLLVIISIIYFKQLHTSTNYLILSLAVADLLVGVLVFPLSMTYTVTSCHYHEHIVCKIRDSFDVALCTSSILNLCCISIDRYYAICHPLTYKTTLTVHVGRIMILVVWSISILIGICIIVAGFSQGTCEEMCSVDVVLANTMGPVFSFYLPTIIMLCIYIKIFLVALKQANSIQSMRSGATASKMERKATKTLAIVMGIFLLCMTPYFLCIVFQPLAFDPPPLPVIETLNWLTLSNSMLNPFIYAFFYSWFRSAFRMTISGKIFQGDFTNTGL
>LOCXPTAAR54.136.HIT1.TAAR.2R.332.7tm_1.exons1.LR597480.1.Sphaeramia_orbicularis
SQSRSMEPDTTVNGSYTLYDIHPCFELDNTTYSITSQPSIICVLVYMFLSLLSVATICGNLLVIISIIYFKQLHTPTNYLILSLAVADMLVGVLVFPLSMIYTINSCLYHEDVFCKVRDCFDVALSTSSILNLCCISIDRYYAICHPLTYKSTVTVNVVRIMILVIWSIAALIGIGITVGGFSQGTCEEMCSVDVVLSNIMGPILAFYFPAIIMLCIYVKIFLVAQKQAISIQRTKSGVTASKMEKKATKTLAIVMGIFLLCMTPYFICVVFQPLASDPPSFSLIEALNWLTLSNSMLNPFIYAFFYSWFRSACSMIISGKIFQGDFTNTRL
>LOCXPTAAR55.137.HIT1.TAAR.2R.333.7tm_1.exons1.LR597480.1.Sphaeramia_orbicularis
TQSKGMDAEKAIKGTQAVFDIHPCLELDNTSYVFTNSPSTVCVLVYILLCLLSLITICGNLLVIISILYFKQLHTPTNYLILSLAVADLLVGVLVFPLSMTYTVTSCLFDKDVYCKIRDSFDVALCTSSILNLCCISIDRYYAICHPLTYKTTVTVNVVRIMILVIWSIASFIALGIIIGGFSQGTCEEMCSIDVVLSNVMGLIFAFYLPAIIMLCIYLKIFLVAQKQVNSIQSTKSGATASKMEKKATKTLATVMGIFLLCMSPYSICVVFQPLASVPPSFAAIETLNWLTLSNSMLNPFIYAFFYSWFRSACRMIFSGKIFKGDCTNTKLF
>LOCXPTAAR51.138.HIT1.TAAR.2R.293.7tm_1.exons1.LR597480.1.Sphaeramia_orbicularis
TKAVTSYILCIFVAALVVLTMCGNLLVIMSIIYFKQLHTPTNYLVLSLAVSDLLVGAVVLPFSTILFLNPCFPLQDILCKIRGGFDVMLCTSSMLNLCFISVDRYYAVCQPLKYKTKINVHVIIIMILVTWTVSLVNAISITLRAQSQKTCPLFQNSNSTIIGAFLAFYIPVIIMFYIYMKIFLVALKQARSIQNTKSGATASKMERKATKSLVIVMGVFLISWTPFILCITISPLNYSLVPKAVIETFKWFGWSNSMFNPLIYAFFYSWYRSAFRMILTGKIFQGDFANAKL
>LOCXPTAAR51.139.HIT1.TAAR.2R.293.7tm_1.exons1.LR597480.1.Sphaeramia_orbicularis
TKAVTSYILCIFVAALVVLTMCGNLLVIMSIIYFKQLHTPTNYLVLSLAVSDLLVGAVVLPFGTILFLNPCFPLQDILCKIRGGFDVMLCTASILNLCFISVDRYYAVCQPLKYKTKINLHYIIIMILVTWTVSLVNAISVILRAQSQKTCPLFQNSNSTIMGAFLAFYIPVIIMFYIYMKIFLVALKQARSIQNTKSGATASKMERKATKTLAIVMGVFLICWMPFFLSITISSLNYSLIPIAVIETFKWFGWSNSMFNPFIYAFFYSWYRSAFRMILTRKIFQGDFSDVNL
>LOCXPOra1.7.HIT1.Ora.2R.322.7tm_1.exons4.LR597462.1.Sphaeramia_orbicularis
DTELVGMGLRVSVSPVQTAFYIILVFMGILGNATVVGVIGKSVLLDRGGGRNSDIIIINMALSSLLVSVMRNTLLIISDLGLELYSSKEWCQLLMGVWVWLRSVNVWSTLFLSAFHLQTLRRVAPIGNLGGLQGPPRTLIVSLGLIWILNYIYSIPAHIFSTSGDVNSTETLMLVSSTTRPLLGCVWNFPTGYSGLAYATTSMVIHETVPIILMAFTNLGSLYTLYTHGRRRSSAQDAPVIKRVPAERRAAKVILALIMLFIVSWGTSIISVNYFNYNRGSSAEFLLVIARFANIIFIALSPVVLAVGHRRLRSFFKSFLPH
>LOCXPOra2.11.HIT1.Ora.2R.323.TAS2R.exons4.LR597462.1.Sphaeramia_orbicularis
DTELVGMGLRVSVSPVQTAFYIILVFMGILGNATVVGVIGKSVFLERGRGRNSDIIIINMALSSLLVSVMRNTLLIISDLGLELYSSKEWCQLLMGVWVWLRSVNVWSTLFLSAFHLQTLRRVAPTIGNLGGLQGPPLSLLLGLGLIWILNYIYSIPAHMFSTNGDANSTETLMLVSSTTRPLLGCVWNFPTIFSGLAYATTSMVIHETIPIILMAFTNLGSLYTLYTHGRRRSSEPDAPVIKRVPAERRAAKVILALIMLFIVSWGTSIISVNYFNYNRGSTAEFLLVISRFANIIFIALSPVVLAVGHRRLRSFLKSMLTH
>LOCXPOra3.13.HIT1.Ora.2R.331.7tm_1.exons1.LR597462.1.Sphaeramia_orbicularis
LHLQVFQSAIESPSRRLPPSDTILVHLSVANLLTSLFRTVPIFVSDLGLDVSLSPGWCRVFMLLWVWWRAVGCWVTLALSVFHCTTLRRRHVMFGPLAHQKERRRVWIVLGLVWGANLAFSIPALIYSTHVHGNATVELMVISCTTRPLLGCIWEFPSEQQGSAFASTSLAFNEVLPLVLMIFTNLATLHALAKHIRAVTSGGESGGTHGDHVSTERKAAHVIMSLVSLFVVCWALQVAAVTYYNHDGGHHAEGLLTVAHFSASLFVGFSPMVVALGHSKLRRRIVGMIIKCWQEETAVALKSSKAKAEKGKQTVFAAEKGKQVIKVEEKV
>LOCXPOra4.14.HIT1.Ora.2R.326.V1R.exons1.LR597462.1.Sphaeramia_orbicularis
MSTELFVRGMLYLSLTVVGVPGNIAVILAFLLLLYQENRLLPADVIVLHLACVNLLVVGVRCLLETLESFYLTRVFGDIGCKAIIFVYRTSRSLSIWLTFVLSAYQCLSIAPPGSRWASARALVAQNLWVVFFFLWLVNTCMSSAAILFSFGTKNDSSLVNHGINVQFCYVFFPSKLSKQANGAGQVGRDVVPMTLMTLASLIILVFLYKHSRQVKGLRSSSSSGGGGGGGGSSGAEQRAAKAVVALVTLYVVMYGVDNGLWVYTLTVKKTLKSSLMSDLRIFFSSLYAALSPLVIIASNRKVNGRLRCVALEKPVQEKATSLSTM
>LOCXPOra5.15.HIT1.Ora.2R.313.V1R.exons1.LR597462.1.Sphaeramia_orbicularis
MDLCVTIKGVSFLLQTGMGILGNAVVLMAYAHIIYSEPKLLPVDMILCHLAFADLMLLLTRCVPQTMTVFGLRDLLNDAGCKVVIYAYRIGRALSVCITCMLSVFQAVTIAPAGPRLSRLKPALPSLVLPTFAGLWFLNMAICIAAPFFSMAPRNGTIPAFTLNLGFCHVDFRDNLSYVINGVAVSTRDFVFVALMVGSSGYILLLLHRHSRQVRNIRRSQGGGAETRAAKTVVTLVVLYVVFFGIDNVIWIYMLTVAKVSPVVADMRVFFSSCYAALSPYFIISSNKKVKAKIVCAAEQEQPSVETTESNDK
>LOCXPOra6.16.HIT1.Ora.2R.301.7tm_1.exons1.LR597480.1.Sphaeramia_orbicularis
DLLAVRIFISCFGVIGNLTLIISISQNKLSRVKTFEFFLLGLAASNLEEIIVVNIFDVSILKNSSAMFGTWSCRSLKFLTVFGEINSILFTVLISIFRYQKVRDATKRVNLPIYLDNIRSAWLVSGVCLMISSLLSIPILVINVQGPATNFTTNKTSCPPDFFLCSKAYCPIQNRVYKYMFIAFCNLLPMIIVTITGCLIITVLLSQKKMVSPVVSVSGSRSFFQKTKGPKLNRSTTAVLAAMGLFQVDWTLYLIFQMVTTNSSTESSVWDEVKFFIATSYTSISPYVYGIGNNLFSPRTC
>LOCXPOlfC1.299.HIT1.OlfC.2R.868.ANF_receptor.exons10.LR597470.1.Sphaeramia_orbicularis
SKILHLSLLWLGVFTLTSCQGEAEQCEMIPGSMSLPVLEKKGDITLGGLFSLHDMVIEPSLSFTLTPPPTQCTRFNFRTFRWMQTMIFAIEEINREGKLLPNITLGYKIYDSCSTPHQALKAAMELMGSKGDPGTGGDVQDEGICHGAVPVVIGDGGSTQSLVVARFLGVFYVPQVSYFSSCACLSDKKEFPGFLRTMPSDFFQVDALVQLVKHFGWTWVGVIAGDDAYGRGGANIFADKVRTLGACVALHEIIPKNGAQTAIKTIISKIRSSKARVILVFAVEQDAETLFDGVLRHGLMGIQWLASEAWSTAAVLSTPKKYHRILQGSMGFAIRRAHIPGLQNFLLRLHPSYPDAHKDPFLTPFWEEVFQCSLGVQVEGQEQRKAPCSGEEELGSVKNIYSDVSQLRISYNVYKAVYAIAHALKAMRNCEKGNGPFPQQACPDVDSIQNWQLLHYIKQVDYLNSFGDEIKFDENGDPAAMYDLVNWQLNSNEEVEFVTIGKFDEITTAGKQKLQIQARNIVWNGNLTEVPLSVCSSICPPGTRKAIRLNFPICCHDCVVCTAGEISNQTDAIECVRCLPEFWSSADRTVCIPKKVEFLSFSDTMGITLMAISLFGSFCTCVVVFIFTWHRNTPVVRANNSDLSFLLLFSLTLCFLCSLTFIGRPSEWSCMLRHTAFGITFVLCISCILGKTIVVLMAFRATLPGSTVMKWFGPAQQKAIIASCTLIQVIICTVWLVVAPPTPRQLMPRESAIVILLCEEGSAVAFALVLGYIGLLACICLLLAFLARKLPDNFNEARLITFSMLIFCAVWVAFVPAYISSPGKYSTVTEVFAILASSYGLLGCIFAPKCYIILLRPEKNTRKHLMSK
>LOCXPOlfC2.304.HIT1.OlfC.2R.815.ANF_receptor.exons6.LR597470.1.Sphaeramia_orbicularis
AVEDKAPLCRILRSPEYPLLAKEGDVTIGGAFSIHMKVTQPPLSFTEKPAYLTCSRVNLREFRFAQTMIFAIEEINKRNSLLPNVSIGYRIYDNCGSTLTSMRAVMGLMNGGEWAVTKSCSGQSAVHAIIGESESSSTIVLSRTTGPFEIPVISHSATCECLSNKKEHPSFFRTIASDLHQSRALAQLVKHFGWTWVGAVNSDSDYGNNGMAIFLSAAQEEGVCVEYREKFNRAEPEKVMRVVEVIQKSTARVIIGFLAHVEMNNLLEQLNLHNITGRQFIGVEAWITADSLVTPNSFSVLGGALGFAVPKSNISGFDTYLIKDFWETSFKCKEKETAETACKVNHDLYELKDYVDDVTKLTYTSNIYKAVYAVAHSLHSVLNCSDSLGCNRTMTITPKEVVESLKKVNFTIKNGEQVWFDSTGSAVARYEVVNWQQDPNGLIEFKPVGYYDAFLPPGQRFVLRTEEIMWPGGNKELPVSVCSESCRPGTHKVLQKGKPVCCYDCIPCAEGEISNTTDSIDCLKCPEEYWSNQNRDACVMKNVEFLSFTEVMSKILVFFTVFGVLLTLIVIVLFLKKRDTPLVKANNSELSFLLLFSLTLCFLCSLTFMGRPSQWSCMLRHTAFGITFVLCISCVLGKTIVVLMAFRATLPGSNVMKWFGPVQQRLSVVAFTLIQVVICILWLTINPPFPFKNMKHFKEKIILECALGSPVGFWAVLGYIGLLALLCFIFAFLARKLPDNFNEAKFITFSMLIFCAVWITFIPAYVSSPGKFTVAVEIFAILASSYGLLFCIFAPKCFIIVLKPELNTKKHMMDR
>LOCXPOlfC3.309.HIT1.OlfC.2R.851.ANF_receptor.exons6.LR597470.1.Sphaeramia_orbicularis
MCNCAHIVLMFVIAMAAFGAEEDDALCKMLGMPEFPLLSKDGDIIIGGAFSIHSQISKPSLSFTDIPEPLTCTRINFREFRFAHTMMFAIEEINKSSSLLPNISIGYKIFDSCGSTLPSVRAVMGLMNQQEKTLGKTCSSQSSVHAIVGASESSSTIVMLQTSGIFHIPVISHFATCACLSNRKEYSSFFRTIPSDYYQSRALAKMVKHFGWTWVGTVRSDNDYGNNGMATFIAAAGQEGVCIEYSEAISRTDSRDKVAKVVRVIREGTAKVLVAFLAQSEMNILLEEAVRQNLTGLQWVGSESWITAGYLATKTYSGILTGSLGFTIKKTKIPGLQEFLLQVSPFQNPQNSVLREFWEEAFDCSFQPSLNVPKQCSGSEKLKDIDNPFTDVSELRISNNVYKAVYAVAYAIHNMLKCGEMVNQSCNRRDKLEPKHILTHLQDVNFTLHSGESVYFDENGDPAATYELVNWQRNKKGDTLFVTVGSYDASLPKGNPFTMNGINITWAADSIKKPQSVCSESCSPGFRQAVIKGKPICCFSCISCAAGEISNSNNSAECTRCSLEYWSNENHSQCVPKVIEFLSYEETMGAVLATFSLFGASLTTVVFFVFLWFRQTPLVKASNSGLSFLLLFSLSLCFLCSLTFIGRPSVWSCMLRHTAFGITFALCMSCILAKTVAVVIAFKAKRPAPRVPQCSAPFQRISVFTCTSLQVVVCVLWLTLAPPVPYKNVAYSAEKIILECDLGSPIGFWVVLGYIGLLAVLCFIFAFLARKLPDNFNEAKFITFSMLIFCAVWITFIPAYVSSPGKFTVAVEIFAILASSFGLLFCIFAPKCYILVLKPERNTKKHMMGRN
>LOCXPOlfC4.310.HIT1.OlfC.2R.853.ANF_receptor.exons6.LR597470.1.Sphaeramia_orbicularis
MLLIADLVLLTCVAIRGLHSVCQTYGTKEMSQFSKEGDINIGGIFSFHQNPISVNPAFQVNPGTIRCEGLDPGELQYAYTMMFAIEEINNSSELLPDVTLGYRIFDACPSVPLSIRASLNLMNRYERGEGDCDKLSTVHAVIGETTSTSTIGIARTMGPFHIPVISHSATCACLSNRRDYPSFFRTIPSDIYQSKALAKLVKHFGWKWVGAIRTNSDYGNGGMATFQEAAEKEGICVEYSVAIYRTDPRKWFLEVVEIIKKSTSKVIVAFADGTDLDILIKELHAQNVTGLQWLGSEGWITYRYIASAVNYAVVQGAVGFAALNAHIPGLQQFLANSRPSTEPGDQGLVELWETVFGCTMTPQADTSGSVSGCTGKESLRDTNSRFTDVSDASLLNNIYKATYAIAHALHMLFVCQDGKGPFENNTCAQRGDVKPWQVLHYLTQVNFTTKIGENVFFDELGDPVARYALVNWQMDETGYILFKTIGYYDASQPEGQQFDMNAGAKAIWAGENTEVPRSVCSESCLPGTRRAFVKGKPICCFDCITCADGEFSNSTNAVKCDKCPPEYKSNEKRTNCDLKAIEFLTYKELMGILLVTFSVFGACLAMTIALIFFHYRQTPIVRANNSEMSFLLLFSLTLCFLCSLTFIGRPSEWSCMLRHTAFGITFVLCISCVLGKTIVVLMAFRATLPGSNVMKWFGPVQQRLSVVAFTLIQVVICILWLTINPPFPFKNMKHYKEKIILECALGSPVGFWAVLGYIGLLALLCFILAFLARKLPDNFNEAKFITFSMLIFCAVWITFIPAYVSSPGKFTVAVEIFAILASSYGMLFCIFLPKCYIILLKPEHNTKKHLMGK
>LOCXPOlfC5.311.HIT1.OlfC.2R.858.ANF_receptor.exons6.LR597470.1.Sphaeramia_orbicularis
MMSTWRWSSQGQTLLHLLMVVSFSQADEPVCRQRGDPENPQLYKDGDIILGGIFSFHSSWKNREDTYMHKPPPLQCISLNFRDFQFAQAMLFAIEEINNSTDLLPGISLGYKIYDSCRSIARGVRVALALANGNEKIFAPSETPCTRPAQVQAIMGETSSSPCMAISTVIGPFHIPMISHFATCACLSDKVKYPSFLRTIPSDYYQSRALAQLVKHFGWTWVGAVRTNDDYGNNGMATFIETAEQLGICLEYSEAFYRTDPVEKLQKIINIIKTSTSKVIVAFLSHMDMDVLIHQLSYHNMTGYQWVGSESWIFDSQIAAMDTHHILDGAIGLSIPEAHVSGMKEFILDVKPLNSSGKKLFTEFWETLFSCKFNQSNLSDDNEKVCTGNEDLKEIHNSFTDMSLMPLFNNVYKGVYAVAHALHNMLDCNKTCNNNIKLDSSTILQQIKKIRFKTKEGDEVYFNENGDPAAKYEILNWQPTQNGIVDFVKIGLYDASLPADRQMNLENKTIIWTQNSLQVPVSVCSEKCPPGTRKVLQKGKPVCCYDCIRCAEGEFSNTTDSITCERCPPEFWSNEKRDACVKKETEFLSYEEIMGCLLTGASLFGTCMTCLVACIFFRYRKTPIVRANNAELSFLLLFSLTLCFLCSLTFIGRPSQWSCMLRHTAFGITFVLCISCVLGKTIVVLMAFRATLPGSNVMKWFGPVQQRLSVVGFTLIQVLICILWLTISPPFAFKNFKDFKDKIIIECALGSAIGFWAVLGYIGLLALLCFFLAFLARKLPDNFNEAKFITFSMLIFCAVWITFIPAYVSSPGKFSVAVEIFAILASSFGLLICIFAPKCYIIILKPEKNTKKSMMGKG
>LOCXPOlfC6.313.HIT1.OlfC.2R.858.ANF_receptor.exons6.LR597470.1.Sphaeramia_orbicularis
MMVAHMWPEQGWALLHLLLVASFTQADESVCLQRGDPELPQLSMEGDIMLGGIFSFHSSWKNRQNTYMHKPLPLQCISLNFREFQFAQAMLFAIEEINNSTDLLPGITLGYKMYDSCGSIAVGVRVALALTNGNEAVFAPSETPCTRPAQVQAIMGETSSSPCMAISTVIGPFHIPMISHFATCACLSDKVKYPSFLRTIPSDYYQSRALAQLVKHFGWTWVGAVRTNDDYGNNGMATFIEAAEQLGICLEYSVALFRTDPLEKLQKIINIIKTSTSKVIVAFLSHMDMDVLIHQLSYHNMTGYQWVGSESWIFDSQIAVMDKHHILDGAIGLSIPEAHVSGMKEFILDVKPLNLSGKKLFTEFWETLFSCTFKQKKILDYNQKACTGDEDLNEVHNSFTDMSLMPIFNNVYKGVYAVAHALHNILDCNRTCNNKVQLDPFTILQHIKQIKFKTKEGDEVYFNENGDPAAKYEIINWQPTQTGIVDFVTVGLYDASLPADRQLNLENITLIWAQNSLQVPLSVCSENCPPGTRKVLQKGKPVCCYDCIRCAEGEFSNVTDSITCERCPSEFWSNEKRDACVKKETEFLSYEEIMGCLLTAASLFGTCMTCLVACIFFRYRKTPIVRANNAELSFLLLFSLTLCFLCSLTFIGQPSEWSCMLRHTAFGITFVLCISCVLGKTIVVLMAFRATLPGSNVMKWFGPVQQRLSVVGFTLIQVLICILWLTISPPFPFKNFKDFKDKIIIECALGSAIGFWAVLGYIGLLALLCFVLAFLARKLPDNFNEAKFITFSMLIFCAVWITFIPAYVSSPGKFSVAVEIFAILASSFGLLICIFIPKCYIILLKPEKNTKKNMMGKG
>LOCXPOlfC7.318.HIT1.OlfC.2R.854.ANF_receptor.exons6.LR597470.1.Sphaeramia_orbicularis
MTAAQMWPVQGWALLHLLLVVSFLQADELVCRQRGDPENPQLSKDGDIVLGAILAFHNNWENRLDTHKTKPLPLQCTSLNFRGFQYAQAMLFAIKEINNSTDLLPGISLGYKMYDSCASVARGVKVALALTNGNEEVFLMSETPCTRPAQTQAIIGDVYSSLCMAIATVIGPFYIPMISHFATCACLSDKVKYPSFLRTIPSDYHQSRALAQLVRYFGWTWVGAVRNNDDYGNNGMATFIETAEQLGICLEYSVSMFRTDPPEKIKNIVDIISRSTSKVIVAFLSAKEVHVLISKMSEYNLTGYQWVGTEAWIFDSKTAAMDTHHILDGAIGLSIPEAHVSGMKEFMLDVKPLNSSGNELFTELWEKLFNCKFKQNHNQRVCTGDEDISEVHNSFTDMSLMPIFNNVYKGVYAVAHALHNILGCNRTCNKKIQLDPFTILQQIKKVRFKTKEGDEVYFNENGDPAAKYEIINWQPTQNGIVDFATVGLYDASLPADRQMKLKNKTLSWAKNSELVPLSVCSEKCPPGTRKVLQKGKPVCCYDCIRCAEGEFSNITDSITCERCPPEFWSNEKRDACVKKETEFLSYEEIMGCLLTAASLFGTCMTCLVACIFFRYRKTPIVRANNAELSFLLLFSLTLCFLCSLTFIGQPSEWSCMLRHTAFGITFVLCISCVLGKTIVVLMAFRATLPGSNVMKWFGPVQQRLSVVGFTLIQVLICILWLAISPPFPFKNFKQFNNKIIIECALGSAIGFWAVLGYIGLLALLCFVLAFLARKLPDNFNEAKFITFSMLIFCAVWITFIPAYVSSPGKFSVAVEIFAILASSFGLLICIFAPKCYIIILKPEKNTKKSMMGKG
>LOCXPOlfC8.321.HIT1.OlfC.2R.858.ANF_receptor.exons6.LR597470.1.Sphaeramia_orbicularis
MTAAQMWPEQGWALLHLLLVMSFSQGDELLCRHIGDPETPQLSKDGDIVLGGIFSFHSRWETKQNSYLHKPLPLQCISLNIREFQFAQAMLFTIEEINNSTDLLPGITLGYRMYDTCSSPARGVKVTLALANGNEEVFAPSEAPCTRPAQVQAIMGETSSSPCRAIATVTGPIYFPMISHFATCACLSDKVKYPSFLRTIPSDYYQSRALAQLVKHFGWTWVGAVRTNDDYGNNGMAIFIEAAEQLGICLEYSIYMFRTDPPEKIQKVVNVIKGSTSKVIVAFLSHMDMDVLIHQLSYHNMTGYQWVGSESWIFDSQIAVMDTHHILDGAIGVSIPEAHVSGMKEFILDVKPFISSGSKLFIEFWETLFSCKFNQSNLSDGNKKECTGDEDLFEIQNSFTDMSLMPIFNNVYKAVYAVAHALHNILGCNETCDNKTPLDPLTILQHIRKIRFKTKEGDEVYFNENGDPAAKYEIINWQPTQNGIADFVTVGLYDASLPTERQLYIEKNKTIIWTWNSLQVPLSVCSEKCPPGTRKVLQKGKPVCCYDCIQCAEGEFSNITDSVICEQCPPEFWSNEKRDACVKKETEFLSYEEIMGCLLTAASLFGTCMTCLVACIFFRYRKTPIVRANNAELSFLLLFSLTLCFLCSLTFIGQPSEWSCMLRHTAFGITFVLCISCVLGKTIVVLMAFRATLPGSNVMKWFGPVQQRLSVVGFTLIQVLICILWLTISPPYPFKNFKEFKDKIIIECALGSAIGFWAVLGYIGLLALLCFVLAFLARKLPDNFNEAKFITFSMLIFCAVWITFIPAYVSSPGKFSVAVEIFAILASSFGLLICIFVPKCYIILLKPEKNTKKNMMAK
>LOCXPOlfC9.323.HIT1.OlfC.2R.855.ANF_receptor.exons6.LR597470.1.Sphaeramia_orbicularis
AQMWPEQGWALLQLLLVVTFSQAEGPVCRLRGDPENPQLSNQGDVMLGGLFPFHNNWKNRQSSYIHKPFPLQCTSVNFRGFQFAQAMLFAVEEINNSTDLLPGISLGYEIYDTCSSIARGVKVALALSNGNEEIIVPSEAPCTKSAQVQAIMGETSSSPCMAIATVIGPFHIPMISHFATCACLSDKVKYPSFLRTIPSDYYQSRALAQLVRYFGWTWVGALRTNDGYGNNGMATFIETAEQLGICLEYSVAFYRTDPPEKIQQVINLIRHSTSKVIVTFLSAKEVYILIKELAQHNLTGYQWVGTEAWISDSKTAVKDKHHILDGAIGLFIPKAHVSGMKEFMLDVKPLNSSGNELFTEFWEELFSCKFSQSGLSDDNEKECTGDEDITEVHNSFTDMSLMPIFNNVYKGVYAVAHALHNILGCNTTCNNKVLLDPFTILHQIKNIRFKTKEGDEVYFDENGDPAAKYEIINWQPTLNGIVDFVTVGLYDASLPADRQMNLENKTIVWAKNSPQVPLSVCSEKCPPGTRKVLQKGKPVCCYDCIRCAEGEFSNVTDSTTCERCPPEFWSNEKRDACVKKETEFLSYEEIMGCLLTVTSLFGTCMTCLVACIFFRYRKTPIVRANNTELSFLLLFSLTLCFLCSLTFIGRPSQWSCMLRHTAFGITFVLCISCVLGKTIVVLMAFRATLPGGNVMKWFGPVQQRLSVVGFTLIQVLICILWLTISPPFPYKNLKQFNNKIIIECALGSAIGFWAVLGYIGLLALLCFVLAFLARKLPDNFNEAKFITFSMLIFCAVWITFIPAYVSSPGKFSVAVEIFAILASSFGLLICIFVPKCYIVLLKPEKNTKKNVMGKG
>LOCXPOlfC14.329.HIT1.OlfC.2R.852.ANF_receptor.exons6.LR597470.1.Sphaeramia_orbicularis
WPEQGWAFLHLLLVVSFSQAEELVCRQRGNLENPQLLKDGDIMLGGILSFHNNWENRHHTYMHKPLPLQCTSLNFRSFQFAQAMLFAIDEINNSTDLLPGISLGYKMYDSCGSISVGVKGALALTNGNEEVFRPSEMPCTRPAQVQAILGESNSSPCMAISTVIGPFHIPLISHFATCACLSDKVKYPSFLRTIPSDYHQSRALAQLVKHFGWTWVGALRSNDDYGNNGMATFIETAEQLGICLEYSVSFYRTDPLEKIRQVINVIMASTSKVIITFLGPKELYVLMREMSEYNLTGYQWVGTEAWIFDSKTAAVNKHHILDGAIGLSIPEAHVSGMKEFMLDVKPLNSSGNELFTEFWETLFNCKFNQSDLSDGNEKVCTGDEDINEIQNSFTDMSLMPIFNNVYKGVYAVAHALHNILSCNRTCNNKVQLDPYMILQHIRKIQFKTKEGDEVYFNENGDPAAKYEIINWQPTQNGIVDFVTVGLYDASLPADRQMNIENKTIIWAQNSLQVPLSVCSENCPPGTRKVLQKGKPVCCYNCIQCAEGEFNNVTDSITCERCPPEFWSNEKRDACVKMEAEFLSYGEIMGCLLTAASLFGTCMTCLVAYIFFRYRKTPIVRANNAELSFLLLFSLTLCFLCSLTFIGQPSEWSCMLRHTAFGITFVLCVSCVLGKTIVVLMAFRATLPGSNVMKWFGPVQQRLSVVGFTLIQVLICILWLTISPPFPFKNFKDFKDKIIIECALGSAIGFWAVLGYIGLLALLCFVLAFLARKLPDNFNEAKFITFSMLIFCAVWITFIPAYVSSPGKFSVAVEIFAILASSFGLLICIFIPKCYIILLKPEKNTKKSIMGKG
>LOCXPOlfC11.331.HIT1.OlfC.2R.856.ANF_receptor.exons6.LR597470.1.Sphaeramia_orbicularis
AQMWPEQGWAFLQLLLVVCFSQADEPVCRHRGDSENPQLSKNGDIILGGIFSLHSSWKTRQERYMHKPLPLQCTSLNFRDFQFAQAMLFAIEEINNSTDLLPGVSLGYKIYDSCGSIPRGVKVALALANGNEEVFVSSEEQCIQRAQVQTIMGETSSSPCMAIATVIGPFHLPLISHFATCACLSDKVKYPSFLRTIPSDYYQSRALAQLVRYFGWTWVGAVRTNDDYGNNGMATFIETAEQLGICLEYSVAVFRTDPPEKIRQIIDIIRDSTSKVIVAFVSHMDMDVLIHQLSYHNMTGYQWVGSEGWIFDSKTAAMDTHHILDGAIGLSIPEAYVSGMKEFMLDVKPLNSSGNELFTEFWEGLFNCKFNQSNLSVGNEKVCTGDEDITEIHNSFTDMSLMPIFNNVYKGVYAVAHALHNILGCNETCDSKRPLDPLRILQQIRQINFKTKEGDEVYFNENGDPAAKYEIINWQPTQNGIVDFVTVGLYDASLLADRQLILENKTLIWAQNSMQVPLSVCSEECPLGTRKVLQKGKPVCCYDCIRCAEGEFSNITDSITCERCPSEFWSNEKRDACVKKETEFLSYEEIMGSLLTGASLFGTCMTCLVACIFFRYRKTPIVRANNAELSFLLLFSLTLCFLCSLTFIGQPSQWSCMLRHTAFGITFVLCISCVLGKTIVVLMAFRATLPGSNVMKWFGPVQQRLSVVGFTLIQVLICILWLTISPPFAFKNFKQFNNKIIIECALGSAIGFWAVLGYIGLLALLCFVLAFLARKLPDNFNEAKFITFSMLIFCAVWITFIPAYVSSPGKFSVAVEIFAILASSFGLLICIFVPKCYIILLKPERNTKKNMMGKGP
>LOCXPOlfC12.338.HIT1.OlfC.2R.859.ANF_receptor.exons6.LR597470.1.Sphaeramia_orbicularis
VTATQMWPEQGWVLLQLLMVSLLQAEELVCTQRGDGENPKLSKNGDIILGGIFSFHSNWKNKKDTFMHKPLALECTSLNFRGFQFAQAMLFAMEEINNSTDLLPGITLGYKMYDSCGSIAVGVKVALALTNGNEEIFVSSAAPCARPAQVQAIMGETSSSPWMAIATVIGPFYIPMISHFATCACLSDKVKYPSFLRTIPSDYYQSRALAQLVRYFGWTWVGALRSNDDYGNNGMATFIETAEQLGICLEYSEALFRTDTPENLRQIIDIIRDSTSKVIVAFVSHMDMDILIHQLSYHNMTGYQWVGSEGWISDSQIAAMDTHHILDGAIGLSIPKAHVSGMKEFMLDVKPLNSSGNELFTEFWEGLFNCKFKHNNVSLDNQKACTGNENLNEVHNSFTDMSLMPIFNNVYKGVYAVAHALHNILGCNETCDNRTSLDPLMILQHIRNIQFTTKEGDEVYFNENGDPAAKYEILNWQPTQNGIVDFVTVGLYDASLPADRQMNVENNIIIWTQNSQQVPLSVCSENCPPGTHKVLQKGKPVCCYDCIRCAEGEFSNITDSITCERCPPEFWSNEKRDACVKKETEFLSYEEIMGCLLTAASLFGTCMTCLVACIFFRYRKTPIVRANNAELSFLLLFSLTLCFLCSLTFIGQPSEWSCMLRHTAFGITFVLCISCVLGKTIVVLMAFRATLPGSNVMKWFGPVQQRLSVVGFTLIQVLICILWLTISPPFPFRNFKQFNNKIIIECALGSAIGFWAVLAYIGLLALLCFILAFLARKLPDNFNEAKFITFSMLIFCAVWITFIPAYVSSPGKFSVAVEIFAILASSFGLLMCIFIPKCYIILLKPDKNTKKNIMGKGQP
>LOCXPOlfC13.344.HIT1.OlfC.2R.857.ANF_receptor.exons6.LR597470.1.Sphaeramia_orbicularis
MTSPQIWPQQGWALLHLLLMATLSQAEEPVCRQRGDSEIPQLYKDGDIMLGGIFSFHSSWKNRQYTYIQKPPPLQCTRLNFRGFQFAQAMLFAIEEINNSTDLLPGIKLGYKIYNTCSSIARGVRMALALANGNKESFLPSETPCTRPAQVQAIMGETSSSPCMAIATVMGPFHIPMISHFATCACLSDKVKYPSFLRTIPSDYYQSRALAQLVKHFGWTWVGAVRTNDDYGNNGMATFIETAEQLGICLEYSEAVFRTDPPEKIRQVINVIMASTSKVIVAFLSHKDMDVLIHYLSNHNLTGYQWVGSESWIFDSQIAAMDTHHILDGAIGLSIPKAHVSGMKEFMLDVKPLNSSSNELFKEFWETLFSCKFRQNDLSDSNQRKCTGNEDLYEKHNSFTDMSLMPIFNNVYKGVYAVAHALHNILDCKRMCNNKVHPDPFTILQHIRKIQFKTKEGDEVYFNENGDPAAKYEIINWQPTQNDIVDFVPVGFYDASLPADRQLILENKTILWTQNSLQVPLSVCSEKCPPGTRKVLQKGKPVCCYDCIRCAEGEFSNIIDSITCEQCPPEFWSNEKRDACVKKETEFLSYEEIMGSLLTGASLFGTCMTCLVACIFFRYRKTPIVRANNTELSFLLLFSLTLCFLCSLTFIGQPSEWSCMLRHTAFGITFVLCISCVLGKTIVVLMAFRATLPGSNVMKWFGPVQQRLSVVGFTLIQVLICILWLTISPPFPFKNFKDFKDKIIIECALGSAIGFWAVLGYIGLLALLCFVLAFLARKLPDNFNEAKFITFSMLIFCAVWITFIPAYVSSPGKFSVAVEIFAILASSFGLLICIFIPKCYIILLKPEKNTKKNMMSK
>LOCXPOlfC14.350.HIT1.OlfC.2R.852.ANF_receptor.exons6.LR597470.1.Sphaeramia_orbicularis
WPEQGWALLHLLLVASLSQAEEMVCKLREDPENPHISKDGDIMLGGMFSFHSSWKNRDDTYMHKPLSLQCTRLNFRAFQYAQAVLFSIKEINNSTDLLPGIKLGCKIYDTCGSIPRAVRMALAMVNGNEEVFVSSDAPCTRPAEIQTIMGETSSSLCRAIATVLGPFHLPMISHFATCACLSDKVKYPSFLRTIPSDYYQSRALAQLVRYFGWTWVGAVRTNADYGNYGMAIFTEAAEQLGICLEYSVAFFRTDPPEKIRQIINIIKHSTSKVIVTFLSHMDLDILIHEFSQYNLTGYQWVGTEAWIFDSQTAAMDTHHILDGAIGLFIPKAHVSGMKEFMLDVKPLNSSGNELFTEFWEGLFNCKFNQSDLSNENEKVCTGDEDITEIHNSFTDMSLMPIFNNVYKGVYAVAHALHNILGCNETCNSKVQLNPFTILQHIKNIRFKTKEGDEVYFNENGDPAAKYEIINWQPTQNGIVDFVTVGLYDASLPADRQMNIENKTLIWAQNSLQVPLSVCSEKCPPGTRKVLQKGKPVCCYDCIRCAEGEFSNITDSITCERCPSEFWSNEKRDACVKMEAEFLSYEEIMGCLLTAASLFGTCMTCLVAYIFFRYRKTPIVRANNAELSFLLLFSLTLCFLCSLTFIGQPSQWSCMLRHTAFGITFVLCISCVLGKTIVVLMAFRATLPGSNVMKWFGPVQQRLSVVGFTLIQVLICILWLTISPPFPFKNFREFKDKIIIECALGSAIGFWAVLGYIGLLALLCFFLAFLARKLPDNFNEAKFITFSMLIFCAVWITFIPAYVSSPGKFSVAVEIFAILASSFGLLICIFAPKCYIILLKPEKNTKKNMMGKG
>LOCXPOlfC9.353.HIT1.OlfC.2R.726.ANF_receptor.exons6.LR597470.1.Sphaeramia_orbicularis
MVMKRNLCHLRCRVLDLQVQAIIGETSSSPCMAIATVIGTFHIPMISHFATCACLSDKVKYPSFLRTIPSDYYQSRALAQLVRYFGWTWVGAVRTNDDYGNNGMATFTETAEQLGICLEYSVAFFRADPPEKIKHIVNIIKHSTSKVIVTFLAPTEVYLLVNELAQHNLTGYQWVGTEAWIFDSKTAVKDKHHILDGAIGLSIPEAHVSGMKEFMLDVKPLNSSGNELFTEFWETLFSCKFKQTSLSGNNQKECTGDEDITEVHNSFTDMSLMPIFNNVYKGVYAVAHALHNILGCNETCDNNVALDPFKILQHIRNIRFTTKEGDEVYFNENGDPAAKYEIINWQPTQNGIVDFVTVGLYDASLPADRQMNIENKIITWAQNSKLVPLSVCSEKCPPGTRKVLQKGKPVCCYDCIRCAEGEFNNFTDSITCERCPPDFWSNEKRDACVKKETEFLSYEEIMGCLLTAASLFGTCMTCLVACIFFRYRKTPIVRANNAELSFLLLFSLTLCFLCSLTFIGRPSQWSCMLRHTAFGITFVLCISCVLGKTIVVLMAFRATLPGSNVMKWFGPVQQRLSVVGFTLIQVLICILWLNISPPFPFRNFKQFNNKIIIECALGSAIGFWAVLGYIGLLALLCFVLAFLARKLPDNFNEAKFITFSMLIFCAVWITFIPAYVSSPGKFSVAVEIFAILASSFGLLICIFAPKCYIIILKPEKNTKKSMMGKG
>LOCXPOlfC15.359.HIT1.OlfC.2R.795.ANF_receptor.exons7.LR597470.1.Sphaeramia_orbicularis
MFMPALFVVVSLIENGNSVCQLQGSAQPPELAQDGDLIIGGIFSFRTGQDYVVNTFQKIPEVRKCKNFNFREFKFAQTVIFAINEINNNPEMLSDVKLGWRIYDNCGTMDILKAALALVSGLRREIRDVNCTKSETVQAILGHSGSTPTISFARVVGRFHVPVISHFATCACLTNRKEYPTFFRTIASDYYQSRAQAKLILHFGWTWIGTVAVDNYYGRNGVVGFIQAAQEYGICIEYSEAFSSSDPPERLQKIVEIIRHATSKVIMAFMSHREVKLLAAELYKQNITGLQWVGSDAWITDHSLTDSEGHSVLVGSLGFVVTRAWIPGLEDHLRSLHPSQFPNSQFVRDFWEEMFDCSLNQTTNTQRKPCSGSESLQNVESQFTDVSELRFTYNVYKSVYAVAYALDNLFKCEDGNGPFLNGSCADKKNIQPWQVLHYLDTVDFTMEEGERVFFDSNGDSPARYELVNLQITNEGTMEGVTVGVYDASFPESHQFIMNDIPVVWSNAAERVPVSVCSTSCRPGTRKVLQKGRPICCYDCLPCPLGQISNLTGIFNTLETPLVRANNSELSFLLLFSLTLCFLCSLTFIGRPSQWSCMLRHTAFGITFVLCISCVLGKTIVVLMAFRATLPGSNVMKCFGPVQQRLSVVAATLIQVVICILWLTIKPPFPFKNLLYYKDRIILECNLGSAVGFWAVLGYIGLLAILCFILAFLARKLPDNFNEAKLITFSMLIFCAVWIAFVPAYVSSPGKFTVAVEIFAILASSYGLLFCIFMPKCYIIHFRPEQNTKKHIMGKS
>LOCXPOlfC15.365.HIT1.OlfC.2R.799.ANF_receptor.exons6.LR597470.1.Sphaeramia_orbicularis
MLLLKLVLLVQVIRKGTPMCRLLGRAQPPEMTKAGDFILGGIFTFRTGYRGRVPTFQTIPDPPTCRHINTREFKFAQTMIFAIEEINQNPAILPHHTLGYKIYNACGLTNIIKSAIDLANGQREIIDQRNCTKAETAQAVLGHSGSTPTMGFAQIIGRFWIPVLSHFATCTCLSDRKEFPSFFRTIPSDLHQSRALAKLVKHFGWTWVGAISNKNDYGVNGIASFIKAAQEQGVCIEYYQAFEQTGPLGELAKVVETVKYSSSKVIVAFMSHREIKVLAAELYKQNITGLQWVGSDAWITDHSLTDSEGHSVLVGSMGFVVSRARIPGLEDHLRGLHPSQFPHSQFFRDFWEGVFDCSLNEAENIQKKPCSGSESFQNVHLQFTDVSELRFTNNVYKSVYAVAYALHNLTTCEEGGGPFFNASCANTAHIQPWQVLHYLQNINFTTTQGERVTFDQNGDSPARYELVNVQSASSGTIHVATVGVFDATLPDENQIILNDVEIVWGGGGGGHTVPVSVCSESCPPGRRKVLQKQKPICCYDCVLCAEGEISNITAIVFFQFRETPIVRANNSELSFLLLFSLTLCFLCSLTFIGRPSQWSCMLRHTAFGITFVLCISCVLGKTIVVLMAFRATLPGSNVMKWFGPVQQRLSVVAFTLVQVVICILWLTINPPFPFKNLLHYKDRIILECSLGSAVGFWAVLGYIGLLAILCFILAFLARKLPDNFNEAKLITFSMLIFCAVWITFIPAYVSSPGKFTVAVEIFAILASSYGLLFCLFIPKCFIIVMRPEQNTKKHLMGKT
>LOCXPOlfC16.368.HIT1.OlfC.2R.804.ANF_receptor.exons7.LR597470.1.Sphaeramia_orbicularis
CRVIGQTGFMEFSKEGDLIIGGVFSISSTRKLVNNDYQALPYAYCKKWNERELRFVRTVRFTVEEINRDTKLLPGATLGYRLYNGCGSENLIRAAVEAVNGGNATSCKGQIQALLGHSSSGVSEDINLILSPLSILHVSHLSTCACLSDKRLYPTFYRTVPSDTFQILGLVQLMKYFDWRWVGIIYTKGLYAEEGVDKFIKVAIEEDICVEYAVKFYKTKNWNTVINTLTASTAKVVLLFMSLSYTKSFLSKMDDYNITGKQWVGSEAWITQTDLASVERKHILQGALGFALPQASIPGLGEYLLKALWEHFFDCSFTPSNTSAMCNGTEDLRTISSEYTDVTHFRTEINVYKAVYSVAYALHALLQCRNGSNPTTGKPCVSKDKVLEHIKYVNFTTPNGAKVFFDENGDSFGRYDLVNWQMKEDGSVEIVNIGLYDTSLPDGDKFQLLDTNIIWGGNNQKVPRSVCREPCPPGSRKAINKRKPVCCFDCFECPEGMISNQTDSPDCMFCPPEFWPNEKKDQCLPKPTEYLSYKEIMGTVLTAFSCIGVFLSLLILIIFMTHKETPIVKANNSELSFLLLFSLKLCFLCSLTFIGRPSQWSCMLRHTAFGITFVLCISCVLGKTIVVLMAFRATLPGSRVMKWFGPLQQRLSVLMFTLVQILICILWLSTKPPFPKMNMMYYNDKIILECALGSAIGFWAVLGYIGLLAVLCFILAFLARKLPDSFNEAKLITFSMLIFCAVWIAFIPAYVSSPGKFTVAVEIFAILASSYGLLICIFVPKCHIIIFRPEQNSRKHMRVKIQAR
>LOCXPOlfC17.371.HIT1.OlfC.2R.850.ANF_receptor.exons6.LR597470.1.Sphaeramia_orbicularis
LERAILFSLSIVYVNAVSSCKLFGTFDMPSLFKQGDIMIGGIFPVYNKEVSSTSSYERDPPGVECAGFDLRAFRWTQVMIFAIEEINNDPAILPNISLGYRILNSCASPTNTLRAALTLASRPKETDRTSPCPPAISALIAESGSSQSLAVAGTLGPFDVPIVSYFSTCACLSDRVKYPTFFRTIPSDYFQAKALAALVKHFDWQWIGAIQSDNDYGRNGILAFTEEVKKLGVCIAFVGTVLRTYTMDKILDVVEMIKKSTVKVILAFVPEGDFYPLMREVVKQNITGIQWIASEAWITAARPSTPEIYKTFGGALGFVVQKMPIPNLKPFLTGINPYADPKAAFVKDFWEIMVGCTPAFPEETTKFETTKEICTGNETLKYSTDVFFNVTQLRVSYNVYKAVYAIAYALHELIFCQPVGEKSIKPCLNISKISPKKVTDYLQKVKFINHFGDYVFFDKNGNPPASYDIINWQMIDGQVQHVTVGHFASSDDGDYELSIHEEQIVWRTGKTLPTSVCSNVCSVGTRKAQIKGKPRCCFDCILCADGTIANSTGAADCTPCPQEYWSNDKKDECIPKTVEFLTYHEPMGVAITIVSLLGTSLSLVTMVVFIRYRETPVIKASNSELSCFLLFSLCLCFLCPLTFIGRPTVWTCMLRHTAFGITFALCISCVLGKTIVVVTAFKARFPYSKAAGKFGPAQQRIIVCSCTLIQIVICVLWLTLNPPFPDMVFRYSNKKIVLECNTGSEAAFYAVLGYIGLLAIICLGLAFLARKLPDNFNEAKFITFSMLIFCAVWITFIPAYVSSPGKFTAAVETFAILSSAFGLLISIFAPKCYIILIKPEKNTKKHIMGK
>LOCXPOlfC18.374.HIT1.OlfC.2R.841.ANF_receptor.exons8.LR597470.1.Sphaeramia_orbicularis
DIVIGGLFPLHYSPEPSLPTFKTKPTLSTYKYFNSRALRWMQTMAFAIKEINERSDLLPRLRLGFDIRDSCDVIPVSLRASLLLVNGHPERSTVNTADGGKGLRSNSNVSHLGCADVRRTVSPVIIGDAASGVSMALLRSLGSFQIPLVSYFASCSCLSNQREFPSFMRTMPSDAFQIRALVRLVSYFGWTWVGVIGLESDYARFAIQLFLQESVQYGVCAAYTHFYPVSLNQQALDELLDVIQMSSSKVIINFCSESEMQSILQEIRHRNITGLQWIASEAWSTASSLWAEFGDLLTGTLGFAIRRADVIPGLKQHLISIRPSHIHKSAFLAEFWEETFNCRLNGSVNTHSHSGDPYPDRKPCKGTEDLLDVYTSYSDVTQLRVSYNVYKAVYLVAHALQDMSECISGQGPFSNGTCADPKSFQPWQLIHYMKCANFSALGERVSFDQNGDPVAYYDLLNWQRRSDGSVYLAKVGFYDDSSRDGHSLVINDSVIQWPVGKQASRSVCSDSCPPGFRIARRKGEPICCFDCVSCAEGEISNETDSLECSRCSDDTWPNENRNVCIPKTMEFLSYHELMGIVLCIVSVLGACISLSVLAVFFIHKDTPLVRANNMELSFLLLLFLAVCFLVGLLFIGEPSDWLCRIRYPAFGISFALCISCLLAKTMVVLVAFRSTLPGSNAMKWFGPKQQRAIVILATAVQVIICVIWLLSSPPHANNNTHYHSSTIIMECVTGSEVGFWCVLGYIGILACMCFLVAFLARKLPDNFNEAKFITFSMLIFFAVWITFIPVYVSTAGKYTVAVHIFAILASAFGLLFCIFAPKSYIIILKPEKNTKKNMMHR
>LOCXPOlfC19.378.HIT1.OlfC.2R.870.ANF_receptor.exons8.LR597470.1.Sphaeramia_orbicularis
LMLLCLFVGECSLAAALDTCRFLGDEKTNSLYENGDIVIGGLFPLHYSPEASFLTYKTKPTPTTYKYSRALRWMQTMAFAIKEINERSDLLPRLRLGFDIRDSCDDIPVSLRASLLLVNGHPERPRVNSENGDREFTVHSNNLGCVDIHRTVSSVIIGDAASGISMTLLRSLGSFQIPLVSYFASCSCLSNQREFPSFMRTMPSDAFQIRALVRLVSYFGWTWVGVIGVESDYARFAIQLFLQESVQYGVCAAYTHFYPVSLNQQALDELLDVIQMSSSRVIINFSGESEMQSILQEIQHRNITGLQWIASEAWSTASSLWAEFGGLLTGTLGFAIRRADVIPGLKQHLISIRPSHIHKSAFLAEFWEETFNCRLNGSVNTHSHSGDPYPDRKPCKGTEDLLDVYTSYSDVTQLRVSYNVYKAVYLVAHALQDMSECISGQGPFSNGTCGDPKSFQPWQLIHYMKCANFSALGERVSFDQNGDPVAYYDLLNWQRRSDGSVYLAKVGFYDDSSRDGHSLVINDSVIQWPVGKQASRSVCSDSCPPGFRIARRKGEPICCFDCVSCAEGEISNETDSLECSRCSDDTWPNENRNVCIPKTIEFLSYHELMGIVLCIVSVLGACISLSVLAVFFIHKDTPLVRANNMELSFLLLLFLAVCFLVGLLFIGEPSDWLCRIRYPAFGISFALCISCLLAKTMVVLVAFRSTLPGSNAMKWFGPKQQRAIVILATAVQVIICVIWLLSSPPHANNNTHYHSSTIIMECVTGSEVGFWCVLGYIGILACMCFLVAFLARKLPDNFNEAKFITFSMLIFFAVWITFIPVYVSTAGKYTVAVHIFAILASAFGLLFCIFAPKSYIIILKPEKNTKKNMM
>LOCXPOlfC20.381.HIT1.OlfC.2R.862.ANF_receptor.exons8.LR597470.1.Sphaeramia_orbicularis
PSIYSNCVLTLSSILISCFTFSAQPAARQCILQNSFEPGFVAKGDFLIGGIFPLHYNQEMPDLNSTYRPPPVKCNGFDPRAFRWAQTMRLAVEEINQNTELLPNYTLGYKIFDSCAYPLTGQRAALAVLNGVGEDDYPMCTGPSPLLAIIGESGSAQSIVVSRILQPFKIPMISYFSSCACFTDRRKYPNFFRVIPNDDYQVKAIAQLLVHFDWTWVGLVRGDHEYGRFAVQGLLRELQGTKVCVAYQEMIPLLYNRQRALEIMQVMRSSAAKVVVVFSAEGEMTPFLRDYMAQNITGIQWVASEAWVTASVFTGSEYYPYLGGTIGFGIRKGHIPRLSDYLQTVNPENYPSNPLVHELWEALYGCAPSSVSGSQLPPCSGHELLLEQHSAYMNTSSPRVAYNVYKSVYAIAHSLHNIFLCQSGSGPFQNKSCAQRNNIHPWQLQHYLQEVTFNIAGEEVNFDLKGDSIPYYDIINWQRGTSGNVEFVNVGLFDGTKAAGEELVIQEDGIIWAGHQSEASCSHCSVCSVSCLPGSRKAVRRGELVCCFDCVPCDSGKISNETNSVDCTSCPEDFWSNQYRTACIPKKVEFLAYNTLGIVLTVISIVGACLTVAVLIVFVYHRNTAIVRVNNSELSFFILISLTPCFLCSLVFIGEPTPWSCMLRHTAFSITFSLCISCIFGKTLVVLAAFTATRPGNNIMKWLGPKQQRAIIFSCTLVQVVICAAWLIDAPPYPSRNTQYEHSKIILECSVGSSLAFWCVLGYIGLQACLCFLLAFLARKLPGNFNEAKFITFSMLIFCAVWLAFIPAYISSPGNYADAVESFAILASSFGLLFCLFAPKCYIILLKPEKNTKQHLMGKEKK
>LOCXPOlfC21.383.HIT1.OlfC.2R.849.ANF_receptor.exons13.LR597470.1.Sphaeramia_orbicularis
SVLPCVKLVDSEPLALQSEGQVVIGGLFPLHYVASEPQQSYRNKPQLTSCSGFDHRAFRWMMTMVFAVEEINSNSSLLPGVKLGYRIMDSCDHVHTSLQSLLSLVRNSTTTTWSEIPPSCLTGSPVPAVIGLASSSPTRAVAHTLGPFNIPLVSYFATCTCLTDKHSYPSFLRTVPSDLFQVRGLVQLVTYLGWSWVGTIGTMDDYSHYGIQAFSTDFREHGGCVAFHLTIPKSPTVAEIQEMADILQKSTAKVVVVFATEGQLLELFLELSQRNVTGVQWVASEAWVTASLLTSPLFHPLLTGTLGFSFPGVTIPGLKEFLLNVRPSPKPGMEFVNMFWEDLFDCKLLFFGEKYEENTKSAAEKPVCTGSESLQHTHSSYTDFSQVRISHNVYKAVYAIAHALHYLLNCDSAGQKGECDKNKPFTSLQLLQHLKTVNFTNQFGEKVHFDSNGEPVPLYDIINWQKDNEGEMRFIKVGSYDGSAPLGHQLKMEERTIIWTDGQSQVPVSQCSAPCSPGRRQARRPGQPRCCFDCLPCADGEISNQTGSTECTKCPEYYWSDKEKVICVAGVEEFLSFYDTMGIILVTLTLLGVVLTTIITAVFHRFRSTPIVRANNSEISFLLLLSLKLCFLCSLVFIGRPSVWTCRLRQAAFGVSFVLCLSCLLVKTIVVLLAFQTSVPGSRILRMFGPSQQRVLLLCTTAPQVCLCAGWLIGAPPFPFRNPTYQATTGRIVVECLEPWPPGFYLVLGYIGLLAFLCLLLAFLGRKLPDTFNEAKLITFSMLIFWAVWISFIPAYVSSPGKFTVAVEIFAILASSFGLLLCIFVPKCYIILFQPERNIKKGMTGKYAR
>LOCXPOlfC22.385.HIT1.OlfC.2R.834.ANF_receptor.exons9.LR597470.1.Sphaeramia_orbicularis
LNVMYKAGDVILGGLFEVHYSSVFPELSFTSEPNQPICQNFDILGFKHAQTMAFAIEEINRNSNLLPNVTLGYNLYDNCASLGVGFRASLSLASGRQGHFLLDEACEGAPPVLGIVGDCYSSFTIAASSVLGLYKMPIVSYFATCPCLSDRQRYPSFFRTIPSDTFQVRAMIQILKYFGWTWVGLLVSDDEYGLYAARTFQSDLAQSGAGCLAYTEVLPWGGEPAEFSRIANLMQRSTAHVVIVFAHESYVIQLMEEVVKQNVTGLQWMASEAWTAAAVLQTPRLMPYLGGTLCISIRRGELPGLREFFLQVHPEKDFNSSYGSSMVRQFWEYTFQCKFAPPPVGWVDAGGTLCTGKENLVEVETEYLDLSNLRAEYNVYKAVYALAYALDNMLRCEPGKGPFRGNSCASLQRLEPWQLVHYLQMVNFTTSFGDQVSFDENGDALPIYDIMNWLWLPDGRTKVQTVGEVKKSAFKGEELILNEDTIFWNFESKKPPRSVCSDSCPPGTRMARKRGQPECCFDCISCSEGMISNNTDSMECTSCPEDFWSSPHRDHCVPKKTEFLSYHEPLGICLTTASLLGTFLSVVVFGIFIHHRRTPMVRANNLELSFLLLVSLKLCFLCSLLFIGRPRLWTCQLRHAAFGISFVLCVSCILVKTMVVLAVFKASKPGGGASLKWFGPLQQRGTVLALTSVQAAICTAWLVSASPTPHKNTKYHNDKIVYECVVGSMVGFAVLLGYIGFLAILSFLLAFMARNLPDNFNEAKLITFSMLIFCAVWVAFVPAYINSPGKYADAVEVFAILSSSFGLLVALFGPKCYIILLKPERNTKKAIMDR
>LOCXPOlfC23.399.HIT1.OlfC.2R.876.ANF_receptor.exons8.LR597470.1.Sphaeramia_orbicularis
SAVFIGLSLTLGLFQHPSALVWDRSGDGLKQMPEFTKSHTDTVSTKATSVKCKLQGNTHLPAFSMDGDYIIGGVFTIHQYMHTEVHDYTSMPEPLRCTGSVKTRELRFARTMIFAIDEINNSTELLPGVTLGYQIHDSCSSVSIAVQKALQLTNGQDPEFDTSQNCSNSGMVMAIVGESGSTPSIAMSRIIGPFDIPQVSHFATCACLSDKQQYPSFFRTIPSDQFQADALVKLVKHFGWTWIGAIRSDSDYGNNGMASFLYAAQKEGICVEYSESFSGTHPRSRFQRVAEVIRRSTSMVIVAFAATADMRILLEELSLQPFPPHQWIGSEAWVTDADLLKYNFCAGALGFSIEQSVIPGLRDFLLDLSPTVVTASPVLTEFWEEAFNCRLGKGEGTDERVCDGTEDIHNLQSSYTDTSQLRITNMVYKAVYAIAHAIHNALCVERNSTRHCDQFAKIQSTQVFTQLRKVNFSQNGYSVSFDANGDPVATYELVNWQKSKTGRNEFVTVGFYDASLPLGREVHINKDITWMEGSTQVPVSVCSESCRPGTRKVLQKGKPVCCYDCTPCPEGEISNVTDSPDCFPCPSEFWPNANRDSCLPKPVEFLSFSEVLGIILVSFSVAGACLAIMTAAVFFRHRTTPIVRANNSELSFLLLFSLTLCFLCSITFIGTPSEWSCMLRHTAFGITFVLCISCVLGKTIVVLMAFKATLPGSNVMKWFGPPQQRMTVVSVTSVQVLICIIWLVVSPPFPMKNLTTYKERIILECALGSAIGFWAVLGYVGLLAVFCFVLAVLARKLPDNFNEAKFITFSMLIFCAVWITFIPAYVSSPGKFTVAVEIFAILASSFGLILCIFAPKCYIILFKPEKNTKKHLMNKS
>LOCXPOlfC24.407.HIT1.OlfC.2R.873.ANF_receptor.exons8.LR597470.1.Sphaeramia_orbicularis
SAVFIGLSLTLGLFQHPSALVWDRSGDGLKQMPELTKSRTDTVSTKATSVKCKLQGNTHLPAFSMDGDYIIGGVFTIHQYMHTEVHDYTSMPEPLRCTGSVKTRELRFARTMIFAIGEINNSTELLPGVTLGYQIHDSCSSVSIAVQKALQLTNGQDPEFDTSQNCSNSGMVMAIIGASGSTASISMSRVIRHFDIPQVSHFATCACLSDKQQYPSFFRTIPSDQFQADALVKLVKHFGWTWIGAIRSDSDYGNNDMASFLYAAQREGICVEYSESFYRTHSRSRIQRVAEVIRRSTSTVIVAFLSSGDMRILLEELSLQPFPPQQWIGSESWVTDADLLKYNFCAGALGFSIEQSVIPGLRDFLLDLSPTVVTASPVLTEFWEEAFNCRLGKDERVCDGTEDIHNLQSSYTDTSQLRVTNMVYKAVYAIAHAIHNALCVERNFTNHCDQFAKIQSTQVFTQLRKVNFSQNGYSVSFDASGDPVATYELVNWQKSKTGRNEFVTVGFYDASLPLGQEVHINKDIRWMEGSTQVPVSVCSESCRPGTRKVLQKGKPVCCYDCIPCPEGEISNVTDSPDCFPCPSEFWPNANRDSCLPKPVEFLSFNEVLGIILVSFSVAGACLAIMTAAVFFRHRTTPIVRANNSELSFLLLFSLTLCFLCSITFIGTPSEWSCMLRHTAFGITFVLCISCVLGKTIVVLMAFKATLPGSNVMKWFGPPQQRMTVVSVTFIQVLICIIWLVVSPPFPMKNLTTYKERIILECALGSAIGFWAVLGYVGLLAVFCFVLAVLARKLPDNFNEAKFITFSMLIFCAVWITFIPAYVSSPGKFTVAVEIFAILASSFGLILCIFAPKCYIILFKPEKNTKKHLMNKSP
>LOCXPOlfC25.415.HIT1.OlfC.2R.873.ANF_receptor.exons8.LR597470.1.Sphaeramia_orbicularis
SAVFIGLSLTLGLFQHPSALVWDRSGDGLKQMPEFTKSRTDTVSTKATSVKCKLQGNTHLPAFSMDGDYIIGGVFSIFSYMHTEVHDYTSMPEPLRCTGSIKTRELRFARTMIFAIGEINNSTELLPGVTLGYQIHDSCASVSIAVQKALQLTNGQDPEFDTSQNCSNSGMVMAIIGESGSTPSIAMSRVIGPFDVPLVSHFATCACLSDKQQYPSFFRTIPSDQFQADALVKLVKHFGWTWIGAIRSDSDYGNNGMASFLYAAQKEGICVEYSESFYRTHPRSRIQRVAEVIRRSTSVVIVAFVASGDMRILLEELSLQPFPPHQWIGSEAWVTDTDLLKYNFCAGALGFSIEQSVIPGLRDFLLDLSPTVVAASPVLTEFWEEAFNCRLGKDERVCDGTEDIHNLQSSYTDTSQLRITNMVYKAVYAIAHAIHNALCVERNSTNHFDQFAKIQSTQVFTQLRKVNFSQNGYSVSFDANGDPVATYELVNWQKSKTGRNEFVTVGFYDASLPLGQEVHINKDITWMEGSTQVPVSVCSESCRPGTRKVLQKGKPVCCYDCTPCPDGEISNVTDSPDCFPCPSEFWPNANRDSCLPKPVEFLSFNEVLGIILVSFSVAGACLAIMTAAVFFRHRTTPIVRANNSELSFLLLFSLTLCFLCSITFIGKPSEWSCMLRHTAFGITFVLCISCVLGKTIVVLMAFKATLPGSNVMKWFGPPQQRMTVVSVTFIQVLICIIWLVVSPPFPMKNLTTYKERIILECALGSAIGFWAVLGYVGLLAVFCFVLAVLARKLPDNFNEAKFITFSMLIFCAVWITFIPAYVSSPGKYTVAVEIFAILASSFGLTLCIFAPKCYIILFKPEKNTKKHLMNKSP
>LOCXPOlfC26.472.HIT1.OlfC.2R.868.ANF_receptor.exons9.LR597470.1.Sphaeramia_orbicularis
STTVMGTSAERKWVFVFFFLLCSVSSSLPSFCKLRRQFHLNSMHKAGDVILGGLFEVHYTAIFPEWTFTTEPQQPTCQGFDTLGFRHAMTMAFTIEEINRNVHLLPNVTLGYSLYDNCGALVIGFSSALSLASGREEQFLLQENCTGTPPVLGIVGDSYSTFSIATSNVLGLYKMPIVSYFATCSCLSDRHRFPSFFRTIPSDTFQVRAMIQILKHFGWTWVGLLVSDDDYGLHVAQSFQSDLAQSGAGCLAYLEVLPWDSDSSELRRIVHLIKTSTARVVMVFAHEFHMIHLMEEVVKQNVTGLQWMASEAWTAAAVLQTPRLMPYLGGTLGIAIRRGELGLKEFLLQVRPGLHNSDDGNNMVHQFWEHIFQCKFRPPLDDSGGTLCTGQEDLEKVETEFLDVSNLRPEYNIYKAVYALAYALDDMLRCEPGRGPFRGNSCANLQRTELWQLVYYLQNVNFTTSLGDRVSFDENGDALPIYDVMNWLWLPNGRTKVQNVGEVKKSSVKGEELTLDENKIFWNFESKKVPRSVCSESCPPGTRLARRKGQPVCCFDCIPCSEGKMSNETDSMECTSCPEDFWSSPQRDLCVPKKTEFLSYHEPLGICLTTASLLGTFVSAVVFGIFIHHRKTPIVRANNSELSFHLLVSLKLCFLCSLLFIGRPRLWTCQLRHAAFGISFVLCVSCILVKTVVVLAVFKASKPGGGASLKWFGPLQQRGTVLALTSVQAAICTAWLVSASPAPHKNTEYHNDKIVYECVVGSTVGFAVLLGYIGFLAILSFLLAFMARNLPDNFNEAKLITFSMLIFCAVWVAFVPAYINSPGKYADAVEVFAILASSFGLLVALFGPKCYIILLKPERNTKKAIMGK
>LOCXPOlfC27.482.HIT1.OlfC.2R.869.ANF_receptor.exons9.LR597470.1.Sphaeramia_orbicularis
FVNINFMFLLLSSYFSPFVFSTVSSSCHLQGQFHLNGMHKTGDVILGGLFEVHFFSVFPDLSFTVQPQQIICHGFDVLGFRQAQTMAFAIDEINRNNELLPNVALGYSLYDNCVELGVGFRAALSLVSGQEKQFVLDDTCVGIPPVLGIVGDSSSTRSIAISSVVGLYRVPMVSYFATCSCLSDQEKFPSFFRTIPSDAFQVSAMIQILKHFSWAWAGLLVSDDDYGLHAARSFQVDLAQSGVGCLAYLEVLPWGENPSELKRIVNVMRKSTAHVVIAFAHESNMIDLMEEVMRQNVTGLQWMASEAWASATVLQTPRLMPYLGGTLGIAIRRGEIPGLKEFLLQIQPNQDLFNSYENNMVTQFWEHTFQCKFAPPPVGWVEAGGTLCTGREDLEKVETEFLDITNLRPEYNVYKAVYALAYALDDMLRCEPGKGPFRGNSCASLQRLEPWQLVHYLQKVNFTTSFGDQVSFDENGDALPIYDIMNWLWLPDGRTEVQTVGEVKKSAFKGEELLLDEDKIFWNFESTKPPRSVCSDSCPPGTRMARKKGQPECCFDCILCSDGKISNKSDSIECTSCPEDFWSSPQRDHCVPKKTEFLSYHEPLGICLTTASLLGAIICAAVLGIFIHHRKTPIVRANNSELSFHLLVSLKLCFLCSLLFIGRPRLWTCQLRHAAFGISFVLCVSCILVKTVVVLAVFKASKPGGGASLKWFGPLQQRGTVLALTSVQAAICTAWLVSASPAPHKNTEYHNDKIVYECVVGSTVGFAVLLGYIGFLAILSFLLAFMARNLPDNFNEAKLITFSMLIFCAVWVAFVPAYVSSPGKYTDAVEVFAILASSFGLLVALFGPKCYIILLKPERNTKKVIMGRG
>LOCXPOlfC28.486.HIT1.OlfC.2R.871.ANF_receptor.exons9.LR597470.1.Sphaeramia_orbicularis
MWIFLHFNLMFLLFSSYFSTTVFSTVSPSCNLQGQFHLNGMHKTGDVVLGGLFEVHFFSVFPDLSFTSQPQQLTCHGFDVLGFRQAQTMAFAIDEINRNYDLLPNVTLGYSLYDNCVELGVAFRAALSLVSGQEKQFVLDDTCVGIPPVLGIVGDSSSTNSIAISNVLGLYRVPMVSYFATCSCLSDRQMFPSFFRTIPSDAFQVRAMLQILKHFSWTWAGLLVSDDDYGLHAARSFQVDLAETGAGCLAYLEVLPKSNNPAEFRRIVNVMRKSTARVVIVFAQESRVIHLMEEVIRQNVTGLQWMASEAWTAATVLQTPRLMPYLGGTLCISIRRGELPGLSDFLLQTSPAQDFNTSYGNNMVRQFWEHTFQCKFAPPPVGWVETGGTLCTGKEDLVKVETEFFDLSNLRAEYNVYKAVYALAYALNNMLRCEPGNGPFRGNSCASLQRLEPWQLVHYLQKVNFTTSFGDQVSFDKNGDALPIYDIMNWLWLPDGRTKVQTVGEVKKSAFKGEELRLDEDKIFWNFESKKPPRSVCSEKCPPGTRRARRKGEPECCFDCILCSEGQFSNETDSMECTSCPEDFWSSPQRDHCVPKKTEFLSYHEPLGICLTTASLLGKFICAAVLGIFIYHRKTPIVRANNSELSFHLLVSLKLCFLCSLLFIGRPRLWTCQLRHAVFGISFVLCVSCILVKTVVVLAVFKASKPGGGASLKWFGPLQQRGTVLALTSVQAAICTAWLVSASPAPHKNTEYHNDKIVYECVVGSTVGFAVLLGYIGFLAILSFLLAFMARNLPDNFNEAKLITFSMLIFCAVWVAFVPAYINSPGKYADAVEVFAILASSFGLLVALFGPKCYIILLKPERNTKKAIMGR
>LOCXPOlfC29.152.HIT1.OlfC.2R.895.ANF_receptor.exons11.LR597470.1.Sphaeramia_orbicularis
MSCFFWLFTLWPMSALSLLLVGLECRQMGLRTGPQSVQTMTCYKLSSTSDQGLFQDGDVVIGGLFNLHYHPPTIDNDFTQLRQYKACTGLEQTPLQYIYAMVFALEEINRSKTLLPGVTMGYRIHDSCGRHPWATQAALSLIGGDSTSCKSSASVNDSEEYEEEIEGRKSGIVPIFIGGASSTMSQILSRVLGPLSVPFISYLSSCPCLSDRRQFPNFFRTIPSDIYQARAIAQLVVRFNWTWIGAVVANNNYGHTAIKVFQEETQGAGVCLAFVETLRREKIVRDARKSALTIQASAAKVILIFTWYTDVRELFVQLDKLNVTDRQFLASEAWSTSGNLLQNLAASKVASGVVGVAIRSSTIPGFGNYLRRLNPYHRPNDAFLREFWEKEFGCSPGATQSYKTSLISYSLSPLKSWFDYVLNVSTSSPVKRSLQKSSLPPCTGTESLEDVQNVFTDTSQLRGTYNVYLAVYAAAHALHSLLSCPNRDSPTNNSSTCSSAKHIKPRELLQHLNKVNFITPQGEIFNFQGADIPAKYDLINWQKTPEGPLKMVLIGRVDGFDIHLNDSAIQWSTGSNEVPVSVCSKSCPPGTRKANRKGEPVCCFDCIPCGEGEISNITDSLQCERCPFEFWSNAKRTACIPVQIDFLSFNETLGITLTTAAVSGAVVTAVVFVVFLCYRQTPLVRANNSELSFLLLLSLKLCFLCSLVFIGRPSVWSCRFQQAAFGISFVLCLSCLQIKTIVVLAAFRSARPGAEVLIKWFGPSQQRGSVCLLTCLQVIICTIWLSLSPPMPQHNLGIQGSKVTLECAMASVVGLSLVLGYIGLLACISLLLAFLARKLPDNFNEAKLITFSMLIFCAVWVAFVPAYVSSPGKYSVAVEIFAILASSYGLLYCIF
>LOCXPOlfC30.161.HIT1.OlfC.2R.892.ANF_receptor.exons12.LR597470.1.Sphaeramia_orbicularis
ATSMSWSLWFLTPWSSSSFPLLLLPVLSRQIGLEGVQASVCSRWDARNNKGLSMDGDVIIGALFNVYYLPSFTEHNVTKLPYFQTCNGLNTVPLKLMYAMAFAVEEINRNNSLLQGVKLGYRILDSCGRYPWALQSALSLVAGDAQSCNSVDSTPQSAVNEQTEGKARGQSVPLIIGPGSSSTATILSRILSPLSVPLVSHLASCPCLSDRQKFPNFFRTIPSDVYQGQALARLAVHFKWAWVGAVIANDAYGQSGLQVFQEEIQGKGVCIEFIETINWETFVDDAKKAAITIQASTARVILLFCWYRGVLQLFIELDEKNVTDRQFLASEAWSTSSKLLKNVAISKVARGVVGVAIRNSPMPGLENYIRSLNPYDRPDDVLIRAYWEKEFGCSPAQSHTQSHETRQSLQKSSLPPCNGTETLEEVQSPLTDMSQLRVTYNVYLAVYAAAHALHSLLSCPNRDSPTNNSSTCSSAKHIKPRELLQHLNKVNISTPHGERFYFQGADIPPKYDIINWQKTPEGSLKLVSIGLVDEFNIHLNESAIQWNTRSNEVPVSVCSKSCPPGTRKANRKGEPVCCFDCILCGEGEISNITGSLHCERCPPEFWSNTGRTVCLPRQMDFLSFNETLGITLTTVALSGVIVTTAVFVVFLYYRQTPMVRANNSELSFLLLLSLKLCFLCSLVFIGRPSVWSCRFQQAAFGISFVLCVSCLLVKTMVVLVAFRSARPGAAALMKWFGPGLQRGSVCLFTSVQIIICIIWLSLSPPVPQPDLDVPGLKVTLKCAMASVVGFSLVLGYIGLLACTCLLLAFLARKLPDNFNEAKLITFSMLIFCAVWVAFVPAYVSSPGKYVVAVEIFAILASSYGLLFCIFAPKCFIILLRPEKNTKKHLMGR
>LOCXPOlfC31.165.HIT1.OlfC.2R.877.ANF_receptor.exons12.LR597470.1.Sphaeramia_orbicularis
TPWSSSSFPLLLLPVLSRQIGLEGVQASVCSQWDAQSNKGLSMDGDVIIGGLFNLYNVPSFTETDFTKKPYYEPCTGLRVVPLKLMYAMTFAVEEINRNNTLLQGVKLGYRILDSCGQCPWTLQSALSLIGGDAHICNSAVSTPQSATNEQTGNSAGGQSVPLIIGPGFSSTGVILSRILRPLSVPLVSYSASCPCLSDRHKFPIFFRTTPSDVYQARAIAQLVLHFRWTWIGAVIANDGYGHSALQVLEEEIQGKQVCLEFIHTISSETIMNDAKKAATAIEYSTAKVILIFCWHMGVLQLLQELAKKNVTDRQFLASEAWSTSDELLENLALTNLANGVVGVAIRSSAMPGFGNYVRKLNPYDRPDDVLIREYWEEQFGCIFLTSSSDKSSLQKSSLPPCSGTESLEEVHNHFTDMSQLRWTYNVYLAVYAAAHALHSLLSCPNRDSPTNNSSTCSFAKHIKPREVLQRLNNMNITTPHGEMFYFQGADIPAKYDFVNWQKTPEGSLKLVLVGHVDESKVQLSESAIQWNTGSNEVPVSVCSKSCPPGTRKANRKGEPVCCFDCIPCGEGEISNITGSLHCEHCPSEFWPNAARTVCIRRQIDFLSFNEKLGITLTTVAVSGVIVTTAVFVVFLYYRQTPMVRANNSELSFLLLLSLKLCFLCSLVFIGRPSVWSCRFQQAAFGISFVLSVSCLLVKTMVVLAAFRSARPGAAALMKWFGPGLQRGSVCLFTSVQIIICIIWLSLSPPVPHRDLGIQGSKVTLKCAMASVVGFSLVLGYIGLLACSCLLLAFLARKLPDNFNEAKLITFSMLIFCAVWVAFVPAYVSSPGKYVVAVEVFAILASSYGLLFCIFAPKCFIILFRPEKNTKKHLMAR
>LOCXPOlfC32.171.HIT1.OlfC.2R.879.ANF_receptor.exons12.LR597470.1.Sphaeramia_orbicularis
TPWSSSSFPLLLLPVLSRQIGLEGVQASVCSRWDAQNNKGLSMDGDVIIGGLFNVYYVPSFAEQDFTKEPYYESCTGLNIVPLKSMYAMAFAVEEINRNNTLLQGVKLGYRILDSCGQCPWTLQSALSLIGGDAHICNSAVSTPQSAANEQTGNAAGGQSAPLIIGPGFSSTGVILSRILGPLSVPLISYSATCPCLSDRHKFPNFFRTVPSDVYQARAIARLVLHFKWTWIGAVIANDGYGHSALQVLEEEIRGKRVCLEFIHTISSETVMNDAKQAVTAIQHSTAKVILIFCWYIGAMQLLLELAKKNVTDRQFLASEAWSTSDELLENLAFTNLANGVVGVSVRSSAMPGFENYVRKLNPYDRPDDILIREYWEEQFGCSPGATRSHETPMSLQKSFLPPCSGTESLEEVQNPFTDVSQLRWTYNVYLAVYAAAHALHSLLSCPNRDSPTNNSSTCSSAKHIKPREVLQHLNNMNISTPHGEMFYFQGADIPPKYDLVNWQKTPEGSLKLVLVGHVDEFNVHLNESVIQWNTGSNEVPVSVCSKSCPPGTRMANRKGEPVCCFDCIPCGEGEISNVTGSLHCERCPSEFWSNAARTVCIRRQIDFLSFNETLGIALTAVAVSGAMVTAAVLGVFLYYRQTPMVRANNSELSFLLLLSLKLCFLCSLVFIGRPSVWSCRFQQAAFGISFVLCVSCLLVKTMVVLAAFRSARPGAAALMKWFGPGLQRGSVCLFTSVQIIICSIWLSISPPVPHRDLGIQGSKVTLECEMASVVGFSLVLGYIGLLACSCLLLAFLARKLPDNFNEAKLITFSMLIFCAVWVAFVPAYVSSPGKYVVAVEIFAILASSYGLLFCIFAPKCFIILFRPEKNTKKHLMAR
>LOCXPOlfC33.175.HIT1.OlfC.2R.883.ANF_receptor.exons12.LR597470.1.Sphaeramia_orbicularis
TPWSSSSFPLLLLPVLSRQIGLEGVEASVCSRWDAQNNKGLSMDGDVIIGGLFNVYYVPSFAEQDFTKEPYYESCTGLNIVPLKLMYAMAFAVEEINRNNTLLQGVKLGYRILDSCGQCPWTLQSALSLIGGDAHICNSAVSTPQSAANEQTGNAAGGQSAPLIIGPGFSSTGVILSRILGPLSVPLISYSATCPCLSDRHKFPNFFRTVPSDIYQARAIARLVLHFKWTWIGAVIANDDYGHSALQVFQEEIQGKRICLEFIHTISSETIINDAKKAASVVKYSTARVILIFCWYIGVIQLLLELAKINVTDRQFLASEDWSTRDELLQNLGLSTVTNGVVGVAVRSSPIPGFENFVRSLKPHHRPDDVLIREYWEEQFGCSPGTTQSHETPPSSNLSLENVFLPPCNGTESLEEVQNPFTDMSQLRWTYNVYLAVYAAAHALHSLLSCPNRDSPTNNSSTCSSAKHIKPRELLLHLNKVNISTPHGEMFYFQGADIPPKYDLVNWQKTPEGSLKLVLVGHVDEFNVHLNESVIQWNTGSNEVPVSVCSKSCPPGTRMANRKGEPVCCFDCIPCGEGEISNITGSLHCERCPSEFWSNIERTVCIRRQMDFLSFNETLGITLTTVAVSGAVVTIVVFAIFLYYRRTPMVRANNSELSFLLLLSLKLCFLCSLVFIGRPSVWSCRFQQAAFGISFVLCVSCLLVKTMVVLAAFRSARPGAAALMKWFGPGLQRGSVCLFTSVQIIICIIWLSLSPPVPHRDLGIQGSKVTLKCAMASVVGFSLVLGYIGLLACTCLLLAFLARKLPDSFNEAKLITFSMLIFCAVWVAFVPAYVSSPGKYVVAVEIFAILASSYGLLFCIFAPKCFIILFRPEKNTKKHLMAR
>LOCXPOlfC34.191.HIT1.OlfC.2R.886.ANF_receptor.exons12.LR597470.1.Sphaeramia_orbicularis
TPWSSSSFPLLLLPVLCRQIGLEGVQASVCSRWDAQSNKGLSLDGDVIIGGLFNVYHLPSFTEQDFTKKPYYEPCTGLNSVTLKLMYAMAFAVEEINRNNSLLQGVKLGYRMLDSCGRYPWALQSALSLIGGDAHSCNSTASTPQSTANGQSWNITGGQSAPLIIGPGFSSAGVILSRILGPLSVPLISYSATCPCLSDRHKFPNFFRTIPSDIYQARAIARLVFHFKWTWIGAVIANDDYGHSALQVFQEEIQGKRICLEFIETVRWETIMDDVKKTAITIQASTARVILIFCWYIGVIPLFLELTEKNVTDRQFLASEAWSTRDALLQNLAISKVASGVVGVAIRSSPIPGFEHYLRSLNPYNHPNDVFVRELWEKEFGCSPRTTQSHNAPLSLYSSSSSNVSTSSPAKGGTESLKEVQSVFTDVSQLRWTYNVYLAVYAAAHALHSLLSCPNRDSPTNNSSTCSSAKHIKPRELLQQLNKLNISTPHGEMFYFQGADIPAKFDIVNWQKTPEGSLKLVLVGYVDEFNVHLNESVIQWNTGSSEVPVSVCSKSCPPGTRMANRKGEPVCCFDCIPCGEGEISNITGSLHCKSCPSEFWSNTERTVCIRRQMDFLSFNETLGITLTTVAVSGVIVTTAVFVVFLYYRQTPMVRANNSELSFLLLLSLKLCFLCSLVFIGRPSVWSCRFQQAAFGISFVLCVSCLLVKTMVVLAAFRSARPGAAALMKWFGPGLQRGSVCLFTSVQIIICIIWLSLSPPVPQPDLDVPGLKVSLKCAMASVVGFSLVLGYIGLLACTCLLLAFLARKLPDNFNEAKLITFSMLIFCAVWVAFVPAYVSSPGKYVVAVEIFAILASSYGLLFCIFAPKCFIILLRPEKNTKKHLMGR
>LOCXPOlfC35.199.HIT1.OlfC.2R.898.ANF_receptor.exons12.LR597470.1.Sphaeramia_orbicularis
ATSMFYFLCLSTRWSSSSFPLLLLTLLSRQIGLEGVQGSVCSRWETHDNNKGLSQDGDVIIGGLFNLNYLLSFTEQDFTKKPYFEPCTGLNILPSKLMYAMTFAVEEINRNSTLLQGVKLGYRILDSCGQNTLALKAALSLVGGDAHSCNSAVSTPQSATNEQTGNSAGGQSAPLIIGPGFSSMGVILSRILGPLSVPLISYSATCPCLSDRHKFPNFFRTIPSDIYQARAIARLVFHFKWTWIGAVIANDDYGHSALQVFQEEIQGKRICLEFIETVRWETIMDDVKKTAITIQASTARVILIFCWYIGVIPLFLELTEKNVTDRQFLASEAWSTRDALLQNLAISKVASGVVGVAIRSSPIPGFEHYLRSLNPYNHPNDVFVRELWEKEFGCSPRTTQSHNAPLSLYSSSSSNVSTSSPAKGGTESLKEVQSVFTDVSQLRWTYNVYLAVYAAAHALHSLLSCPNRDSPTNNSSTCSSAKHIKPRELLQQLNKLNISTPHGEMFYFQGADIPAKFDIVNWQKTPEGSLKLVLVGYVDEFNVHLNESVIQWNTGSSEVPVSVCSKSCPPGTRMANRKGEPVCCFDCIPCGEGEISNITGSLHCKSCPSEFWSNTERTVCIRRQMDFLSFNETLGITLTTVAVSGVIVTTAVFVVFLYYRQTPMVRANNSELSFLLLLSLKLCFLCSLVFIGRPSVWSCRFQQAAFGISFVLCVSCLLVKTMVVLAAFRSARPGAAALMKWFGPGLQRGSVCLFTSVQIIICIIWLSISPPVPHRDLGIQGSKVTLKCAMASVVGFSLVLGYIGLLACSCLLLAFLARKLPDNFNEAKLITFSMLIFCAVWVAFVPAYVSSPGKYVVAVEIFAILASSYGLLFCIFAPKCFIILLRPEKNTKKHLMGR
>LOCXPOlfC36.204.HIT1.OlfC.2R.879.ANF_receptor.exons12.LR597470.1.Sphaeramia_orbicularis
WSSSSFPLLLLTLLSRQIGLEGVQASVCSRWETHNNNKGLSQDGDVIIGGLFNLNYLLSFTEQDFTKKPYFEPCTGLNILQLKLTYSMAFAVEEINRNNTLLQGVKLGYRILDSCGQNTLALKAALSLVGGDAHSCNSAVSTPQSATNEQTGNSAGGQSAPLIIGPGFSSTGVILSRILGPLSVPLISYSATCPCLSDRHKFPNFFRTVSSDVYQARAIARLVLHFKWTWIGAVIANDGYGHSALQVFQEEIQGKGICLAFIETVRREKIMEDVKKIAATIQASTARVILIFCWHFGVIQLFLELTDKNVTDKQFLASEAWSARDVLLQNFAISKVASGVVGVAIRSSTIPGFENYLRSLNPYSRPDDVFISKLWEKEFGCSPEATQAHKPPLSSNSSSSLKTVFPSNTLENVQNIFTDVSQLRWTYNVYLAVYAAAHALHSLLSCPNRDSPTNNSSTCSSAKHIKPRELLKHMNKVNISTPNGERFYFQGSDIPPKYDLVNWQKTPEGSLKLVLIGYVDEFDVHLNESAIQWNTGSDEVPVSVCSKSCPPGTRKANRKGEPVCCFDCIPCGEGEISNITGSLHCERCPTEFWSNTERTVCIRRETDFLSFNETLGITLTIVAVSGVIVTTAVFVVFLYYRQTPMVRANNSELSFLLLLSLKLCFLCSLVFIGRPSVWSCRFQQAAFGISFVLCVSCLLVKTMVVLAAFRSAHPGAAALMKWFGPGLQRGSVCLFTSVQIIICIIWLSLSPPVPHRDLGIQGSKVTLKCAMASVVGFSLVLGYIGLLACTCLLLAFLARKLPDNFNEAKLITFSMLIFCAVWVAFVPAYVSSPGKYVVAVEIFAILASSYGLLFCIFAPKCFIILFRPEKNTKKHLMGR
>LOCXPOlfC37.212.HIT1.OlfC.2R.884.ANF_receptor.exons12.LR597470.1.Sphaeramia_orbicularis
ATSMSWFLCLLTRWSSSSFPLLLLTVLSRQTGLDGVQTTVCSRWGAHMKKGMFQDGDLILSGIFDLYYTLSDTEQDFTKKPYYEPCKGVKLNILPLKFMYAMAFAVEEINRNSTLLQGVKLGYHMLDTCGKYAWALQSALTVVGGDTHSCNSASSPDFTDNRQTGNITGGRSVPLVIGPASSAVGTILSRVLGPLSVPIISYSATCPCLSDRVKFPHFFRTIPSDVYQVRAIAQLVLRFKWTWIGAVIANDDLGHSALQIFLEETQGKRVCFDFIQTVSAGTYMNDVKRAAITIQSSTARVIMIFCFVKQLFIELADKNVTDRQFLASELWSTSNNLLQTPAVSKVASGVIGVAVRSSTIPGFENYVRGLNPYNRPNDMFMKEYWKKEFGCSPETTQPHQSRLNSDSSPPLKSSLPPCTGTESLEDVQSRLTDVSQLRVTYNVYLAVYAAAHALHSLLSCPNRDSPTNNSSTCSSAKHIKPRELLQHLKTVNISTPQGDMFSFQGADIPPKYDLVNWQKTPEGSLKLVVIGHVDEFVIQLNESVIQWNTGSNKVPVSVCSKSCPPGTRKANRKGEPVCCFDCIPCSEGEISNITDSLHCERCPSEFWSNTERTVCIRRQTDFLSFNETLGITLTAVAVSGVIVTTAVFMVFSYFRQTPMVRANNSELSFLLLLSLKLCFLCSLVFIGRPSVWSCRFQQAAFGISFVLCVSCLLVKTMVVLAAFRSARPGAAALMKWFGPGLQRGSVCLFTSVQIIICIIWLSLSPPVPHRDLGIQGSKVTLKCAMASVVGFSLVLGYIGLLACTCLLLAFLARKLPDNFNEAKLITFSMLIFCAVWVAFVPAYVSSPGKYVVAVEIFAILASSYGLLFCIFAPKCFIIVLRPEK
>LOCXPOlfC38.218.HIT1.OlfC.2R.890.ANF_receptor.exons12.LR597470.1.Sphaeramia_orbicularis
ASSMCWFIWLLAPWSSSSFPLLLLTVLSRQIGLEGVQASVCSRWETHDNKGLFQDGDVIIGGLFNLYYVPSFIEQDYSKKPYYQGCTSLSTTSLQAIYAMAFAVEEINRNSTLLQGVKLGYRILDTCARYPWVLQAALSLVAGDAHSCNSTVSTPFPAVNGQPGTLAGGQSVPLIIGPSISATATILSKILSPLSVLLMSYTASCPCLSDRQKFPNFFRTIPSDVYQAQAMARLVLHFKWTWIGAVIANDGYGHSALQVFQREIQGKQVCLDFIKTISWERNMEDIIKAAVTIQASTARVILIFFYSSSGVHQLFLQLAQRNVTGRLFIASEAWSTSDVPPNVALSKLFSGVVGVAIRSSTIPGFENYIRKLNPYDRPEDVWIKEYWEKEFGCSPRFKQSHKTPLSLQKSSLPPCSGTETLEEVQSPLTDMSQLRRTYNVYLAVYAAAHALHSLLSCPNRDSPTNNSSTCSSAKHIKPRELLKHMNKVNISTPHGELFSFQGADIPAKYDLVNWQKTTDGQLRLVLIGHADEFDVHLNESAIQWNIGSNEVPVSVCSKSCPPGTRKATRKGEPVCCFDCIPCGEGEISNITGSPHCERCPSEFWFNVDRTVCIPRQIDFLSFNESLGITLTTAAVSGVMMTTAVFVVFLYYRRTPMVRANNSELSFLLLLSLKLCFLCSLVFIGRPSVWSCRFQQAAFGISFVLCVSCLLVKTMVVLAAFRSARPGAAALMKWFGPGLQRGSVCLFTSVQIIICIIWLSLSPPVPHRNLRIPGSKVTLECAMASVVGFSLVLGYIGLLACTCLLLAFLARKLPDNFNEAKLITFSMLIFCAVWVAFVPAYVSSPGKYVAAVEVFAILASSYGLLFCIFAPKCFIILLRPEKNTKKHLMAR
>LOCXPOlfC39.221.HIT1.OlfC.2R.889.ANF_receptor.exons12.LR597470.1.Sphaeramia_orbicularis
ASSMCWFIWLLAPWSSSSFPLLLLTVLSRQIGLEGVQASVCSRWETHEHKGLFQDGDVIIGGLFNLYYVPSFIEQDYSKKPYYQSCTSLSTASLQAIYAMAFAVEEINRNSTLLQGVKLGYRILDTCARYPWVLQAALSLVAGDAHTCNSTVSTPFPAVNGQPGTLAGGQSVPLIIGPTFSATATILSKILSPLSVPLMSYTASCPCLSDRQKFPNFFRTIPSDVYQAQAMARLVLHFKWTWIGAVILNDDYGHSALQVFQREIQGKQVCLDFIKTISWETSMDDIKKAAVTIQASTARVILIFYSSSGALQLFLQLAQRNVTGRLFIASEAWSTSDVPQNVALSKLFSGVVGVAIRSSTIPGFENYIRKLNPYDRPEDVWIKEYWEKEFGCSPRFKQSHKTPLSLQKSSLPPCSGTETLEEVQSPLTDMSQLRVTYNIYLAVYAAAHALHSLLSCPNRDSPTNNSSTCSSAKHIKPRELLKHMNKVNISTPHGEMFSFRGADIPAKYDLVNWQKTTDGQLRLVLIGHVDEFDVHLNESAIQWNIGSNEVPVSVCSKSCPPGTRKATRKGEPVCCFDCIPCGEGEISNITGSPHCERCPSEFWSNVDRTVCVPRQIDFLSFNESLGITLTTAAVSGVIVTTAVFVVFLYYRQTPMVRANNSELSFLLLLSLKLCFLCSLVFIGRPSVWSCRFQQAAFGISFVLCVSCLLVKTMVVLAAFRSARPGAAALMKWFGPGLQRGSVCLFTSVQIIICIIWLSLSPPVPHRNLGIQGSKVTLECTMASVVAFSLVLGYIGLLACTCLFSAFLARKLPDNFNEAKLITFSMLIFCAVWVAFVPAYVSSPGKYVAAVEVFAILASSYGLLFCIFAPKCFIILLRPEKNTKKHMMAR
>LOCXPOlfC34.253.HIT1.OlfC.2R.891.ANF_receptor.exons11.LR597470.1.Sphaeramia_orbicularis
TRWSSSSFPLLLLTVLSRQIGLEGVQASVCFRWDAHSNKGLSLDGDVIIGGLFNLYHKPSFTEHDFTAEPYFEPCNGFNTNILKSIYAMAYAVEEVNHNSSLLQGVKLGYRILNSCGRYPWVLKAALSLVGGDAHSCISTVSSPHSAVNEQTEGKTGGQSVPLLIGPSSSTTGIILSRSLGPHSVPLVSYLASCPCLSDRQKFPNFFRTIPSDVYQARAIAQLAIRFKWAWVGAVIVNNDYGRLALQVFQKETEGKGVCVGFVKTVTWETIVNDAKKAAITIQDSTARVILMFCWYTHATQVFLELLNLNVTDRQFLASEAWSTSDELMQNLAVSKFSSGVVGVAIRSSTIPGFENYLRRLHPYDRPDDELIRELWEKEFGCSPEATQSHQTPLSSYPSSPSPANKSVKKVSLPPCNGTESLEEVQNVFTDTSQLRETYNVYLAVYAAAHALHSLLSCPNRDSPTNNSSTCSSAKHIKPRELLQLLNKVNISTPHGEMFYFQGADIPPKYDLVNWQKTPEGSLKLVLVGHVDEFNVHLNESVIQWNTGSNEVPVSVCSKSCPPGTRKANRKGEPVCCFDCIPCGEGEISNITGSLHCERCPSEFWSNTERTVCIRRQTDFLSFNETLGITLTTVAVSGVIVTTAVFVVFLYYRQTPMVRANNSELSFLLLLSLKLCFLCSLVFIGRPSVWSCRFQQAAFGISFALCVSCLLVKTMVVLAAFRSARPGAAALMKWFGPGLQRGSVCLFTSVQIIICIIWLSLSPPVLHRDLGIQGLKVTLECAMASVVGFSLVLGYIGLLACTCLLLAFLARKLPDNFNEAKLITFSMLIFCAVWVAFVPAYVSSPGKYVVAVEIFAILASSYGLLFCIFAPKCFNILLRPEKNTKKHLMGR
>LOCXPOlfC40.263.HIT1.OlfC.2R.891.ANF_receptor.exons12.LR597470.1.Sphaeramia_orbicularis
ATSMFWFMWHLTPWSYSSFPLLLLTVLSRQIGLEGAQGTLCSLWEKHNSRSLFQDGDVIIGGLFNLYYMPSYPEQDFTKKPYYKPCNSFEVKLLKSMYAMAFAVEEINHNKTLLQGVKLGYRILDSCGRYPWVLKAALSLVGGDAHSCNSAVSNPQSADNGQNEGNSGHQTVPLLIGATSSTTGIILSRTLGPLSVPLVSYLASCPCLSDRQKFPNFFRTIPSDVYQARAIAQLAIRFKWAWVGAVIVNNDYGRLALQVFQEDIKGKGVCLEFIQTVSRETIMHDAEKSAITIQASTARVILIFCWYTDVRQIFLALADRNVTDRQFLASEAWSTSDELMQNLAVSKFSSGVVGVAIRSSTIPGFENYLRNLNPYDRPGDVFIRELWEREFGCSPEATHSQKAPLSSYSSSPSNASTSSPSLEEVQNVFTDTSQLRETYNVYLAVYAAAHALHSLLSCPNRDSPMNNSSTCSSAKHIKPRELLQHFNKVNISTPHGERFYFQGADIPPKYDLVNWQKTPEGSLKLVVVGQVDEFDVQLNESVIQWNTGSNEVPVSVCSKSCPPGTRKANRKGEPVCCFDCIPCGEGKISNITGSLHCQRCPSEFWSNTEQTVCIRRKTDFLSFNETLGITLTTVAVSGVIVTTVVFVVFLYNRRTPMVRANNSELSFLLLLSLKLCFLCSLVFIGRPSVWSCRFQQAAFGISFVLSVSCLLVKTMVVLAAFRSARPGAAALMKWFGPGLQRGSVCLFTSVQIIICIIWLSISPPVPHRDLGIQGSKVTLKCAMASVVGFSLVLGYIGLLACSCLLLAFLARKLPDNFNEAKLITFSMLIFCAVWVAFVPAYVSSPGKYVVAVEIFAILASSYGLLFCIFAPKCFIIILRPEKNTKKHLMAR
>LOCXPOlfC40.276.HIT1.OlfC.2R.897.ANF_receptor.exons12.LR597470.1.Sphaeramia_orbicularis
ATSMSWFLLFLTPWSSSSFPLLLLTVLSRQIELEGVQASVCSRWETHTNMGLFQGGDVVIGGLFNLYAMPLVTEQDFTEKPYYESCTSFRPDTLRYIHAMVFAVEEINRNNSLLQGVKLGYRILNSCGLYPWALQAALILVGGDAHSCSTNVSATQSANNEGTEEKTGGQTVPLLIGAASSSTAVVVSGVLAPLSVPLISYIASCPCLSDRHKFPSFFRTVPNNDYLTQAMAQLAIRFKWAWVGVVIANNDYGHSALQTFQKETQGKGVCIDFVQIVNKHAIMNDAKKAAITIEASTARVILIFCWHTDVRQILLALAERNVTDRQFLASAAWSTSDELMQDFAVSELSSGVVGVAIRSSTIPGFENYLRSLNPYNHPDNVFIIELWEREFGCSPEATQSHKAPLSSHSSLFKSDYPSNNLTSFPESLEKMQGVFTDMSQLRETYNVYLAVYAAAHALHSLLSCPNRDSPTNNSSTCSSAKHIKPRELLQHLNKVNISTPHGEMFYFQGADIPPRFDIVNWQKTLEGPPNLVVVGHVNEFGIHLNESVIQWNTGFSEVPVSVCSKSCPPGTRKANRKGEPVCCFDCIPCGEGEISNITGSLHCERCPPEFWSNTERTVCIRRQTDFLSFNETLGITLTTVAVSGVIVTTAVFVVFLYYRQTPMVRANNSELSFLLLLSLKLCFLCSLVFIGRPSVWSCRLQQAAFGISFVLCVSCLLVKTMVVLAAFRSARPGAAALMKWFGPGLQRGSVCLFTSVQIIICIIWLSLSPPVPHRDLGIQGSKVTLKCAMASVVGFSLVLGYIGLLACTCLLLAFLARKLPDNFNEAKLITFSMLIFCAVWVAFVPAYVSSPGKYVVAVEIFAILASGYGLLFCIFAPKCFIILLRPEKNSKKHLMGR
>LOCXPOlfC40.284.HIT1.OlfC.2R.897.ANF_receptor.exons12.LR597470.1.Sphaeramia_orbicularis
ATSMSWFLWFVTPWSSSSFPLLLLTVLSRQIGLEGVQASVCSRWETHTNMGLFQGGDVIIGGLFNLYFMSSLTEQDFNKKPYYDSCISFRPYTLRYIHAMVFAVEEINRNNSLLQGVKLGYRILNSCGLYPWALQAALILVGGDARSCSTNVSAIQSANNEGTEEKTGGQTIPLLIGIASTSTAVVVSEVLAPLSVPIISYRASCPCLSNRHKFPSFFRTMQNSMYLTQAMAQLAIRFKWAWVGVVITNNDYGHSALQTFQKETQGKGVCIDFVQIVNKHAIMNDAKKAAITIEASTARVILIFCWHTDVRQILLALAERNVTDRQFLASGAWSTSNELMQDLAISKLSSGVVGVAIRSSTIPGFENYLRSLNPYNHPDNVFIRELWEREFGCSLEATQSQKAPLSSHSSSMKSDYPSNSSTSFPESLEKMQDVFTDMSQLRETYNVYLAVYAAAHALHSLLSCPNRDSPTNNSSTCSSAKHIKPRELLQHLNKVNISTPHGEMFYFQGADIPPRFDIINWQKTPDGSLKFVVVGQVNEFGIHLNESVIQWNTGSSEVPVSVCSKSCPPGTRKANRKGEPVCCFDCIPCGEGEISNITGSLHCERCPSEFWSNTERTVCIRRQTDFLSFNETLGITLTTVAVSGVIVTTAVFVVFLYYRQTPMVRANNSELSFLLLLSLKLCFLCSLVFIGRPSVWSCRFQQAAFGISFVLCVSCLLVKTMVVLAAFRSARPGAAALMKWFGPGLQRGSVCLFTSVQIIICIIWLSLSPPVPHRDLGIQGSKVTLKCTMASVVGFSLVLGYIGLLACTCLLLAFLARKLPDNFNEAKLITFSMLIFCAVWVAFVPAYVSSPGKYVVAVEIFAILASSYGLLFCIFAPKCFIILLRPEKNTKKHLMGR
