# Supplementary material for: Expanded olfactory system in ray-finned fishes capable of terrestrial exploration
Source: BMC Biol. 2023 Jul 31;21:163. doi: 10.1186/s12915-023-01661-8 (PMC10392011; doi:10.1186/s12915-023-01661-8)
Supplement: Supplementary file 3 — Additional file 3: Data S1. Protein sequences and genomic coordinates of OLF genes. FASTA and General Feature Format (GFF) files containing the protein sequences and genomic coordinates for all identified OLF genes in this study. [file 12915_2023_1661_MOESM3_ESM.zip › PROTEINS/Synchiropus_splendidus.OLF_genes.fa]

>LOCXPOR1.35.HIT1.OR.2R.308.7tm_4.exons1.JAFFPX010000002.1.Synchiropus_splendidus
MANESFGLHLELTLDPFVIPLRGKYPIFFLGLAIYCFGVFCNLTLLTLIVVKRSLHKPVYFILFSLPLNDLIGITAMLPKVLSDIVTETNKTSYPLCVLQAFMLHMYGGGILFILAAMSFDRYVAICLPLRYSSVMTHRAVICIVTLVWGLDFILNISLFSLQIRLPRCKSVIRNVFCDNPSLVKLTCGNTGLNNIVGLFNTALMQVVSVSVQAFSYVKILIACVTRRSVAKTKAVNTCVAQLVILIIFEVVGMFTILSHRFKNVSPDLQKIMGMLIFIVPPLLNPLVYGLYTSEIRNNLLSLKNRVF
>LOCXPOR2.46.HIT1.OR.2R.302.7tm_4.exons1.JAFFPX010000002.1.Synchiropus_splendidus
LLLPDLALDDEYIYPVFLTGTLVYLLIMLFNLLVLASIAVCKLHTPMFILLCNLPISDMLGATAFFPHLLLRIVTGDRIISFPACIVQMFLVHTYGTGNLVILCFMAYDRYVAICHPLKYNTIIGPNTLLKMTVAIWFFIISPVLLLCLMQRQLTFCRIQIVDLFCNNPSIVRLSCGDTRPINYFGMSMNIVYQSTTLGILLVTYLHILRTCIMTNVSDAWKKAIQTCSTHLAVYFVLEISLFLTLLSHRLQVVSPTMRKVLGISVLLFPPLLDPLIYALNTKQLKDAIMIFLKKTFITPKL
>LOCXPOR2.56.HIT1.OR.2R.310.7tm_4.exons1.JAFFPX010000002.1.Synchiropus_splendidus
NASSLQYLRLETLDLSSAQQYLTFTFSIIIYLLTVTFNMLVFMTIVFTKKLHKPMFLLLLNLPISDTIGATAFFPNFLSVIATRSSLITYQACVTQAFMIHFYGTASSLILSAMAYDRYVAICSPLQYNTVMSPHSLIRLVVAVWLVSLLLIGTLFILLGRLTLCRRDIVDLYCNNPSLLKLACEDTSVNNYYGLFFIVILQGGPLLLITVTYAQILRTCVSSNSSSSRRKALQTCGSHLVVFLILEINTLVTLLAHRIGSASAVMRRFLGVSVVTFPPLLDPILYGLKITELKECIAMFLKKNFVKRKV
>LOCXPOR3.62.HIT1.OR.2R.308.7tm_4.exons1.JAFFPX010000002.1.Synchiropus_splendidus
MDLQHNASDTMTYADLNLTSETVLAAFLFATLTYLIILFCNLTLILSIVLNKCLHQPMYMILLNMPMNDLVGSTAFFIELLRRILSNSRTIQYSSCLAQAFFIHIYGAATILILTAMAYDRYIAICLPLRYNVVMTNAHVMRIILGVWLLCVLMIAVLFFLLLRLPNCGTNLRHLYCDNPSLLTLVCADTTINNIYGLFIVAVTQILANGIILYTYLSILLTCFRSKRPDTKTKALQTCATHLTVYLLLECLGLFTIISYRIKGISSQLRMLFGAWTLIFPPLLNPIIYGIRTKEIREKITLYFRRKL
>LOCXPOR4.63.HIT1.OR.2R.310.7tm_4.exons1.JAFFPX010000002.1.Synchiropus_splendidus
VKFENQTNIKDFVLVGFPGLQQNYYGAVSALLLLTLITIVAGNSFIAAFILYERTLHKPTYVIFFNLAMTDIVFAFATLPKIIARYWWDDMMCSFGACFTQMYFVHSMGSITSLILMTMAVDRFVAIWLPFRYPVSITTRSIAIGCALCWVGTFIRMVGVVFHALTLPYCNSNVIQQCYCDHIAITKLGCGPNVAYVKLIAVTIALINLLVPLGFIIISYISIILSVLRVSANERRLKVLSTCAPQILITCLFYVPRCFVYLANNLGYRFSLDGQIVITMLYSLLPCVVNPLIYCFKTKAIKQALVKRLK
>LOCXPOR5.64.HIT1.OR.2R.299.7tm_1.exons2.JAFFPX010000021.1.Synchiropus_splendidus
LPMRDSYTIVLVRNMTVVLVWVVLSYINGALVTTFFKHQVFYEDPRYILFIHMVMNDALQLTVTVSLFVLSYTVYKINVSLCCCIILVAVFTTRNTPVNLASMAIERYIAICNPLRHPQICTVRRTYVVIGIMWFICVAPDITDLFATLATQPLSFFHRSVFCLRQNVFQDPILAQKRLAFDIIYFSSVFLVLVFTYLRVLWAARALSTEKVSAQRARRTILLHVAQLAMCMLSYISPNVELVLHLIFPGRIRQIRFVNYLIVYMLPRFLSPIIYGVRDKRFHKYLKVVLLSQRCRVRV
>LOCXPOR6.65.HIT1.OR.2R.328.7tm_4.exons4.JAFFPX010000021.1.Synchiropus_splendidus
PQDSEMCNSSTSMTALDQLLRNSTFLQEGGAAMVPKDSFTNALTKNIVAMLVWLTLSIINSSMVHTFLRHGLFYENPRYIMFVCMVINDALQLSLVTALYVVSYIFRKIHASACCLLIMTAVLTTRSTPLILAGMAVERYISICFPLHYSQMCTVPRTRLLICVILILTATPPITDLLITIAVQPSSFFHSSIFCDHSLLFHHPSIYVKNVVFDVTYLSFVALTLVYTYCKIMLTARAASMGLASVKRARNTVLLHGLQLLLCMLAFVVPSLQAALITLFPRLSLEIRYVFFLVVYIIPRFLSPVIYGFRDKQFCKYWTRYLSCQGHR
>LOCXPOR6.65.HIT1.OR.2R.328.7tm_4.exons4.JAFFPX010000021.1.Synchiropus_splendidus
SVALAGQVPGPVLAELLVPEAVDDGAEEARDDVDHQEEDVADLQTEAGEQSDESGLQRRHHEGQHAEEQLQTMEQHGVPCPLDGGQTHGGRPRSQHDLAVGVDQRERHEGQVGDVEHHVLDVDGWMMEEKRMVAEDGAVEEAGRLHGDGDKQVCDGWRRCEDEDDTDEEPGSGDRAHLAVVQREADGDIALHRHAGKNQRCGASGEDGRHDQEAAGGRVDLPEDVADHVERRHQTELQRVVDHHADEHDVARILVEQAMSQEGVDHAAVDDAESEPYQHRHNVLCQRVGETVFGHHGGATFLQEGAVPQQLVQSSHGRGGVAHLTVLR
>LOCXPOR6.65.HIT1.OR.2R.276.7tm_4.exons4.JAFFPX010000021.1.Synchiropus_splendidus
MAHSQHHQQQHGPHLPATWPVLRESALHHVRLHGDQRRAAAQSGDGALRGQLHLQEDPRVRLLPPDHDGRPHHSLHTADSCRHGGGALYLHLLPSALQPDVHGPPNPAPHLCHPHPHSDATHHRPAYHHRRAAVQLLPQLHLLRPFASLPSSIHLRQERGVRRHLPVLRGAHAGLHLLQDHADCEGGLHGSGLRQEGKEHRAAPWSAAAPLHAGLRGAFSAGRSHHSVPPPQSGDPLRLLPGGLHHPSLPQPRHLRLQGQAVLQVLDPVPVLPGPQ
>LOCXPOR8.67.HIT1.OR.2R.300.7tm_4.exons1.JAFFPX010000039.1.Synchiropus_splendidus
SGVSISFTIYRSLAPYNALALAACVLVLYVSCLSLNLLLVLVVWLTPRLHRPMYLLLANLGACGTVGCSAVCPGVLRLLLLPGHRSSLAACLAQVFFTNLYGSGVFCTLALMALDRYVSICRPLHYHAIMTLGRVKLLLLLLYLLLGSTSGVQVLLAWRLPLCRFAVDKLFCDSLSVARLSCRRSLLVGAFGLSAAACLVLLPCVLVLLSYVRIMLVVARTSPESRRKALRTCLPHLLTFFNFSVASFFGLIYSRVSQRVPLSANVLVSVNFLVLPPLLHPLIYGVRTREIRRSLGRTLR
>LOCXPOR8.67.HIT1.OR.2R.299.7tm_4.exons1.JAFFPX010000039.1.Synchiropus_splendidus
RREHLLHHLPLAGALQRAGAGGLRAGAVRLMPEPEPAAGAGGVADAAPPPAHVPAAGQPGRVRHGGLLRRVSRRTAAATAPRAPQLAGGLPGTGLLHQPVRQRRLLHAGSHGAGPVRVHLQAAALPCHHDAGQGQAAAAAALPAAGLHLRRPGAAGLAPASLQIRRGQVVLRQLVGGATLLPAEPAGRRLRPERGGVLGAAALRAGAALLRAHHAGGGEDLPGVSAQGAPDLPAAPPHLLQLLRGLLLRPHLQPRQPAGAAVGQRPGQRQLPGAAAAAAPADLRRQDAGDPPEPGQDAA
>LOCXPOR11.36.HIT1.OR.2R.300.7tm_4.exons1.JAFFPX010000039.1.Synchiropus_splendidus
EAAQEPRPDLLQVDAVDDGVDERRHHQVLGRQHVLQRLQAPAVAREHGVKEQHGGEDQQRHQVGQAGLRHLAAVGAGVERGAHQVAVREQDQRGLRHVREHQHVAVDVVERGVAARQLHHLPVGAEELVDVVAAERQAGGQRHAQQGLQQREEPAEQQQPRHPLRRHHAVVLQRPADGQVAVVRHDGQDAELAEDVAVGEGHLQQAAGVGDAVGVGQQVVQQLGVEAGGAQQPVQAQVGQEDVERLVQRRLRAHRGHQGHVDQDGEQVGGQGEGEVHLPLQGRVVEAVQREDQLAVVLHD
>LOCXPOR11.36.HIT1.OR.2R.300.7tm_4.exons1.JAFFPX010000039.1.Synchiropus_splendidus
VMENNSQLVFALHGLNHTALQRQVYFSFALASYLLTILVNVALVATVCAEAALHQPLYIFLSNLCLNGLLGASSFYPKLLHDLLADAHRVSYAGCLLQMTFTYSYVFCEFCILTVMAYDRYLAICRPLQYHGVMTAQRVARLLLLCWLFPLLEALLGVSLTARLPLCGHHIHKLFCTNWEVVKLACGDTTLNDIYGYVLMLSHVSQAALILLSYGHLVRASLNSSSHRRKVAQTCLPHLVALLVFTAMLLFDSMFSRYGGSLQALQNMLAAEYLVVPPLINPIIYGINLQQIRTRLLRGF
>LOCXPOR12.37.HIT1.OR.2R.303.7tm_4.exons1.JAFFPX010000054.1.Synchiropus_splendidus
MDNATTITMFTLTGLSGTTNNRILLFLLTLLCYCTIWLVNLAIIVTIILEKRLHEPMYIFLCNLCINGLYGTTGFYPKFLYDLLSKHHVISYSGCLLQGFVLHSSACADFSILAVMAYDRYVAICRPLVYHTVMTKLVISVLSFFAWLIPSFLIFMSTLTTSWFQMCGSHIPKIYCVNYLVYKLSCSTSMSSYIIPFFNYTFYICHNIFIFWTYIYIIRICRSSKENWNKFLQTCVPHLFSLAIVVGSLLFDLMYMRYGSKNISQAAQNFIAIEFILIPPILNPIMYGLKLTEVRKSLQKFFC
>LOCXPOR13.38.HIT1.OR.2R.306.7tm_4.exons1.JAFFPX010000054.1.Synchiropus_splendidus
STAFYFSLSGFGVMADFRAAILTLTFLCYIAILVVNVSLILTVVLDSSLHQPMYIIVCNLCLNALWGTAGFYPKFLIDLQSYVQVISYAGCFVQIFIIYTYVMNDYSILALMAYDRYVAICQPLEYHCLMSAQRTALLVVLAWCVPLSWGAVLIYMSLRLKLCGRHIQKLYCENWSIVKLSCTETTANNIVGLIIISFYILHALVIMVSYVRLVLMALKTKEGRRKFSQTCVPHLLCLLNVTAALLFDVMYSRYGSTSVQQSLKNFMALQFLVMPPLVNPIIYGLILTKIRDRMAALCVTACHRLR
>LOCXPOR14.39.HIT1.OR.2R.301.7tm_1.exons1.JAFFPX010000068.1.Synchiropus_splendidus
LNNASGATQAQPSLTQVRVVLSMLPCAFFLYINGAMLLALLRKPVLLESSRYVLFGHLLFTDSLQLLSAMQLYILAVSRVRLISYGCMVNLLIAYFIVKLPPLNLAVMSLERYVAICLPLQHAQITTRRRTGLAIAAMWSLASLDSATHLFFFIRMESSTFTLSNFCTRTAIFRLQAYTTISMVFNFSIFISVSLIIILTYVAIMSSSANVRNTRKARRTVLLHFLQLWMCLTSILFPLMPVDPQWNLTPITMGLIQYGLFLVLIIFPKCLSPLIYGLRDKAFRQIFKYYFTFGLRGDTRP
>LOCXPOR15.40.HIT1.OR.2R.302.7tm_4.exons1.JAFFPX010000068.1.Synchiropus_splendidus
NTSQTLKMTAYGVVEGYKFCLFALFLLLYFLTVVLNVVLIAVIHQNKDLHQPMNIFTCMLSVNEVYGSSALLPATMLTLLSRTHEVSVRWCTAQVFFLHTYATAEFCILALMGYDRYLAICYPLHYYSIMSNSRIRKLIVLVGLYPFIIFTCYFSLTLRLRICGTVMPKLHCVNMELVRNACSIPPYISTVGLALITFCVVPQVLMVVFSYAQIARVCLKLQRVSQRSALKTCVPHLLCLLNYTIGGLFEIIQSRFDMRHVATEARLFLSLYFLIITPVANPVLYGLGTNLVRIHILKLFVK
>LOCXPOR16.41.HIT1.OR.2R.313.7TM_GPCR_Srx.exons1.JAFFPX010000068.1.Synchiropus_splendidus
SNSTTGSQYQGVVEKVLLASLTVIPSCTFFTVNVIMLFTLRSKPVFRETSGFVLLFNRLFADTFSLAMGQLMYLLASMRIQLMYPVCGFLISINSLAANISPLTLVVMSMERYVAVCFPLRHPSIVTIRTTVWAISLVWSYSCLILLVRVGLMCQFPFHELETLMMEDTCGSLILWLLPEAAQFDTVYRLFLFISTGAIIVGSLAVVILAARSSSERQRSARKIHDTMTLHVFQLGLSLLSTMHSGMLRATFKIVSRITFVRIKNVLYVCFFICPHCLSSLIYGLRDAAIRPVLLSNLGWRLKVSAVKTHVSA
>LOCXPOR17.42.HIT1.OR.2R.312.7tm_1.exons1.JAFFPX010000068.1.Synchiropus_splendidus
MPNSSVEDRHQDFTERMALFTVIMIPCLGFFFINILMMVTLISKRVFRETSRYILLTNLLFADTIYVMLSQLLYFMANAQMLILYPVCGLLVLSASLTGNISPLTLVVMSVERYVAVCYPLRHATIVTFKTTGGAIVMVWSFSFLNILTHILLILRSPIQNLESLQMDDICTTLTMILVPNVDLHLKVFSYLLFVLVAVVIISSYIGVIIAARSASTDKSSVQKVRKTLLLHLVQLCFTVFSTTYNAIIMALARTLIRLDFARVQSVLYVCIFLFPRCLSSVIYGLRDQALSPILWYYLCRRRKSMLSVSAE
>LOCXPOR18.43.HIT1.OR.2R.298.7tm_4.exons1.JAFFPX010000068.1.Synchiropus_splendidus
MENYTFNSLDLQLEGLVVSPTSTVPVYVSFLLFYLLILTANLGILLLVALDRNMHQPMYLLFCSLPVNDILGNSIMVPRLLVDLLRPPPQRIISYYECIIQAFTTHMYATASHSVLIIMAFDRYVAVCEPLRYAAIMTSRMVVKLTVSAWGVAFVLVGVLLGLTIRLNRCRTLISNPYCDNASLFKLSCESVLINNIYGFIFTVLLFSSSVGSMVVTYGRIAAVCVVKKNQSMNSKALKTCSTHLFVYLVMLLSGTLIITLHRYPQYSDARKLCAILFHIIPGILNPIIYGAQSGEVR
>LOCXPOR18.44.HIT1.OR.2R.312.7tm_4.exons1.JAFFPX010000068.1.Synchiropus_splendidus
MENISINMDVLQLEGLKVTPQYSTLAFVLLLIIYIFILLSNVGLVLLITLSRSLHDPMYLLLCNMNINDAFGATTVIPKLLSSMFTPLSDRYVLYMDCVLQAFCAHFHAGTSHAVLMIMAFDRYVAICNPLRYATIMTGRMVVKLSVAAWVAAFVSVAILLGLTLRLSRCRRAIVNPYCDNASLFKLSCQNLLVNHIYGLGSAVVILGSSLGCVALTYLRILVTCLSSRNKVVNSRALKTCATHLAVYLIMLVSSFTPMIMHRKPQWADSGKVASVMFFVVPPALDPIIYGLQCKELRHKIFVLFQRKKVMD
>LOCXPOR18.44.HIT1.OR.2R.298.7tm_4.exons1.JAFFPX010000068.1.Synchiropus_splendidus
GEHFHQHGCPAAGGIEGDPSVLYPCLRTSPHHLHLHLAVQRRPGAAHHPEQEPPRPDVLALVQHEHQRCVRSHHRHTQTTQQHVHAALRPLRALHGLCASGFLCPLPRWDLPRCSNDNGIRPLCCHLQPSSLRDHHDRQDGGETVGGGVGGSVCVCGHSARPHFATVALQAGHRQPVLRQRVALQAVLPEPASEPHIRTRQRCGDPRLLARLRGAHVPADLGDLSEQQKQGGEQPRAEDLCHPPGCLPHHAGVLLHTHDHAPQAAVGRQWQGGVCHVFRGPASTGPHHLRAAVQRAAT
>LOCXPOR19.45.HIT1.OR.2R.302.7tm_4.exons3.JAFFPX010000068.1.Synchiropus_splendidus
SPLQQPVTLKLEGFLVPPGSAPLLFSLVTLNYLLVVLGNGMVVCVIAVDNQLHRPMFIMVCHLALCDLLGATAVLPRLMVHFLTGQQWVGYAAAIMQALAVHTYGAAVQTILAVMSYDRYVAVCNPLRYQAIMTSSRLHGLCALAWLVALFCIAPLFILHISVPLCGDVVRHVYFSNRSILQLACRPTPTNNIYGLSMTYMLSSSVFLIIAFSYVKILQTSVSRQRVEGRIPRKALQTCMMHLAAYVVYEIASVVIILSLRFPSVSQNARKFFSILFVVLPTTANPVIYGLVSRELRTSIIK
>LOCXPOR20.47.HIT1.OR.2R.303.7tm_4.exons1.JAFFPX010000101.1.Synchiropus_splendidus
MENVSLVTELTLEGLNFPWEQRVVLFCVTLLWYLMILAGNIIIIVAIILDKSLHEPMYIFLCNLCINSLYGTVGFYPKFLFDLLNSHVISYAGCMLQGYVIHSSVCCDFSLLALMALDRYVALCRPLIYHSVMTKRRVYVLVILSWIVPLFCMFMNTATLLQTQLCGSHINRLYCINFMIVRLACSPPLANVYVSYFNIFFYFGHFLLIIWSYLYLVKTCLFGKKNWAKFMQTCVPHIISLSVSTFSVLLDLLYMRFGSSNLSQNLSNFMAMEILLIPPLLNPVVYGMNLTKIRTWIFKVVHL
>LOCXPOR21.48.HIT1.OR.2R.305.7tm_4.exons1.JAFFPX010000101.1.Synchiropus_splendidus
MENVSLVTELTLEGLNFPWEQRVVLFCVTLLWYLMILAGNIIIIVAIILDKSLHEPMYIFLCNLCINSLYGTVGFYPKFLFDLLNSHVISYAGCMLQGYVIHSSVCCDFSLLALMALDRYVALCRPLIYHSVMTKRRVYVLVILSWIVPLFCMFMNTATLLQTQLCGSHINRLYCVNFMIVRLACSPPLASAYVSYFNIVFYFGHFVLIIWSYIYLIKTCLIGKKNWAKFMQTCVPHLISLSVSAFAVLLDLLYMRLGSPDLSQNLSNFMAMEILLIPPMLNPVVYGMKLTKIRIWILKIVHVHR
>LOCXPOR22.49.HIT1.OR.2R.308.7tm_4.exons1.JAFFPX010000101.1.Synchiropus_splendidus
MRTNISVITTFSLSGFNELTNLRVIVFVLTLLCYCFILFANIALIMTIAFDKTLHEPMYIFLCGFCLNALSGTMGFYPKFLSDLLSPVQVISYAGCLLQAWVLYSFICSDIAILTIMAYDRYLAICRPLEYHNILSKRRLWGLMCYSCVTPFCVVGVNILLTSRLRLCSSVITKFFCVNWIIVKLACSPSDTVINNIVANITIILYVSHCLFIMWSYLYLSKMCLNSIENKAKFLNTCVPHLVSLLTFLFSILFDIMSMRLGLFRIPQNLLNFFAIEVLLFPPLINPLIYGFKLTKVRRRIISLVTFK
>LOCXPOR23.50.HIT1.OR.2R.305.7tm_1.exons1.JAFFPX010000158.1.Synchiropus_splendidus
SNSSVAVQRQSELERILVSVFTGVPCVVLLTVNAIILFTLRSKQVFRETSRYVLLTNLLISDSTYMLLSQVVYILANCRVFLSYPVCGVLILSIALPQSVPPLTLAVMSIERYVAVCFPLRHSSIVTMRSTAAAIALVWAFSFVNVMIRVALINEFPFEELKTLQMSRVCDTFVMFLIPAAAVYDRAFNILVFAAAGFVVISSFIAILFAARSASTNKRSARKAQNTLLLHMIQLVLSLTSRIFNPVSVFLFQVMSWISFVRMMNVMYVLVVLLPRCLSSLIYGLRDQTIRPVLLSNLCCGVKLA
>LOCXPOR24.51.HIT1.OR.2R.306.7tm_1.exons1.JAFFPX010002275.1.Synchiropus_splendidus
VSNSSVAVQRQSELERIMVSVFTGVPCVVLLTINAIILFTLRSKQVFRETSRYVLLTNLLVADSLYMMISQIIYIMANSRVFLSYPVCGTLILCASLTDSILPLTLAVMSIERYVAVCFPLRHSSIVTMRSTAAAIAVVWAFSCVNVLIRVVLMCQFPFEELDSLEMSRICDSFVVLTVPAAAKYRRVYNIFLFSVAGFTLTSTFIVVLNKARSASKDNSFARNAQSTMLLHMIQLILGLSSSIFYPVSVALYEVMSWISFVRMMNVTYVLVILLPRCLSSLIYGLRDQTIRPVLLLNLCCGLKLT
>LOCXPOR24.52.HIT1.OR.2R.306.7tm_1.exons1.JAFFPX010002275.1.Synchiropus_splendidus
VSNSSVAVQRQSELERIMVSVFTGVPCVVLLTINAIILFTLRSKQVFRETSRYVLLTNLLVADSLYMMISQIIYIMANSRVFLSYPVCGTLILCASLTDSILPLTLAVMSIERYVAVCFPLRHSSIVTMRSTAAAIAVVWAFSCVNVLIRVVLMCQFPFEELDSLEMSRICDSFVVLTVPAAAKYRRVYNIFLFSVAGFTLTSTFIVVLNKARSASKDNSFARNAQSTMLLHMIQLILGLSSSIFYPVSVALYEVMSWISFVRMMNVTYVLVILLPRCLSSLIYGLRDQTIRPVLLLNLCCGLKLT
>LOCXPOR25.53.HIT1.OR.2R.306.7tm_4.exons1.JAFFPX010005137.1.Synchiropus_splendidus
LDLDSEERVEAVSDLGGSDPVDDRVDGGRDQDVHEGQQGVGAGGDGDVEVVRQEGHAAHQVEGHHDHQVRGAGVEGLPAAGRPQDLAQDPQVGEEDEGDVHAHEAGDDGQARRPAAAAVAAGQAHQRHVVAVAVPEHVGAAEVQRGRQRHQRPDDGAAAQQREEQQLQPHGGIHEVGVAQRPAHGQVPVHGHGQQQGGLHRGQEVGDEHLGQAARQRDPVLVKEQGQDGAGDDGRGPGDVHHAEQADQQVHGPLQALGAEDHVQQQRVPHQGRQVGRRQGQRQEAAVSPQLGEPVEHEGPVGEVLA
>LOCXPOR25.53.HIT1.OR.2R.306.7tm_4.exons1.JAFFPX010005137.1.Synchiropus_splendidus
GQNLSHGTFVFDGFPELRAHRRLLALPLSAAYLAALVGNALLLYVVFSAERLQGPMYLLIGLLCVVDIAGASAIVPSTVLALLFDQDRISLAGCLAQMFVTHFLSSVESTLLLAMAVDRYLAVCRPLRYAHLMDSSVWLKLLLFTLLRSSAIIGTLVALAASLHFCGSNVLRHCYCDHMALVGLACGDSRSSRAAGLAVIACFVGVDIPLIFFSYLRILGEVLRAAGGWKAFHTCATHLMVMMTFYLVGSVAFLSHNLNIPIPTGANTLLALMYILVPATVNPVIYGVRTTEIRNGFYALFRVKVK
>LOCXPOR26.54.HIT1.OR.2R.302.7tm_1.exons2.JAFFPX010005477.1.Synchiropus_splendidus
LHSLKMNASLADPSRDSLALAVTKNVIVVVLGFTVGYVNATFVYTFCKHQVFYTSPRYILFIHLVVNDMLQVYLSIALFLISYTLYKINVSFCCTLVLLALFTTENTPLNLACMAVECYIAICLPLHHVRICTVRRTLVLISLIWATSLLSILPDLFLTLATQPTAFFSTSIFCLRTTVFPHPLIILKRDVTYSVLLVIVWVTLFYSYFMILFTAKSASRDTRKARNTIFLHGFQLLLCMTTYAAPQLSKLLRLWFPRHSSHILFCAYIVVYILPRSISPIVYGLRDKTFRRHLLGHLLCRI
>LOCXPOR26.55.HIT1.OR.2R.294.7tm_1.exons2.JAFFPX010005885.1.Synchiropus_splendidus
NLTVVMGYRDSLTKAVIKNVIVVVLGISINYINICLIQTFSKHQVFNTNPRYILFLHLVVNDMIQVSLTVFLFIISYTLYKINVSICSAFILLALFATENTPLNLACMAVECYIAICLPLHHAQICTIRRTKVLIGLIWMTSILSVLPDLFIALAIEPPSFFKSRVFCVRETVFRNPHIIRKRDITYIVYLAVVWIVILYTYFKIIFTVKMAKNDARKARNTILLHGFQVMLCMATYAEPQLRLALHKAFPEHSNDFSFACYVVVYVLPRSISPVVYGIRDSTFRKYLRRHLQC
>LOCXPOR27.57.HIT1.OR.2R.312.7tm_4.exons1.JAFFPX010005890.1.Synchiropus_splendidus
MEFFNSAAGRNITYVRPAHFTIGGLVGIPNIQYYYVCLVIIYVVSMAGNTFVMALIVWDHSLRNPKYVVVFNLVLSDVLLSTTLVPKLLDTFLFDRHDISYSSCLTYMFFMFVFTSMQSLNLVLLAFDRLVAIMFPLQYPVRITHRAMRRLVLLMWLLSATLTLTAVGFITRLSICRSVVIRSYFCDHGPVYRLACNDYTPSRVIANVCSALILWIPLVFILITYCFIARALIKISTLRERVKGLKTCSAHLTLVSIYYLPVIFIYRFAPVTHPNIRIINLSLTSILPPMLNPIIYVLQTQEIQVTLKRLRR
>LOCXPOR27.57.HIT1.OR.2R.312.7tm_4.exons1.JAFFPX010005890.1.Synchiropus_splendidus
SPQPLQSHLDLLRLQNINDGVQHGGQDGSQRQVDDPDVRMSHGSEAVDEYDGQVVDGDQGEVSRARLQTLHSLSERGDFDQSPGDEAVRDEDEDQRNPENQGRADVRDDPAGRVVVAGQPVHGSVVTEVAPDHHGPADGQSGDEPHRSQREGGGQEPHQQDQPAHGPVGDPDRVLQREHDGHQPVEGQEHQVQGLHGREDEHEEHVGQAAAVGDVVAVEEKSVQQLGHQRGAQEHVGQHQVEHHHVLGVSQAVIPDDQSHHEGVPRHGHHVNDDQADVVVLDIGDSYQATDGKVCRAHVGDVSARSRVEELH
>LOCXPOR26.58.HIT1.OR.2R.278.7tm_1.exons2.JAFFPX010005926.1.Synchiropus_splendidus
RDSLTVALVKNLITVVLSISIIFINGTLIHTFRQHQVLNSNPRYILYIHLVANDIILLTMVTLLLLISYTLLRVNASICMFMIIVAVLANLNNPFTLAAMALECYVAICFPLRHVQICTVNNTYVVIGLVWVISSLTILPDLFVVLATESLDFFHSGVFCVRDKIFRSPELKEKRDISFMVLLVLVWLTLVYAYFNILCAARGATSDARKARNTVLLHGFQLSLCMLNYTYSHITSGLIALLPQAITDILFITSILLQALPRLVNPLVYGLRDKTFRK
>LOCXPOR29.60.HIT1.OR.2R.304.7tm_4.exons1.JAFFPX010007161.1.Synchiropus_splendidus
MENNSFDIYFNLTMFVDIGQYRYVAFVFFLLLYSFIILSNILLILVICRERNLHQPMYMLVACLSFNELYGSAGFFPRFLVDLLSDSHLISYTSCSAQIYFIYTYASSELTILSIMAYDRYIAVCQPLHYRTKMTAGRVLGLVGLAQIHSFCIVTLCMGMSSRLPLCGNEIQKIYCAIWNIVKLSCIPTVANNIVGLLVTITAAFLPLFFVLYTYLRILIICWGRSADFKGKAFQQCLPHIVSFLIFSIAVFCDISLSRLNVEEINPIAAAVLALEFVVIPPLLNPLIYGMKLLEIRRRIRKIL
>LOCXPOR29.61.HIT1.OR.2R.304.7tm_4.exons1.JAFFPX010008040.1.Synchiropus_splendidus
MENNSFDIYFNLTMFVDIGQYRYVAFVFFLLLYSFIILSNILLILVICRERNLHQPMYMLVACLSFNELYGSAGFFPRFLVDLLSDSHLISYTSCSAQIYFIYTYASSELTILSIMAYDRYIAVCQPLHYRTKMTAGRVLGLVGLAQIHSFCIVTLCMGMSSRLPLCGNEIQKIYCAIWNIVKLSCIPTVANNIVGLLVTITAAFLPLFFVLYTYLRILIICWGRSADFKGKAFQQCLPHIVSFLIFSIAVFCDISLSRLNVEEINPIAAAVLALEFVVIPPLLNPLIYGMKLLEIRRRIRKIL
>LOCXPMedTAR.020.24.HIT1.TAAR.1R.293.7tm_1.exons1.JAFFPX010000030.1.Synchiropus_splendidus
SATSYLLCVFAGVISILTMCGNLLIIVSIIYFKQLRTPTNFIILSLAVADLLVGALVLPFSTVLYVSSCWYHRDLLCWARAIFDVLLCTCSILNLCFISVDRYYSVFQPLHYRRRMNLCVTTVTIVMIWATSSMTGFGIMVRSLNKGQSSECVVLTPTSSSFIGAVAVFFLPAIIMFIVYMKILLVAHRQARSIQSTKSGVVVKTDNKATKTLSTVMAIFMLCWLPYFLCIILRLYGGYRIPESTVVTFKWLGWSNSMLNPFVYGFFYTWFRSAVRIILSRRIHRQDCSYINL
>LOCXPTAAR1.8.HIT1.TAAR.2R.311.7tm_1.exons1.JAFFPX010000005.1.Synchiropus_splendidus
FNSSCRALQRPHAETAFLYSLLAFVSLLTVALNLLVIVSISNFRQLHTPTNMLLLSLAASDLLVGLLVMPIEGVRTIESCWVLGRLMCVVSPFISYSLLSATVGNVLLISINRYLAICDPLRYSSKVTLRKVKLCVCLSWACSSVYNCLILKDHLGKADQLMCHGECVMVVSHIAGTVDLVVTFFLPCAVILVLNMKVCVTAMSHIRLMRSSNPEAAAQHSKRSERKAARTLGVVIAVFLVCFCPYFYPTLLGHDISSSSSYFAALSWVMMLNSSINPLIYALFYPWFRKAVKLICTLQILLPNSRDIRVL
>LOCXPTAAR4.9.HIT1.TAAR.2R.289.7tm_1.exons2.JAFFPX010000017.1.Synchiropus_splendidus
TARNQGFRVFLYIFLSVWIVCTVFGNVLLVISIGFFKQLQSNTNFFVMSLAVADCLVGLMVMPYSMIRTIEGCWFFGGLFCKLHSSLDVMLCTASIFHLSCIAFDRYLAVCNPLVYTLKMSSARVAFLIVISWAVPILISFGPIMLGLHVVGVDVPVPQDVCVFLVNQIYAVMASLIAFYLPMAVMLMAYWKIFKAAKRQAQQITAMESQMAAGRERKAAKTLGIIMGIFLIFWMPFFTVNIVDPFIGYSTEVVVWDVFLWLGYINSSLNPFLYGFFNRSFRRAFLMLI
>LOCXPTAAR2.10.HIT1.TAAR.2R.284.7tm_1.exons1.JAFFPX010000030.1.Synchiropus_splendidus
CFLFYFFLSAFSIVTVCGNLLVLVSVAYFRQLHTPTNFLVLSLAMCDLLVGAVVFPLSMKSSESSCRRLYDSLCRVRGILDVSLCSCSILNLSCISIDRYYAVCHPLTYKSKINSHVAAGMILLIWTVSAMIGISFLFAHSHRGVCSEPCLIANAAGLLFSFYLPVLTILLIYLRIFLVAHQQARSIQKVTNASRMERRATRTLVIVMGVFLACWLPFFLCTTVRSFSNILLPSSFVETLNWLALSNSMLNPFIYAFFYSWFRAAFKIIISGKIICGSFKNSML
>LOCXPTAAR2.11.HIT1.TAAR.2R.322.7tm_1.exons1.JAFFPX010000030.1.Synchiropus_splendidus
DMDLRRSINGTTDFPCLGIDEAFLQMEGHPAKCVLIHLFVAFHAAITVFGNLLVITSILYFRQLHSPTNYLITSLAVADLLVGTLVYPMTIHSSLTSCVFSDALLCPVRQVLDVSLCTASILNLCCISVDRYYAVCEPLRYRVKINDHVVVLMIAVNWAVSLLIGLCLTTVEIHAPCEGLCVIVVFVRLLGLIIAFYLPMTVMLSIYLKIFMVAHRQVRSIQVAVLKTSNPTVSRMERKATTTLAVVMGTFLICWLPFFLYTTLLFVTPVNLLVMEFLSWFALCNSTLNPFIYGFFYSWFRSAFRMIIAGKIFKGDFRNSRL
>XPLOC_3.2R.1.TAAR.2R.286.7tm_1.exons..Synchiropus_splendidus
ATSYLLCVFAGVISILTMCGNLLIIVSIIYFKQLRTPTNFIILSLAVADLLVGALVLPFSTVLYVSSCWYHRDLLCWARAIFDVLLCTCSILNLCFISVDRYYSVFQPLHYRRRMNLCVTTVTIVMIWATSSMTGFGIMVRSLNKGQSSECVVLTPTSSSFIGAVAVFFLPAIIMFIVYMKILLVAHRQARSIQSTKSGVVVKTDNKATKTLSTVMAIFMLCWLPYFLCIILRLYGGYRIPESTVVTFKWLGWSNSMLNPFVYGFFYTWFRSAVRIILSRRIHRQD
>LOCXPTAAR3.12.HIT1.TAAR.2R.322.7tm_1.exons2.JAFFPX010000054.1.Synchiropus_splendidus
GADFCFPDVNTSCRRPSHPYAAAVASYVLLSAVSIITVTLNLLVIISISHFKQLHTPTNLLLLSLAVSDLLVGVLLMPVEIIHIEHCWFLGDLVCSLYYLVDYVITSASVANMVIISIDRYIAVCDPLNYNRTVTKKTAQLFICLCWLCSVIYRILLLNDHLRMPGSSNHCMGECVVVISYIAGIIDLTCTFILPITIIIVLYLRVFAVALSQARAMRSCVTAGVGQQTGILKMKELKAARALGLVVIVFLICFCPYYFPTLTGEDTSVDAADAAFEIWLAHFNSCLNPVIYAFFYPWFRRAVKMIFNLQVLQPGSCNSQIL
>LOCXPTAAR4.13.HIT1.TAAR.2R.326.7tm_1.exons1.JAFFPX010000063.1.Synchiropus_splendidus
MEPELCFESINGSCVKTTRHLAVRLSLYLVLGATILLTVFGNLLVCMSIIYFKQLQTPTNFLILSLGMSDLLLGLLVMLPSMTQVVESCWYFGNFFCKLYMSCDVSLCTASILNLSFIAVDRHYAVCHPLMYRRKITLSVVLLMILIAWSVSALTGFGMIFMELNIWGIEDFYYSHVACVGGCVLFQSGLSSTLSSLLSFYIPGVIMLGVYLKIFLVARKQLRTIHNINTARASNSSQTKATKTLAIIMGAFLCFWTPFFVVNVADPFVGYATPVELFETLVWVGFINSTINPFIYAFFYSWFRKAIRLFLSGDVFIANLSDITLF
>LOCXPENSSDUP00000025372.1.10.HIT1.Ora.1R.293.V1R.exons1.JAFFPX010000066.1.Synchiropus_splendidus
DEMFVRAMLYLSLTVVGVPGNTVVILSLLLLLYQKNQLLPAETIMLHLACVNLLVVGVRCLAETLASLHLSANIFVDLGCKAIIFVYRTSRALSIWLTFVLSAYQCLSIAPPGSRWVSTRAVVADYLKVVFFILWLMNTCLSNGAILFSLSSKTNNTQKNHGINVQFCYVQFPSKIYKQVVGAVQVGRDVVPMALMALTSLLILVILYKHSQQVRRLRSNGGGGAEQRAAKAVVTLVTLYVLLYGVDNGIWVYTLTVKKTMSSSLLSDLRAFFSSLYAALSPLVIIASNRKVN
>LOCXPOra1.4.HIT1.Ora.2R.312.7tm_1.exons1.JAFFPX010000001.1.Synchiropus_splendidus
VFRSATKSLSRRMAPSDTILVHLSLANLLTSVFRTVPIFVSDLGLNVSLSPGWCRVFMLLWVWWRAVGCWVTLALSAFHCATLRRHHVAVGPLAQRRERRRVWMVLAVVWGANLAFSTPALLYSTHVHGNATVELMVISCTTRPLLGCIWEFPSTQQGIAFASASLALNEVLPLVLMVVTNLATLQSLGKHIRAITAGSHGDQDKHVATERKAAQVIMSLVSLFVVCWVLQVAAVTYYNHDGGHHAEGLLTVSHFSASVFVGFSPMVVALGHRKLRRSIGGMVLGWTKVLNRHRVGNPAGKQSKMAGVKEKK
>LOCXPOra2.6.HIT1.Ora.2R.324.7tm_1.exons4.JAFFPX010000001.1.Synchiropus_splendidus
EADAELVGMGLRVSVSPVQTAFYILLVLLGILGNSTVILVISKSVIMDHAGGRNSDIIIINMAFSNLLVSVMRNTLLVISDMGLELYSSKEWCQLLMGVWVWLRSVNVWSTLFLSAFHLQTLRRVAPTIGMLHGPRGVPKALLLSLGLIWLVNFIYSIPAHIFSTSGNVNSTETLMLVSSTTRPLLGCVWNFPTEYSGLAYATTSMVIHEALPIILMALTNMSSLYTLYSHSRKSSSTKDALVIKRVPAERRAAKVILALIMLFIASWGTSIISVNYFNYNRGTSADFLLVVARFANIIFIAMSPGVLAIGHRRLRAFIKSALS
>LOCXPOra3.7.HIT1.Ora.2R.312.V1R.exons1.JAFFPX010000066.1.Synchiropus_splendidus
MDLCVTIKGVSFLLQTGLGVLGNSVVLLAYAHIIYSEPKLVPVDWILCHLVFANLLLLSTRCIPQTMTVFGLKDLLNDPGCKVVIYTYRIGRALSVCITCMLSMFQAVTIAPTGTHLSRVKLALPSLVFPTFAGLWLLNMAICIAAPFFSMAPRNGTVPAFTLNLGFCHVDFRDNLSYVINGVAVSGRDFAFVALMVGSSAYILVLLHRHTRQVKDIRRSHSRGAETRAAKTVVTLVILYVVFFGIDNVIWIYMLTVAKVSPVVADMRVFFSSCYASLGPYFIISSNKKVKERIMCTAKQENPSVDTIEIRD
>LOCXPOlfC1.24.HIT1.OlfC.2R.848.ANF_receptor.exons10.JAFFPX010000002.1.Synchiropus_splendidus
DEQCEVIPGSMPLPVLEKEGDVVLGGLFSLHDTVVEPSFSFTHKPPATQCTRFNFRTFRWMQTMIFAIEQINRDGTLLPNITLGYKIYDSCSTPHQALKAAVELMGSANSSLAGGATLNKGGCRGTVPAVIGDGGSTQSLVVARFLGVFHVPQVSYFSSCACLSDKKDFPAFLRTMPSDFFQVDALVQLVQHFGWTWVGVVAGDDAYGRGGANIFADEVRKLGACVALHEIIPRNRGQAEISSIISKIRSSGARVILVFAVEQDAAALFDGALREGLSGIQWLASEAWSTAAVLSSPKKYHPILQGSMGFAIRRAEIPGLQDFLLRLHPSSPDASDDPFLVPFWEEVFECRLGVKEGGDKPACTGEEDLRSVTNIYSDVSQLRISYNVYKAVYAIVYAIRSMRACERGKGPFAGQACPDVVNIEPWQLLHYIKQVEYLNSFGDEVQFDENGDPAAMYDLVNWHLSPSGEIQFVTIGKFDENTGVGKQKLQIQEEKILWNGNETKVPLSVCSSICPPGSRKAIRPNFPICCHDCVVCTAGEISNQTDAVECVKCLPEFWSNEERTTCIAKKVEFLSYGDNMGIALMAISLIGAFCTCVVVFIFSWNRTTPIVRANNSELSFLLLFSLTLCFLCSLTFIGQPSEWSCMLRHTAFGITFVLCISCILGKTIVVLIAFRATIPGSTVIKWFGPGQQKAIIACCTSIQVIICTVWLVVAPPTPVKLMPRESALVILLCDEGSHVAFALVLGYIGLLAFICLLLAFLARKLPDNFNEARLITFSMLIFCAVWVAFIPAYISSPGKYSTVTEVFAILASSFGLLGCIFAPKCYVILLRPEKNTRKHLMSKSLNDK
>LOCXPOlfC2.33.HIT1.OlfC.2R.852.ANF_receptor.exons7.JAFFPX010000002.1.Synchiropus_splendidus
MILTTPLLLLFSLTVRGVKSLCQTYGTKELAQFSKEGDVNIGGIFSFHQNPVDVNPPLSVNPGSVRCEGLDPGELQYAFTMMFAIEEINNSSELLPGVRLGYRIFDACPSIPLSIRASLNLMNRYESGASSCSRLSTVHAVIGETTSTSTIGIARTMGPFHIPVISHSATCACLSNRHDYPSFFRTIPSDLYQSRALAKLVKHFGWTWVGAIRTNSDYGNEGMATFLEAAEREGVCVEYSVAIYRTDHRKWFLEVVDIIKKSTSKVIVAFADGTDLDILIKELHAQKVTGLQWVGSEGWITYRYIASPVNYAVVQGAVGFAALNAHIPGLQEFLVDSKPSTAPGNQGLLELWEKVFSCSWGSPPACTGRESLGDTKSRFTDITDASLLNNVYKATYAIAHALHMLYTCENNLGPFENNSCADKKNVQPWQVLHYLTKVNFTTKIGDEVFFDEQGDPVARYALVNWQMDQTGYIVFKTIGYYDASKPEGQQFEMKSGVEAIWAGNNPEVPRSICSEHCLPGTRRAFVKGKPVCCFDCILCADGEFSNTTNAVKCDKCLPEYKSNQERNNCDAKAVEFLTFRELMGILLVSFSVFGACLAMTIALVFFRYRQTPIIRANNSELSFLLLFSLTLCFLCSLTFIGRPTEWSCMLRHTAFGITFVLCISCVLGKTVVVLMAFRATLPGSSVMKWFGPFQQRLSVLSFTLLQVIICILWLTINPPYPIKNMTHYKERIILECALGSPVGFWAVLGYIGLLAILCFILAFLARKLPDNFNEAKFITFSMLIFCAVWITFIPAYVSSPGKFTVAVEIFAILASSYGMLFCIFLPKCYVILLKPENNTRKHLMGKFTSRAL
>LOCXPOlfC3.34.HIT1.OlfC.2R.841.ANF_receptor.exons6.JAFFPX010000002.1.Synchiropus_splendidus
LLLSLSRSEAEEPFCRRMGESERPQLSKEGDIMLGAIFSFHSSWRDRQDNYTHKPQPLQCISVNFRGFQFAQAMLFAIEEINNSTDLLPGVSLGYKIYDSCGSIAQGVRAALALANGQQAGAANASCSRPAQVVSILGETSSSPCMAIATVVGTFHIPLISHFATCDCLSDKVKYPSFLRTIPSDYYQSRALAQLVKHFGWTWVGAIRTNDDYGNNGMDVFIESAQRLGICVEYSESFFRTDPPDKIRKIIKTIQGSTSKVIVAFMSHLDMDLLIEELTRHNLSGYQWVGSESWIFDSQIAALDRQRILDGAVGLSIPKANVTGMREFILEVQRLNLSSDEFFTQFWEELFNCKFEVNSSGVVCTGSEELTGVSNSFTDMSLMPIFSNVYKGVYAAAHTLHNILGCEQKCDSNMKLEPSTILQEMKRIRFKTKDGLEVYFNENGDPSAKYEVINWQRAENGAVAFVPVGFYDATLPEDRQLRVDDRSFIWANNSNEVPISVCNEKCSRGTRRVLQKGRPVCCYDCAKCADGEFSNTTDAVTCEPCHPDFWSNESRDKCVKKETEFLSYQEIMGVLLSAASLFGTLMTSCVAFIFFRHRRTPLVRANNSELSFLLLFSLTLCFLCSLTFIGRPSEASCMLRHTAFGIAFVLSISCVLGKTLVVLMAFRSKGPSRAVMKWFSPAQQRLSVLSLTLIQVIICIIWLLTSPPFPFKNVAEFKNKIILECAVGSSVGFWAVLFYIGLLALFCFVLAFLARKLPDNFNEAKFITFSMLIFCAVWITFIPAYVSSPGKFSVAVEIFAILASSFGLLFCIFLPKCYILLLKPQKNTKKSVMGKGASSTS
>LOCXPOlfC2.37.HIT1.OlfC.2R.842.ANF_receptor.exons6.JAFFPX010000002.1.Synchiropus_splendidus
LLLLALLTAEGDSKCRLYGSENPPELFQDGDLVIGGIFSFRTGQDYTINTFESFPEMRKCKNFNFREFKFAQTVIFAINQINANPDILPNIKLGYKIYDSCGTMDISRAALALVSGQKAEILDGNCTNSQSVQAILGHSGSRPTIAFARVVGLFRVPVISHFATCACLSNRKEYPTFFRTIPSDYYQSRALAKLVRHFGWTWIGAIAVRNVYGFNGISAFIQAAEDYGVCVEYSEAFSSSDPPDELNRIVTVIKKATSKVIVAFVSHREIKLLADELYRQNITGLQWLGSDAWITDHSLTDIQGQSVLLGSLGFTVSKAEIPGLREYLRQLHPTQFPESRFVRDFWEEVFDCSLNGSEGKRPCDGSETLHSVHSQFTDVSELRFTNNVYKSVYSVAHALDNLLNCEEGSGPFPNGSCADRKHIQPWQVLHYLSTVNFTTRAGERVYFDSNGDSPARYELVNVQTTDRGIMAGTTVGIYDASLPEGQHFIMNEKPVTWGGGHSEIPLSVCSQSCPPGTQKVLQKGRPVCCYDCILCPAGEISNVTDSIICLKCPARFWSNTQRDTCVLKEVEFLSYKEILGGLLVLFSLLGVFLTMIVTLVFYCHKETPLVRANNSELSFLLLFSLNLCFLCSLTFIGRPSSWSCMLRHTAFGITFVLCISCVLGKTLVVLMAFRATLPGSKMMKWFGPVQQRISVVAFTLVQVVTCILWLSINPPFPSENMLLYNDRIILECDLGSAVGFWAVLGYIGLLALLCFVIAFLARKLPDNFNEAKFITFSMLIFCAVWITFIPAYVSSPGKFTVAVEIFAILASTYGLLFCIFLPKCFIILFKPELNTKKHIMGK
>LOCXPOlfC4.40.HIT1.OlfC.2R.827.ANF_receptor.exons6.JAFFPX010000002.1.Synchiropus_splendidus
TCKVIGQTGFTEFFKGGDLMIGGIFSMSSTRKHVDNNYQAFPYAYCTKFNDRELKFARTVIFTVAEINNDTKLLPGVTLGYSIFNGCGAENLIRAAVEAVTGHSQACSRRIQAVLGHSSSGVSEDINLILSPLSIPQVSYLSTCACLSDKNLYPTFFRTVPSDRFQAQALVQLMKSFDWRWLGIIYSGTSYARSAVADFVSDAMKEGICVEYELVYSTTLVENFEAILAALRSSTSKVVLLFMSLRNTKSFLSRIEPHNITMKQWVGSEAWITQQDLSSVKRKKILQGAMGFALPKASIPGLGEFLLSLKPSDEPDSTVVKSFWEKSFDCTFSPSNTTTQCNGSEDLTTVSSDYTEVSVFRPENNVYKAVYLVAYALHALLECRNGSNPTTGKPCVSIGQVEPRQVLEHIHLVNFTTQNGAKVVVDENGDSVAQYDLVNWQVNQDGSADIVSIGQYDTSFPGGEKFKLKENVQISWGGDSKEVPRSVCREPCPPGTRKAINKKKPVCCFDCFQCPEGTMSNQTDAPDCVACPPEFWPNEKKDKCLPKPTEYLSYREIMGALLTSLSCFGVFLSLLVSLIFMTHKETPIVKANNSELSFLLLFSLKLCFLCSLTFIGQPTTWSCMLRHTAFGITFVLCISCILGKTIVVLMAFKATLPNSNIHKFFGPLQQRCSVFTLTLIQVVFCAIWLSTSAPFPAKNMKYYKEKIILECALGSAVGFWSVLGYIGLLALSCFILAFLARNLPDTFNEAKLITFSMLIFCAVWIAFIPAYVSSPGKFTVAVEIFAILASSFGLLVCIFVPKCYIIIFRPERNTKKHLNRKIPARTL
>LOCXPOlfC5.27.HIT1.OlfC.2R.840.ANF_receptor.exons6.JAFFPX010000002.1.Synchiropus_splendidus
LCLALSLLCLNAASACERLGTFDMPGLFKQGDIMVGGIFPVFNKELTSTSTFRSQPPGVKCVGFDLRAFRWTQVMIFAIQEINNDPGILPNITLGYRILNSCASPTNTLRAALTLAGGVRSTNQTTCAPAISALIAESGSTQSLAVAGTLGPFKVPIVSYFSTCACLSDRTKYPTFFRTIPSDYFQAKALAALVKRFGWQWIGALQSDNDYGRNGIQAFTEEMKNLGVCVAFVGTILRTYKMEKIQTVVDLIKRSNVKVILAFVPEGDFYPLMKEVVKQNITGIQWIASEAWITASRPSTPHIYKAFGGSLGFVVQKMAIPNLQPFLANVNPYTDPSAAFVGDFWEMMAGCRPGPSPGVSVTETCSGNQTLVDQQHVFFNVTQLRVSYNVYKAVYAIAHALHRLVFCKAAGEKNLQPCRSVAGVTSAEVTREVQGVNFRNRFGDRVFFDENGDPPASYDLINWQLRDGKVQHVTLGHFASAADGEYELSVQEEAVVWRTGKTVPESVCSNVCPVGTRKAQIKGKPICCFDCIPCAEGTISNTTGAADCSQCPREFWSNERKDACIPKTIEFLSYHEPMGIAISVLSLLGASLSLAVMTIFIHYRGTPVVKASNSELSCCLLSSLFLCFLCPLTFIGRPTVWTCMLRHTAFGVTFALCISCVLAKTIVVVTAFKATVPGNKMSGKFGPKQQRLILVFCTLIQTIICLLWLKLNPPSPDMDFKYSEIVLKCNTGSDAAFVAVFCYIGVLSIICLALAFLARKLPDNFNEAKYITFSMLIFCAVWITFIPAYVSSPGKFAVAVEIFAILSSAAGLLFSIFSPKCYIIVMRPDKNTKRCVMGKV
>LOCXPOlfC1.28.HIT1.OlfC.2R.811.ANF_receptor.exons16.JAFFPX010000002.1.Synchiropus_splendidus
VVIGGMFPIHKRIAGQDGNTSRLPVSSGCEGFNYRTFRWTQTMLFAINEINGREDLLPNTDLGYVIYDSCFTISKAVEGTLTYLTGQDEAVPNYRCGNGAPLAALVGAGGSDLSIATARILGLYYFPQVSYSSSCSALQSKFQFPTFLRTIPNDKHQSRAMAQLVLHFGWTWVGTIAADDDYGKYGIKDFRSQVEEAGVCISFSETLPKVSSPEAIQRIVRTVVESSAKIIVVFSSDVDLSPLVQELLRHNVSERTWIASEAWVTSALINQPGVSSVLAGTLGFGVRSAHIPGLEQHLLDLDPYSDPLTEEFWETMFNCTLDYGGRPEGLCSGRELLAQLNTTYSDVSQLRITYSVYKAVYAVAHALHNLENCAPGGGPFHGNSCADISNFEPWQLMYYVKNVHFKVPHTDEEIFFENGDVEGYYDIINWSVDGNGEISYVTVGQYNGSAALGSQMTIRNDSIQWNSDRLQPPRSVCSENCPPGTRKGIRQGEPVCCFDCIPCADGEISNTTNARECFLCGEDHWSNDAHDACVPKIIEFLDFGEPLGITLIVISAFGALVTVSVGVVFVLHLGSPLVKANDSLLSFSLLFSLVVTFLCSIVFLGEPRHWSCMTSQVALALGFALCLSSIMGTKATAKAAAKAAKAAAEAAASSGSPDQRAVTAAATLVQAVACTVWLIILPPFPVKNTSAQNIKIILECDEGSVVFICCIFAYDILLALLAFIFAFLARKLEDHFSEAKCLTFGMLVFFIVWISFVPAYLSTRGKFMVAVQIFAILASSFGLLSCIFLPKCYVLLIKPERNTEEMMRPRA
>LOCXPOlfC6.29.HIT1.OlfC.2R.799.ANF_receptor.exons7.JAFFPX010000037.1.Synchiropus_splendidus
DRICGAQAPGDIIIGVLLSFNRKVAALYERTAPESFKCSDFDMISFLHSLSIIHEIEKVNAAGFIPGLKLGYMVCDTCSYASKALENVEHMLTVNMSKTENCGHKDFRPAVKAILGARYSEVTIAVARLLSIYQLPLVSASSSSPDLSDKTRFTSALRTVPSDVHQTKAVAKIMDYYHWNWVGVVYGDDDYGKAAFQSFQKNAEKNNVCLAFQEVVPHYLGHQNSNRRIQEVAEQIRASAARVVLLILKEELVELLFKEMIRTNTSRVWIASDAWSRNRAVAHMEDINLVGDILGFSFVAHQSDSLDEYLQNLTVAPGGYNNFIEQYKNFRFNCSSECFSSARPSYLKYMDSSNVFSDRIAVWAIAHAIRNLLKCNASGCSGEINFPPWKLLQELKKVEFQFEGEDCFFDENGDFVNGYDLLRWETEGTHRKFTRIGRYHVLDGKIEMVKSGVTWITTGQSATPQSKCSESCPQGSFKKILNVSCCYSCTLCLEGTYSDETDLADCKPCPNGTWSLKGWSQCERRRESFLQWRKPYPIAMLSAAVFGILLLVYTLAVFLVHRDSAPMRKAEVRLSCVMMAGLAVSFGSVICFMGRPSLYLCQARQVMYAMGFTLCVSCILIKAYRTFLAFLPFGRLTSRRLYKIYKPPIIISVTVALQAIICLLWLIFDSPDIDDTPPSPQSMKKVIQCKEGNTFFGFGIMLSYIALLALFGFLLAFKGRKVPQEFSETGYIIFSMLMYLFVWVCFIPIYITNNEERTPVQASAILVSTYGIIFCHFLPKCYEVFWGSPTDTMTRILRR
>XPLOC_19.2R.1.OlfC.2R.773.ANF_receptor.exons..Synchiropus_splendidus
LNPRGLATALVMISAIEFMNRSPPLADVNITLGYWIHDTCSDVSTALRAAADFNRHTRSNFSTFSSPVVAVIGASYSEMSIAVARQLTLTAMPQVSIPQISYSSSAVILSDKNRFPTFMRTIPNDKHQTAAMVELLNMHKWNWVGIITNDGDYGRSALDYFVAQASERGICVAFRCILPASPDHQDMQSAIKQAAKTIFRSPKVQAIVSFSAPFHMKHLYQELQKVKQREGQGSMRRVWVASDSWSSSSSVLGNFTLHDIGHVVGFTFKSGPLSSLFEYLKGLQELGLKATDKNPFLQEFYGQLNKSHHFKPPELVSKAVEIIRNNSAPDMTLSIEMAVSALAHAVASICRNRDCAATLQPWQVVQPNFQVLSALKKQKFQLWGKSYSFDSSGDINLGYDVTMWQSSQGTVHVHNVVAEYDTSASSPPQHIISRCSNSCVPGEFKKTAEGQHTCCYECINCTENHYSNRTLSTFVSAPDMDQCLACQKTEWSEEGSSSCSPKTLLFFSWRDVFAIVLLTFSAVGLLLVLLVSVLFLRHRATPVVKASVGPLSQVILYALVVSFISTTLFVGRPNNLQCKVRHLLFGISFTLCVSCILVKTLKILLAFQFNPALQQLLHRLYKPYVIISVCVGIQMVVCITWVTLKGPTKDTVMGPETILEHCNEGSHWGFGFMLGYIALLALVCFVCAFKGRKLPQQYNEAKFITFSMLLYLISWILFIPVYIKTDSQYRPAVEMVVILISNYGVVACHFLPKCYIIIFRKEQNTTNAFRKNL
