# Supplementary material for: Expanded olfactory system in ray-finned fishes capable of terrestrial exploration
Source: BMC Biol. 2023 Jul 31;21:163. doi: 10.1186/s12915-023-01661-8 (PMC10392011; doi:10.1186/s12915-023-01661-8)
Supplement: Supplementary file 3 — Additional file 3: Data S1. Protein sequences and genomic coordinates of OLF genes. FASTA and General Feature Format (GFF) files containing the protein sequences and genomic coordinates for all identified OLF genes in this study. [file 12915_2023_1661_MOESM3_ESM.zip › PROTEINS/Syngnathoides_biaculeatus.OLF_genes.fa]

>LOCXPDilaORUN.44-delta.320.55.HIT1.OR.1R.292.7tm_4.exons1.CM034211.1.Syngnathoides_biaculeatus
VFVFRPVSVRPAGRGQVPGVRGDRVDVRVGGGLQRVFGGADLLGRGPPRSPDVRPGGVSVRQPAVGLHGVLPVPGGADAELVSRRVAGVVLPADLCAVLVRPRGVVHAGRHVVRPLPGHLPAAALRSPDGAGPGPAGRPLAVGVLDGVGGGRRGDHRRPAAVRERHPRPVLPQLPGGATALRRLAGQRRLRSGRHGGRRGGAAAARALLVRQDPGRGVLGAAPGPAQGAGDLRAARGLPGQLLLRLHLPGRPHALRRRRPAARPARLPVALLCAGPAHLGPAGLRGPDDANT
>LOCXPSichOR4.1-eta.305.65.HIT1.OR.1R.291.7tm_4.exons2.CM034213.1.Syngnathoides_biaculeatus
VPGLARQGGGQERGGARRRPRHQLHQRQPHVHLLQAPDLLLQPPLHPVLPPGPERHDPDERQRHPLRRQLHPVQDQRVRVRRLHPDGRHHLGEHAPQPGLHGGRVLRGRLPAAPPRPHLHGREDSGPHRLDLDRQRHLHLPGPLGDFGHRASGLLLLRRLLRPQHRLPQSDAGPEAGRHLHRVPGPGLVGHLLPVLQDPLHGPIGQQGRQEGPEDHRPARRSGSAVHEHVRRPSGQGSFGPIVPRELLRLAVRLLRGRADPAPRHQPHHLRREGQVLQEVPQTLPDLQEEA
>LOCXPOR1.44.HIT1.OR.2R.300.7tm_4.exons1.CM034208.1.Syngnathoides_biaculeatus
MEWNGTLMLGLGGYVEIEKYRYVYMTFFMALYVLILCSNCVIICVIWIHRNLHEPMYVFIAALSLNSLVFSTAIYPKLIVDVLSQQQRISYWGCLVQIFIFYSLAGSDLMLLSAMAYDRYVSICRPLQYATTMGTTTVRVFLALAGFLPACHLSVAIIIQSKQKICSFTLEGIFCNTTMIKIHCTTPFQLIVFTFTGVTCMTVIPALFILFTYIKIFIAAYRSQGEVRKKAIDTCLPHLIVLITFTCLVFFDVAIGLLESVLPKTVRLIMSLQIVVYNPLFNPIIYGLKMKEIRKHIKRL
>LOCXPOR1.54.HIT1.OR.2R.301.7tm_4.exons1.CM034208.1.Syngnathoides_biaculeatus
MMEQNGTLMLSLGGYVDLDKYRYVYLMFFMALYVLILCCNCVIICVIWIHRTLHEPMYIFIAALSLNSLVFGTVIYPKLIVDVLSQQQRISYSGCLVQIFLFYSLAGSDLMLLTAMAYDRYVCICRPLQYATIMGTTTVSVFLALAWFFPACQMLVSSILQSKLNVCNFTLGGFYCNITIMKIHCTTSISLTAWTLFCLINIGLIPVLFILFTYINIFIVIYHSHGEVRKKAVDTCLPHLIVLITNNCLIFFDIVIGMLESVLPKTVRLIMSLQILVFNPLFNPIIYGLKMKEIWKHIRRL
>LOCXPOR1.65.HIT1.OR.2R.300.7tm_4.exons1.CM034208.1.Syngnathoides_biaculeatus
MEWNGTLMLSLGGYVEIEKYRYVYLMFFMALYVVILCCNCIIICVIWIHRNLHEPMYIFIAALSLNSLVFSTVIYPKLIVDVLSQQQRISYSDCLVQIFLFYSLAGSDLMLLTAMAYDRFVSICRPLQYATTMGVTNVRLVLALVWFWPTCHIVVVTILQSKQKLCNFILGGIFCNTTMMKIHCTLPMLLTVWSLISLINTSVIPMLFILFTYIKIFIVIYHSHGEVRKKAIDTCLPHLTVLLTFSCLLVFDVLIGLLESVLPKTVRLIMSLQIVVYNPLFNPLIYGLKIKEIWKPIKRM
>LOCXPOR1.81.HIT1.OR.2R.300.7tm_4.exons1.CM034208.1.Syngnathoides_biaculeatus
MEWNETLMLSLGGYVEIEKYRYVYMMFFMALYVLILCSNCVIICVIWIHRNLHEPMYVFIAALSLNSLMFSTAIYPKFIADVLSQQQRVSYSVCLVQIFFFYSSAGSDLMLLSVMAYDRYVCICKPLQHANTMSKTTLRFFLTLAWFLPAFHVSVAVIIQSKQKICNFTLGGIFCNTTMVKIHCTTPMSLSVWMLITLINTSLIPMLFILFTYIKIFTVIYHSHGEVRKKAVDTCLPHLIVLLTFSCLLVFDVLIGLLGAVLPKTVRLTMSLQMVVYNPLFNPIIYGLKMKEIWKHIKRL
>LOCXPOR1.82.HIT1.OR.2R.300.7tm_4.exons1.CM034208.1.Syngnathoides_biaculeatus
MEWNGTMVLSLGGYVEIEKYRYVYLMFFMALYVLILCCNCVIICVIWIHRTLHEPMYIFIAALSLNSLVFSTVIYPKLIVDVLSQQQTVSYYDCLVQIFLFYSLAGSDLMLLTAMAYDRFVSICRPLQYATTMSKTAVRRFLALAWFWPTCHLVIVTILQSKQKLCNFILGGIFCNTTMIKIHCTTPMYLSVWSLISLINTSLIPMLFILFTYIKIFTVIYHSHGEVRKKAIDTCLPHLIVLLSFFCLLVFDFAIGLLELVLPKTVRLIMSLQIVVYNPLFNPIIYGWKMKEIWKPVKRM
>LOCXPOR1.84.HIT1.OR.2R.300.7tm_4.exons1.CM034208.1.Syngnathoides_biaculeatus
MEWNGTLVLSLGGYVEVDKYRYVYFLFFMVLYVLILSSNCIIICVIWIHRNLHEPMYIFIAALSLNSLVFSTVIYPKLIVDVLSQKQRVSYSVCLVQIFLFYSLAGSDLMLLSAMAYDRYVSICRPLQYATTMGKTAVSVYLALAWFFPACQMLVTTIIQSKQKVCSFTLGGFYCNVSMIKIHCTTPKSLTVWTLISLINIGVIPVLFIVLTYIKIFIVAYRSHREAWRKAVDTCLPHLIVLFTFTCLVFFDVITELLESLLPKSLRLIMSLQIVVFNPLFNPIMYGLKMKEIWKHIKRL
>LOCXPOR1.85.HIT1.OR.2R.300.7tm_4.exons1.CM034208.1.Syngnathoides_biaculeatus
MEWNGTLVLSLGGYVEVDKYRYVYFVFFMVLYVLILSSNCIIICVIWIHRNLHEPMYVFIATLSLNSLVFSTVIYPKLIVDVLSQKQRVSYSVCLVQIFFFYSSAGSDFMLLSAMAYDRYVSICRPLQYVTTMDTITVSVFLALAWFFPVCQMLVTTIIQSKQKVCSFTLGGFYCNVSMIKIHCTTPKFLTVWSSMSLINLGVIPVLFIVFTYIKIFIVAFRSHREVWRKAVDRCLPHLIVLFTFTCLVFFDIITELLESVLPKSLQLIMSLQIVVFNPLFNPIMYGLMMKEIWKHIKRL
>LOCXPOR2.45.HIT1.OR.2R.303.7tm_4.exons3.CM034211.1.Syngnathoides_biaculeatus
ENVSHGTFVFRGFPALDERRWVLAPPLAAASASALLANALLIYVIVSDERLHSPMYLLICSLCVVDLLAISAIIPSTIAGLVLEQNRVSLAGCLAQMFATHFLSSVESTLLLAMALDRYVAVCRPLRYRQLVGRRALVTVTLFTLARSGTIMATLVGLAGSLRFCASDVIRHCYCDHMALVSLACGDTDRSDAAGVAVIACFVGVDIPLIVLSYLKILGAVIRAAAPGDERRKAFHTCGTHLIVMMVFYLVGSVTFLSHNLGLGIPTDANSAMGLLYILIPAAANPVIYGVRTAEIRKGFYRL
>LOCXPOR5.46.HIT1.OR.2R.297.7tm_1.exons1.CM034211.1.Syngnathoides_biaculeatus
ERAVAAAVTTSFSLIFLYVNCVMLFTLGSKRVFRETSRYILLSNLLLGDTLQLAISQLLYLLSASRVTLTYPLCGVFVMLGKLFSRISPLVLVVMSLERYVAVCHPLRHASIITSRNTVGASLAAWVFCFLNVLIQGLLLLMFPFDQLESLQMSKFCSVINIFLVPAYEVYFNVYTYFLFISASLTVAFTYVSVIKSARSAATDKDSARRARNTLLLHMVQLGLSLISVFYSKFLTFLFTVLTWVVIQRLQVVLFVCFSLLPRCLSSLIYGLRDQSLRVVFVYHLFCHLKVSVAAVK
>LOCXPOR3.47.HIT1.OR.2R.301.7tm_1.exons1.CM034211.1.Syngnathoides_biaculeatus
MGFEERVASATLTTFFCLIFLFINGVMLFTLGSKRVFRETSRYILLSNLLLGDTLQLAISQLLYLLSASRVTLTYPLCGVIVMLGNLFSRISPLVLVVMSLERYVAVCHPLRHASIITSRNTVAAVLALWLFCFLNVLIQGLLLLMFPFDQLESLQMSKFCSLHVLLLVPISEVYINIYTYFLFISATLAIVFSYVGVIMSARSAATDKDSARKARDTLVLHLVQLGLSLLSVFYTPFLLRISTPLSWVVFVRIQSILFVLLFLFPRCLSSLVYGLRDQSLRIVFIYHLFCHLKVSVTPVK
>LOCXPOR4.48.HIT1.OR.2R.301.7tm_1.exons1.CM034211.1.Syngnathoides_biaculeatus
MGFEERVASATLTTFFCLIFLFINGVMLFTLGSKRVFRETSRYILLSNLLLGDTLQLAISQLLYLLSASRVTLTYPLCGVFVMLGKLFSRISPLVLVVMSLERYVAVCHPLRHASIITSRNTVGASLAAWVFCFLNVLIQGLLLLMFPFDQLESLQMSQFCSFFAMLLVPVSAFYVNVYTYFLFISATLTIVFSYVGVIVSARSAATDKDSARKARDTLLLHLAQLGLSLLSVFYTTLLLQISTLLSWVVFIRLQCILFVLFFLFPRCLSSLVYGLRDHSFRVAFVDHLHFHLKVSVTPVK
>LOCXPOR5.49.HIT1.OR.2R.302.7tm_1.exons1.CM034211.1.Syngnathoides_biaculeatus
WLGLQERVAGGTSTTFFCLIFLFINSVMLFTLGSKRVFRETSRYILLSNLLLGDTLQLVISQLLYLLSASRVTLTYPLCGVIVMLTKLFSRISPLVLVVMSLERYVAVCHPLRHASIITSRNTVGTVLAAWVFCFLNVLIQGLLLLMFPFDQLESLQMSKFCSFFTMLVVPISEVYFNIYTYFLFISASLTIVFSYVGVIVSARSAATDKDSARKARDTLLLHLAQLGLSLLSVFYTTLLLRISTVLSHMVFVQLQSTLFVCLFLLPRCLSSLVYGLRDQSLRVVFMYHLFCHLKVSVTPVK
>LOCXPOR6.50.HIT1.OR.2R.307.7tm_4.exons1.CM034211.1.Syngnathoides_biaculeatus
MPNESLSLPPYVSLDRFVIPLGGKYPVFFLGLLIYSFCVFCNVTLVAVIVLRRNLHKPVYFILLSLPLNDLMGITAMLPKVLSGIVAETNRIPYPLCVLQAFLLHLYGGGILFILAAMSFDRYVAICMPLRYSSLMTPRAVACVITLVWTLDFVLITLLFALQTRLTRCRSVIANVFCDNPSLLKLMCGDASVNNVVGLFNTAVMQAVSVTVQAFSYVKILIACVVTGRTDAKKKAVNTCVGQLVILIVFEIVGTFTILSHRFPNVPRDLQKIMGVLIFLISPLLNPLVYGLYTTEIRNTLLRVLKN
>LOCXPOR7.51.HIT1.OR.2R.307.7tm_4.exons1.CM034211.1.Syngnathoides_biaculeatus
YNTSSMLVLRGFDIPPEGAVPAFLFASLSYMIILFCNLLLIFTIVLNKSLRRPMYLLLLNMPVNDLLGSSAFFLQLIKELASESGRVWHPSCVAQAFFIHIYASGTVLILSAMAYDRYLAICLPLKYHAVMTNGHVVRIIAAIWLASLLMIGALFFLLLRLPRCRSTIHNVYCDNPSLLSLVCADTTVNHAYGLFVVAVTQLLANGVIVFTYLRILVACFRSRQANTKAKALQTCATHLFVFLLLEFLGLFTIISYRVKHIPPTFRRFMGSSTLVFPPSLNPIIYGIKTKEIRDNLVHFFRSRITKS
>XPLOC_10.2R.1.OR.2R.304.7tm_4.exons..Syngnathoides_biaculeatus
MSNVTYSYFVLSLYGQLGAARYLAFAATVSTYALAVASNASLVALICWDGGLRARPMFVLAASLFANQLLGSTAFFPFLAAQTLSSSHAVSPASCFLQIFALYSYARVELCTLAAMSYDRYLAICRPLRYAALMAPGRAPLVVLSLWAYSMAWVAVAVAITAGRPLCGNVIPGLYCHNFLVARLLCGDSRASDVYGLVATAAAVVAPLLPVLYSYARILAVVFSGRRRARRKALATCVPHVASLVNFCFGCTFQVVRTRFDVDALPHVLRDFLSLYFVLVQPILDPLVYGGQMTQIRQGFAKFL
>LOCXPOR8.52.HIT1.OR.2R.314.7tm_1.exons4.CM034213.1.Syngnathoides_biaculeatus
SGSGSGWGWALPKDSFSNALAKNIAAVTVWLALSVINGSMVHTFLRHSVFYENPRYIMFITMVLNEAVQLSLVTALYVLSYVFRKIHASVCCLLIMSAVLTTRSTPLILAGMSVERYVAICFPLHYGQMCTVRRTLLLIAAILTLTAAPPVTDLLVGVLREPPGFLRTAIFCDHSLLFRHRAIYVKNVVFDCVYLSFVVLTLVFTYCKIMMTARAAASAGLASVTRARNTVMLHGLQLLLCMLAFVVPSLQAALISLFPRLSVEIRYVFFLLVYIIPRFLSPVIYGFRDKLFRKYWTRYLACKSQANARVAAVS
>LOCXPOR9.56.HIT1.OR.2R.302.7tm_1.exons2.CM034213.1.Syngnathoides_biaculeatus
QAASANVSGVADYRDSLTKAAVKNALVLAIGVSINYINAGLVYTFCRHQMFYSNPRYILFFTLVLNDMIQMSVGITLFVISYALYRISVYSCAPFILMAIITTENTPLILACMAGECYVAVCLPLHRARICTVRRTLVLIASIWTVSVISAFPDLFVTLATERLDFFSSRIFCLRETAFPSEALARKRDVTYIVYLVLVWSVIFFTYFKILFTARTASKDAKKARRTIVLHGVQVLLCMSTYAVPLVKDALLRVFPENYSDSLFACYVVVQVWPRSVSPIIYGVRDKCFRKYLKRYLICRTA
>LOCXPOR9.56.HIT1.OR.2R.302.7tm_1.exons2.CM034213.1.Syngnathoides_biaculeatus
GGPADEVAFEVLPEALVPHAVDDGADGARPHLHDDVAGEQRVGVVLGEDAEQRVLDQRDGVRAHAQQNLNAVQDDSPPGLLGVLAGRSSGEQDLEVREEDDGPDQDQVDDVGDVALPGQRLAGEGRLSEAKDSGREKVEPLGGQSDEEVRKGRDDADGPDRGDEDQRPPDRADAGAVERQADGHVALARHARQDEGRVLGGDDGHQDEGGARVHADPIEGVTDDEQRDAHAHLDHVVEDQGEEQDVARVGVEHLVPAEGVHEARVDVVDGDADGQHQRVLDRRFGQRVSVVGDSADVGRRRL
>LOCXPOR9.56.HIT1.OR.2R.301.7tm_1.exons2.CM034213.1.Syngnathoides_biaculeatus
SGVGQRQRSRRLPRLADQSGGQERAGAGHRRLHQLHQRGPRVHLLQAPDVLLQPSLHPVLHPGPQRHDPDERGHHAVRHQLRPLSDQRVLVRPLHPDGHHHHREHAPHPGVHGGRVLRGRLPAAPPRPHLHGQEDAGPHRLDLDRQRHLGLSGPLRHFGHRAARLFLVQNLLPPRDGLPQRGVGPEARRHLHRLPGPGLVRHLLHVLQDPVHRSNGQQGRQEGPADYRPARRSGSAVHEHVRRPSGQGRAAPRLPRELLRLAVRLLRRRAGVASLRQPHHLRREGQVLQEVPQTLPHLQDR
>LOCXPOR9.57.HIT1.OR.2R.281.7tm_1.exons2.CM034213.1.Syngnathoides_biaculeatus
DGLASALAKNSLVVLLWLVLTYINGAVLATFFKHQAFHEEPRYILFIHMVINDSAQLSFSVTLFLLSYIVFLIPVPLCCVFLLLTVFSTRNTPLNLAAMAVERYVAICRPLRHHQLCTAGRTYLMVALIWLASVAPDLSDLFVTLAGEPPGFFRGSVFCLRANVFPDPVMTHKRVAFDCFYFLCVFLTLTFTYVKILRAARSASARSGLAEKARNTVLLHGVQLAMCLLSYVSPGVELLLLLLFPARTREIRYVGYLLVNVLPRFLSPAVYGLRDDKFRRY
>LOCXPOR9.57.HIT1.OR.2R.280.7tm_1.exons2.CM034213.1.Syngnathoides_biaculeatus
RAGLSAGEELAGGSSVARADVHQRRRARHLLQAPGLPRGTPLHPVHPHGDQRQRSAELQRDPVPAQLHRLPDPGAPVLRLSPADGFQHQEHAPQPGRHGGGALRGHLQASPAPSAVHGREDLPDGGADLAGERGPRPQRPLRHPGGRAAGLLPGLRLLPARQRLPRPRHDPQARRLRLLLLPVRLPDADVHLREDPEGGALGLGPQRSGREGPQHGAAARSPAGHVPAVLRVARRGAAAAAAFPGPHARDPLRGLPPGQRPAPLPQPRGLRPPRRQVPQV
>LOCXPOR9.57.HIT1.OR.2R.276.7tm_1.exons2.CM034213.1.Syngnathoides_biaculeatus
VPAELVVAEAVDRGAEEAGQDVDQEVAHVADLARAGREKQQQQQLHAGRHVGQQAHGQLDSVQQHRVAGLLGQTAAGRGRARRPQDLHVGERQRQEDAQEVEAVEGDALVGHDGVGEDVGAQAEDGAPEEARRLARQGDEEVAEVGGHARQPDQRHHQVGPPGRAQLMVPERPADGHVALHRHGGQVEGRVPGAENRQQEKDAAQGHRDQEDDVAEQEQGHAEAQLSAVVDHHVDEQDVAGFLVEGLVLEEGGEHGAVDVRQHEPQKNHQRVLRQR
>LOCXPOR1.58.HIT1.OR.2R.294.7tm_4.exons1.CM034217.1.Syngnathoides_biaculeatus
ILIILSGYVDVDKYRYVYFVLLFTLYVLILCSNCAIIWVIWIHRSLHEPMYVFIAALSLNSILFSTAIYPKLFVDVLSHQQTVYPSACMLQYFVFYTLAAADFYLLSAMAYDRYVSICKPLQYATRMDTTSVAVFLALAWFVPTCHVLVPTVVSIKQNMCHSTLVGIFCNNSIQKLFCVIPRFLTVWGLFALTNLTLLPVLFIAFTYIKILTVAYRSCGEVRKKAADTCLPHLMVLISFSCLCAFDVIIARLEGELSKSLRLMMSLQIIMYNPLFNPIIYGVKMKEIWKHIKRL
>LOCXPOR12.59.HIT1.OR.2R.308.7tm_4.exons1.CM034217.1.Syngnathoides_biaculeatus
MMENASVITMFSLSGLNFPFVQRITIFVLILLCYLIILLSNFTIIFVIVMDRKLHKPMYVFLCNLCINAVYGSVGFYPKFLVDLLSSHVISYAGCMLQGYVIHSSNCCDFSILALMAYDRYVALCRPLVYQSFMSKQRVTLFVFFSWFIPLFCMLMNTASVLGKKLCGSHIDRIYCVNLMVVNLACSPLKANNIIASFNIGLYFLHFLFICWSYVHLIKTCISSTQMWKKFRHTCMPHIICLITYSTTLLLDLLYMRFGSADLSQHFYNFMNIEFLLIPPILNPLIYGLKLTQIRNGILTFLHTKKKI
>LOCXPOR13.60.HIT1.OR.2R.304.7tm_4.exons1.CM034217.1.Syngnathoides_biaculeatus
MPNLTAPPYFNLTMFLNIGPYRYPALAACLLLYVFIVCANLAVMLTICREKSLHEPMYIFVASLAFNALFGSSGFFPRFLLDLASDAHLISRVACFTQIYFIYTYASNEMTTLCVMAYDRYLAVCHPLRYHTRMTAKKALTLVGLVWLLSVFILFSALYLSATLPLCSNKIQKVFCANWNVVKLSCVPTVVNNVVGMSITICTVFFPLAFVFYTYIRIINVAWRSSAKFKGRVFQSCLPHMISFVIYSITAFCDITLSRFNIEELNPFLAVILSLEFVLIPPLLNPLVYSMKLTDIRRHIFKML
>LOCXPOR14.61.HIT1.OR.2R.304.7tm_4.exons1.CM034217.1.Syngnathoides_biaculeatus
MPNVTVSPYFNLTMFVNIGPYRYPALAACLLLYVFIVCANWTVALTVCSEKTLHEPMYIFVAGLSFNALYGSTSFFPRFLLDLASDAHLISRAACFTQIYFIYTYAANEMTTLCVMAYDRYLAVCHPLRYHTRMTAKKALTLVGLAWLFPVFILTTVIYLSATLPLCGDEIQKVFCANWNVVKLSCVPTVVNNVVGMFMTISTVFLPLAFVLYTYTRIINVSWRRSDKFKGRVFQSCMPHMVSFVVYSVAIFCDIALSRYNVEEMNSFVAIILSLEFVVIPPLLNPVLYGLKLTDIRRHIFKML
>LOCXPOR15.62.HIT1.OR.2R.304.7tm_4.exons1.CM034217.1.Syngnathoides_biaculeatus
MPNVKVSPYFNLTMFVNIGPYRYPALATCLLLYVFIVCANWAVVLTICREKTLHEPMYIFVASLSFNALYGSTGFFPRFLLDLASDTHPISRVACFTQIYFIYTYASNEMTTLCVMAYDRYLAVCHPLRYHTRMTAKKALILAALAWLIPVFFVTTVIYLSATLPLCGDEIQKVFCANWNVVKLSCVPTVVNNVVGMLMTIATIFLPLAFVFYTYTRIINVTRRSSDKFKGRVFQSCMPHMVSFVIYSIAIFCDISLSRFNVEEMNSYVAVILSLEFVVIPPLLNPVLYGLKLTDIRRHIFKML
>LOCXPOR16.63.HIT1.OR.2R.304.7tm_4.exons1.CM034217.1.Syngnathoides_biaculeatus
MPNLTVSPYFNLTMFINIGPYRYPALTWCLLLYVFIVCANLAVVQTICREKTLHEPMYIFVASLSFNALYGSTSFFPRFLLDLTSDAHLISRFACFAQIYFIYTYAANEMTTLCVMAYDRYLAVCHPLQYHSMMTAKKALILVALAWVFPVFILSILISLSATLPLCGNEIQKVFCANWNVVKLSCVPTGVNNVVGMFITICTVFLPLAFVLYTYTRIINVTWRSSAKFKGKVFQSCLPHMVSFVVYSVAAFSDIALSRYKMEDLNRFLAIFLSLEFVVIPPLINPLIYSMKLSYIRRHIFKKL
>LOCXPOR17.64.HIT1.OR.2R.304.7tm_4.exons1.CM034217.1.Syngnathoides_biaculeatus
MPNVKVSPYFNLTMFVNIGPYRYPALATCLLLYVFIVCANWAVVLTICREKTLHEPMYIFVASLSFNALYGSTGFFPRFLLDLASDTHPISRVACFTQIYFIYTYASNEMTTLCVMAYDRYLAVCHPLRYHTRMTAKKALILAALAWLLPVFFATTVIYLSATLPLCGDKIQKVFCANWNVVKLSCVPTVVNNVVGMFMTTTTIFLPLAFVFYTYTRIINVSWRRSVKFKGRVFQSCMLHMVSFVVYSIAIFCDISLSRFNVEEMNSYVAVILSLEFVVIPPLLNPVLYGLKLTDIRRHIFKML
>LOCXPOR18.66.HIT1.OR.2R.304.7tm_4.exons1.CM034217.1.Syngnathoides_biaculeatus
MPNLTAPPYFNLTMFMNIGPYRYPALTWCLLLYVFIVCANLAVLLTICREKTLHEPMYIFVAGLSFNALYGSTSFFPRFLLDLANDVHLISRAACFTQIYFIYTYGCNEMTTLCVMAYDRYLAVCHPLHYHTRMTVKKALTLAGLAWVIPAFFLTTLIYLSATLPLCGNEIQKVFCANWNVVKLSCVPTVVNNVVGMLMTICTVFLPLAFVLYTYTRIINVSWRRSAKFKGRVFQSCLPHMVSFVVYSVAAFSDIALSRYKMEDLNRFLAIFLSLEFVVIPPLINPLIYSMKLSYIRRHIFKKL
>LOCXPOR19.67.HIT1.OR.2R.304.7tm_4.exons1.CM034217.1.Syngnathoides_biaculeatus
MRNASALTFFHLTGLSHMTPRLRVLVFAVTLLCYAAILLVNGLLIVTIVLEKKLHEPMYYFVCNLCVNGLYGTVAFFPKFLYDLLSESHVVSYVGCLLQVFVIYSYAASEIANLAVMAYDRYVAITRPLEYHAVMTKRRALMLVSFSRVVPMLCQAVVTGMTSRLELCGSHIGKLYCENWSLLQLSCEPVTINSVVGFANIVFYFGHDLFIMCSYVQLVKIAFRSKDGKKKFTQTCVPHLLSLFNISVALLFDLMYARYGTSSVPRSLRNFMAIQILAFPPLLNPVIYGMKLSKIRGRILQYFT
>LOCXPOR1.70.HIT1.OR.2R.293.7tm_4.exons1.CM034217.1.Syngnathoides_biaculeatus
LIVLGGYVDVDKYRYVYFVLFLILYVLILCSNCTIICVIWIHRNLHEPMYVFIAALSVNSLLFSTAIYPKLFVDVLSQSQTVSRAACMTQLFFFYTFGCSDFLLLSAMAYDRYVSICKPLQYATTMGATTVTVFLVLAWFLPACHLAVATVIKTNYKLCKFVLKGIFCNNTFNGLQCVRSKTVAVVGVLIFINIGVIPVLFILYTYTKIFLVVFRRCSRVREKAAETCVPHLMVLISFSFLTSFDMIVGQMGSELPDSLRLMMMLQVVAYNPLFNPIIYGVKMKEIWKHIKKL
>LOCXPOR1.72.HIT1.OR.2R.293.7tm_4.exons1.CM034217.1.Syngnathoides_biaculeatus
LIVLGGYVDVDKYRYVYFVFLLILYVFIICCNCTIICVVWLHRNLHEPMYVFIAALSVNSLLFSTAIYPKLFVDVLSQRQTVSHAACMSQLFFFYTFATSDILLLSAMAYDRYVSICKPLQYATTMGPSTVTVFLVLAWFLPACQIAVATVLNAKQKMCTFVLKGIFCNTTVNMLHCVRSKILAAYGVLIFINTSLFPILFILYTYIQIFSVVHRRRSRVREKAAETCVPHLMVLICFCCLAAFDVAANKMESKLPRSFRVIMMLQIVVYNPLFNPIIYGVKMKEIWKHIKKL
>LOCXPOR1.73.HIT1.OR.2R.292.7tm_4.exons1.CM034217.1.Syngnathoides_biaculeatus
LIVLGGYVDVDKYRYVYFVFLLILYVFIICCNCTIICVVWLHRNLHEPMYVFIAALSVNSLLFSTAIYPKLFVDVLSQSQTVSRAACMSQLFFFYTLAASDFLLLSAMAYDRYVSICKPLQYATTMGASTVTVFLVLAWFLPACQIAVATVLNAKQKMCKFVLKGIFCNTSVNMLHCVRSKTLVTYGAFIFINIGVVPVLFILYTYIKIFLVVFRRCNRVREKAAETCVPHMMVLISFSCLVAFDIIVSRMEPELPKRVHVIMMLQIVVYNPLFNPIIYGVKMKEIWKHIRK
>LOCXPOR1.75.HIT1.OR.2R.293.7tm_4.exons1.CM034217.1.Syngnathoides_biaculeatus
LIVLGGYVDVDKYRYVYFVFLLILYVLILCSNCTIICVVWIHWNLHEPMYVFIAALSVNSLLLSTAIYPKLFVDVLSERQTVSHTACMSQLFFFSSFATSDFLLLSAMAYDRYVSICKPLQYATTMGPSTVTVFLVLAWCLPACQIAVATVLNAKQKMCKFVLKGIFCNISVNRLHCARSKTLVIYSVLIFINIGVIPVLFILYTYTKIFLVVFRRCSRVREKAAETCVPHLMVLISFSSLAVFDVVVEQMQSELPKSVRLIMMLQVVVYNPLLNPIIYGVKMTEIWKHIKKL
>LOCXPOR1.77.HIT1.OR.2R.293.7tm_4.exons1.CM034217.1.Syngnathoides_biaculeatus
LIVLGGYVGVDEYRYVYFVLLLILYVLILCSNCTIICVVWIHRNLHEPMYVFIAALSLNSLLFSTSLYPKLFADVLSHEQSVTRVSCLLQFLFFYTFGGSDFLLLSAMAYDRYVSICRPLHYAATMGTSRVAVFLALAWLFPALHLSVAAVAHSRVKLCDFTVGDFFCNNTIVKLYCVVPRFLNVWRLVILTNITLIPVLFILFTYVKILSVAYFSRGEVRKKAAETCLPHLMVLISFSCLCGFHVIAAQLDSDLPKIVRLAINLQIAAYNPLLNPIIYGVKMKEIWKHVKRL
>LOCXPOR1.78.HIT1.OR.2R.294.7tm_4.exons1.CM034217.1.Syngnathoides_biaculeatus
VLIRLGGYVDVDKYRYVYFVFLLILYVLILCSNCTIICVVWIHRNLHEPMYIFIAALSLNSLLFSTAIYPKLFVDVLSQSQTVSRAACMSQYLIFYSLAGSDFLLLSAMAYDRYVSICEPLQYASTMGTSRVAAFLALAWFVPACHVLVATVISAEQRMCHFLLAGIFCNNSIQKLFCATPRFLTVWGLLVLTNITLIPVVFIVFTYVKIFAVAYRSCGEVRKKAAETCLPHLMVLISFSCLCGFDVIVARLESDLSKTVRLIMSLQIVVYNPLFNPILYGVKMKEIWKHIMRL
>LOCXPOR20.79.HIT1.OR.2R.316.7tm_4.exons1.CM034221.1.Syngnathoides_biaculeatus
MGNSTALTFTLTAYAVLEEHKHLFFALLLALYAVTVFLNALLVGVVGANKGLQQPMNLFACMLCSNELLGSSALLLPAMRILLSQTFEMSAGSCVAQVYFLHTYASSEFCILALLGYDRFVAICRPLRYHALMSSAMVGRLAALVGLYPFVAFGALFSLTARLSFCGEVIEKLYCVNMELVKNACSDGSRISIVGLAFVGVLIVPQMIMICFSYAQILRACKKFSKQSQVHALKRCAPHICSCLNYSIAGLFEIIQNRFDMSHVAIEARIFLSIYFAVIPPLTNPVLYGLGTHLVRVHLIKMCIKYKILPSKRALA
>LOCXPOR21.80.HIT1.OR.2R.320.7tm_4.exons2.CM034221.1.Syngnathoides_biaculeatus
MNLFNPAEDENVSMVHPEYFIISGLSGVPHIKLYYVFLFVVYTLSVLANGTVMTVICLDRRLQTPKYVAVFNLAFVDLFGSSALVPKLLDVFLLGNRRVPFRSCLALLFFCYTCLSMQSFNLVALAYDRLLAIIFPLHYQVRMTHRFMLSLILGFWLLVAVLVAVATGLLTRLSFCKSVVINSYFCDHGQIYRLACNSHYPNYVVSCVYPVVIFWLPLAFILLSYVAIGCTLAKVAAVQERLKAFRTCAAHLSLVAIYFIPLLITFTLMENIHPDGRIVNLSLTSVFPPVLNPVIYTLQTQEIKESLSRLVRSARRGKQV
>LOCXPOR21.80.HIT1.OR.2R.302.7tm_4.exons2.CM034221.1.Syngnathoides_biaculeatus
EPVQSGRGRERVHGAPRVLHHQRPIRCPSHQAVLRLPVCGLHVVRAGQRHRDDRHLPRPPAPDPQVRGGLQPGLRGPVRELGSGPQAPGRVPVRQPPRPLPQLPGFAVLLLHLLVDAVLQLGCAGLRPPPGHHLPPALPGEDDAPLHVIADPGLLAAGGGPGRGGHGPADPTVVLQVGGDQQLLLRPRPDLPAGVQQPLPQLRGELRVPGGDFLAAAGLHPAQLRGHRLHPGQGGRRPGAPQGLPHLRRAPLAGGHLLHPAAHHLHADGEHPPGRPHCQPVAHLRLPPRAQPGHLHAADAGD
>XPLOC_3.1.TAAR.1R.297.7tm_1.exons1.CM034212.1.Syngnathoides_biaculeatus
NQAFRFVLYGFFFVGIICTVVGNFLVVLSISYFKQLQSPTNSFVMSLAVADCLVGLVVMPYSMIRTVEGCWYFGYLFCQLHSSLDVMLCTASIFHLSCIAFDRYYAVCNPLVYSLKMSQGRVAFLIVISWAVPMLISFGPIMLDLHIVGVDIVLPHDVCVFLVNRIYAVMASLIAFYFPMAIMLVAYWKIFKAARRQAKQISAMETQMAAGVGKDSSKKKKHRNTVKRERKAAKTLGIIMGVFLIFWMPFFTLNIVDPFIDYSTEVIIWDIFLWLGYINSSLNPFLYVFFNRSFRKA
>LOCXPTAAR1.26.HIT1.TAAR.2R.323.7tm_1.exons2.CM034217.1.Syngnathoides_biaculeatus
VAEEALLCFPLLANTSCRKMHRPPSAAALTYMLLSAISLITFILNLLVIIAISHFKQLHTPTNLLLLSLATSDFLVGFLMLFQIFLLDGCWFFGDLMCVVYYILDYWITSVSIGSMVLISIDRYVAICDSLHYHIKVSQTRVKISVFLCWFVSLIFHCICFINILKQPGRYNTCVGECVIVVTYAVGMTDLFFSFIGPLAVIMVLYMRVFVVAVSQVRAMRSRVGILILRGTTVKSSELKAARTLGVVVVVFIMCIMPYFCIAISGQDVLLNASSAAFIICLFYFNSCLNPLIYAIFYPWFRRSIKIIVTLKILKPDSSQAKI
>LOCXPTAAR2.50.HIT1.TAAR.2R.318.7tm_1.exons2.CM034217.1.Syngnathoides_biaculeatus
EGELCFPQLVNTSCRKTQRPHLVTSYMLLSVISLITVTLNLLVIISISHFKQLHTPTNLLLLSLAISDFLVGFLLLFQISLLDGCWFFGDLMCVVYYIVDHSVTSASIGSMVFISVDRYIAICDPLCYTVKVTKTRVDISVYLCWATSFVFHSMCSLDSLKQPGRFNSCVGECVIVVTYVVGITDLFVSFIGPITVILVLHMKVFAVAISQARALRTCTGGVTLQGAATRRSELKAARTLGVVVVVFIACIMPYFCIVISGQDVLLNASSATFIICLFYFNSCLNPLIYAIFYPWFRKSIKLIVTMQILKPDSCQTTI
>LOCXPTAAR3.61.HIT1.TAAR.2R.325.7tm_1.exons2.CM034217.1.Syngnathoides_biaculeatus
DQSDLCFPQQANTSCRKPSSDWSDGVLFSVLLSAECVLTVLLNLLVIISISHFRHLHTPTNLLLLSLAVSDLLVGFVAMPGEIYVRISCWFLGDIVCSLWNYMCFTTASSSVGNMVLISADRYVAICDPLYYNVKVTVKKIQLCICLSWVASLLYCAILLKAQFDHPGIYNSCHGECINGLEIYGGILDLVINFALPLSIIITLYLRVFVVAVIQARAMRSHVKCVKLQHSASFRAKSSELKAARTLGVLVLVFLVCFCPYYIVSLVAENENLGSLTKYVLDLYGFNSCVNPLIYAFFYPWFRKAVKQIVSLRIVQPASRDTKIL
>LOCXPTAAR4.62.HIT1.TAAR.2R.325.7tm_1.exons2.CM034217.1.Syngnathoides_biaculeatus
DQSDLCFPQQANTSCRKPSSDRSEGVLFSVLLSAECVLTVLLNLLVIISISHFRHLHTPTNLLLLSLAFSDFLVGLVGVPGSVYMRISCWFLGDIACSLWSYTTFVAASSSVGNMVFISADRYVAICDPLHYNVKVTVKRIQLCVCLSWVAALLHCGIILNDHLSHPRMYNSCHGQCVIGFEVYAGILDLVVNFVLPLSIIITLYMRVFVVAVSQARAMRSHVKCVKLQHSAPFRAKSSELKAARTIGVLVLVFLVCFCPYYIVSLMADNDKFGSGKKFVIYLYDVNSCVNPLIYALFYPWFRKAVKHIVTLRILQPSSREANIL
>LOCXPTAAR5.66.HIT1.TAAR.2R.322.7tm_1.exons2.CM034217.1.Syngnathoides_biaculeatus
NHSDLCFPQQANTSCRKPSSDGALFIILLSAECVLNVLLNLLVIISISYFRHLHTPTNLLLLSLAISDLLVGLVAVPGAIYVTISCWFLGDIACSLWNYMTFTVATSSVGNMVLISADRYMAICDPLHYNVNVTVRRIQCCVCLSWMAALLYSAIILNDQLGHPGMYNSCHGECVIGFEVYAGILDIVVSFVLALIIIITLYMRVFVVAVSQARAMRSHVTCVKLQHSAPFRAKSSELKAARTIGVLVLVFLVCFCPYYIVSLVADNEKFGSVMKYVLYLYDVNSCVNPLIYALFYPWFRKAVKHIVTLRILHPSSREANIL
>LOCXPTAAR6.67.HIT1.TAAR.2R.325.7tm_1.exons2.CM034217.1.Syngnathoides_biaculeatus
DQSDLCFPQLANTSCRKPSSDLSDGVLFSVLLSAECVLTVLLNLLVIISISHFRHLHTPTNLLLLSLAVSDLLVGFVAMPGEIYVRISCWFLGDIACSLWNYMIFTTGSSSVGNMVLISADRYMAICDPLRYNVKVTVKRIQLCVCLSWVASLLYCAIILKDQLGRPGMYNSCHGKCVIGFEVYAGILDLIVSFVVPVSIIITLYLRVFVVAVSHARAMRSHVKCVKLQHSAPLRAKSSELKAARTIGVLVLVFLVCFCPYYSVSLVDENEKLGSLLKYVVYLYAFNSCVNPLIYALFYPWFRKAVKDIVTLHILKPASRDANIL
>LOCXPTAAR6.28.HIT1.TAAR.2R.299.7tm_1.exons2.CM034217.1.Syngnathoides_biaculeatus
MRPRCAAQPARHHLNLPLQAHIHFHSPSQLYTPTNLLLLSLAVSDLLVGFVVMPGEIYMRISCWFLGDIACSLWSYMTLTTTSSSVGNMVLISVDRYVAICDPLRYNVKVTVKRIQLCVCLSWVTSLLYCAILLKDQLGHPGMYNSCRGECVIGLEVYAGILDIVISFVLPLSIIITLYTRVFVVAVTQARAMRSHVQCVKLQHSAPFRAKSSELKAARTLGALVLVFLVCFCPYYIVILMGGNENLGSLTKYVVDLYGFNSCLNPLIYALFYPWFRKAVKQIISLRIVQRASCEANIL
>LOCXPTAAR3.30.HIT1.TAAR.2R.299.7tm_1.exons2.CM034217.1.Syngnathoides_biaculeatus
MRPRCAAQPARHHLNLPLQAHIHFHSPSQLYTPTNLLLLSLAVSDLLVGFVVMPGEIYVRISCWFLGDIACSLWSYMTLTTTSSSVGNMVLISVDRYVAICDPLRYNVKVTVKRIQLCVCLSWVTSLLYCAIVIKDHLGHPGMYNSCRGECVIGLEVYAGILDIVISFVLPLCIIITLYMRVFVVAVSQARAMRSHVTCVKLQHSAPFRAKSSELKAARTLGVLVLVFLVCFCPYYIVILMGGNENLGSLLKYVVYLYAFNSCVNPLIYALFYPWFRKAVKDIVSLHILKPASRDANIL
>LOCXPTAAR7.32.HIT1.TAAR.2R.324.7tm_1.exons2.CM034217.1.Syngnathoides_biaculeatus
GQSDLCFPQQFNTSCRKPSSDWSESVFSFLLSTVCLFTVLLNLLVIISISHFRHLHTPTNLLLLSLGISDLLVGLVAVPGAIYMRISCWFLGDIACSLWSYMTFTTTSSSVGNMVLISVDRYVAICDPLCYNVKVTVKRIQLCVCLSWVAALLHCGIILKDQLGRPGIYNSCRGECVIGFEVYAGILDLVINFVLPLSIIITLYLRVFVVAVSQARAMRSHVKCVKFQHSAPFRAKSSELKAARTLGVVVLVFLVCFCPYYIVSLVGENENLGSVTKFVLYLYDINSCLNPLIYALFYPWFRKAIKHIVTLHILQPASRDTNIL
>LOCXPTAAR8.34.HIT1.TAAR.2R.326.7tm_1.exons2.CM034217.1.Syngnathoides_biaculeatus
DQSDLCFPQQFNTSCRKPSSDWSEGVFSVLLSAVCVLTVLLNLFVILSISHFRHAQLHTPTNLLLLSLAVSDLLVGLVSMPGEIYMRISCWFLGDIACSLWNYMIFTTGSSSVGNMVLISADRYFAICDPLHYNIKVTVKRIQLCVCLSWVASLLHCGIILKDHLGRPGMYNSCRGECMKGFEVYAGILDLVINFVLPLSIIITLYMRVFVVAVSQARAMRSHVKCVKFQHSAPFRAKSSELKAARTLSVLVLVFLVCFCPYYIVSLVAENENLGSLTKYVLYLYGFNSCVNPLIYALFYPWFRKAIRHIFTLRILQPASRDTKIL
>LOCXPTAAR9.36.HIT1.TAAR.2R.317.7tm_1.exons2.CM034217.1.Syngnathoides_biaculeatus
LCFPQRANTSCEKPLPDWSEGVLLPAVSILSVLLNLLVIISISHFRHLHTPTNLVLLSLAVSDLLVGLVAMPGEIYVRISCWFHGDFACSLWNYTTFAAASSPVGNMVLISADRYLAICDPLRYNVKVTVKRIQLCICLSWVAALLYCAILLKDQLGHAGMYNSCHGECVISFEFYAGIVDLFVGFVLPLCIIITLYLRVFVVAVSQARAMRSRVKCVKLQHSAPFRAKSSELKAARTLSVVVLVFLVCFCPYYIVSLVAENKNLGSLTKYVFYLYGFNSCVNPLIYAFFYPWFRKAIKHIVTLHILQPASRDANIL
>LOCXPTAAR10.39.HIT1.TAAR.2R.325.7tm_1.exons2.CM034217.1.Syngnathoides_biaculeatus
DQSDLCFPEQANTSCRKPSSDGSDGVLFSVLLSVECILTVLLNLLVIISISHFRHLHTPTNLLLLSLAVSDLLVGLVAMPGEIYVRISCWFLGDIACSLWSYTTFTAASSSVGNMVLISADRYVAICDPLRYNVQVTVKTIQRCVCISWVAALLHCGIVLKDQLGHPGMYNSCRGECVIGFEFYAGILDLVVGFVLPLSIIITLYMRVFVVAVSQARAMRSHVTCVKLQHSAPFRAKSSELKAARTLGVLVLVFLVCFCPYYIVSLVAENENLGSVLKVVLYLYDVNSCLNPLIYALFYPWFRKAVKHIVTLRILQPASREANIL
>LOCXPTAAR11.42.HIT1.TAAR.2R.327.7tm_1.exons2.CM034217.1.Syngnathoides_biaculeatus
DQSDLCFPQQANTSCRKPSSDGSDGVLFSVLLSVECILTVLLNLLVIISISHFRQMQLHTPTNLLLLSLAVSDLLVGLVAMPGEIYVRISCWFLGDIACSLWSYTTFTAASSSVGNMVLISTDRYVAICDPLHYNVKVTVKKIQLCICLSWVASLLYCAILLKDQLGHPGMYNSCRGECVIGFEVYAGILDLVINFVLPLSIIITLNVRVFVVAVSQARAMRSHVKCVKLQHSAPSRAKSSELKAAGTLGVLVLVFLVCFCPYYIVSLVTENENLGFVAKFVLYLYDVNSCLNPLIYALFYPWFRKAVKHIVTLRILQPASREANIL
>LOCXPTAAR12.44.HIT1.TAAR.2R.330.7tm_1.exons2.CM034217.1.Syngnathoides_biaculeatus
METGDQSDLCFPEQANTSCRKPSSDVSDGVLFSVLLSVECILTVLLNLLVIISISHFRHNLHTPTNLLLLSLAVSDLLVGLVAMPGEIYMRISCWFLGDIACSLWNYVTFTAASSSVVNMVLISADRYFAICDPLHYNIKVTVKRIQLCVYLSWVAALLHCGLVLKDQLGRPGMYNSCRGECVIGFEVYGGILDLVVNFVLPLSIIITLYLRVFVVAVSQARAMRSHVTCVKLQHSAPSRAKSSELKAARTLGVLILVFLVCLCPYYIVSLVGENENLGFVAKFVLYLYDVNSCLNPLIYALFYPWFRKAVKHIVTLRILQPASREANIL
>LOCXPTAAR13.47.HIT1.TAAR.2R.325.7tm_1.exons3.CM034217.1.Syngnathoides_biaculeatus
DQSDLCFPQQANTSCRKPSSDWSGGVFFSVLLSAECVLTVLLNLLVIISIRIVLQLHTPTNLLLLSLAVSDLLVGLVAMPGEIYMRISCWFLGDFACSLWSYTTFTAASSSVGNMVLISTDRYVAICDPLHYSVKVTVKRIQVCICLSWVAALLYCAILLKHLLGHPGMYNSCRGECVIGFEVYAGILDIVVSFVLALCIIITLYMRVFVVAVSQARAMRSHVTCVKLQHSAPSRPKSSELKAARTLGVLVLVFLVCFCPYYIVSLVAENENLGSVAKVVLYLYDVNSCLNPLIYALFYPWFRKAVKHIVTLRILQPASREANIL
>LOCXPTAAR14.49.HIT1.TAAR.2R.325.7tm_1.exons3.CM034217.1.Syngnathoides_biaculeatus
EARWDLCFPQLANLSCRKPSSGLSDDVLVNVGLPVVCVLTVLLNFLIVGFFSFSLQLRTPTNILLLSLAVSDFLVGLLLWPGEIYMSTSCWAFGDVSCFLHHFVSFAITSASVGNMVLISADRYVAICDPLHYNLKVTVKRTQICVCLCWFLCFVYSSVILRDQLAHPEKCSSCYGECVINIDIDGGILDLVVIFILPLCIIVTLYLRVFVVAVSQARAMRSHVTCGKLQHSAPFRAKKSELKAARTLGVLVLCFLICFCPFYIASLAGGSTFSSSSQYVLYLFDFNSCVNPLIYALFYPWFRRAVTHIVTLRILQPGSREAHVL
>LOCXPTAAR15.52.HIT1.TAAR.2R.330.7tm_1.exons3.CM034217.1.Syngnathoides_biaculeatus
MDTEAQSDLCFPQLTNLSCRKSSSALPNDILLNITLPVVCVLTVVLNLLLPAPVSVCALQLHTPTNLLLLSLSVTDLLVGLLMIVGQLYNQASCWFLGDSLCSLFRVFMITVTTASIGNMVLISVDRYVAICDPLHYIVKVTVKRIQHGVCLCWFLSLFSCCIILNDQLTDPGKYNSCYGECVITVDYNAGVAELVVTFIFPLSIIVTLYTRVFVAAVSQARAMRSHVKCVRLHHSVPLRAKKSELKAARTLGVLILVFLTSFCPYYIFSLTNHSKKMTPLKSYFLYLYSFNSCVNPLIYTLFYPWFRKAVRQIVTLRIFRSGSSEVNIL
>LOCXPTAAR15.54.HIT1.TAAR.2R.330.7tm_1.exons3.CM034217.1.Syngnathoides_biaculeatus
METEAQSDLCFPQLANLSCRKSSSGLPDNVLVNVALPVVCVLTVLLNLLLKFTSVLCDSDLHTPTNLLLLSLSVTDLLVGLLMIVGLLYNQASCWFLGESLCSLFSAMTFIVTTASIGNMVLISVDRYVAICDPLRYIVKVTVKRIQLGVYLCWCLSLLCCCIILNDQLTDPGKYNSCYGECVVTVDDKAGVAELIVTFILPLSIIVTLYTRVFVAAVSQARAMRSHVKCVRLHHSVPLRAKKSELKAARTLGVLILVFLTSFCPYYIFSLTNHSKKMTPLKSYFLYLYSFNSCVNPLIYTLFYPWFRKAVRQIVTLRIFRSGSSEVNIL
>LOCXPTAAR16.56.HIT1.TAAR.2R.326.7tm_1.exons2.CM034217.1.Syngnathoides_biaculeatus
EDQSELCFPQLGNLSCKKSSFGSSVLSVVLLLVVYVLTNLSSVSCFFFLSLSTCRQLHTPTNLLLLSLAVSDLLVGLLLILQQTYNPSSCWLSGDIPCSLYQFAYLVVTSASIGNMTLISADRYVAICDPLHYNVKVTVKRIQLCVCLCWLLSLLYCCIVFNDLLIHPGKYNSCYGECVVTVDYNAAFVDVVVTFILPLSIIVTLYMRVFVVAVSQARAMRSHVACGKLRHSAPFRAKKSEVKAARTLGILVVVSLMCFCPYYIVSLVSDGENTGQFKSLVLYLYDFNSCVNPLIYAFFYPWFRRAAQHIFTLHILQPGSRELNML
>LOCXPTAAR17.57.HIT1.TAAR.2R.326.7tm_1.exons1.CM034226.1.Syngnathoides_biaculeatus
SMKPELIHNGTDGVNVMHPCFESSDLFLMFPSDPSVICILVYSVLAFLSIATICGNLLVITSVVYFKQLHTPTNYFILSLSLADLLVGVLVFPFSMALTVTSCLHQENLICKIRDVFDVSLCTSSILNLCCISIDRYYAVCQPLTYKSKITDQVALTMIIVCWGVAVMIGLSIVIGGFNQGTCEEMCSVTVILSNIMGPVLSFYLPAVVMSCIYLKIFFVAQRQVNSIQSSKSLSKVERKATKTLAIVMGVFLLFMSPYFFCVVFQPLFSDPVSIPVIETLNWLTLSNSMLNPFIYAFFYNWFRSAFKMIITGKIYQGDFGDSKLI
>LOCXPTAAR18.58.HIT1.TAAR.2R.319.7tm_1.exons1.CM034226.1.Syngnathoides_biaculeatus
SYLHPCYVLVNTSYTITSNPSKICIALYVFLSLLSICTICGNLLVIITIIYFKQLHTPTNYLILSLAVADLFVGILVFPFSMAFTVFSCWHHEGLFCKIRGSFDVALSTASILNLCCISIDRYYAVCHPLTYKSKINVHVIGIMILVSWGVSVLIGIGITVAGFNQGKCEDRCLIDALISTTLGCIFAFYIPVIIMLSIYLRIFLVAQRQVRSIQSTTCQSTMSGATVSKMETKATKTLAIVMGIFILCWTPYFICIIFQPLTFAVTPIAVIETLNWLTLSNSMLNPLIYAFFYSWFRAAFRLIITGKIFQGDFTKTKL
>LOCXPTAAR19.59.HIT1.TAAR.2R.319.7tm_1.exons1.CM034226.1.Syngnathoides_biaculeatus
TVAISDIHPCYQIDNLSYVLTNSPSFTCVSLYIFLALLSVVTICGNFLVIITILYFKQLQNPTNYLILSLAVADVLVGLIVFPLSMAFSLSSCIYHEDLFCKIRGSFDISLSTCSILNLCCISIDRYYAVCQPLTYRAKMNHCVVVIMILINWGVSALIAIGVMIAGLQSEDCEERCLIDLLMENTIGPILSFYLPVVIILCIYLKILLVALRHAHSIHVSTKPGVTVSKIERKATKTVASVLGVFLICWTPFFLCITFLPFSDVFVPVPVIEMLNWLTLSNSMLNPFIYAFFYSWFRSGFKMIISGKIFQGDYTNSAL
>LOCXPOra1.5.HIT1.Ora.2R.316.7tm_1.exons2.CM034213.1.Syngnathoides_biaculeatus
SVLLVFPVVQAATETPSRRLPPSDTILVHLSLANLLTSLFRTVPIFVSDLGLDVSLSPGWCRVFMLLWVWWRAVGCWVTLALSVFHCTTLRRRGVTFGPLAVKRERRRVWVILGVVWGANLAFSTPALVYSTHVHSNATVELMVISCTTRPLLGCIWEFPSSQQGAAFASASLAFNEVLPLLLMVCTNLATLHSLAKHIRAVTAGGEHGELDRRVSGERKAAHVIMLMVSLFVVCWVLQVAAVTYYNHDRGHHAEGLLTVAHFAASLFVGFCPMVVALGHGKLRRRIVGMILGWSKALKRHRADTERGVQPQRAKG
>LOCXPOra2.6.HIT1.Ora.2R.321.7tm_1.exons4.CM034213.1.Syngnathoides_biaculeatus
DTELVGMGLRISVSPLQIALYIFLVVLGILGNATVVAVIGKSVYAERGRGHNSDIIIINMALSNLLVSVMRNTLLVISDVGLELYSSKDWCQFLMGVWVWLRSVNVWSTLFLSAFHLQTLRRVAPNVAPLRTTRGAHNTLLLNLAFIWFLNFLYSIPAYIFSTNGNVNSTETLMLVSSTTRPLLGCVWNFPFSFSGLSYATTSMVIHETLPIILMVLTNVGSLYTLYTHGRTSAKDAHVIKRVPAERRAAKVILALIMLFIVSWGTSIISVNYFNYNRGSSAEFLLVVARFANIIFIAMSPMVLAVGHRRLRSFVKSALSH
>LOCXPOra4.7.HIT1.Ora.2R.309.V1R.exons1.CM034213.1.Syngnathoides_biaculeatus
FGLLSVRRCRLVPLGHAQDSGLDLLVGGNDEVRAEERVARGAEHPHVRHHRGHLGLGQHVDPDHVVDAEEEDVQDHQGDHRFGRPGLGRTGAVDASHLAAVAVEKEQDVTAGDQHQGHDGKVPSRDDDPLDDVEHVVSEVHEAEAQVEREGGHGAVARRRGIEKGRDVDDHVEEPERGEGGQDQGREAKLQPGQTRPGGDGHRLEHAERAGDADRQGPADAVAVKHQLAARVAQQVAEAKHRHGLGHAADRQDHQVGEGQVAQDRVHVKEFAFGVEDVGVGQQHHGVPQDAHCRLQEEGDASDGHAKVH
>LOCXPOra4.7.HIT1.Ora.2R.309.V1R.exons1.CM034213.1.Syngnathoides_biaculeatus
MDLCVTIRGVSFLLQTAMGILGNAVVLLAYANVLYTEGKLLNVDPILCHLAFANLMILTIRCVPQTMTVFGLSDLLSDAGCKLVLYGYRVGRALSICITCALSVFQAVTIAPGPRLSRLKFCLPSLVLPTFAALWFLNMVIYVPALLYSTAPRNGTVPAFTLNLGFCLMDFRDNMLYIIQGVIVSGRDFSVVALMLVSSGYILLLLHRHSRQVRGIHRSRSAETRAAKTVVTLVVLYVFFFGIDNVIWIYMLTESKVSPVVADMRVFCSSCYAFLSPYFIISSNKKVKARILCVAERDQAASADAQESK
>LOCXPOra5.8.HIT1.Ora.2R.308.7tm_1.exons1.CM034226.1.Syngnathoides_biaculeatus
MLKFSCHLLVLRVFISCVGLVGNVFLIFCIIQTKTSSIKTFELFLLGLATANLEEIAVVNIYDFVILQRSYVVWDVWLCRSLKFLMVLGEISSILFTVLIGVYRYQKLRDANKRLQIPIYLDNIRAARKVIQFSIGISILLSAPVFSMEVPGPTGNLTGNHTWNQTGCQLDFFLCSSDRCPSMNRIYKYAFILLCYLLPLVVVTLTSCLIVAVLLGQRTAVKPVASVSGSTQTEGFRKVPRFHRSTVAVLAAMVLFQLDWTLYLVLQMVFNTTDFTFWIELEFFLSTSYTSISPYALGIGKSFFAMKN
>LOCXPHaplo16.13aa.44.HIT1.OlfC.1R.715.ANF_receptor.exons9.CM034211.1.Syngnathoides_biaculeatus
EQTFTSEPGQPRCQGFDILGFRHLMTMAFAVDEINRNKELLPGLTLGYRLYDNCGELVVGFSGGFSLVSGQEEQFVSRDDCVGTPPVLGVVGDSYSTFSIATSVVLGLYRMPIVSYFSTCSCLSNRKLFPSFLRTIPDDDFQVRALIQILKHFNWTWTGLLVTDDDYGVGVARAFRHDLGESGSGCLAYLEVLPWDNDPPELQRIVDLMRASTARVVMVFAHENHMLHLMEEVLRQNVTGLQWIASEAWTAATVLHTPRFMSYLEGTLGIAIRRGEIPGLGHFLSRIRPDERDKSEYSLVNQFWEHMFHCRFAPPAGWSEAGGQICTGREDLAGVEMDFLDVSNLRPEYNIYKAVYALAHALHNLLQCVPGRGPFRGRSCVTLQGLEPWQLLHYLQKVNFTTSFGDQVSFDDSGDAVQIYDVINWQLLPDGQTRVQHVGEVKGSAFKGEELTLDDDKIIWSFGSKKPPQSVCSESCPPGSRMARKKGQPECCFDCILCSEGKISNTTNSMECSSCPEDFWSNPQRDRCVPKKTEFLSYHDPLGICLTSFSLLGTLICAVVLGIFMYHRSTPIVRANNSQLSFLLLISLKLCFLCSLLFIGHPRLWTCQMRHVVFGISFVLCVSSILVKTMVVLAVFRASKPGGGASLKWFGAMKQRATILALTCIQGIVCTAWIISASPSPHKNTEYHKDKIVYECVVGSTVSFSILLGYIGILA
>LOCXPOlfC1.36.HIT1.OlfC.2R.760.ANF_receptor.exons14.CM034211.1.Syngnathoides_biaculeatus
LSIATARILGLYHFPQVSYSSTCSALNSKFQFPTFLRTVPNDEHQSAAMARLVLHFGWTWVGTIAADDDYGKYGIKDFKEEVEEAGVCISYSETLPKENSPEDIQRIVQTVIESTAKIIVVFSSDVDLSPLVLELVRRNVTNRTWIASEAWVTSALINQPGVSSLLGGTIGFGVKRGDIPGLQRHLLDLDPYADSLNEEFWETLFNCTLDYGKALRKAKAFNGTIPGGLCTGTESLAQLNNTYSDTSQLRITYSVYKAVYAVAHALHNLEHCEQGRGPFIGIGCADITKFEPWQLMYYLKNVRFKVPHTDEEVYFTDGDVAGFYDIINWVVDGDGVISYVTVGQYNGSAAPEERMRLMNDSIVWNSDALEPPRSVCSENCQPGTRKGIRQGEPVCCFDCIPCADGEISNTANARECVLCSGDDWSNDAHDACVPKIIEFLAFGEPLGITLIVISAFGALVTVGVAVVFVAYVNTPLVQANDALLSFCLLFSLMVTFLCSIAFLGEPQHWSCMTSQVALAMGFALCLSSLMGKTALLMLRAQAKKAARAEVKAAAKAARAAAEAAASNGGPDVIASNTANLGDVAARRAMTAVATLIQALACTVWLVIFPPYPVKNTSAQNVKIILECNEGSVVFICCIFAYDILLALLAFIFAFLARKLEDHFSEAKCVTFGLLVFFIVWISFVPAYLSTRGKFMVAVQIFAILASSFGLLACVFLPKCYILLLKPERNTEEMMRPHDRQRDATSTGTSASIATAATEVN
>LOCXPOlfC2.37.HIT1.OlfC.2R.881.ANF_receptor.exons11.CM034211.1.Syngnathoides_biaculeatus
MSWLCWLSTGRWPSSAPLVLLAWFVSRQPGLRVGQALTCPRWATPAKRGLFQDGDVVIGGLFSLRYNPPPVDFDFTAEPEYKECTGLEQLPLQYVYSMVFAVEEINQSPHLLPGVTLGYHIHDSCALHPWATRAALSLVSGDSSTCTPGAAPLALSEEGDEKGVPLIIGGASSKTAMILSRVLGPLSVPLMSYQSSCPCLSDRRQFPNFFRTIPSDIFQARAIASLAIYFKWTWIGAVVANNDYGLEAVKVFREETQESGVCMAFVETLRREKIKNDARRAALAIKASSAKVILIFTWYTDVRELFLQLAEMNVTDRQFLASEAWSTSGNLLQNPVTSKVATGVLGTAVRSSPIAGFEDYLRSLNPSLRPDDDILRKFWEKQFACRPQVSKNTTMSDRWASLPPCGGEESLESVDNLFTDTSQLRQAYNVYLAVYAAAHALHDHLGCRNTRAVLRDGSSICSSPRNVKPAELLQHLNEVNFTTPQGERLYFQGADIPAKYDLVNWQMTPDGSLKLVLIGRVDGYEIHINDTAVQWSSASSQVPTSVCSENCPPGSRVATRKGEPVCCFDCIPCPEGEISNSTNSPNCERCPVEFWSNTEHTVCILRQLDFLSFNETLGITLTAVAMSGTVVTTAVFVVFLYYRHTPMVRANNSELSFLLLLSLKLCFLCSLLFIGRPSSWSCRFQQAAFGISFVLSVSCVQVKTIVVLAAFRSARPGAGALMKWFGPGQQRGSVCVFTCVQIIICIIWLSLNPPEPKAVFDTPGLKVTLKCDMASAVGFFLILGYIGLLACTCLLLAFLARKLPDNFNEAKLITFSMLIFCAVWVAFVPAYVSSPGKYMVAVEVFAILASSYGLLLCIFAPKCFIILLRPEKNTKKHLMAR
>LOCXPOlfC3.27.HIT1.OlfC.2R.843.ANF_receptor.exons6.CM034211.1.Syngnathoides_biaculeatus
LLCLWLFDTVTACEPFGRFNMPSLGQRGNIIIGGIFPVFNKEIGSTSTFQHKPPEVKCAGFDLRAFRWTQVMVFAIEEINKDVALLPNISLGYRILNSCASPTKSLRAALTLAGGTQETENDSSCLPAISALIAESGSSQSLAVAGTLGPFQIPIVSYFSTCACLSDRSKYPSFFRTIPSDYFQAKALAALVKHFGWQWIGAIQSDNDYGRHGVLAFKEEVQKFGVCVAFIGTILRTYSMEKIQAVVEMIKQSSVKVILAFVPEGDFYLLMKEVVKQNITGIQWIASEAWITAPRPSTPDIYKAFGGALGFVVHKMAIPKLKPFLMGISPYTDPSEPFVREFWKIMLGCKAVPPGEQVDTSTEICTGNETLMKSQDVFFNVTQLRVSYNVYKAVYAIAHALHHLLFCKTPSEKAATPCLNVSDIQPKQVTHQLQRVKFKNRFGDNVFFDKNGDPPASYDLINWQLRDGKVKHVTLGHFDSDENGHYELSIQEEEIVWRTDNVVPVSVCSAECPVGTRKAQIKGEPICCFDCIPCTDGTIANTTGAADCMPCPQESWSNERRDECIPKTIEFLTYYEPMGIALSIVSLLGALLSLATMLIFIYYRHTPVIKASNSELSIFLLFSLFLCFLCPLTFIGRPTAWVCMLRHTAFGVTFALCISCVLGKTIVVVTAFKASFPGSKVAGKFGVTQQRVIVCSCTLAQILLCVFWLKLKPPYPAMVFQHSDKIILECDTGSEAAFYAVLGYIGFLSIICLVLAFLARKLPDNFNEAKLISFSMLIFCAVWITFIPAYVSSPGKFTVAVEIFAILSSAFGLLFSIFAPKCYIILIKPEKNTKKHVMGKMLN
>LOCXPOlfC4.28.HIT1.OlfC.2R.828.ANF_receptor.exons6.CM034211.1.Syngnathoides_biaculeatus
MGWLIMIFISLLVTANSEDQTCKLIGQTGFLEFSREGDLLIGGIFSMSSTRKLNDNEYKAVPYSYCTKWNDRELKFVRTMMFTVEEINRNPQLLPGISLGYRIYNGCGSENLIRAAIEAVSREESVCSGRIQALLGHSSSGVSKDINLLLSPLSIPQVSHLSTCACLSDKNLYPTFFRTVPSDRFQVLGLVQLMKYFDWRWVGIIYSSTLYADKGTSEFIEEAMKEGICVEYRLLYMKTENQKAIVKILRESSSKVVLLFMSLSYTKSFLSKMESYNINGKHWVGSESWITQQDLASLERRNILHGAMGFALPDASIPGLGEFLLDLKPSDEPDNGTVKAFWEKFFDCSFSPTNASNLCTGAEDLKAVSNDYTDATNLRAENNVYKAVYLVANALHSLLQCENGVNPTTGNSCVLRHIQYVNFTTKNGGKVLFDDNGDSVAQYDLVNWHINDDGSVEILNIGQYDTSFPEGKKLKLRDDANIVWGGNSTEVPRSVCMEPCPPGTRKASNKNKPVCCFDCFECPEGTISNQTDSPDCLACSPEFWPNAKKDRCLPKPTEFLSYKDIMGALLTAFSCVGVFFSFLTFLIFLTHKETPIVRANNSELSFLLLISLKLCFLCSLTFIGRPTEWSCMLRHTAFGVTFVLCISCVLGKTVVVLMAFRATFPGKNIKLFGHAQQRLSVLALTLVQVLFCIIWLCTNPPFPAMNLKYYKEKIILECAVGSAVGFWGVLGYIGLLALLCFILAFLARNLPDSFNEAKLITFSMLIFCAVWISFIPAYVSSPGKFTVAVEIFAILASSFGLLVCIFVPKCYIIIFRPEKNCRKHLMGK
>LOCXPOlfC4.31.HIT1.OlfC.2R.819.ANF_receptor.exons7.CM034211.1.Syngnathoides_biaculeatus
CWMRGPPHLPEMAQDGDLVIGGIFSFRTGQDYAVNTFQAIPEVRPCKNFNFREFKFAQTMIFAINEINQNPEILPRIKLGYRIYDDCGTMDILRAALALVGGIERNFSDENCTKIETVQAILGHSGSRPTIAFAPVVGRFHVPVLSHFATCACLSNRKEYPTFFRTIPSDYYQSQALAKLVKHLGWTWIGVIAVDNEYGLNGIAAFIQASQEYEVCIEFSDAFSSSGPPEDLQRISSKIQSASSKVIMAFMSHREIKLLAKELYKQNVTGLQWVGSDAWITDHSLTDSEGHDILVGSLGFAISRARIPGLEQHLRGLHPSMFPHSQFVRDFWENVFNCTLKATTMGGQKPCSGLESLRDVESQFTDVSELRFTNNVYKSVYSVAHALDALLKSCATSAHTEPWQVLHYLNSVNFTTPAGERVYFDSNGDSPARYELVNLQMTNRGTMEGVTVGIYDASQVDSNQFIMSNIPVVWGNGSSEVPISVCSESCPPGNRKVLQKGRPPCCYDCIRCPAGEISNSTDSIHCMKCSPEFWSNKHRDACTPKEIEFLNYGEILGTLLALFSLLGVFLSTMTTIVFYCHKETPLVRANNSELSFLLLFSLTMCFLCSLTFIGRPTQWSCMLRHTAFGITFVLCISCVLGKTVLVLVAFKASLPGSYLMKYFGPMQQRLCVVAFTLIQVIICILWLTISPPFPFKNMLLYQDRIILECQLGSALGFWAVLGYIAVLAVFCFVIAFLARKLPDNFNEAKLITFSMLIFCAVWFAFIPAYISSPGKFTVAVEIFAILASSYGLLFCIFMPKCFIILFRPEKNTKKHIMGK
>LOCXPOlfC4.33.HIT1.OlfC.2R.854.ANF_receptor.exons6.CM034211.1.Syngnathoides_biaculeatus
MTPRHKLAEQGWALLHLFLVATFSRAEQPICRRRGDLEKPQLFNAGDILLGGIFSLHSSWKDRQESYARKPPPLQCASLKFRGFQFTQAMVFAIEEINNRTDLLPGLSLGYKIYDSCGSIARAVRVALALANGDGDSPLDEPCIRPAQVQAIVGETASSPCMAIATVIGPFHIPLISHFATCACLSDKVKYPSFLRTIPSDYYQSRALAQLVKYFGWTWVGAIRTNDDYGNNGMATFTETARQLGICLEFSVSFFRMDPPDKLKKIIDVIKVSTSKVIVAFLSHMDLEVLIHQLSHHNLTGYQWVGTESWIFDSQMAAMDQTHILDGAIGLAIPKAHVSGMREFMLDIKRLNTSGDDTFRLFWETLFTCQFERANSSGDKRRECSGFEDLSSVQKTFTDMSLMPIFNNVYKAVYAVAHALHDILGCNTTCNTNLQLQPFTILRHLKKIRFRTKEGDEVYFNENGDPTAKYEIINWQPTVNGTVKFVTVGLYDASANKQLNLNNRTLIWAKNSHKVPVSVCSEKCQPGTRKVLQKGKPVCCYDCVRCAEGEFSNTTDSVTCMRCHPDFWSNQRRDACTRKEAEFLSYKGVMGSLLTTASLLGSCLTAAVAFVYFKNRKTPIVRANNSELSFLLLLSLFLCFLCSLTFIGRPTEWSCMLRHTAFGITFVLCISCVLGKTVVVLMAFRSTLPDSHVMKWFGPLQQRLSVLAFTLIQVVICVLWLIIAPPFPFKNFKEFKDKIILECAVGSPLGFWAVLGYIGILALLCFVLAFLARKLPDNFNEAKLITFSMLIFSAVWITFIPAYVSSPGKFSVAVEIFAILASSFGLLICIFLPKCYIILMRPEKNTKKSIRSKG
>LOCXPOlfC5.34.HIT1.OlfC.2R.868.ANF_receptor.exons10.CM034211.1.Syngnathoides_biaculeatus
SWHRTEVAILSILWVAMLFPHKSHEDEKPFCDVIPGSINLPVLEKRGDIILGGLFSLHDMVVEPNLTYISRPPPTKCSRFNFRTFRWMQTMIFAIEEINKEGKLLPNVSLGYKIYDSCSTPHQALKAAMEVMGSDKASMAGGGLQSHSICNWAVPAIIGDGGSTQSLVVARFLGVLHIPQVSYFSSCACLSDKKEFPAFLRTMPSDFFQVDALIQLVKHFGWTWVGVIAGDDAYGRGGANIFANEVRKLGACVALHEIIPKHRAQKAISSIISLIRSSGARVILVFALEQDAAALFDEALREGLNGIQWLASEAWSTAAVLSTPEKYQAILQGAMGFAIRRMDIHGLRDFLLRLHPSNPDANGDPFLIPFWEEVFQCSLGEGSDNPPCTGAEDLSSVANIYSDVSQLRISYNVYKAVYAIVNALRSMRDCDDGKGPFALQACPDAATIQPWQLLHYIKQVDYLNSFGDEITFDGNGDPAAMYDLVNWQLKQSGGLKFVTIGKFDETVVNRQQTLRIQSQDIVWHGNKKQVPLSVCSNICPPGTRKAIRPNFPICCYDCMVCAAGEISNQTDAIECVRCLPEFWSNSERTACIPKQVEFLSFSDTMGITLMAIALIGSFCTCVVAFVFSYNRTTPVVRANNSGLSFLLLFSLTLCFLCSLTFIGRPSRWSCMLRRTAFSITFVLCISCILGKTIVVLMAFKASFPGSQVMKWFGPAQQKVIISLCTLVQVLICTVWLTVAPPTPLQLIPRESAIVILLCDEGSPVAFGLVLGYIGLLASLCLLLAFLARKLPDNFNEARLITFSMLIFCAVWVAFVPAYISSPGKYSTVTEVFAILASSYGLLGCIFAPKCYLILFRPKKNTRKHIMSR
