# Supplementary material for: Expanded olfactory system in ray-finned fishes capable of terrestrial exploration
Source: BMC Biol. 2023 Jul 31;21:163. doi: 10.1186/s12915-023-01661-8 (PMC10392011; doi:10.1186/s12915-023-01661-8)
Supplement: Supplementary file 3 — Additional file 3: Data S1. Protein sequences and genomic coordinates of OLF genes. FASTA and General Feature Format (GFF) files containing the protein sequences and genomic coordinates for all identified OLF genes in this study. [file 12915_2023_1661_MOESM3_ESM.zip › PROTEINS/Syngnathus_acus.OLF_genes.fa]

>LOCXPDilaORUN.87-delta.312.71.HIT1.OR.1R.294.7tm_4.exons2.LR594598.1.Syngnathus_acus
MVLELDGLSGCSVSQRRVYFALALVSYVLTLLVNLTLMATVAAEKTLHRPIYVLVCNLCANGMLGASCFYPKLLHDLLAEVHVVSYVGCLVQVLVLYCYVFCEFASLTLMAYDRYVAICCPLVYRAIMTTQKVWRLLLLTWLLPLLETTAGVILTARLPLCGRRIHRLYCTNWALVKLSCVDNTVNNVYGFLLMFLQVAQAVLIGVSYGHLVRASLRSRSNRRRFVQTCVPHVLTLTVFTGSVCSDVLLERYGGDQLAGWRHGLAVLFIVAPPLLNPLIYGINLHQLRHRVLAN
>LOCXPDilaORUN.79-eta.338.77.HIT1.OR.1R.292.7tm_1.exons1.LR594598.1.Syngnathus_acus
SLSQRAAGGVLTTCCCAIFLFVNGWTLFTLQSKSLFRETSRYVLLFNLLLADTLYLSLSQLLYLLSNCGVRLHYWACGALVLLASLLGRISPLVLALMSLERYVAVCRPLRHVSVATAGNTARAVLAVWTVSCLNVVVQGLLLKTSPFEQMTQLCTFSVFFLSPVSKVYYDVFTCFLFAWAGSSILFSFVGVALSARSAATDKDSLRKAGRTLLLHLLQLVLSLMSVLYGIIMAHLAASLSRLDFVLVRNLLFVCFFQLPRCLGSLIYGLRDRSLRVALVYVLCCHVRVSRS
>LOCXPDilaORUN.104-eta.364.45.HIT1.OR.1R.290.7tm_1.exons1.LR594599.1.Syngnathus_acus
ALSAAFIAIISNIFLVVNGVMLFTLRSKRVFRETSRYMLLYNLLLGETVQLALGLLLYLFNGSRVMMAYDLCIVLSVLTMLTSRISPMMLVIMSLERYVAVCHPLRHASVMTVRNTTAAVITVWVVGFLNSFIQGLLMLLFRADKMESLLNTYKCNSANFFFVPISEMYYKVSVYVLFITASLSILFSYAGVVVAARSAAADKNSTRKALNTLLLHLLQLGLCLLSTFFSSIMTYLASLMSWGITVRVQLVLFVCVFLLPRCLSSLIYGLRDENIRVVIMGRLCCRFKVS
>LOCXPSichOR19.9-delta.308.51.HIT1.OR.1R.291.7tm_4.exons1.LR594601.1.Syngnathus_acus
LSLDGFIDVDTYRSVYFLFLLAMYIVILCSNGTIICLVWIHRNLHEPMYVCVACLSLNSLFLSTTVYPKLFVDVLSNRQSISLSFCLVQFFFFYTLGMSDIALLLVMSYDRYVSICRPLQYASVMGARRLSVCLALAWFLPACPLMVTIFMQSKQKICNLTSGGIFCNGVVLKIYCMIPMPVMGWTFFGISTVVLLPVLLILFTYVKIFIVSYHSLAWKKAVDTCLPHVIVLIATVALVLCDAVIGLLGSVLPKSVQLITTVQTVVYNPLLNPIVYGLKLKEIRKHIENLF
>LOCXPSichOR19.22-delta.308.57.HIT1.OR.1R.293.7tm_4.exons1.LR594605.1.Syngnathus_acus
IILGGFVDVEKYRYIYFVILLIVYVVIICCNCTIICLIWIHRNLHEPMYFFIAALSLNSLFYSTAFYPKLIVDVLSHQQSISHAACMFQMFCFYTLAASDFFLLAAMAYDRYVSICKPLQYATIMCTTNVAILLAFAWLLPAIKVGLAIYFNTKIKMCKLVSGGIFCNNSVNKLQCMKPQILTIYTVFVFINCEILPVLFILYTYIKIFIISYRRCGRAWKKAAETCLPHLMVLICFSCLVMFDVVVDKLESDLPKTTRLIMMLQIVMYNPLFNPIIYGLKMKQIWIHIKLLF
>LOCXPSichOR19.9-delta.308.58.HIT1.OR.1R.292.7tm_4.exons1.LR594605.1.Syngnathus_acus
ISFGGYVDVDKYRYVYFVILLILYVVIICCNCTIICLIWIHRNLHEPMYIFIAALSLNSIFFSTAFYPKLIVDVLSHRQSVSHAACMLQYLIFYSLGGSDFLLLAAMAYDRYVSICKPLHYTSVMSTTNVTILLVLAWCLPACQLLVATVISAKQKMCHYMLAGVFCNNLIQKLFCVKPMFLTVWGLFILTNVTIIPVLFILFTYIKIFMLAYRSCGKVRKKATETCLPHLMVLISFSFLCGFDVIIARLESDLSKAVQLIMTLQIVVYNPLFNPIIYGVKMKEIWKHIKRL
>LOCXPSichOR19.9-delta.308.59.HIT1.OR.1R.292.7tm_4.exons1.LR594605.1.Syngnathus_acus
ISFGGYVDVDKYRYVYFVILLILYVVIICCNCTIICLIWIHRNLHEPMYIFIAALSLNSIFFSTAIYPKLIVDVLSHRQSVSHAACMLQYLIFYSLGASDFLLLAAMAYDRYVSICKPLHYTSVMSTTNVTIFLVLAWCLPACQVLVATVISAKQKMCHFMLAGVFCNNSIQKLFCVKPIFLTVWGLFVLTNVTIIPVLFILFTYIKIFMLAYRSCGEVRKKATETCLPHLMVLISFSCLCGFDVIIARLESDLSKAVRLIMTLQIVVYNPLFNPIIYGVKMKEIWKHIKRL
>LOCXPSichOR19.9-delta.308.60.HIT1.OR.1R.292.7tm_4.exons1.LR594605.1.Syngnathus_acus
ISFGGYVDVDKYRYVYFVVLLILYVVIICCNCTIICLIWIHRNLHEPMYIFIAALSLNSIFFSTAFYPKLIVDVLSHRQSVSHAACMLQYLIFYSLAASDFLLLAAMAYDRYVSICKPLHYTSVMSTTNVTIFLVLAWCLPPCHVLVATVISAKEKMCHFMLAGVLCNNSIQKLFCAKPMFLTVWGLFVLTNITIIPVLFILFTYIKIFMLAYRSCGEVRKKATETCLPHLMVLISFSCLCGFDVIIARLESDLSKPVQLIMTLQIVVYNPLFNPIIYGVKMKEIWKHIKRL
>LOCXPSichOR19.9-delta.308.61.HIT1.OR.1R.292.7tm_4.exons1.LR594605.1.Syngnathus_acus
IRFGGYVDVDKYRYVYFVILLILYVVIICCNCTIICLIWIHRNLHEPMYIFIAALSLNSIFFSTAFYPKLIVDVLSHQQSISHAACMLQYLLFYSLGASDFLLLAAMAYDRYVSICKPLHYTSVMSTTNVTIFLVLAWCLPACQVLVATVISAKQKMCHYILAGVFCNNLIQKLFCVKPMFLTVWGLFILTNVTIIPVLFILFTYIKIFMLAYRSCGKVRKKATETCLPHLMVLISFSCLGGFDVIIARLESDLSKAVRLIMTLQIVVYNPLFNPIIYGVKMKEIWKHIKRL
>LOCXPSichOR19.9-delta.308.62.HIT1.OR.1R.292.7tm_4.exons1.LR594605.1.Syngnathus_acus
IRFGGYVDADKYRYVYFVILLILYVVIICCNCTIICLIWIHRNLHEPMYIFIAALSLNSIFFSTAIYPKLIVDVLSHRQSVSHAACMLQYLIFYSLVGSDFLLLAAMAYDRYVSICKPLHYTSVMSTTNVTIFLVLAWGLPACHVLVATVISAKQKMCHFMLAGVFCNNSIQKLFCVKPMFLTVWGLFVLTNITIIPVLFILFTYIKIFMLAYRSCGKVRKKATETCLPHLMVLISFSCLCGFDVIIARLESDLSKPVRLIMTLQIVVYNPLFNPIIYGVKMKEIWKHIKRL
>LOCXPOR1.23.HIT1.OR.2R.303.7tm_1.exons2.LR594591.1.Syngnathus_acus
DAALANASVAIQYRDSLSKAVLKNVLVLAIGLSINYINASLMYTFCKHQIFYSNPRYILFFTLVVNDMIQMSVGVILFVVSYTLYRISVLSCAPFILMAIITTENTPLILACMAGECYVAVCLPLHHARICTLRRTLLLIALIFTISVISALPDLFVTLATESLDFFSSRIFCLRETAFPNPLLAQKRDITYIVYLVLVWSVIFFTYFKILFTAQTASKDAKKARRTIVLHGVQVLLCMTIYAVPLVQDALLRVFPRNYSDSLFACHVVVQMLPRSISPIIYGVRDKCFRKYLKHYLVCRTAP
>LOCXPOR1.24.HIT2.OR.2R.286.7tm_1.exons2.LR594591.1.Syngnathus_acus
VALRDSLVSAVVKNLLVVLLWFLLQYINATLLATFFKHQTFHEEPRYILFIHMVINDSAQLSFSVTLFLLSYIVFHIRVSLCCVFILLTVFSTRNTPLNLAAMAAERYVAICRPLRHHQLCTARRTYLTILLIWLVSVAPEVTDLFLTVASQPPGFFLGYVFCVRSNVFPDALMMHKRIAFDCFYFLCVFLTLVFTYIKILRAVRSASAQKGLAERARNTVLLHGVQLAMCLLAYVSPGVELLLLLVFPGHMREIRYVGYLLVNILPRFLSPVIYGIRDDKFRRYL
>LOCXPOR2.35.HIT1.OR.2R.299.7tm_1.exons2.LR594591.1.Syngnathus_acus
AAAANGTQLIEYRDSLSKAVLKNVLVLAIGLSINYINASLVYTFCKHQIFYCNPRYILFFHLVVNDMIQMSVSVILFVISYTLYRISVLSCTPLILMAVITGENTPLNLACMAAECYVAVCLPLHHTRICTVRRTLALIALIWAISVISTFPDLFVTLASEPLEFFSSRIFCLRETAFPNPLLAQKRDITYIVYLVLVWSVIFLLYFKILFTAQTANKDAKKARRTIVLHGVQVLLCMTMYAEALVKMALLRWFPRNYSDSLFACYVVVQLLPRAISPIIYGVRDKCFRKYLKHYLVCK
>LOCXPOR3.39.HIT1.OR.2R.306.7tm_4.exons3.LR594598.1.Syngnathus_acus
MSSNSTRYKNFFLLGFPGLEPQYHGAVSALLLLLFLAIAGGNLFILLLIKLDRILHKPTYLLFCHLALTDLFFGTVTLPQVIWRYWLDEPRVAFAACFTQMYFVHFLGATHSFILMLMALDRLVAIYNPLRYPAVVTNAAVTLLCAISWLMPASWMVAVVMHVVVLPYCDSHVIRHCYCDHNSIARLSCDQSQVNELAFPLAMFSLLCPLSLISFSYCAVIATVAKKYGGGSRSKALSTCSPQLLVTGLYYTPRCFVYMANHQGYHFTESVRIVVIMVYSLLPAAVNPIIYCFKMQEIKQYIKRRF
>LOCXPOR4.40.HIT1.OR.2R.320.7tm_4.exons1.LR594598.1.Syngnathus_acus
HFCPLAGHKMENPYNTSSVLVWHHLRIPPERAAVTFLFASLSYTVILFCNLLLILTIVLSKNLRQPMHLFLLNMPVNDLLGSSAFFLQLLKELLSDSGRLWYPACVTQAFFIHIYAAGTIFILTAMAYDRYVAICLPLKYGAVMTHGHVMRIIAAIWLACLLLIGVLFWLLLRLPRCRSAVHNIYCDHPTLLALVCADTTLNQVYGLLLVAVTQLLANGIILYTYLRILLACFRSGRSDTKAKALQTCATHLFVFLLLECLGLFTIISYRVRQLPDSFRSFMGSSTLIFPPSLNPIVYGIRTKEIRDNIVHFFRSKMIKS
>LOCXPOR4.40.HIT1.OR.2R.314.7tm_4.exons1.LR594598.1.Syngnathus_acus
LLSARWPQDGEPVQHVVRVGVAPPAHPPRKGGGHLPLCQPQLHRHPFLQPAPHPHHRAEQEPAAAHAPVPPQHAGQRPAGLVSLLLAAPQGVAERLGALVVPGVRDAGLLHPHLRGGHHLYPHRHGVRPLRSHLPAAQVRRGDDARSRDEDHRRHLAGLLAVDRRVVLALAASAPLPLRRPQHLLRPPHAAGPGVRRHHPQPSLRPVTRGRHPAAGQRHHPVHVPAHPAGVLSERAIRHQGQSPADVRHPPLCLPASGVPGAVHHHLLQGQAAAGQFQVLHGILHSDFPAIAQPHRLRDQDQRDPGQYSALFSE
>LOCXPOR6.41.HIT1.OR.2R.307.7tm_4.exons1.LR594598.1.Syngnathus_acus
MSNGSLGLTPYVSLDTFVIPPGAKYPIFFAGLLLYLFCVSCNATLLGVIALRRNLHKPVYFILLSLPLNDLMGITAMLPKVLSGVLSESNRMAYPLCVLQAFLLHLYGGGILFILAAMSFDRYVAICMPLRYGAVVTPRVVVGVVTLVWALDFALITLLFSLQSRLPRCRSEVANVFCDNPSLLKLTCGDTSVNDVVGLVNTAVMQALSVSVQAFSYTKILITCMVTRHSDAKKKAVNTCVAQLLILIIFEIVGTFTILSHRFRNVPRDVQKIMGVLIFLISPLLNPLVYGLYTSEIRNTLFRVWRN
>LOCXPOR7.42.HIT1.OR.2R.300.7tm_1.exons1.LR594598.1.Syngnathus_acus
NSSSLVGSGDLQARSDFNTIVNFVQVLIAVFLAVNVFQLVALFSKEQFTSSTRYILFGNMLLNDCWFLLVSNLLLLFYFFGVATDLWLCMLIYFFLAISNMATACTLTAMTLERYVAVCVPLRHADLCSGRRVLGAVALIGAVSSVPCAVFFAAILPSVIRSDFTEELRCTIQTLEAYPWHNYLRSAMFFLYFMAMAGVIVFCYVRIMKAAYAASAGDRAASRKGLGTVSLHAFQLFLCLLYLLIPMAEKAIEGQNDALFRYIRTFNYVVLILAPRCLSPLVYGLRDEMFFKVLKSYVLC
>LOCXPOR8.43.HIT1.OR.2R.300.7tm_4.exons3.LR594598.1.Syngnathus_acus
AENSSHSTFVFCGFPALDERRWVLAPPLATTSVLALLGNVLLVYVIASVERLHSPMYLLICALCLVDLLAVAAIIPSTLVGLLVDGTRVSLAGCLAQMFATHFLSSVESTLLMAMALDRYVAVCRPLRYKQLVGRRALVTLTLFTLARSGAVMATLVGLAGSLRFCASDVIRHCYCDHMALVSLACGDTGRSAAAGVAVIVCFVGVDIPLIIFSYSKILVAAVRAAAPGDERRKAFHTCGTHLMVMTVFYLVGSITFLSHNLGLAIPTDANSAMGLLYILTPAAANPVIYGVRTAEIRNG
>LOCXPOR9.44.HIT1.OR.2R.299.7tm_1.exons2.LR594599.1.Syngnathus_acus
GNASAVIQYRDSLSKALAKNLLVLAMGLSINYINVGLIYTFCKHQIFYSDPRYILFFHLAVNDMIQTTISLILFMISYILYRISVSACAALLLPAALTNENTPLNLACMAAECYIAVCLPLQHARICTVRRTLALIALIWTCSLISTLPDLFVTLATEPPEYFSSRVFCTRLNVFPNPLLAEKQKYAYLIYLLLVWPVIFFTYFKIFFVAQSASKDAKKAQRTVMLHGFQLLLCMTTYAVPALQQALFRWFPKNYSDSLFGCFILIQVLPRAISPIIYGVRDKCFRKHLKHYLLCNCGP
>LOCXPOR10.45.HIT1.OR.2R.311.7tm_4.exons2.LR594599.1.Syngnathus_acus
MNLFNPAEDENVSMVHPEYFIISGLSGVPHIKLYYVFLFAVYVLSVLANSAVMAVICLDRRLQTPKYVAVFNLAFVDLFGSSALVPKLLDVFLLGNRRIPFRNCLAYMFFCYTCLSMQSFNLVALAYDRLLAIIFPLHYQVKMTQRFMLRLICGFWLLVVVLVAVAAGLLSRLSFCRSVVINSYFCDHGQIYRLSCNSHYPNYMVSCIYPVVIFWLPLAFILLSYAAIGCTLAKVAAVQERLKALRTCAAHLSLVAIYFIPLLITFTLMENIHPNGRIINLSLTSVFPPLLNPVIYTLQTQEIKESFGRLI
>LOCXPOR11.25.HIT1.OR.2R.318.7tm_4.exons1.LR594599.1.Syngnathus_acus
MKNTTTLTFTMTAFATLENHKHVFFTLFFFLYIVTIFLNLLLISTIHQCKQLHQPMNIFASMLCFNEIYGSSALLLPVMSILLSKTHAISVNACLAQVFFLHTFAASELCILALMGYDRYVAICFPLHYHTIMTPSRIYKLIAVVGLYPFVVFSSYFSLTLRLSFCGRFIPKLYCVNMELVKNACSNASLISIVGLGLVVLFLFPQLIMIIFSYAQIIRVCKKLSKDSQVLALKTCVPHLCSVLNYSIASLFEIVQTRFDMSYVPIEARIFLSMYFAIIPPVTNPLLYGLGTYLVRVQVIKLCVKYKLLPLKFAKRII
>LOCXPOR12.26.HIT1.OR.2R.316.7tm_4.exons1.LR594599.1.Syngnathus_acus
ENTTLTFTLTAFASLQKYKHVWFLFFFTLYVTAMFLNLLLVSVIHQNNQLHQPMNIFACILCINEICVCTALLIPVMIFLLSKTHEISVNWCITQLFFLHSYATSEFTILALMGYDRYVAICYPLHYHAIMTQSKVNKLVAFLGLYPFIPYACFYSTTLQLSFCGKEIVKMYCLNMELLKNACSVPSYQSILGLALVPVMNGPQLIMIFYSYVQILRVTNKVSKRCQVSALKTCLPHLCSICNFSIGAFFEIAQNRIDMSHVAIEARIFLSMYFAVIPPVANPLLYGLGTSLVRVQIIKLCIRYKILPSKKAKKVI
>LOCXPOR13.27.HIT1.OR.2R.318.7tm_4.exons1.LR594599.1.Syngnathus_acus
MKNTTTLTFTLTSFATLENHKHVFFTLFFFLYIVTIFLNLLLISVIHRCNQLHQPMNIFACMLCFNEIYGSSVLLLPVMSILLSKTHAISANMCFAQVYFMHTFGASELCILALMGYDRYAAICSPLHYHAIMTPSKIYKLIAVVGLYPFIVFGCFFSLTLRLSFCGTVIPKLYCVNMELVKNACSSTTLISIVGLLLIGLLVFPQLIMIVFSYVQIFRVCKKLSKDSQVLALKTCVPHLCSVLNYSIAALFEIVQTRFDMSHVAIEARIFLSMYFVIIPPVVNPLLYGLGTHLVRVQIIKLCIIYKIIPSNIAKRII
>LOCXPOR14.28.HIT1.OR.2R.316.7tm_4.exons1.LR594599.1.Syngnathus_acus
ENTTLTFTLTAFASLQKYKHVWFLFFFTLYVAAMFLNLLLVSVIHQNNQLHQPMNIFACMLCINELCVCTALLIPVMIFLLSKTHEISVNWCITQVFFLHSYATSEFTILALMGYDRYVAICYPLHYHAIMTQSKVNKLVAFVGLYPVIAFACFFSTTLQLSFCGKEIVKMYCVNMELVKNACSVPSYLSILSLALVPVMNGPQLIMIFYSYVQILRVTNKVSKHCQVSALKTCLPHLCSICNFSIAAFFEIAQNRFDMSHVAIEARIFLSMYFAVIPPVANPLLYGLGTSLVRVQIIKLCIKYKILPSKKAKKVI
>LOCXPOR15.29.HIT1.OR.2R.318.7tm_4.exons1.LR594599.1.Syngnathus_acus
MKNTTTLTFTMTAFATLENHKHVFFTLFFFLYIVTIFLNLLLISTIHQCKQLHQPMNIFASMLCFNEIYGSSALLLPVMSILLSKTHAISVNACLVQVFFLHTFAASELCILALMGYDRYVAICFPLHYHTIMTPSRIYKLIAVVGLYPFIVFGCFFSLTLRLSFCGKFIPKLYCVNMELVKNACSNASLISIVGLGLVVLFLFPQLIMIIFSYAQIIRVCKKLSKDSQVLALKTCVPHLCSVLNYSIASLFEIVQTRFDMSYVPIEARIFLSMYFAIIPPVTNPLLYGLGTYLVRVQIIKLCVKYKLLPLKFAKRII
>LOCXPOR16.30.HIT1.OR.2R.307.7tm_4.exons1.LR594605.1.Syngnathus_acus
MQNVSSVTMITLSGLNFPFVHRLILFVLVLLWYLIILLSNVTIIVVILTDKKLHKPMYVFLCNLCINAVYGSVGFYPKFLVDLLSSHVISYAGCLLQGFVIHSSNTYEFSILALMAYDRYVALCQPLVYQSYMTRQRVSLFVFFSWFVPLFCMFTNTASILGKKLCGSHINRLYCVNQMVVSLICSPPRSHTIITWLNVAFYFFHFLFVCWSYAYLIKMCISSTQMWKRFKQTCMPHAICLITYTGTVLLDLLYMRFGSADVSQHLNNFMAIEFLLIPPIFNPLIYGLQLTHIRNRIVGLFHSKKKI
>LOCXPOR17.31.HIT1.OR.2R.308.7tm_4.exons1.LR594605.1.Syngnathus_acus
MMENVSVGAILTLSGLNFPFAYRIILFALVLLCYLVILLSNFTIIVVILADRKLHKPMYILLCNLCINAVYGSVGLYPKFLVDLLSSHVISYAGCMLQGFVIHSSNCCDFSILALMAYDRYVALCRPLVYQSYMTRQRMSLFVFFSWFMPLFCMFTNTASILGKKLCGSHINRLYCVNQMVVSLICSPPRSHTVITWLNVAFYFFHFLFVCWSYGYLIKLCISSTQMWKKFKQTCMPHVICLVIYTTTILLDLSYMRFGSTDVSQHLNNFMAIEFLLIPPIFNPLIYGLQLTLIRNRIVGLFHSKKKI
>LOCXPOR18.32.HIT1.OR.2R.308.7tm_4.exons1.LR594605.1.Syngnathus_acus
MENSSEIVSFVLGAYSNMGQLKYLYFFILLLWYSSIWVANTLVIMVIFVDRSLHEPMYMLLCNLMVNEINGSTSLYPLMLSQMFSDAHEVPVSWCFVQMISFYSSASVEFCSLAAMAYDRYVSICRPLHYNAIMSTGTVAIIVTLIWVYSYATSLLSYLFVVNLKFCSNVIDHLFCNYELIAKLICTISKVNSVVDLFGFLTSVFPFGLIMVSYGKILMVCLDTSRENRQKAITTCTPQIVSVSNLFVGCAFIFLEARITAVDLPDSVRIFFSVYLLICQPMITPFMYGLNLPKIRQACKKFLWRKKV
>LOCXPOR19.33.HIT1.OR.2R.300.7tm_4.exons1.LR594605.1.Syngnathus_acus
MRNATAFTFFHLTGLSHMTQRLRVLLFVITWLCYAAILLVNLVLIVTIIREKKLHEPMYLFLCNLCFNGLYGTVVFFPKFLHDLLSKSHVISYFGCLLQVFVIYSYAASEIAILTVMAYDRYVAISRPLEYHSIMTKGRMVFLMLYSRVTPLICQAIVVIMSSKLELCGSLIDKVYCENWSLLQLSCNPTTSNSIVGFGNIVFYFVHDLFILCSYVQLVKLASRSKEGKKKFLQTCVPHLLCLVNITVALLFDLMYARYGTSSMPRSLRNFMAIQILVIPPLLNPIIYGLKLSKLRNKVL
>LOCXPOR20.34.HIT1.OR.2R.303.7tm_4.exons1.LR594605.1.Syngnathus_acus
MPNLTLPPYFNLTMFINIGPYRYPALAACLLLYVFIVCANWAVLVTICREKTLHEPMYVFVACLCFNALYGSTSFFPRFLQDLASDVHLISRAACFTQIYFIYTYGANEMTMLCVMAYDRYLAVCHPLHYHTRMTVKKALSLVGLAWLVPTIFLTMVIYLSATLPLCGNEIYKVFCANWNVVKLSCVSTVVNNVVGMFMTISTVFLPLTFVLYTYMRIISTTWRRSDKFKGRVFQSCLPHMISFVIYSCIVFLDITLSRQNVKEMNSFVAIILSLEFVVIPPLLNPLVYGMKLSCIRKHIFKM
>LOCXPOR21.36.HIT1.OR.2R.304.7tm_4.exons1.LR594605.1.Syngnathus_acus
MPNLTLPPYFNLTMFINIGPYRYPALAACLLLYVFIVCANWAVLVTICREKTLHEPMYVFVASLCFNALYGSTGFFPRFLLDLASDVHLISRVACFTQIYFIYTYGANEMTTLCVMAYDRYLAVCHPLHYHTRMTVKKALTLVSLAWLIPAIFLTTLIYLSATLPLCGNEIHKVFCANWNVVKLSCVSTMVNNVVGMFMSICTAFLPLAFVLYTYTRIISMTWRRSAKFKGRVFQSCLPHMISVLVYSITAFCDIALSRQNVKEMNAFVAIILSLEFVVIAPLLNPLVYGMKLSYIRKHIFKMV
>LOCXPOR22.37.HIT1.OR.2R.304.7tm_4.exons1.LR594605.1.Syngnathus_acus
MPNLTLPPYFNLTMFINIGPYRYPALAACLLLYVFIVCANWAVLVTICREKTLHEPMYVFVASLSINALYGSTGFFPRFLLDLASDVHLISRVACYAQIYFIYTYGANEMTTLCVMAYDRYLAVCHPLHYHTRMTVKKALRMVGLAWLIPVFILTTVIYLSATLPLCGNEIHKVFCANWNVVELSCVSTMVNNVVGMLVTICTVFLPLAFVLYTYTRIIETTWRRSAKFKGRVFHSCLPHMISFVIFSIAIFCDIALSRYNVEEMNSFLAIILSLEFVMIPPVLNPLVYGMKLSDIRRHIFKML
>LOCXPOR23.38.HIT1.OR.2R.304.7tm_4.exons1.LR594605.1.Syngnathus_acus
MPNLTLFSYFNLTMFINIGPYRYPALVLFLLLYVFIVCANWAVLVTICHEKTLHEPMYIFVASLCFNALYGSTSFFPRFLQDLASDVHLISRAACFTQIYFIYTYAANEMTTLCVMAYDRYLAVCHPLHYPTRMTVKKALSLVGLAWLIPAAFLTRNISGLAKQPLCGNKIHKVFCANWNVVSLLCGSMEFRNKSGISVTTFGIFLPLVFVLYTYMRIIIATWRHSAKFKGSVFQSCLPHMVSCVSYSITMFCDVALSRSNLEEMNPFLVIILSLAFVMIPPVLNPLVYGLKLSRIRKHIFKIV
>LOCXPTAAR1.30.HIT1.TAAR.2R.315.7tm_1.exons2.LR594605.1.Syngnathus_acus
LMERQELCFPQLGNLSCRKPESGWSHGVFWTLVLYSVCTLTVVLNLLVITSIGHFRQLRSPTNLLLLSLAVSDLLVGLLVWPGEIYLEKSCWALGDVLCSLYNLVSFTVTSASVGHVVLVSAERYVAICRPLRYNLTVTVKRIQLCVCVCWFCSLLVSGVLMREDLAHPGQHASCLGQCLIHLDYEAGIFDLLVTFVLPLSTIVLLYSRVFAAALSQARFAARSRVACGKARPSGAKKSELKAARTLGVLVLVFLMCFCPYYCVLLAADSLPTFVLNAYYLNSCVNPLIYAWFYPWFRAAVKHLLTLRVLHPGSR
>LOCXPTAAR2.31.HIT1.TAAR.2R.318.7tm_1.exons2.LR594605.1.Syngnathus_acus
SMEPGEACFPQLGNLSCRKPPSLPGVLLPAVLLPAVCLLTVLLNLLVVVAISHFRHLRSPTNLLLLSLAVSDLLVGLLVWPGEIYVSAGCWALGDVACLAYHCVAFTATSASVGHMVLISAERYVAICRPLRYNLAVTLRRVQGCVCLCWLLSVLHTGVLLRAQLARPQKTSQSCYGQCLIELDLEAGLQDLLLTFVLPLCTMVALYSCVFAAALSQARAARSRVACGKARRSGAKKSELKAARTLGVLVLVFLMCFCPFYIYSLAGGLSFSSSAAQYLLYLFDFNSCANPLIYALFYPWFRRAAGHVVTLRILRPGS
>LOCXPTAAR2.31.HIT1.TAAR.2R.282.7tm_1.exons2.LR594605.1.Syngnathus_acus
HGAGGGVLPAAGQPVVPEAPVAAGRPAAGRPAAGRLPAHRAAQPAGGGGHLPLQAPAQPHQPAPALAGRVRPAGGPAGVAGRDLRERRLLGFGRRGLLGIPLRGLHGDVGLGGAHGADLGRALRGHLPPAALQPRGDAEASSRLRVSLLAFVRPAHRRPSEGSAGPAAKDQPVLLRPVLDRAGSGGGAPGPPADLRPSPLHHGGSVLVRVCGGPVSGAGRALPGRVRQSAPFRSQEVGAEGGQDSRGAGPGLPDVLLSILHLLSGGRAELFIVGGAIFALPV
>LOCXPTAAR5.32.HIT1.TAAR.2R.323.7tm_1.exons2.LR594605.1.Syngnathus_acus
MQEQGELCFPLLANTSCRRTQRDPSTAALSSILLSAISLITVTLNLLVIISISHFKQLHTPTNLLLLSLATSDFLVGFLLLFQIFLLDGCWFFGDLICIVYYVLNYVITSASIGSMVLISVDRYIAICDSLHYPIKVTLIRVQICLFLCWSVSIIFHCLCFMDSLKQPGRFNTCVGQCVIVVTYAVGMTDLIFSFIGPITAIAVLYMKVFAVAVSQVRAMRSRVGMVTLRDTTIKSSELKAARTLGVVVVVFIVCIMPYFCIAISGQDVLLSVSSSAVIICLVFFNSCMNPLIYAIFYPWFRKAIKLIVTLQILQSDSSQLNI
>LOCXPTAAR5.33.HIT1.TAAR.2R.323.7tm_1.exons2.LR594605.1.Syngnathus_acus
MQEQGELCFPLLANTSCRRTQRHPSTAALSSILLSAISLITVTLNLLVIISISHFKQLHTPTNLLLLSLATSDFLVGFLLLFQIFLLDGCWFFGDLICIVYYVLNYVITSASIGSMVLISVDRYIAICDSLHYPIKVTLIRVQICLFLCWSASIIFHCLCFMDSLKQPGRFNTCVGQCVIVVTYAAGMTDLIFSFIGPITVIVVLYMKVFVVAVSQVRAMRSRVGRVTLRGKTIMSSELKAARTLGVVVVVFIVCIMPYFCIAISGQDVMLNASSSAIIICLFYFNSCLNPLIYAIFYPWFRKSMKLIVTLQILKSDSSQMNI
>LOCXPTAAR12.37.HIT1.TAAR.2R.322.7tm_1.exons2.LR594605.1.Syngnathus_acus
EQGELCFPLLANTSCRRTQRDPSTVALSSILLSAISLIIFTLNLLVIISISHFKQLHTPTNLLLLSLATSDFLVGFLLLFQIFRLDGCWFFGDQICIVYYVLNYVIMSVSIGSMVLISVDRYIAICDSLHYPIKVTLIRVQICVCLSWSSSLVYNFLCFFNSLKQPGRSNTCVGECVIVVTYAVGITDLFLSFIGPITVIVVLYMKVFAVAVSQVRAMRSRVGMVTLRDATIKSSELKAARTLGVVVVVFIVYIMPYFCIAISAQDFMLDAASSSVVICLTFFNSCLNPLIYAIFYPWFRKAMKLIVTLQILKSDSSQMNIM
>LOCXPTAAR4.40.HIT1.TAAR.2R.323.7tm_1.exons2.LR594605.1.Syngnathus_acus
MQEQGELCFPLLANTSCRRTQRDPSTAALSSILLSAISLITVTLNLLVIISISHFKQLHTPTNLLLLSLATSDFLVGFLLLFQIFLLDDCWFFGDLICVVYYVLNYVITSASIGSMVLISVDRYIAICDSLHYPIKVTLIRVQICIFLCWSLSIIFQCLCFMDSLKQPGRFITCVGQCVLVVTYAAGITDLIFSFIGPITVIVVLYMKVFVVAVSQVRAMRSRVGRVTLRGKTIMSSELKAARTLGVVVVVFIVCIMPYFCIAISGQDVMLNASSSAIIICLFYFNSCLNPLIYAIFYPWFRKSIKLIVTLQILQSDSSELNI
>LOCXPTAAR5.46.HIT1.TAAR.2R.323.7tm_1.exons2.LR594605.1.Syngnathus_acus
MQEQGELCFPLLANTSCRRTQRHPSTAALSYILLSTISLITFTLNLLVIISISHFKQLHTPTNLLLLSLATSDFSVGFLFLFQIFLLDGCWFFGDLICIVYNVLDYVITSASIGSMVLISVDRYIAICDSLHYPIKVTLIRVQICIFLCWSASIIFHCLCFLDSLKQPGRSNTCVGECVIVVTYAVGITDLIFSFIGPITVIVILYMKVFAVAVSQVRAMRSRVGMVTLRGKTIMSSELKAARTLGVVVVVFIVCIMPYFCIAISGQDVMLNASSSAIIICLFYFNSCLNPLIYAIFYPWFRKSIKLIVTLQILKSDSSQMNI
>LOCXPTAAR5.19.HIT1.TAAR.2R.323.7tm_1.exons2.LR594605.1.Syngnathus_acus
MQEQGELCFPLLANTSCRRTQRHPSTAALSYILLSTISLITFTLNLLVIISISHFKQLHTPTNLLLLSLATSDFLVGFLFLFQIFLLDGCWFFGDLICIVYYVLDYVITSASIGNMVLISVDRYIAICDSLHYPIKVTLIRVQICLFLCWSASIIFHCLCFMDSLQQPGRSNTCVGECVIVVTYAVGITDLFFSFIGPITVIVILYVKVFAVAVSQVRAMRSRVGRVTLRGKTIMSSELKAARTLGVVVVVFIVCIMPYFCIAISGQDVLLNASSSAVIICLFYFNSCLNPLIYAIFYPWFRKSMKLIVTLQILKSDSSQMNI
>LOCXPTAAR6.20.HIT1.TAAR.2R.320.7tm_1.exons2.LR594605.1.Syngnathus_acus
LCYPQSNASCRTPKQPPGHAMLIYVLLSIVSFLTVALNLLVIVAISYFRHASFLHTPTNLLLLSLSVSDLLVGLLLMPVEIIYIEACWFLGDMVCMLYYVGDYIITSSSVANMVLISADRYVAISEPLSYPNRVTTRRAQVGVGLCWLCSVVYRLLLLHDHLEEPGKSISCLGECIVIIGNVAGTVDLVCTFILPIIVILMLYLRVFAIAIRQARGLQSRVAAVHVQRMVKKSELKAARTLGIVVVVFLTCFIPYYVPTLAGEDTSVNATSAAFEIWLTHFNSCLNPIIYALFYPWFRKSIKLIVTLQIFKAGCRDANIL
>LOCXPTAAR7.21.HIT1.TAAR.2R.321.7tm_1.exons2.LR594605.1.Syngnathus_acus
LCFPQQPNISCQRPSFNWSEAILFRVVLPLESILTMLLNLLVIISISHFRHMQLHTPTNLILCSLAVSDFLVGLVAMPGESYVNTSCWFLGDVLCCLWNYMLFISASASVGNMVLISADRYVAICDPLRYTVKVTMKRTQLCVGLCWFFTCIYCGIIFKDYLAHPGKFNSCRGECVLGFESYGGILDMVMSFILPLIIIITLYIRVYVVAVSQARVMRTHLACSKVKQSVRVKKSELKAARNLGVLVLVFLLCFCPYYIVSLMADDGTLASLAQSLLYLYDFNSCVNPFIYALFYPWFQRAIKHIVTLRILKPGSREAHIL
>LOCXPTAAR10.23.HIT1.TAAR.2R.322.7tm_1.exons2.LR594605.1.Syngnathus_acus
LMDTEDHLCFPQLLNISCQKPSLEFNLHSVPLSVMAVIIVVLNLLVIVSISHFRHLHTPTNLLLLSLAITDYLLGFQIIPGQIYRMTSCWFLGDLLCSFFMFSILTVTSASVGNMVLISIDRYVAISDPLHYNIKVTVKRIQLCIGLCWCLSLSYAGIIFNNQQTHQGKYYSCYGECIFTMDFNTGVADVWVTFILPLSIIITLYTRVFVVAVSQARAMRSHVRCGKLKQSVPLRAKKSELKAARTLGILVVIFLLCFCPYYSISLVPNFDEFYLYAVYLYCLNSCVNPLIYALFYPWFRRAVKHIVTLSILRSGSCDANLL
>LOCXPTAAR9.24.HIT1.TAAR.2R.321.7tm_1.exons2.LR594605.1.Syngnathus_acus
LCFPQQPNISCQRPSFNWSEAFLFRVVLPLESILTMLLNLLVIISISHFRHMQLHTPTNLILCSLAVSDFLVGLVAMPGESYVNTSCWFLGDVLCCLWNYMLFISASASVGNMVLISADRYVAICDPLRYTVKVTMKRTQLCVGLCWFFACIHCGIIFKDYLAHPGKFNSCRGECVLGFESYGGILDMVMSLILPLIIIITLYIRVYVVAVSQARVMRTHLTCSKVKQSVRVKKSELKAARNLGVLVLVFLLCFCPYYIVSLMADDGTLASLAQSLLYLYDFNSCVNPFIYALFYPWFQRAIKHIVTLRILKPGSREAHIL
>LOCXPTAAR10.26.HIT1.TAAR.2R.322.7tm_1.exons2.LR594605.1.Syngnathus_acus
LMDTEDHLCFPQLLNISCQKPSLEFNLHSVPLSVMAVIIVVLNLLVIVSISHFRHLHTPTNLLLLSLAITDYLLGFQIIPGQIYRMTSCWFLGDLLCSFFMFSILTVTSASVGNMVLISIDRYVAISDPLHYNIKVTVKRIQLCIGLCWCLSLSYAGIIFNNQQTHQGKYYSCYGECIFTMDFNTGVADVWVTFILPLSIIITLYTRVFVVAVSQARAMRSHVRCGKLKQSVPLRAKKSELKAARTLGILVVIFLLCFCPYYSISLVPNFDEFYLYAVYLYCLNSCVNPLIYALFYPWFRRAVKHIVTLSILRSGSCDANLL
>LOCXPTAAR13.27.HIT1.TAAR.2R.300.7tm_1.exons1.LR594608.1.Syngnathus_acus
HPCYESSNSSLIFTSDPSITCILGYCVLTFLSIATICGNLLVIISVVYFKQLHTPTNYFILSLSLADLLVGLLVFPFSMTFTVTSCFFDNNFICKIRDIFDVSLCTSSILNLCCISIDRYYAVCQPLAYRSKITAQVALSMILVCWGIAAVIGLCIIIGGYSQGTCEEMCSVTVILSNIMGPVLAFYLPAVIMSCIYLKIFFVAQRQVSSIQISNSMSKVERKATKTLAIVMGVFLLFMSPYFFCVVFQPLFSHPLSIPAIETLNWLTLSNSMLNPFIYAFFYNWFRSAFKMIITGKIFQ
>LOCXPTAAR14.28.HIT1.TAAR.2R.317.7tm_1.exons1.LR594608.1.Syngnathus_acus
TNIHPCYVLDNTTYIFTSNPSIICVSLYVFLGLLCVCMICGNLLVIISIIYFKQLHIHTNYLILSLAVADMLVGVLVFPLSMSFTIFSCWHHEGLFCKIRDGFDITLSVTSILNLCCISIDRYYAVCHPLTYRSKINDQVIDIMIMVSWGLAAIIGIGITVVGFSLGKCEESCLMAAMILISVSCIFSFYIPVIVMLSIYLRIFLVAQKQVRSIQSTACTMSGSIVSKMERKATKTLATVMGVFILCWAPFFIYFIFQPLVYNVTPIAVMETLNWIALLNSLLNPLIYAIFYSRFRTAYRLIITGKIFQGDFTNTQL
>LOCXPENSSDUP00000025372.1.7.HIT1.Ora.1R.294.TAS2R.exons1.LR594591.1.Syngnathus_acus
MISEELVRGMLYLSLSAVGVPGNLTVILAFLSAHYQDKRLLPADAIVLHLACVNLMVVGVRCLLETLASFRLASVFNDAGCKGVIFVYRTSRSLSIWLTFILSAYQCLSVAQPSSRWASIRTWLARHLGLVFFVLWLINTCMSSAGILFSFGARNTSIPTRHGINVQFCFVHFPSKLSKDSNGAAQMGRDVVPMALMALASLIILFFLYKHNRQMKTRRSGSGSERRAAKAVVSLVTLYVVLYGVDNGLWVYTLTLRTTMSSSLVSDLRIFFSSLYAALSPLLIIAFNSKVNGR
>LOCXPOra1.6.HIT1.Ora.2R.310.V1R.exons1.LR594591.1.Syngnathus_acus
MDLCVTIKGVSFLLQTGMGILGNTVVLLAYASILYGERKLVPVDMILCHLAFANLMILTIRCIPQTMTVFGLTDLLDDTHCKVVIYGYRIGRALSICITCMLSVFQAVTIAPAGSSLSRLKSFLPALVLPTVAGLWLLNMIIYVPALLFSTAPRNSTARTFTLNLGFCFMDFRDSMLYIIQGVIVSGRDFSVVALMLVSSCYILLLLHRHSYQMRGLRRSHPAKTRAAKTVVTLVVLYVFFFGVDNVIWIYMLTEAKVSLMVADLRVFCSSCYAFLSPYFIISSNKKVKNKIVCQAEQDQPASMDTQESK
>LOCXPOra2.7.HIT1.Ora.2R.312.V1R.exons1.LR594591.1.Syngnathus_acus
MDLCVTIKGVSFLLQTGMGILGNTVVLLAFTNILYVERKLLPVDMILCHLAFANLLLLLTRCVPQTMTVFGLVDLLDDAGCKVVIYGYRIGRALSVCITCMLSVFQAVTIAPAGPHLSRLKPALPTLVLPTFAGLWLLNMAICIAAPFFSMAPRNGTVPAFTLNLGFCHVDFRDSLSYVINGVAVSGRDFAFVALMLGSSGYILLLLHRHRRQVRGIRRSHPAETRAGKTVITLVVLYVFFFGIDNVIWIYMLTEAKVSPVVADMRVFFSSCYAFLSPYFIISSNKKVKNKMMCAAEQDKLVSTDTQESHDK
>LOCXPOra3.8.HIT1.Ora.2R.322.7tm_1.exons4.LR594591.1.Syngnathus_acus
EDMELVGMGLRVSVSPIQIAMYIILVLLGILGNAMVIGVIGRSVFVEHSHGQNSDIIIINMALSNLLVSILRNTLLIISDIGLELYSSKQWCQFLMGVWVWMRSVNVWSTLFLSAFHLQTLRRVAPNIATLRTSRRAPNIILFNLAIIWFLNFLYSIPAYIFSTNGNVNTTETLMLVSSTTRPLLGCVWNFPYSFSGLSYATTSMVIHETIPIILMVFTNVCSLYTLYTHGKASLKGVPVTKRVPAERRAAKVILALIMLFIVSWGTSIISVNYFNYNRGSSAEFLLVIARFANIIFIALSPMVLAVGHRRLRSFMKSLVSH
>LOCXPOra4.9.HIT1.Ora.2R.354.7tm_1.exons2.LR594591.1.Syngnathus_acus
MSAVLTVEAILFGMLVFCGILGNVLVIFVVVQAATETPSRRLPPSDTILVHLSLANLLTSLFRTVPIFVSDLGLAVSLSPGWCRVFMLLWVWWRAVGCWVTLALSIFHCATLKRQRVTFGPLALQRERRRVWIILGVVWVANLAFSTPALVYSTHVHSNTTVELMVISCTTRPLLGCIWEFPSNQQGAAFASISLAFNEVLPLVLMVSTNLATLHSLAKHIRAVTAGGEHGELDKHVSGERKAAHVIMLMVTLFVVCWVLQVAAVTYYNHNRGHHAEGLLTVAHFSASLFVGFCPMVVALGHGKLRRRIVGMIPGCMKAFKRHRAQNEGGAKGTREKQIIFVVQNEKKNIHGRK
>LOCXPOra5.10.HIT1.Ora.2R.308.7tm_1.exons1.LR594608.1.Syngnathus_acus
MLEVSSHLLALRVIISCVGLTGNVYLIFFIIQTRVSSVKTFELFLLGLATANLEEIVIVNIYDIVILQKSYVVSDAWLCRSLKFLTVFGEMGSILFTVLISVYRYQKLRDAVKRVNLPIYLDNIHAAWTTIWLCLGISILLSSPIFVMNLQGPTRNLMGNHTWNPTGCSPDFFLCSSNHCPTVNRLYKYTFILLCYLLPLAVVTVTSSLIVVVLLGPRTAVKPIGSVSGSDQIERKRNVRRLHRSTIAVLAAMVLFLVDWTLYLFFQMTFNATDFPFWVELEFFISTSYTSISPYVFGLGKSLFTIKN
>LOCXPSalmoOlfC.17.5.146.HIT1.OlfC.1R.800.ANF_receptor.exons6.LR594598.1.Syngnathus_acus
MSLLSLLMLVLLTEKRVECVCRMQGPPLPPELAQDGDVVIGGIFSFRTGQDYVVDTFQVIPEVRLCKNINFREFKFAQAMIFAINEINKNPDMLPGIKLGYKIYDDCGTMDILRAAMALLSGLKGEVGDENCTKTETVRAILGHSGSTPTIAFAPVVGRFHVPVISHFATCACLSNRKEYPTFFRTIPSDYYQSQAVAKLVKYLGWTWIGVIAVENEYGLNGIAAFTQAAQEYGVCIEYSDAFSSSGPPADLQRITSKIQSAFSKVILAFMSHREIKLLAKELYERNVTGVQWVGSEAWITDPSLADSEGHSVLVGSLGFTVTRAPIPGLEEHLCNLRPSWFPNSRFVHDFWEGVFDCSLNATEAGRQKPCSGLESLRDLQFTDLSELRFTNNVYKSVYSVAHALDALLKCEEGRGPFPDGSCADPAQIQPWQVLEYLSMVNYTTPGGERVYFDSNGDSPARYELVNLQMTNKGTMEAVTVGIYDASKTGGHQFVMSDVPVVWGNGGAEVPVSVCSQSCLPGSHKVLQKGRPVCCYDCIMCPAGEIMFLTTLTTIVFYCHKETALVRANNSELSFLLLFSLTLCFLCSLTFIGRPTRWSCMLRHTAFGITFVLCISCVLGKTILVLMAFKASLPGSKLLKWFGPTQQRLCVVMFTLIQVVICILWLTIKPPFPFRNMILYPDRIILECQLGSVLGFWAVLGYIGVLAILCFVIAFLARKLPDHFNEAKLITFSMLTFCAVWIAFVLAYISSPGKFTVAVEIFAIQASSYGLLFCIFIPKCFIILFRPEKNTKRHIMGKSN
>LOCXPOlfC1.24.HIT1.OlfC.2R.903.ANF_receptor.exons16.LR594598.1.Syngnathus_acus
RILLGLSVIFYFYASVSAEASCKLKARFKLSGYKDVEKKKVIIGGMFPVHMRVASSAGSTSRLPVSSGCEGMNYRTFRWTQTMLFAIDEINNMNELLPNTDLGYVIYDSCFTISKAVEGTLTYLTGQEEAVPNYRCGTGPPLAALVGAGGSDLSVATARILGLYHFPQVSYSSSSSALNSWFQFPTFLRTIPSDKHQSDAMARLVLHFGWTWVGIIAADDDYGKYGIKDFKEQVEDAGVCISFSETLPKVNSPEDIHRIVQTIIESTAKIVVIFSSDVDLSPLVLELIRQNVTNRTWIASEAWVTSALINQPGVSSVLGGTIGFGVKRADIPGLQRHLLNLDPYANPLTEEFWETLFNCTLDYGKALRDSKERATVESLAQLNNTYSDISQLRITYSVYKAVYAVAHALHNLEHCEPGHGPFIGIGCADITKFEPWQLMYYLKNVRFKVPHTDEEVYFDGRGVEGYYDIINWGLDSNGVILYVTVGQYNASLAPEERMTIKNDSIVWNNEALEPPRSVCSENCKPGTRKGIRQGEPVCCFDCIPCADGEISNMTNARECVLCGGDHWSNDAHDACVPKIIEFLAFGEPLGITLIVISAFGALVTFAIAVVFVVHFGTPLVKANDALLSFSLLFSLMVTFLCSIVFLGEPQNWSCMTSQVALALGFALCLSSLMGKAALLMLRAQAIKAARAKAKAAAKAAKAAAEAAANSGGPDVIASNTTNLNSLAARRVIAAAATLIQALACTVWLIVLPPYPMKNTSAQNIKIILECNEGSVVFICCIFAYDILLALLAFIFAFLARKLEDHFSEAKCVTFGMLVFFIVWISFVPAYLSTRGKFMVAVQIFAILASSFGLLTCIFLPKCYILLLKPERNTEEMMRPRDKPRDGTSTGTSASLATYATEVN
>LOCXPOlfC2.26.HIT1.OlfC.2R.884.ANF_receptor.exons11.LR594598.1.Syngnathus_acus
MSWLSWFSTRRWPSSAPLVILVGLVSRQPGHMTAVPQAAHSLTCSRWGAPASPGLFQDGDVVIGGLFHIHYQPPDIDYDFVGEPDDKECTGLEQHPLQYIYSMVFAVEEINRSPRLLPGVTLGYHIHDSCALHPWATQAALSLVSGGGSTCDPAETPQDGSGESYRKGVPLIIGGASSKTAMILSNVLGPLSVPLMSYQSSCPCLSDRRQYPNFFRTIPSDIYQARAIARLAIHFKWTWIGAVVANNDYGLVAVKVFQEESEGSGVCLSFVETLNRENIVNDARRAALAIKASSARVILIFTWYTDVRELFLQLAQLNVTDRQFFASEAWSTSGELLQHPVTAKVASGVLGTAIRSSPIVGFEDYLRSLTPSRRPGDYILRDFWETQFACTPRLSDGTIASDHTASPPLCRGDESLEGVDNLFMDTSQLRQAYNVYLAVYAAAHALHDSLDCPDSFSGDGSSACSSPANVKPAELLQRLNEVNFTTPQGEQLYFQGADIPAKYDLVNWQKSPDGSLKLVLIGRVDGYEIHMNDTAVQWHSGSSQAPASTCSESCPPGSRVAIRKGEPVCCFDCIPCGEGQISNMTNSPNCDRCPLEFWSNEDHTFCVLRQLHFLAFNETLGITLTAVAVSGTMVTTAVFVVFVYYRQTPVVRANNSELSFLLLLSLNLCFLCSLLFIGRPSVWTCRFQQAAFGISFVLSVSCLQVKTIVVLAAFRSARPGAEALMKWFGPSQQRGSVCVFTCIQIIICIIWLSLSPPQPKPDYDTPGLKVTLKCDMVSVLGFSLVLGYIGLLACTCLLLAFLARKLPDNFNEAKLITFSMLIFCAVWVAFVPAYISSPGKYTVAVEIFAILASSYGLLFCIFAPKCFIILVRPERNTKKHLMAR
>LOCXPOlfC3.27.HIT1.OlfC.2R.843.ANF_receptor.exons6.LR594598.1.Syngnathus_acus
LLSLLDFGTASGCETFGRFDMPSLLRRGDIMIGGIFPVFNKEIGRTVNFRYHPPGVECAGFDLRAFRWTQVMAFAIEEINNDTTLLPNISLGYRILNSCASPTNTLRAALTLAGGKEETEPSSSCFPAISALIAESGSSQSLAVAGTLGPFQVPIVSYFSTCACLSDNSKYPTFFRTIPSDYFQAKALAALVKRFGWRWIGAIQSDNDYGRHGVLAFQHEVEKFGVCVAFVGTILRTYSTEKLQVVVEMIKGSSVKVILAFVPEGDFYPLMKMMVQQNLTGIQWIASEAWITAARPSNPEIYRAFGGALGFVMPKMAIPKLKSFLTGISPYADASAAFVREFWEIMAGCKAVLPGEQADTSQAICTGNETLIESQDDFFNVTELRVSYNVYKAVYAIAHALHQLLFCKSASGESARPCMNVSDIQTKQVTYHLQRVKFKNQFSDDVFFDQNGDPPASYDLINWQLRDGKVKHVTLGHFALADNGDYELSIQEEQIVWRTGKMVPVSVCSDECPVGTRKAQIKGKPICCFDCIPCADGTIANTTGAADCTPCPKEFWSNERRDECVPKIIEFLTYREPMGVALTVVSLLGASLSLATMLVFIYFRHTPVIKASNSELSIFLLFSLFLCFLCPLTFIGRPTTWVCMLRHTTFGLTFAFCISCVLGKTIVVVTAFKASFPGSKVAGKFGPRQQRVIVCSCTLVQILICVLWLKLNPPFPDTVFRHSDKIILECNTGSEAAFYAVLGYIGFLSLLCLVLAFLARKLPDNFNEAKLISFSMLIFCAVWITFIPAYVSSPGKFTVAVEIFAILASAFGLLVSIFAPKCYIILIKPEKNTKKHIMGKMLH
>LOCXPOlfC4.31.HIT1.OlfC.2R.828.ANF_receptor.exons6.LR594598.1.Syngnathus_acus
IFIVLLANSKADDQTCKLIGQTGFLEFSKEGDLLIGGIFSLARTRILDTHDYEAVPHSYCVKWNDRELKFVRTVMFTVEEINRNSQLLPGVSLGYRIYSGCGSENLIRAAIEAISQDESDCRGRIQALLGHSSSGVSEDINLLLSPLSIPQVSHLSTCACLSDKTLYPTFFRTVPSDRFQVLGLVQLMKSFDWRWVGIIYSATLYADEGTTEFMVEAKKENICVEYRLVYKKTSRETHEAIVKMLRESSSKVVLLFMSLSYTKSFLSKMAAYNISGKHWVGSEAWITQQDLASVESRNILQGAMGFALPGASIPGLDDFLLDLKPQSDIIKAFWEKFFDCSFSPSNTSTLCTGREDLKAVSSDYTDVSHFRATSNVYKAVYSVAYALDALLQCENGANPTTGSPCVNKSEHLRYVNFTTQYGAKVFFDDNGDSMVQYDLVNWHISDNDTVEIVNIGRYDTSFPEGRKFKLKEDAKIVWGGNSPKVPRSVCREPCPPGTRKAINKNKPICCFDCFECPEGTISNQTDSPDCLTCPAEFWPNAEKDRCLPKPTEYLSYEEIMGALLTGLSCVGVFLAFLTFLIFLKHKDTPIIKANNSELSFLLLISLKLCFLCSLTFIGRPTEWSCMLRHTAFGITFVLCISCVLGKTVVVLMVFRATLPGKNVKMFGPLQQRLGVLVLTLVQVLFCIIWLCTNPPFPAMNLKYYKEKIILECALGSAIGFWGVLGYIGFLALLCFLLAFLARKLPDSFNEAKLITFSMLIFCAVWIAFIPAYVSSPGKFTVAVEIFAILASSFGLLACIFVPKCYIIIFRPEQNSKKHLMGRIPPKTL
>LOCXPOlfC6.18.HIT1.OlfC.2R.850.ANF_receptor.exons6.LR594598.1.Syngnathus_acus
MTHTNRWAEQGLALLHLFLIGSFSWAGQPICRHRGDPENPQLFKDGDIMLGGIFSLHSSWKDRQDSFVQKPQSLQCTSLNFRGFQFTQAMLFAIEEINNSTELLPGVSLGYKIYDSCGSVARGVRVALALANGDGDGPLEELCPRPARVQAIVGETSSSPCMAIATTVGPFWIPLISHFATCACLSDKTKYPSFLRTIPSDYYQSRALAHLVKHFGWTWVGAIRSNDDYGNNGMATFTEIAKGLGICLEYSVSFFRTDPPGKIQKIINAIKASTSKVIVTFLSHMDLDVLIHQLSHHNLSGYQWVGTESWIFDSQTAASDRTRILNGALGLAIPKAHVDGMREFILDVKRLNSSGDDTFRQFWETIFNCQLESRKVGNRGECNGLEDLKDVQNSFTDMSLMPIFSNVYKAVYAVAHAVHKVLGCNTTCNTRMQLEPFAILHQMKKIHFTTKEGHEVFFNENGDPAAKYEIINWQPTENGTVEFVTVGLYDASADKQLNLQNRSLVWAGNSKQVPVSVCSKECRPGTRKVLQKGKPVCCYDCVRCAEGEFSNITDSVTCERCHPEFWSNERRDACTRKEAEFLSYNEVMGALLTVASLLGLFSTAAVTRVFFKYRQTPIVRANNSELSFLLLLSLALCFLCSLTFIGRPSWWSCMLRHTAFGITFVLCISCVLGKTVVVLMAFRSALPDGHGMKWFGPLQQRLGVVAFTLVQVVICIVWLIIAPPFPLKNFKEFKDKIILECAVGSVVGFWAVLGYIGILAMLCFILAFLARKLPDNFNEAKLITFSMLIFSAVWITFIPAYVSSPGKFSVAVEIFAILASSFGLLVCIFIPKCYIILMQPEKNTKKRIKG
>LOCXPOlfC7.20.HIT1.OlfC.2R.866.ANF_receptor.exons10.LR594598.1.Syngnathus_acus
WRRTEAVVWSVMWVSILFPHQSYQDLSQHCDVIPGSMILPYLEKKGDIILGGLFSLHDTVVEPSLTFTSKPPPTECTRFNFRTFRWMQTMIFAIEEINREGKLLPNITLGYKLYDSCSNPHQALKAAMELLGIQNASVTEGKAKRSICKGGVPAVIGDGGSTQSLVVARFLGVFHVSQVSYFSSCACLSDKKEFPAFLRTMPSDIFQVDALIQLVKHFGWTWVGVIAGDDAYGREGANIFANEVSKLGACVALHDIIPKNRAPEVISSIISNIRSSRARVILVFAVEQDAAALFDEALREGLDGIQWLASEAWSTAAVLSTPKKYFSILQGSMGFAIRRVQIPGLQDFLLRLHPSNPDTVNDPFLIPFWEEVFQCSLSEGRVKPPCTGAEDLRTVTNIYSDVSQLRISYNVYKAVYAIGYALRSVGGCEDGKGPFALQTCANAQSVQPWQLLHYLKQVKYFNSFGDEITFDENGDPAAMYDLVNWQLRPSGGIEFVTVGKFDETVKDGQQKLRIQSEDIVWNGNKTQVPLSVCSNICPPGTRKASRPNFPICCHDCVVCTAGEISNQTDAIECTRCLPEFWSNDERTACIPKEVEFLSFSDTMGITLMAISLMGSFCTCVVVFVFSYHRSTPVVRANNSELSFLLLFSLTLCFLCSLTFIGRPSEWSCMLRRTAFGITFVLCISCILGKTIVVLMAFKASQPGSRVMKWFGPVRQKAIISLCTLVQVLICTVWLIVAPPTPHQLIPPKSAVVLLLCDVGSLVAFSLVLGYIGLLACLCLVLAFLARKLPDNFNEARFITFSMLIFCAVWVAFVPAYISSPGKYSTVTEVFAILASSYGLLGCIFAPKCYLILFKPEKNTRQHLMSR
