# Supplementary material for: Expanded olfactory system in ray-finned fishes capable of terrestrial exploration
Source: BMC Biol. 2023 Jul 31;21:163. doi: 10.1186/s12915-023-01661-8 (PMC10392011; doi:10.1186/s12915-023-01661-8)
Supplement: Supplementary file 3 — Additional file 3: Data S1. Protein sequences and genomic coordinates of OLF genes. FASTA and General Feature Format (GFF) files containing the protein sequences and genomic coordinates for all identified OLF genes in this study. [file 12915_2023_1661_MOESM3_ESM.zip › PROTEINS/Takifugu_bimaculatus.OLF_genes.fa]

>LOCXPOR3.138.HIT1.OR.2R.280.7tm_4.exons1.CP034975.1.Takifugu_bimaculatus
MLFWFVSIWMMNSVLILIIYKDKRLHEPMYMLLCNLFVNELNGSASLYPLMLSQMLSDTHQVTVPWCFLQMCYIYASASLEFCSLAAMAYDRYVAICYPLQYSLIMNTGRVCKIISAVWGYSFINVLVLLSFVINLDFCGNVIDKVFCDYYLIIQLACSVSLTEKISDLFFAFLTMFVPFSLILFSYLKILTVCLKASKENTQKAISTCTPQIVSLSNLFLGSIFHFSDSRVDVSHAPDELRVMLSMYIFIIQPMLTPFMYGLKLPKIRQSCKIILFNHR
>LOCXPOR3.189.HIT1.OR.2R.308.7tm_4.exons1.CP034975.1.Takifugu_bimaculatus
MENKTETMYFVLAAYGDTGELKYVYFGIMLFWFVSIWMMNSVLILIIYKDKRLHEPMYMLLCNLFVNELNGSASLYPLMLSQMLSDTHQVTVPWCFLQMCYIYASASLEFCSLAAMAYDRYVAICYPLQYSLIMNTGRVCKIILIAWGYSFINVFVLFLFVIHLNLCGNVIDKVFCDYYLIIQLACSVSLIEQISDLFFAFFTLFVPFSLILFSYLKILTVCLKASKENTQKAISTCTPQIVSVSNLFIGCTFHFVDARIDVTLIPIKLRLIFSVYLLIFQPMITPFMYGFNLPKIRQSCKRFLLNNK
>LOCXPOR2.200.HIT1.OR.2R.310.7tm_4.exons1.CP034975.1.Takifugu_bimaculatus
MENKTETVYFVLAAYGDTGELKYVYFGIMLFWFVSIWMMNSVLILIIYKDKKLHKPMYIFVCNLFVNEISGSTSLYPLMLSQMLSDTHQVTVPWCFLQMCYIYASISVEFYSLAAMAYDRYVAICYPLQYSLIMNTGRVCKIISAVWGYSFINFFILLLFLINLDLCGNIIDKVFCDYYLITQLSCSVSLIEQISELCLGFLTVIVPFCLVLISYQKILAVCLKGSKENARKAASTCTPQIVSVSNLFIGCTFHIVDSRTNFTGSQVPVKVRIIFSVYLLIFQPMVTPFMYGFNLPKIRQACKRFCLNNK
>LOCXPOR3.211.HIT1.OR.2R.308.7tm_4.exons1.CP034975.1.Takifugu_bimaculatus
MKNKTETMYFVLAAYGDTGELKYVYFGIMLFWFVSIWMVNSVLILIIIKDKRLHEPMYMLVCNLFVNEISGSTSLYPLMLSQMLSDTHQVTVPWCFLQMCYIYTSASLEFCSLAAMAYDRYVAICYPLQYSLIMNTGRVCKIILIVWGYSFINFFVLFSFVIHLNLCGNVIDKVFCDYYLIIQLACSVSLIEQISDLIFAFFTLFVPFSLILFSYLKILTVCLKASKENTQKAISTCTPQIVSVSNLFIGCTFHFVDARIDVTLIPIKLRLIFSVYLLIFQPMITPFMYGFNLPKIRQSCKRFLLNNK
>LOCXPOR4.221.HIT1.OR.2R.313.7tm_4.exons1.CP034975.1.Takifugu_bimaculatus
MENKTETMYFVLAAYGDTGELKYVYFGIMLFWFVSIWMVNLVLILIIYKDKRLHEPMYMLLCNLFVNELNGSTSLYPLMLSQMLSDTHKVTVPWCFLQMCYIYTSASVEFCSLAAMAYDRYVAICYPLQYNLLMNTGRVCKIILGVWGYSVMNFLVLFSFFIHLDFCGNVINKVFCDYHLIIQLACSVSAIDKISDLIFAFLTIVVPFSLISFSYVKILGVCLKASKENTQKAVSTCTPQIVSLSNMFLGTLFHFSESRIDAAVIPDKLRIILSIYLLLIQPMITPFLYGFNLPKIRQSCKRFLLGHKINIFM
>LOCXPOR13.246.HIT1.OR.2R.312.7tm_4.exons1.CP034975.1.Takifugu_bimaculatus
MFLTETHKMTNKTNIFYLSGLNDLTTNRGLIFTFIFLCYSLIWIVNGALILVIILEEKLHEPMYIFLCNLCINSLYGTAAFYPKFLYDLVTNNHTISYAGCMLQVFVIYSYAATDFSILALIAYDRYLAICRPLEYHSLMTKHKVVLLVCFSRLVPWLCHTTVTIMTSLLQLCDSHIDKLYCANWSIVKLSCNSITTNNIVGYIFILFYFCHDVFIMCSYVPLLKSAVKSRDGRKKFTQTCVPHLFCLLNVTVALLFDLMYARYGSPSLSAGVKNFMALQFLLFPPILNPLIYGLKLTQVRNRLLNVFKGKG
>LOCXPOR6.257.HIT1.OR.2R.308.7tm_4.exons1.CP034975.1.Takifugu_bimaculatus
MFLTKTHKMTNKTNIFYLSGLNDLTTNRGLIFTFIFLCYSLIWIVNGALILVIILEEKLHEPMYIFLCNLCINSLYGTAAFYPKFLYDLVTNNRTISYAGCMLQGFVIYSYAGTDFSILALMAYDRYLAICRPLEYHSVMTKHKVVLLVCFSRLVPCLCFTVLIIMTSLLQLCDSHIDKLYCANWSIVKLSCNSITANNIVGYIVILFYFCHVVFIMCSYVPLLKSAVKSRDRRKKFTQTCVPHLFCLLNVTVALLFDLMYARYGSPSLSAGVKNFMSLQFLLFPPILNPLIYGLKLTASSQQAFKCV
>LOCXPOR7.269.HIT1.OR.2R.306.7tm_4.exons1.CP034975.1.Takifugu_bimaculatus
HKMTNKTNIFYLSGLNDRTTNRRLIFTFIFLCYSLIWIVNGALILVIILEEKLHEPMYIFLCNLCINSLYGTAAFYPKFLYDLVTNNRTISYAGCMLQGFVIYSYASTDFSILALMAYDRYLAICRPLEYHSVMTKHKVVLLVCFSRLLPWFCQTIVTIMNSLLQLCDSHIDKLYCSNWSIIKLSCNSITANNIVGYIVILFYFCHDVFIMCSYVPLLKSAVKSRDGRKKFTQTCMPHLFCLLNVTVALLFDLMYARYGSPSLSAGVKNFMALQFLLFPPILNPVIYGLKLTQVRNRLLNVFKGKG
>LOCXPOR8.139.HIT1.OR.2R.312.7tm_4.exons1.CP034975.1.Takifugu_bimaculatus
MFLTKTHKMTNKTNIFYLSGLNDLTTNRGLIFTFIFLCYSLIWIVNGALILVIILEEKLHEPMYIFLCNLCINSLYGTAAFYPKFLYDLVTNNRTISYAGCMLQGFVIYSYASTDFSILALMAYDRYLAICRPLEYHSVMTKHKVVLLVCFSRLVPWLCLTVLIIMTSLLQLCDSHIDKLYCANWSIVKLSCNSITANNIVGYIFILFYFCHDVFIMCSYVPLLKSAVKSRDGRKKFTQTCVPHLFCLLNVTVALLFDLMYARYGSPSLSAGVKNFMALQFILFPPILNPLIYGLKLTQVRNRLLNVFKGKG
>LOCXPOR13.150.HIT1.OR.2R.290.7tm_4.exons1.CP034975.1.Takifugu_bimaculatus
VFSLSGFNATVKYRNTLFALTFLCYFLIIVVNICLILTIIIEKKLHEPMYIFLGSLCFNGLYGATGFYPKFLSDLLSDDHLISRVGCFVQIYVIYSNTIIDYSILVVMAYDRYVAICRPLEYHCVMSKQNIVLLLGLSWLVPLCCETLVISLSSSLELCGSHIDKLYCENWAVVKLACGATTANDIVGMVLILFYFCHVLLIASSYVQLVKATLKSTEGRKKFMQTCLPHLCCLFNVTASLLFDLMYSRYGSVSLPQHLRNFMAIQFLIITPVLNPIIYGLKLTNIRNTM
>LOCXPOR8.162.HIT1.OR.2R.312.7tm_4.exons1.CP034975.1.Takifugu_bimaculatus
MFLTETHKMTNKTNIFYLSGLNDLTTNRGLIFTFIFLCYSLIWIVNGALILVIILEEKLHEPMYIFLCNLCINSLYGTAAFYPKFLYDLVTNNRTISYAGCMLQGFVIYSYAATDFSILALMAYDRYLAICRPLEYHSVMTKHKVVLLVCFSRLVPCLCFTVLIIMTSLLQLCDSHIDKLYCANWSIVKLSCNSITANNIVGYIVILFYFCHVVFIMCSYVPLLKSAVKSRDGRKKFTQTCMPHLFCLLNVTVALLFDLMYARYGSPSLSAGVKNFMALQFLLFPPILNPLIYGLKLTQVRNRLLNVFKGKG
>LOCXPOR13.175.HIT1.OR.2R.312.7tm_4.exons1.CP034975.1.Takifugu_bimaculatus
MFLTETHKMTNKTNIFYLSRLNDLTTNRGLIFTFIFLCYSLIWIVNGALILVIILEEKLHEPMYIFLCNLCINSLYGTTAFYPKFLYDLVTNNHTISYAGCMLQVFFIYSYAETDFSILALMAYDRYLAICYPLEYHSVMTKHKVVLLVCFSRLVPWLCQTIVMIMTSLLQLCDSHIDKLYCANWSIVKLSCNSITTNNIVGYIVILFYFCHVVFIMCSYVPLLKSAVKSRDGRKKFTQTCVPHLFCLLNVTVALLFDLMYARYGSPSMSAGVKNFMALQFLLFPPILNPLIYGLKLTQVRNRLLNVFKGKG
>LOCXPOR11.185.HIT1.OR.2R.305.7tm_4.exons1.CP034975.1.Takifugu_bimaculatus
MDNASEVMIFTLSGFNSIVNYRFTLFAITFVCYCVIVQVNVTLIVAIIVDKSLHEPMYIFLCNLCINSLYGTAAFYPKFLIDILSTSHVISYAGCLVQSFAVNSSACADFSLLVLMAYDRYVAICRPLVYHSVMNPQRVSALVFAAWILPLGQIFITTTSTSTLTLCGSHLVRMYCINYVIRRLECTISITTAFFSVFIITFYFCHFLLVTYSYFYIMRTCLTGKEERMKFLQTCLPHLMSFIIVAMCLLFDVLHVRLRSEKMSESAQNFIAIQFLLFPPLINPLIYGLKLTKVRNRIERFLCRK
>LOCXPOR11.187.HIT1.OR.2R.305.7tm_4.exons1.CP034975.1.Takifugu_bimaculatus
MDNASEVMIFTLSGFNSIVNYRFTLFAITFVCYCVIVQVNVTLIVAIIVDKSLHEPMYIFLCNLCINSLYGTAAFYPKFLIDILSTSHVISYAGCLVQSFAVNSSACADFSLLVLMAYDRYVAICRPLVYHSVMNPQRVSALVFAAWILPLGQIFITTTSTSTLTLCGSHLVRMYCINYVIRRLECTISITTAFFSVFIITFYFCHFLLVTYSYFYIMRTCLTGKEERMKFLQTCLPHLMSFIIVAMCLLFDVLHVRLRSEKMSESAQNFIAIQFLLFPPLINPLIYGLKLTKVRNRIERFLCRK
>LOCXPOR13.188.HIT1.OR.2R.312.7tm_4.exons1.CP034975.1.Takifugu_bimaculatus
MFLTETHKMTNKTNIFYLSGLNDLTTNRGLIFTFIFLCYSLIWIVNGALILVIILEEKLHEPMYIFLCNLCINSLYGTAAFYPKFLYDLVTNNHTISYAGCILQVFVIYSYASTDFSILALMAYDRYLAICRPLEYHSVMTKHKVVLLVCFSRLVPWFCQTIVTIMTSLLQLCDSHIDKLYCANWSIVKLSCNSITANNIVGYIVILFYFCHDVFIMCSYVPLLKSAVKSRDGRKKFTQTCVPHLFCLLNVTVALLFDLMYARYGSPSMSAGVKNFMALQFILFPPILNPLIYGLKLTQVRNRLLNVFKGKG
>LOCXPOR13.190.HIT1.OR.2R.290.7tm_4.exons1.CP034975.1.Takifugu_bimaculatus
VFSLSGFNATVKYRNTLFALTFLCYFLIIVVNICLILTIIIEKKLHEPMYIFLGSLCFNGLYGATGFYPKFLSDLLSDDHLISRVGCFVQIYVIYSNAKIDYSILVVMAYDRYVAICRPLEYHCVMSKQNIVLLLGLSWLVPLCCETLVISLSSSLELCGSHIDKLYCENWAVVKLACGATTANDIVGMVLILFYFCHALLIASSYVQLVKATLKSTEGRKKFMQTCLPHLCCLFNVTASLLFDLMYSRYGSVSLPQHLRNFMAIQFLIITPVLNPIIYGLKLTNIRNTM
>LOCXPOR14.191.HIT1.OR.2R.305.7tm_4.exons1.CP034975.1.Takifugu_bimaculatus
GNETVLYFNLTMFIMIGNVRYLAFAFCLLTYALIVFSNVTMIWIITQERSLHEPMYIFIAFLSVNSLYGSAGFFPRFLMDLLSDVHLISYAACYSQIYVIYTYATYEVTILSIMAYDRCIAVCQPLHYSRKMTPKTVCALSVFAWVFPAFNLSVTIIMLVRIPLCGNNVQKVYCASWNIVKLSCFSNFNNNTVAMMWVVLLMTVSSGFILYTYARIVIACWRKTLNVRGKVVQSCLPHLISFMVYIITSFSDTVLSRQNMEEINPFLAVILSIGFVIIPPALNPFIYGLKLPEIRRQIIRILRLK
>LOCXPOR17.192.HIT1.OR.2R.311.7tm_4.exons1.CP034975.1.Takifugu_bimaculatus
MENNSASFHFNLTMFVNIGHYRYLAFVFCLLLYSFMISANFVIILVVSRERTLHEPMYIFIALLSVNSLYGSTGFFPRFLMDLLLDTHFMSRSACFTQIYVFYTYISFEMTILGIIAYDRHVAICNPLHYHRKMTHKTVVLLASSACLIPVFTIAVGLYLSIRLPLCGNEIKRVFCGNWNVVKLSCVSTIVNNIYGMFLTILTIIFPLLYVLYTYIQIVATCWKGSAGFNRRVFQSCVPHIISFVINSLTVFCDIALSRNNIEEINPFLAVIFSLEFVVIPPVLNPLVYGLKLEQIRREILRLFTRHNIII
>LOCXPOR16.193.HIT1.OR.2R.306.7tm_4.exons1.CP034975.1.Takifugu_bimaculatus
MDNTSEVTIFTLSGFNVIVNYRFTLFALSFVCYCVIVQVNVTLILAIIVDKSLHEPMFIFICNLCINSLYGTAGFYPKLLIDILSTSHVISYAGCLVQSFAVNSSACADFSLLVLMAYDRYVAICRPLVYHSVMNPQRVSALVFAAWILPVGQMLIITVSTSTLRLCGSQISRMYCVNYVIRRLECTVSITTVIFPVFIITFYFAHFLLVICSYFYIMRTCLTCKEERIKFLQTCLPHLMSFITVALSLLFDVLNMRLSSEKLSESAQNFIGMQFLLFPPLINPIIYGLKLTKVRNRIERFLCRKS
>LOCXPOR17.195.HIT1.OR.2R.311.7tm_4.exons1.CP034975.1.Takifugu_bimaculatus
MENNSASFHFNLTMFVNIGHYRYLAFVFCLLLYSFMISANFVIILVVSRERTLHEPMYIFIALLSVNSLYGSTGFFPRFLMDLLLDTHFMSRSACFTQIYVFYTYISFEMTILGIIAYDRHVAICNPLHYHRKMTHKTVVLLASSACLIPVFTIAVGLYLSIRLPLCGNEIKRVFCGNWNVVKLSCVSTIVNSIYGMFLTIVTIIFPLLYVLYTYIQIVATCWKGSAGFNRRVFQSCVPHIISFVINSLTVFCDIALSRNNIEEINPFLAVIFSLEFVVIPPVLNPLVYGLKLEQIRREILRLFTRHNIII
>LOCXPOR18.197.HIT1.OR.2R.311.7tm_4.exons1.CP034975.1.Takifugu_bimaculatus
MENNSASFHFNLTMFVNIGHYRYLAFVFCLLLYSFMISANFVIILVVSRERTLHEPMYIFIALLSVNSLYGSTGFFPRFLMDLLLDTHFMSRSACFTQIYIFYTYISFEMTILGIIAYDRHVAICNPLHYHRKMTHKTVVLLASSACLIPVFTMAVGLYLSVRLTLCGNEIKRVFCGNWNVVKLSCVSTIVNNIYGMFVTILTIIFPLLYVLYTYIQIVATCWKGSAGFNRRVFQTCVPHIISFVINSLTVVCDVALSRINIEEINPFLAVIFSLEFVVIPPVLNPLVYGLKLEQIRREILRLFTRHNIII
>LOCXPOR17.201.HIT1.OR.2R.311.7tm_4.exons1.CP034975.1.Takifugu_bimaculatus
MENNSASFHFNLTMFVNIGHYRYLAFVFCLLLYSFMISANFVIILVVSRERTLHEPMYIFIALLSVNSLYGSTGFFPRFLMDLLLDTHFMSRSACFTQIYVFYTYISFEMTILGIIAYDRHVAICNPLHYHRKMTHKTVVLLASSACLIPVFTIAVGLYLSIRLPLCGNEIKRVFCGNWNVVKLSCVSTIVNNIYGMFLTILTIIFPLLYVLYTYIQIVATCWKGSAGFNRRVFQTCVPHIISFVINSLTVVCDVALSRNNIEEINPFLAVIFSLEFVVIPPVLNPLVYGLKLEQIRREILRLFTRHNIII
>LOCXPOR18.203.HIT1.OR.2R.310.7tm_4.exons1.CP034975.1.Takifugu_bimaculatus
MENNSASFHFNLTMFVNIGHYRYLAFVFCLLLYSFMISANFVIILVVSRERTLHEPMYIFIALLSVNSLYGSTGFFPRFLMDLLLDTHFMSRSACFTQIYVFYTYISFEMTILGIIAYDRHVAICNPLHYHRKMTHKTVVLLASSACLIPVFNIAVGLYLSVRLPLCGNEIKRVFCGNWNVVKLSCVSTIVNNIYGMFLTILIIFPLLYILYTYIQIVATCWKGSAGFNRRVFQSCVPHIISFVINSLTVVCDVALSRINIEEINPFLAVIFSLEFVVIPPVLNPLVYGLKLEQIRREILRLFTRHNIII
>LOCXPOR21.204.HIT1.OR.2R.306.7tm_4.exons1.CP034975.1.Takifugu_bimaculatus
MDNASDVTMFTLSGFNVIINYRFLLFALTFVCYCVIVQVNVTLILAIIVDKSLHEPMFIFLCNLCINSLYGTAGFYPKFLIDILSTSHVISYAGCLVQSLVVNSSVCAEVSFLALMAYDRYVAICQPLVYHSVMTIQRICLLVFVAWILPVGQLLITTMLTSTLRLCGSQISRIYCVNYVIRRLGCTPSITTVFSPAFTITFYFCHFLLVIYSYFYIMRTCLTCKEERMKFLQTCLPHLMSCIIVALSVLFDVLNMRLSLEKLPDSAQNFIAMQFLLFPPLINPLIYGLKLTKVRNRIEGFLCRKS
>LOCXPOR22.205.HIT1.OR.2R.305.7tm_4.exons1.CP034975.1.Takifugu_bimaculatus
MDNASEVTIFTLSGFNGIVNYRFLLFAVTFVCYCVIVQVNVTLIVAIIVDKSLHEPMFIFLCNLCINSLYGTAAFYPKFLIDILSTSHVISYAGCLVQSLVVNSSACADFSFLALMAYDRYVAICRPLVYHSVMNPQRMCLLVFAAWILPLGQMLTTIISTSTLRLCGSQISRIYCVNYVIRRLECTPSITTVIFPAFIITFYFCHFLFIIYSYFYIMRTCLTCKEERIKFLQTCLPHLMSCIIVTMCLLFDLLHIRISTERLPDSAQNFIAMQFLLFPPLINPLIYGLKLTKVRNRIERFLCRK
>LOCXPOR23.206.HIT1.OR.2R.309.7tm_4.exons1.CP034975.1.Takifugu_bimaculatus
MDNASEVTIFTLSGFNGIVNYRFLLFAVTFVCYCVIVQVNVTLIVAIIVDKSLHEPMFIFLCNLCINSLYGTAAFYPKFLIDILSTSHVISYVGCLVQSFVVNSSACTDFSFLALMAYDRYVAICQPLVYHSVMNPQRMCLLVFVAWILPLGQLLITILITSTFRLCGSQISRIYCVTYVIRKLECSPSLTVITVFSPAFTTTFYFCHFLYVIYSYFYIMKTCLTCKEERMKFMQTCLPHLSSAIVVIGCLLFDLLHMRYDSEKLSESARNFMAIQFLLFPPLINPLIYGLKLTPIRNRIQSFLCRKSM
>LOCXPOR24.207.HIT1.OR.2R.307.7tm_4.exons1.CP034975.1.Takifugu_bimaculatus
MDNASEVMIFTLSGFNGIVNYRFTLFAITFVCYCVIVQVNVTLILTIIMDKSLHEPMFIFLCNLCINSLYGTAGFYPKFLIDILSTSHVISYVGCLVQSLVVNSSACAEVSFLALMAYDRYVAICQPLVYHSVMNSQRMCLLVFAAWILPVGQLLITIMLTSTLRLCGSQISRIYCVNYVIRRLECTPSITTVFSPAFTITFYFCHFLYVIYSYFYIMKTCLTCKEERMKFMQTCLPHLSSLIIVIVCILFDLLHMRFDSGKLSEGARNFMAIQFLLFPPLINPLIYGIKLTAIRNRIQSFLCMKSL
>LOCXPOR25.208.HIT1.OR.2R.307.7tm_4.exons1.CP034975.1.Takifugu_bimaculatus
MDNASDVTMFTLSGFNGMIKYRFTLFALTFVCYCVIVQVNVTLIVAIIVDKSLHEPMYIFLCNLCINSLYGTAGFYPKFLIDILSTSHVISYAGCLVQSLVVNSSACADFSFLALMAYDRYVAICQPLVYHSVMNPQRMCLLVFAAWILPVGQLLITTMLTSTLRLCGSQISRIYCVNYIIRSLGCTPSITTVFSPAFTITFYFCHFLYVIYSYFYIMKTCLTRKEERMKFMQTCLPHLSSLIIVIVCLLFDLLHMRFDSGKLSEDARNFMAIQFLLFPPLINPLIYGIKLTPIRNRIQSFLCLKSL
>LOCXPOR26.214.HIT1.OR.2R.307.7tm_4.exons1.CP034975.1.Takifugu_bimaculatus
MDNASDVTMFTLSGFNCIINYRFTLFALTFVCYCVIVQVNVTLILTIIIDKSLHEPMYIFLCNLCINSLYGTAGFYPKFLIDILSSSHVISYAGCLVQSLVVNSSACAVFSFLALMAYDRYVAICQPLVYHSVMNPQRMCLLVFAAWILPVGQLLITITLTSTLRLCGSQISRIYCVNYVIRRLECTPSITTVFSPAFTITFYFCHFLYVIYSYFYIMKTCLTRKEERMKFMQTCLPHLSSLIIAKICLLFDLLHMRFDSGKLSEGARNFMAIQFLLFPPLINPLIYGIKLTPIRNRIQSFLCLKRL
>LOCXPOR27.215.HIT1.OR.2R.306.7tm_4.exons1.CP034975.1.Takifugu_bimaculatus
MDNASDVTMFTLSGFNGIVNYKFTLFALTFVCYCVIVQVNVTLILTIIMDKGLHEPMYIFLCNLCINSLYGTAGFYPKFLIDILSTSHVISYAGCLVQSLVVHSSVCADFSILVLMAYDRYVAICQPLVYHSMMNPQRVSALVFAAWMLPLTQLIVITVSTSTLRLCGSQISKLYCVTYVIRKLQCSSSISTVIFPAFIITFYSCHVLLVIYSYFYIMKTCLTSKEDRRKFIQTCLPHVSSLIVVIVCLLFDLVHMRFDSGKLSDNARNFMAIQFLLFPPLINPLIYGIKLTPIRNRIQNFLSKKI
>LOCXPOR28.216.HIT1.OR.2R.307.7tm_4.exons1.CP034975.1.Takifugu_bimaculatus
MDNASDVTMFTLSGFNVIINYRFILFVLTFVCYCVIVQVNVTLILTIIMDKSLHEPMYIFLCNLCINSLYGTAGFYPKFLIDILSTSHVISYAGCLVQSLVVHSSACAEFSILVLMAYDRYVAICRPLVYHSVMNPQRVSALVFAAWMLPLTQFIVITVSTSTLRLCGSQISKLYCVTYVIRKLECTFSISTVIFPAFIITFYCCHVLLVIYSYFYIMKTFLTSKKNMEKCMQTCFPHLLSLLIVVACLLFDLLHMRFDSGKLSDNARNFMAIQFLLFPPLINPLIYGLKLTPIRNRIQSFLCRKSY
>LOCXPOR29.217.HIT1.OR.2R.310.7tm_4.exons1.CP034975.1.Takifugu_bimaculatus
MTDNTSVVNMFTLSGLGGITNYKITLFVFTLMYYCVILQVNLTVILTIIVDKTLHEPMYIFLCNLCINGLYGTTGFYPKFLIDILSTSHVISYVGCLLQAFVLHSSACADFSILVLMAYDRYVAICRPLAYHSVMNPQRVSLLIFITWLIPFCSLFFNTITTSRYRLCGSHIQRIYCVTYMIAKLSCSASIANAVLAYINYIFYFCHFSAVVWSYVYLIQKCLGSKESRTKFMQTCLPHLLCLLTMVICMLFDLLYMRFGTKNLPESVQNFIAIQFILIPPILNPLIYGFKLQKIRRRIQYFLWTKHVCI
>LOCXPOR30.218.HIT1.OR.2R.308.7tm_4.exons1.CP034975.1.Takifugu_bimaculatus
MMDNASAVRIFTLSGLNETMNYRIAIFSVTFLYYCVVLFVNISLIAIIFLDENLHEPMYIFLCSFCINGLYGASGFYPKFLFDLLSFSHEISYEGCLLQAFVMYSFACCEMSILAVMAYDRYLAICQPLQYHSFMTRRRISVLVCSSWLLPLCIFSLSIFLTSTLNLCGSKIQKLFCVNWVIYELACSESNTLANNIISHATTLIYVFHGFFIIWTYIHLAITCTKSKEDRVKFVQTCIPHLVSLIIFLFVIVFDLMFTRFGSNNLPNSVINLIGIKFVIFPPLVNPIIYGFKLQKVRCKITGYMSRK
>LOCXPOR31.219.HIT1.OR.2R.314.7tm_4.exons1.CP034975.1.Takifugu_bimaculatus
MMENVSAVTLLTLSGLDFKLEYRIVLFLLTLLWYMMIVFGNVLLIVIILVDKKLHEPMYIFLCNLCINSLYGTIGFYPKFLLDLLSSPVISYAGCMLQGYVIHSSTCGDFSILALMAFDRYVAICRPLVYHSVMTRPRVSLLVFLSWFIPLHCMFMNSATLLGVKLCSSHINKVYCVNWMIVTIACSPPKVNSFIGYFNILLYFGHFVFIIWSYMYMIRSCLSSKEDQQRFMQTCLPHLISLIMFGVSVLLDLMYMRFGNVDVSPHFNNFMSIEFLLIPPLVNPLIYGFKLTHIRNRIVSVMHMKRKVALHSKK
>LOCXPOR32.280.HIT1.OR.2R.305.7tm_1.exons1.CP034986.1.Takifugu_bimaculatus
SYTCVRFYVSTASFTLLLLFNFVINSTIVRVEHLRSHARFVLVFHLLLSALVYLGMSSIFHYQVYLRAQPGRPACQAMVAVLITSGSNILLTLTVMALDRCCAVCYPMRYTSYSTTWWWWPWLLGGLTWIMALAIALSLFLQPDSGSSWVGYHGECGREQLRKGELQKVLFIGVCTLLILYSYVRILMEGRRLGVINRRNLAGFKTITLHGTQLGVFILPNFVNFVLTMLFKRGLILQDTKELSAVIIFAFFSLAQCIAPVVYGLRKEELQVELSHSFPCCSRHLKVVLGWTLLANRTSSQHQTR
>LOCXPOR33.281.HIT1.OR.2R.303.7tm_1.exons2.CP034992.1.Takifugu_bimaculatus
VVRDAYVTALLKNLIVVLVWFVLSSINGSLVVTFFKHQGFYEDPRYILFIHMVINDAIQLTVTTLLFILSYVLYKINVAVCCVFILLAVFTTRNTPINLASMAIERYISICEPLRHAQICTVRRTYIVISLIWFMCVAPDITDLFVTLATESLSFFHQSVFCLRNNIFKDPVLAHKRQAFDIIYFSLVFLTLVFSYLKILFAARALSTEKTSALRARNTILLHGVQLFMCMLSYISPSVEIALHLIFPGWILEIRFANYLIVYILPRFLSPIIYGFRDKKFRKYLKMNLQIRSCGVPRPEVAP
>LOCXPOR34.282.HIT1.OR.2R.339.7tm_1.exons4.CP034992.1.Takifugu_bimaculatus
QSSGDQMFLNASSPNPLDLLYNGSSALPGGAVAAYKDSFANALAKNIVAMLVWLVLSIINSSMVYTFLQHSLFCENPRYILFIYMVINDALQLSLVTALYVLSYIFRMIHTSVCCCLIMLAVLTTRSTPLILAGMAVERYISICFPLHYGQMCTISRTLLLIGCILLLTIVPPISDLLITIVHEPLGFFHSTIFCDHPLLFRHRSIYYKNCVFDGVYLSFVALMLLYTYCKIMLTAHAASAGLASIRRARNTVLLHGLQLLLCMLAFVVPSLQAALISLFPRLGLEIRYIFYLVVYIIPRFMSPVIYGFRDEQFRKYWTRFLSCCDGTRVRPTPLKVHL
>LOCXPOR34.282.HIT1.OR.2R.339.7tm_1.exons4.CP034992.1.Takifugu_bimaculatus
QVHLQWGWSDPGPIAAGQEPGPVLPELLISKTVNDRTHETRDDVDDQIEDVSDLQPQAGEEGDERRLKGRNHEGQHAEQQLQPVEQHGVPGPPDGGQARRGCVRRQHDLAVGVEQHQSHEGQVDAVKHAVLVVDGAVTEEQRVVAENGAVEKAEGLVDDGDEQVGDGGHDGEQQDAANQQEGAGDGAHLAVVQREADGDVALHRHAGQDERGGAGGEDGQHDQAAADGGVDHPEDVAQHVERRDQAELQSVVDHHVDEQDVARVLAEEAVLQEGVDHAAVDDGEDQPHQHGHDVLGESVSEAVFVGGHSAPWQRRAAVIQQVQRVRRGGVQEHLVTGAL
>LOCXPOR36.283.HIT1.OR.2R.317.7tm_1.exons1.CP034996.1.Takifugu_bimaculatus
MDEIQSLVNVTIEQQYSGLLERMMFFSLTSVPCCVFLYINGIMLFSLKSKTVFCETSRYILLFNLLFADSIQMALSQVLYILAACLIKMSYPVCGILSVVGVLTSDISPLTLVVMSLERYVAVCYPLRHADVITIRNTVLMIFVIWAFSLLSGLIRVSLVDYPELESLQMEEFCSSITLFVGPLSDTYDKANTCFLFVSAGLAIAFSYIGVTVAARSASTDKTSAQKARNTLLLHLVQLGLSLSSTVYKPVLTALSRIVTRIVLIRVQIVLYVWFFILPRCLSALIYGIRDQLIRPVLFYHLCCRLKLSVLPGKGYK
>LOCXPOR37.284.HIT1.OR.2R.317.7tm_1.exons1.CP034996.1.Takifugu_bimaculatus
MNEIWSLVNVTVEQQYQGLLERMMFSSLTTVPCCVFLYINGIMLFSLRSKTVFCETSRYILLFNLLFADSIQMVLGQALYILAVCLIKMTYPVCGILTALGVLTSNISPLTLVVMSLERYVAVCYPLRHAALITIGNTGLMIAVIWAFSLLSVLIQVSMVDYPEMESLQMEVYCSSITLFVGPLSDTYDKAYTCLLFVSAGLAIAFSYIGVTVAARLASTDKTSSQKARNTLLLHLVQLGLSLSSTVYKPILAALSRIVSRIVLVRLQNVLYVCLFILPRCLSALIYGIRDQLIRPALFYYLCCRLTLSVFPSKGYK
>LOCXPOR38.140.HIT1.OR.2R.308.7tm_1.exons1.CP034996.1.Takifugu_bimaculatus
MDVIQSLVNVTVEQQYQGLLERLMFSSLTTVPCCVFLYINGIMLFSLRSKTVFRETSRYILLFNLLFADSIQMVLSQVLYILAACLIKMSYPLCGILSVVGVLTSDISPLTLVVMSLERYVAVCYPLRHAAIITLRNTGLMISVIWAFSLLSGLIRVSLVNYPELKGLQMEEFCSSITLFVGPLSDTYDRAYTCCLFVSAGVAIVFSYIGVTVVARLASTDKTSSQKARNTLLLHLVQLGLSLSSTVYNPLLVALTRIVTRIVLIRFQIALYVCFFILPRCLSALIYGIRDQLIRPVLSYYICFQFTL
>LOCXPOR39.141.HIT1.OR.2R.303.7tm_1.exons1.CP034996.1.Takifugu_bimaculatus
MDEIQPLVNFTVEQQYQGLLERMMFSSLTTVPCCVFLYINGIMLFSLRSKTVFCETSRYILLFNLLFADSIQMVLSQVLYILAACLIKMSYPLCGILNVVGVITSDISPLTLVVMSLERYVAVCYPLRHAAVITIRNTGLMIFVIWAFSLLSGLIRVSLVNYPELKGLQMEEFCSSITLFVGPLSDTYDRAYTCLLFVSAGVAIAFSYIGVTVAVRLASTDKTSSQKARNTLLLHLVQLGLSLSSTVYKPILAALSRIVTRLVLIRVQNVLYVCFFILPRCLSALIYGIRDQLIRPVLFYYLC
>LOCXPOR40.142.HIT1.OR.2R.317.7tm_1.exons1.CP034996.1.Takifugu_bimaculatus
MDEIQSLFNVTVDQQYQGLLERMMFSSLTTVPCCVFLYINGIMLFSLRSKTVFCETSRYILLFNLLFADSIQMVLSQVLYILAACLIKMSYPLCGILNVVGVITSDISPLTLVVMSLERYVAVCYPLRHAAVITIRNTGLMIFVIWAFSLLSGLIRVSLVNYPELKGLQMEEFCSSITLFVGPLSDTYDRAYTCLLFVSAGVAIAFSYIGVTVAVRLASTDKTSSQKARNTLLLHLVQLGLSLSSTVYKPILAALSRIVTRLVLIRVQNVLYVCFFILPRCLSALIYGIRDQLIRPVLFYYLCCRLTLSVFPAKGYK
>LOCXPOR41.143.HIT1.OR.2R.317.7tm_1.exons1.CP034996.1.Takifugu_bimaculatus
MDEIQSLFNVTVDQQYQGLLERMMFSSLTTVTCCVFLYINGIMLFSLRSKAVFCETSRYILLFNLLFADSIQMVLSQVLYILAACLIKMSYPLCGILSVVGVLTSDISPLTLVVMSLERYVAVCYPLRHAAVITIGNTGLMIFVIWAFSLLSGLIRVSLVDYPEMESLQMEVFCSSITLFVGPLSDTYDRAYTCLLFVSAGVAIAFSYIGVTVAARLASTDKTSSQKARNTLLLHLVQLGLSLSSTVYKPILAALSRIVTRIVLIRVQNVLYVCFFILPRCLSALIYGIRDQLIRPVLFYYLCCRLTLSVFPAKGYK
>LOCXPOR42.144.HIT1.OR.2R.304.7tm_1.exons1.CP034996.1.Takifugu_bimaculatus
MDEIQSLFNVTVDQQYQGLLERMMFSSLTTVPCCVFLYINGIMLFSLRSKAVFCETSRYILLFNLLFADSIQMVLSQVLYILAACLIKMSYPLCGILSVVGVLTSDISPLTLVVMSLERYVAVCYPLRHAAVITIGNTGLMIFVIWAFSLLSGLIQVSLVHYPEMESLQMEVYCSSITLFGPLSDTYDRAYTCLLFASAGVAIAFSYIGVTVAARLASTDKTSSQKACNTILLHLVQLGLSLSSTVFKPILAPLSRIVTRIVLVSLQNVLYVCFFILPRCLSALIYGIRDEENFLLASFILLAC
>LOCXPOR43.145.HIT1.OR.2R.321.7tm_4.exons1.CP034996.1.Takifugu_bimaculatus
CLSCFRLMENYTFNSFTLQLEGLKVTEVSMYPVFFFFLVSYVFIMLSNIAIIALIFIDSSLHQPMYLLFCNLPFNDVLGNSILIPRLLVDLLNPPSERLITYYECVAQAFTSHMFGTTSHTILMIMAFDRYVAICNPLRYTVIMSHRMVIKLTVSAWAVAFVLVGILLGLTIRLNRCRTLIANPYCDNASLFKLSCDSVVINNIYGLMFTVVLFIASIGSIVVTYTKITIVCVTSNNKSVNGKALKTCSTHLLTYLILMFCGMLAIALHRFPQYSDYRKICAILFHIIPGSLNPIIYGVQSKEIQKFLLRHFFHQKDLQSK
>LOCXPOR47.146.HIT1.OR.2R.324.7tm_4.exons1.CP034996.1.Takifugu_bimaculatus
MNFCFSGFRLMDNYTFNSFTLQLEGLKVTEVSVYPVFFFFLVSYIFIIVANIAIVALIFIDSSLHQPMYLLFCNLPFNDVLGNSILIPHLLMDLLRPPSERLITYYECVAQAFTTHMFGTTSHTVLIIMAFDRYVAICNPLRYAAIMNHRMVIKLTISAWAVAFVLVGILLGLTIRLNRCRTLITNPYCDNASLFKLSCDSVVINNIYGLTFTVVLFIASIGSIVVTYTKITIVCVTSNNKSVNGKALKTCSTHLLMYLIMFASGILVIALHRVPQYSDYRKICAILFHIIPGSLNPIIYGVQSKEIQKFLLRQFFHQKVLQTK
>LOCXPOR45.147.HIT1.OR.2R.324.7tm_4.exons1.CP034996.1.Takifugu_bimaculatus
LTFCFSCFRLMENYTFNSFTLQLEGLKVTESSVYPVFFFFLVSYIFIMLSNIGIVALIFIDRSLHQPMYLLFCNLPFNDVLGNSILIPRLLMDLLHPPSERLITYYECVVQAFTTHMFGTTSHTVLMIMAFDRYVAICNPLRYAAIMNHKMVIKLTVSAWAVAFVLVGILLGLTIRLNRCRTLITNPFCDNASLFKLSCDSVVINNIYGLTFTVVLFIASIGSIVVTYTKITIVCVTSNNKSVNGKALKTCSTHLLMYLIMFASGILIIGLHRFPQYSDYRKICAILFHIIPGSLNPIIYGVQSKEIQKFLLRHFFHQKVLQSK
>LOCXPOR46.148.HIT1.OR.2R.324.7tm_4.exons1.CP034996.1.Takifugu_bimaculatus
LTFCFSCFRLMENYTFKSFTLQLEGLKVTESSVYPVFFFFLVSYIFIMLSNIGIVALIFIDSSLHQPMYLLFCNLPFNDVLGNSILIPRLLMDLLHPPSERLITYYECVVQAFTTHMFGTTSHTVLMIMAFDRYVAICNPLRYAAIMNHKMVIKLTVSAWAVAFVLVGILLGLTIRLNRCRTLITNPFCDNASLFKLSCDSVVINNIYGLTFTVVLFIASIGSIVVTYTKITIVCVTSNNKSVNGKALKTCSTHLLMYLIMIASGILIIGLHRFPQYSDYRKICAILFHIIPGSLNPIIYGVQSKEIQKFLLRHFFHQKVLQSK
>LOCXPOR47.149.HIT1.OR.2R.324.7tm_4.exons1.CP034996.1.Takifugu_bimaculatus
LTFCFSCFRLMENYTFNSFTLQLEGLKVTESSVYPVFFFFLVSYIFIMLSNIGIVALIFIDSSLHQPMYLLFCNLPFNDVLGNSILIPHLLMDLLRPPSERLITYYECVAQAFTTHMFGTTSHTVLIIMAFDRYVAICNPLRYAAIMNHRMVIKLTISAWAVAFVLVGILLGLTIRLNRCRTLITNPYCDNASLFKLSCDSVVINNIYGLTFTVVLFIASIGSIVVTYTKITIVCVTSNNKSVNGKALKTCSTHLLMYLIMIASGILVIALHRFPQYSDYRKICAILFHIIPGSLNPIIYGVQSKEIQTFLLRQFFHQKVFQSK
>LOCXPOR48.151.HIT1.OR.2R.323.7tm_4.exons1.CP034996.1.Takifugu_bimaculatus
LTFCFSCFRLMENYTFNSFTLQLEGLKVTESSVYPVFFFFLVSYIFIMLSNIGIVALIFIDSSLHQPMYLLFCNLPFNDVLGNSILIPRLLMDLLHPPSERLITYYECVVQAFTTHMFGTTSHTVLMIMAFDRYVAICNPLRYAAIMNHKMVIKLTVSAWAVAFVLVGILLGLTIRLNRCRTVIANTFCDNASLFKLSCDSVVINNIYGLMFTVVLFIASIGSIVVTYTKITIVCVTSNNKSVNSKALKTCSTHLVMYLIMSASGILIIALHRFPQYSDYRKICAILFHTIPGSMNPIIYGIQSKEIQKYLYKLFQARKIMSS
>LOCXPOR49.152.HIT1.OR.2R.306.7tm_4.exons1.CP034996.1.Takifugu_bimaculatus
MENLTVTDSLLIIEGLNIPSSVPAFVILFFVYVFIMVSHSSLLVLIFRSRSLHQPMYLLLCNMVFNDAFGATIIIPQLLRNLLLAPSARYIYYMECAIQAFFVHLYGSASHSILMIMAFDRYVAICNPLRYTSIMTNMMVVKLSVVAWGSVFILVLILVGLSVRLSRCRSVVLNPFCDNASLFKLSCENILLNNIYGLAYTVVLLGSSIGSVTLTYMKIAAVCFRGKNKVQNSRALQTCSTHLAVYTILLVSAFIMVILHRFPELSDHRKLAAVMGHVVLPVLNAGVYGLQIKEVRQGFMTVLNRK
>LOCXPOR50.153.HIT1.OR.2R.317.7tm_4.exons1.CP034996.1.Takifugu_bimaculatus
MNNWTLNSDVLLLEGLKVTRRSSFPAFLLLLLIYIFIMVSNMSLMFLILMERTLREPMYLLFCNMSVNDVFGATTIIPRLLRDIFLPSSERFILYNHCALQAFCNNYHASVSHTVLMIMAFDRYMAICKPLHYSSIMTNRMMVNLSAWAWGSVFIMVAILIGLSVRLSRCRWIVENPFCDNATLFKLSCESILINNIYGLAYTVVLLGSSIGSVTLTYLKVATVCLQSKNNVLNSRALQTCSTHLAVYLLLLLSGSINIILHRFPQLSDYRKLVHILLHVVPPALNPVIYGLQIKVVREKLIILFTRNSKTATSIQH
>LOCXPOR51.154.HIT1.OR.2R.314.7tm_4.exons1.CP034996.1.Takifugu_bimaculatus
MENFTYNSFILQVEGLTLTEGSVYPAFFLLLFCYLFIIVANVGIATLIFIDSSLHQPMYLLFCNLTFNDILGNSILIPRLLVDSLRPPSERLITYYECVVQAFTTHMFGTTSHTILMIMAFDRYVAICNPLRYAAIMNHRMVIKLTVFAWAVAFVLVGILLGLTIRLNRCRTLIKNPYCDNASLFKLSCDSVVINNIYGLTFTAVLLGSSIGSIVLTYIKITIVCVTSNNKSVNSKALKTCSTHLTVFVVQLSTGLSNIALHRYPQHTHYRLLCMILFHIIPGILNPIIYGLQSKEIRKVLSKPLMHMKSLSFS
>LOCXPOR52.157.HIT1.OR.2R.317.7tm_4.exons1.CP034996.1.Takifugu_bimaculatus
MNNWTLNSDVLLLEGLKVTRRSSFPAFLLLLLIYIFIMVSNMSLMFLILMERTLREPMYLLFCNMSVNDVFGATTIIPRLLRDIFLPSSERFILYNHCALQAFCNNYHASVSHTVLMIMAFDRYIAICKPLHYSSIMTNRMMVNLSAWAWGSVFIMVAILIGLSVRLSRCRWIVENPFCDNATLFKLSCESILINNIYGLAYTVVLLGSSIGSVTLTYLKVATVCLQSKNNVLNSRALQTCSTHLAVYLLLLLSGSITIILHRFPQLSDHRKLVHILLHVAPPALNPVIYGLQIKVVREKLIILFTKNSKTASIIHH
>LOCXPOR51.158.HIT1.OR.2R.314.7tm_4.exons1.CP034996.1.Takifugu_bimaculatus
MENFTYNSFILQVEGLTLTEGSVYPAFFLFLFCYLFIIVANVGIATLIFIDSSLHQPMYLLFCNLTFNDILGNSILIPRLLVDSLRPPSERLITYYECVVQAFTTHMFGTTSHTVLMIMAFDRYVAICNPLRYSAIMNHRMVIKLTVSAWAVAFVLVGILLGLTIRLNRCRTLIKNPYCDNASLFKLSCDSVVINNIYGLTFTAVLLGSSIGSIVLTYIKITIVCVTSNNKSLNSKALKTCSTHLTVFVVLLTTGLSNIALHRYPQHRHYRLLCMIMFHIIPGILNPIIYGLQSKEIRKVLSKPLMHMKSLSFS
>LOCXPOR54.163.HIT1.OR.2R.315.7tm_4.exons3.CP034996.1.Takifugu_bimaculatus
MENLTMPTPLKQPVVFELVGFYVPPGSGPLSFCMALIAYLLTLLANGVVAGVILIDKSLHRPMFIMICHLVVCDLLGATAMLPRLMVHFLTGHKRIPYVVAIIQALCVHTYGVVIQTILAVMAYDRYVAVCEPLRYTTIMTPVRLHTCCSLAWLAAVLSIGVLLAFHADVQLCGNIIQHVYISNRGILDLACSPTPINNIYGLTLTWTLSTSVFLIIIFSYMRILGAGIKRDKTGFAINTKALRTCATHLVVYVVYRVAALVLIVVARFPSLSPNIKKFCSILFIVVPPAINPVIYGLISKELRASIIKQLSTRA
>LOCXPOR57.165.HIT1.OR.2R.312.7tm_4.exons3.CP034996.1.Takifugu_bimaculatus
MENLTMLTPLKNPVVFELVGFYVPPGSGPLFFCMALIAYLLTLLANGVVAGVILIDKSLHRPMFIMICHLVVCNVLGATTMLPCLMVHFLTGQRKVSHAIAIIQALCLHTYGAAMQTILAVMAYDRYVAVCNPLRYATIMTSTRLHICCSLAWIVSLLVISVLFFFHINIQLCGKIIQDVYSSNRGILGLACIPTPINNIYGLTLTWTLSTSVFLIIAFSYMRILRAGIKRDKRGFTVNTKPLRTCATHLVVYLFYKIAALIIIVSLRFPSLSPNIKKFCSILFIVVPPAINPVIYGLINKELRASIIKLLS
>LOCXPOR56.166.HIT1.OR.2R.310.7tm_4.exons3.CP034996.1.Takifugu_bimaculatus
MENLTMPTPLKQPVVFELVGFYVPPGSGPLSFCVALIAYLLTLLANGVVAGVILIDKSLHRPMFIMICHLVVCDLLGATAMLPRLMVHFLTGHKRIPYVVAIIQALCVHTYGVAIQTILAVMAYDRYVAVCEPLRYATIMTPARLHTCCSLAWLAAVLSIGVLFAFHADVQLCGNIIQHVYISNRGILDLACSPTPINNIYGLSMTWTLSTSVFLIIALSYFRILNAGVKHDRTGINSKALRTCATHLVVYVVYEVATLVIIVSHRFPSLSPNVKKFCSILFIVVPPAVNPVIYGLVSKELRASIIKQLS
>LOCXPOR57.167.HIT1.OR.2R.312.7tm_4.exons3.CP034996.1.Takifugu_bimaculatus
MENLTMLTPLKNPVVFELVGFYVPPGSGPLFFCMALIAYLLTLLANGVVAGVILIDKSLHRPMFIMICHLVVCNVLGATTMLPCLMVHFLTGQRKVSHAIAIIQALCLHTYGAAMQTILAVMAYDRYVAVCNPLRYATIMTSTRLHICCSLAWIVSLLVISVLFFFHIDIQLCGKIIQDVYSSNRGILGLACIPTPINNIYGLTLTWTLSTSVFLIIAFSYMRILRAGIKRDKRGFTVNTKPLRTCATHLVVYLFYRIAALIIIVSLRFPSLSPNVKKFCSILFIVVPPAINPVIYGLISKELRASIIKQLS
>LOCXPOR58.169.HIT1.OR.2R.310.7tm_4.exons3.CP034996.1.Takifugu_bimaculatus
MENLTMLTPLKQPVVFELVGFYVPPGSGPLFFCVTLIAYLLTLLANGVVAGVILIDKSLHRPMFIMICHLVVCDLLGATAMLPRLMVHFLTGHKRIPYVVAIIQALCVHTYGAGIQTILAVMAYDRYVAVCEPLRYTTIMTPARLHTCCSLAWLAAVLSIGVLFAFHADVQLCGNIIQHVYISNRGILDLACSPTPINNIYGLSMTWTLSTSVFLIIALSYFRILNAGVKHDRTGINSKALRTCATHLVVYVVYEVATLVIIVSLRFPSLSPNVKKFCSILFIVVPPAVNPVIYGLVSKELRASIIKQLS
>LOCXPOR59.170.HIT1.OR.2R.335.7tm_4.exons1.CP034996.1.Takifugu_bimaculatus
MELFNAAPGKNVSFVHPPYFIISGLKGIPHIKFYYIFLFFVYIVSVLGNSVVMAVICLDHNLRTPKYVAVFNLAFVDLFGNSALVPKLLDIFLFDHRHIPYNDCLTFLFFCYTCLSMQALNLVALAYDRLVAIIFPLHYQVRVTHRIMMSLIASFWAFIIVAVLIAVGLITRLSFCKSVVIHSYFCDHGQIYRLACNDHFPNYVVSCLYPVFIFWLPLLFILLSYLYISCTLAKVATVQQGLKAFRTCTGHLLLVAIYFIPLLITFTLMENIHPNARIINLSLTSVFPPMLNPIIYVLQTREIKDSLKRLLKLGRKSKTTPRKLPNLPQTAACKC
>LOCXPOR60.171.HIT1.OR.2R.309.7tm_1.exons1.CP034996.1.Takifugu_bimaculatus
MNVTTVDAPAPPSHATLKALLSVLPCLFFFYINAVMMVALFQKPQLLESCRYILFGHLLLTESLQLLFSVLLYLFALTKTAMLSYICISIILFASLTLTMSPLNLAVMSLERYIAIYCPLKHVHIVTSRTTGVAIAFIWTTGSLNSLTNWGLFISLKNTSFIVPHFCNRGNLFPLPIFSSINDAFTIAYFVIVSVVIIYTYVGILVIVKSASSRSHNATKAGKTVLLHLIQLCLCLVSTLFDVINYNSKWNMQHNVVTHIQYTIFISLIIFPKCLSPLIYGLRDQALRQILQSYIPFRFTAAARTFARS
>LOCXPOR61.173.HIT1.OR.2R.305.7tm_4.exons1.CP034996.1.Takifugu_bimaculatus
MFLPRTVSNVSIIIHPPGFYVVGFETFPHIRFYFIFLAFVYVVTVFFNCLLIYVIVSNRCLHTPKFLAVVNLAVIDIVLNSTTIPSMIRTFLLKDNFFPFNICLLQMFVYYSFITLESYALAILAYDRLIAICFPLQQNSINTLRSMSCIVAVTWSYSLGRVAFSTGIMTRLSFCKSVTVRSYFCDYAPTFRLACNDYTLHWAVASSGTVLTLVVPFDFYPADLRRYPGHPVLDEVGQQQDESSQYLRGACYLGCYILYPIVHHFPRRLLCAGDRSRSARLESVSGLLHPPLRQPHSLLSENQGD
>LOCXPOR62.174.HIT1.OR.2R.323.7tm_4.exons1.CP034996.1.Takifugu_bimaculatus
MFLPRTVSNVSIIIHPPGFYVVGFETFPHIRFYFIFLAFVYVVTVFFNCLLIYVIVSNRCLHTPKFLAVVNLAVIDIVLNSTTIPSMIRTFLLKDNFFPFNICLLQMFVYYSFITLESYALAILAYDRLIAICFPLQQNSINTLRSMSCILAVTWSYSLGRVAFSTGIMTRLSFCKSVTVRSYFCDYAPTFRLACNDYTLHWAVASSGTVLTLVVPFAFILLTYTAILVTLFLMKSVNSRMKALSTCVEHVILVAIFYIPLFTIFLVGFYVRVIEADQRVLSLSLASCIPPCVNPIVYSLKTKEIKIRAVALIRKNKIKVIKF
>LOCXPOR63.176.HIT1.OR.2R.323.7tm_4.exons1.CP034996.1.Takifugu_bimaculatus
MFLLRTVSNVSIIIHPPGFYVVGFETFPHIRFYFIFLAFVYVVTVFFNCLLIYVIVSNRCLHTPKFLAVVNLAVIDIVMNSTTIPSMIRTFLLKDNFFPFNICLLQMFFYYSFITLESYALAILAYDRLIAICFPLQQNSINTLRSMSCIVAVTWSYSLGLVAFSTGIMTRLSFCKSVTVRSYFCDYAPTFRLACNDYTLHWAVASSGTVLNLVVPFTFILLTYAAILFTLFLMKSVNSRMKALSTCVEHVILVAIFYIPLFTIFLVGFYVRVIEADQRVLSLSLASCIPPCVNPIVYSLKTKEIKIRAVALIRKNKIKVIKF
>LOCXPOR64.177.HIT1.OR.2R.305.7tm_4.exons1.CP034996.1.Takifugu_bimaculatus
MFLLRTVSNGSIIIHPPGFYVVGFEVFPHIRFYFIFLAFVYVFTVFFNCLLIYVIVSNRCLHTPKFLAVVNLAVIDIVLNSTTIPSMIRTFLLKDNFFPFNICLLQMFVYYSFMTSESYALAILAYDRLIAICFPLQQNSINTLRSMSCIVAVTWSYSLGIVAFSTGIMTWLSFCKSVTVRSYFCDYAPTFRLACNDYTLHWAVSSTASVVNLVVPFTFILLTYAAILVTLFLMKSVNSRMKALGTCVEHLVLVAIFYIPLFTIFFFGFYVRLIDADQRVLSMSLAILHPPLRQPHSLLSENQGD
>LOCXPOR65.178.HIT1.OR.2R.323.7tm_4.exons1.CP034996.1.Takifugu_bimaculatus
MFLPRTVSNVSIIIHPPGFYVVGFETFPHIRFYFIFLAFVYVVTVFFNCLLIYVIVSNRCLHAPKFLAVVNLAVIDIVLNSTTIPSMIKTFLLKDNFFPFNICLLQMFVYYSSISIESFALAILAYDRLIAICFPLQQNSINTLRSMSCIVAVTWSYSLGLGAFSTGIMTWLSFCKSVTVRSYFCDYAPTFRLACNDYTLHWALSSTASVVNLVVPFTFILLTYAAILVTVFLMKSVNSRMKALGTCVEHLVLVAIFYIPLFTIFILGFYVRLIDADQRVLSLSLASCIPPCVNPIIYSLKTREIKIRAVALIRKNKIKVIKF
>LOCXPOR65.179.HIT1.OR.2R.323.7tm_4.exons1.CP034996.1.Takifugu_bimaculatus
MFLLRTVSNVSIIIHPPGFYVVGFETFPHIRFYFIFLAFVYVVTVFFNCLLIYVIVSNRCLHTPKFLAVVNLAVIDIVLNSTTIPSMIKTFLLKDNFFPFNICLLQMFVYYSSYHLESFALAILAYDRLIAICFPLQQNSINTLRSMSCIVAVTWSYSLGLGAFSTGIMTWLSFCKSVTVRSYFCDYAPTFRLACNDYTLHWALSSTASVVNLVAHFTFILLTYAAILATLFSMKSVNSRMKALGTCVEHLVLVAIFYIPLFIIFLFGFYVRLIDADQRVLSLSLASCIPPCVNPIIYSLKTKEIKIRAVALIRKNKIKVMKF
>LOCXPOR67.182.HIT1.OR.2R.301.7tm_1.exons2.CP034996.1.Takifugu_bimaculatus
MNGSAANVSVIVQYRDSFTKAVIKNVIILVVGIFINYINSSFIHTFCKHQMFYMNPRYILFIHLVINDLIQVNVTIMLFFISYTIYRINICMCWVFLLLAVVATENSPLNLACMALECYSAVCFPLHHLQVWTIKRTLTLILLMWTTTTVSATSDLVITLATEHLTIVHSQVFCLRHTAFPLDVITTKRDVTYALFLVIIWITIFYTYFQILLTAKTAGKDTVKARNTIILHSFQLLLCMASYLAPALKDLLKKLFPKNSTDILFVSYIVVQVLPRSTSPMIYGLRDPMFRKYLKRYMLAR
>LOCXPOR68.229.HIT1.OR.2R.310.7tm_1.exons1.CP034977.1.Takifugu_bimaculatus
MSDNASVAGGVSLQVQIFEKIIITQLIVSIFFMINLLLIATVFSNQVFLSTMRYILFVITLVSDSVFLILSDLLLLLYSIYFTMQVSLCIIFYLIVCQCMFVTPVTLTAMTLERYVAICLPLRHPELCSLHNTQKCILIILTVSSVPCFIILSTFIAAASSSVYTQHKRCSMEMFVPLPWQNHFKFAVYQFYFFIMSITITFSYVKIMKVAKAASGENKKSTWKGLRTVILHAFQLLLCLIQLWCPFIESAIVKIDLLLYVNVRYFNYVSFILAPRCLSPLIYGLRDEKFLNALQYLALCGFYKKKIGFT
>LOCXPOR69.230.HIT1.OR.2R.310.7tm_1.exons1.CP034977.1.Takifugu_bimaculatus
MSDNASVAGGVSLQVRIYKQIIITQFIVSIFFMINLLLIATVFSNHVFLSTMRYILFLITLVSDSVFLILSDLLLILYSIYFTIQVSLCIVFYLIVCQCMFVTPVTLTAMTLERYVAICLPLRHPELCSLHNTQKCILIILTVSSVPCFIILSTFIAAASSSVYTQHKLCSMEMFVPLPWQNHFKFVVYQFYFFIMSIIITFSYVKIMKVAKAASGENKKSTWKGLSTVILHAFQLLLCLIQLWCPFIESAIIKIDLLLYINVRYFNYVTFILAPRCLSPLIYGLRDDKFLNALKYLALCGLYKKKIGFT
>LOCXPOR70.231.HIT1.OR.2R.310.7tm_1.exons1.CP034977.1.Takifugu_bimaculatus
MSDNASVAGGVSLRARIYEHIIITQLIVSIFFMINLLLIATVFSNQVFLSTMRYILFLITLVSDSVFLILSDLLLILYNIYFTMQVSLCIIVYLIVCQCMFVTPVTLTAMTLERYVAICLPLRHPELCSLHNTQKCILIILTVSSVPCFIILSTFIAAASSSVYTQHKRCSMEMFVPLPWQNHFKFAVYQFYFFIMSITITFSYVKIMIVAKAASGENKKSTWKGLRTVILHAFQLLLCLIQLWCPFIGSAIIKIDLLLYINVRYFNYVTFILAPRCLSPLIYGLRDEKFLNALKYWALCGLYKKKIGFT
>LOCXPOR72.233.HIT1.OR.2R.311.7tm_1.exons1.CP034977.1.Takifugu_bimaculatus
MAANSSEPAGQSSARKINSRVILVQVLVLVFLCINFLLIVTFSMRHFFYTTMRYILFAVTLLSDSVLLLLTDIMLILSYFAVAIEMWVCVTIYVVLALYTFVTPVTLTVMTLERYVAICLPLRHSELCSMRRALHCILLVHGVSFLPCAVVLSMLFASASYNFYTQVKICSAEILIIHQWQSHLRSAISQFYFLIMCVVILLSYIKVMKVAKAASGENKKSTWKGLRTVILHAFQLLLSLIQLWCPFIESAIFQIDYMLFINVRYFNYVTFILAPRCLSPLIYGLRDEKFFNALKYLALCGLYKKRLDLFD
>LOCXPOR72.234.HIT1.OR.2R.311.7tm_1.exons1.CP034977.1.Takifugu_bimaculatus
MAANSSEPAGQSSARKINSRVILVQVLVLVFLCINFLLIVTFSMRHFFYTTMRYILFAVTLLSDSVFLLLTDIMLILSYFAVAIEMWVCVTIYVVLALYTFVTPVTLTVMTLERYVAICLPLRHSELCSMRCALHCILLVHGVSFLPCAVVLSMLFVSASYNFYTQVKICSVEILIIHQWQSHLRSAISQFYFLIMCVVILLSYIKVMKVAKAASGENKKSTWKGLSTVILHAFQLLLSLIQLWCPFIESVVFQIDYMLFINVRYFNYVTFILAPRCLSPLIYGLRDEKFFNALKYLALCGLYKKRLDLFD
>LOCXPOR72.236.HIT1.OR.2R.311.7tm_1.exons1.CP034977.1.Takifugu_bimaculatus
MAANSSEPAGQSSARKINSRVILVQVLVLVFLCINFLLIVTFSMRHFFYTTMRYILFAVTLLSDSVLLLLTDIMLILSYFAVAIEMWVCVTIYVVLALYTFVTPVTLTVMTLERYVAICLPLRHSELCSMRRALHCILLVHGISFLPCAVVLSMLFASASYNFYTQVKICSAEILIIHQWQSHLRSAISQFYFLIMCVVILLSYIKVMKVAKAASGENKKSTWKGLRTVILHAFQLLLSLIQLWCPFIESAIFQIDYMLFINVRYFNYVTFILAPRCLSPLIYGLRDEKFFNALKYLALCGLYKKRLDLFD
>LOCXPOR72.237.HIT1.OR.2R.311.7tm_1.exons1.CP034977.1.Takifugu_bimaculatus
MAANSSEPAGQSSARKINSRVILVQVLVLVFLCINFLLIVTFSMRHFFYTTMRYILFAVTLLSDSVLLLLTDIMLILSYFAVAIEMWVCVTIYVVLALYTFVTPVTLTVMTLERYVAICLPLRHSELCSMRRALHCILLVHGVSFLPCAVVLSMLFASASYNFYTQVKICSAEILIIHQWQSHLRSAISQFYFLIMCVVILLSYIKVMKVAKAASGENKKSTWKGLRTVILHAFQLLLSLIQLWCPFIESAIFQIDYMLFINVRYFNYVTFILAPRCLSPLIYGLRDEKFFNALKYLALCGLYKKRLDLFD
>LOCXPOR75.240.HIT1.OR.2R.310.7tm_1.exons1.CP034977.1.Takifugu_bimaculatus
MSDNASVAGGVSLQVRIYKQIIITQFIVSIFFMINLLLIATVFSNHVFLSTMRYILFLITLVSDSVFLILSDLLLILYSIYFTIQVSLCIVFYLIVCQCMFVTPVTLTAMTLERYVAICLPLRHPELCSLHNTQKCILIILTVSSVPCFIIVSTFIAAASSSVYTQHKLCSMEMFVPLPWQNHFKFAVYQFYFFIMSIIITFSYVKIMKVAKAASGENKKSTWKGLSTVILHAFQLLLCLIQLWCPFIESAIIKIDLLLYINVRYFNYVTFILAPRCLSPLIYGLRDDKFLNALKYLALCGLYKKKIGFT
>LOCXPOR76.241.HIT1.OR.2R.310.7tm_1.exons1.CP034977.1.Takifugu_bimaculatus
MSDNASVAGGVSLQVQIFEKIIITQLIVSIFVSINLLLIATVFSNQVFLSTMRYILFLITLVSDSVFLILSDLLLLLYSIYFTMQVSLCIIFYLIVCQCMFVTPVTLTAMTLERYVAICLPLRHPELCSLHNTQKCILIILTVSSVPCFIILSTFIAAASSSVYTQHKRCSMEMFVSIPWQNHFKFAVYQFYFFIMSITITFSYVKIMKVAKAASGENKKSTWKGLRTVILHAFQLLLCLIQLWCPFIESAIVKIDLLLYVNVRYFNYVSFILAPRCLSPLIYGLRDDKFLNALKYLALCGLYKKKIGFT
>LOCXPOR77.242.HIT1.OR.2R.310.7tm_1.exons1.CP034977.1.Takifugu_bimaculatus
MSDNASVAGGVSLRARIYEQIIITQLIVSIFFMINLLLIATVFSNHVFLSTMRYILFVITLVSDSVFLILSDLLLILYNIYFTMQVSLCIIFYLIVSLCAFVTPVTLTAMTLERYVAICLPLRHPELCSLHNTQKCILIILTVSSVPCFIIVSTFIAAAPSSVYTQHKRCSMEMFVPLPWQNHFKFALFQFYFFIMSITITFSYVKIMKVAKAASGENKKSTWKGLSTVILHAFQLLLCLIQLWCPFIESAIIKIDLLLYINVRYFDYVTFILAPRCLSPLIYGLRDDKFLNALKYLALCGLYKKKIGFT
>LOCXPOR78.243.HIT1.OR.2R.310.7tm_1.exons1.CP034977.1.Takifugu_bimaculatus
MSDNASVAGGVSLQVQIFERIIITQLIVSIFVSVNLLLIATVFSNQVFLSTMRYILFLITLVSDSVFLIIANLLLILNSTYFTMQVSLCIVFYLIVCLSVFVTPVTLTAMTLERYVAICLPLRHPELCSLHNTQKCILIILTVSSVPCFIILSTFFAAASSSVYTQHKRCSMEMFVPLPWQNHFKFAVYQFYFFIMSITITFSYVKIMKVAKAASGENKKSTWKGLRTVILHAFQLLLCLIQLWCPFIESAIIKIDLLLYINVRYFNYVTFILAPRCLSPLIYGLRDDKFLNALQYLALCGLYKKKIGFT
>LOCXPOR79.247.HIT1.OR.2R.312.7tm_4.exons1.CP034977.1.Takifugu_bimaculatus
MENRSFGLSSELTLDTFLIPPQGKYLIFFLGVTIYCFGVFCNMTLLTLIILQRNLHKPMYFILFSLPLNDLIGITAMLPKVLSDIVMETNRVHYGLCVFQAFILHMYGGGILFILAAMSFDRYVAICMPLHYNTIMVPRVVVFIISLVWGVDFSLILLLFVLQMRLPRCKSVIMNVFCDNPSLLKLTCANTTINNVVGLFNTAVIQAVSLSVQAFSYVKILIACMVSRRSEAKMKAINTCLAQLMILAIFEFVGTFTILSHRFNTVSTDLQKIMGMLIFLIPPLLNPIVYGLYTGEIRNALLRIIKKRSISV
>LOCXPOR80.248.HIT1.OR.2R.312.7tm_4.exons1.CP034977.1.Takifugu_bimaculatus
MYANISLPVSMVQLENLNLPHIYVYPTLIITTLLYMVTMFCNMMVLLAIACCKELHQPMFILLFSLPISDMIGTTAFLPQLLWSIVTQYRSIPYTACITQAFLIHMYGTGNLLILSVMAYDRYIAICFPLRYNEIMSPLTLVKMILSVWIVTISVIATIFLLHRQYKICRTNIVDFYCNNPSLLKIMCGETTVSSYYGLVFIFLIQGVPLVIMMYTYAHILYVCIMTNNADARQKAIQTCSSHLVVYLFLQVNTLVTLMAHRNGKVSPTIRRALGVSILIFPPLLDPIIYGLRVQKLKMGIKMLLKRNVFLK
>LOCXPOR83.250.HIT1.OR.2R.312.7tm_4.exons1.CP034977.1.Takifugu_bimaculatus
MYANISLPVSMVQLENLNLPHIYVYPTLIIATLLYMVTMFCNMMVLLAIACCKELHQPMFILLFNLPISDMIGTTAFLPQLLWSIVTQYRSIPYTACITQAFLIHMYGTGNLLILSIMAYDRYIAICFPLRYNEIMSPLTLVKMILSVWIVIISVIATMFLLHRQYEICRTNIVDFNCNNPSLLKIMCGETTVSSYYGLMTIFLIQGVPLVIMMYTYAQILYVCIMTNNADARQKAIQTCSSHLVVYLFLQVNTLVTLMAHRNGKVSPTIRRALGVSILIFPPLLDPIIYGLRVQKLKMGIKMLLKRNVFLQ
>LOCXPOR82.252.HIT1.OR.2R.312.7tm_4.exons1.CP034977.1.Takifugu_bimaculatus
MYANISLPVSMVQLENLNLPHIYVYPTLIIATLLYMVTMFCNMMVLLAIACCKELHQPMLILLFSLPISDMIGTTAFLPQLLWSIVTQYRSIPYTACITQAFLIHMYGTGNLLILSIMAYDRYIAICFPLRYNEIMSPLTLVKMILSVWIVTISVIATMFLLHRQYEICRTNIVDFYCNNPSLLKIMCGETTVSSYYGLMVIILIQGVPLAIMMYTYAQILYVCIMTNNADARQKAIQTCSSHLVVYLFLQVNTLVTLMAHRNGKVSPTIRRALGVSILIFPPLLDPIIYGLRVQKLKMGIKMLLKRNVFLK
>LOCXPOR83.254.HIT1.OR.2R.312.7tm_4.exons1.CP034977.1.Takifugu_bimaculatus
MYANISLPVSMVQLENLNLPHIYVYPTLIIATLLYMVTMFCNMMVLLAIACCKELHQPMFILLFSLPISDMIGTTAFLPQLLWSIVTQYRSIPYTACITQAFLIHMYGMGNLLILSIMAYDRYIAICFPLRYNEIMSPLTLVKMILSVWIVTISVIATVFLLHRQYKICRTNIVDFYCNNPSLLKIMCGETTVSSYYGLMTIFLIQGVPLVIMMYTYAQILYVCIVTNNADARQKAIQTCSSHLVVYLFLQVNTLVTLMAHRNGKVSPTIRRALGVSILIFPPLLDPIIYGLRVQKLKMGIKMLLKRNVFLQ
>LOCXPOR84.256.HIT1.OR.2R.312.7tm_4.exons1.CP034977.1.Takifugu_bimaculatus
MYANISLPVSMVQLENLNLPHIYVYPTLIIATLLYMVTMFCNMMVLLAIACCKELHQPMFILLFNLPISDMIGTTAFLPQLLWSIVTQYRSIPYTACITQAFLLHMYGTGNLLILSIMAYDRYIAICFPLRYNEIMSPLTLVKMILSVWIVTISVIATIFLLHRQYKICRTNIVDFYCNNPSLLKIMCGETTVSSNYGLMTIFLIQGVPLVIMMYTYAQILYVCIVTNNADARQKAIQTCSSHLFVYLFLQVNTLVTLMAHRNGKVSPTIRRALGVSILIFPPLLDPIIYGLRVQKLKMGIKMLLKRNVFLQ
>LOCXPOR85.258.HIT1.OR.2R.305.7tm_4.exons1.CP034977.1.Takifugu_bimaculatus
DLYNISSVLELRSFNLPPEAVFPAFLFATLSYMVILFCNLVLISVIVLNKSLHQPMYMILLNLPVNDLIGSSALFLQVIKDILTKSRTIHYSSCVTQAFFIHIYAGGTVFILTAMAYDRYIAICNPLKYNTIMTHAHIFRIITCLWLTNVALMSVLFFLLLRLPRCRSVLTHPYCDQPSLLALVCADVTVNNIYGLLTVALTQVIANVIIMYTYLQILVACFRSKQPDTKHKALQTCATHLIVFLLLECLGLFTIISYRLKDISPHLRKFMGMSTLIFPPTLNPIIYGLKTKEIRDKLESFCRNK
>LOCXPOR86.259.HIT1.OR.2R.321.7tm_4.exons1.CP034977.1.Takifugu_bimaculatus
MIDNVTGTESFFILGFPGLAPEYYRPVSALFLIIYLVIAFGNVFILTFVMCQKSLQKPMYLVFCHLALIDLTFSTVTIPKIISKYWFSGGDISFYGCFAQMFFVHYLGSVTSFILLVMALDRFISICFPLRYTALVSKKVISALCGIAWFIPVSLLVAVIVQALALPYCKSNVIVQCFCDHISITNLACGEGVQSVRVGTLCIALLCLLLPLTFIVFSYVTIIVVIAKMSSTAGRRKTLSTCTPQLFVTCLFYLPRCFVYVANTVGFYFSIDVRILLTLLYSLVPPGRQPLHLLLQNSGHQEDLDEKAEKHWIWDEGEHLL
>LOCXPOR87.260.HIT1.OR.2R.312.7tm_4.exons1.CP034977.1.Takifugu_bimaculatus
MSLTNVTRIQYFYIVGFQGLSPDYYGHVSAALFLVLSAIVVGNVFILVFVKCERSLHKPTYLIFCHLASTDLLFGLVTLPKIISKYWFGDSLISFGGCFVQMYFVHFLGATHSFVLMVMALDRFIAVCAPLRYTVFITSTTVSVLCGISWFMPMSWMVGIVLHALSLPYCSSNIIVQCYCDHIAITALGCENVRDVQVVAFGLAMFSLLVPLSFIILSYLLIIAVVIRMSDSSSRIRTLSTCTPQLLITCLYYMPRCFVYLANNLGFTFSVPIRIVVVMMYSLIPCRHQPTHILFQNQGHQGESEKENFQQD
>LOCXPOR88.261.HIT1.OR.2R.308.7tm_4.exons1.CP034977.1.Takifugu_bimaculatus
MNSSTVLITFTTYSSFGVFRGPLVTCILVLYVSVLCVNILLVVVIYTEPRLHRPMYVLLAHLALSGLVGSTSVCPTILRHLLLSRQVTSLRGCLTQVFFINVYGGSIFCFLALMAYDRYVSICKPLLYHAVMRPARVRLMLALVYLVLSSTAAVQVYLTSTLALCRHSVGKLVCDSLAISNLSCERTTLISVYGLCCAAFVIALPCLLVFLSYFHIFSVTLKVSTQSQKKALQTCTPHLVAFINFSVASFFGVIYNRMSDAVPETVNIFTCVSFFIFPPLLNPIIYGIKMKEIRLSIQKIGQRILQQP
>LOCXPOR89.262.HIT1.OR.2R.302.7tm_4.exons1.CP034977.1.Takifugu_bimaculatus
MNSSQGPYFLLTAYFTTGIYTHVLFLVILCFYLLIMCSNLLLISVICMNRSLHEPMYVLLCSLFVNELYGSTALFPFLLLQILSDVHTVSASFCFLQIFCVYTYVCIEFYNLALMSYDRYVAICHPLSYSARMTCRKAVLLVLLAWLCSFLIIVLLILMVAPLQLCGNTINEVFCLNYSIVKLACADTSANNIYGLFVTFTTVFIPLLLICYTYVRILQVCFSGSRPTRQKAVSTCTPHLASLINFSFGVCFEILQSRFDIKGVHSLVQIVLSLYFLTCPPLLSPLMYGLKMSKIRSFCKRI
>LOCXPOR90.264.HIT1.OR.2R.309.7tm_4.exons1.CP034977.1.Takifugu_bimaculatus
MRNNSQMVLVLQGLNDSLTNRQVYFALALTTYLFTILVNLTLVVVVCLDRSLHKPIYIFLCNLCFNGLCGASCFYPKLLHDLLADSQVISYGGCLTQLFSVYCYVFCEFTSLTVMAYDRYLAICRPLQYHTLMTVQKVLQLLLLTWSFSLLETSVGTVLTARLPLCRDRLPRIFCTNWEVVKLSCFDSNTTINNIYGFILMFSHLLQTALILVSYTHLVRASLKLQSDRRKFMQTCVPHLLTLLVFTASLMFDIMYSRYGSGSTLQVLQNALAAEFLVVPPVINPIIYGINLHQIRSKIIHRFSHKAEH
>LOCXPOR91.265.HIT1.OR.2R.324.7tm_4.exons1.CP034977.1.Takifugu_bimaculatus
MLDGWLGQNFSHSTFSFRGFPELHCYRRLLALPFSVSYLSVLLGNCLLVYVICSVEHLHSPMYLLICSLCVVDVLAATAILPSMLLSLLFDVDTISLASCLTQMFFTHFLSSLESTLLLAMALDRYVAICQPLRYARIINLSMLARLLLFTLVRSGSIMAALVGLASSLRFCGSNTIQHCYCDHMALVSLACGSTERNSAIGLVVIICFVGLDIPLILFSYIKILSVVSRASVGSEDRWKAFHTCGTHLMVMMCFYLVGSVTFLSHNLNINIPADVNTFMGVMYILFPATVNPIIYGVRTTEIRNGLLKLFKLQVKKLIKVSPV
>LOCXPOR92.266.HIT1.OR.2R.301.7tm_4.exons1.CP034977.1.Takifugu_bimaculatus
MKNSTQVLYFTLAAFTDIKLLKYFLFLVILCFYLLIMCSNLLLISVICMNRSLHEPMYVLLCSLFVNELYGSTALFPFLLLQILSDVHTVSASFCFLQIFCLYTYVCIEFYNLAIMSYDRYVAICLPLQYHTRMTARKISVLICVSWVHPAVVCLIPICLSASLQLCGSVINKIYCDNYAIVQLSCSDTTINNIYGLVATFVVVSFPVSLICYTYVSILQVCFSGSRQTRQKAVSTCTPHLASLLNLSCGCFFEIFQSRFDMTHVPNTFRVFLSLYWLVCQPLFNPVMYGLKVSHIRKFLK
>LOCXPOR93.267.HIT1.OR.2R.310.7tm_1.exons1.CP034977.1.Takifugu_bimaculatus
MSDNASVAGGVSLQARIFEQIIITQFIVSIFVSVNLLLIATVFSNQVFLSTMRYILFVITLVSDSVFLILSNLLLILYNIYFTMQVSLCIIFYLIVCLSVFVTPVTLTAMTLERYVAICLPLRHPELCSLHNTQKCILIILTVSSVPCFIIVSTFIAAASSSVYTQHKRCSMEMFVSLPWQNNFKFAVYQFYFFIMSITITFSYVKIMIVAKAASGENKKSTWKGLSTVILHAFQLLLCLIQLWCPFIESAIIKIDLLLYINVRYFNYVTFILAPRCLSPLIYGLRDEKFLNALKYWALCGLYKKKIGFT
>LOCXPOR94.268.HIT1.OR.2R.310.7tm_1.exons1.CP034977.1.Takifugu_bimaculatus
MSDNASVAGGVSLRARIFEQIIITQLIVSIFFMINLLLITTVFSNQVFLSTMRYILFLITLVSDSVFLILSDLLLLLYSIYFTMQVSLCIIFYLIVCLSVFVTPVTLTAMTLERYVAICLPLRHPELCSLHNTQKCILIILTVSSVPCFIILSTFFAAASSSVYTEHKLCSMDMFVSIPWQNHFKFAVYQFYFFIMSITITFSYVKIMKVAKAASGENKKSTWKGLSTVILHAFQLLLCLIQLWCPFIESAIIKIDLLLYVNVRYFNYVTFILAPRCLSPLIYGLRDEKFLNALKYLALCGLYKKKIGFT
>LOCXPOR95.270.HIT1.OR.2R.307.7tm_1.exons1.CP034977.1.Takifugu_bimaculatus
MSDNASVAGGVSLRARIFEQIIITQLIVSIFFMINLLLIATVFSNQVFLSTMRYILFLITLVSDSVFLILSDLLLLLYSIYFTMQVSLCIIFYLIVSLCAFVTPVTLTAMTLERYVAICLPLRHPELCSLHNTQKCILIILTVSSVPCFIIVSTFIAAASSSVYTEHKRCSMEMFVPLPWQNHFKFALFQFYFFIMSITITFSYVKIMKVAKAASGENKKSTWKGLRTVILHAFQLLLCLIQLWCPFIESAIIKIDLLLYVNVRYFNYVTFILSPRCLSPLIYGLRDEKFLNALKYLALCGLYKKRL
>LOCXPOR96.274.HIT1.OR.2R.307.7tm_1.exons1.CP034977.1.Takifugu_bimaculatus
MSDNASVAGGVSLQVQIFEKIIITQLIVSIFVSVNLLLIATVFSNHVFLSTMRYILFVITLVSDSILLIIANLLLILHSTYFTIEVSLCIVFYLIMSLCAFVTPVTLTAMTLERYVAICLPLRHPELCSLHNTQKCILIILTVSSVPCFIIVSTFIAAAPSSVYTQHKRCSMEMFVSLPWQNHFKFALFQFYFFIMSITITFSYVKIMKVAKAASGENKKSTWKGLSTVILHAFQLLLCLIQLWCPFIESAIIKIDLLLYINVRYFNYVTFILAPRCLSPLIYGLRDEKFLNALKYLALCGLYKKRL
>LOCXPOR97.279.HIT1.OR.2R.316.7tm_1.exons1.CP034977.1.Takifugu_bimaculatus
MQNLTEDPGNVTYNKSLSVIIKVCVVIPLFCFFLGCIAIMLHIFACHRQFLDTSRYILFAHMLINDTLQVLSSVLLFLFVMAQVKVALIYCVPLLFLSTTTFQNTPLILATMSLERYVAIFYPLQRPAAWRSDRIWAIILSLWLISSIFPIINYSIGKYDPSVSVLYTRVLCKVSTVNSSPVQVLFKAAVSILFFAVVAVIILFTYMRILLETRKLRQDRLSVNKAMHTVLLHGFQLLLSVLAFTSPITETLIVLHANWLPEDISFFNYFCFILIPRFLSPLIYGFRDQTLRSHIGKAFLCCSNRGRPCVRRKQCD
>LOCXPTAAR1.40.HIT1.TAAR.2R.327.7tm_1.exons1.CP034986.1.Takifugu_bimaculatus
ESTGEPLPCFAKLNASCKRLNQTFSETAVFISLLASVSLLTVTFNLLVIISISHFRQLHTPTNTLLLSLAVSDLVVGLLVMPIEGLRYVEMCWWLGSLMCALTPYVSYCVLSASVGNMVLISIDRYLAICDPLLYTTKVTLRKAKIAICLCWACSLLYNGSILMGHLQQPERYNSCHGECVVVISHISGTVDLFITFVLPCTVMVVMYMRVFIAAVAQMRVIRIQNVALAVNAAPRVTKSEWKAARTLGIVITVFLLCFCPYYYPALAGGDTSNNLSYFAVLSWIMMINSCVNPLIYALFYPWFRRSIKLIVTFKILRLYSNDIKLL
>LOCXPTAAR2.41.HIT1.TAAR.2R.304.7tm_1.exons1.CP034986.1.Takifugu_bimaculatus
ESTGEPLPCFAKLNSSCKRLNQTFSETAVFISLLASVSLLTVTLNLLVIISISHFRQLHTPTNTLLLSLAVSDLVVGLLVMPIEGLHYVEMCWRLGKLMCALTPYVTFCVLSASVGNMVLISIDRYLAICDPLLYTTKVTLRRAKIAICLCWACSLLYNGSILMGHLQQPERYNSCHGECVVVISHISGTVDLFITLCFTLYCHGCYVHESVYSCCGPNAGHSYSECCPRCECSSQSDKIRVESSQNSGDCDHCVSLVFWSLLLSSSRRCRHCQQLILLCCFVLDFDYQLLYEPFDLCSLLSLV
>LOCXPTAAR3.42.HIT1.TAAR.2R.327.7tm_1.exons1.CP034986.1.Takifugu_bimaculatus
ESTGEPLPCFAKLNSSCKRLNQTFSETAVFISLLASLSLLTVTLNLLVIISISHFRQLHTPTNTLLLSLAVSDLVVGLLVMPIEGLRYVEMCWRLGKLMCALTPYVSYCVLSASVGNMVLISIDRYLAICDPLLYTTKVTLRRAKIAICLCWACSLLFNGYILMGHLQQPERYNSCHGECVVVISHISGTVDLFITFVLPCTVMVVMYMRVFIAAVAQMRVIRIQNVALAVNAAPRVTKSEWKAARTLGIVITVFLLCFGPYYYPALAGGDTVNNVSYFAVSSWIMMINSCMNPLIYALFYPWFRRAIKLIVTLRILRSYSNDIKLL
>LOCXPTAAR5.43.HIT1.TAAR.2R.310.7tm_1.exons3.CP034993.1.Takifugu_bimaculatus
MSLEDGDGSISPFNTSCRLMSDAWKSTLTSTALVCLPPLTVVLNLVLNSGCFFYQHFQTTTNLILLSMAVSDLLMGLAMMPLMIATLDSCQCISSFICFLFNLLSLVLTSASVGNMVLISVDRYVAICYPLRYSSIKPNTVKICVSVCWISSIIYSLILLKDNLLHLDSSSCYKKCPLLLNDIVYIADIIITFYGPLTVIIVLYARVFVVAVTQARAMRSQVSTTGSKTVTSMKSELRAARKLGIIILFFLICFFPYYISTLILQESNEDLTGYILLFYCNSTINPIVYAFFYPWFRNSVKLIVSCKFCK
>LOCXPTAAR5.44.HIT1.TAAR.2R.310.7tm_1.exons3.CP034993.1.Takifugu_bimaculatus
MSLEDGDGSISPFNTSCRLMSDAWKSTLTSTALVCLPPLTVVLNLVLNSGCFFYQHFQTTTNLILLSMAVSDLLVGPAMIPLMIATLDFCWCISSFLCFFFHLLGFVLTSASVGNMVLISVDRYVAICYPLRYSSIKPSTVKICVSVCWISSIIYSLILLKDNLLHIDSSSCYKKCPLLLNGILSIADIIITFYGPLTVIIVLYARVFVVAVTQARAMRSQVSTAGSKAVSSMKSELRAARTLGVIILFFLICFFPYYISTLILQESNEDLTGYILLFYCNSTINPIVYAFFYPWFRNSVKLIVSCKFCK
>LOCXPTAAR6.45.HIT1.TAAR.2R.311.7tm_1.exons2.CP034993.1.Takifugu_bimaculatus
MSLEDGDGYISPFNTSCRLMSDAWKSTLISAALVCLAPLTVVLNLVVVLSLSFRHFQTTTNLILLSMAVSDLLVGLAMMPLMIVTLDFCWCINSFLCFFFHLLGFVLTSASVGNMVLISVDRYVAICYPLRYSSIKPNTVKICVSVCWTSSIIYNLILLKDNLLHLDSSSCYKKCPLLLNDILAIVDVVITFYVPLTVIIVLYARVFVVAVTQARAMRSQVSTTGSKTESAMKSELRAARTLGIVILFFLMCFFPYYISSLIGQGMNIEVSTVQLLLFYCNSTINPIIYAFFYPWFRKTVKLLLNCKFCKL
>LOCXPTAAR9.46.HIT1.TAAR.2R.310.7tm_1.exons2.CP034993.1.Takifugu_bimaculatus
MSLEDGDGSISPFNTSCRLMSDAWKSTLTSSALVCLALLTVVLNVVILTMISVFRHFQTTTNLLLLSMAVSDLLVGLAVMPFMIVTLDSCRCISSFICFLFHLLSFVLTSASVGNMVLISVDRYVAICYPLRYSSIKPSTVKICVSVCWISSIIYSLILLKDNLLHLDFSSSCHKKCPLYKNYILGITDIIITFYGPLTVIIVLYTRVFVVAVTQARAMRSQVSTAGSKTVTSMKSELRAARTLGIIILFFLICFFPYYISALILQESNEDLTGYILLFYCNSTINPIVYAFFYPWFRNSVKLIVSCKFC
>LOCXPTAAR10.57.HIT1.TAAR.2R.311.7tm_1.exons2.CP034993.1.Takifugu_bimaculatus
LMMMSLEDGDGSISPFNTSCRLMSDAWKSTLTSAALACLALLTVVLNLVILTMIYVFRHFQTNTNLLLLSMAVSDLLVGLAVMPLMIVTLDSCRCISSFICFLFHLLSFVLTSASVGNMVLISVDRYVAICYPLRYSSITPNTVKICVSVCWITAIIYNLILLKDNLLNIKFSSSCNKKCPLYMNYILSIADIIITFYGPLTVIIVLYARVFVVAVTQARAMRSQVSTAGSKTVSSMKSELRAARTLGVIILFFLICFVPYYIASLIGQDMNIEASKGQILLFFSNSTINPIIYAFFYPWFRKTVKLLLNC
>LOCXPTAAR9.58.HIT1.TAAR.2R.309.7tm_1.exons2.CP034993.1.Takifugu_bimaculatus
MSLEDGDGYISPFNTSCRLMSDAWKSTLTSAALACLAPLTVVLNLVILTMISVFRHFQTTTNLILLSMAVSDILVGLAVMPLMIVTLDSCRCISTYSCFLFHLLSIVLTSASVGNMVLISVDRYVAICYPLRYSSITPSTVKIFVSVCWITAIIYSLILLKDNLLHINFSISCNKKCPVYMNYILSIADIIITFSGPLTVIIVLYTRVFVVAVTQARAMRSQVSTAGSKTVSSMKSELRAARTLGVIILFFFICFFPYYISSLIGQDMNIEAVLLFFSNSTINPIIYAFFYPWFRKTVKLLLSCKFCNL
>LOCXPTAAR10.60.HIT1.TAAR.2R.311.7tm_1.exons2.CP034993.1.Takifugu_bimaculatus
LMMMSLEDGDGSISPFNTSCRLMSDAWKSTLTSSALVCLALLTVVLNLVILTMISVFRHFQTNTNLILLSMAVSDLLVGLAVMPLMIVTLDSCRCISSFICFLFHLLSFVLTSASVGNMVLISVDRYVAICYPLRYSSITPSTVKICLSVCWITAIIYNLILLKDNLLHLDFSSSCNKKCPLYMNYILSIADIIITFYGPLTVIIVLYARVFVVAVTQARAMRSQVSTAGSKTVSSMKSELRAARTLGVIILFFLICFVPYYIASLIGQDMNIEASTGQIWLFFSNSTINPIIYAFFYPWFRKTVKLLLSC
>LOCXPTAAR9.64.HIT1.TAAR.2R.312.7tm_1.exons2.CP034993.1.Takifugu_bimaculatus
MSLEDGDGYISPFNTSCRLMSDAWKSTLTNAALVCLAPLTVVLNLVILTMIYVFRHFQTTTNLLLLSMAVSDLLVGLAVMPLMIVTLDSCRCVSSFLCFLFDLLSYILTSASVGNMVLISVDRYVAICYPLRYSSIKPSTVKICVSVCWISSIIYNLILLKDNLLNIDSSSCNKKCPLYMNYILSIADIIITFYVPLTVIIVLYTRVFVVAVTQTRAMRSQVSTAGSKTVSSMKSELRAARTLGVIVLFFLICFLPDYISSLIGQGMNIEASKGQLFLFFSNSTINPIIYAFFYPWFRKTVKLLLSCKFCKL
>LOCXPTAAR12.67.HIT1.TAAR.2R.312.7tm_1.exons2.CP034993.1.Takifugu_bimaculatus
MSLEDGDGYISPFNTSCRLMSDAWKSTLTSAALVCLAPLTVVLNLVILTIISVFRHFQTTTNIILLSMAVSDLLVGLAVIPLMIVTLDFCWCISSFICFLFDLLSFVLTSASVGNMVLISVDRYVAICYPLRYSSIKPSTVKICVSVCWISSIIYNLILLKDNLLNIDSSSCYKKCPFSLNDILAIVDVFITFYVPLTVIIVLYTRVFVVAVTQARAMRSQVSTTGSKTVSAMKSELRAARTLGIVILFFFICFFPYFISSIIGQDTSNEASTGQLLLFFSNSTINPIIYAFFYPWFRKTVKLLLSCKFCKL
>LOCXPTAAR13.70.HIT1.TAAR.2R.312.7tm_1.exons2.CP034993.1.Takifugu_bimaculatus
MSLEDGDGSISPFNTSCRLMSDAWKSTLTSAALACLAPLTVVLNLIILTIISVFRHFQTTTNIILLSMAVSDLLVGLAVIPLMIVTLDFCWCISSFICFLFDLLSFVLTSASVGNMVLISVDRYVAICYPLRYSSIKPSTVKICVSVCWISSIIYNLILLKDNLLNIDSSSCYKKCPLLLNDILAIVDVFITFYVPLTVIIVLYARVFVVAVTQARAMRSQISTTGSKAVNAMKSEMRAARTLGIVILFFLMCFFPHYISSLIGQGMNIVVSTGQLLLFYCNSTINPIIYAFFYPWFRKTVKLLLNCKFCKL
>LOCXPTAAR14.71.HIT1.TAAR.2R.313.7tm_1.exons2.CP034993.1.Takifugu_bimaculatus
MSLEDGDGYISPFNTSCRLMSDAWKSTLISAALACLAPLTVVLNLVILTIISVFRHFQTTTNIILLSMAVSDLLVGLAVMPLMIVTLDFCWCISSFICFLFDLLRFVLTCASIGNMVLISVDRYVAICYPLRYSSIKPSTVKICVSVCWISSIIYNLILLKDNLLNIDFSSSCIKKCPLFINYIVFIADIIITFYVPLTVIIVLYTRVFVVAVTQARAMRSQVSTTGSKAVNAMKSELRAARTLGIVILFFIICFFPPYISSLIGQGMNIEVSTGQLLLFCSNSTINPIIYAFFYPWFRKTVKLLLNCKFCKL
>LOCXPTAAR1.74.HIT1.TAAR.2R.304.7tm_1.exons1.CP034995.1.Takifugu_bimaculatus
SEAVLLYALLSCIATLTVTLNLLVIISISHFKQLHEPTHLLLLSLATSDLLVGLLVMPVEMIRFIESCWLLGDLICALSYIVGFTLTSASVGNMVLISIDRHIAICFPLHYSALITRGRMEVCVCLCWACSLLYNGLILKSHLGEPDKHNSCQGECLVVIDYVSGTIDLVFTFIGPCSVIFILYGRVFIVAVSQARALRSRNAVVPAGRVRVTAKKSERKAARTLGIVILVFLMSFCPYYYPSLAGQDISNSASSWAIVSWVLYFNSCLNPLIYAFFYPWFRKAIMHIVTLKIIEKGSSEANIM
>LOCXPTAAR15.75.HIT1.TAAR.2R.303.7tm_1.exons2.CP034995.1.Takifugu_bimaculatus
SETESCLTLRHPASRILLYTFFSVGIICTVVGNLLVVLSIAYFKQLQSPTNTFVMSLAVADCLVGLLVMPYSMIRTVEGCWYLGLLFCRLHSSLDVMLCTASIFHLSCIAFDRYYAVCNPLLYSLRMSHSRVALLIFVCWSVPMLISFGPIMLELHIAGVDIQLPKDVCMFLVNQVYAVTASVVAFYFPSAIMLIAYWKIFKAAKRQAMQINSSRKWQHRNNMRRERKAAKTLGIIMGVFLIFWMPFFTTNIVDPFIEYGTEGVVWDVFLWLGYINSSLNPFLYGFFNRSFRKAFLMLMGCRV
>LOCXPTAAR15.39.HIT1.TAAR.2R.330.7tm_1.exons1.CP034977.1.Takifugu_bimaculatus
MELVFCYESRNNSCVKTIHPLPIRVILYIFLGVMVIMTVCGNLLVTVSIIYFKQLHTPTNYLIVSLAVSDLLLGLVVMLPSMIQVVETCWYFGDILCKVYMSCDVMLCTASILNLSFISVDRYYAVIHPLLYRRKMTVNVVLLMILTSWGVSGVVGFGMVFFKLNILGIEDFYYNFVACEGRCVLFQSGLSSTVSSVLSFYIPGIIMISVYMKIFLVAKKQFLSIQNASCMTSAQISNKKQSKATKTLAVIMGAFLSCWTPFFVCNVMDPFINYSTPAALFETFVWVGFINSTLNPIIYAFFYSWFRKAFSLFASGKVFKADMSNISLFT
>LOCXPTAAR16.51.HIT1.TAAR.2R.310.7tm_1.exons1.CP034985.1.Takifugu_bimaculatus
VNDIHPCYEIHDFNYIFTNNPSIICLLLYTFLIILSVVTICGNILVMMSVIYFKQLQSPTNYLILSLALADLLVGILVYPLSMAFSLSSCMYHEELFCKIRASFDITLSTCSILHLCCISVDRYYAVCQPLTYESKITNCCVAIMILVSWVVSVLIGISILIGGLDNDKCEERCFIDVLIENTVGPILSFYLPVVIMLCIYLKIFLVAQRHVRSIQSTTGVANVSKMQRKATKTLAIVLGAFLLCWTPFFLCITFGPFTHLSIPVPVIESLNWLTLANSMLNPFIYAFFYNRFRVAFKMIISGKIFQDDF
>LOCXPTAAR17.65.HIT1.TAAR.2R.324.7tm_1.exons1.CP034985.1.Takifugu_bimaculatus
MEPRLMVNDTSTVQIHPCYISHDVTYTFTHIPSLKCVILYIFLGSLSVVTVCGNALVIISIIYFKQLHVPTNYLILSLAVADLLVGVLVFPSSMAFTVTSCWYHEDLFCKIRGSFDVTLSTASILNLCCISIDRYYAVCHPLAYRSKINNRIISIMILVSWGVAALIGIGIIVAGFNQGKCEGSCLIDTLISTTLACVFSFYIPVIIMLSIYLKIYLVAQRQAKTIQRTNCRNTKPEAIVSKIERKATKTLATVMGVFLLCWTPYFLCIIFQPLTYKVTPISVIEALNWLTLSNSMLNPFIYAFFYSWFRCAFKIIISGKIFHS
>LOCXPTAAR18.76.HIT1.TAAR.2R.315.7tm_1.exons1.CP034985.1.Takifugu_bimaculatus
MLMVNDTSTVNEIHPCYVSHNVTYTFTHIPSLKCVILYIFLGSLSVVTVCGNALVIISIIYFKQLHVPTNYLILSLAVADLLVGVLVFPFSMAFTVTSCWYHEDLACKLREVFDVILSTASILNLCCISIDRYYAVCHPLAYKSKINNCIIGVMILVSWGVAALTGICIVYVGRVDGKCEESCLLDALISNTLSCIFAFYIPVIVMLHIYLRIFFAAQKQAKQIQNTKSGANVSKMEKKATKTLAIVVGVFLLCWTPYFLCIIFQPLIHEITPISVIEAFNWLALSNSTLNPFIYAFFYSWFRSAFRTIISGKIF
>LOCXPTAAR19.78.HIT1.TAAR.2R.328.7tm_1.exons2.CP034985.1.Takifugu_bimaculatus
RHMQMIPESDVFENHCNGSSLRFGLTETASSYLLCAIFWLLSVITVCGNLLVITAIIYFRQLHSPTHYLILSLAVADLLVGVLVLPFSVVLIVEPCFYLQTFICRVRNSCDMFLSATSILNLCFISVDRYHAVCQPLKYRIIINVRVTVGMIAVSWTLPVLIGIGITMNDPNQSPTRCLFFQNPSLLFLILGAVVLFYVPAVIILTTYLKILIVAQRQARTIKNAASLSRAPGEMLSKMQRKATRTLSVVMGIFLMCWTPFFLSLMLNPLSNNTIPTSVINSFKWLGWSNSMLNPFVYAFFYNWFRSAFKMIISGQIFQGDFMNSKLF
>LOCXPTAAR20.79.HIT1.TAAR.2R.331.7tm_1.exons2.CP034985.1.Takifugu_bimaculatus
MHHMQIIPESDVFEDHCNESSSRFGITNIVSPYLLCAIFGLLSVIIVCGNLLVITAILYFRQLHSPTHYLILSLAVADLLVGVLVLPFSAVLIVEPCFYLQTFICRVRNSCDMFLSTTSILNLCFISLDRYHAVCQPLKYRMIINVRVTVRMIVVSWTLPVLIGIGVTMNDLNPKQSKTRCLLFQNPSLILLIIGTVVLFYLPAVIILTTYLKILIVAQRQARTIKNAASLSRAPGEMLNKTQRKATRILAIVMGFFFLCWTPFVLCLTFNPLNYNTLTVSVIEFFKWLGWSNSMLNPFVYAFFYSWFRSAFKIIISGQIFQGDFMNSKLF
>LOCXPTAAR21.80.HIT1.TAAR.2R.331.7tm_1.exons2.CP034985.1.Takifugu_bimaculatus
MHHMQMIPESDVFEDHCNESSSRFGITNVVSPYLLCAIFGLLSVIIVCGNLLVITAILYFRQLHSPTHYLILSLAVADLLVGVLVLPFSAVLIVEPCFYLQMFICRVRNSCDMFLSATSILNLCFISLDRYHAVCQPLKYRMIINVRVTVGMIAVSWTLPVLIGIGITMNDLNPKQSKTRCLLFQNPSLILVIIGTVVFFYLPAVIILTTYLKILIVAQRQARTINNAASLSRAPGEMLNKMQRKATRILAIVMGIFFLCWTPFFLCLTFNHFNYNTLTVSVIEFFKCLGWSNSMLNPFVYAFFYSWFRSAFKMIISGQIFQGDFMNSKLF
>LOCXPTAAR22.81.HIT1.TAAR.2R.330.7tm_1.exons2.CP034985.1.Takifugu_bimaculatus
MHHMQMIPESDVFEDHCNESSSRFGITNVVSPYLLCAIFGLLSVIIVCGNLLVITAILYFRQLHSPTHYLILSLAVADLLVGVLVLPFSAVLIVEPCFYLQTFICRVRNSCDMFLSTTSILNLCFISLDRYHAVCQPLKYRMIINVRVTVGMIAVSWTLPVLIGIGITMNDLNPKQSKTRCLLFQNPSLILVIIGAVVFFYLPAVIILTTYLKILIVAQRQARTIKNAASLSRAPGEMLNKTQRKATRILTIVMGIFFLCWTPFVLCLTFNPNYNTLTVSVTEFFKWLAWSNSMLNPFVYAFFYSWFRSAFKIIISGQIFQGDFMNSKLF
>LOCXPENSTRUP00000004043.1.5.HIT1.Ora.1R.296.V1R.exons1.CP034981.1.Takifugu_bimaculatus
MQSVEFVRGILYLSLTVVGAPGNICLILAYLILLHQENRLLPADVIILHLSCVNLLVVVARCLLEFLASFHLAIIFGDVGCKSVIFVYRTSRSLSIWLTFILSAYQCLCIAPPGSQWTTLRIVFASYLFYVFFFLWLLTTSMSSAAVLFSFGTQNDTNLINHSVNVQFCFVHFPSKMSRDANGAAQVGRDVVPMALMTLASLIILAFLYKNSQQVKGLRSRDGGSGRAERRAAKAVVTLVTLYVLLYGVDNGLWVYTLTVREAMRSSLISDLRVFFSSLYAALSPIVIIISNRKVN
>LOCXPOra1.4.HIT1.Ora.2R.309.7tm_1.exons3.CP034992.1.Takifugu_bimaculatus
MSEVLTVDAILFGLLCGMFDAAFQSASRRLPLSDTILVHLSLANLLTSLFRTVPIFVSDLGSDVSLSPGWCQVFMLLWVWWRAVGCWLTLALSIFHCTTLKRQRLYMGPDMQRRERRRMWVILGLVWGLNLAFSIPALIYSTHVHGNATVELMVISCTTRPLLGCIWEFPTAQQGSAFASASLALNEVLPLVLMVCTNLATLHALAKHIRAVMSSSQPGGSHVELDKHLSTERKAAQVIMLLVSLFVVCWVLQVAAVTYYNHDRGHHAEGLLTVAHFSASLFVGFSPMVVALGHSKLRRRISSMMLGWC
>LOCXPOra2.3.HIT1.Ora.2R.302.7tm_1.exons1.CP034985.1.Takifugu_bimaculatus
LSNSLATRIIISCIGIFGNVFLIVSVVQNKFSQIKSFELFLLELAAANLEEILIVNIYDMIILQTSFATVGTWSCRLLKFLTMLGENASILVTVLISIFRYQKLRDASRRVNLPIYLDSIRSVWTVSGILTVFTILLSSPIFVLNIKETSQNFTNNGSGCPPDFFQCNKEDCPELNGIYKYLFILLFNLLPLIIVTVTSCLIIAVLLSQRKTVTPVESGSSQISRKSKGLKFQRSTIAVLTAMGLFQVDWTVYLIFQLTISPGDSSSWAEIKFFISTSYTSISPYVYGIGNNLFSLKKLRKN
>LOCXPOlfC1.196.HIT1.OlfC.2R.890.ANF_receptor.exons12.CP034977.1.Takifugu_bimaculatus
GAPMSWLLALLVQRPRSPASLLLLCVMGARAGLDVAGAMLCSHWGQRSDRNLSADGDVMIGGLFNLYYIPSAVQQEYTQLPHYERCSSLDIESLKYMYTMVFAVEEINRDDSLLPGVRLGYRIRDSCFRYPWALDGALSLVTGDSNSCNVAALSTRSAGGNTGAVEAGEKVVPLIIGAASSTTGIMLSSILQSLSVPIISYSASCPCLSDRAKFPTFFRTIPSDIYQARAMAQLAIRFRWTWLGAVVVNNDYGQLAIQIFQEEIRGKEMCMEFIETVSRETLTTDARRIALTIQAATARVILIFCWYIDAKEILLELAKRNITGRQFLASEALSTSEELLQELAIAEVANGVLGVAVQSSTIPGFEHFLRSLNPVQHPDDEFLKDFWEMEFKCSPVLQLLHSCVFGSTRKASLPPCSGAESLVEMEHPFTDTSKLRVAHNVYLAVYAAAHALHSLLSCPGQDSPPGKSNCSSPNHIRPIDVLQHLNRVNFSTPRGETFYFQGSDMTARYDLVNWQKTPNGPLKLVLVGRVDGFDLILNESAIQWSTGLNQVPVSVCSESCPPGTRKANRKGKALCCFDCIPCADGEISNTSGSLQCDRCPPEFWSNDGRTACVPRQLDFLSFNETLGVALTAVAVSGAVVTTAVFVVFLHYRHTPMVRANNSELSFLLLLSLKLCFLCSLVFIGRPSVWSCRFQQAAFGISFVLCVSCILVKTLVVLAVFRSAQPDCKATMKWFGPSQQRGSVGLFTSIQIVICGIWLSVSPPKPERDLGFQGSKVTLECGMASVVGFSLVLGYIGLLACTCLLLAFLARKLPDNFNEAKLITFSMLIFCAVWVAFVPAYVSSPGKYVVAVEIFAILASSYGLLFCFFAPKCFIILLRPEKNTKKHLMSR
>LOCXPOlfC2.298.HIT1.OlfC.2R.890.ANF_receptor.exons12.CP034977.1.Takifugu_bimaculatus
GAPMSWLLALLVQRPRSPASLLLLCVMGARAGLDVTGAMLCSHWGQRSDRNLSADGDVMIGGLFSLYYIPSAVQQEYTQLPHYERCSSLDIESLKYMYTMVFAVEEINRDDSLLPGVRLGYRIRDNCFRYPWALDGALSLVTGDSNSCNMAASSTRSAGGNTGAVEAGEKVVPLIIGASSSTTGIMLSSILQSLSVPIISYLASCPCLSDRAKFPTFFRTIPSDIYQARAMAQLAIRFRWTWLGAVVVNNDYGQLAIQIFQEEIRGKEMCMEFIETVNRETLTTDARRIALTIQAATARVILIFCWYIDAKEILLELAKRNITGRQFLASEALSTSEELLQELAIAEVANGVLGVAIQSSTIPGFEHFLRSLNPVQRPDDEFIKDFWEMEFKCSPVLQLLHSCVFGSTRKASLPPCSGAESLVEMEHPFTDTSKLRVAHNVYLAVYAAAHALHSLLSCPGQDSPPGKSNCSSPNHIRPIDVLQHLNRVNFSTPRGETFYFQGSDMTARYDLVNWQKTPNGPLKLVLVGRVDGFDLILNESAIQWSTGLNQVPVSVCSESCPPGTRKANRKGKALCCFDCIPCADGEISNTSGSLQCDRCPPEFWSNDGRTACVPRQLDFLSFNETLGVALTAVAVSGAVVTTAVFVVFLHYRHTPMVRANNSELSFLLLLSLKLCFLCSLVFIGRPSVWSCRFQQAAFGISFVLCVSCILVKTLVVLAVFRSAQPDCKATMKWFGPSQQRGSVGLFTSIQIVICGIWLSVSPPKPERDLGFQRSKVTLECAMSSVVGFSLVLGYIGLLACTCLLLAFLARKLPDNFNEAKLITFSMLIFCAVWVAFVPAYVSSPGKYVVAVEIFAILASSYGLLFCIFAPKCFIILLRPEKNTKKHLMSR
>LOCXPOlfC3.331.HIT1.OlfC.2R.890.ANF_receptor.exons12.CP034977.1.Takifugu_bimaculatus
GAPMSWLLALLVQRPRSPASLLLLCVMGARAGLDVTGAMLCSHWGQRSDRNLSADGDVMIGGLFSLYYIPSAVQQEYTQLPHYERCSSLDIESLKYMYTMVFAVEEINRNDSLLPGVRLGYRIRDHCFRCPWALDSALSLVTGDSNSCNVAASSTRSAGGNTGAVEAGEKVVPLIIGAASSTAGIMLSSILQSFSVPIISYLASCPCLSDRAKFPTFFRTIPSDIYQARAMAQLAIRFRWTWLGAVVVNNDYGQLAIQIFQEEIRGKEMCMEFIETVNRGTVTTDARRIALTIQAATARVILIFCWYIDAKEILLELAKRNITGRQFLASEALSTSEELLQELAIAEVANGVLGVAIQSSTIPGFEHFLRSLNPVQRPDDEFIKDFWEMEFKCSPVLQLLHSCVFGSTRKASLPPCSGAESLVEMEHPFTDTSKLRVAHNVYLAVYAAAHALHSLLSCPGQDSPPGKSNCSSPNHIRPIDVLQHLNRVNFSTPRGETFYFQGSDMTARYDLVNWQKTPNGPLKLILVGRVDGFDLILNESAIQWSTGLNQVPVSVCSESCPPGTRKANRKGKALCCFDCIPCADGEISNTSGSLQCDRCPPEFWSNDGRTACVPRQLDFLSFNETLGVALTAVAVSGAVVTTAVFVVFLHYRHTPMVRANNSELSFLLLLSLKLCFLCSLVFIGRPSVWSCRFQQAAFGISFVLCVSCILVKTLVVLAVFRSAQPDCKATMKWFGPSQQRGSVGLFTSIQIVICGIWLSVSPPKPERDLGFQGSKVTLECGMASVVGFSLVLGYIGLLACTCLLLAFLARKLPDNFNEAKLITFSMLIFCAVWVAFVPAYVSSPGKYVVAVEIFAILASSYGLLFCIFAPKCFIILLRPEKNTKKHLMSR
>LOCXPOlfC4.80.HIT1.OlfC.2R.890.ANF_receptor.exons12.CP034977.1.Takifugu_bimaculatus
GAPMSWLLALLVQRPRSPASLLLLCVMGARAGLDVTGAMLCSHWGQRSDRNLSADGDVMIGGLFSLYYIPSAVQQEYTQLPHYERCSSLDIESLKYMYTMVFAVEEINRDDSLLPGVRLGYRIRDHCFSCPWALDSALSLVTGDSNSCNVAASSTRSAGGNTGAVEAGEKVVPLIIGAASSTAGIMLSSILQSFSVPIISYLASCPCLSDRAKFPTFFRTIPSDIYQARAMAQLAIRFRWTWLGAVVVNNDYGQLAIQIFQEEIRGKEMCMEFIETVNRGTVTTDARRIALTIQAATARVILIFCWYIDAKEILLELAKRNITGRQFLASEALSTSEELLQELAIAEVANGVLGVAIQSSTIPGFEHFLRSLNPVQRPDDEFLKDFWEMEFKCSPVLQLLHSCVFGSTRKASLPPCSGAESLVEMEHPFTDTSKLRVAHNVYLAVYAAAHALHSLLSCPGQDSPPGKSNCSSPNHIRPIDVLQHLNRVNFSTPRGETFYFQGSDMTARYDLVNWQKTPNGPLKLVLVGRVDGFDLILNESAIQWSTGLNQVPVSVCSESCPPGTRKANRKGKALCCFDCIPCADGEISNTSGSLQCDRCPPEFWSNDGRTACVPRQLDFLSFNETLGVALTAVAVSGAVVTTAVFVVFLHYRHTPMVRANNSELSFLLLLSLKLCFLCSLVFIGRPSVWSCRFQQAAFGISFVLCVSCILVKTLVVLAVFRSAQPDCKATMKWFGPSQQRGSVGLFTSIQIVICGIWLSVSPPKPERDLGFQGSKVTLECGMASVVGFSLVLGYIGLLACTCLLLAFLARKLPDNFNEAKLITFSMLIFCAVWVAFVPAYVSSPGKYVVAVEIFAILASSYGLLFCIFAPKCFIILLRPEKNTKKHLMSR
>LOCXPOlfC5.83.HIT1.OlfC.2R.890.ANF_receptor.exons12.CP034977.1.Takifugu_bimaculatus
GAPMSWLLALLVQRPRSPASLLLLCVMGARAGLDVTGAMLCSHWGQRSDRNLSADGDVMIGGLFNLYYIPSAVQQEYTQLPHYERCSSLDMESLKYMYTMVFAVEEINRDDSLLPGVRLGYCIRDSCSRYPWALDGALSLVTGDSNSCNVAASSTRSAGGNTGAVEAGEKVVPLIIGAASSTTGIMLSSILQSLSVPIISYLASCPCLSDRAKFPTFFRTIPSDIYQARAMAQLAIRFRWTWLGAVVVNNDYGQLAIQIFQEEIRGKEMCMEFIETVSRETLTTDARRIALTIQAATARVILIFCWYIDAKEILLELAKRNITGRQFLASEALSTSEELLQELAIAEVANGVLGVAIQSSTIPGFEHFLRSLNPVQRPDDEFLKDFWEMEFKCSPVLQLLYSCVFGSTRKASLPPCSGAESLVEMEHPFTDTSKLRVAHNVYLAVYAAAHALHSLLSCPGQDSPPGKSNCSSPNHIRPIDVLQHLNRVNFSTPRGETFYFQGSDMTARYDLVNWQKTPNGPLKLILVGRVDGFDLILNESAIQWSTGLNQVPVSVCSESCPPGTRKANRKGKALCCFDCIPCADGEISNTSGSLQCDRCPPEFWSNDGRTACVPRQLDFLSFNETLGVALTAVAVSGAVVTTAVFVVFLHYRHTPMVRANNSELSFLLLLSLKLCFLCSLVFIGRPSVWSCRFQQAAFGISFVLCVSCILVKTLVVLAVFRSAQPDCKATMKWFGPSQQRGSVGLFTSIQIVICGTWLSVSPPKPERDLGFQGSKVTLECTMASVVGFSLVLGYIGLLACTCLLLAFLARKLPDNFNEAKLITFSMLIFCAVWVAFVPAYVSSPGKYVVAVEIFAILASSYGLLFCIFAPKCFIILLRPEKNTKKHLMSR
>LOCXPOlfC6.85.HIT1.OlfC.2R.890.ANF_receptor.exons12.CP034977.1.Takifugu_bimaculatus
GAPMSWLLALLVQRPRSPASLLLLCVMGARAGLDVAGAMLCSHWGQRSDRNLSADGDVMIGGLFNLYYIPSAVQQEYTQLPHYERCSSLDMESLKYMYTMVFAVEEINRNDSLLPGVRLGYRIHDSCSRYPWALDGALSLVTGDSNSCNVAASSTRSAGGNTGAVEAGEKVVPLIIGAATSTTGIMLSSILQSLSVPIISYWASCPCLSDRAKFPTFFRTIPSDIYQARAMAQLAIRFRWTWLGAVVVNNDYGQLAIQIFQEEIRGKEMCMEFIETVNRETVTTDARRIALTIQAATARVILIFCWYIDAKEILLELAKRNITGRQFLASEALSTSEELLQELAIAEVANGVLGVAIQSSTIPGFEHFLRSLNPVQHPDDEFLKDFWEMEFKCSPVLQLLHSCLFGSTRKASLPPCSGAESLVEMEHPFTDTSKLRVAHNVYLAVYAAAHALHSLLSCPGQDSPPGKSNCSSPNHIRPIDVLQHLNRVNFSTPRGETFYFQGSDMTARYDLVNWQKTPNGPLKLILVGRVDGFDLILNESAIQWSTGLNQVPVSVCSESCPPGTRKANRKGKALCCFDCIPCADGEISNTSGSLQCDRCPPEFWSNDGRTACVPRQLDFLSFNETLGVALTAVAVSGAVVTTAVFVVFLHYRHTPMVRANNSELSFLLLLSLKLCFLCSLVFIGRPSVWSCRFQQAAFGISFVLCVSCILVKTLVVLAVFRSAQPDCKATMKWFGPSQQRGSVGLFTSIQIVICGTWLSVSPPKPERDLGFQGSKVTLECGMASVVGFSLVLGYIGLLACTCLLLAFLARKLPDNFNEAKLITFSMLIFCAVWVAFVPAYVSSPGKYVVAVEIFAILASSYGLLFCIFAPKCFIILLRPEKNTKKHLMSR
>LOCXPOlfC7.86.HIT1.OlfC.2R.865.ANF_receptor.exons11.CP034977.1.Takifugu_bimaculatus
LIVGFGGRELGLGGVLQVVQALTCSQWSTPTEQGLFQDGDVVVGGLFNLHYTPPDTADNFTQQSHYKACTGLENLPLQYIYAMVFAVEEINHSAALLPGVKLGYHIRDSCALHPWTTQAALALVAGDSASCDLATPADYSAETSAASVPLIIGGASSNAAKILLGTLSPLSVPLISYTASCPCLSDRHRYPTFFRTMASDIYQAQALAQLVLRFNWTWIGAVVANNDYGHVAVKVFQEQTQGKGVCLAFVETLQRETIVADAVRAARTIQASTARVILVFSWYTDVGHLFHQLQKINVTDRQFLASEAWSTSEVLLKDPDTSTVASGVVGVAIASQHIPGFDRFLRGLNPSLRPSDKFLQEFWEEEFGCSPSPSSSETSGDLNASLPPCSGAESLEGVQHPFTDTSQLRVTYNVYLAVYAAANALHSLLSCPIHNSPSGTSHCTSPKGIKTTELLQHLSRVNFTTPQGKHLYFRGADIPAMYDLINWQRDTDGTLQLVLIGGVAGFDLQLNESEIEWSAKYNQVPVSVCSESCPPGSRKANRKGEPLCCFDCIPCADGEISNTSGSLQCDRCPPEFWSNDGRTACVPRQLDFLSFNETLGVALTAVAVSGAVVTTAVFVVFLHYRHTPMVRANNSELSFLLLLSLKLCFLCSLVFIGRPSVWSCRFQQAAFGISFVLCVSCLQVKTIVVLAAFRSARPGAGALMKWFGPSQQRGSVCIFTCVQARVIICIVWLSLSPPVPQADLDVPGLQVTLECAMASVVGFSLVLGYIGLLACTCLLLAFLARKLPDNFNEAKLITFSMLIFCAVWVAFVPAYVSSPGKYSVAVEIFAILASSYGLLFCIFAPKCFIILLRPEKNTKKHLMMR
>LOCXPOlfC8.101.HIT1.OlfC.2R.868.ANF_receptor.exons9.CP034977.1.Takifugu_bimaculatus
GGRVMADITGTLGLFFTLITLFVSSSTSFNAPTCKLWRKFQFNEMQEPGNVLLGGMFQVHYTSVFPEWTFTSEPHQPVCTGFDILGFRHAMTMAFAVQEINKNPDLLPNLTLGYRLYDNCGALVVGFSGALALASGQEEAFALQGDCAGSPSVLGIVGDSRSTFTIASASVLGLYKIPMVSYFATCSCLTNRQRFPSFFRTIPSDAFQVRALIQILKHFGWTWVGLLVSDDDYGLHVARSFQSDLAQSEQGCLAYLEVLPWDGDLSENRRIVHVIKESTARVLMVFAHQSHMINLMEEVVRQKVTGLQWLASEAWTGTTFLQTPDIMPYLNGTLGIAIRRGEITGLREFLLRIRPGQSSNNTSYDMVQQFWEYSFQCKFGASGSAEACTGDENIQQVAAEFLDMSNLRPEYNIYKAVYALAHALDDMLQCEPGRGPFSGGSCADIHKLEPWQFVHYLQHVNFTTTFGDQVSFDENGDVLPIYDILNWQWLPNGRTEVQNVGEVKRSPSRGEELQIHEDKIFWNFESNKPPHSVCSESCPPGTRMSRKKGQPVCCFDCLPCSEGEISNTTDSMECTSCPEDFWSSPQRDHCVPKKTEFLSYHEPLGICLTAASLLGTVISVVVLGIFIHHRSTPVVRANNSELSFLLLVSLKLCFLCSLLFIGRPRLWTCQLRHAAFGISFVLCVSCILVKTMVVLAVFRASKPGGGATLKWFGAVQQRGTVLGLTSIQAAICFAWLLSSSPKPHKNIQYHKDKIVFECVVGSTVGFAVLLSYIGLLAILSFLLAFLARNLPDNFNEAKLITFSMLIFCAVWVAFVPAYINSPGKYADAVEVFAILTSSFGLLVALFGPKCYIILFRPERNTKRAIMAR
>LOCXPOlfC9.107.HIT1.OlfC.2R.870.ANF_receptor.exons9.CP034977.1.Takifugu_bimaculatus
GGRVMADITGTLGLFFTLITLFVSSSTSFNAPTCKLWRKFQFNEMHEPGDVLLGGLFQVHYSSVFPEWTFTSEPHQPVCTRFDILGFRHAMTMAFAVQEINKNPDLLPNLTLGYRLYDNCGALVVGFSGALALASGQEEVIALQGGCAGSPPVLGIVGDSLSTFTIASASVLGLYRKPMVSYFATCSCLTNRQRFPSFFRTIPSDDFQVRAMIQILKHFGWTWVGLLVSDDDYGLHVARSFQSDLAQSGQGCLAYLEFLPWDNYLSENRRIVHVIKESTARVLMVFAHQSHMIHLMEEVVRQKVTGLQWLASEAWTGTTFLQTPDFMPYLNGTLGIAIRRGEITGLRDFLLRIRPGKSSNNTSYNMVQQFWEYSFQCKFGASGSAEACTGDENIQQVAAEFLDVSNLRPEYNIYKAVYALAHALDDMLQCEPGRGPFSGGSCADIHKLEPWQFVHYLQHVNFTTTFGDQVSFDENGDVLPIYDILNWQWLPNGRTEVQNVGEVKRSPSRGEELQIHEDKIFWNFESNKPPHSVCSESCPPGTRMSRKKGQPVCCFDCLLCSEGKISNTTDSMECTSCPEDFWSSPQRDHCVPKKTEFLSYHEPLGICLTAASLLGTVISTVVLGIFIHHRSTPVVRANNSELSFLLLVSLKLCFLCSLLFIGRPRLWTCQLRHAAFGISFVLCVSCILVKTMVVLAVFRASKPGGGTTLKLFGAVQQRGTVLGLTSIQAAICFAWLLSSSPKPHKNIQYHKDKIVFECVVGSTVGFAVLLSYIGLLAILSFLLAFLARNLPDNFNEAKLITFSMLIFCAVWVAFVPAYINSPGKYADAVEVFAILASSFGLLVALFGPKCYIILLRPERNTKKAIMDRDT
>LOCXPOlfC10.111.HIT1.OlfC.2R.870.ANF_receptor.exons9.CP034977.1.Takifugu_bimaculatus
GGRVMADITGTLGLFFTLITLFVSSSTSFNAPTCKLWRKFQFNEMHEPGDVLLGGMFQIHYSSVFPEWTFTSEPHQPVCTGFYILGFRHAMTMAFAVQEINKNPDLLPNLTLGYRLYDNCGALVVGFSGALALASGQEEAFALQGGCAGSPSVLGIVGDSPSTFTIASASVLGLYKIPMVSYFATCSCLTNRQRFPSFFRTIPSDAFQVRAMIQILKHFGWTWVGLLVSDDDYGLHVARSFQSDLAQSGQGCLAYLEVLPWDGDLSENRRIVHVIKESTARVLMVFAHEFHMIHLMDEVVRQKVTGLQWLASEAWTGAAVLQTPDFMPYLNGTLGIAIRRGEITGLRDFLLRIRPGQSSNNTSYDMVQQFWEYSFQCKFGASGSAEACTGDENIQQVDNEFLDVSNLRPEYNIYKAVYALAYALDDMLQCEPGRGPFSGGSCADIHKLEPWQFVHYLQHVNFTTTFGDQVSFDENGDVLPIYDILNWLWLPDGRTEVQNVGEVKRSPSRGEELQIREDKIFWNFESNKPPQSVCSESCPPGTRMSRKKGQPVCCFDCLPCSEGEISNTTDSMECTSCPEDFWSSPQRDHCVPKKTEFLSYHEPLGICLTAASLLGTVISMVVLGIFIHHRSTPVVRANNSELSFLLLVSLKLCFLCSLLFIGRPRLWMCQLRHAAFGISFVLCVSCILVKTMVVLAVFRASKPGGGATLKWFGAVQQRGTVLGLTSIQAAICFAWLLSSSPKPHKNIQYHKDKIVFECVVGSTVGFAVLLSYIGLLAILSFLLAFLARNLPDNFNEAKLITFSMLIFCAVWVAFVPAYINSPGKYADAVEVFAILASSFGLLVALFGPKCYIILLRPERNTKKAIMDRDT
>LOCXPOlfC11.142.HIT1.OlfC.2R.879.ANF_receptor.exons9.CP034977.1.Takifugu_bimaculatus
MGTILDLLLLLYFCIHLTFFLSFLFAEAFADLPYCRLRRQFDLNGMHKPGDMILGGLFEVHYTSVFPDLTFTSEPNQLVCQGFDLAGFRHAMTMAFAIDEINRNISLLPNVTLGYSLYDNCATLVIGFSAALSMVSGQQEQFLQQEKCLGTPPVLGIVGDSFSTFSIATSDVIGLFKLPIVSYFATCSCLSDRQRFPSFFRTIPSDAFQVRAVIQILKHFRWSWVGLLVSDDDYGLHVARSFQSDLTRSGGGCLAYLEILPWGYNPGELTQVVEVMKKSTARVVIVFAHQIHMIQLMEEVVKQNLTGLQWIASEAWTAAAVLQTTELMPYLGGTLGIAIRRGEIPGLRDFLLGLHPDLHEISNRNSLVRQFWEYTFQCRFAPAPTGWVEGGGLLCTGEEELGRVQTEFLDVSNLRPEYNIYKAVYALAHALDEMLHCVPGRGPFDEHRCATLESLKPWQLMHYLQQVNFTTAFGDEVSFDENGDALPIYDIMNWLWLPDGRTKVQNVGEVKGSSFRGEELTIHEDKIFWNFESKQMPQSVCSTSCLPGTRRVRKKGLPVCCFDCLPCSEGEISNTTDSMECTSCPEDFWSSPQRDHCVPKKTEFLSYHEPLGICLTAASLLGTVISAVVLGIFIHHRSTPVVRANNSELSFLLLVSLKLCFLCSLLFIGRPRLWTCQLRHAAFGISFVLCVSCILVKTMVVLAVFRASKPGGGATLKWFGAVQQRGTVLGLTSVQAAICTAWLVSYSPEPHKNTQYYNYKIVYECVVGSPIGFAVLMGYIGLLAVLSFQLAFLARNLPDNFNEAKLITFSMLIFCAVWVAFVPAYINSPGKYADAVEVFAILASSFGLLVALFGPKCYIILLRPERNTKKAIMDRDTRK
>LOCXPOlfC12.156.HIT1.OlfC.2R.869.ANF_receptor.exons8.CP034977.1.Takifugu_bimaculatus
FVLFLCFISLCDLNSAGDLKAPGNSLKQQLGLREDTTGATAPSVICQLQGFARLPAFSKNGDFLIGGVFSIHHYKVTVNHNYTTMPEPFRCRGSIDHRELRLSHAMVFAIKEINNSTELLPGIKLGYQIHDSCAAVPVAVHVAFQLLNTLDPVFVTGDNCSQSGMVMADVGESGSSLSISISRVIGSFDIPLVSHFATCACLSDKQKYPSFFRTIPSDQFQADALAKLIKHFGWTWIGAVCSDSDYGNNGMAAFLHAAQKEGICVEYSESFYRTHPHSRIKRVADVIRRSTALIVVAFISSGDMRILLEELSREPSPPRQWIGSESWVTDSEMLRFSFCAGTIGFAIQRSVIPGLRDFLLDLSPSKVASSPVLTEFWEDSFNCRLGKVAVAGERMCDGSEDIMTLQSPYTDTSELRITNMVYKAVYAIAHAIHNAVCQDTNATTRCSKFTTINPKQVLAQLKTVHFSQNGYAVSFDANGDPVASYELVNWKKSGSGSIEVVPVGYYDASLPEGQEFRIFRDITWVDGRKQVPVSVCSDSCPQGTRKVLQKRKPICCYDCVQCPEGEISNVTDSPECIPCLDDFWPNPERNACFPKPVEFLSFNEVLGIILAVFSVGGACLAVITAAVFFHHRASPIVRANNSELSFLLLFSLTLCFLCSLTFIGAPSQLSCMLRHTAFGITFVLCISCVLGKTVVVLMAFRATLPGSNVMKWFGPPQQRMTVVTFTSIQVLICIVWLVVSPPFPVRNLTTYKERIILECALGSSVGFWAVLGYIGFLAAVCLVLAVLARKLPDNFNEAKMITFSMLIFCAVWITFIPSYVSSPGKFTVAVEIFAILASSFGLILCIFAPKCFIILFKPEKNSKKHLMNK
>LOCXPOlfC14.166.HIT1.OlfC.2R.792.ANF_receptor.exons8.CP034977.1.Takifugu_bimaculatus
ISLFDLNSPGDLKAPENSLKQQLGPREDTTGATAPSVKCRLQGSARLPAFSKDGDFVIGGVFSIHRYTVTVNHNYTTMPEPFRCRVINHRELRLSHAMVFAIEEINNSTELLPGIKLGYQIHDSCAAVPIAVHVAFQLLNTLDPVFVTGDNCSQSGMVMAVVGESGSTPSISISRVIGSFDIPLVSHFATCACLSDKQKYSSFFRTIPSDQFQADALAKLIKHFGWTWIGAVCSDSDYGNNGMAAFLHAAQKEGICVEYSESFYRSHPHSRIKRVADVIRRSTAFIVVAFISSGDMRILLEELSREPSPPRQWIGSESWVTDSEMLRFSFCAGTIGFAIQRSVIPGLRDFLLDLSPSKVASSPVLTEFWEDSFNCRLGKVAVAGERMCNGSEDILTLQSPYTDTSELRITNMVYKAVYAIAHAIHNAVCQDTNATTRCSKFTTINPKQVLAQLKTVNFSQNGYAVSFDANGDPVASYELVNWKKSGSGSIEVVPVGYYDASLPEGQEFRIFRDITWVDGRKQVPVSVCSDSCPQGTRKVLQKGKPICCYDCVQCPEGEISNVTDSPECIPCLYDFWPNPERNACFPKPVEFLSFNEVLGIILAVFSVGGACLAVITAAVFFHHRASPIVRANNSELSFLLLFSLTLCFLCSLTFIGAPSQLSCMLRHTAFGITFVLCISCILGKTVVVLMAFRATLPGSNVMKWFGPPQQRMTVVTFTSIQVLICIVWLVVSPPFPVRNLTTYKERIILECALGSSVGFWAVLGYIGLLAAVCLVLGRPRPKTPLIISTKPK
>LOCXPOlfC12.171.HIT1.OlfC.2R.785.ANF_receptor.exons8.CP034977.1.Takifugu_bimaculatus
MPEPFRCRGSIDHRELRLSHAMVFAIEEINNSTELLPGIKLGYQIHDSCAAVPVAVHVAFQLLNTLDPVFVTGDNCSQSGMVMAVVGESGSTPSISISRVIGSFDIPLVSHFATCACLSDKQKYPSFFRTIPSDQFQADALAKLIKHFGWTWIGAVCSDSDYGNNGMAAFLHAAQKEGICVEYSESFYRTHPHSRIKRVADVIRRSTAIIVVAFTSSGDLRILLEELSHEPSPPRQWIGSESWVTDSEMLRFSFCAGTIGFAIQRSVIPGLRDFLLDLSPSKAASSPVLTEFWEDSFNCRLGKVAVAGERMCDGSEDIMTLQSPYTDTSELRITNMVYKAVYAIAHAIHNAVCQDTNATTRCSKFTTINPKQVLAQLKTVNFSQNGYAVSFDANGDPVASYELVNWKKSGSGSIEVVPVGYYDASLPEGQEFRIFRDITWVDGRKQVPVSVCSDSCPQGTRKVLQKGKPICCYDCVQCPEGEISNVTDSPECIPCLDDFWPNPERNACFPKPVEFLSFKEVLGIILAVFSVGGACLAVITAAVFFHHRASPIVRANNSELSFLLLFSLTLCFLCSLTFIGAPSQLSCMLRHTAFGITFVLCISCVLGKTVVVLMAFRATLPGSNVMKWFGPPQQRMTVVTFTSIQVLICIVWLVVSPPFPVRNLTTYKERIILECALGSSVGFWAVLGYIGLLAAVCLVLAVLARKLPDNFNEAKMITFSMLIFCAVWITFIPAYVSSPGKFTVAVEIFAILASSFGLILCIFAPKCFIILFKPEKNSKKHLMNK
>LOCXPOlfC14.187.HIT1.OlfC.2R.699.ANF_receptor.exons8.CP034977.1.Takifugu_bimaculatus
ISLFDLNSPGDLKAPENSLKQQLGPREDTTGATAPSVKCWLQGSARLPAFSKDGDFVIGGVFSIHRYTVTVNHNYTTMPEPFRCRVINHREFRQSHAMVFAIEEINNSTELLPGIKLGYQIHDSCAAAPIAVHVAFQLLNTLDPVFVTGDNCSQSGMVMAVVGESGSTSSISISRVIGSFDVPLVSHFATCACLSDKQKYPSFFRTIPSDQFQADALAKLIKHFGWTWIGAVCSDSDYGNNGMAAFLHAAQKEGICVEYSESFYRSHPHSRIKRVADVIRRSTALIVVAFISSGDMRILLEELSHEPSPPRQWIGSESWVTDSDMLRFSFCAGTIGFAIQRSVIPGLRDFLLDLSPSKVASSPVLTEFWEDSFNCRLGKVAVAGERMCDGSEDIMSLQSPYTDTSELRITNMVYKAVYAIAHAIHNAVCQDTNATTRCSKFTTINPKQVLTQLKTVNFSQNGYAVSFDANGDPLASYELVNWKKSGSGSIEVVPVGYYDASLPEGQEFRIFRDITWVDGRKQVPVSVCSDSCPQGTRKVLQKGKPICCYDCVQCPEGEISNDTDSPECIPCLDDFWPNPERNACFLKPVEFLSFKEVLGIILAVFSVGGACLAVITAAVFFHHRASPIVRANNSELSFLLLFSLTLCFLCSLTFIGAPSQLSCMLRHTAFGITFVLCISCVLGKTVVVLMAFRANSPRE
>LOCXPOlfC14.194.HIT1.OlfC.2R.861.ANF_receptor.exons8.CP034977.1.Takifugu_bimaculatus
ISLFDLNSPGDLKAPENSLKQQLGPREDTTGATAPSVKCRLQGSARLPAFSKDGDFVIGGVFSIHHYKVTVNHNYTTMPEPFRCRVIDHRELRLSHAMVFAIEEINNSTELLPGIKLGYQIHDSCAAVPVAVHVAFQLLNSLDPVFVTGDNCSQSGMVMAVVGESGSTPSISISRVIGSFDIPLVSHFATCACLSDKQKYPSFFRTIPSDQFQADALAKLIKHFGWTWIGAVCSDSDYGNNGMAAFLHAAQKEGICVEYSESFYRTHPHSRIKRVADVIRRSTALIVVAFTTSGDLRILLEELSREPSPPRQWIGSESWVTDSEMLRFSFCAGTIGFAIQRSVIPGLRDFLLDLSPSKVASSPVLTEFWEDSFNCRLGKVAVAGERMCDGSEDIMTLQSPYTDTSELRITNMVYKAVYAIAHAIHNAVCQDTNATTRCSKFTTINPKQVLAQLKTVNFSQNGYAVSFDANGDPVASYELVNWKKSGSGSIEVVPVGYYDASLPEGQEFRIFRDITWVDGRKQVPVSVCSDSCPQGTRKVLQKGKPICCYDCVQCPEGEISNDTDSPECIPCLDDFWPNPERNACFLKPVEFLSFNEVLGIILAVFSVGGACLAVITAAVFFHHRASPIVRANNSELSFLLLFSLTLCFLCSLTFIGAPSQLSCMLRHTAFGITFVLCISCILGKTVVVLMAFRATLPGSNVMKWFGPPQQRMTVVTFTSIQVLICIVWLVVNPPFPVRNLTTYKERIILECALGSSVGFWAVLGYIGLLAAVCLVLAVLARKLPDNFNEAKMITFSMLIFCAVWITFIPAYVSSPGKFTVAVEIFAILASSFGLILCIFAPKCFIILFKPEKNSKKHLMNK
>LOCXPOlfC15.199.HIT1.OlfC.2R.861.ANF_receptor.exons8.CP034977.1.Takifugu_bimaculatus
ISLFDLNSAGDLKAPENSLKQQLGPREDTTGAAAPSDICRLQGSARLPAFSKDGDFVIGGVFSIHRYTVTVNHNYTTMPEPFRCRVIDHHELQLSHAMVFAIEEINNSTELLPGIKLGYQIHDSCSAVPIAVHVAFQLLNTLDPVFVTGDNCSQSGMVMAVVGESGSTPSISISRIIGSFDIPLVSHFATCACLSDKQKYPSFFRTIPSDQFQADALVKLIKHFGWTWIGAVCSDSDYGNNGMAAFLHAAQKEGICVEYSESFYRTHPHSRIKRVADVIRRSTAVVVVAFTASTEMMILLEELSHEPSPPRQWIGSESWVTDPDMLRFSFCAGTIGFAIQRSVIPGLRDFLLDLSPSKVASSPVLTEFWEDSFNCRLGKVAVAGERMCDGSEDIMTLQSPYTDTSELRITNMVYKAVYAIAHAIHNAVCQDTNATTRCSKFTTINPKQVLAQLKTVNFSQNGYAVSFDANGDPVASYELVNWKKSGSRNIEVVPVGYYDASLPEGQEFRIFRDITWVDGRKQVPVSVCSDSCPQGTRKVLQKGKPICCYDCVQCPEGEISNVTDSPECIPCLDDFWPNPERNACFPKPVEFLSFNEVLGIILAVFSVGGACLAVITAAVFFHHRTSPIVRANNSELSFLLLFSLTLCFLCSLTFIGAPSQLSCMLRHTAFGITFVLCISCILGKTVVVLMAFRATLPGSNVMKWFGPPQQRMTVVTFTSIQVLICIVWLVVNPPFPVRNLTTYKERIILECALGSSVGFWAVLGYIGLLAAVCLVLAVLARKLPDNFNEAKMITFSMLIFCAVWITFIPAYVSSPGKFTVAVEIFAILASSFGLILCIFAPKCFIILFKPEKNSKKHLMNK
>LOCXPOlfC16.207.HIT1.OlfC.2R.861.ANF_receptor.exons8.CP034977.1.Takifugu_bimaculatus
ISLFDLNSAGDLKAPENSLKQQLGPREDTTGAAAPSDICRLQGSARLPAFSKDGDFVIGGVFSIHRYTVTVNHNYTTMPEPFRCRVIDHHELQLSHAMVFAIEEINNSTELLPGINLGYQIHDSCAAVPVAVHVAFQLLNSLDPVFVTGDNCSQSGMVMAVVGESGSTQSISISRVIGSFDIPLVSHFATCACLSDKQKYPSFFRTIPSDQFQADALAKLIKHFGWTWIGAVCSDSDYGNNGMAAFLHAAQKEGICVEYSESFYRTHPHSRIKRVADVIRRSTALIVVVFTTSGDLRILLEELSREPSPPRQWIGSESWVTDSDMLRFSFCAGTIGFAIQRSVIPGLRDFLLDLSPSKVASSPVLTEFWEDSFNCRLGKVAVAGERMCDGSEDIMTLQSPYTDTSELRITNMVYKAVYAIAHAIHNAVCQDTNATTRCSKFTTINPKQVLAQLKTVNFSQNGYAVSFDANGDPVASYELINWKKSGSGSIEVVPVGYYDASLPEGQEFRIFRDITWVDGRKQVPVSVCSDSCPQGTRKVLQKGKPICCYDCVQCPEGEISNVTDSPECIPCLDDFWPNPERNACFPKPVEFLSFNEVLGIILAVFSVGGACLAVITAAVFFHHRASPIVRANNSELSFLLLFSLTLCFLCSLTFIGAPSHLSCMLRHTAFGITFVLCISCILGKTVVVLMAFRATLPGSNVMKWFGPPQQRMTVVTFTSIQVLICIVWLVVSPPFPVKNLTTYKERIILECALGSSVGFWAVLGYIGLLAAVCLVLAVLARKLPDNFNEAKMITFSMLIFCAVWITFIPAYVSSPGKFTVAVEIFAILASSFGLILCIFAPKCFIILFKPEKNSKKHLMNK
>LOCXPOlfC17.211.HIT1.OlfC.2R.831.ANF_receptor.exons13.CP034977.1.Takifugu_bimaculatus
CVKTVDTQHPALHSRGDVMIGGIFPLHYSASVSQQKYINKPELITCSGFDHRAFRWMMTMVFAVNEINNNSSLLPGVKLGYRILDGCDHVPTSLQALLSLSMTWKQVEEMIPACLADSPVAAVIGLASSSPTGAAAHILGSFNIPLVSYFATCTCLSDKSTYPSFLRTVPSDLFQVRGLVQMVTFMSWLWVGTIGTTDDYSHYGIQAFSHQLRQQGGCVEFQLTIPKSPTAAELKEMADRLQSSTARVVVVFATEGQLLEFFLELIYRNMTGIQWVASEAWVTASLLTTPRFHALLEGTLGFSFPGAEIPGLKEFLLNICPSPKPGMEFVNMFWEDLFGCKLNSDTKSADESPVCTGSEDLRYTQSSYTDVSQVRISYNVYKAVYAIAHALHSLLNCETPGSNSVDIFFSFLQLLQHLKSVNFTNQFKEKVYFDAKGEPVPLYDIINWQKDSVSNIRFVKVGSYDGSAPLKQQLQMDQNAIVWTGGKSKVPVSLCAAPCPPGSRQARRPGQPHCCFDCLPCADGQISNQTGSTECQRCPEYYWPDKDKVKCLPGIEEFLSFSETMGIILVILTLVGVLLTFSLTIIFLHFRSTPIVKANNSEISFLLLLSLKLCFLCSLLFIGQPSLWKCRLRQAAFGISFVLCLSCLLVKTIVVLFAFRTNLRAGCCALKLFGPSRQRTLILCTTAPQVCLCAGWLLAAPSFPVRNPAYQALTGKIVLECKEPWPPGFYLVLGYIGLLAFLCLLLAFVGRKLPNTFNEAKLITFSLLIFWAVWISFIPAYVSSPGKFTVAVEVFAILASSFGLLLCIFLPKCFIILLRPERNVKKGMTGK
>LOCXPOlfC11.215.HIT1.OlfC.2R.751.ANF_receptor.exons8.CP034977.1.Takifugu_bimaculatus
CRLQNSFQPGFEANGDFIIGGMFPLHFNQEMPDLNNTYRPPPVKCNGFDPRAFRWAQTMKLAVEEINQRTDLLPDHVLGYKLFDSCGYPLTGQRAALSLLNGPSTDGSSTCTGAAPLLAVIGESSSSLSVMLSRILQPFKIPVISYFSSCACLSDKRKYPNFFRVIPNDDYQVKAIAQLLVHFNWTWVGLLLCERDYGRFAAEGLLRELKSTKVCVAYQEIIPLVYNQLRVQEIMQVMRTSSAKVVVVFSAEVEMIPLLRDYMKQNITGIQWIASEAWVTASVFTGSKYYPYLGGTIGLGIRKGHIPRLSDYLLTVNPQVYPNNPLVKELWETLYGCRSSLSSSSHVPLCTGQEPLLEQHSAFMNTSSPRVAYNVYKAVYAIAHSLHNLFLCQPGPGPFKNNTCAQRNNVQPWQLQHSLQEVAFKISGEVVDFDQRGDSIPYYDIINWQRGVDGSIEFVNVGLFDGSKPTGKELVIQEDRIMWAGHQREASLSICSASCLPGTRKAIRKEVPVCCFDCIPCDTGKISNETDSVDCTFCPEDFWPNPNRTVCIPKKVEYLAYDSLGIALMVTSVVGACATIATFAVFFYHRNTAIVRVNNAELSFFILLSLVLCFLCSLVFIGEPTTWSCMLRHTAFSITFSLCFSCILGKTLVVLAAFTATRPGHNIMKWLGPKQQRTIIFSCTLVQVVICTAWLIDAPPAPFRNTEYEHSKIILECSVGSSVGFWCVLGYIGLQACLSFILAFLARKLPG
>LOCXPOlfC22.219.HIT1.OlfC.2R.838.ANF_receptor.exons6.CP034977.1.Takifugu_bimaculatus
IYCLLLMRTMSKTQTCTVTGQTGFMEFSKEGDLIIGGVFSMSSTRVLVDNDYMAIPSAYCTRWNDRELKFARTAIFTVEEINRDGKLLPGVTLGYRLYNGCGSENLIRAAVEAVTGEGCSSQVQALLGHSSSGVSEDINLILSPFSIPQVSHLSTCACLSDKKKYPTFFRTVPSDHFQISGLVQLLKFFDWRWVGIVYAAGSYSDDGTAHFVKEAEKEGICVEYRLRFSVTSGKKYTAIVKALQESSSRVVLLFMSMFKTKAFLNEMENNNITDKQWLGSESWITQADLASAKRQHILQGAIGFALPQMVIPGLGDFLLSLKPSDEPQSDIVKAMWGDFFNCSFSPSSTSAACTGTEDLRTVSNDYTEVTHFRAENNVYKAVYLVAYALQGLLQCENGSNPTTGKPCVNKKEVQPKLVLEHIKYVNFTTKYGSKVFFDKNENSVAQYDLVNWQMREDGSVDIVTIGQYDTSFKGEELKVADVAKIVWGGKYKQVPRSVCREPCPPGTRKAINKLKPVCCFDCFECPDGTFSNQTDSLDCFSCPQELWPNDQKNQCLPKPSEYLSYREITGALLSGFGCLGVFLSLLTTLIFLVHKETPIVKANNSELSFLLLLSLKLCFLCSLTFIGRPSEWSCMLRHTAFGITFVLCISCVLGKTVVVLMAFRATLPGSKVMKWFGPKQQRLTVLTFTLIQVVICILWLTTNPPFPMRNMTYYKDKIILECALGSAVGFWAVLSYIGVLAVLCFILAFLARKLPDTFNEAKLITFSMLIFCAVWITFIPAYISSPGKFTVAVEIFAILASSFGLLLCIFFPKCYIIIFRPQKNCRKSLLGNPQTRTL
>LOCXPOlfC17.242.HIT1.OlfC.2R.857.ANF_receptor.exons6.CP034977.1.Takifugu_bimaculatus
MTSTQNWPEQGWALLQLLLLVSFSQAEDRVCLQMGDPENPQLSKDGDIILGGIFSFHSSWINRRDTYMHKPLPLQCISLNFRGFQYAQAMLFAIDEINNSSDLLPGITLGCKIYDSCGSIARGVRASLALINSQETTFKLSDKCTKPAQVQAIMGESSSSPNMAVATVIGPFHIPLISHFATCACLSDKNKYPSFLRTIPSDHYQSRALAQLVKYFGWTWVGAIRTNDDYGNNGMATFIETAEELGICVEYSVAVFRTDPPKKIQQIIDIIKGSTSRVIVGFLSHLDIDALIIELSQHNLTGYQWVGSESWIFDSHTAAMDVHHILDGAVGLSIPKAHVTGMKEFILDVKPLNSSIEELFREFWEALFDCKFEDSASTTTENQRECSGHEDLAGVKNTFTDMSLMPIFYNIYKEVYAVAHALHDILSCNNTCNKTAQLDPFTILQHIKKIRFKTKEGDEVYFNENGDPPAKYEIINWQPTENGNVEFVPVGLYDASLPADRQLTLTNRTLVWAQNSEQVPVSVCSEKCPPGTRKVLQKGKPVCCYDCLRCADGEISNSTDSISCVRCHSEFWSNERRDACIKKKEEFLSYEEMMGALLTAASLLGTCLTAVVMFIFFRYRRTPIVRANNSELSFLLLFSLTLCFLCSLTFIGRPSGWSCMLRHTAFGITFVLCISCVLGKTMVVLMAFRATLPGSNVMKWFGPAQQRLSVLAFTLIQVFICLLWLTISPPFPFKNIKDFKDRIILECALGSALGFWAVLGYIGLLAMLCFFLAFLARKLPDNFNEAKFITFSMLIFCAVWVTFIPAYVSSPGKFSVAVEIFAILSSGFGLLICIFIPKCYIILLKPERNTKRNLMGK
>LOCXPOlfC18.255.HIT1.OlfC.2R.857.ANF_receptor.exons6.CP034977.1.Takifugu_bimaculatus
MTSTQNWPEQGWALLQLLLLVSFSQAEDRVCLQMGDPENPQLSKDGDIILGGIFSFHSSWKNRRDTYMHKPLPLQCISLNFRGFQYAQAMLFAIDEINNSSDLLPGITLGCKIYDSCGSIARGVRASLALINSQETTFKLSDKCTKPAQVQAIMGDTSSSPNVAVATVIGPFHIPLISHFATCACLSDKNKYPSFLRTIPSDHYQSRALAQLVKYFGWTWVGAVRSNDDYGNNGMATVIETAEELGICVEYSVAVFRTDPMIKILQIIDIIKSSTSKVIVTFLSPGDLNVLLQEFSQHNLTGYQWVGSEGWIFDSHTAAMDVHHILDGAVGLSIPKAHVTGMKEYILDVKQLNSSSKELFREFWEAFFDCKFEDSASTTTENQRECSGHEDLAGVKNTFTDMSLMPIFYNVYKGVYAVAHALHDILSCNNTCNKTAQLDPFTILQHIKRIRFKTKEGDEVYFNENGDPPAKYEIINWQPTENGNVEFVPVGLYDASLPADRQLTLTNRTLVWAQNSEQVPVSVCSEKCPPGTRKVLQKGKPVCCYDCLRCAEGEISNSTDSISCVRCHSEFWSNERRDACIKKKEEFLSYEEMMGALLTAASLLGTCLTAVVMFIFFRYRCTPIVRANNSELSFLLLFSLTLCFLCSLTFIGRPSGWSCMLRHAAFGITFVICISCVLGKTMVVLMAFRATLPGSHVMKWFGPAQQRLSVLGFTLIQAFICLLWLTISPPFPFKNIKDFKDRIILECALGSALGFWAVLGYIGLLAMFCFILAFLARKLPDNFNEAKFITFSMLIFCAVWVTFIPAYVSSPGKFSVAVEIFAILSSGFGLLICIFIPKCYIILMKPERNTKRNLMGK
>LOCXPOlfC19.258.HIT1.OlfC.2R.857.ANF_receptor.exons6.CP034977.1.Takifugu_bimaculatus
MTSTQNWPEQGWALLQLLLLVSFSQAEDRVCLQMGDPENPQLSKDGDIILGGIFSFHSSWKNRRDTYMHKPLPLQCISLNFRGFQYAQAMLFAIDEINNSSDLLPGITLGCKIYDSCGSIARGVRASLALINSQETTFKLSDKCTKPAQVQAIMGDTSSSPNVAVATVIGPFHIPLISHFATCACLSDKNKYPSFLRTIPSDHYQSRALAQLVKYFGWTWVGAVRSNDDYGNNGMATVIETAEELGICVEYSVAVFRTDPMIKILQIIDIIKSSTSKVIVTFLSPGDLNVLLQEFSQHNLTGYQWVGSEGWIFDSHTAAMDVHHILDGAVGLSIPKAHVTGMKEYILDVKQLNSSSKELFREFWEALFDCKFEDSASTTTENQRECSGHEDLAGVKNTFTDMSLMPIFYNVYKGVYAVAHALHDILSCNNTCNKTAQLDPFTILQHIKMIRFKTKEGDEVYFNENGDPPAKYEIINWQPTENGNVEFVPVGLYDASLPADRQLTLTNRTLVWAQNSEQVPVSVCSEKCPPGTRKVLQKGKPVCCYDCLRCAEGEISNSTDSISCVRCHSEFWSNERRDACIKKKEEFLSYEEMMGALLTAASLLGTCLTAVVMFIFFRYRRTPIVRANNSELSFLLLFSLTLCFLCSLTFIGRPSGWSCMLRHAAFGITFVICISCVLGKTMVVLMAFRATLPGSNVMKWFGPAQQRLSVLGFTLIQAFICLLWLTISPPFPFKNIKDFKDRIILECALGSALGFWAVLGYIGLLAMFCFILAFLARKLPDNFNEAKFITFSMLIFCAVWVTFIPAYVSSPGKFSVAVEIFAILSSGFGLLICIFIPKCYIILMKPERNTKRNLMGK
>LOCXPOlfC20.280.HIT1.OlfC.2R.857.ANF_receptor.exons6.CP034977.1.Takifugu_bimaculatus
MTSTQNWPEQGWALLQLLLLVSFSQAEDRVCLQMGDPENPQLSKDGDIILGGIFSFHRTWINRRDTYMHKPLPLQCISLNFRGFQYAQAMLFAIDEINNSSDLLPGITLGCKIYDSCGSIARGVRASLALINSQETTFKLSDKCTKPAQVQAIMGESSSSLNMAAATVIGPFHIPLISHFATCDCLSDKNKYPSFLRTIPSDHYQSRALAQLVKYFGWTWVGAIRTNDDYGNNGMATFIETAEELGICVEYSVAFYRTDPPEKIQQIIDVIKASTSRVIVGFLSQRDIDVLILEMSQHNLTGYQWVGSEAWIFDSHIAAMDVHYILNGAVGLFIPKAHVTGMKEFILDVKPLNSSSKELFREFWEALFDCKFEDSASTTTENQRECSGHEDLAGVKNTFTDMSLMPIFYNVYKEVYAVAHTLHDILSCNNTCNKTAQLDPFTILQHIKRIRFKTKEGDEVYFNENGDPPAKYEIINWQPTENGNVEFVPVGLYDASLPADRQLTLTNRTLVWAQNSEQVPVSVCSEKCPPGTRKVLQKGKPVCCYDCLRCAEGEISNSTDSISCVRCHSEFWSNERRDTCIKKKEEFLSYEEMMGALLTAASLLGTCLTAVVMFIFFRYRRTPIVRANNSELSFLLLFSLTLCFLCSLTFIGRPSGWSCMLRHTAFGITFVLCISCVLGKTMVVLMVFRATLPGSNVMKWFGPAQQRLSVLAFTLIQVFICLLWLTISPPFPFKNIKDFKDRIILECALGSALGFWSVLGYIGLLAMFCFILAFLARKLPDNFNEAKFITFSMLIFCAVWVTFIPAYVSSPGKFSVAVEIFAILSSGFGLLICIFIPKCYIILLKPDRNTKRNLMGK
>LOCXPOlfC20.287.HIT1.OlfC.2R.733.ANF_receptor.exons6.CP034977.1.Takifugu_bimaculatus
MTSTQNWPEQGWALLQLLLLVSFSQAEDRVCLQMGDPENPQLSKDGDIILGGIFSFHRSWINRRDTYMHKPLPLQCISLNFRGFQYAQAMLFAIDEINNSSDLLPGITLGCKIYDSCGSIARGVRASLALINSQETTFKLSDKCTKPAQVQAIMGESSSSPNMAAATVIGPFHIPLISHFATCACLSDKNKYPSFLRTIPSDHYQSRALAQLVKYFGWTWVGAIRTNDDYGNNGMATFIETAEELGICVEYSVAVFRTDPPDKVKQIIDVIKASTSRVIVGFLSHRDIYVLILEMSQHNLTGYQWVGSEGWIFDSHTAAMDVHHILDGAVGLSIPKAHVTGMKEYILDVKLLNSSSKELFREFWEALFDCKFEDSASTTTENQRECSGHEDLAGIKNTFTDMSLMPIFYNIYKEVYAVAHTLHDILSCNNTCNKKAQLDPFTILQHLKRIRFKTKEGDEVYFNENGDPPAKYEIINWQPTENGNVEFVPVGLYDASLPADRQLTLTNRTLVWAQNSEQVPVSVCSEKCPPGTRKVLQKGKPVCCYDCLRCADGEISNSTDSISCVRCHSEFWSNERRDTCIKKKEEFLSYEEMMGALLTAASLLGTCLTAVVMFIFFRYRRTPIVRANNSELSFLLLFSLTLCFLCSLTFIGRPSGWSCMLRHTAFGITFVLCISCVLGKTMVVLMAFRATLPGSNVMKWFGPAQQRLSVLGFTLIQGFYMSALVNNFSSISI
>LOCXPOlfC21.313.HIT1.OlfC.2R.854.ANF_receptor.exons6.CP034977.1.Takifugu_bimaculatus
MTPTLMWPEKVWGLFLLVLSFSQACGQVCRHIGEVEKPQLSKEGDVILGGIFYFHNRWETRENAYTAKPLPTECRSLNFRGFQFAQAMLFTINEINKSTDLLPDVIVGYKIYDSCANIVNSIKLVLALTNRQDKESASDEESCTKPAQVQAIMGESSSSPCTAIASVIGPFHIPVISHFATCACLSDKNKYPSFLRTIPSDHYQSRALAQLVKYFGWTWVGAVRSNDDYGNNGMATFIETAEELGICVEYSVAVFRTDPMIKILQIIDIIKSSTSKVIVTFLSPGDLNVLLQEFSQHNLTGYQWVGSESWISDSHIAAMDVHHILDGAVGLSIPKAHVTGMKEFILDVKQLSSSSKELFREFWEALFDCKFEDSVSTTTENQRECSGHEDLAGVKNTFTDMSLMPIFYNIYKGVYAVAHALHDVLSCNNTCNKTAQLDPFTILQHIRSTHFKTKEGDEVYFNENGDPPAKYEIINWQPTENGNVEFVPVGLYDASLPADRQLTLTNRTLVWAQKKVPVSVCSEKCPPGTRKVLQKGKPVCCYDCLRCADGEISNSTDSISCVRCHSEFWSNERRDACIKKKEEFLSYEEMMGALLTAASLLGTCLTAVVMLIFFRYRQTPIVRANNSELSFLLLFSLTLCFLCSLTFIGRPSGWSCMLRHTAFGITFVLCISCVLGKTMVVLMAFRATLPGSNVMKWFGPAQQRLCVLGFTLIQVIICILWLSISPPSPNKNFNVAKDRIILECALGSAVGFWAVLGYIGLLAMFCFILAFLARKLPDNFNEAKFITFSMLIFCAVWVTFIPAYVSSPGKFSVAVEIFAILSSSFGLLICIFIPKCYIILLKPERNTKKNLMGK
>LOCXPOlfC22.319.HIT1.OlfC.2R.857.ANF_receptor.exons6.CP034977.1.Takifugu_bimaculatus
MQLAVGVLFVTLMAVRGGDLVCQTYGTKELSQFSMEGDINIGGIFSFHQNPVTIDPALHFNPEMIQCEGLDPGELQYAFTMMFAINEINNSSDLLPGLILGYRIFDSCPSVPLSIRASLNLMNRYESGGDSCSKLSNVHAVIGETTSTSTIGIARTMGPFLIPVISHSATCACLGNRRDYPSFFRTIPSDIYQSQALAKLVKHFGWTWVGAIRTNSDYGNGGMTAFLKAAEKEGVCVEYSVAIYRTDPRKWFLEVVDIIKKSTSKVIVAFVDGTDLDILVKELHAQSVTGLQWVGSEGWITYRFIASPENYAVVQGAVGFAALNTHLPGLQEFLADSRPSTTPGNNGLVELWETVFKCTLSPRAQSPLAACTGKESLRDASTRFTDVSDASLLNNVYKATYAIAHALHLLLTCKEGEGPFENNTCADRHNVQPWQVLHYLTLVNFTTKIGDNVHFDEMGDPVPRYALVNWQMDEAGYVLFETIGDYDASRPEGHQFQMNDGVKALWAGENLEVPRSVCSESCLPGTRRAFVKGKPICCFDCIACADGKFSNSTNAVKCDKCPPEYKSNEERNNCNLKAIEFLTFRELMGILLVAFSVFGACLSTTIALIFFHFRQTPIVRANNSELSFLLLFSLTLCFLCSLTFIGRPSEWSCMLRHTAFGITFVLCISCILGKTMVVLMAFRATLPGSNMMKWFGAAQQRLSVLTFTLVQVLICILWLTINPPFPFKNTKHYKDKIILECALGSALGFWAVLGYIGLLAVLCFVLAFLARKLPDNFNEAKFITFSMLIFCAVWITFIPAYASSPGKFTVAVEIFAILASSYGMLFCIFLPKCYVILLKPENNTKKKLMGKVMPRAL
>LOCXPOlfC22.328.HIT2.OlfC.2R.720.ANF_receptor.exons6.CP034977.1.Takifugu_bimaculatus
NLKCEMLGRPEFPLLSQEGDITIGGAFTLHSQMSKPSLSFEETPEDLTCSRINLREFRFAQTMIFAIEEINNSSSLLPNISIGYKVFDTCGLTLPSTRAVMALMNGKTRTPEGGCSSRTSVHAIIGASESSSTIVMLQISGIFQIPVISHFATCACLSNRKEYPSFFRTIPSDFYQSRALAKLVKHFGWTWVGAVKSDNDYGNNGLATFIMAAEQEGVCVEYSEGFSWTDPSEQIARVVTVIKSGSARVLVAFLAQSEMSALLEEAVKQNLTGLQWVGSESWITAGHLALKKYSAILTGSLGFTIRKTKITGLQEFLLQVSPSQNPQNNLLKEFWETTFGCSFQSDVHGATQCSGVEKLKDIQNPFTDVSELRISNNVYKAVYAVAHAMHSMLKCGQGGEAVNQSCTTKEDFELKQVVEHLQSVNFTLQSGERVYFDDYGDPAATYELVNWQRSPEGNTVFVVVGNYDASQPNGRQFTMNNINITWAARLQKRPLSVCSQSCIPGFRQAVIKGKPICCFTCVACAAGEISNSSNSAECLQCPLEFWSNEDHSQCVPKVIEFLSFEETMGALLAAVSLFGAALTSLVFCVFFRFRHTPLVKASNSELSFLLLFSLTLCFLCSLTFIGRPSRWSCVLRHTAFGITFALCMSCVLAKTVGCFVRIYSKKARKHSFLLFCSTSENKCFCLHHFAGYNLCALVDACPTTPSQKYRSCQRAHYFRV
>LOCXPOlfC23.341.HIT1.OlfC.2R.812.ANF_receptor.exons7.CP034985.1.Takifugu_bimaculatus
CGAQAPGDIEIGFIWPIHYKVNNIQDRIRPELFTCSFFDLESFMTSLGAIYEIEAINAAGLLPGVRLGYLMCDTCSHASKALQSVEQMLSIHHSPTATCGYIDFRPKVKMFLGALHSEVAVTVSRLLNVYMVPLMSSASSSPKLSDKIHYPVFLRTVPSDKHQMKAIAKLMNYYGWNWVGIVYEDGEYGRGAFQSFLDDAADSNVCLAYQEMLPHSENPSYSLQYIQRVSQQIISSSAQVVLLILRPELVEALFKEMIRTHTTRTWISSEAWSQSSLVSKMEGINMVGDILGLTFISHKSKAFDNYLTNLIATPGGNNSFIEEYKNLRFNCTPECFSNDAYLVNYLDTSSALASREAVWALAYALQKLLKCNSSMCSGELNFPPWKLLEELKKVKFTFENNTLFFDENGDFVSGYDLIWWEVDGNHRSFQKIGKYAVLDKQVRLTVQNVTWISTGNTTSRCSKRCPPGSIKKILNVSCCYTCNPCHDGTYADKWDLVDCKKCPNGTWSLKGWNHCEPRWESYLKWSDPYPITLTTAASFGILLLIVILIIFLVHRDSPPMKRAEVRLSCVMIVGLAVSFASVICFMGKPTVYLCCARHLMYAMGFTLCVSCILVKAFRFFLAFRPFGQMTNRQLHKLYNPPVIVTIITALQVIICLLWMIFDSPYVEGSPPSPQSMKKILQCREGATYIGYGIMLGYIGLLALIGFLLAFKSRKVPHEFSETGYIIFSMLMYLFVWVCFIPVYITNHEEGTAVQASAILVSTYGIIFCHFLPKCYEALRKIKIETMETIVERSLSLTSDSTTDMFDPQMTIS
