# Supplementary material for: Expanded olfactory system in ray-finned fishes capable of terrestrial exploration
Source: BMC Biol. 2023 Jul 31;21:163. doi: 10.1186/s12915-023-01661-8 (PMC10392011; doi:10.1186/s12915-023-01661-8)
Supplement: Supplementary file 3 — Additional file 3: Data S1. Protein sequences and genomic coordinates of OLF genes. FASTA and General Feature Format (GFF) files containing the protein sequences and genomic coordinates for all identified OLF genes in this study. [file 12915_2023_1661_MOESM3_ESM.zip › PROTEINS/Takifugu_flavidus.OLF_genes.fa]

>LOCXPSichOR4.8-eta.324.201.HIT1.OR.1R.298.7tm_1.exons2.CM011072.1.Takifugu_flavidus
AQQIPADIFPEGLVTQPVHDRTNEAREDLDDDVGGKDDGHVVTRQQEQQTLFKQDPHIVQHAQQDLEGVQKNGVPGPLSLCARSLGSTDDVDVGVDQREPDQDQEDGVRDLPIHDAVGASEHLFPQADDRRVEEGQRLRGQQGEEVREDGEDAQHPHQPDQTVGLPHGADVAVAQGQADGDVALDGHAGQVEGGVEGGEDDGDQDDAAEGDVDSDEDVGDDVKERRQEQLEHVVDHQVDEEDVTRVGVEDLVLPEGVDLRPVDVVDDQTQKRDDQVLDQSRDQRVPPSRPDGGGAVIR
>LOCXPDilaORUN.68-eta.315.202.HIT1.OR.1R.293..exons2.CM011072.1.Takifugu_flavidus
MNLTSGGTNVSLSLQDVFAAAVGKNVTVVVLCITINYINATMVHTFNRHHIFRTSPRFILFIHLVINDMIQLSISSTLFVLSYTVRTLSVPVCCLFIVPAISTTQNTPLNLSLMAAECYLAVCLPLRYTYICTVFRTRLSIALMWTTSLLSVLPDVAILVATEPPDFRYSRIVCGRDSLFRSSDSKTKRDASHIFFLVLVWSTLFYTYFRILFVAKAADSGAKKARSTILLHGFQMLLSMLIYVRPMVIELVMKHFPATWHPSTSLSSSSIRCSRASSVLSSTAFETKLSGST
>LOCXPOR1.109.HIT1.OR.2R.303.7tm_4.exons1.CM011069.1.Takifugu_flavidus
MEEGVNVTVITLGGFTHVQQYGYIFFCLILLMYLLMVFCNCSIIGLILSQPNLQQPMYVLIAALLINSVLCSTAVHPKLLMDLVSENQTASPSFCHLQFFLYYWFAGAEFLLLACMAFDRYASICQPLHYHRIMRNRTLGSLLLTSWLVPACHSAAMAALSSRLQLCRWTLDGIFCNNSLYKLHCVTPRAVFVHGVVALTVSGIIPMFFILFTYVKIIQVSYQSCKEVRTKSAQTCLPHLLVLINFSLLSAYEIITVRLNARIPKAVHLFMTLQFVVYQPLFNAIIYGLKMREISTSLRKLFC
>LOCXPOR2.132.HIT1.OR.2R.316.7tm_4.exons1.CM011069.1.Takifugu_flavidus
MDDPNVTYITFDAYVEMQKYRYLYFVIMLSAFVTILYSNGTVVYVIYAHENLHQPMYVFIAALLVNSLLYSTAVYPKLLVDSLSDRQVITYPACLFQWFMFYSFGGSEFLLLAVMAYDRYVAICKPLQYSAILRRRTVGIFLAVSWFLPFCCNAAAVALSARQKLCRFSINGILCSSTVHSLHCQDSNHALRVAMSAYGLVLLFHLVVLSLVLILFSYIRILLVSYQSSKEVRRKAAQTCLPHLMILINFSCLCSYDVILAKAKIHVSRTTQLIMTFQVIMYHPLFNPFVYGLKMKEISKHLSAHFHLEPQLNASV
>LOCXPOR3.142.HIT1.OR.2R.318.7tm_4.exons1.CM011069.1.Takifugu_flavidus
MDNRANVTYIIVEGYVELQKYRYLYFVIMLTAYILIICSNSTIVFLICFHRNLHEPMYVLIAALLINSVLYSTAIYPKLLIDFLSEEQTITYSVCLFQWFMFYSLGASEILLLAVMAYDRYLAICKPLQYSAIMRRRTVTIFLLLAWIAPTAQVAVPTIMNANRKLCNFIFKGIICNSTMFNLHCQRSETFNIYGLMALVNLVIVPVMFILFSYARILLISYQSSKEVRKKAAQTCLPHLMILINFSCLTVYDVLLLRLNTVVPKTVHFLITLQIIMYHPLFNPIVYGFKMKEISKQLKKLFGKKRFVLTCVYTLHHK
>LOCXPOR4.153.HIT1.OR.2R.308.7tm_4.exons1.CM011069.1.Takifugu_flavidus
MDNRANVTYITIEGYVELQKYRYLYFVIMLTAYILIICSNSTIVFLICFHRNLHEPMYVLIAALLINSVLYSTAIYPKLLIDFLSEEQTITYSVCLFQAFMFYSLAGSEILLLAVMAYDRNVAICKPLQYSAIMRRRTVTIFLLLAWIAPTAQVAVPIIRNANRKLCNFIFKGIICNSTVYNLHCQRSETFNIYGLMVLVNLVIVPVMFILFSYARILLISYQSSKEVRKKAAQTCLPHLMILINFSCLTVYDVLLLRLNTVVPKTVHFLITLQIIMYHPLFNPIVYGLKMKEISKQLKKLFGKKGLF
>LOCXPOR3.178.HIT1.OR.2R.308.7tm_4.exons1.CM011069.1.Takifugu_flavidus
MDNRANVTYITIEGYVELQKYRYLYFVIMLTAYILIICSNSTIVFLICFHRNLHEPMYVLIAALLINSVLYSTAIYPKLLIDFLSEEQTITYSVCLFQYFMFYSLAGSEFLLLAVMAYDRYLAICKPLQYSAIMRRRTVTIFLLLAWIAPTAQVAVPAIRNANRKLCNFIFKGIICNSTVYNLHCQRSQTFNIYGLMVLVNLLIVPVMFILFSYARILLISYQSSKEVRKKAAQTCLPHLMILINFSCLSVYDVLLLRLNTVVPKTVHFLITLQIIMYHPLFNPIVYGLKMKEISKQLKKLFGKKGLF
>LOCXPOR6.195.HIT1.OR.2R.314.7tm_4.exons1.CM011069.1.Takifugu_flavidus
MMENVSAVTLLTLSGLDFKLEYRIVLFLLTLLWYMMIVFGNVLLIVIILVDKKLHEPMYIFLCNLCINSLYGTIGFYPKFLLDLLSSPVISYAGCMLQGYVIHSSTCGDFSILALMAFDRYVAICRPLVYHSVMTRPRVSLLVFLSWFIPLHCMFMNSATLLGVKLCSSHINKVYCVNWMIVTIACSPPKVNSFIGYFNILLYFGHFVFIIWSYMYMIRSCLSSKEDQQRFMQTCLPHLISLIMFGVSVLLDLMYMRFGNVDVSPHFNNFMSIEFLLIPPLVNPLIYGFKLTHIRNRIVSVMHMKRKVALQSKK
>LOCXPOR7.207.HIT1.OR.2R.308.7tm_4.exons1.CM011069.1.Takifugu_flavidus
MDNFTTPPYFNLTMFLNIGHYRYLAFVLCFILYASIVFANVIIIVVISRENALHEPMYIFIMCLSVNSLYGSAGFFFRFLKDLLSSTHLISRWGCFAQIYVIYTYASYELTLLSIMAYDRYVAVCQPLHYHNKITKRSVMRLILLASLYPAFSVAACVYLSSMLPLCGNAIPKVFCANWPVVKLSCVPTWLNNLIGMLVSVTTVFLPLAFVLYTYGRIFFICRKCSSDFKSKVVHSCLPHIITFVNYSVTVFCDVALSRIDLESLNPFIAVVLSLEFVVIPPLVNPLVYGLKLPEIRKCILRMFHNPK
>LOCXPOR8.220.HIT1.OR.2R.308.7tm_4.exons1.CM011069.1.Takifugu_flavidus
MMDNASAVRIFTLSGLNETMNYRIAIFSVTFLYYCVVLFVNISLIAIIFLDENLHEPMYIFLCSFCINGLYGASGFYPKFLFDLLSFSHEISYEGCLLQAFVMYSFACCEMSILAVMAYDRYLAICQPLQYHSFMTRRRISVLVCSSWLLPLCIFSLSIFLTSTLNLCGSKIQKLFCVNWVIYELACSESNTLANNIISHATTLIYVFHGFFIIWTYIHLAITCTKSKEDRVKFVQTCIPHLVSLIIFLFVIVFDLMFTRFGSNNLPNSVINLIGIKFVIFPPLVNPIIYGFKLQKVRCKIAGYMSRK
>LOCXPOR9.110.HIT1.OR.2R.310.7tm_4.exons1.CM011069.1.Takifugu_flavidus
MTDNTSVVNMFTLSGLGGITNYKITLFVFTFLYYCVILQVNLTVILTIIVDKSLHEPMYIFLCNLCINGLYGTTGFYPKFLIDILSTSHVISYVGCLLQAFVLHSSACADFSILVLMAYDRYVAICRPLAYHSVMNPQRVSLLIFITWLIPFCSLFFNTITTSRYRLCGSHIQRIYCVTYMIAKLSCSASIANAVLAYINYIFYFCHFSAVVWSYVYLIQKCLGSKESRTKFMQTCLPHLLCLLTMVICMLFDLLYMRFGTKNLPESVQNFIAIQFILIPPILNPLIYGFKLQKIRRRIQYFLWTKHVCI
>LOCXPOR10.123.HIT1.OR.2R.307.7tm_4.exons1.CM011069.1.Takifugu_flavidus
MDNASDVTMFTLSGFNVIINYRFTLFVLTFVCYCVIVQVNVTLILTIIMDKSLHEPMYIFLCNLCINSLYGTAGFYPKFLIDILSTSHVISYAGCLVQSLVVHSSACAEFSILVLMAYDRYVAICRPLVYHSVMNPQRVSALVFAAWMLPLTQLIVITVSTSTLRLCGSQISKLYCVTYVIRKLECTFSISTVIFPAFIITFYCCHVLLVIYSYFYIMKTFLTSKKNMEKCMQTCFPHLLSLLIVVACLLFDLLHMRFDSGKLSESVRNFMAIQFLLFPPLINPLIYGLKLTPIRNRIQSFLCRKSY
>LOCXPOR11.124.HIT1.OR.2R.306.7tm_4.exons1.CM011069.1.Takifugu_flavidus
MDNASDVTMFTLSGFNGIVNYKFTLFALTFVCYCVIVQVNVTLILTIIMDKGLHEPMYIFLCNLCINSLYGTAGFYPKFLIDILSTSHVISYAGCLVQSLVVHSSVCADFSILVLMAYDRYVAICQPLVYHSVMNPQRVSALVFAAWMLPLTQLIVITVSTSTLRLCGSQISKLYCVTYVIRKLQCSSSISTVIFPAFIITFYSCHVLLVIYSYFYIMKTCLTSKEDRRKFIQTCLPHVSSLIVVIVCLLFDLVHMRFDSGKLSDNARNFMAIQFLLFPPLINPLIYGIKLTPIRNRIQNFLSKKI
>LOCXPOR12.125.HIT1.OR.2R.307.7tm_4.exons1.CM011069.1.Takifugu_flavidus
MDNASDVTMFTLSGFNGIINFRFTLFALTFVCYCVIVQVNVTLILTIIMDKGLHEPMYIFLCNLCINSLYGTAGFYPKFLIDILSISHVISYAGCLVQSLVVNSSACAVFSFLALMAYDRYVAICQPLVYHSVMTIQRICLLVFVAWILPVGQLLITIMLTSTLRLCGSQISRIYCVNYVIRRLECTPSITTVFSPAFTITFYFCHILYVIYSYFYIMKTCLTCKEERMKFMQTCLPHLSSLIIVMICLLFDLLHMRFDSGQLSEGARNFMAIQFLLFPPLINPLIYGIKLTPIRNRIQSFLCLKRL
>LOCXPOR13.127.HIT1.OR.2R.307.7tm_4.exons1.CM011069.1.Takifugu_flavidus
MDNASDVTMFTLSGFNGMIKYRFTLFALTFVCYCVIVQVNVTLIVAIIVDKSLHEPMYIFLCNLCINSLYGTAGFYPKFLIDILSTYHVISYAGCLVQSLVVNSSACADFSFLALMAYDRYVAICQPLVYHSVMNPQRMCLLVFAAWILPVGQLLITTMLTSTLRLCGSQISRIYCVNYVIRSLGCTPSITTVFSPAFTITFYFCHFLYVIYSYFYIMKTCLTRKEERMKFMQTCLPHLSSLIIVIVCLLFDLLHMRFDSGKLSEDARNFMAIQFLLFPPLINPLIYGIKLTPIRNRIQSFLCLKSL
>LOCXPOR14.128.HIT1.OR.2R.307.7tm_4.exons1.CM011069.1.Takifugu_flavidus
MDNASEVMIFTLSGFNGIVNYRFTLFAITFVCYCVIVQVNVTLILTIIMDKSLHEPMFIFLCNLCINSLYGTAGFYPKFLIDILSTSHVISYVGCLVQSLVVNSSACAEVSFLALMAYDRYVAICQPLVYHSVMNSQRMCLLVFAAWILPVGQLLITIMLTSTLRLCGSQISRIYCVNYVIRRLECTPSITTVFSPAFTITFYFCHFLYVIYSYFYIMKTCLTCKEERMKFMQTCLPHLSSLIIVIVCILFDLLHMRFDSGKLSEGARNFMAIQFLLFPPLINPLIYGIKLTAIRNRIQSFLCMKSL
>LOCXPOR15.129.HIT1.OR.2R.309.7tm_4.exons1.CM011069.1.Takifugu_flavidus
MDNASEVTIFTLSGFNGIVNYRFLLFAVTFVCYCVIVQVNVTLIVAIIVDKSLHEPMFIFLCNLCINSLYGTAAFYPKFLIDILSTSHVISYVGCLVQSFVVNSSACTDFSFLALMAYDRYVAICQPLVYHSVMNPQRMCLLVFVAWILPLGQLLITILITSTFRLCGSQISRIYCVTYVIRKLECSPSLTVITVFSPAFTTTFYFCHFLYVIYSYFYIMKTCLTCKEERMKFMQTCLPHLSSAIVVIGCLLFDLLHMRYDSEKLSESARNFMAIQFLLFPPLINPLIYGLKLTPIRNRIQSFLCRKSM
>LOCXPOR16.130.HIT1.OR.2R.305.7tm_4.exons1.CM011069.1.Takifugu_flavidus
MDNASEVTIFTLSGFNGIVNYRFLLFAVTFVCYCVIVQVNVTLIVAIIVDKSLHEPMFIFLCNLCINSLYGTAAFYPKFLIDILSTSHVISYAGCLVQSLVVNSSACADFSFLALMAYDRYVAICRPLVYHSVMNPQRMCLLVFAAWILPLGQMLTTIISTSTLRLCGSQISRIYCVNYVIRRLECTPSITTVIFPAFIITFYFCHFLFIIYSYFYIMRTCLTCKEERIKFLQTCLPHLMSCIIVTMCLLFDLLHIRISTERLPDSAQNFIAMQFLLFPPLINPLIYGLKLTKVRNRIERFLCRK
>LOCXPOR17.131.HIT1.OR.2R.306.7tm_4.exons1.CM011069.1.Takifugu_flavidus
MDNASDVTMFTLSGFNVIINYRFLLFALTFVCYCVIVQVNVTLIVAIIVDKSLHEPMFIFLCNLCINSLYGTAGFYPKFLIDILSTSHVISYAGCLVQSLVVNSSVCAEVSFLALMAYDRYVAICQPLVYHSVMTIQRICLLVFVAWILPVGQLLITTMLTSTLRLCGSQISRIYCVNYVIRRLGCTPSITTVFSPAFTITFYFCHFLLVIYSYFYIMRTCLTCKEERMKFLQTCLPHLMSCIIVALSVLFDVLNMRLSLEKLPDSAQNFIAMQFLLFPPLINPLIYGLKLTKVRNRIEGFLCRKS
>LOCXPOR20.133.HIT1.OR.2R.310.7tm_4.exons1.CM011069.1.Takifugu_flavidus
MENNSASFHFNLTMFVNIGHYRYLAFVFCLLLYSFMISANFVIILVVSRERTLHEPMYIFIALLSVNSLYGSTGFFPRFLMDLLLDTHFMSRSACFTQIYVFYTYISFEMTILGIIAYDRHVAICNPLHYHRKMTHKTVVLLASSACLIPVFTIAVGLYLSVRLPLCGNEIKRVFCGNWNVVKLSCVSTIVNNIYGMFLTILIIFPLLYILYTYIQIVATCWKGSAGFNRRVFQSCVPHIISFVINSLTVVCDVALSRINIEEINPFLAVIFSLEFVVIPPVLNPLVYGLKLEQIRREILRLFTRHNIII
>LOCXPOR19.134.HIT1.OR.2R.306.7tm_4.exons1.CM011069.1.Takifugu_flavidus
MDNTSEVTIFTLSGFNVIVNYRFTLFALSFVCYCVIVQVNVTLILAIIVDKSLHEPMYIFICNLCINSLYGTAGFYPKFLIDILSTSHVISYAGCLVQSFAVNSSACADFSLLVLMAYDRYVAICRPLVYHSVMNSQRVSALVFAAWILPVGQMLIITVSTSTLRLCGSQISRMYCVNYVIRRLECTVSITTVIFPVFIITFYFAHFLLVICSYFYIMRTCLTCKEERIKFLQTCLPHLMSFITVALSLLFDVLNMRLSPEKLSESAQNFIGMQFLLFPPLINPIIYGLKLTKVRNRIEGFLCRKS
>LOCXPOR20.135.HIT1.OR.2R.311.7tm_4.exons1.CM011069.1.Takifugu_flavidus
MENNSASFHFNLTMFVNIGHYRYLAFVFCLLLYSFMISANFVIILVVSRERTLHEPMYIFIALLSVNSLYGSTGFFPRFLMDLLLDTHFMSRSACFTQIYVFYTYISFEMTILGIIAYDRHVAICNPLHYHRKMTHKTVVLLASSACLIPVFTIAVGLYLSVRLPLCGNEIKRVFCGNWNVVKLSCVSTIVNNIYGMFLTILTIIFPLLYVLYTYIQIVATCWKGSAGFNRRVFQSCVPHIISFVINSLTVFCDIALSRNNIEEINPFLAVIFSLEFVVIPPVLNPLVYGLKLEQIRREILRLFTRHNIII
>LOCXPOR21.136.HIT1.OR.2R.305.7tm_4.exons1.CM011069.1.Takifugu_flavidus
GNETVLYFNLTMFIMIGNVRYLAFAFCLLTYALIVFSNVTMIWIITQERSLHEPMYIFIAFLSVNSLYGSAGFFPRFLMDLLSDVHLISYAACYSQIYVIYTYATYEVTILSIMAYDRCIAVCQPLHYSRKMTPKTVCALSVFAWVFPAFNLSVTIIMLVRIPLCGNNVQKVYCASWNIVKLSCFSNFNNNTVAMMWVVLLMTVSSGFILYTYARIVIACWRKTLNVRGKVVQSCLPHLISFMVYIITSFSDTVLSRQNVEEINPFLAVILSIGFVIIPPALNPFIYGLKLPEIRRQIIRILRLK
>LOCXPOR25.137.HIT1.OR.2R.290.7tm_4.exons1.CM011069.1.Takifugu_flavidus
VFSLSGFNATVKYRNTLFALTFLCYFLIIVVNICLILTIIIEKKLHEPMYIFLGSLCFNGLYGATGFYPKFLSDLLSDDHLISRVGCFVQIYVIYSNAKIDYSILVVMAYDRYVAICRPLEYHCVMSKQNIVLLLGLSWLVPLCCETLVISLSSSLELCGSHIDKLYCENWAVVKLACGATTANDIVGMVLILFYFCHALLIASSYVQLVKATLKSTEGRKKFMQTCLPHLCCLFNVTASLLFDLMYSRYGSVSLPQHLRNFMAIQFLIITPVLNPIIYGLKLTNIRNTM
>LOCXPOR25.138.HIT1.OR.2R.312.7tm_4.exons1.CM011069.1.Takifugu_flavidus
MFLTETHKMTNKTNIFYLSGLNDLTTNRGLIFTFIFLCYSLIWIVNGALILVIILEEKLHEPMYIFLCNLCINSLYGTAAFYPKFLYDLVTNNRTISYAGCILQVFVIYSYASTDFSILALMAYDRYLAICRPLEYHSVMTKHKVVLLVCFSRLVPWFCQTIVTIMTSLLQLCDSHIDKLYCANWSIVKLSCNSITANNIVGYIVILFYFCHDVFIMCSYVPLLKSAVKSRDGRKKFTQTCVPHLFCLLNVTVALLFDLMYARYGSPSMSAGVKNFMALQFLLFPPILNPLIYGLKLTQVRNRLLNVFKGKG
>LOCXPOR23.139.HIT1.OR.2R.305.7tm_4.exons1.CM011069.1.Takifugu_flavidus
MDNASEVMIFTLSGFNSIVNYRFTLFAITFVCYCVIVQVNVTLIVAIIVDKSLHEPMYIFLCNLCINSLYGTAAFYPKFLIDILSTSHVISYAGCLVQSFAVNSSACADFSLLVLMAYDRYVAICRPLVYHSVMNPQRVSALVFAAWILPLGQIFITTTSTSTLTLCGSHLVRMYCINYVIRRLECTISITTAFFSVFIITFYFCHFLLVTYSYFYIMRTCLTGKEERMKFLQTCLPHLMSFIIVAMCLLFDVLHVRLRSEKMSESAQNFIAIQFLLFPPLINPLIYGLKLTKVRNRIERFLCRK
>LOCXPOR24.140.HIT1.OR.2R.312.7tm_4.exons1.CM011069.1.Takifugu_flavidus
MFLTETHKMTNKTNIFYLSRLNDLTTNRGLIFTFIFLCYSLIWIVNGALILVIILEEKLHEPMYIFLCNLCINSLYGTTAFYPKFLYDLVTNNRTISYAGCILQVFVIYSYAETDFSILALMAYDRYLAICCPLEYHSVMTKHKVVLLVCFSRLMPWLCQTIVMIMTSLLQLCDSHIDKLYCANWSIVKLSCNSITANNIVGYIVILFYFCHVVFIMCSYVPLLKSAVKSRDGRKKFTQTCVPHLFCLLNVTVALLFDLMYARYGSPSMSAGVKNFMSLQFLLFPPILNPLIYGLKLTQVRNRLLNVFKGKG
>LOCXPOR25.141.HIT1.OR.2R.290.7tm_4.exons1.CM011069.1.Takifugu_flavidus
VFSLSGFNATVKYRNTLFALTFLCYFLIIVVNICLILTIIIEKKLHEPMYIFLGSLCFNGLYGATGFYPKFLSDLLSDDHLISRVGCFVQIYVIYSNTIIDYSILVVMAYDRYVAICRPLEYHCVMSKQNTVLLLGLSWLVPLCCETLVISLSSSLELCGSHIDKLYCENWAVVKLACGATTANDIVGMVLIVFYFCHVLLIASSYVQLVKATLKSTEGRKKFMQTCLPHLCCLFNVTASLLFDLMYSRYGSVSLPQHLRNFMAIQFLIITPVLNPIIYGLKLTNIRNTM
>LOCXPOR25.143.HIT1.OR.2R.312.7tm_4.exons1.CM011069.1.Takifugu_flavidus
MFLTETHKMTNKTNIFYLSGLNDVTTNRGLIFTFIFLCYSLIWIVNGALILVIILEEKLHEPMYIFLCNLCINSLYGTAAFYPKFLYDLVTNNRTISYAGCMLQGFVIYSYASTDFSILALMAYDRYLAICRPLEYHSLMTKHKVVLLVCFSRLVPWLCLTVLIIMTSLLQLCDSHIDKLYCANWSIVKLSCNSITANNIVGYIFILFYFCHDVFIMCSYVPLLKSAVKSRDGRKKFTQTCVPHLFCLLNVTVALLFDLMYARYGSPSLSAGVKNFMALQFILFPPILNPLIYGLKLTQVRNRLLNVFKGKG
>LOCXPOR25.146.HIT1.OR.2R.312.7tm_4.exons1.CM011069.1.Takifugu_flavidus
MFLTKTHKMTNKTNIFYLSGLNDLTTNRGLIFTFIFLCYSLIWIVNGALILVIILEEKLHEPMYIFLCNLCINSLYGTAAFYPKFLYDLVTNNRTISYAGCMLQGFVIYSYAGTDFSILALMAYDRYLAICRPLEYHSVMTKHKVVLLVCFSRLVPCLCFTVLIIMTSLLQLCDSHIDKLYCANWSIVKLSCNSITANNIVGYIVILFYFCHVVFIMCSYVPLLKSAVKSRDGRKKFTQTCVPHLFCLLNVTVALLFDLMYARYGSPSLSAGVKNFMSLQFLLFPPILNPLIYGLKLTQVRNRLLNVFKGKG
>LOCXPOR25.147.HIT1.OR.2R.312.7tm_4.exons1.CM011069.1.Takifugu_flavidus
MFLTETHKMTNKTNIFYLSGLNDLTTNRGLIFTFIFLCYSLIWIVNGALILVIILEEKLHEPMYIFLCNLCINSLYGTAAFYPKFLYDLVTNNHTISYAGCMLQVFVIYSYAATDFSILALIAYDRYLAICRPLEYHSLMTKHKVVLLVCFSRLVPWLCHTTVTIMTSLLQLCDSHIDKLYCANWSIVKLSCNSITTNNIVGYIFILFYFCHDVFIMCSYVPLLKSAVKSRDGRKKFTQTCVPHLFCLLNVTVALLFDLMYARYGSPSMSAGVKNFMALQFLLFPPILNPLIYGLKLTQVRNRLLNVFKGKG
>LOCXPOR28.148.HIT1.OR.2R.313.7tm_4.exons1.CM011069.1.Takifugu_flavidus
MENKTKNVYFVLAAYGDIGELKYLYFGIMLFWFMSIWMVNSVLILIIYKDKRLHEPMYIFVCHLFVNEISGSTSLYPLMLSQMLSDTHQVTVPWCFLQMCYIYTSASVEFCSLAAMAYDRYVAICYPLQYSLIMNTERVCKIILGVWGYSVMNFLVLFSFFIHLDFCGNVINKVFCDYHLIIQLACSVSAIDKISDLIFAFLTIVVPFGLISFSYVKILGVCLKASKENTQKAVSTCTPQIVSLSNMFLGTLFHFSESRIDAAAVPDKLRIILSIYLLLIQPMITPFLYGFNLPKMRQSCKRFLLGHKINIFM
>LOCXPOR29.149.HIT1.OR.2R.313.7tm_4.exons1.CM011069.1.Takifugu_flavidus
MENKTETMYFVLAAYGDTGELKYVYFGIMLFWFVSIWMVNLVLILIIYKDKKLHEPMYMLLCNLFVNELNGSTSLYPLMLSQMLSDTHKVTVPWCFLQMCYIYTSASVEFCSLAAMAYDRYVAICYPLQYNLLMNTGRVCKIILGVWGYSVMNFLVLFSFFIHLDFCGNVINKVFCDYHLIIQLACSVSAIDKISDLIFAFLTIVVPFSLISFSYVKILGVCLKASKENTQKAVSTCTPQIVSLSNMFLGTLFHFSESRIDAAVIPDKLRIILSIYLLLIQPMITPFLYGFNLPKIRQSCKRFLLGHKINIFM
>LOCXPOR30.150.HIT1.OR.2R.308.7tm_4.exons1.CM011069.1.Takifugu_flavidus
MKNKTETMYFVLAAYGDTGELKYVYFGIMLFWFVSIWMVNSVLILIIIKDKRLHEPMYMLVCNLFVNEISGSTSLYPLMLSQMLSDTHQVTVPWCFLQMCYIYTSASLEFCSLAAMAYDRYVAICYPLQYSLIMNTGRVCKIILIVWGYSFINFFVLFSFVIHLNLCGNVIDKVFCDYYLIIQLACSVSLIEQISDLIFAFFTLFVPFSLILFSYLKILTVCLKASKENTQKAISTCTPQIVSVSNLFIGCTFHFVDARIDVTLIPIKLRLIFSVYLLIFQPMITPFMYGFNLPKIRQSCKRFLLNNK
>LOCXPOR31.151.HIT1.OR.2R.310.7tm_4.exons1.CM011069.1.Takifugu_flavidus
MENKTETVYFVLAAYGDTGELKYVYFGIMLFWFVSIWMVNSVLILIIYKDKKLHKPMYIFVCNLFVNEISGSTSLYPLMLSQMLSDTHQVTVPWCFLQMCYIYASISVEFYSLAAMAYDRYVAICYPLQYSLIMNTGRVCKIISAVWGYSFINFFILLLFLINLDLCGNIIDKVFCDYYLITQLSCSVSLIEQISELCLGFLTVIVPFCLVLISYQKILAVCLKGSKENARKAASTCTPQIVSVSNLFIGCTFHIVDSRTNFTGSQVPVKVRIIFSVYLLIFQPMVTPFMYGFNLPKIRQACKRFCLNNK
>LOCXPOR30.152.HIT1.OR.2R.308.7tm_4.exons1.CM011069.1.Takifugu_flavidus
MENKTETMYFVLAAYGDTGELKYCIFGIMLFWFVSIWMMNSVLILIIYKDKKLHEPMYMLLCNLFVNELNGSTSLYPLMLSQMLSDTHQVTVPWCFLQMCYIYASASLEFCSLAAMAYDRYVAICYPLQYSLIMNTGRVCKIILIAWGYSFINVFVLFLFVIHLNLCGNVIDKVFCDYYLIIQLACSVSLIEQISDLFFAFFTLFVPFSLILFSYLKILTVCLKASKENTQKAISTCTPQIVSVSNLFIGCTFHFVDARIDVTLIPIKLRLIFSVYLLIFQPMITPFMYGFNLPKIRQSCKRFLLNNK
>LOCXPOR33.154.HIT1.OR.2R.308.7tm_4.exons1.CM011069.1.Takifugu_flavidus
MENKTETVYFVLAAYGDTGELKYVYFGIMLFWFVSIWMVNSVLILIIYKDKRLHEPMYMLLCNLFVNELNGSASLYPLMLSQMLSDTHQVTVPWCFLQMCYIYASASLEFCSLAAMAYDRYVAICYPLQYSLIMNTGRVCKIISAVWGYSFINVLVLLSFVINLDFCGNVIDKVFCDYYLIIQLACSVSLTEKISDLFFAFLTMFVPFSLILFSYLKILTVCLKASKENTQKAISTCTPQIVSLSNLFLGSIFHFSDSRVDVSHAPDELRVMLSMYIFIIQPMLTPFMYGLKLPKIRQSCKIILFNHR
>LOCXPOR34.155.HIT1.OR.2R.305.7tm_1.exons1.CM011071.1.Takifugu_flavidus
SYTCVRFYVSTASFTLLLLFNFVINSTIVRVEHLRSHARFVLVFHLLLSALVYLGMSSIFHYQVYLRAQPGRPACQAMVAVLITSGSNILLTLTVMALDRCCAVCYPMRYTSYSTTWWWWPWLLGGLTWIMALAIALSLFLQPDSGSSWVGYHGECGREQLRKGELQKVLFIGVCTLLILYSYVRILMEGRRLGVINRRNLAGFKTITLHGTQLGVFILPNFVNFVLTMLFKRGLILQDTKELSAVIIFAFFSLAQCIAPVVYGLRKEELQVELSHSFPCCSRHLKVVLGWTLLANRTSSQHQTR
>LOCXPOR35.156.HIT1.OR.2R.303.7tm_1.exons2.CM011072.1.Takifugu_flavidus
MNGSAANVSVIVQYRDSFTKAVIKNVIILVVGIFINYINSSFIHTFCKHQMFYMNPRYILFIHLVINDLIQVNVTIMLFVISYTIYRINICMCWVFLLLAVVATENSPLNLACMALECYSAVCFPLHHLQVWTIKRTLTLILLMWTTTTVSATSDLVITLATEHLTIVHSQVFCLRHTAFPLDIITMKRDVTYALFLVIIWITIFYTYFQILLTAKTAGKDTVKARNTIILHSFQLLLCMASYLAPALRDLLQNQFPENYIDILFVYYILVQVLPRSTSPMIYGLRDPTFRKYLKRYMLARSS
>LOCXPOR37.160.HIT1.OR.2R.302.7tm_1.exons2.CM011072.1.Takifugu_flavidus
MNLSSDNSSATVGPTRRDSLVTALIKNLIVTLLCLIINYINGTQIHTFRKHQIFNSNPRYILFIHLVINDMLQLFLSSLLHVITYVFVRVNVSFCSIILVTIILTTLNTPLNLASMAIERYIAICLPLRYGHICTVRKTYSLIGLMWVLSVFAILPDFFALLTTQPLTFFHSPVICLREQVFRSAYSVVKRDVSHTIFLVLVWLTLVYTYINIVCAAKRASAQAQRARNTILLHAFQVLLSMLNYVRVLFEQGLLLLLPGHYMSIIFASYVIIQILPRFISPIVYGLRDQTFRKYVSRYLLC
>LOCXPOR37.160.HIT1.OR.2R.298.7tm_1.exons2.CM011072.1.Takifugu_flavidus
AQQIPADIFPEGLVTQPVHDRTNEAREDLDDDVGGKDDGHVVTRQQEQQTLFKQDPHIVQHAQQDLEGVQKNGVPGPLSLCARSLGSTDDVDVGVDQREPDQDQEDGVRDVPLHDAVGASEHLFPQADDRRVEEGQRLRGQQGEEVREDGEDAQHPHQPDQTVGLPHGADVAVAQGQADGDVALDGHAGQVEGGVEGGEDDGDQDDAAEGDVDSDEDVGDDVKERRQEQLEHVVDHQVDEEDVTRVGVEDLVLPEGVDLRPVDVVDDQTQKRDDQVLDQSRDQRVPPSRPDGGGAVIR
>LOCXPOR38.162.HIT1.OR.2R.303.7tm_1.exons2.CM011072.1.Takifugu_flavidus
VVRDAYVTALLKNLIVVLVWFVLSSINGSLVVTFFKHQGFYEDPRYILFIHMVINDAIQLTVTTLLFILSYVLYKINVAVCCVFILLAVFTTRNTPINLASMAIERYISICEPLRHAQICTVRRTYIVISLIWFMCVAPDITDLFVTLATESLSFFHQSVFCLRNNIFKDPVLAHKRQAFDIIYFSLVFLTLVFSYLKILFAARALSTEKTSALRARNTILLHGVQLFMCMLSYISPSVEIALHLIFPGWILEIRFANYLIVYILPRFLSPIIYGFRDKKFRKYLKMNLQIRRCGVPRPEVAP
>LOCXPOR39.163.HIT1.OR.2R.339.7tm_1.exons4.CM011072.1.Takifugu_flavidus
QSSGDQMFLNASSPNPLDLLCNGSSALPGGAVAAYKDSFANALAKNIVAMLVWLVLSIINSSMVYTFLQHSLFYENPRYILFIYMVINDALQLSLVTALYVLSYIFRMIHTSVCCCLIMLAVLTTRSTPLILAGMAVERYISICFPLHYGQMCTISRTLLLIGCILLLTIVPPISDLLITIVHEPLGFFRSTIFCDHPLLFRHRSIYYKNCVFDGVYLSFVALMLLYTYCKIMLTAHAASAGLASIRRARNTVLLHGLQLLLCMLAFVVPSLQAALISLFPRLGLEIRYIFYLVVYIIPRFMSPVIYGFRDEQFRKYWTRFLSCCDGTRVRPTPLKVHL
>LOCXPOR39.163.HIT1.OR.2R.339.7tm_1.exons4.CM011072.1.Takifugu_flavidus
QVHLQWGWSDPGPIAAGQEPGPVLPELLISKTVNDRTHETRDDVDDQIEDVSDLQPQAGEEGDERRLKGRNHEGQHAEQQLQPVEQHGVPGPPDGGQARRGCVRRQHDLAVGVEQHQSHEGQVDAVKHAVLVVDGAVTEEQRVVAENGAAEKAEGLVDDGDEQVGDGGHDGEQQDAANQQEGAGDGAHLAVVQREADGDVALHRHAGQDERGGAGGEDSQHDQAAADGGVDHPEDVAQHVERRDQAELQSVVDHHVDEQDVARVLVEEAVLQEGVDHAAVDDGEDQPHQHGHDVLGESVSEAVFVGGHSAPWQRRAAVTQQVQRVRRGGVQEHLVTGAL
>LOCXPOR43.164.HIT1.OR.2R.305.7tm_4.exons1.CM011080.1.Takifugu_flavidus
MLNSTSVFYFILGAYFPFGNLRYLYFLLTGLLYVVVVVVNVSLIVVICMNRSLHEPMYVLLCSLFVNELYGSTALFPFLLLQILSDVHTVSASFCFLQIFCVYTYGAIEYMNLAVMSYDRYLAICHPLQYHTRMTCHRAFVWIAALWFYSFVKFLITLSLNMRLALCRNLINSLYCQNYLVVKLACSDTRINNIYGLFGIVVSVVVPLVPILFSYMKILQVCFSGCRQTRQKAVSTCTPHLVSLLNFSFGCCFEILQSRFDMSSVPRMLRAILSLYFLLIQPLLNPLMYGLQMSQIRKLYKHLFS
>LOCXPOR43.165.HIT1.OR.2R.305.7tm_4.exons1.CM011080.1.Takifugu_flavidus
MLNSTSVFYFILGAYFPVGNLRYLYFLLTGLLYVVVVVVNVSLIVVICMNRSLHEPMYVLLCSLFVNELYGSTALFPFLLLQILSDVHTVSASFCFLQIFCVYTYGAIEYMNLAVMSYDRYLAICHPLQYHTRMTCHRAFVWIAALWFYSFVKFLITLSLNMRLALCRNLINSLYCQNYLVVKLACSDTRINNIYGLFGIVVSVVVPLVPILFSYMKILQVCFSGCRQTRQKAVSTCTPHLVSLLNFSFGCCFETLQSRFDMSSVPRMLRAILSLYFLLIQPLLNPLMYGLQMSQIRKLYKHLFS
>LOCXPOR43.167.HIT1.OR.2R.305.7tm_4.exons1.CM011080.1.Takifugu_flavidus
MLNSTSVFYFILGAYFPVGNLRYLYFLLTGLLYIVVVVVNVSLIVVICMNRSLHEPMYVLLCSLFVNELYGSTALFPFLLLQILSDVHTVSASFCFLQIFCVYTYGAIEYMNLAVMSYDRYLAICHPLQYHTRMTCHRAFVWIAALWFYSFVKFLITLSLNMRLALCRNLINSLYCHNYLVVKLACSDTRINNIYGLFGIVLTVVVPLVPILFSYMKILQVCFSGCRQTRQKAVSTCTPHLVSLLNFSFGCCFEILQSRFDMSSVPRMLRAILSLYFLLIQPLLNPLMYGLQMSQIRKLYKHLFS
>LOCXPOR44.169.HIT1.OR.2R.301.7tm_4.exons1.CM011080.1.Takifugu_flavidus
MKNSTQVLYFTLAAFTDIKLLKYFLFLVILCFYLLIMCSNLLLISVICMNRSLHEPMYVLLCSLFVNELYGSTALFPFLLLQILSDVHTVSASFCFLQIFCLYTYVCIEFYNLAIMSYDRYVAICLPLQYHTRMTARKISVLICVSWVHPAVVCLIPICLSASLQLCGSVINKIYCDNYAIVQLSCSDTTINNIYGLVATFVVVSFPVSLICYTYVSILQVCFSGSRQTRQKAVSTCTPHLASLLNLSCGCFFEIFQSRFDMTHVPNTFRVFLSLYWLVCQPLFNPVMYGLKVSHIRKFLK
>LOCXPOR45.170.HIT1.OR.2R.324.7tm_4.exons1.CM011080.1.Takifugu_flavidus
MLDGSLGQNFSHSTFSFRGFPELHCYRRLLALPFSVSYLSVLLGNCLLVYVICSVEHLHSPMYLLICSLCVVDVLAATAILPSMLLSLLFDVDTISLASCLTQMFFTHFLSSLESTLLLAMALDRYVAICQPLRYARIINLSMLARLLLFTLVRSGSIMAALVGLASSLRFCGSNTIQHCYCDHMALVSLACGSTERNSAIGLVVIICFVGLDIPLILFSYIKILSVVSRASVGSEDRWKAFHTCGTHLMVMMCFYLVGSVTFLSHNLNINIPADVNTFMGVMYILFPATVNPIIYGVRTTEIRNGLLKLFKLQVKKLIKVSPV
>LOCXPOR46.171.HIT1.OR.2R.309.7tm_4.exons1.CM011080.1.Takifugu_flavidus
MRNNSQMVLVLQGLNDSLTNRQVYFALALTTYLFTILVNLTLVVVVCLDRSLHKPIYIFLCNLCFNGLCGASCFYPKLLHDLLADSQVISYGGCLTQLFSVYCYVFCEFTSLTVMAYDRYLAICRPLQYHTLMTVQKVLQLLLLTWSFSLLETSVGTVLTARLPLCRDRLPRIFCTNWEVVKLSCFDSNTTINNIYGFILMFSHLLQTALILVSYTHLVRASLKLQSDRRKFMQTCVPHLLTLLVFTASLMFDIMYSRYGSGSTLQVLQNALAAEFLVVPPVINPIIYGINLHQIRSKIIHRFSHKAEH
>LOCXPOR47.172.HIT1.OR.2R.302.7tm_4.exons1.CM011080.1.Takifugu_flavidus
MNSSQGPYFLLTAYFTTGIYTHVLFLVILCFYLLIMCSNLLLISVICMNRSLHEPMYVLLCSLFVNELYGSTALFPFLLLQILSDVHTVSASFCFLQIFCVYTYVCIEFYNLALMSYDRYVAICHPLSYSARMTCRKAVLLVLLAWLCSFLIIVLLIMMVAPLQLCGNTINEVFCLNYSIVKLACADTSANNIYGLFVTFTTVFIPLLLICYTYVRILQVCFSGSRPTRQKAVSTCTPHLASLINFSFGVCFEILQSRFDIKGVHSLVQIVLSLYFLTCPPLLSPLMYGLKMSKIRSFCKRI
>LOCXPOR48.173.HIT1.OR.2R.319.7tm_4.exons1.CM011080.1.Takifugu_flavidus
MSLTNVTRIQYFYIVGFPGLSPDYYGHVSAALFLVLSAIVVGNVFILVFVKCERSLHKPTYLIFCHLASTDLLFGLVTLPKIISKYWFGDSLISFGGCFVQMYFVHFLGATHSFVLMVMALDRFIAVCAPLRYTVFITSTTVSVLCGISWFMPMSWMVGIVLHALSLPYCRSNIIVQCYCDHIAITALGCENVRDVQVVAFGLAMFSLLVPLSCIILSYLLIIAVVIRMSDSSSRIRTLSTCTPQLLITCLYYMPRCFVYLANNLGFTFSVPIRIVVVMMYSLIPAAINPLIYCFKTKDIKESLKKKIFSRISTNLKPG
>LOCXPOR49.174.HIT1.OR.2R.321.7tm_4.exons1.CM011080.1.Takifugu_flavidus
MIDNVTGTESFFILGFPGLAPEYYRPVSALFLIIYLVIAFGNVFILTFVMCQKSLQKPMYLVFCHLALIDLTFSTVTIPKIISKYWFSGGDISFYGCFAQMFFVHYLGSVTSFILLVMALDRFISICFPLRYTALVSKKVISALCGIAWFIPVSLLVAVIVQALALPYCKSNVIVQCFCDHISITNLACGEGVQSVRVGTLCIALLCLLLPLTFIVFSYVTIIVVIAKMSSTAGRRKTLSTCTPQLFVTCLFYLPRCFVYVANTVGFYFSIDVRILLTLLYSLVPPAVNPFIYCFKTQDIKKILMKKLRNTGFGMKVNIYS
>LOCXPOR50.175.HIT1.OR.2R.305.7tm_4.exons1.CM011080.1.Takifugu_flavidus
DLYNISSVLELRSFNLPPEAVFPAFLFATLSYMVILFCNLVLISVIVLNKSLHQPMYMILLNLPVNDLIGSSALFLQVIKDILTKSRTIHYSSCVTQAFFIHIYAGGTVFILTAMAYDRYIAICNPLKYNTIMTHAHIFRIITCLWLTNVALMSVLFFLLLRLPRCRSVLTHPYCDQPSLLALVCADVTVNNIYGLLTVALTQVIANVIIMYTYLQILVACFRSKQPDTKHKALQTCATHLIVFLLLECLGLFTIISYRLKDISPHLRKFMGMSTLIFPPTLNPIIYGLKTKEIRDKLESFCRNK
>LOCXPOR51.176.HIT1.OR.2R.277.7tm_4.exons1.CM011080.1.Takifugu_flavidus
MVTMFCNMMVLLAIACCKELHQPMFILLFNLPISDMIGTTAFLPQLLWSIVTQYRSIPYTACITQAFLIHMYGTGNLLILSIMAYDRYIAICFPLRYNEIMSPLTLVKMILLVWIVTISVIATIFLLHRQYEICRTNIVDFYCNNPSLLKIMCGETTVSSNYGLMTIFLIQGVPLVIMMYTYAQILYVCIVTNNADARQKAIQTCSSHLFVYLFLQVNTLVTLMAHRNGKVSPTIRRALGVSILIFPPLLDPIIYGLRVQKLKMGIKMLLKRNVFLK
>LOCXPOR51.179.HIT1.OR.2R.312.7tm_4.exons1.CM011080.1.Takifugu_flavidus
MYANISLPVSMVQLENLNLPHIYVYPTLIITTLLYMVTMFCNMMVLLAIACCKELHQPMFILLFSLPISDMIGTTAFLPQLLWSIVTQYRSIPYTACITQAFLIHMYGTGNLLILSVMAYDRYIAICFPLRYNEIMSPLTLVKMILSVWIVTISVIATIFLLHRQYEICRTNIVDFYCNNPSLLKIMCGETTVSSYYGLVFIFLIQGVPLVIMMYTYAQILYVCIMTNNADARQKAIQTCSSHLVVYLFLQVNTLVTLMAHRNGKVSPTIRRALGVSILIFPPLLDPIIYGLRVQKLKMGIKMLLKRNVFLQ
>LOCXPOR52.180.HIT1.OR.2R.312.7tm_4.exons1.CM011080.1.Takifugu_flavidus
MENRSFGLSSELTLDTFLIPPQGKYLIFFLGVTIYCFGVFCNMTLLTLIILQRNLHKPMYFILFSLPLNDLIGITAMLPKVLSDIVMETNRVHYGLCVFQAFILHMYGGGILFILAAMSFDRYVAICMPLHYNTIMVPRVVVFIISLVWGVDFSLILLLFVLQMRLPRCKSVIMNVFCDNPSLLKLTCANTTINNVVGLFNTAVIQAVSLSVQAFSYVKILIACMVSRRSEAKMKAINTCLAQLMILAIFEFVGTFTILSHRFNTVSTDLQKIMGMLIFLIPPLLNPIVYGLYTGEIRNALLRIIKKRSISV
>LOCXPOR53.181.HIT1.OR.2R.315.7tm_1.exons1.CM011080.1.Takifugu_flavidus
MAQNNSGNGSSTHESHLNVAFVQVLILLFLFVNSIMITTFFTKDIFYRNMRYILFLVTLMSDSIILILTNVLLVRSFYRLPIPMWICFIIFTVLSVCSYVTPLTLTVMSLERYVAICMPLRHADLCFPGRALHCILIVHSLSLVPSIIVLSTFFSLGHFSVYTDSHICSVELFIVENWQGNLRSAVGQFYFSFMLVSIIICYIKIIKIARSASGENKQVMWKGMRTVLLHAIQLLLSLSQMWCPIVENAVLKIDLQLFIQIRFFNYIMFSLCPRCLSPLIYGLRDETFLLALKSYAVCVFFSNKAFEKSKLQVQT
>LOCXPOR54.182.HIT1.OR.2R.305.7tm_1.exons1.CM011080.1.Takifugu_flavidus
MAANSSEPAGQSSARKINSRVILVQVLVLVFLCINFLLIVTFSMRHFFYTTMRYILFAVTLLSDSVLLLLTDIMLILSYFAVAIEMWVCVTIYVVLALYTFVTPVTLTVMTLERYVAICLPLRHSELCSMRRALHCILLVHGVSFLPCAVVLSMLFASASYNFYTQVKICSAEILIIHQWQSHLRSAISQFYFLIMCVVILLSYIKVMKVAKAASGENKKSTWKGLRTVILHAFQLLLSLIQLWCPFIESAIFQIDYMLFINVRYFNYVTFILAPRCLSPLIYGLRDEKFFNALKYLALCGLYKK
>LOCXPOR55.183.HIT1.OR.2R.311.7tm_1.exons1.CM011080.1.Takifugu_flavidus
MAANSSEPAGQSSARKINSRVILVQVLVLVFLCINFLLIVTFSMRHFFYTTMRYILFAVTLLSDSVLLLLTDIMLILSYFAVAIEMWVCVTIYVVLALYTFVTPVTLTVMTLERYVAICLPLRHSELCSMRRALHCILLVHGVSFLPCAVVLSMLFASASYNFYTQVKICSAEILIIHQWQSHLRSAISQFYFLIMCVVILLSYIKVMKVAKAASGENKKSTWKGLRTVILHAFQLLLSLIQLWCPFIESAIFQIDYMLFINVRYFNYVTFILAPRCLSPLIYGLRDEKFFNALKYLALCGLYKKRLDLFD
>LOCXPOR56.186.HIT1.OR.2R.307.7tm_1.exons3.CM011080.1.Takifugu_flavidus
MSDNASVAGGVSLRARIYEQIIITQLIVSIFFMINLLLIATVFSNHVFLSTMRYILFLITLVSDSVFLILSDLLLILYNIYFTMQVSLCIVFYLIVCQCMFVTPVTLTAMTLERYVAICLPLRHPELCSLHNTQKCILIILTLCSVPCFIILSTFFAAASSSVYTQHKRCSMEMFVSIPWQNHFKFAVYQFYFFIMSITITFSYVKIMKVAKAASGENKKSTWKGLSTVILHAFQLLLCLIQLWCPFIESAIVKIDLLLYVNVRYFNYVSFILAPRCLSPLIYGLRDDKFLNALKYLALCGLYKKRL
>LOCXPOR58.193.HIT1.OR.2R.287.7tm_1.exons1.CM011080.1.Takifugu_flavidus
MSDNASVAGGVSLRARIYEQIIITQLIVSIFFMINLLLIATVFSNHVFLSTMRYILFVITLVSDSVFLILSDLLLILYNIYFTMQVSLCIIFYLIVSLCAFVTPVTLTAMTLERYVAICLPLRHPELCSLHNTQKCILIILTVSSVPCFIIVSTFIAAAPSSVYTQHKRCSMEMFVPLPWQNHFKFALFQFYFFIMSITITFSYVKIMKVAKAASGENKKSTWKGLSTVILHAFQLLLCLIQLWCPFIESAIIKIDLLLYINVRYFELRDFHSGSEVSESSHLRSEG
>LOCXPOR57.194.HIT1.OR.2R.310.7tm_1.exons1.CM011080.1.Takifugu_flavidus
MSDNASVAGGVSLRVRMFERIIITQLIVSIFVSVNLFLIATVFSNQVFLSTMRYILFVITLVSDSVFLIIANLLLILTSTYFTIEVSLCIVFYLIVCLSMFVTPVTLTAMTLERYVAICLPLRHPELCSLHNTQKCILIILTVSSVPCFIILSTFFAAASSSVYTQHKLCSMGMFVSIPWQNHFKFAVYQFYFFIMSITITFSYVKIMKVAKAASGENKKSTWKGLSTVILHAFQLLLCLIQLWCPFIESAIIKIDLLLYINVRYFNYVTFILAPRCLSPLIYGLRDEKFLNALKYLALCGLYKKKIGFT
>LOCXPOR58.196.HIT1.OR.2R.310.7tm_1.exons1.CM011080.1.Takifugu_flavidus
MSDNASVAGGVSLRARIFEQIIITQLIVSIFFMINLLLIATVFSNQVFLSTMRYILFLITLVSDSVFLILSDLLLILYNIYFTMQVSLCIIFYLIVCQCMFVTPVTLTAMTLERYVAICLPLRHPELCSLHNTQKCILIILTVSSVPCFIILSTFIAAASSSVYTQHKRCSMEMFVPLPWQNHFKFAVYQFYFFIMSITITFSYVKIMKVAKAASGENKKSTWKGLRTVILHAFQLLLCLIQLWCPFIESAIIKIDLLLYINVRYFNYVTFILAPRCLSPLIYGLRDEKFLNALKYLALCGLYKKKIGFT
>LOCXPOR59.197.HIT1.OR.2R.312.7tm_1.exons1.CM011080.1.Takifugu_flavidus
MSDNASVAGGVSLRVLIFERIIITQLIVSIFVSVNLFLIATVFSNQVFLSTMRYILFVITLVSDSVFLIIANLLLILYTIYFTMQVSLCIVFYLIVCLSIFVTPVTLTAMTLERYVAICLPLRHPELCSLHNTQKCILIILTVSSVPCFIILSTFFAAASSSVYTQHKLCSMEMFVSIPWQNHFNFAVYQFYFFIMSITITFSYVKIMKVAKAASGENKKSTWKGLSTVILHAFQLLLCLIQLWCPFLESAVYDIDINIFVKIRFFNYIVFNITSRCLSPLIYGLRDEKFFLTLKVNVFFLCCRNKRSSLVS
>LOCXPOR60.198.HIT1.OR.2R.317.7tm_1.exons1.CM011082.1.Takifugu_flavidus
MDEIQSLVNVTIEQQYSGLLERMMFFSLTSVPCCVFLYINGIMLFSLKSKTVFCETSRYILLFNLLFADSIQMALSQVLYILAACLIKMSYPVCGILSVVGVLTSDISPLTLVVMSLERYVAVCYPLRHADVITIRNTVLMIFVIWAFSLLSGLIRVSLVDYPELESLQMEEFCSSITLFVGPLSDTYDKANTCFLFVSAGLAIAFSYIGVTVAARSASTDKTSAQKARNTLLLHLVQLGLSLSSTVYKPVLTALSRIVTRIVLIRVQIVLYVWFFILPRCLSALIYGIRDQLIRPVLFYHLCCRLKLSVLPGKGYK
>LOCXPOR61.199.HIT1.OR.2R.317.7tm_1.exons1.CM011082.1.Takifugu_flavidus
MNEIWSLVNVTVEQQYQGLLERMMFSSLTTVPCCVFLYINGIMLFSLRSKTVFCETSRYILLFNLLFADSIQMVLGQALYILAVCLIKMTYPVCGILTALGVLTSNISPLTLVVMSLERYVAVCYPLRHAALITIGNTGLMISVIWAFSLLSVLIQVSMVDYPEMESLQMEVYCSSITLFVGPLSDTYDKAYTCLLFVSAGLAIAFSYIGVTVAARLASTDKTSSQKARNTLLLHLVQLGLSLSSTVYKPILAALSRIVSRIVLVRLQNVLYVCLFILPRCLSALIYGIRDQLIRPVLFYYLCCRLTLSVFPSKGYK
>LOCXPOR62.200.HIT1.OR.2R.307.7tm_1.exons1.CM011082.1.Takifugu_flavidus
MDVIQSLVNVTVEQQYQGLLERLMFSSLTTVPCCVFLYINGIMLFSLRSKTVFRETSRYILLFNLLFADSIQMVFSQVLYILAACLIKMSYPLCGILSVVGVLTSDISPLTLVVMSLERYVAVCYPLRHAAIITLRNTGLMISVIWAFSLLSGLIRVSLVNYPELKGLQMEEFCSSITLFVGPLSDTYDRAYTCCLFVSAGVAIIFSYIGVTVVARLASTDKTSSQKARNTLLLHLVQLGLSLSSTVYNPLLVALTRIVTRIVLIRFQIALYVCFFILPRCLSALIYGIRDQLIRPVLSYYICFQFT
>LOCXPOR63.201.HIT1.OR.2R.317.7tm_1.exons1.CM011082.1.Takifugu_flavidus
MDEIQPLVNFTVEQQYQGLLERMMFSSLTTVPCCAFLYINGIMLFSLRSKTVFCETSRYILLFNLLFADSIQMVFSQVLYILATCLVKMSYPLCGIVNVVGVITSDISPLTLVVMSLERYVAVCYPLRHAAVITIRNTGLMIFVIWAFSLLSGLIRVSLVNYPELKGLQMEVYCSSITLFVGPLSDTYDRAYTCLLFVSAGVAIAFSYIGVTVAVRLASTDKTSSQKARNTLLLHLVQLRLSLSSTVFKPILAPLSRIVTRIVLVRLQNVLYVCFFILPRCLSALIYGIRDQLIRPVLFYYLCCRRTLSVFPAKGYK
>LOCXPOR64.202.HIT1.OR.2R.317.7tm_1.exons1.CM011082.1.Takifugu_flavidus
MDEIQSLFNVTVDQQYQGLLERMMFSSLTTVPCCVFLYINGIMLFSLRSKAVFCETSRYILLFNLLFADSIQMVLSQVLYILAACLIKMSYPLCGILNVVGVITSDISPLTLVVMSLERYVAVCYPLRHAAVITIRNTGLMIFVIWAFSLLSGLIRVSLVNYPELKGLQMEEFCSSITLFVGPLSDTYDRAYTCLLFVSAGVAIAFSYIGVTVAVRLASTDKTSSQKARNTLLLHLVQLGLSLSSTVYKPILAALSRIVTRLVLIRVQNVLYVCFFILPRCLSALIYGIRDQLIRPVLFYYLCCRLTLSVFPAKGYK
>LOCXPOR65.203.HIT1.OR.2R.313.7tm_1.exons1.CM011082.1.Takifugu_flavidus
MDEIQSLFNVTVDQQYQGLLERMMFSSLTTVTCCVFLYINGIMLFSLRSKAVFCETSRYILLFNLLFADSIQMVLSQVLYILAACLIKMSYPLCGILSVVGVLTSDISPLTLVVMSLERYVAVCYPLRHAAVITIGNTGLMIFVIWAFSLLSGLIRVSLVDYPEMESLQMEVFCSSITLFVGPLSDTYDRAYTCLLFVSAGVAIAFSYIGVTVAARLASTDKTSSQKARNTLLLHLVQLGLSLSSTVYKPILAALSRIVTRIVLIRVQNVFICVFFYPSQMSQCPYLWHKRSTNQTCPLLLSLLPTYTLSLSS
>LOCXPOR66.208.HIT1.OR.2R.321.7tm_4.exons1.CM011082.1.Takifugu_flavidus
CLSCFRLMENYTFNSFTLQLEGFKVTEVSMYPVFFFFLVSYVFIMLSNIAIIALIFIDSSLHQPMYLLFCNLPFNDVLGNSILIPRLLVDLLNPPSERLITYYECVAQAFTSHMFGTTSHTILMIMAFDRYVAICNPLRYTVIMSHRMVIKLTVSAWAVAFVLVGILLGLTIRLNRCRTLIANPYCDNASLFKLSCDSVVINNIYGLMFTVVLFIASIGSIVVTYTKITIVCVTSNNKSVNSKALKTCSTHLLTYLILMFCGMLAIALHRFPQYSDYRKICAILFHIIPGSLNPIIYGVQSKEIQKFLLRHFFHQKDLQSK
>LOCXPOR67.209.HIT1.OR.2R.324.7tm_4.exons1.CM011082.1.Takifugu_flavidus
MNFCFSGFRLMDNYTFNSFTLQLEGLKVTEVSVYPVFFFFLVSYIFIIVANIAIVALIFIDSSLHQPMYLLFCNLPFNDVLGNSILIPHLLMDLLRPPSERLITYYECVAQAFTTHMFGTTSHTVLIIMAFDRYVAICNPLRYAAIMNHRMVIKLTISAWAVAFVLVGILLGLTIRLNRCRTLITNPYCDNASLFKLSCDSVVINNIYGLTFTVVLFIASIGSIVVTYTKITIVCVTSNNKSVNGKALKTCSTHLLMYLIMFASGILVIALHRVPQYSDYRKICAILFHIIPGSLNPIIYGVQSKEIQKFLLRQFFHQKVLQTK
>LOCXPOR68.210.HIT1.OR.2R.323.7tm_4.exons1.CM011082.1.Takifugu_flavidus
LTFCFSCFRLMENYTFNSFTLQLEGLKVTESSVYPVFFFFLVSYIFIMLSNIGIVALIFIDSSLHQPMYLLFCNLPFNDVLGNSILIPRLLMDLLHPPSERLITYYECVVQAFTTHMFGTTSHTVLMIMAFDRYVAICNPLRYAAIMNHKMVIKLTVSAWAVAFVLVGILLGLTIRLNRCRTVIANTFCDNASLFKLSCDSVVINNIYGLMFTVVLFIASIGSIVVTYTKITIVCVTSNNKSVNSKALKTCSTHLVMYLIMSASGILIIALHRFPQYSDYRKICAILFHTIPGSMNPIIYGIQSKEIQKYLYKLFQARKIMSS
>LOCXPOR69.211.HIT1.OR.2R.306.7tm_4.exons1.CM011082.1.Takifugu_flavidus
MENLTVKDSLLIIEGLNIPSSVPAFVILFFVYVFIMVSHSSLLVLIFRSRSLHQPMYLLLCNMVFNDAFGATIIIPQLLRNLLLAPSARYIYYMECAIQAFFVHLYGSASHSILMIMAFDRYVAICNPLRYISIMTNMMVVKLSVVAWGSVFILVLILVGLSVRLSRCRSVVLNPFCDNASLFKLSCENILLNNIYGLAYTVVLLGSSIGSVTLTYMKIAAVCFRGKNKVQNSRALQTCSTHLAVYTILLVSAFIMVILHRFPELSDHRKLAAVMGHVVLPVLNAGVYGLQIKEVRQGFMTVLNRK
>LOCXPOR71.212.HIT1.OR.2R.286.7tm_4.exons1.CM011082.1.Takifugu_flavidus
MNNWTLNSDVLLLEGLKVTRRSSFPAFLLLLLIYIFIMVSNMSLMFLILMERTLREPMYLLFCNMSVNDVFGATTIIPRLLRDIFLPSSERFILYNHCALQAFCNNYHASVSHTVLMIMAFDRYMAICNPLHYSSIMTNRMMVNLSAWAWGSVFIMVAILIGLSVRLSRCRWIVENPFCDNATLFKLSCESILINNIYGLAYTVVLLGSSIGSVTLTYLKVATVCLQSKNNVLNSRALQTCSTHLAVYLLLLLSGSINIILHLTASLSYPTIGSWYTSCYTLYPLH
>LOCXPOR70.213.HIT1.OR.2R.314.7tm_4.exons1.CM011082.1.Takifugu_flavidus
MENFTYNSFILQVEGLTLTEGSVYPAFFLLLFCYLFIIVANVGIATLIFIDSSLHQPMYLLFCNLTFNDILGNSILIPRLLVDSLRPPSERLITYYECVVQAFTTHMFGTTSHTILMIMAFDRYVAICNPLRYAAIMNHRMVIKLTVFAWAVAFVLVGILLGLTIRLNRCRTLIKNPYCDNASLFKLSCDSVVINNIYGLTFTAVLLGSSIGSIVLTYIKITIVCVTSNNKSVNSKALKTCSTHLTVFVVQLSTGLSNIALHRYPQHTHYRLLCMILFHIIPGILNPIIYGLQSKEIRKVLSKPLMHMKSLSFS
>LOCXPOR71.215.HIT1.OR.2R.317.7tm_4.exons1.CM011082.1.Takifugu_flavidus
MNNWTLNSDVLLLEGLKVTRRSSFPAFLLLLLIYIFIMVSNMSLMFLILMERTLREPMYLLFCNMSVNDVFGATTIIPRLLRDIFLPSSERFILYNHCALQAFCNNYHASVSHTVLMIMAFDRYIAICNPLHYSSIMTNRMMVNLSAWAWGSVFIMVAILIGLSVRLSRCRWIVENPFCDNATLFKLSCESILINNIYGLAYTVVLLGSSIGSVTLTYLKVATVCLQSKNNVLNSRALQTCSTHLAVYLLLLLSGSITIILHRFPQLSDHRKLVHILLHIAPPALNPVIYGLQIKVVREKLIILFTRNSKTASIIHH
>LOCXPOR72.221.HIT1.OR.2R.312.7tm_4.exons3.CM011082.1.Takifugu_flavidus
MENLTMPTPLKQPVVFELVGFYVPPGSGPLSFCMALIAYLLTLLANGVVAGVILIDKSLHRPMFIMICHLVVCDLLGATAMLPRLMVHFLTGHKRIPYVVAIIQALCVHTYGVVIQTILAVMAYDRYVAVCEPLRYTTIMTPVRLHTCCSLAWLAAVLSIGVLFAFHADVQLCGNIIQHVYISNRGILDLACSPTPINNIYGLTLTWTLSTSVFLIIIFSYMRILGAGIKRDKTGFAINTKALRTCATHLVVYVVYRVAALVLIVVAQFPSLSPNIKKFCSILFIVVPPAINPVIYGLISKELRASIIKQLS
>LOCXPOR73.222.HIT1.OR.2R.312.7tm_4.exons3.CM011082.1.Takifugu_flavidus
MENLTMLTPLKNPVVFELVGFYVPPGSGPLFFCMALIAYLLTLLANGVVAGVILIDKSLHRPMFIMICHLVVCNVLGATTMLPCLMVHFLTGQRKVSHAIAIIQALCLHTYGAAMQTILAVMAYDRYVAVCNPLRYATIMTSTRLHICCSLAWIVSLLVISVLFFFHINIQLCGKIIQDVYSSNRGILGLACIPTPINNIYGLTLTWTLSTSVFLIIAFSYMRILRAGIKRDKRGFTVNTKPLRTCATHLVVYLFYRIAALIIIVSLRFPSLSPNVKKFCSILFIVVPPAINPVIYGLISKELRASIIKQLS
>LOCXPOR74.224.HIT1.OR.2R.310.7tm_4.exons3.CM011082.1.Takifugu_flavidus
MENLTMLTPLKQPVVFELVGFYVPPGSGPLFFCVTLIAYLLTLLANGVVAGVILIDKSLHRPMFIMICHLVVCDLLGATAMLPRLMVHFLTGHKRIPYVVAIIQALCVHTYGAGIQTILAVMAYDRYVAVCEPLRYATIMTPARLHTCCSLAWLAAVLSIGVLFAFHADVQLCGNIIQHVYISNRGILDLACSPTPINNIYGLSMTWTLSTSVFLIIALSYFRILNAGVKHDRTGINSKALRTCATHLVVYVVYEVATLVIIVSLRFPSLSPNVKKFCSILFIVVPPAVNPVIYGLVSKELRASIIKQLS
>LOCXPOR75.225.HIT1.OR.2R.335.7tm_4.exons1.CM011082.1.Takifugu_flavidus
MELFNAAPGKNVSFVHPPYFIISGLKGIPHIKFYYIFLFFVYIVSVLGNSVVMAVICLDHNLRTPKYVAVFNLAFVDLFGNSALVPKLLDIFLFDHRHIPYNDCLTFLFFCYTCLSMQALNLVALAYDRLVAIIFPLHYQVRVTHRIMMSLIASFWAFIIVAVLIAVGLITRLSFCKSVVIHSYFCDHGQIYRLACNDHFPSYVVSCLYPVFIFWLPLLFILLSYLYISCTLAKVATVQQGLKAFRTCTGHLLLVAIYFIPLLITFTLMENIHPNARIINLSLTSVFPPMLNPIIYVLQTREIKDSLKRLLKLGRKSKTTPRKLPNLPQTAACKC
>LOCXPOR76.226.HIT1.OR.2R.320.7tm_4.exons1.CM011082.1.Takifugu_flavidus
MDNTTVLTFTMTAYAVMKNYKSGIFTVFLLLYLLILTLNLVILMLIHQTKELHQPMNVFTFLLCLNQVYGSTALLPAVMALLLSTTYEMPVKCCLTQVYFLHTYASLEFCVLALMAYDRYLAICRPLHYHTIMSHSTMRKLVTLSVVYPNVAFLCYYSLTLQLTFCRRFIAKLYCVNMEVVKNSCSIPAHINIVGLLLILVLILPQLLMIIFSYVQISQVCRKLTRESQRRALKTCVPHLLSLLNYTIGSIFEISQTRFSMTHMVVEARIFMSLYFVILPSISNPVLYGLGTQLIRVNLLKLLMRHKIPLTKLSKTVRQS
>LOCXPOR77.227.HIT1.OR.2R.309.7tm_1.exons1.CM011082.1.Takifugu_flavidus
MNVTTVDAPAPPSHATLKALLSVLPCLFFFYINAVMMVALFQKPQLLESCRYILFGHLLLTESLQLLFSVLLYLFALTKTAMLSYICISIILFASLTLTMSPLNLAVMSLERYIAIYCPLKHVHIVTSRTTGVAIAFIWTTGSLNSLTNWGLFISLKNTSFIVPRFCNRGNLFPLPIFSSINDAFTIAYFVIVSVVIIYTYVGILVIVKSASSRSHNATKAGKTVLLHLIQLCLCLVSTLFDVINYNSKWNMQHIVVTHIQYTIFISLIIFPKCLSPLIYGLRDQALRQILQSYIPFRFTAAARTFASS
>LOCXPOR78.228.HIT1.OR.2R.323.7tm_4.exons1.CM011082.1.Takifugu_flavidus
MFLPRTVSNGSIIIHPPGFYVVGFEVFPHIRFYFIFLAFVYVVTVFFNCLLIYVIVSNRCLHAPKFLAVVNLAVIDMVLNSTTIPSMIKTFLLKDNFFPFNICLLQMFVYYSFITLESYALAILAYDRLIAICFPLQQNSINTLRSMSCIVAVTWSYSLGLGAFSTGIMTRLSFCKSVTVRSYFCDYAPTFRLACNDYTLHWAVSSTASVVNLVAPFTFILLTYAAILVTLFLMKSVNSRMKALSTCVEHLVLVAIFYIPLFTIFILGFYVRLIDADQRVLSLSLASCIPPCVNPIVYSLKTKEIKIRAVALIRKNKIKGTTF
>LOCXPOR79.231.HIT1.OR.2R.323.7tm_4.exons1.CM011082.1.Takifugu_flavidus
MFLPRTVSNVSIIIHPPGFYVVGFETFPHIRFYFIFLAFVYVVTVFFNCLLIYVIVSNRCLHTPKFLAVVNLAVIDIVLNSTTIPSMIRTFLLKDNFFPFNICLLQMFVYYSFITLESYALAILAYDRLIAICFPLQQNSINTLRSMSCILAVTWSYSLGRVAFSTGIMTRLSFCKSVTVRSYFCDYAPTFRLACNDYTLHWAVASSGTVLTLVVPFAFILLTYAAILVTLFLMKSVNSRMKALSTCVEHVILVAIFYIPLFTIFLLGFYVRVIEADQRVLSLSLASCIPPCVNPIVYSLKTKEIKIRAVALIRKNKIKVIKF
>LOCXPOR80.111.HIT1.OR.2R.323.7tm_4.exons1.CM011082.1.Takifugu_flavidus
MFLPRTVSNGSIIIHPPGFYVVGFEVFPHIRFYFIFLAFVYVFTVFFNCLLIYVIVSNRCLHTPKFLAVVNLAVIDIVLNSTAIPSMIRTFLLKDNFFPFNICLLQMFVYYSFMTSESYALAILAYDRLIAICFPLQQNSINTLRSMSCIVAVTWSYSLGIVAFSTGIMTWLSFCKSVTVRSYFCDYAPTFRLACNDYTLHWAVSSTASVVNLVVPFTFILLTYAAILVTLFLMKSVNSRMKALGTCVEHLVLVAIFYIPLFTIFFFGFYVRLIDADQRVLSMSLATCIPPCVNPIVYSLKTKEIKIRAVALIRKSKIKGTKF
>LOCXPOR81.112.HIT1.OR.2R.323.7tm_4.exons1.CM011082.1.Takifugu_flavidus
MFLPRTVSNVSIIIHPPGFYVVGFETFPHIRFYFIFLAFVYVVTVFFNCLLIYVIVSNRCLHTPKFLAVVNLAVIDIVLNSTTIPSMIRTFLLKDNFFPFNICLLQMFVYYSSISIESFALAILAYDRLIAICFPLQQNSINTLRSMSCIVAVTWSYSLGLGAFSTGIMTWLSFCKSVTVRSYFCDYAPTFRLACNDYTLHWALSSTASVVNLVVPFTFILLTYAAILVTLFLMKSVNSRMKALSTCVEHLVLVAIFYIPLFTIFILGFYVRVIDADQRVLSLSLASCIPPCVNPIVYSLKTREIKIRAVALIRKNKIKVMKF
>LOCXPOR82.116.HIT1.OR.2R.303.7tm_1.exons2.RHFK01001027.1.Takifugu_flavidus
MNGSAANVSVIVQYRDSSTKAVIKNVIILVVGIFLNYINSSLIHTFCKHQMFYMNPRYILFIHLVMNDLILVNVTIMLFFISYTIYRINICMCWMFMLLAVVATENSPLNLACMALECYSAVCFPLHHLQVWTIKRTLTLILLMWTTTTVSATSDLVITLATEHLTIVHSQVFCLRHTAFPLDVITMKRDVTYALFLVIIWITIFYTYFQILLTAKTAGKDTVKARNTIILHSFQLLLCMASYLAPALRELLQKLFPKNSTDILFVSYIVVQVLPRSTSPMIYGLRDPTFRKYLKRYMLARSS
>LOCXPOR83.121.HIT1.OR.2R.303.SWIRM-assoc_1.exons2.RHFK01001027.1.Takifugu_flavidus
PTQEVPGQVPPEGLVSYAVDDGADGPRQNLHNNVTGKQRIRVIPGEPEQQSLFEERLCVRCHAQQHLETVENDGVSGLPGIFAGRLSREHNSEIGVEDDEPDNDQVDHVGDVPLPDDVRVWEGGFPQTEHLRIEEVQRLRGQRDKEIRKDGKHAGGPDETDQQQRPPDGADLPVAKREADGDVALQGHAGQVQRRVLGGDESQQDEDAAEGHVDLVEDVADDEEHHRQHHLDHVIDHQVKKQDVNLSRGVMSYLVSVVRLNESSIHVVDGDAENHNNHIFGHSFADRVSILNHHGSVGGRRAH
>LOCXPOR83.121.HIT1.OR.2R.303.SWIRM-assoc_1.exons2.RHFK01001027.1.Takifugu_flavidus
MSSPAANASVVIEYRDSVSKAVTKNVIVVVLSISINYVNAGLIQTYHRHQVGHHAAAQVHILFFHLVVNDMIQVMLTVMLFIISYVLYKINVSFCGVFILLALITTENTPLNLACMALECYIAVCFPLRHGQICTIRRTLLLIGLIWTTSMFSVLPDLFVTLATQPLDFFYSQVFCLRETAFPNPHIIRKRDITYVVYLVIVWLIIFYTYFRIMFTAKTASKDARKARNTIILHGFQVLLCMATYAEPLLKQALLLWFPRNYSDSLFACYIIVQILPRSISPIIYGVRDKTFRRHLTRNLLCR
>LOCXPTAAR1.36.HIT1.TAAR.2R.327.7tm_1.exons1.CM011071.1.Takifugu_flavidus
ESTGEPLPCFAKLNSSCKRLNQTFSETAVFISLLASLSLLTVTFNLLVIISISHFRQLHTPTNTLLLSLAVSDLVVGLLVMPIEGLRYVEMCWWLGSLMCALTPYVSYCVLSASVGNMVLISIDRYLAICDPLLYTTKVTLTRAKIAICLCWACSLLYNGSILMGHLQQPERYNSCHGECVVVISHISGSVDLFITFVLPCTVMVVMYMRVFIAAVAQMRVIRIQNVALAVNAAPRVTKSEWKAARTLGIVITVFLLCFCPYYYPALAGGDTSNNLSYFAVLSWIMMINSCVNPLIYALFYPWFRRSIKLIVTFKILRLYSNDIKLL
>LOCXPTAAR2.48.HIT1.TAAR.2R.327.7tm_1.exons1.CM011071.1.Takifugu_flavidus
ESTGEPLPCFAKLNSSCKRLNQTFSETAVFSSLLASLSLLTVTLNLLVIISISHFRQLHTPTNTLLLSLAVSDLVVGLLVMPIEGLRYVEMCWRLGKLMCALTPYVTFCVLSASVGNMVLISIDRYLAICDPLLYTTKVTLRKAKIAICLCWACSLLYNGSILMGHLQQPERYNSCHGECVVVISHISGSVDLFITLFLPCTVMVVMYMRVFIAAVAQMRVIRIQNVALAVNAAPRVTKSEWKAARTLGIVITVFLLCFGPYYYPALAGADTVNNLSYFAVLFWILMINSCINPLIYALFYPWFRRSIKLIVTLRILHSYSNELKLL
>LOCXPTAAR3.64.HIT1.TAAR.2R.327.7tm_1.exons1.CM011071.1.Takifugu_flavidus
ESTGEPLPCFAKLNSSCKRLNQTFSETAVFSSLLASVSLLTVTLNLLVIISISHFRQLHTPTNTLLLSLAVSDLVVGLLVMPIEGLRYVEMCWRLGKLMCALTPYVSYCVLSASVGNMVLISIDRYLAICDPLLYTTKVTLTRAKIAICLCWACSLLFNGYILMGHLQQPERYNSCHGECVVVISHISGTVDLFITFVLPCTVMVVMYMRVFIAAVAQMRVIRIQNVALAVNAASRVTKSEWKAARTLGIVITVFLLCFGPYYYPALAGGDTVNNVSYFAVSSWIMMINSCMNPLIYALFYPWFRRAIKLIVTLRILRSYSNDIKLL
>LOCXPTAAR4.74.HIT1.TAAR.2R.331.7tm_1.exons1.CM011074.1.Takifugu_flavidus
MMDDLPRVELCYPELANSSCRGSTRPRSEAVLLYALLSCIATLTVTLNLLVIISISHFKQLHEPTHLLLLSLATSDLLVGLLVMPVEMIRFIESCWLLGDLICALSYIVGFTLTSASVGNMVLISIDRHIAICFPLHYSALITRGRMEVCVCLCWACSLLYNGLILKSHLGEPDKHNSCQGECLVVIDYVSGTIDLVFTFIGPCSVIFILYGRVFIVAVSQARALRSRNAVVPAGRVRVTAKKSERKAARTLGIVILVFLMSFCPYYYPSLAGQDISNSASSWAIVSWVLYFNSCLNPLIYAFFYPWFRKAITHIVTLKIMEKGSSEANIM
>LOCXPTAAR11.75.HIT1.TAAR.2R.303.7tm_1.exons2.CM011074.1.Takifugu_flavidus
SETESCLTLRHPASRILLYTFFSVGIICTVVGNLLVVLSIAYFKQLQSPTNTFVMSLAVADCLVGLLVMPYSMIRTVEGCWYLGLLFCRLHSSLDVMLCTASIFHLSCIAFDRYYAVCNPLLYSLRMSHSRVALLIFVCWSVPMLISFGPIMLELHIAGVDIQLPKDVCMFLVNQVYAVTASVVAFYFPSAIMLIAYWKIFKAAKRQAMQINSSRKWQHRNNMRRERKAAKTLGIIMGVFLIFWMPFFTTNIVDPFIEYGTEGVVWDVFLWLGYINSSLNPFLYGFFNRSFRKAFLMLMGCRV
>LOCXPTAAR5.76.HIT1.TAAR.2R.313.7tm_1.exons2.CM011075.1.Takifugu_flavidus
MSLEDGDGYISPFNTSCRLMSDAWKSTLISAALACLAPLTVVLNLVILTIISVFRHFQTTTNIILLSMAVSDLLVGLAVMPLMIVTLDFCWCISSFICFLFDLLRFVLTCASIGNMVLISVDRYVAICYPLRYSSIKPSTVKICVSVCWISSIIYNLILLKDNLLNIDFSSSCIKKCPLFINYIVFIADIIITFYVPLTVIIVLYTRVFVVAVTQARAMRSQVSTTGSKAVNAMKSELRAARTLGIVILFFIICFFPPYISSLIGQGMNIEVSTGQLLLFCSNSTINPIIYAFFYPWFRKTVKLLLNCKFCKL
>LOCXPTAAR5.78.HIT1.TAAR.2R.313.7tm_1.exons2.CM011075.1.Takifugu_flavidus
MSLEDGDGYISPFNTSCRLMSDAWKSTLISAALACLAPLTVVLNLVILTIISVFRHFQTTTNIILLSMAVSDLLVGLAVMPLMIVTLDFCWCISSFICFLFDLLRFVLTCASIGNMVLISVDRYVAICYPLRYSSIKPSTVKICVSVCWISSIIYNLILLKDNLLNIDFSSSCIKKCPLFINYIVFIADIIITFYVPLTVIIVLYTRVFVVAVTQARAMRSQVSTTGSKAVNAMKSELRAARTLGIVILFFIICFFPPYISSLIGQGMNIEVSTGQLLLFCSNSTINPIIYAFFYPWFRKTVKLLLNCKFCKL
>LOCXPTAAR18.80.HIT1.TAAR.2R.311.7tm_1.exons2.CM011075.1.Takifugu_flavidus
MSLEDGDGYISPFNTSCRLMSDAWKSTLISAACCLLAPLTVVLNLVVVLSLSFRHFQTTTNIILLSMAVSDLLVGLAMMPLMIITLDFCWCINSFLCFFFHLLGFVLTSASVGNMVLISVDRYVAICYPLRYSSIKPNTVKICVSVCWTSSIIYNLILLKDNLLHLDSSSCYKKCPLLLNDILAIVDVVITFYVPLTVIIVLYARVFVVAVTQARAMRSQVSTTGSKTESAMKSELRAARTLGIVILFFLMCFFPYYISSLIGQGMNIEVSTVQLLLFYCNSTINPIIYAFFYPWFRKTVKLLLNCKFCKL
>LOCXPTAAR8.38.HIT1.TAAR.2R.310.7tm_1.exons2.CM011075.1.Takifugu_flavidus
VMSLEDGDGSISPFNTSCRLMSDAWKSTLISAALVCLAPLTVVLNLVILTMISVFRHFQTTTNLILLSMAVSDLLVGLAVMPLMIATLDSCRCISTFICFFSHLLSFVLTSASVGNMLLISVDRYVAICYPLRYSSIKPSTVKICVSVCWISSIIYNLILLKDNLLHLDFSSSCNKKCPLFINYILGIADIIITFYGPLTVIIVLYARVFVVAVTQARAMRSQVSTAGSKTVSSMKSELRAARTLGIIILFFLICFFPYYISALILQESNEDLTGYIILFYCNSTINPIVYAFFFTPGSETQLNSLSAAN
>LOCXPTAAR9.39.HIT1.TAAR.2R.310.7tm_1.exons3.CM011075.1.Takifugu_flavidus
MSLEDGDGFISPFNTSCRLMSDAWKSTLISAALVCLPPLTVVLNLVLNSGCFFYQHFQTTTNLLLLSMAVSDLLMGLAMIPLMIVTLDSCRCISSFICFFFHLLSYILTSASVGNMVLISVDRYVAICYPLRYSSIKPNTVKICVSVCWISSIIYSLILLKDNLLHLDSSSCYKKCPLLLNDILSIVDIIITFYGPLTVIIVLYARVFVVAVTQARAMRSQVSTTGSKTVSSMKSELRAARTLGIIILFFLICFFPYYISALILQESNEDLTGYILLFYCNSTINPIVYAFFYPWFRNSVKLIVSCKFCK
>LOCXPTAAR10.41.HIT1.TAAR.2R.309.7tm_1.exons2.CM011075.1.Takifugu_flavidus
MSLEDGDGSISPFNTSCRLMSDAWKSTLTSTALVCLPPLTVVLNLVVVLSLSFRHFQTTTNLILLSMAVSDLLMGLAMMPLMIATLDSCQCISSFICFLFNLLSLVLTSASVGNMVLISVDRYVAICYPLRYSSIKPNTVKICVSVCWISSIIYSLILLKDNLLHLDSSSCYKKCPLLLNDILYIADIIITFYGPLTVIIVLYARVFVVAVTQARAMRSQVSTTGSKTVTSMKSELRAARKLGIIILFFLICFFPYYISTLILQESNEDLTGYILLFYCNSTINPIVYAFFYPWFRNSVKLIVSCKFCK
>LOCXPTAAR11.42.HIT1.TAAR.2R.330.7tm_1.exons1.CM011080.1.Takifugu_flavidus
MELVFCYESRNNSCVKTIHPLPIRVILYIFLGVMVIMTVCGNLLVTVSIIYFKQLHTPTNYLIVSLAVSDLLLGLVVMLPSMIQVVETCWYFGDILCKVYMSCDVMLCTASILNLSFISVDRYYAVIHPLLYRRKMTVNVVLLMILTSWGVSGVVGFGMVFFKLNILGIEDFYYNFVACEGRCVLFQSGLSSTVSSVLSFYIPGIIMISVYMKIFLVAKKQFLSIQNASCMTSAQISNKKQSKATKTLAVIMGAFLSCWTPFFVCNVMDPFINYSTPAALFETFVWVGFINSTLNPIIYAFFYSWFRKAFSLFASGKVFKADMSNISLFT
>LOCXPTAAR12.43.HIT1.TAAR.2R.331.7tm_1.exons2.CM011087.1.Takifugu_flavidus
MHHMQMIPESDVFEDHCNESSSRFGITNIVSPYLLCAIFGLLSVIIVCGNLLVITAILYFRQLHSPTHYLILSLAVADLLVGVLVLPFSAVLIVEPCFYLQMFICRVRNSCDMFLSATSILNLCFISLDRYHAVCQPLKYRMIINVRVTVGMIAVSWTLPVLIGIGITMNDLNPKQSKTRCLLFQNPSLILVIIGTVVLFYLPAVIILTTYLKILIVAQRQARTINNAASLSRAPGEMLNKTQRKATRILAIVMGFFFLCWTPFFLCLTFNHFNYNTLTVSVIEFFKWLGWSNSMLNPFVYAFFYSWFRSAFKIIISGQIFQGDFMNSKLF
>LOCXPTAAR13.44.HIT1.TAAR.2R.331.7tm_1.exons2.CM011087.1.Takifugu_flavidus
MYHMQIIPESDVFEDHCNESSSRFGITNVVSPYLLCAIFGLLSVIIVCGNLLVITAILYFRQLHSPTHYLILSLAVADLLVGVLVLPFSAVLIVEPCFYLQTFICRVRNSCDMFLSTTSILNLCFISLDRYHAVCQPLKYRMIINVRVTVRMIVVSWTLPVLIGIGVTMNDLNPKQSKTRCLLFQNPSLILLIIGTVVLFYLPAVIILTTYLKILIVAQRQARTIKNAASLSRAPGEMLNKTQRKATRILAIVMGFFFLCWTPFVLCLTFNPLNYNTLTVSVIEFFKWLGWSNSMLNPFVYAFFYSWFRSAFKIIISGQIFQGDFMNSKLF
>LOCXPTAAR14.46.HIT1.TAAR.2R.328.7tm_1.exons2.CM011087.1.Takifugu_flavidus
RHMQMIPESDVFENHCNGSSLRFGLTETASSYLLCAIFWLLSVITVCGNLLVITAIIYFRQLHSPTHYLILSLAVADLLVGVLVLPFSVVLIVEPCFYLQTFICRVRNSCDMFLSATSILNLCFISVDRYHAVCQPLKYRIIINVRVTVGMIAVSWTLPVLIGIGITMNDPNQSPTRCLFFQNPSLLFLILGAVVLFYVPAVIILTTYLKILIVAQRQARTIKNAASLSRAPGEMLSKMQRKATRTLSVVMGIFLMCWTPFFLSLMLNPLSNNTIPTSVINSFKWLGWSNSMLNPFVYAFFYNWFRSAFKMIISGQIFQGDFMNSKLF
>LOCXPTAAR15.47.HIT1.TAAR.2R.315.7tm_1.exons1.CM011087.1.Takifugu_flavidus
MLMVNDTSTVNEIHPCYVSHNVTYTFTHIPSLKCVILYIFLGSLSVVTVCGNALVIISIIYFKQLHVPTNYLILSLAVADLLVGVLVFPFSMAFTVTSCWYHEDLACKLREVFDVILSTASILNLCCISIDRYYAVCHPLAYKSKINNCIIGVMILVSWGVAALTGICIVYVGRVDGKCEESCLLDALISNTLSCIFAFYIPVIVMLHIYLRIFFAAQKQAKQIQNTKSGANVSKMEKKATKTLAIVVGVFLLCWTPYFLCIIFQPLIHEITPISVIEAFNWLALSNSTLNPFIYAFFYSWFRSAFRTIISGKIF
>LOCXPTAAR16.49.HIT1.TAAR.2R.324.7tm_1.exons1.CM011087.1.Takifugu_flavidus
MEPRLMVNDTSTVQIHPCYISHDVTYTFTHIPSLKCVILYIFLGSLSVVTVCGNALVIISIIYFKQLHVPTNYLILSLAVADLLVGVLVFPSSMAFTVTSCWYHEDLFCKIRGSFDVTLSTASILNLCCISIDRYYAVCHPLAYRSKINNRIISIMILVSWGVAALIGIGIIVAGFNQGKCEGSCLIDTLISTTLACVFSFYIPVIIMLSIYLKIYLVAQRQAKTIQRTNCRNTKPEAIVSKIERKATKTLATVMGVFLLCWTPYFLCIIFQPLTYKVTPISVIEALNWLTLSNSMLNPFIYAFFYSWFRCAFKIIISGKIFHS
>LOCXPTAAR17.50.HIT1.TAAR.2R.310.7tm_1.exons1.CM011087.1.Takifugu_flavidus
VNDIHPCYEIHDFNYIFTNNPSIICLLLYTFLIILSVVTICGNILVMMSVIYFKQLQSPTNYLILSLALADLLVGILVYPLSMAFSLSSCMYHEELFCKIRASFDITLSTCSILHLCCISVDRYYAVCQPLTYESKITNCCVAIMILVSWVVSVLIGISILIGGLDNDKCEERCFIDVLIENTVGPILSFYLPVVIMLCIYLKIFLVAQRHVRSIQSTTGVANVSKMQRKATKTLAIVLGAFLLCWTPFFLCITFGPFTHLSIPVPVIESLNWLTLANSMLNPFIYAFFYNRFRVAFKMIISGKIFQDDF
>LOCXPTAAR18.51.HIT1.TAAR.2R.311.7tm_1.exons2.RHFK01000443.1.Takifugu_flavidus
MSLEDGDGYISPFNTSCRLMSDAWKSTLISAALVCLAPLTVVLNLVVVLSLSFRHFQTTTNIILLSMAVSDLLVGLAMMPLMIITLDFCWCINSFLCFFFHLLGFVLTSASVGNMVLISVDRYVAICYPLRYSSIKPNTVKICVSVCWTSSIIYNLILLKDNLLHLDSSSCYKKCPLLLNDILAIVDVVITFYVPLTVIIVLYARVFVVAVTQARAMRSQVSTTGSKTESAMKSELRAARTLGIVILFFLMCFFPYYISSLIGQGMNIEVSTVQLLLFYCNSTINPIIYAFFYPWFRKTVKLLLNCKFCKL
>LOCXPTAAR19.61.HIT1.TAAR.2R.312.7tm_1.exons2.RHFK01000455.1.Takifugu_flavidus
MSLEDGDGYISPFNTSCRLMSDAWKSTLISAALVCLAPLTVVLNLVILTIISVFRHFQTTTNIILLSMAVSDLLVGLAVMPLMIVTLDFCWCISSFICFLFDLLSFVLTSASVGNMVLISVDRYVAICYPLRYSSIKPSTVKICVSVCWISSIIYNLILLKDNLLNIDSSSCYKKCPLLLNDILAIVDVFITFYVPLTVIIVLYARVFVVAVTQARAMRSQVSTTGSKAVNAMKSEMRAARTLGIVILFFLMCFFPHYISSLIGQGMNIEVSTGQLLLFYCNSTINPIIYAFFYPWFRKTVKLLLNCKFCKL
>LOCXPTAAR22.66.HIT1.TAAR.2R.312.7tm_1.exons2.RHFK01000455.1.Takifugu_flavidus
MSLEDGDGYISPFNTSCRLMSDAWKSTLISAALVCLAPLTVVLNLVILTIISVFRHFQTTTNIILLSMAVSDLLVGLAVMPLMIVTLDFCWCISSFICFLFDLLSFVLTSASVGNMVLISVDRYVAICYPLRYSSIKPSTVKICVSVCWISSIIYNLILLKDNLLNIDSSSCYKKCPFSLNDILAIVDVFITFYVPLTVIIVLYTRVFVVAVTQARAMRSQVSTTGSKTVSAMKSELRAARTLGIVILFFFIVFFPYFISSIIGQDTSNEASTGQLLLFFSNSTINPIIYAFFYPWFRKTVKLLLSCKFCKL
>LOCXPTAAR21.67.HIT1.TAAR.2R.312.7tm_1.exons2.RHFK01000455.1.Takifugu_flavidus
MSLEDGDGYISPFNTSCRLMSDAWKSTLTNAALVCLAPLTVVLNLVILTMIYVFRHFQTTTNLLLLSMAVSDLLVGLAVMPLMIVTLDSCRCVSSFLCFLFDLLSYILTSASVGNMVLISVDRYVAICYPLRYSSIKPSTVKICVSVCWISSIIYNLILLKDNLLNIDSSSCNKKCPLYMNYILSIADIIITFYVPLTVIIVLYTRVFVVAVTQARAMRSQVSTAGSKTVSSMKSELRAARTLGVIVLFFLICFLPYYISSLIGQGMNIEASKGQLFLFFSNSTINPIIYAFFYPWFRKTVKLLLSCKFCKL
>LOCXPTAAR22.71.HIT1.TAAR.2R.311.7tm_1.exons2.RHFK01000457.1.Takifugu_flavidus
MSLEDGDGYISPFNTSCRLMSDAWKSTLISAALVCLAPLTVVLNLVILTIISVFRHFQTTTNIILLSMAVSDLLVGLAVIPLMIVTLDFCWCISSFICFLFDLLSFVLTSASVGNMVLISVDRYVAICYPLRYSSIKPSTVKIFVSVCWISSIIYNLILLKDNLLNIDSSSCYKKCPFSLNDISAIVDVFITFYVPLTVIIVLYTRVFVVAVTQARAMRSQVSTTGSKAVSAMKSELRAARTLGIVILFFFIFFSLFISSLIGQDTSNEASTGQLLLFFSNSTINPIIYAFFYPWFRKTVKLLLSCKFCKL
>LOCXPTAAR23.73.HIT1.TAAR.2R.313.7tm_1.exons2.RHFK01000457.1.Takifugu_flavidus
MSLEDGDGSISPFNTSCRLISDAWKSTLISAALACLAPLTVVLNLVILTMISVFRHFQTTTNLLLLSMAVSDLLVGLAVMPLMIVTLDSCRCISTYLCFLFHMLSFVLTSASVGNMVLISVDRYVAICCPLRYSSIKPNTVKICVSVCWISSIIYNLVLLKDNLLQLDFFSSCNKTCPLYMNYILSIADIIITFYVPLTVIIVLYARVFVVAVTQARAMRSQVSTAGSKPVSAMKSEMRAARTLGIVILFFFICFFPYYISSLTGQGISYEDSTGQLFLFYCNSTINPIIYAFFYPWFRKTVKLLLSCKFCKL
>LOCXPENSTRUP00000004043.1.7.HIT1.Ora.1R.296.V1R.exons1.CM011073.1.Takifugu_flavidus
MQSVEFVRGILYLSLTVVGAPGNICLILAYLILLHQENRLLPADVIILHLSCVNLLVVVARCLLEFLASFHLAIIFGDVGCKSVIFVYRTSRSLSIWLTFILSAYQCLCIAPPGSQWTTLRIVFASYLFYVFFFLWLLTTSMSSAAVLFSFGTQNDTNLINHSVNVQFCFVHFPSKMSRDANGAAQVGRDVVPMALMTLASLIILAFLYKNSQQVKGLRSRDGGSGRAERRAAKAVVTLVTLYVLLYGVDNGLWVYTLTVREAMRSSLISDLRVFFSSLYAALSPIVIIISNRKVN
>LOCXPENSTRUP00000055032.1.8.HIT1.Ora.1R.297.7tm_1.exons1.CM011087.1.Takifugu_flavidus
ATRIIISCIGIFGNVFLIVSVVQNKFSQIKSFELFLLELAAANLEEILIVNIYDMIILQTSFATVGTWSCRLLKFLTMLGENASILVTVLISIFRYQKLRDASRRVNLPIYLDSIRSVWTVSGILTVFTILLSSPIFVLNIKETSQNFTNNGSGCPPDFFQCNKEDCPELNGIYKYLFILLFNLLPLIIVTVTSCLIIAVLLSQRKTVTPVESGSSQISRKSKGLKFQRSTIAVLTAMGLFQVDWTVYLIFQLTISPGDSSSWAEIKFFISTSYTSISPYVYGIGNNLFSLKKLRKN
>LOCXPOra1.2.HIT1.Ora.2R.309.7tm_1.exons3.CM011072.1.Takifugu_flavidus
MSEVLTVDAILFGLLCGMFDAAFQSASRRLPLSDTILVHLSLANLLTSLFRTVPIFVSDLGSDVSLSPGWCQVFMLLWVWWRAVGCWLTLALSIFHCTTLKRQRLYMGPDMQRRERRRMWVILGLVWGLNLAFSIPALIYSTHVHGNATVELMVISCTTRPLLGCIWEFPTAQQGSAFASASLALNEVLPLVLMVCTNLATLHALAKHIRAVMSSSQPGGSHVELDKHLSTERKAAQVIMLLVSLFVVCWVLQVAAVTYYNHDRGHHAEGLLTVAHFSASLFVGFSPMVVALGHSKLRRRISSMMLGWC
>LOCXPOlfC1.245.HIT1.OlfC.2R.890.ANF_receptor.exons12.CM011080.1.Takifugu_flavidus
GAPMSWLLALLVQRPRSPASLLLLCVMGARAGLDVTGAMLCSHWGQRSDRNLSADGDVMIGGLFNLYYIPSAVQQEYTQLPHYERCSSLDMESLKYMYTMVFAVEEINRDDSLLPGVRLGYRIRDSCFRYPWALDGALSLVTGDSNSCNVAASSTRSAGGNTGAVEAGEKVVPLIIGAASSTTGIMLSSILQSLSVPIISYLASCPCLSDRAKFPTFFRTIPSDIYQARAMAQLAIRFRWTWLGAVVVNNDYGQLAIQIFQEEIRGKEMCMEFIETVSRETLTTDARRIALTIQAATARVILIFCWYIDAKEILLELAKRNITGRQFLASEALSTSEELLQELAIAEVANGVLGVAVQSSTIPGFEHFLRSLNPVQHPDDEFLKDFWEMEFKCSPVLQLLHSCVFGSTRKASLPPCSGAESLVEMEHPFTDTSKLRVAHNVYLAVYAAAHALHSLLSCPGQDSPPGKSNCSSPNHIRPIDVLQHLNRVNFSTPRGETFYFQGSDMTARYDLVNWQKTPNGPLKLVLVGRVDGFDLILNESAIQWSTGLNQVPVSVCSESCPPGTRKANRKGKALCCFDCIPCADGEISNTSGSLQCDRCPPEFWSNDGRTACVPRQLDFLSFNETLGVALTAVAVSGAVVTTAVFVVFLHYRHTPMVRANNSELSFLLLLSLKLCFLCSLVFIGRPSVWSCRFQQAAFGISFVLCVSCILVKTLVVLAVFRSAQPDCKATMKWFGPSQQRGSVGLFTSIQIVICGIWLSVSPPKPERDLGFQGSKVTLECAMASVVGFSLVLGYIGLLACTCLLLAFLARKLPDNFNEAKLITFSMLIFCAVWVAFVPAYVSSPGKYVVAVEIFAILASSYGLLFCFFAPKCFIILLRPEKNTKKHLMSR
>LOCXPOlfC2.100.HIT1.OlfC.2R.891.ANF_receptor.exons12.CM011080.1.Takifugu_flavidus
GAPMSWLLALLVQRPRSPASLLLLCVMGARAGLDVAGAMLCSHWGQRSDRNLSADGDVMIGGLFSLYYIPSAVQQEYTQLPHYERCSSLDIESLKYMYTMVFAVEEINRDDSLLPGVRLGYRIRDNCFRYPWALDGALSLVTGDSNSCNMAASSTRSAGGNTGAVEAGEKVVPLIIGASSSTTGIMLSSILQSLSVPIISYLASCPCLSDRAKFPTFFRTIPSDIYQARAMAQLAIRFRWTWLGAVVVNNDYGQLAIQIFQEEIRGKEMCMEFIETVNRETLTTDARRIALTIQAATARVILIFCWYIDAKEILLELAKRNITGRQFLASEALSTSEELLQELAIAEVANGVLGVAIQSSTIPGFEHFLRSLNPVQRPDDEFIKDFWEMEFKCSPVLQLLHSCVFGSTRKASLPPCSGAESLVEMEHPFTDTSKLRVAHNVYLAVYAAAHALHSLLSCPGQDSPPGKSNCSSPNHIRPIDVLQHLNRVNFSTPRGETFYFQGSDMTARYDLVNWQKTPNGPLKLVLVGRVDGFDLILNESAIQWSTGLNQVPVSVCSESCPPGTRKANRKGKALCCFDCIPCADGEISNTSGSLQCDRCPPEFWSNDGRTACVPRQLDFLSFNETLGVALTAVAVSGAVVTTAVFVVFLHYRHTPMVRANNSELSFLLLLSLKLCFLCSLVFIGRPSVWSCRFQQAAFGISFVLCVSCILVKTLVVLAVFRSAQPDCKATMKWFGPSQQRGSVGLFTSIQIVICGTWLSVSPPKPERDLGFQGSKVTLECGMASVVGFSLVLGYIGLLACTCLLLAFLARKLPDNFNEAKLITFSMLIFCAVWVAFVPAYVSSPGKYVVAVEIFAILASSYGLLFCIFAPKCFIILLRPTEKNTKKHLMSR
>LOCXPOlfC3.184.HIT1.OlfC.2R.871.ANF_receptor.exons9.CM011080.1.Takifugu_flavidus
MGTILDLLLLLYFCIHLTFFLSFLFAEAFADLPYCRLRRQFDLNGMHKPGDMILGGLFEVHYTSVFPDLTFTSEPNQLVCQGFDLAGFRHAMTMAFAIDEINRNISLLPNVTLGYSLYDNCATLVIGFSAALSMVSGQQEQFLQQEKCLGTPPVLGIVGDSFSTFSIATSDVIGLFKLPIVSYFATCSCLSDRQRFPSFFRTIPSDAFQVRAVIQILKHFRWSWVGLLVSDDDYGLHVARSFQSDLTRSGGGCLAYLEILPWGYNPGELTQVVEVMKKSTARVVIVFAHQIHMIQLMEEVVKQNLTGLQWIASEAWTAAAMLQTTELMPYLGGTLGIAIRRGEIPGLRDFLLGLHPDLHEISNRNSLINYRFWEYTFQCRFAPAPTGWVEGGGLLCTGEEELGRVQTEFLDVSNLRPEYNIYKAVYALAHALDEMLHCVPGRGPFDEHRCATLESLKPWQLMHYLQQVNFTTAFGDEVSFDENGDALPIYDIMNWLWLPDGRTKVQNVGEVKGSSFRGEELTIHEDKIFWNFESKQMPQSVCSTSCLPGTRRVRKKGLPVCCFDCLPCSEGEISNTTDSMECTSCPEDFWSSPQRDHCVPKKTEFLSYHEPLGICLTAASLLGTVISAVVLGIFIHHRSTPVVRANNSELSFLLLVSLKLCFLCSLLFIGRPRLWTCQLRHAAFGISFVLCVSCILVKTMVVLAVFRASKPGGGATLKWFGAVQQRGTVLGLTSVQAAICTAWLVSYSPEPHKNTQYYNYKIVYECVVGSPIGFAVLMGYIGLLAVLSFQLAFLARNLPDNFNEAKLITFSMLIFCAVWVAFVPAYINSPGKYADAVEVFAILASSFGLLVALFGPKCYIILLRPERNTKK
>LOCXPOlfC4.186.HIT1.OlfC.2R.862.ANF_receptor.exons8.CM011080.1.Takifugu_flavidus
ISLFDLNSAGDLKAPENSLKQQVGPRKDTTGATAPSVICRLQGSARLPAFSKDGDLVIGGVFSIHDYEVMMNHNYTTMPEPFRCRGRIHPAELQFSRAMVFAIEEINNSTELLPGIKLGYQIHDSCAAVPVAVHVAFQLLNTLDPVFVTGDNCSQSGMVMAVVGESGSTPSISISRVIGSFDIPLVSHFATCACLSDKQKYPSFFRTIPSDQFQADALAKLIKHFGWTWIGAVCSDSDYGNNGMAAFLHAAQKEGICVEYSESFYRSHPHSRIKRVADVIRRSTAVVVVAFTASTEMMILLEELSHEPSPPRQWIGSESWVTDPDMLRFSFCAGTIGFAIQRSVIPGLRDFLLDLSPSKVASSPVLTEFWEDSFNCRLGKVAVAGERMCDGSEDIMTLQSPYTDTSELRITNMVYKAVYAIAHAIHNAVCQDTNATTRCSKFTTINPKQVLAQLKTVNFSQNGYAVSFDTNGDPVASYELINWKKSGSGSIEVVPVGYYDASLPEGQEFRIFRDITWVDGRTQVPVSVCSDSCPQGTRKVLQKGKPICCYDCVQCPEGEISNVTDSSDCEPCSEAFWPNPERNACFPKPVEFLSFNEVLGIILAVFSVGGACLAVITAAVFFHHRASPIVRANNSELSFLLLFSLTLCFLCSLTFIGAPSQLSCMLRHTAFGITFVLCISCIQGKTVVVLMAFRATLPGSNVMKWFGPPQQRMTVVTFTSIQVLICIVWLVVSPPFPVRNLTTYKERIILECALGSSVGFWAVLGYIGLLAAVCLVLAVLARKLPDNFNEAKMITFSMLIFCAVWITFIPAYVSSPGKFTVAVEIFAILASSFGLILCIFAPKCFIILFKPEKNSKKHLMNK
>LOCXPOlfC5.197.HIT1.OlfC.2R.869.ANF_receptor.exons8.CM011080.1.Takifugu_flavidus
FVLFLCFISLCDLNSAGDLKAPGNSLKQQLGLREDTTGATAPSVICQLQGFARLPAFSKNGDFLIGGVFSIHHYKVTVNHNYTTMPEPFRCRGSIDHRELRLSHAMVFAIKEINNSTELLPGIKLGYQIHDSCAAVPIAVHVAFQLLNSLDPVFVTGDNCSQSGMVMAVVGESGSSLSISISRVIGSFDIPLVSHFATCACLSDKQKYPSFFRTIPSDQFQADALAKLIKHFGWTWIGAVCSDSDYGNNGMAAFLHAAQKEGICVEYSESFYRTHPHSRIKRVADVIRRSTALIVVAFISSGDMRILLEELSREPSPPRQWIGSESWVTDSEMLRFSFCAGTIGFAIQRSVIPGLRDFLLDLSPSKVASSPVLTEFWEDSFNCRLGKVAVAGERMCDGSEDIMTLQSPYTDTSELRITNMVYKAVYAIAHAIHNAVCQDTNATTRCSKFTTINPKQVLAQLKTVNFSQNGYAVSFDANGDPVASYELVNWKKSGSGSIEVVPVGYYDASLPEGQEFRIFRDITWVDGRKQVPVSVCSDSCPQGTRKVLQKRKPICCYDCVQCPEGEISNVTDSPECIPCLDDFWPNPERNACFPKPVEFLSFNEVLGIILAVFSVGGACLAVITAAVFFHHRASPIVRANNSELSFLLLFSLTLCFLCSLTFIGAPSQLSCMLRHTAFGITFVLCISCVLGKTVVVLMAFRATLPGSNVMKWFGPPQQRMTVVTFTSIQVLICIVWLVVSPPFPVRNLTTYKERIILECALGSSVGFWAVLGYIGFLAAVCLVLAVLARKLPDNFNEAKMITFSMLIFCAVWITFIPSYVSSPGKFTVAVEIFAILASSFGLILCIFAPKCFIILFKPEKNSKKHLMNK
>LOCXPOlfC5.213.HIT1.OlfC.2R.824.ANF_receptor.exons8.CM011080.1.Takifugu_flavidus
MSAPGFCSPTCFLKGWRLSHRGVFSIHHYKVTVNHNYTTMPEPFRCRGSIDHRELRLSHAMVFAIEEINNSTELLPGIKLGYQIHDSCAAVPVAVHVAFQLLNTLDPVFVTGDNCSQSGMVMAVVGESGSTPSISISRVIGSFDIPLVSHFATCACLSDKQKYPSFFRTIPSDQFQADALAKLIKHFGWTWIGAVCSDSDYGNNGMAAFLHAAQKEGICVEYSESFYRTHPHSRIKRVADVIRRSTAIIVVAFTSSGDLRILLEELSHEPSPPRQWIGSESWVTDSEILRFSFCAGTIGFAIQRSVIPGLRDFLLDLSPSKAASSPVLTEFWEDSFNCRLGKVAVAGERMCDGSEDIMTLQSPYTDTSELRITNMVYKAVYAIAHAIHNAVCQDTNATTRCSKFTTINPKQVLAQLKTVNFSQNGYAVSFDANGDPVASYELVNWKKSGSGSIEVVPVGYYDASLPEGQEFRIFRDITWVDGRKQVPVSVCSDSCPQGTRKVLQKGKPICCYDCVQCPEGEISNVTDSPECIPCLDDFWPNPERNACFPKPVEFLSFNEVLGIILAVFSVGGACLAVITAAVFFHHRASPIVRANNSELSFLLLFSLTLCFLCSLTFIGAPSQLSCMLRHTAFGITFVLCISCVLGKTVVVLMAFRATLPGSNVMKWFGPPQQRMTVVTFTSIQVLICIVWLVVSPPFPVRNLTTYKERIILECALGSSVGFWAVLGYIGLLAAVCLVLAVLARKLPDNFNEAKMITFSMLIFCAVWITFIPAYVSSPGKFTVAVEIFAILASSFGLILCIFAPKCFIILFKPEKNSKKHLMNK
>LOCXPOlfC7.222.HIT1.OlfC.2R.824.ANF_receptor.exons8.CM011080.1.Takifugu_flavidus
MSAPGFCSPTCFLKGWRLCHWGGVFSIHRYTVTVNHNYTTMPEPFRCRVITHSELRQSHAMVFAIEEINNSTELLPGINLGYQIHDSCAAVPIAVHVAFQLLNTLDPVFVTGDNCSQSGMVMAVVGESGSTPSISISRVIGSFDIPLVSHFATCACLSDKQKYPSFFRTIPSDQFQADALAKLIKHFGWTWIGAVCSDSDYGNNGMAAFLHAAQKEGICVEYSESFYRTHPHSRIKRVADVIRRSTAVVVVAFTASTEMMILLEELSHEPSPPRQWIGSESWVTDSEMLRFSFCAGTIGFAIQRSVIPGLRDFLLDLSPSKVASSPVLTEFWEDSFNCRLGKVAVAGERMCDGSEDIMTLQSPYTDTSELRITNMVYKAVYAIAHAIHNAVCQDTNATTRCSKFTTINPKQVLAQLKTVNFSQNGYAVSFDANGDPVASYELVNWKKSGSGSIEVVPVGYYDASLPEGQEFRIFRDITWVDGRKQVPVSVCSDSCPQGTRKVLQKGKPICCYDCVQCPEGEISNVTDSPECIPCLDDFWPNPERNACFPKPVEFLSFNEVLGIILAVFSVGGACLAVITAAVFFHHRASPIVRANNSELSFLLLFSLTLCFLCSLTFIGAPSQLSCMLRHTAFGITFVLCISCVLGKTVVVLMAFRATLPGSNVMKWFGPPQQRMTVVTFTSIQVLICIVWLVVSPPFPVRNLTTYKERIILECALGSSVGFWAVLGYIGLLAAVCLVLAVLARKLPDNFNEAKMITFSMLIFCAVWITFIPAYVSSPGKFTVAVEIFAILASSFGLILCIFAPKCFIILFKPEKNSKKHLMNK
>LOCXPOlfC13.231.HIT1.OlfC.2R.726.ANF_receptor.exons14.CM011080.1.Takifugu_flavidus
MIPVCLADSPVAAVIGLASSSPTGAAAHILGSFNIPLVSYFATCTCLSDKSTYPSFLRTVPSDLFQVRGLVQMVTFMSWLWVGTIGTTDDYSHYGIQAFSHQLRQQGGCVEFQLTIPKSPTAAELKEMADRLQSSTARVVVVFATEGQLLEFFLELIYRNMTGIQWVASEAWVTASLLTTPRFHALLEGTLGFSFPGAEIPGLKEFLLNICPSPKPGMEFVNMFWEDLFGCKLNSDTKSADESPVCTGSEDLRYTQSSYTDVSQVRISYNVYKAVYAIAHALHSLLNCETPGSNVGTCKKREPFTSKQLLQHLKSVNFTNQFKEKVYFDAKGEPVPLYDIINWQKDSVSNIRFVKVGSYDGSAPLKQQLQMDQNAIVWTGGKSKVPVSLCAAPCPPGSRQARRPGQPHCCFDCLPCADGQISNQTGSTECQRCPEYYWPDKDKVKCLPGIEEFLSFSETMGIILVILTLVGVLLTFSLTIIFLHFRSTPIVKANNSEISFLLLLSLKLCFLCSLLFIGQPSLWKCRLRQAAFGISFVLCLSCLLVKTIVVLFAFRTNLRAGCCALKLFGPSRQRTLILCTTAPQVCLCAGWLLAAPSFPVRNPAYQALTGKIVLECKEPWPPGFYLVLGYIGLLAFLCLLLAFVGRKLPNTFNEAKLITFSLLIFWAVWISFIPAYVSSPGKFTVAVEVFAILASSFGLLLCIFLPKCFIILLRPERNVKKGMTGK
>LOCXPOlfC8.233.HIT1.OlfC.2R.851.ANF_receptor.exons8.CM011080.1.Takifugu_flavidus
VVPVLSDPMSSVTSPSSSLCRLQNSFQPGFEANGDFIIGGMFPLHFNQEMPDLNNTYRPPPVKCNGFDPRAFRWAQTMKLAVEEINQRTDLLPDHVLGYKLFDSCGYPLTGQRAALSLLNGPSTDGSSTCTGAAPLLAVIGESSSSLSVMLSRILQPFKIPVISYFSSCACLSDKRKYPNFFRVIPNDDYQVKAIAQLLVHFNWTWVGLLLCERDYGRFAAEGLLRELKSTKVCVAYQEIIPLVYNQLRVQEIMQVMRTSSAKVVVVFSAEVEMIPLLRDYMKQNITGIQWIASEAWVTASVFTGSKYYPYLGGTIGLGIRKGHIPRLSDYLLTVNPQVYPNNPLVKELWETLYGCRSSLSSSSHVPLCTGQEPLLEQHSAFMNTSSPRVAYNVYKAVYAIAHSLHNLFLCQPGPGPFKNNTCAQRNNVQPWQLQHSLQEVAFKISGEVVDFDQRGDSIPYYDIINWQRGVDGSIEFVNVGLFDGSKPTGKELVIQEDRIVWAGHQREASCSHDLLFASCLPGTRKAIRKEVPVCCFDCIPCDTGKISNETDSVDCTFCPEDFWPNPNRTVCIPKKVEYLAYDSLGIALMVTSVVGACATIATFAVFFYHRNTAIVRVNNAELSFFILLSLVLCFLCSLVFIGEPTTWSCMLRHTAFSITFSLCFSCILGKTLVVLAAFTATRPGHNIMKWLGPKQQRTIIFSCTLVQVVICTAWLIDAPPAPFRNTEYEHSKIILECSVGSSVGFWCVLGYIGLQACLSFILAFLARKLPGNFNEAKFITFSMLIFCAVWLAFIPAYVSSPGNYSDAVESFAILASSFGLLFCMFAPKCYIILLKPERNTKQHLMGKENK
>LOCXPOlfC12.236.HIT1.OlfC.2R.838.ANF_receptor.exons6.CM011080.1.Takifugu_flavidus
IYCLLLMRTMSKTQTCTVTGQTGFMEFSKEGDLIIGGVFSMSSTRVLVDNDYMAIPSAYCTRWNDRELKFARTAIFTVEEINRDGKLLPGVTLGYRLYNGCGSENLIRAAVEAVTGEGCSSQVQALLGHSSSGVSEDINLILSPFSIPQVSHLSTCACLSDKKKYPTFFRTVPSDHFQISGLVQLLKFFDWRWVGIVYAAGSYSDDGTAHFVKEAEKEGICVEYRLRFSVTSGKKYTAIVKALQESSSRVVLLFMSMFKTKAFLNEMENNNITDKQWLGSESWITQADLASSKRQHILQGAIGFALPQMVIPGLGDFLLSLKPSDEPQSDIVKAMWGDFFNCSFSPSSTSAACTGTEDLRTVTNDYTEVTHFRAENNVYKAVYLVAYALQGLLQCENGSNPTTGKPCVNKKEVQPKLVLEHIKYVNFTTKYGSKVFFDKNENSVAQYDLVNWQMREDGSVDIVTIGQYDTSFKGEELKVADVAKIVWGGKYKQVPRSVCREPCPPGTRKAINKLKPVCCFDCFECPDGTFSNQTDSLDCFSCPQELWPNDQKNQCLPKPSEYLSYREITGALLSGFGCLGVFLSLLTTLIFLVHKETPIVKANNSELSFLLLLSLKLCFLCSLTFIGRPSEWSCMLRHTAFGITFVLCISCVLGKTVVVLMAFRATLPGSKVMKWFGPKQQRLTVLTFTLIQVVICILWLTTNPPFPMRNMTYYKDKIILECALGSAVGFWAVLSYIGVLAVLCFILAFLARKLPDTFNEAKLITFSMLIFCAVWITFIPAYISSPGKFTVAVEIFAILASSFGLLLCIFFPKCYIIIFRPQKNCRKSLLGNPQTRTL
>LOCXPOlfC10.240.HIT2.OlfC.2R.839.ANF_receptor.exons7.CM011080.1.Takifugu_flavidus
LLRLLLLAVLLGKGTPLCRLRDSAQVPELAQDGDFVIGGIFSFRTGQDYVIDTFQHIPEARKCKNFNYREFKFAQTLIFAVEEINRNPDLLPHLKLGYKIYNTCGTMDILRAALALVSGLENEISNENCTKIKTIQAILGHSGSRPTIAFAQVVGRFHIPVISHFATCACLSNREEFPTFFRTIPSDFYQSRALAKLVKHFGWTWIGAIAVDNEYGLSGIATFIQAAQEHGVCTEYSESFSSSGPPETLQRIVEVVKRATSKVIVAFMSHREIKLLAQELYSQNITGLQWVGSDAWITDHSLTDSSGHSILLGSLGFTVSKAKILGLEEHLRGLHPAQFPMSAFMTEFWEDRFACSLNITGSTGRRPCSGSESLQNDTSPFTDVTELRFTNNVYKSVYVVAHALDNLMKCEKGEGEEIMAAMTDVLHYINTVRFNTSEGETVYFERSGDSPARYELVNIQLTDKGTLEGRTVGIYDASLPEDHQFIMSDEPIVWGNGEMEAPVSVCTQRCLPGTHKVLQKGKPVCCFDCVPCPPGEISNSTNSIHCIKCANLFWSNQERDACIPKSIEFLAHKELLGTLLVLFSLLGVFLTTFMFLIFYCHKETPIVRANNSELSFLLLFSLTLCFLCSLTFIGRPSGWSCMLRHTAFGITFVLCISCVLGKTMVVLMAFRATLPGSNMLKWFGPAQQRLCVVAFTFVQVLICILWLTISPPYPFENMEYYNDRIILECALGSALGFWAVLGYIGLLAMFCFILAFLARKLPNNFNEAKFITFSMLIFCAVWVTFIPAYVSSPGKFLVAVEIFAILASSYGLLFCIFLPKCFIILFRPELNTKKHIIGK
>LOCXPOlfC9.247.HIT1.OlfC.2R.858.ANF_receptor.exons6.CM011080.1.Takifugu_flavidus
MTSTQNWPEQGWALLQLLLLVSFSQAEDRVCLQMGDPENPQLSKDGDIILGGIFSFHRSWINRRDTYMHKPLPLQCISLNFRGFQHVQAMLFAIDEINNSSDLLPGITLGCKIYDSCGSIARGVRASLALINSQETTFKLSDKCTKPAQVQAIMGESSSSPCMAIATVMGPFHIPLISHFATCDCLSDKNKYPSFLRTIPSDHYQSRALAQLVKYFGWTWVGAIRTNDDYGNNGMATFIETAEELGICVEYSVAVFRTDPPEKIQQIIDVIKASTSRVIVGFLSHLDMDVLLIELSQHNLTGYQWVGSEAWIFESHIAAMDVHHILDGAVGLSIPKAHVTGMKEYILDVKQLNSSSKELFRELWEALFDCKFEDSVSTTTENQRECFGHEDLAGVKNTFTDMSLMPILYNIYKGVYAVAHALHDILSCCNNTCNKTAQLDPFTILQHIKRIRFKTKEGDEVYFNENGDPPAKYEIINWQPTENGNVEFVPVGLYDASLPADRQLTLTNRTLVWAQNSEQVPVSVCSEKCPPGTRKVLQKGKPVCCYDCLRCAEGEISNSTDSISCVRCHSEFWSNERRDACIKKKEEFLSYEEMMGALLTAASLLGTCLTAVVMFIFFRYRRTPIVRANNSELSFLLLFSLTLCFLCSLTFIGRPSGWSCMLRHTAFGITFVLCISCVLGKTMVVLMAFRATLPGSNVMKWFGPAQQRLSVLGFTLIQVFICLLWLTISPPFPFKNIKDFKDRIILECALGSAVGFWAVLGYIGLLAMFCFILAFLARKLPDNFNEAKFITFSMLIFCAVWVTFIPAYVSSPGKFSVAVEIFAILSSGFGLLICIFIPKCYIILLKPERNTKRNLMGK
>LOCXPOlfC10.251.HIT1.OlfC.2R.845.ANF_receptor.exons6.CM011080.1.Takifugu_flavidus
GLLELLLLASFCQNEELVCRQIGAVERPQLSKDGDILLGGIFSFHSKWKDKWNTYKQKPPPLQCTSLNFRGFQFAQAMLFAIDEINNSTNLLPGILLGYKIYDACASIARSVRVALALANGNQVESSLKGPCPKPAQVQAIMGETASSPCMAIATVIGPFHIPLISHFATCACLSDKNKYPSFLRTIPSDHYQSRALAQLVKHFGWTWVGAIRTNDDYGNNGMATFIETAEELGICVEYSVAVFRTDPLDKIRQIIDIIKASTSRVIVAFMANKDMDVLLSEMSQHNLTGYQWVGSESWISDSHTAAMDVHHILDGAVGLSIPKAHVTGMKEFILDVKQLNSSSKELFREFWEALFDCKFRNLASTTTENQRECSGHEDLAGVKNSFTYMSLMPIFYNIYKGVYAVAHALHDILSCNNTCNKTTELDPFMILQRIQRSQFKTKEGDEVYFNENGDPPAKYEIINWQPTENGVMDFVTVGLYDASLPADRQLTLQTTTFTWAQNSEQVPVSVCSEKCPPGTRKVLQKGKPVCCYDCLRCADGEISNSTDSISCVRCHSEFWSNERRDACIKKKEEFLSYEEMMGALLTAASLLGTCLTAVVMFIFFRYRQTPIVRANNSELSFLLLFSLTLCFLCSLTFIGRPSGWSCMLRHTAFGITFVLCISCVLGKTMVVLMAFRATLPGSNVMKWFGPAQQRLCVLGFTLIQVIICILWLSISPPSPNKNFDVAKDRIILECALGSAVGFWSVLGYIGLLAMFCFILAFLARKLPDNFNEAKFITFSMLIFCAVWVTFIPAYVSSPGKFSVAVEIFAILSSSFGLLICIFIPKCYIILLKPERNTRRNLMGK
>LOCXPOlfC11.255.HIT1.OlfC.2R.854.ANF_receptor.exons6.CM011080.1.Takifugu_flavidus
MTPTLMWPEKVWGLFLLVLSFSQACGQVCRHIGEVEKPQLSKEGDVILGGIFYFHNRWKTRENAYTAKPLPTECRSLNFRGFQFAQAMLFTINEINKSTDLLPDVIVGYKIYDSCANIVNSIKLVLALTNRQDKESASDEESCTKPAQVQAIMGESSSSPCTAIASVIGPFHIPVISHFATCACLSDKNKYPSFLRTIPSDHYQSRALAQLVKYFGWTWVGAVRSNDDYGNNGMATFIETAEELGICVEYSVAVFRTDPMIKILQIIDIIKSSTSKVIVTFLSPGDLNVLLQEFSQHNLTGYQWVGSESWISDSHIAAMDVHHILDGAVGLSIPKAHVTGMKEFILDVKQLSSSSKELFREFWEALFDCKFEDSVSTTTENQRECSGHEDLAGVKNTFTDMSLMPIFYNIYKGVYAVAHALHDVLSCNNTCNKTAQLDPFTILQHIRSTHFKTKEGDEVYFNENGDPPAKYEIINWQPTENGNVEFVPVGLYDASLPADRQLTLTNRTLVWAQKKVPVSVCSEKCPPGTRKVLQKGKPVCCYDCLRCADGEISNSTDSISCVRCHSEFWSNERRDACIKKKEEFLSYEEMMGALLTAASLLGTCLTAVVMLIFFRYRQTPIVRANNSELSFLLLFSLTLCFLCSLTFIGRPSGWSCMLRHTAFGITFVLCISCVLGKTMVVLMAFRATLPGSNVMKWFGPAQQRLCVLGFTLIQVIICILWLSISPPSPNKNFNVAKDRIILECALGSAVGFWAVLGYIGLLAMFCFILAFLARKLPDNFNEAKFITFSMLIFCAVWVTFIPAYVSSPGKFSVAVEIFAILSSSFGLLICIFIPKCYIILLKPERNTKKNLMGK
>LOCXPOlfC12.261.HIT1.OlfC.2R.857.ANF_receptor.exons6.CM011080.1.Takifugu_flavidus
MQLAVGVLFVTLMAVRGGDLVCQTYGTKELSQFSMEGDINIGGIFSFHQNPVTIDPALHFNPEMIQCEGLDPGELQYAFTMMFAINEINNSSDLLPGLILGYRIFDSCPSVPLSIRASLNLMNRYESGGDSCSKLSNVHAVIGETTSTSTIGIARTMGPFLIPVISHSATCACLGNRRDYPSFFRTIPSDIYQSQALAKLVKHFGWTWVGAIRTNSDYGNGGMTAFLKAAEKEGVCVEYSVAIYRTDPRKWFLEVVDIIKKSTSKVIVAFVDGTDLDILVKELHAQSVTGLQWVGSEGWITYRFIASPENYAVVQGAVGFAALNTHLPGLQEFLADSRPSTTPGNNGLVELWETVFKCTLSPRAQSPLAACTGKESLRDASTRFTDVSDASLLNNVYKATYAIAHALHLLLTCKEGEGPFENNTCADRHNVQPWQVLHYLTLVNFTTKIGDNVHFDEMGDPVPRYALVNWQMDEAGYVLFETIGDYDASRPEGHQFQMNDGVKALWAGENLEVPRSVCSESCLPGTRRAFVKGKPICCFDCIACADGKFSNSTNAVKCDKCPPEYKSNEERNNCNLKAIEFLTFRELMGILLVAFSVFGACLSTTIALIFFHFRQTPIVRANNSELSFLLLFSLTLCFLCSLTFIGRPSEWSCMLRHTAFGITFVLCISCILGKTMVVLMAFRATLPGSNMMKWFGAAQQRLSVLTFTLVQVLICILWLTINPPFPFKNTKHYKDKIILECALGSALGFWAVLGYIGLLAVLCFVLAFLARKLPDNFNEAKFITFSMLIFCAVWITFIPAYASSPGKFTVAVEIFAILASSYGMLFCIFLPKCYVILLKPENNTKKKLMGKVMPRAL
>LOCXPOlfC13.264.HIT1.OlfC.2R.851.ANF_receptor.exons6.CM011080.1.Takifugu_flavidus
CVCVMLLFALFHGAFGAEDNLKCEMLGRPEFPLLSQEGDITIGGAFTLHSQMSKPSLSFEETPEDLTCSRINLREFRFAQTMIFAIEEINNSSSLLPNISIGYKVFDTCGLTLPSTRAVMALMNGKTRTPEGGCSSRTSVHAIIGASESSSTIVMLQISGIFQIPVISHFATCACLSNRKEYPSFFRTIPSDFYQSRALAKLVKHFGWTWVGAVKSDNDYGNNGLATFIMAAEQEGVCVEYSEGFSWTDPSEQIARVVTVIKSGSARVLVAFLAQSEMSALLEEAVKQNLTGLQWVGSESWITAGHLALKKYSAILTGSLGFTIRKTKITGLQEFLLQVNPSQNPQNNLLKEFWETTFGCSFQSDVHGATQCSGVEKLKDIQNPFTDVSELRISNNVYKAVYAVAHAMHSMLKCGQGGEAVNQSCTTKEDFELKQVVEHLQSVNFTLQSGERVYFDDYGDPAATYELVNWQRSPEGNTVFVVVGNYDASQPNGRQFTMNNINITWAARLQKRPLSVCSQSCIPGFRQAVIKGKPICCFTCVACAAGEISNSSNSAECLQCPLEFWSNEDHSQCVPKVIEFLSFEETMGALLAAVSLFGAALTSLVFCVFFRFRHTPLVKASNSELSFLLLFSLTLCFLCSLTFIGRPSRWSCVLRHTAFGITFALCMSCVLAKTVAVLFAFTAKRPGNTVFYCSVPLQRTSVFACIILQVIICVLWLTLAPPHPHKNTAHAKERIILECNLGSPVWFWVVLGYIGLLAVICFILAFLARKLPDNFNEAKFITFSMLIFCAVWVTFIPAYVSSPGKFTVAVEIFAILASSFGLLFCIFAPKCYILILKPEKNTKKHMMGRNH
>LOCXPOlfC14.271.HIT1.OlfC.2R.844.ANF_receptor.exons10.CM011080.1.Takifugu_flavidus
SQHCRVIPGSMSLPVLEKRGDIILGGLFSLHDMVVEPNLSFTSTPPPTQCTRFSFRTFRWMQTMIFAVEEINRNAEILPNITLGYKIYDSCSTPHQSLKAAIDLMGSEKDSQFEGKLQSEGCDGNVPAVIGDGGSTQSLVVARFLGVFHVPQVSYFSSCACLSDKTQFPAFLRTMPSDLFQVGALVQLVKYFGWTWVGVIAGDDAYGRGGAAIFANEVRRLGACIALYEMIPKTQSQAAISSIISNIRSSGARVVLVFAVEQDVARLFDEAVRQKLTGIQWLASEAWSTAAILSTPKRYHHILQGSMGFAIRRADIPGLQDFLLRLHPSSAEADDDPFLIPFWEEVFQCSLDPHGHSEAKRPCSGTEELRSVKNIYSDVSQLRISYNVYKAVYALAYAIKAMRSCEKGSGPFSQQACPDLDNIHPWQLHHYIKQVNYTNRFGDEIKFDENGDPAAMYDLINWQLTPGGDMDFVTIGKFDDIAGTGRKNLHIEEEKIVWNGNNTQVPLSVCSSICPPGTRKAIRPNYPICCHDCVVCTAGEISNQTDAIECARCLPEFWSNADRTACVPKQVEFLSFGDTIGIALLVVSLIGSFLTCAVALVFFYHRTSPIVRANNSDLSFLLLFSLTLCFLCSLTFISPPSQWSCMLRHTAFGITFVLCISCILGKTIVVLMAFRATLPGSDVMKWFGPGKQKAIITFSTLVQVVICTVWLVVAPPTPRQYMPRESAIIILLCDEGSTIAFSLVLGYIGILACMCFLLAFLARKLPDNFNEARLIAFSMLIFCAVWVAFVPAYISSPGKYSTLTEIFAILASSYGLLGCIFAPKCYIILMKSEKNTRKHLMSKS
>LOCXPOlfC15.273.HIT1.OlfC.2R.812.ANF_receptor.exons7.CM011087.1.Takifugu_flavidus
CGAQAPGDIEIGFIWPIHYKVNNIQDRIRPELFTCSFFDLESFMTSLGAIYEIEAINAAGLLPGVRLGYLMCDTCSHASKALQSVEHMLSIHHSPTATCGYIDFRPKVKMFLGALHSEVAVTVSRLLNVYMVPLMSSASSSPKLSDKIHYPVFLRTVPSDKHQMKAIAKLMNYYGWHWVGIVYEDGEYGRGAFQSFLDDAADSNVCLAYQEMLPHSENPSYSLQYIQRVSQQIISSSAQVVLLILRPELVEALFKEMIRTHTTRTWISSEAWSQSSLVSKMEGINMVGDILGLTFISHKSKAFDNYLTNLIATPGGNNSFIEEYKNLRFNCTPECFSNDAYLVNYLDTSSALASREAVWALAYALQKLLKCNSSMCSGELNFPPWKLLEELKKVKFTFENNTLFFDENGDFVSGYDLIWWEVDGNHRSFQKIGKYAVLDKQVRLTVQNVTWISTGNTTSRCSKRCPPGSIKKILNVSCCYTCNPCHDGTYADKWDLVDCKKCPNGTWSLKGWNHCEPRWESYLKWSDPYPITLTTAASFGILLLIVILIIFLVHRDSPPMKRAEVRLSCVMIVGLAVSFASVICFMGKPTVYLCCARHLMYAMGFTLCVSCILVKAFRFFLAFLPFGQMTNRQLHKLYNPPVIVTIITALQVIICLLWMIFDSPYVEGSPPSPQSMKKILQCREGATYIGYGIMLGYIGLLALIGFLLAFKSRKVPHEFSETGYIIFSMLMYLFVWVCFIPVYITNHEEGTAVQASAILVSTYGIIFCHFLPKCYEALRKIKIETMETIVERSLSLTSDSTTDMFDPQMTIS
>LOCXPOlfC16.275.HIT1.OlfC.2R.844.ANF_receptor.exons9.RHFK01000393.1.Takifugu_flavidus
STSPSCKLWRRFRLNEMHKPGDVVLGGLFEVHYTSVFPELTFTTEPQQPVCRGFDILGFRHAMTMAFAVEEINRNSNLLPNLTLGYSLFDNCGALVVGFSGALSLASSPEMQFLLEEDCEGPPPVVGIVGDHYSTFSIAISSVLGLYKMPIVSYFSTCSCLSDHQRFPSFFRTIPSDAFQVRAMIQILKHFGWTWVGLLVSDDDYGLHVARSFQSDLVQSGQGCLAYLEVLPWDGDPSEIRRIVHVIKESTARVVMVFAHEIHMIQLMDEVVGQNVTGRQWVASEALTTAAVLQVPHFMPYLRGMLGIAIRRGEIPGLREFLRQIRPDRHSRDTETSMVRQFWEYIFQCKFDPPGLVEAGEVLCTGQEAIEDADTEFLDLSNLRPEYNVYKAVYALAYALDDALRCEPGRGPFSAHSCAENQRLQPWQLVYSLEKVNFTTPFGDQVSFDENGDVLPIYDIMNWLWLPDGRTMVQNVGEVKGSPFRGEELTLYEDKIFWNFESNKPPHSVCSESCPPGTRMSRKKGQPVCCFDCLPCSEGEISNTTDSMECTSCPEDFWSSPQRDHCVPKKAEFLSYHEPLGICLTAASLLGTVISAVVLGIFIHHRSTPVVRANNSELSFLLLVSLKLCFLCSLLFIGRPRLWTCQLRHAAFGISFVLCVSCILVKTMVVLAVFRASKPGGGAILKWFGAVQQRGTVLVLTCVQAAICVAWIASATPEPQKNTQYHNDRIVYECAMGSTIGFSALLGYIGLLAILSFLLAFLARNLPDNFNEAKLITFSMLIFSAVWVAFVPAYINSPGKYADAVEVFAILASSFGLLVALFGPKCYIILFKPNKNTKKAIISR
>LOCXPOlfC17.278.HIT1.OlfC.2R.842.ANF_receptor.exons9.RHFK01000393.1.Takifugu_flavidus
SCRMQEQFNLSGMHKAGDMVLGGLFGIHFFSVFPDLSFSSKPQQPTCHGFDVLGFRKAQTMAFAIDEVNRNPHLLPNVTLGYSIYDNCVKLAIGFRAALSLISGEEERFELTDTCKGSPPVIGIMGDSSSTRSIAISTVLGLYRVPMVSYFATCSCLSDRQMFPSFFRTIPSDAFQVSAMIQILKHFSWTWAGLLVSDDDYGLHAARSFQSDLAASGGGCLAYVEVLPWGEDQPELRRIVGVMKASTALVVIVFAHETHMINLMEEVRRQNVTGLQWIASEAWTAAPVLQTPELMPFLAGTLGIAIRRGEISGLREFLQGIHPEERSNDHYGNSLVKQFWEHTFQCKFAPPPAGQVDTGGRPCTGREHLEDAETEFMDLSNLRPEYNVYKAVYALAYAIDDMLKCEPGRGPFGGKRCGSLKQLEPWQIVYYLEKVNFTTPFGDQVSFDENGDVLPIYDIVNWQWLPNGRAKVQNIGEVKRSPSRDEELTIHEDKIFWNFESKKPPHSVCSESCPPGTRMSRKKGQPVCCFDCLPCSEGKISNTTDSMECTSCPEDFWSSPQRDHCVPKKTEFLSYHEPLGICLTAASLLGTVISAVVLGIFIHHRSTPVVRANNSELSFLLLVSLKLCFLCSLLFIGRPRLWTCQLRHAAFGISFVLCVSCILVKTMVVLAVFRASKPGGGATLKWFGVVQQRMTVIILTSIQAAICLSWIILASPFPHKNTQYSNERIIYECAVGSTVGFVLLLSYIGLLATLSFLIAFYSRKLPDSFNEAKLITFSMLIFCAVWVAFVPAYISSPGKYADTVEVFAILASSFGLLASLFGPKCYIVLLRPEKNTKNAIMG
>LOCXPOlfC18.299.HIT1.OlfC.2R.879.ANF_receptor.exons9.RHFK01000848.1.Takifugu_flavidus
MGTILDLLLLLYFCIHLTFFLSFLFAEAFADLPYCRLRRQFDLNGMHKPGDMILGGLFEVHYTSVFPDLTFTSEPNQLVCQGFDLAGFRHAMTMAFAIDEINRNISLLPNVTLGYSLYDNCATLVIGFSAALSMVSGQQEQFLQQEKCLGTPPVLGIVGDSFSTFSIATSDVIGLFKLPIVSYFATCSCLSDRQRFPSFFRTIPSDGFQVRAVIQILKHFRWSWVGLLVSDDDYGLHVARSFQSDLTRSGGGCLAYLEILPWGYNPGELTQVVEVMKKSTARVVIVFAHQIHMIQLMEEVVKQNLTGLQWIASEAWTAAAVLQTTELMPYLGGTLGIAIRRGEIPGLRDFLLGLHPDLHEISNRNSLVRQFWEYTFQCRFAPAPTGWVEGGGLLCTGEEELGRVQTEFLDVSNLRPEYNIYKAVYALAHALDEMLHCVPGRGPFDEHRCATLESLKPWQLMHYLQQVNFTTAFGDEVSFDENGDALPIYDIMNWLWLPDGRTKVQNVGEVKGSSFRGEELTIHEDKIFWNFESKQMPQSVCSTSCLPGTRRVRKKGLPVCCFDCLPCSEGEISNTTDSMECTSCPEDFWSSPQRDHCVPKKTEFLSYHEPLGICLTAASLLGTVISAVVLGIFIHHRSTPVVRANNSELSFLLLVSLKLCFLCSLLFIGRPRLWTCQLRHAAFGISFVLCVSCILVKTMVVLAVFRASKPGGGATLKWFGAVQQRGTVLGLTSVQAAICTAWLVSYSPEPHKNTQYYNYKIVYECVVGSPIGFAVLMGYIGLLAVLSFQLAFLARNLPDNFNEAKLITFSMLIFCAVWVAFVPAYINSPGKYADAVEVFAILASSFGLLVALFGPKCYIILLRPERNTKKAIMDRDTRK
