# Supplementary material for: Expanded olfactory system in ray-finned fishes capable of terrestrial exploration
Source: BMC Biol. 2023 Jul 31;21:163. doi: 10.1186/s12915-023-01661-8 (PMC10392011; doi:10.1186/s12915-023-01661-8)
Supplement: Supplementary file 3 — Additional file 3: Data S1. Protein sequences and genomic coordinates of OLF genes. FASTA and General Feature Format (GFF) files containing the protein sequences and genomic coordinates for all identified OLF genes in this study. [file 12915_2023_1661_MOESM3_ESM.zip › PROTEINS/Takifugu_rubripes.OLF_genes.fa]

>LOCXPTilORs.I129.314.253.HIT1.OR.1R.310.7tm_4.exons3.LR584240.1.Takifugu_rubripes
MENLTMLTPLKQPVVFELVGFYVPPGSGPLFFCVTLIAYLLTLLANGVVAGVILIDKSLHRPMFIMICHLVVCDLLGATAMLPRLMVHFLTGHKRIPYVVAIIQALCVHTYGAGIQTILAVMAYDRYVAVCEPLRYATIMTPARLHTCCSLAWLAAVLSIGVLFAFHADVQLCGNIIQHVYISNRGILDLACSPTPINNIYGLSMTWTLSTSVFLIIALSYFRILNAGVKHNRTGINSKALRTCATHLVVYVVYEVATLVIIVSLRFPSLSPNVKKFCSILFIVVPPAVNPVIYGLVSKELRASIIKQLS
>LOCXPDilaORUN.68-eta.315.240.HIT1.OR.1R.295..exons2.LR584235.1.Takifugu_rubripes
SGGVNVSLSLQDVFAAAVGKNVTVVVLCITINYINATMVHTFNRHHIFRTSPRFILFIHLVINDMIQLSISSALFVLSYIVRTLSVPVCCLFIVPAISTTQNTPLNLSLMAAECYLAVCLPLRYTYICTVFRTRLSIALMWTTSLLSVLPDVAILVATEPPDFRHSRIVCGRDSLFRSSDSKTKRDASHIFFLVLVWSTLFYTYFRILFVAKAADSGAKKARSTILLHGFQMLLSMLIYVRPMVIELVMKQFPAHLASVNFSVFIINQMLPRFISPFIYGFRDKTFWKHLKKFLC
>LOCXPOR1.188.HIT1.OR.2R.303.7tm_4.exons1.LR584231.1.Takifugu_rubripes
MDEGVNVTVITLGGFTHVQQYGYIFFCLILLMYLLMVFCNCSIIGLILSQPNLQQPMYVLIAALLINSVLCSTAVHPKLLMDLVSENQTASPSFCHLQFFLYYWLAGAEFLLLACMAFDRYVSICQPLHYHRIMRNRTLGSLLLTSWLVPACQAAAMAALSSRLQLCRWTLDGIFCNNSLYKLHCATPRAVSVYGVVALMVSGIIPMFFILFTYVKIIQVSYQSCKEVRTKSAQTCLPHLLVLINFSLLSAYDIIIVRLNARIPKAVHLFMTLQFVVYQPLFNAIIYGLKMREISSSLRKLFC
>LOCXPOR2.199.HIT1.OR.2R.316.7tm_4.exons1.LR584231.1.Takifugu_rubripes
MDDPNVTYITFDAYVEMQKYRYLYFVIMLSAFVTILYSNGTVVYVIYAHENLHQPMYVFIAALLVNSLLYSTAVYPKLLVDSLSDRQVITYPVCLFQWFMFYSFGGSEFLLLAVMAYDRYLAICKPLQYSAIMRRRTVGIFLAVSWFLPFCCNAAAVALSARQKLCRFSINGILCSSTVHSLHCQDSNHTLRVAMSAYGLVLLFHLVVLSLVLILFSYIRILLVSYQSSKEVRRKAAQTCLPHLMILINFSCLCSYDVILAKAKIHVSRTTQLIMTFQVIMYHPLFNPFVYGLKMKEISKHLSAHFHLEPQLNASV
>LOCXPOR3.210.HIT1.OR.2R.318.7tm_4.exons1.LR584231.1.Takifugu_rubripes
MDNRANVTYITIEGYVELQKYRYLYFVIMLTAYILIICSNSTIVFLICFHRNLHEPMYVLIAALLINSVLYSTAIYPKLLIDFLSEEQTITYSVCLFQWFMFYSLAGSEFLLLAVMAYDRYVAICKPLQYSAIMRRRTVTIFLLLAWIAPTAQVAVPTIMNANRKLCNFIFKGIICNSTMFNLHCQRSETFNIYGLMVLVNLVIVPVMFILFSYARILLISYQSSKEVRKKAAQTCLPHLMILINFSCLTVYDVLLLRLNTVVPKTVHFLITLQIIMYHPLFNPIVYGFKMKEISKRLKKLFGKKRFVLTCVYTLHHK
>LOCXPOR4.221.HIT1.OR.2R.309.7tm_4.exons1.LR584231.1.Takifugu_rubripes
MDNRANVTYITIEGYVELQKYRYLYFVIMLTAYILIICSNSTIVFLICFHRNLHEPMYVLIAALLINSVLYSTAIYPKLLIDFLSEEQTITYSACLFQYFMFYSLAGSEFLLLAVMAYDRYLAICKPLQYSAIMRRRTVTIFLLLAWIAPTAQVAVAIIRNANRKLCNFIFKGIICNSTVYNLHCQRRSQAFNIYGLMVLVNLLIVPVMFILFSYARILLISYQSSKEVRKKAAQTCLPHLMILINFSCLTVYDVLLLRLNTVVPKTVHFLITLQIIMYHPLFNPIVYGLKMKEISKQLKKLFGKKGLF
>LOCXPOR5.115.HIT1.OR.2R.314.7tm_4.exons1.LR584231.1.Takifugu_rubripes
MMENVSAVTLLTLSGLDFKLEYRIVLFLLTLLWYMMIIFGNVLLIVIILVDKKLHEPMYIFLCNLCINSLYGTIGFYPKFLLDLLSSPVISYAGCMLQGYVIHSSTCGDFSILALMAFDRYVAICRPLVYHSVMTRPRVSLLVFLSWFIPLHCMFMNSATLLGVKLCSSHINKVYCVNWMIVTIACSPPKVNSFIGYFNILLYFGHFVFIIWSYMYMIRSCLSSKEDQHKFMQTCLPHLISLIMFGVSVLLDLMYMRFGNVDVSPHFNNFMSIEFLLIPPLVNPLIYGFKLTHIRNRIVSVMHMKRKVALQSKK
>LOCXPOR6.126.HIT1.OR.2R.308.7tm_4.exons1.LR584231.1.Takifugu_rubripes
MDNFTTPPYFNLTMFLNIGQYRYLAFVLCFILYASIVFANVIIIVVISRENALHEPMYIFIMCLSVNSLYGSAGFFFRFLKDLLSSTHLISRWGCFAQIYVIYTYASYELTLLSIMAYDRYVAVCQPLHYHNKITKRSVMRLILLASLYPAFSVAACVYLSSMLPLCGNAIPKVFCANWPVVKLSCVPTWLNNLIGMLVSVTTVFLPLAFVLYTYGRIFFICRKCSSDFKSKVVHSCLPHIITFVNYSVTVFCDVALSRIDLESLNPFIAVVLSLEFVVIPPLVNPLVYGLKLPEIRKCILRMFHNPK
>LOCXPOR7.134.HIT1.OR.2R.308.7tm_4.exons1.LR584231.1.Takifugu_rubripes
MMDNASAVRIFTLSGLNETMNYRIAIFSVTFLYYCVVLFVNISLIAIIFLDENLHEPMYIFLCSFCINGLYGASGFYPKFLFDLLSFSHEISYEGCLLQAFVMYSFACCEMSILAVMAYDRYLAICQPLQYHSFMTRRRISVLVCSSWLLPLCIFSLSIFLTSTLNLCGSKIQKLFCVNWVIYELACSESNTLANNIISHATTLIYVFHGFFIIWTYIHLAITCTKSKEDRVKFVQTCIPHLVSLIIFLFVIVFDLMFTRFGSNNLPNSVINLIGIKFVIFPPLVNPIIYGFKLQKVRCKIAGYMSRK
>LOCXPOR8.135.HIT1.OR.2R.310.7tm_4.exons1.LR584231.1.Takifugu_rubripes
MSDNTSVVNMFTLSGLGGITNYKITLFVFTFLYYCVILQVNLTVILTIIVDKSLHEPMYIFLCNLCINGLYGTTGFYPKFLIDILSTSHVISYVGCLLQAFVLHSSACADFSILVLMAYDRYVAICRPLAYHSVMNPQRVSLLIFITWLIPFCSLFFNTITTSRYRLCGSHIQRIYCVNYMIAKLSCSASIANAVLAYINYIFYFCHFSAVVWSYVYLIQKCLGSKESRTKFMQTCLPHLLCLLTMVICMLFDLLYMRFGTKNLPESIQNFIAIQFILIPPILNPLIYGFKLQKIRRRIQYFLWTKHVCI
>LOCXPOR9.136.HIT1.OR.2R.307.7tm_4.exons1.LR584231.1.Takifugu_rubripes
MDNASDVTMFTLSGFNVIINYRFTLFVLTFVCYCVIVQVNVTLILTIIMDKSLHEPMYIFLCNLCINSLYGTAGFYPKFLIDILSTSHVISYAGCLVQSLVVHSSACAEFSILVLMAYDRYVAICRPLVYHSVMNPQRVSALVFAAWMLPLTQFIVTTVSTSTLRLCGSQISKLYCVTYVIRKLECTFSISTVIFPAFIITFYCCHVLLVIYSYFYIMKTFLTSKKNMEKCMQTCFPHLLSLLIVVACLLFDLLHMRFDSGRLSESVRNFMAIQFLLFPPLINPLIYGLKLTPIRNRIQSFLCRKSY
>LOCXPOR11.137.HIT1.OR.2R.306.7tm_4.exons1.LR584231.1.Takifugu_rubripes
MDNASDVTMFTLSGFNGIVNYKFTLFALTFVCYCVIVQVNVTLILTIIMDKGLHEPMYIFLCNLCINSLYGTAGFYPKFLIDILSTSHVISYAGCLVQSLVVHSSVCADFSILVLMAYDRYVAICQPLVYHSVMNPQRVSALVFAAWMLPLTQLIVITVSTSTLRLCGSQISKLYCVTYVIRKLQCSSSISTVIFPAFIITFYSCHVLLIIYSYFYIMKTCLTSKEDRRKFIQTCLPHVSSLIVVIVCLLFDLVHMRFDSGTLSDNARNFMAIQFLLFPPLINPLIYGIKLTPIRNRIQNFLGKKI
>LOCXPOR11.138.HIT1.OR.2R.307.7tm_4.exons1.LR584231.1.Takifugu_rubripes
MDNASDMTMFTLSGFNGIIKYRFTLFALTFVCYCVIVKVNVTLILTIIMDKSLHEPMYIFLCNLCINSIYGTAGFYPKFLIDILSTSHVISYAGCLVQSLVVHSSACAEFSILVLMAYDRYVAICQPLVYHSVMNPQRVSALVFTAWMLPLTQFIVTTVSTSTLRLCGSQISKLYCVTYVIRKLQCSSSILTVIFPAFIIIFYSCHVLLVIYSYFYIMKTCLTFKEDRRKFIQTCLPHISSLSITIVCLLFDVVHMRFDSGKLSDSARNFMAIQFLLFPPIINPLIYGLKLTPLRNRIKSFLSRKVN
>LOCXPOR13.139.HIT1.OR.2R.307.7tm_4.exons1.LR584231.1.Takifugu_rubripes
MDNASDVTMFTLSGFNGIINYRFTLFALTFVCYCVIVQVNVTLILTIIMDKSLHEPMYIFLCNLCINSLYGTAGFYPKFLIDILSTSHIISYAGCLVQSLVVNSSACAVFSFLALMAYDRYVAICQPLVYHSVMNPQRMCLLVFAAWILPVGQLLITITLTSTLRLCGSQISRIYCVNYVIRRLECTPSITTVFSPAFTITFYFCHFLYVIYSYFYIMKTCLTRKEERMKFMQTCLPHLSSLIIAKICLLFDLLHMRFDSGQLSEGARNFMAIQFLLFPPLINPLIYGIKLTAIRNRIQSFLCLKRL
>LOCXPOR13.140.HIT1.OR.2R.307.7tm_4.exons1.LR584231.1.Takifugu_rubripes
MDNASDVTMFTLSGFNGIINYRFTLFALTLVCYCVIVQVNVTLILTIIMDKSLHEPMYIFLCNLCINSLYGTAGFYPKFLIDILSTSHVISYAGCLVQSLVVNSSACAVFSFLALMAYDRYVAICQPLVYHSVMNPQRICLLVFVAWILPVGQLLITIMLTSTLRLCGSQISRIYCVNYVIRRLECTPSITTVFSPAFTITFYFCHFLYVIYSYFYIMKTCLTRKEERMKFMQTCLPHLSSLIIAMICLLFDLLHMRFDSGQLSEGARNFMAIQFLLFPPLINPLIYGIKLTPIRNRIQSFLCMKSL
>LOCXPOR14.143.HIT1.OR.2R.307.7tm_4.exons1.LR584231.1.Takifugu_rubripes
MDNASDVTMFTLSGFNGMIKYRFTLFALTFVCYCVIVQVNVTLIVAIIVDKSLHEPMYIFLCNLCINSLYGTAGFYPKFLIDILSTSHVISYAGCLVQSLVVNSSACADFSFLALMAYDRYVAICQPLVYHSVMNPQRMCLLVFAAWILPVGQLLITTMLTSTLRLCGSQISRIYCVNYVIRSLGCTPSITTVFSPAFTITFYFCHFLYVIYSYFYIMKTCLTRKEERMKFMQTCLPHLSSLIIVIVCLLFDLLHMRFDSGKLSEDARNFMAIQFLLFPPLINPLIYGIKLTPIRNRIQSFLCLKSL
>LOCXPOR13.144.HIT1.OR.2R.307.7tm_4.exons1.LR584231.1.Takifugu_rubripes
MDNASEVMIFTLSGFNGIVNYRFTLFALTFVCYCVIVQVNVTLILTIIMDKSLHEPMFIFLCNLCINSLYGTTAFYPKFLIDILSTSHVISYAGCLVQSLVVNSSACAEVSFLALMAYDRYVAICQPLVYHSVMNPQRMCLLVFAAWILPVGQLLITITLTSTLRLCGSQISRIYCVNYVIRRLECTPSITTVFSPAFTITFYFCHFLYVIYSYFYIMKTCLTCKEERMKFMQTCLPHLSSLIIVIVCLLFDLLHMRFDSGKLSEGARNFMAIQFLLFPPLINPLIYGIKLTAIRNRIQSFLCMKSL
>LOCXPOR16.145.HIT1.OR.2R.309.7tm_4.exons1.LR584231.1.Takifugu_rubripes
MDNASEVMIFTLSGFNGIVNYRFLLFALTFVCYCVIVQVNVTLIVAIIVDKSLHEPMFIFLCNLCINSLYGTAAFYPKFLIDILSTSHVISYVGCLVQSFVVNSSACTDFSFLALMAYDRYVAICQPLVYHSVMNPQRMCLLVFVAWILPLGQLLITILITSTFRLCGSQISRIYCVTYVIRKLECSPSLTVITVFSPAFTTTFYFCHFLYIIYSYFYIMKTCLTCKEERMKFMQTCLPHLSSAIVVIGCLLFDLLHMRYDSEKLSESARNFMAIQFLLFPPLINPLIYGLKLTPIRNRIQSFLCRKSM
>LOCXPOR17.146.HIT1.OR.2R.305.7tm_4.exons1.LR584231.1.Takifugu_rubripes
MDNASEVTIFTLSGFNGIVNYRFLLFAVTFVCYCVIVQVNVTLIVAIIVDKSLHEPMFIFLCNLCINSLYGTAAFYPKFLIDILSTSHVISYAGCLVQSLVVNSSACADFSFLALMAYDRYVAICRPLVYHSVMNPQRMCLLVFAAWILPLGQMLTTIISTSTLRLCGSHISRIYCVNYVIRRLECTPSITTVIFPAFIITFYFCHFLFIIYSYFYIMRTCLTCKEERIKFLQTCLPHLMSCIIVTMCLLFDLLHIRISTERLPDSAQNFIAMQFLLFPPLINPLIYGLKLTKVRNRIERFLCRK
>LOCXPOR18.147.HIT1.OR.2R.306.7tm_4.exons1.LR584231.1.Takifugu_rubripes
MDNASDVTMFTLSGFNVIINYRFLLFALTFVCYCVIVQVNVTLIVAIIVDKSLHEPMFIFLCNLCINSLYGTAGFYPKFLIDILSTSHVISYAGCLVQSLVVNSSVCAEVSFLALMAYDRYVAICQPLVYHSVMTIQRICLLVFVAWILPVGQLLITTMLTSTLRLCGSQISRIYCVNYVIRRLGCTPSITTVFSPAFTITFYFCHFLYVIYSYFYIMKTCLTCKEERMKFLQTCLPHLMSCIIVALSVLFDVLNMRLSLEKLPDSAQNFIAMQFLLFPPLINPLIYGLKLTKVRNRIEGFLCRKS
>LOCXPOR19.148.HIT1.OR.2R.310.7tm_4.exons1.LR584231.1.Takifugu_rubripes
MENNSASFHFNLTMFVNIGHYRYLAFVFCLLLYSFMISANFVIILVVSRERTLHEPMYIFIALLSVNSLYGSTGFFPRFLMDLLLDTHFMSRSACFTQIYVFYTYISFEMTILGIIAYDRHVAICNPLHYHRKMTHKTVVLLASSACLIPVFNIAVGLYLSVRLPLCGNEIKRVFCGNWNVVKLSCVSTIVNNIYGMFLTILIIFPLLYVLYTYIQIVATCWKGSAGFNRRVFQSCVPHIISFVINSLTVVCDVALSRINIEEINPFLAVIFSLEFVVIPPVLNPLVYGLKLEQIRREILRLFTRHNIII
>LOCXPOR20.149.HIT1.OR.2R.306.7tm_4.exons1.LR584231.1.Takifugu_rubripes
MDNASEVTIFTLSGFNVIVNYRFTLFALSFVCYCVIVQVNVTLILAIIVDKSLHEPMFIFICNLCINSLYGTAGFYPKLLIDILSTSHVISYAGCLVQSFAVNSSACADFSLLVLMAYDRYVAICRPLVYHSVMNPQRVSALVFAAWILPVGQMLIITVSTSTLRLCGSQISRMYCVNYVIRRLECTVSITTVIFPVFIITFYFAHFLLVICSYFYIMRTCLTCKEERIKFLQTCLPHLMSFITVALSLLFDVLNMRLSSEKLSESAQNFIGMQFLLFPPLINPIIYGLKLTKVRNRIERFLCRKS
>LOCXPOR23.150.HIT1.OR.2R.311.7tm_4.exons1.LR584231.1.Takifugu_rubripes
MENNSASFHFNLTMFVNIGHYRYLAFVFCLLLYSFMISANFVIILVVSRERTLHEPMYIFIALLSVNSLYGSTGFFPRFLMDLLLDTHFMSRSACFTQIYIFYTYISFEMTILGIIAYDRHVAICNPLHYHRKMTHKTVVLLASSACLIPVFTIAVGLYLSVRLPLCGNEIKRVFCGNWNVVKLSCVSTIVNNIYGMFLTILTIIFPLLYVLYTYIQIVATCWKGSAGFNRRVFQSCVPHIISFVINSLTVFCDVALSRINIEEINPFLAVILSLEFVVIPPVLNPLVYGLKLEQIRREILRLFTRHNIII
>LOCXPOR22.151.HIT1.OR.2R.311.7tm_4.exons1.LR584231.1.Takifugu_rubripes
MENNSASFHFNLTMFVNIGHYRYLAFVFCLLLYSFMISANFVIILVVSRERTLHEPMYIFIALLSVNSLYGSTGFFPRFLMDLLLDTHFMSRSACFTQIYIFYTYISFEMTILGIIAYDRHVAICNPLHYHRKMTHKTVVLLASSACLIPVFTMAVGLYLSVRLPLCGNEIKRVFCGNWNVVKLSCVSTIVNNIYGMFVTILTIIFPLLYVLYTYIQIVATCWKSPAGFNRRVFQTCVPHIISFVINSLTVVCDVALSRINIEEINPFLAVIFSLEFVVIPPVLNPLVYGLKLEQIRREILRLFTRHNIII
>LOCXPOR20.152.HIT1.OR.2R.276.7tm_4.exons1.LR584231.1.Takifugu_rubripes
EVTIFTLSGFNGIINYRFTLFALTFVCYCVIVQVNVTLILTIIMDKSLHEPMFIFLCNLCINSLYGTAGFYPKLLIDILSTSHVISYAGCLVQSFAVNSSACADFSLLVLMAYDRYVAICRPLVYHSVMNPHRVSALVFAAWILPVGQMLIITVSTSTLRLCGSQISRMYCVNYVIRRLECTVSITTVIFPVFILTYYFPHFLLVICSYFYIMRTCLTCKEERIKFLQTCLPHLMSFITVALSLLFDVLIMRLSSEKLSESAQNFIEMQFLLFPPL
>LOCXPOR23.154.HIT1.OR.2R.311.7tm_4.exons1.LR584231.1.Takifugu_rubripes
MENNSASFHFNLTMFVNIGHYRYLAFVFCLLLYSFMISANFVIILVVSRERTLHEPMYIFIALLSVNSLYGSTGFFPRFLMDLLLDTHFMSRSACFTQIYIFYTYISFEMTILGIIAYDRHVAICNPLHYHRKMTHKTVVLLASSACLIPVFTIAVGLYLSVRLPLCGNEIKRVFCGNWNVVKLSCVSTIVNNIYGMFVTILTIIFPLLYVLYTYIQIVATCWKGSAGFNQRVFQSCVPHIISFVINSLTVFCDIALSRNNIEEINPFLAVIFSLEFVVIPPVLNPLVYGLKLEQIRREILRLFTRHNIII
>LOCXPOR24.155.HIT1.OR.2R.305.7tm_4.exons1.LR584231.1.Takifugu_rubripes
GNETVLYFNLTMFIMIGNVRYLAFAFCLLTYALIVFSNVTMIWIITQERSLHEPMYIFIAFLSVNSLYGSAGFFPRFLMDLLSDVHLISYAACYSQIYVIYTYATYEVTILSIMAYDRCIAVCQPLHYSRKLTPKTVCALSVFAWVFPAFNLSVTIIMLVRIPLCGNNVQKVYCASWNIVKLSCFSNFNNNTVAMMWVVLLMTVSSGFILYTYARIVIACWRKTLNVRGKVVQSCLPHLISFMVYIITSFSDTVLSRQNVEEINPFLAVILSIGFVIIPPALNPFIYGLKLPEIRRQIIRILRLK
>LOCXPOR29.156.HIT1.OR.2R.290.7tm_4.exons1.LR584231.1.Takifugu_rubripes
VFSLSGFNATVKYRNTLFALTFLCYFLIIVVNICLILTIIIEKKLHEPMYIFLGSLCFNGLYGATGFYPKFLSDLLSDDHLISRVGCFVQIYVIYSNAKIDYSILVVMAYDRYVAICRPLEYHCVMSKQNIVLLLGLSWLVPLCCETLVISLSSSLELCGSHIDKLYCENWAVVKLACGATTANDIVGMVLIVFYFCHALLIASSYVQLVKATLKSTEGRKKFMQTCLPHLCCLFNVTASLLFDLMYSRYGSVSLPQHLRNFMAIQFLIITPVLNPIIYGLKLTNIRNTM
>LOCXPOR25.157.HIT1.OR.2R.312.7tm_4.exons1.LR584231.1.Takifugu_rubripes
MFLTETHKMTNKTNIFYLSGLNDLMTNRGLIFTFIFLCYSLIWIVNGALILVIILEEKLHEPMYIFLCNLCINSLYGTAAFYPKFLYDLVTNNHTISYAGCILQVFVIYSYASTDFSILALMAYDRYLAICRPLEYHSVMTKHKVVLLVCFSRLVPWLCQTIVTIMTSLLQLCDSHIDKLYCSNWSIVKLSCNSITANNIVGYIVILFYFCHDVFIMCSYVPLLKSAVKSRDGRKKFTQTCVPHLFCLLNVTVALLFDLMYARYGSPSLSAGVKNFMALQFLLFPPILNPLIYGLKLTQVRNRLLNVFKGKG
>LOCXPOR26.158.HIT1.OR.2R.305.7tm_4.exons1.LR584231.1.Takifugu_rubripes
MDNASEVMIFTLSGFNGIVNYRFTLFAITFVCYCVIVQVNVTLIVAIIVDKSLHEPMYIFLCNLCINSLYGTAAFYPKFLIDILSTSHVISYAGCLVQSFAVNSSACADFSLLVLMAYDRYVAICRPLVYHSVMNPQRVSALVFAAWILPLGQIFITTTSTSTLTLCGSHLVRMYCINYVIRRLECTMSITTAFFSVFIITFYFCHFLLVTYSYFYIMRTCLTGKEERMKFLQTCLPHLMSFIIVAMCLLFDVLHVRLRSEKMSESAQNFIAIQFLLFPPLINPLIYGLKLTKVRNRIERFLCRK
>LOCXPOR29.159.HIT1.OR.2R.308.7tm_4.exons1.LR584231.1.Takifugu_rubripes
MFLTETHKMTNKTNIFYLSRLNDLTTNRGFIFPFIFLCYSLIWIVNGALILVIILEEKLHEPMYIFLCNLCINSLYGTAAFYPKFLYDLVTNNRTISYAGCILQVFVIYSYAETDFSILALMAYDRYLAICYPLEYHSVMTKHKVVLLVCFSRLVPWLCQTVVMIMTSLLQLCDSHIDKLYCANWSIVKLSCNSITTNNIVGYIVILFYFCHVVFIMCSYVPLLKSAVKSRDGRKKFTQTCVPHLFCLLNVTVALLFDLMYARYGSPSMSAGVKNFMALQFLLFPPILNPLIYGLKLTQVRNRLLNVF
>LOCXPOR28.160.HIT1.OR.2R.306.7tm_4.exons1.LR584231.1.Takifugu_rubripes
HKMTNKTNIFYLSGLNDRTTNRRLIFTFIFLCYSLIWIVNGALILVIILEEKLHEPMYIFLCNLCINSLYGTAAFYPKFLYDLVTNNRTISYAGCMLQGFVIYSYAATDFSILALMAYDRYLAICRPLEYHSVMTKHKVVLLVCFSRLLPWFCQTIVTIMNSLLQLCDSHIDKLYCSNWSVIKLSCNSITANNIVGYIVILFYFCHDVFIMCSYVPLLKSAVKSRDGRKKFTQTCMPHLFYLLNVTVALLFDLMYARYGSPSLSAGVKNFMALQFLLFPPILNPVIYGLKLTQVRNRLLNVFKGKG
>LOCXPOR29.161.HIT1.OR.2R.312.7tm_4.exons1.LR584231.1.Takifugu_rubripes
MFLTETHKMTNKTNIFYLLGLNDRTTNRRLIFTFIFLCYSLIWIVNGALILVIILEEKLHEPMYIFLCNLCINSLYGTAAFYPKFLYDLVTNNRTISYAGCMLQGFVIYSYASTDFSILALMAYDRYLAICRPLEYHSVMTKHKVVLLVCFSRLVPWLCHTVLMIMTSLLQLCDSHIDKLYCANWSIVKLSCNSITTNNIVGYIFILFYFCHVVFIMCSYVPLLKSAVKSRDGRKKFTQTCMPHLFCLLNVTVALLFDLMYARYGSPSLSAGVKNFMALQFLLFPPILNPVIYGLKLTQVRNRLLNVFKGKG
>LOCXPOR29.162.HIT1.OR.2R.312.7tm_4.exons1.LR584231.1.Takifugu_rubripes
MFLTETHKMTNKTNIFYLSGLNDLTTNRGLIFTFIFLCYSLIWIVNGALILVIILEEKLHEPMYIFLCNLCINSLYGTAAFYPKFLYDLVTNNRTISYAGCMLQGFVIYSYAATDFSILALMAYDRYLAICRPLEYHSLMTKHKVVLLVCFSRLVPCLCFTVLIIMTSLLQLCDSHIDKLYCANWSIVKLSCNSITANNIVGYIVILFYFCHVVFIMCSYVPLLKSAVKSRDGRKKFTQTCMPHLFCLLNVTVALLFDLMYARYGSPSLSAGVKNFMALQFLLFPPILNPLIYGLKLTQVRNRLLNVFKGKG
>LOCXPOR29.163.HIT1.OR.2R.290.7tm_4.exons1.LR584231.1.Takifugu_rubripes
VFSLSGFNATVKYRNTLFALTFLCYFLIIVVNICLILTIIIEKKLHEPMYIFLGSLCFNGLYGATGFYPKFLSDLLSDDHLISRVGCFVQIYVIYSNAIIDYSILVVMAYDRYVAICRPLEYHCVMSKQNIVLLLGLSWLVPLCCETLVISLSSSLELCGSHIDKLYCENWAVVKLACGATTANDIVGMVLIVFYFCHVLLIASSYVQLVKATLKSTEGRKKFMQTCLPHLCCLFNVTASLLFDLMYSRYGSVSLPQHLRNFMAIQFLIITPVLNPIIYGLKLTNIRNTM
>LOCXPOR29.165.HIT1.OR.2R.312.7tm_4.exons1.LR584231.1.Takifugu_rubripes
MFLTETHKMTNKTNIFYLSGLNDLTTNRGLIFTFIFLCYSLIWIVNGALILVIILEEKLHEPMYIFLCNLCINSLYGTAAFYPKFLYDLVTNNRTISYAGCMLQGFVIYSYAGTDFSILALMAYDRYLAICRPLEYHSVMTKHKVVLLVCFSRLVPCLCFTVLIIMTSLLQLCDSHIDKLYCANWSIVKLSCNSITANNIVGYIVILFYFCHVVFIMCSYVPLLKSAVKSRDGRKKFTQTCVPHLFCLLNVTVALLFDLMYARYGSPSLSAGVKNFMSLQFLLFPPILNPLIYGLKLTQVRNRLLNVFKGKG
>LOCXPOR29.166.HIT1.OR.2R.312.7tm_4.exons1.LR584231.1.Takifugu_rubripes
MFLTETHKMTNKTNIFYLSGLNDLTTNRGLIFTFIFLCYSLIWIVNGALILVIILEEKLHEPMYIFLCNLCINSLYGTAAFYPKFLYDLVTNNHTISYAGCMLQVFVIYSYAATDFSILALIAYDRYLAICRPLEYHSLMTKHKVVLLVCFSRLVPWLCHTTVTIMTSLLQLCDSHIDKLYCANWSIVKLSCNSIMTNNIVGYIFILFYFCHDVFIMCSYVPLLKSAVKSRDGRKKFTQTCVPHLFCLLNVTVALLFDLMYARYGSPSMSAGVKNFMSLQFLLFPPILNPLIYGLKLTQVRNRLLNVFKGKG
>LOCXPOR33.167.HIT1.OR.2R.313.7tm_4.exons1.LR584231.1.Takifugu_rubripes
MENKTKNVYFVLAAYGDIGELKYLYFGIMLFWFMSIWMVNSVLILIIYKDKRLHEPMYIFVCHLFVNEISGSTSLYPLMLSQMLSDTHKVTVPWCFLQMCYIYTSASLEFCSLAAMAYDRYVAICYPLQYSLIMNTERVCKIILGVWGYSVMNFLVLFSFFIHLDFCGNVINKVFCDYHLIIQLACSVSAIDKISDLIFAFLTIVVPFGLISFSYVKILGVCLKASKENTQKAVSTCTPQIVSLSNMFLGTLFHFSESRIDAAAVPDKLRIILSIYLLLIQPMITPFLYGFNLPKMRQSCKRFLLGHKINIFM
>LOCXPOR34.168.HIT1.OR.2R.313.7tm_4.exons1.LR584231.1.Takifugu_rubripes
MENKTETMYFVLAAYGDTGELKYVYFGIMLFWFMSIWMVNSVLILIIYKDKRLHEPMYIFVCHLFVNEISGSTSLYPLMLSQMLSDTHKVTVPWCFLQMCYIYTSASLEFCSLAAMAYDRYVAICYPLQYSLIMNTERVCKIILGVWGYSVMNFLVLFSFFIHLDFCGNVINKVFCDYHLIIQLACSVSAIDKISDLIFAFLTIVVPFSLISFSYVKIMGVCLNASKENTQKAVSTCTPQIVSLSNMFLGTLFHFSESRIDAAVIPDKLRIILSIYLLLIQPMITPFLYGFNLPKIRQSCKRFLLGHKINIFM
>LOCXPOR35.169.HIT1.OR.2R.308.7tm_4.exons1.LR584231.1.Takifugu_rubripes
MKNKTETMYFVLAAYGDTGELKYVYFGIMLFWFLSIWMVNSVLILIIIKDKRLHEPMYMLVCNLFVNEISGSTSLYPLMLSQMLSDTHQVTVPWCFLQMCYIYTSASLEFCSLAAMAYDRYVAICYPLQYSLIMNTGRVCKIILIVWGYSFINFFVLFSFVIHLNLCGNVIDKVFCDYYLIIQLACSVSLIEQISDLIFAFFTLFVPFSLILFSYLKILTVCLKASKENTQKAISTCTPQIVSVSNLFIGCTFHFVDARIDVTLIPIKLRLIFSVYLLIFQPMITPFMYGFNLPKIRQSCKRFLLNNK
>LOCXPOR36.170.HIT1.OR.2R.310.7tm_4.exons1.LR584231.1.Takifugu_rubripes
MKNKTETMYFVLAAYGDTGELKYVYFGIMLFWFVSIWMMNSVLILIIYKDKRLHEPMYMLVCNLFVNEISGSTSLYPLMLSQMLSDTHQVTVPWCFLQMCYIYASISVEFYSLAAMAYDRYVAICYPLQYSLIMNTGRVCKIISAVWGYSFINFFILLLFLIHLDLCGNIIDKVFCDYYLITQLSCSVSLIEQISELCLGFLTVIVPFCLVLISYQKILAVCLKGSKENARKAASTCTPQIVSVSNLFIGCTFHIVDSRTNFTGSQVPVKVRIIFSVYLLIFQPMVTPFMYGFNLPKIRQACKRFCLNNK
>LOCXPOR35.171.HIT1.OR.2R.308.7tm_4.exons1.LR584231.1.Takifugu_rubripes
MENKTETMYFVLAAYGDTGELKYVYFGIMLFWFLSIWMMNSVLILIIYKDKKLHEPMYMLLCNLFVNELNGSASLYPLMLSQMLSDTHQVTVPWCFLQMCYIYASASLEFCSLAAMAYDRYVAICYPLQYSLIMNTGRVCKIILIAWGYSFMNVFVLFSFVIHLNLCGNVIDKVFCDYYLIIQLACSVSLIEQISDLFFAFFTLFVPFSLILFSYLKILTVCLKASKENTQKAISTCTPQIVSVSNLFIGCTFHFVDARIDVTLIPIKLRLIFSVYLLIFQPMITPFMYGFNLPKIRQSCKRFLLNNK
>LOCXPOR38.172.HIT1.OR.2R.308.7tm_4.exons1.LR584231.1.Takifugu_rubripes
MENKTETMYFVLAAYGDTGELKYVYFGIILFWFLSIWMMNSVLILIIYKDKKLHEPMYMLLCNLFVNELNGSASLYPLMLSQMLSDTHQVTVPWCFLQMCYIYASASLEFCSLAAMAYDRYVAICYPLQYSLIMNTGRVCKIISAVWGYSFINVLVLLSFVINMDFCGNVIDKVFCDYYLIIQLACSVSLTEKISDLFFAFLTMFVPFSLILFSYLKILTVCLKASKENTQKAISTCTPQIVSLSNLFLGSIFHFSDSRVDVSHAPDELRVMLSMYIFIIQPMLTPFMYGLKLPKIRQSCKIILFNHR
>LOCXPOR39.173.HIT1.OR.2R.305.7tm_1.exons1.LR584234.1.Takifugu_rubripes
SYTCVRFYVSTASFTLLLLFNFVINSTIVRVEHLRSHARFVLVFHLLLSALVYLGMSSIFHYQVYLRAQPGRPACQAMVAVLITSGSNILLTLTVMALDRCCAVCYPMRYTSYSTTWWWWPWLLGGLTWIMALAIALSLFLQPDSGSSWVGYHGECGREQLRKGELQKVLFIGVCTLLILYSYVRILMEGRRLGVINRRNLAGFKTITLHGTQLGVFILPNFVNFVLTMLFKRGLILQDTKELSAVIIFAFFSLAQCIAPVVYGLRKEELQVELSHSFPCCSRHLKVVLGWTLLANRTSLQHQTR
>LOCXPOR40.216.HIT1.OR.2R.316.7tm_1.exons1.LR584241.1.Takifugu_rubripes
MQNLTEDPGNVTYNKSLSVIIKVCVVIPLFCFFLGCIAIMLHIFACHRQFLDTSRYILFAHMLINDTLQVLSSVLLFLFVMAQVKVALIYCVPLLFLSTTTFQNTPLILATMSLERYVAIFYPLQRPAAWRSDRIWAIILSLWLISSIFPIINYSIGKYDPSVSVLYTRVLCKVSTVNSSPVQVLFKAAVSILFFAVVAVIILFTYMRILLETRKLRQDRLSVNKAMHTVLLHGFQLLLSVLAFTSPITETLIVLHANWLPEDISFFNYFCFILIPRFLSPLIYGFRDQTLRSHIGKAFLCCSNRGRPCVRRKQCD
>LOCXPOR41.217.HIT1.OR.2R.312.7tm_1.exons1.LR584241.1.Takifugu_rubripes
MSDNASVAGGVSLRARIFEQIIITQLIVSIFFTINLLLIATVFSNQVFLSTMRYILFVITLVSDSIVLIIANLLLILYSTYFTMQVRLCIVFYLILCLCAFVTPVTLTAMTLERYVAICLPLRHPELCSLHNTQKCILMILTVSSVPCFIILSTFFAAASSSVYTQHKRCSMEMFVSIPWQNHFKFAVYQFYFFIMSITITFSYVKIMKVAKAASGENKKSTWKGLSTVILHAFQLLLCLIQLWCPFLESAVYDIDINIFVKIRFFNYIVFYITSRCLSPLIYGLRDEKFFLTLKVNVFFLCCRNKRSSLVS
>LOCXPOR42.218.HIT1.OR.2R.310.7tm_1.exons1.LR584241.1.Takifugu_rubripes
MSDNASVAGGVSLQARIFEQIIITQFIVSIFVSVNLLLIATVFSNHVFLSTMRYILFVITLVSDSVFLILSNLLLILYNIYFTMQVSLCIIFYLIVCLSVFVTPVTLTAMTLERYVAICLPLRHPELCSLHNTQKCILIILTVSSVPCFIILSTFIAAASSSVYTQHKRCSMEMFVSLPWQNNFKFAVYQFYFFIMSITITFSYVKIMIVAKAASGENKKSTWKGLSTVILHAFQLLLCLIQLWCPFIESAIIKIDLLLYINVRYFDYVTFILAPRCLSPLIYGLRDEKFLNALKYLALCGLNKKKIGFT
>LOCXPOR43.219.HIT1.OR.2R.310.7tm_1.exons1.LR584241.1.Takifugu_rubripes
MSDNASVAGGVSLRVLIFERIIITQLIVSIFVSVNLFLIATVFSNQVFLSTMRYILFVITLVSDSVFLIIANLLLILHSTYFTIEVSLCIVFYLIVCLSVFVTPVTLTAMTLERYVAICLPLRHPELCSLHNTQKCILIILTVSSVPCFIILSTFIAAASSSVYTQHKRCSMEMFVSIPWQNHFKFAVYQFYFFIMSITITFSYVKIMKVAKAASGENKKSTRKGLRTVILHAFQLLLCLIQLWCPFIESAIIKIDLLLFINVRYFNYVTFILAPRCLSPLIYGLRDEKFLNALKYLALCGLYKKKIGFT
>LOCXPOR44.220.HIT1.OR.2R.310.7tm_1.exons1.LR584241.1.Takifugu_rubripes
MSDNASVAGGVSLQVQIFEKIIITQLIVSIFVSINLLLIATVFSNQVFLSTMRYILFVITLVSDSILLIIANLLLILHSTYFTIEVSLCIVFYLIVCLCMFVTPVTLTAMTLERYVAICLPLRHPELCSLHNTQKCILIILTVSSVPCFIILSTFFAAASSSVYTQHKRCSMEMFVSLPWQNHFNFAVYQFYFFIMSIIITFSYVKIMKVAKAASGENKKSTWKGLSTVILHAFQLLLCLIQLWCPYIESAIIKIDLLLYINVRYFNYVTFILAPRCLSPLIYGLRDEKFLNALQYLALCGFYKKKIGFT
>LOCXPOR45.222.HIT1.OR.2R.310.7tm_1.exons1.LR584241.1.Takifugu_rubripes
MSDNASVAGGVSLRARMFERIIITQLIVSIFVSVNLFLIATVFSNQVFLSTMRYILFLITLVSDSVFLIIANLLLILTSTYFTIEVSLCIVFYLIVCLSIFVTPVTLTAMTLERYVAICLPLRHPELCSLHNTQKCILIILTVSSVPCFIILSTFFAAASSSVYTQHKLCSMGMFVSIPWQNHFKFAVYQFYFFIMSITITFSYVKIMKVAKAASGENKKSTWKGLSTVILHAFQLLLCLIQLWCPFIESAIIKIDLLLYINVRYFNYVTFILAPRCLSPLIYGLRDEKFLNALKYLALCGLYKKKIGFT
>LOCXPOR46.223.HIT1.OR.2R.310.7tm_1.exons1.LR584241.1.Takifugu_rubripes
MSDNASVAGGVSLQVQIFEKIIITQLIVSIFVSINLLLIATVFSNQVFLSTMRYILFVITLVSDSIVLIIANLLLILHSTYFTIEVSLCIVFYLIVSLCMFVTPVTLTAMTLERYVAICLPLRHPELCSLHNTQKCILIILTVSSVPCFIILSTFIAAAPSSVYTQHKRCSMEMFVSLPWQNHFNFAVYQFYFFIMSIIITFSYVKIMKVAKAASGENKKSTWKGLSTVILHAFQLLLCLIQLWCPYIESAIIKIDLLLYINVRYFNYVTFILAPRCLSPLIYGLRDEKFLNALQYLALCGFYKKKIGFT
>LOCXPOR47.224.HIT1.OR.2R.310.7tm_1.exons1.LR584241.1.Takifugu_rubripes
MSDNASVAGGVSLRARIYKQLIITQFIVSIFFTINLLLIATVFSNQVFLSTMRYILFLITLVSDSLFLILSDLLLILYTIYFTMQISLCIIFYLIVCLSVFVTPVTLTAMTLERYVAICLPLRHPELCSLHNTQKCILIILTVSSVPCFIILSTFIAAASSSVYTQHKLCSMEMFVSIPWQNHFKFAVYQFYFFIMSITITFSYVKIMKVAKAASGENKKSTWKGLSTVILHAFQLLLCLIQLWCPFIESAIIKIDLLLYINVRYVDYVTFILAPRCLSPLIYGLRDEKFLNALKYLALCGLYKKKIGFT
>LOCXPOR48.225.HIT1.OR.2R.310.7tm_1.exons1.LR584241.1.Takifugu_rubripes
MSDNASVAGGVSLQARIFEQIIITQLIVSIFFMINLLLIATVFSNQVFLSTMRYILFLITLVSDSVFLILSDLLLILYNIYFTMQVSLCIIFYLIVCQCMFVTPVTLTAMTLERYVAICLPLRHPELCSLHNTQKCILIILTVSSVPCFIILSTFIAAASSSVYTQHKRCSMEMFVSLPWQNHFKFAVYQFYFFIMSITITFSYVKIMKVAKAASGEDKKSTWKGLRTVILHAFQLLLCLIQLWCPFIESAIVKIDLLLYINVRYFNYVSFILAPRCLSPLIYGLRDEKFLNALKYLALCGLYKKKIGFT
>LOCXPOR49.226.HIT1.OR.2R.310.7tm_1.exons1.LR584241.1.Takifugu_rubripes
MSDNASVAGGVSLQVQIFEKIIITQLIVSIFFMINLLLIATVFSNHVFLSTMRYILFVITLVSDSILLIIANLLLILHSTYFTIEVSLCIVFYLIVSLCAFVTPVTLTAMTLERYVAICLPLRHPELCSLHNTQKCILIILTVSSVPCFIILSTFIAATSSSVYTQHKRCSMEMFVSIPWQNHFKFALFQFYFFIMSITITFSYVKIMIVAKAASGENKKSTWKGLSTVILHAFQLLLCLIQLWCPFIESAIIKIDLLLYINVRYFNYVTFILAPRCLSPLIYGLRDEKFLNALKYLALCGLYKKKTGFT
>LOCXPOR50.227.HIT1.OR.2R.307.7tm_1.exons1.LR584241.1.Takifugu_rubripes
MSDNASVAGGVSLRARIFEQIIITQLIVSIFFMINLLLIATVFSNQVFLSTMRYILFLITLVSDSVFLILSDLLLLLYSIYFTMQVSLCIIFYLIVCQCMFVTPVTLTAMTLERYVAICLPLRHPELCSLHNTQKCILIILTVSSVPCFIILSTFIAAASSSVYTQHKLCSMEMFVSIPWQNHFKFAVYQFYFFIMSITITFSYVKIMKVAKAASGENKKSTWKGLSTVILHAFQLLLCLIQLWCPFIESAIIKIDLLLYVNVRYFNYVTFILSPRCLSPLIYGLRDEKFLNALKYLALCGLYKKRL
>LOCXPOR51.229.HIT2.OR.2R.310.7tm_1.exons3.LR584241.1.Takifugu_rubripes
MSDNASVAGGVSLRARIFEHIIITQLIVSIFFMINLLLIATVFSNQVFLSTMRYILFLITLVSDSVFLILSDLLLILYNIYFTMQVSLCIIFYLIVCQCMFVTPVTLTAMTLERYVAICLPLRHPELCSLHNTQKCILIILTVSSVPCFIILSTFIAAASSSVYTQHKRCSMGMFLPIPWQNHFKFAVYQFYFFIMSITITFSYVKIMKVAKAASGENKKSTRKGLSTVILHAFQLLLCLIQLWCPFIESAIIKIDLLLYINVRYFNYVTFILAPRCLSPLIYGLRDEKFLNALKYLALCGLYKKKIGFT
>LOCXPOR52.230.HIT1.OR.2R.310.7tm_1.exons1.LR584241.1.Takifugu_rubripes
MSDNASVAGGVSLRARIFEQIIITQLIVSIFFMINLLLIATVFSNQVFLSTMRYILFLITLVSDSVFLILSDLLLILYNIYFTMQVSLCIIFYLIVCQCMFVTPVTLTAMTLERYVAICLPLRHPELCSLHNTQKCILIILTVSSVPCFIILSTFIAAASSSVYTQHKRCSMGMFVSIPWQNHFKFAVYQFYFFIMSITITFSYVKIMKVAKAASGENKKSTWKGLRTVILHAFQLLLCLIQLWCPFIESAIIKIDLLLYINVRYFDYVTFILAPRCLSPLIYGLRDEKFLNALKYLALCGLYKKKIEFT
>LOCXPOR53.233.HIT1.OR.2R.310.7tm_1.exons1.LR584241.1.Takifugu_rubripes
MSDNASVAGGISLRARIYEQIIITQLIVSIFFVINLLLIATVFSNHVFLSTMRYILFLITLVSDSVFLILSDLLLILYNIYFTMQISLCIIFYLIVSLCAFVTPVTLTAMTLERYVAICLPLRHPELCSLHNTQKCILIILTVSSVPCFIIVSTFIAAASSSVYTQHKRCSMEMFVPLPWQNHFKFALFQFYFFIMSITITFSYVKIMKVAKAASGENKKSTWKGLSTVILHAFQLLLCLIQLWCPFIESAIIKIDLLLYINVRYFDYVTFILAPRCLSPLIYGLRDEKFLNALKYLALCGLYKKKIGFT
>LOCXPOR54.234.HIT1.OR.2R.310.7tm_1.exons1.LR584241.1.Takifugu_rubripes
MSDNASVAGGVSLQARIYKQIIITQFIVSIFFMINLLLIATVFSNQVFLSTMRYILFLITLVSDSVFLILSDLLLILYSIYFTMQVSLCIIFYLIVCQCMFVTPVTLTAMTLERYVAICLPLRHPELCSLHNTQKCILIILTVSSVPCFIILSTFIAAASSSVYTQHKLCSMEMFVPLPWQNHFKFAVYQFYFFIMSITITFSYVKIMKVAKAASGENKKSTWKGLSTVILHAFQLLLCLIQLWCPFIESAIIKIDLLLYINVRYFNYVTFILAPRCLSPLIYGLRDEKFLNALQYLALCGLYKKKIGFT
>LOCXPOR55.116.HIT1.OR.2R.310.7tm_1.exons1.LR584241.1.Takifugu_rubripes
MSDNASVAGGVSLRARIYEHIIITQLIVSIFLMINLLLIATVFSNQVFLSTMRYILFLITLVSDSVFLILSDLLLILYNIYFTMQVSLCIIFYLIVCQCMFVTPVTLTAMTLERYVAICLPLRHPELCSLHNTQKCILMILTVSSVPCFIILSTFIAAASSSVYTQHKRCSMEMFVPIPWQNHFKFAVYQFYFFIMSITITFSYVKIMIVAKAASGENKKSTWKGLRTVILHAFQLLLCLIQLWCPFIGSAIIKMDLLLYINVRYFNYVTFTLAPRCLSPLIYGLRDEKFLNALQYLALCGLYKKKIGFT
>LOCXPOR56.117.HIT1.OR.2R.311.7tm_1.exons1.LR584241.1.Takifugu_rubripes
MAANSSEPAGQSSARKINSRVILVQVLVLVFLCINFLLIVTFSMRHFFYTTMRYILFAVTLLSDSVLLLLTDVLLILSYFAVTIEMWVCVTLYVVLALYTFVTPVTLTVMTLERYVAICLPLRHSELCSMRRALHCILLVHGVSFLPCAVVLSMLFASASYNFYTQVKICSVEILIIHQWQSHLRSAISQFYFLIMCVVILLSYIKVMKVAKAASGENKKSTWKGLRTVILHAFQLLLSLIQLWCPFIESAIFQIDYMLFINVRYFNYVTFILAPRCLSPLIYGLRDEKFFNALKYLALCGLYKKRLDLFD
>LOCXPOR57.118.HIT1.OR.2R.311.7tm_1.exons1.LR584241.1.Takifugu_rubripes
MAANSSEPAGQSSARKINSRVILVQVLVLVFLCINFLLIVTFSMRHFFYTTMRYILFAVTLLSDSVLLLLTDIMLILTYFAVAIEMWVCVTIYVVLALYTFVTPVTLTVMTLERYVAICLPLRHSELCSMRRALHCILLVHGVSFLPCAVVLSMLFASASYNFYTQVKICSAEILIIHRWQSHLRSAISQFYFLIMCVVILLSYIKVMKVAKAASGENKKSTWKGLRTVILHAFQLLLSLIQLWCPFIESAIFQIDYMLFINVRYFNYVTFILAPRCLSPLIYGLRDEKFFNALKYLALCGLYKKRLDLFD
>LOCXPOR58.119.HIT1.OR.2R.315.7tm_1.exons1.LR584241.1.Takifugu_rubripes
MAQNNSGNGSSTHESHLNVAFVQVLILLFLFVNSIMITTFFTKDIFYRNMRYILFLVTLMSDSIILILTNVLLVRSFYRLPIPMWICFIIFTVLSVCSYVTPLTLTVMSLERYIAICMPLRHADLCFPGRALHCILIVHSLSLVPSIIVLSTFFSLGHFSVYTDSHICSVELFIVENWQGNLRSAVGQFYFSFMLVSIIICYIKIIKIARSASGENKQVMWKGMRTVLLHAIQLLLSLSQMWCPIVENAVLKIDLQLFIQIRFFNYIMFSLCPRCLSPLIYGLRDETFLLALKSYAVCVFFSNKAFEKSKLQVQT
>LOCXPOR59.120.HIT1.OR.2R.312.7tm_4.exons1.LR584241.1.Takifugu_rubripes
MENRSFGLSSELTLDTFLIPPQGKYPIFFLGVTIYCFGVFCNMTLLTLIILQRNLHKPMYFILFSLPLNDLIGITAMLPKVLSDIVMESNRVHYGLCVFQAFILHMYGGGILFILAAMSFDRYVAICMPLHYNAIMVPRVVVFIISLVWGLDFSLILLLFVLQMRLPRCKSVIMNVFCDNPSLLKLTCANTTINNVVGLFNTAVIQAVSLSVQAFSYVKILIACMVSRRSEAKMKAINTCVAQLMILAIFEFVATFTILSHRFNTVSADLQKIMGMLIFLIPPLLNPIVYGLYTGEIRNALLRIIKKRSISV
>LOCXPOR60.121.HIT1.OR.2R.312.7tm_4.exons1.LR584241.1.Takifugu_rubripes
MYANISLPVSMVQLENLNLPHIYVYPTLIITTLLYMVTMFCNMMVLLSIACCKELHQPMFILLFSLPISDMIGTTAFLPQLLWSIVTQYRSIPYTACITQAFLIHIYGMGNLLILSIMAYDRYTAICFPLRYNEIMSPLTLVKMILLVWIVTISVIATMFLLHRQYEICRTNIVDFYCNNPSLLKIMCGETTVSSYYGLVFIFLIQGVPLAIMMYTYAQILYVCIMTNNADARQKAIQTCSSHLVVYLFLQVNTLVTLMAHRNGKVSPTIRRALGVSILIFPPLLDPIIYGLRVQKLKMGIKMLLKRNVFLK
>LOCXPOR61.122.HIT1.OR.2R.312.7tm_4.exons1.LR584241.1.Takifugu_rubripes
MYANISLPVSMVQLENLNLPHIYVYPTLIITTLLYMVTMFCNMMVLLAIARCKELHQPMFILLFNLPISDMIGTTAFLPQLLWSIVTQYRSIPYTACITQAFLIHMYGTGNLLILSIMAYDRYIAICFPLRYNEIMSPLTLVKMILLVWIVTISVIATMFLLHRQYEICRTNIVDFYCNNPSLLKIMCGETTVSSYYGLMVIILIQGVPLAIMMYTYAQILYVCIMTNNADARQKAIQTCSSHLVVYLFLQVNTLVTLMAHRNGKVSPTIRRALGVSILIFPPLLDPIIYGLRVQKLKMGIKMLLKRNVFLK
>LOCXPOR62.123.HIT1.OR.2R.312.7tm_4.exons1.LR584241.1.Takifugu_rubripes
MYANISLPVSMVQLENLNLPHIYVYPTLIIAMLLYMVTMFCNMMVLLAIACCKELHQPMFILLFNLPISDMIGTTAFLPQLLWSIVTQYRSIPYTACITQAFLIHMYGTGNLLILSIMAYDRYIAICFPLRYNEIMSPLTLVKMILLVWIVTISVIATMFLLHRQYEICRTNIVDFYCNNPSLLKIMCGETTVSSNYGLMTIFLIQGVPLVIMMYTYAHILYVCIVTNNADARQKAIQTCSSHLAVYLFLQVNTLVTLMAHRNGKVSPTIRRALGVSILIFPPLLDPIIYGLRVQKLKMGIKMLLKRNVFLQ
>LOCXPOR63.124.HIT1.OR.2R.305.7tm_4.exons1.LR584241.1.Takifugu_rubripes
DLYNISSVLELRSFNLPPEAVFPAFLFATLSYMVILFCNLVLISVIVLNKSLHQPMYMILLNLPVNDLIGSSALFLQVIKDILTKSRTIHYSSCVTQAFFIHIYAGGTVFILTAMAYDRYIAICNPLKYNTIMTHAHIFRIITCLWLTNVALMSVLFFLLLRLPRCRSVLTHPYCDQPSLLALVCADVTVNNIYGLLTVALTQVIANVTIMYTYLQILVACFRSKQPDTKHKALQTCATHLIVFLLLECLGLFTIISYRLKDISPHLRKFMGMSTLIFPPTLNPIIYGLKTKEIRDKLESFCRNK
>LOCXPOR64.125.HIT1.OR.2R.321.7tm_4.exons1.LR584241.1.Takifugu_rubripes
MIDNVTGTESFFILGFPGLAPEYYRPVSALFLIIYLVIAFGNVFILTFVMCQKSLQKPMYLVFCHLALIDLTFSTVTIPKIISKYWFSGGDISFYGCFAQMFFVHYLGSVTSFILLVMALDRFISICFPLRYTALVSKKVISALCGIAWFIPVSLLVAVIVQALALPYCKSNVIVQCFCDHISITNLACGEGVQSVRVGTLCIALLCLLLPLTFIVFSYVTIIVVIAKMSSTAGRRKTLSTCTPQLFVTCLFYLPRCFVYVANTVGFYFSIDVRILLTLLYSLVPPAVNPFIYCFKTQDIKKILMKKLRNTGFGMKVNIYS
>LOCXPOR65.127.HIT1.OR.2R.319.7tm_4.exons1.LR584241.1.Takifugu_rubripes
MLLTNGTRIQYFYIVGFLGLSPDYYGHVSAALFLVLSAIVVGNVFILVFVKCERSLHKPTYLIFCHLASTDLLFGLVTLPKIISKYWFGDSLISFGGCFVQMYFVHFLGATHSFVLMVMALDRFIAVCMPLRYTVFITSATVSVLCGISWFMPMSWMVGIVLHALSLPYCRSNIIVQCYCDHIAITALGCENVRDVQVVAFGLAMFSLLVPLSCIILSYLLIIAVVIRMSDSSSRIRTLSTCTPQLLITCLYYMPRCFVYLANNLGFTFSVPIRIVVVMMYSLIPAAINPLIYCFKTKDIKESLKKKIFSRISTNLKPG
>LOCXPOR66.129.HIT1.OR.2R.301.7tm_4.exons1.LR584241.1.Takifugu_rubripes
MKNSTQVLYFTLAAFTDVKLLKYFLFLVILCFYLLIMCSNLLLISVICMNRSLHEPMYVLLCSLFVNELYGSTALFPFLLLQILSDVHTVSASFCFLQIFCLYTYVCIEFYNLAIMSYDRYVAICLPLQYHTRMTARKISVLVCVSWVHPAVVCLIPICLSASLQLCGSVINKIYCDNYAIVQLSCSDTTINNIYGLVATFVVVSFPVSLICYTYVSILQVCFSGSRQTRQKAVSTCTPHLASLLNLSCGCFFEIFQSRFDMTHVPNTFRVFLSLYWLVCQPLFNPVMYGLKVSHIRKFLK
>LOCXPOR67.131.HIT1.OR.2R.305.7tm_4.exons1.LR584241.1.Takifugu_rubripes
MLNSTSVFYFTLGAYFPVGNLRYLYFLLTGLLYVVVVVVNVSLIVVICMNRSLHEPMYVLLCSLFVNELYGSTALFPFLLLQILSDVHTVSASFCFLQIFCVYTYGAIEYMNLAVMSYDRYLAICHPLQYHTRMTCHRAFVWIAALWFYSFVKFLITLSLNMRLALCRNLINSLYCHNYLVVKLACSDTRINNIYGLFGIVLTVVVPLVPILFSYMKILQVCFSGCRQTRQKAVSTCTPHLVSLLNFSFGCCFEILQSRFDMSSVPRMLRAILSLYFLLIQPLLNPLMYGLQMSQIRKLYKHLFS
>LOCXPOR67.133.HIT1.OR.2R.305.7tm_4.exons1.LR584241.1.Takifugu_rubripes
MLNSTSVFYFILGAYFPFGNLRYLYFLLTGLLYVVVVVVNVSLIVVICMNRSLHEPMYVLLCSLFVNELYGSTALFPFLLLQILSDVHTVSASFCFLQIFCVYTYGAIEYMNLAVMSYDRYLAICHPLQYHTRMTCHRAFVWIAALWFYSVVKFLITLSLNMRLALCRNLINSLYCQNYLVVKLACSDTRINNIYGLFGIVVSVVVPLVPILFSYMKILQVCFSGCRQTRQKAVSTCTPHLVSLLNFSFGCCFEILQSRFDMSSVPRMLRAILSLYFLLIQPLLNPLMYGLQMSQIRKLYKHLFS
>LOCXPOR69.185.HIT1.OR.2R.335.7tm_4.exons1.LR584240.1.Takifugu_rubripes
MELFNAAPGKNVSFVHPPYFIISGLKGIPHIKFYYVFLFFVYIVSVLGNSVVMAVICLDHNLRTPKYVAVFNLAFVDLFGNSALVPKLLDIFLFDHRHIPYNDCLTFLFFCYTCLSMQALNLVALAYDRLVAIIFPLHYQMRVTHRIMMSLIASFWAFIIVAVLIAVGLITRLSFCKSVVIHSYFCDHGQIYRLACNDHFPSYVVSCLYPVFIFWLPLLFILLSYLYISCTLAKVATVQQGLKAFRTCIGHLLLVAIYFIPLLITFTLMENIHPNARIINLSLTSVFPPMLNPIIYVLQTREIKDSLKRLLKLGRKSKTTPRKLPNLPQTAACKC
>LOCXPOR70.186.HIT1.OR.2R.320.7tm_4.exons1.LR584240.1.Takifugu_rubripes
MDNTTVLTFTMTAYAVMKNYKSGIFTVFLLLYLLILMLNLVILMLIHQTKELHQPMNVFTFLLCLNQVYGSTALLPAVMALLLSTTYEMPVKCCLTQVYFLHTYASLEFCVLALMAYDRYLAICRPLHYHTIMSHSTMRKLVTLSVVYPNVAFLCYYSLTLQLTFCRRFIPKLYCVNMEVVKNSCSIPAHINIVGLLLILVLILPQLLMIIFSYVQISQVCRNLTRESQRRALKTCVPHLLSLLNYTIGGIFEISQTRFSMTHMVAEARIFMSLYFVILPSISNPVLYGLGTQLIRVNLLKLLMRHKIPLTKLSKTVRQS
>LOCXPOR71.187.HIT1.OR.2R.320.7tm_4.exons1.LR584240.1.Takifugu_rubripes
MDNTTVLTFTMTAYAVMKNYKSGIFTVFLLLYLLILTLNLVILMLIHQTKELHQPMNVFTFLLCLNQVYGSTALLPAVMALLLSTTYEMPVKCCLTQVYFLHTYASLEFCVLALMAYDRYLAICRPLHYHTIMSHSTMRKLVTLSVVYPNVAFLCYYSLTLQLTFCRRFIPKLYCVNMEVVKNSCSIPAHINIVGLLLILVLILPQLLMIIFSYVQISQVCRNLTRESQRRALKTCVPHLFSLLNYTIGSIFEISQTRFSMTHMVAEARIFMSLYFVILPSISNPVLYGLGTQLIRVNLLKLLMRHKIPLTKLSKTVRQS
>LOCXPOR72.189.HIT1.OR.2R.309.7tm_1.exons1.LR584240.1.Takifugu_rubripes
MNVTTVDAPAPPSHATLKALLSVLPCLFFFYINAVMMVALFQKPQLLESCRYILFGHLLLTESLQLLFSVLLYLFALTKTAMLSYICISVILFASLTLTMSPLNLAVMSLERYIAIYCPLKHVHIVTSRTTGVAIAFIWTTGSLNSLTHWGLFISLKNTSFIVPRFCNRGNLFPLPIFSSINDAFTIAYFVIVSVVIIYTYVAILVIVKSASSRSRNATKAGKTVLLHLIQLCLCLVSTLFNMINYNSKWNMQHIVVTHIQYTIFISLIIFPKCLSPLIYGLRDQALRQILQSYIPFRFTAAARTFASS
>LOCXPOR73.191.HIT1.OR.2R.323.7tm_4.exons1.LR584240.1.Takifugu_rubripes
MSLLRTVSNGSIIIHPPGFYVVGFEVFPHIRFYFIFLAFVYVVTVFFNCLLIYVIVSNRCLHAPKFLAVVNLAVIDMVLNSTTIPSMIKTFLLKDNFFPFNICLLQMFVYYSFITLESYALAILAYDRLIAICFPLQQNSINTLRSMSCIVAVTWSYSLGLVAFSTGIMTWLSFCKSVTVRSYFCDYAPTFRLACNDYTLHWAVSSTASVVNLVAPFTFILLTYAAILVTLFLMKSVNSRMKALGTCVEHLVLVAIFYIPLFTIFILGFYVRLIDADQRVLSLSLASCIPPCVNPIVYSLKTREIKIRAVALIRKNKIKGTKF
>LOCXPOR74.192.HIT1.OR.2R.323.7tm_4.exons1.LR584240.1.Takifugu_rubripes
MFLLRTVSNGSIIIHPPGFYVVGFEVFPHIRFYFIFLAFVYVVTVFFNCLLIYVIVSNRCLHTPKFLAVVNLAVIDIVMNSTTIPSMIKTFLLKDNFFPFNICLLQMFVYYSFITLESYALAILAYDRLIAICFPLQQNSINTLRSMSCIVAVTWSYSLGLVAFSTGIMTRLSFCKSVTVRSYFCDYAPTFRLACNDYTLHWAVASSGTVVNLVVPFAFILLTYAAILVTLFLMKSVNSRMKALSTCVEHVILVAIFYIPLFTIFLLGFYVRVIEADQRVLSLSLASCIPPCVNPIVYSLKTREIKIRAVALIRKNKIKVIKF
>LOCXPOR105.193.HIT1.OR.2R.323.7tm_4.exons1.LR584240.1.Takifugu_rubripes
MFLLRTVSNGSIIIHPPGFYVVGFEVFPHIRFYFIFLAFVYVVTVFFNCLLIYVIVSNRCLHTPKFLAVVNLAVIDIVLNSTAIPSMIKTFLLKDNFFPFNICLLQMFVYYSFIILESYALAILAYDRLIAICFPLQQNSINTLRSMSCIVAVTWSYSLGLVAFSTGIMTRLSFCKSVTVRSYFCDYAPTFRLACNDYTLHWAVSSTASVVNLVVPFTFILLTYAAILVTLFLMKSVNSRMKALGTCVEHLVLVAIFYIPLFTIFFFGFYVRLIDADQRVLSLSLASCIPPCVNPIVYSLKTREIKIRAVALIRKSKIKGTKF
>LOCXPOR77.194.HIT1.OR.2R.323.7tm_4.exons1.LR584240.1.Takifugu_rubripes
MFLLRTVSNGSIIIHPPGFYVVGFEVFPHIRFYFIFLAFVYVVTVFFNCLLIYVIVSNRCLHTPKFLAVVNLAVIDIVLNSTTIPSMIKTFLLKDNFFPFNICLLQMFVYYSFITLESFALAILAYDRLIAICFPLQQNSINTLRSMSCIVAVTWSYSLGLGAFSTGIMTWLSFCKSVTVRSYFCDYAPTFRLACNDYTLHWALSSTASVVNLVAHFAFILLTYAAILVTLFSMKSVNSRMKALGTCVEHLVLVAIFYIPLFIIFLFGFYVRVIDADQRVLSLSLASCIPPCVNPIIYSLKTREIKIRAVALIRKNKIKVMKF
>LOCXPOR77.195.HIT1.OR.2R.323.7tm_4.exons1.LR584240.1.Takifugu_rubripes
MSLLRTVSNGSIIIHPPGFYVVGFETFPHIRFYFIFLAFVYVVTVFFNCLLIYVIVSNRCLHTPKFLAVVNLAVIDIVLNSTTIPSMIKTFLLKDNFFPFNICLLQMFVYYSSISLESFALAILAYDRLIAICFPLQQNSINTLRSMSCIVAVTWSYSLGLGAFSTGIMTRLSFCKSVTVRSYFCDYAPTFRLACNDYTLHWALSSTASVVNLVVPFTFIILTYAAILVTLFLMKSVNSRMKALSTCVEHLVLVAIFYIPLFTIFILGFYVRVIDADQRVLSLSLASCIPPCVNPIIYSLKTREIKIRAVALIRKNKIKVMKF
>LOCXPOR79.196.HIT1.OR.2R.312.7tm_4.exons3.LR584240.1.Takifugu_rubripes
MENLTMLTPLKNPVVFELVGFYVPPGSGPLFFCMALIAYLLTLLANGVVAGVILIDKSLHRPMFIMICHLVVCNVLGATTMLPCLMVHFLTGQRKVSHAIAIIQALCLHTYGAAMQTILAVMAYDRYVAVCNPLRYATIMTSTRLHICCSLAWIVSLLVISVLFFFHINIQLCGKIIQDVYSSNRGILSLACIPTPINNIYGLTLTWTLSTSVFLIIAFSYMRILRAGIKRDKKGFTVNTKPLRTCATHLVVYLFYRIAALIIIVSLRFPSLSPNVKKFCSILFIVVPPAINPVIYGLISKELRASIIKQLS
>LOCXPOR80.197.HIT1.OR.2R.314.7tm_4.exons1.LR584240.1.Takifugu_rubripes
MENFTYNSFILQVEGLTLTEGSVYPAFFLFLFCYLFIIVANVGIATLIFIDSSLQQPMYLLFCNLTFNDILGNSILIPRLLVDSLRPPSERLITYYECVVQAFTTHMFGTTSHTVLMIMAFDRYVAICNPLRYAAIMNHRMVIKLTVSAWAVAFFLVGILLGLTIRLNRCRTLIKNPYCDNASLFKLSCDSVVINNIYGLTFTAVLLGSSIGSIVLTYIKITIVCVTSNNKSLNSKALKTCSTHLTVFVVLLTTGLSNIALHRYPQHRHYRLLCMILFHIVPGILNPIIYGLQSKEIRKVLSKPLMHMKSLSFS
>LOCXPOR81.198.HIT1.OR.2R.317.7tm_4.exons1.LR584240.1.Takifugu_rubripes
MNNWTLNSDVLLLEGLKVTRRSSFPAFLLLLLIYIFIMVSNMSLMFLILMERTLREPMYLLFCNMSVNDVFGATTIIPRLLRDIFLPSSERFILYNHCALQAFCNNYHASVSHTVLMIMAFDRYMAICNPLHYSSIMTNRMMVNLSAWAWGSVFIMVAILIGLSVRLSRCRWIVENPFCDNATLFKLSCESILINNIYGLAYTVVLLGSSIGSVTLTYLKVATVCLQSKNNVLNSRALQTCSTHLAVYLLLLLSGSITIILHRFPQLSDHRKLVHILLHVAPPALNPVIYGLQIKVVREKLIILFTRNSKTASIIQH
>LOCXPOR82.200.HIT1.OR.2R.314.7tm_4.exons1.LR584240.1.Takifugu_rubripes
MENFTYNSFILQVEGLTLTEGSVYPAFFLLLFCYLFIIVANVGIATLIFIDSSLHQPMYLLFCNLTFNDILGNSILIPRLLVDSLRPPSERLITYYECVVQAFTTHMFGTTSHTILMIMAFDRYVAICNPLRYAAIMNHRMVIKLTVFAWAVAFVLVGILLGLTIRLNRCRTLIKNPYCDNASLFKLSCDSVVINNIYGLTFTAVLLGSSIGSIVLTYIKITIVCVTSNNKSVNNKALKTCSTHLTVFVVQLSTGLSNIALHRYPQHTHYRLLCMILFHIIPGILNPIIYGLQSKEIRKVLSKPLMHMKSLSSS
>LOCXPOR83.201.HIT1.OR.2R.317.7tm_4.exons1.LR584240.1.Takifugu_rubripes
MNNWTLNSDVLLLEGLKVTRRSSFPAFLLLLLIYIFIMVSNMSLMFLILMERTLREPMYLLFCNMSVNDVFGATTIIPRLLRDIFLPSSERFILYNHCALQAFCNNYHASVSHTVLMIMAFDRYMAICNPLHYSSIMTNRMMVNLSAWAWGSVFIMVAILIGLSVRLSRCRWIVENPFCDNATLFKLSCESILINNIYGLAYTVVLLGSSIGSVTLTYLKVATVCLQSKNNVLNSRALQTCSTHLAVYLLLLLSGSINIILHRFPQLSDYRKLVHILLHVVPPALNPVIYGLQIKVVREKLIILFTRNSKTATLIQH
>LOCXPOR84.202.HIT1.OR.2R.323.7tm_4.exons1.LR584240.1.Takifugu_rubripes
LTFCFSCFRLMENYTFNSFTLQLEGLKVTESSVYPVFSFFLVSYIFIMLSNIGIVALIFIDSSLHQPMYLLFCNLPFNDVLGNSILIPRLLMDLLHPPSERLITYYECVVQAFTTHMFGTTSHTVLMIMAFDRYVAICNPLRYAAIMNHKMVIKLTVSAWAVAFVLVGILLGLTIRLNRCRTLIANTFCDNASLFKLSCDSVVINNIYGLTFTVVLFIASIGSIVVTYTKITIVCVTSNNKSVNSKALKTCSTHLVMYLIMSASGILIIALHRFPQYSDYRKICAILFHTIPGSMNPIIYGIQSKEIQKYLYKLFQARKIMSS
>LOCXPOR85.203.HIT1.OR.2R.324.7tm_4.exons1.LR584240.1.Takifugu_rubripes
LTFCFSCFRLMENYTFNSFTLQLEGLKVTESSVYPVFFFFLVSYIFIMLSNIGIVALIFIDSSLHQPMYLLFCNLPFNDVLGNSILIPRLLMDLLHPPSERLITYYECVVQAFTTHMFGTTSHTVLMIMAFDRYVAICNPLRYAAIMNHKMVIKLTVSAWAVAFVLVGILLGLTIRLNRCRTLITNPFCDNASLFKLSCDSVVINNIYGLTFTVVLFIASICSIVVTYTKITIVCVTSNNKSVNGKALKTCSTHLLMYLIMFASGILIIGLHRFPQYSDYRKICAILFHIIPGSLNPIIYGVQSKEIQKFLLRHFFHQKVLQSK
>LOCXPOR86.204.HIT1.OR.2R.324.7tm_4.exons1.LR584240.1.Takifugu_rubripes
LTFCFSCFRLMENYTFNSFTLQLEGLKVTESSVYPVFFFFLVSYIFIMLSNIGIVALIFIDSSLHQPMYLLFCNLPFNDVLGNSILIPHLLMDLLRPLSERLITYYECVAQAFTTHMFGTTSHTVLIIMAFDRYVAICNPLRYAAIMNHRMVIKLTISAWAVAFVLVGILLGLTIRLNRCRTLITNPYCDNASLFKLSCDSVVINNIYGLTFTVVLFIASIGSIVVTYTKITIVCVTSNNKSVNGKALKTCSTHLLMYLIMIASGILVIALHRVPQYSDYRKICAILFHIIPGSLNPIIYGVQSKEIQTFLLRQFFHQKVLQSK
>LOCXPOR86.205.HIT1.OR.2R.324.7tm_4.exons1.LR584240.1.Takifugu_rubripes
MNFCFSGFRLMDNYTFNSFTLQLEGLKVTEVSVYPVFFFFLVSYIFIIVANIAIVALIFIDSSLHQPMYLLFCNLPFNDVLGNSILIPHLLMDLLRPPSERLITYYECVAQAFTTHMFGTTSHTVLIIMAFDRYVAICNPLRYAAIMNHRMVIKLTISAWAVAFVLVGILLGLTIRLNRCRTLITNPYCDNASLFKLSCDSVVINNIYGLTFTVVLFIASIGSIVVTYTKITIVCVTSNNKSVNGKALKTCSTHLLMYLIMFASGILVIALHRVPQYSDYRKICAILFHIIPGSLNPIIYGVQSKEIQKFLLRHFFHQKVLQSK
>LOCXPOR88.206.HIT1.OR.2R.321.7tm_4.exons1.LR584240.1.Takifugu_rubripes
CLSCFRLMENYTFNSFTLQLEGLKVTEVSMYPVFFFFLVSYVFIMLSNIAIIALIFIDSSLHQPMYLLFCNLPFNDVLGNSILIPRLLVDLLNPPSERLITYYECVAQAFTSHMFGTTSHTILMIMAFDRYVAICNPLRYTVIMSHRMVIKLTVSAWAVAFVLVGILLGLTIRLNRCRTLITNPYCDNASLFKLSCDSVVINNIYGLMFTVVLFIASIGSIVVTYTKITIVCVTSNNKSVNSKALKTCSTHLLTYLILMFCGMLAIALHRFPQYSDYRKICAILFHIIPGSLNPIIYGVQSKEIQKFLLRHFFHQKDLQSK
>LOCXPOR89.207.HIT1.OR.2R.317.7tm_1.exons1.LR584240.1.Takifugu_rubripes
MDEIQSLFNVTVDQQYQGLIERMMFSSLTTVTCCVFLYINGIMLFSLRSKAVFCETSRYILLFNLLFADSIQMVLSQVLYILAACLIKMSYPLCGILSVVGVLTSDISPLTLVVMSLERYVAVCYPLRHAAVITIGNTGLMIFVIWAFSLLSGLIRVSLVDYPEMESLQMEVYCSSITLFVGPLSDTYDRAYTCLLFVSAGVAIAFSYIGVTVAARLASTDKTSSQKARNTLLLHLVQLGLSLSSTVYKPILAALSRIVTRIVLIRVQNVLYVCFFILPRCLSALIYGIRDQLIRPVLFYYLCCRLTLSVFPAKGYK
>LOCXPOR90.208.HIT1.OR.2R.317.7tm_1.exons1.LR584240.1.Takifugu_rubripes
MDEIQSLFNVTVDQQYQGLLERMMFSSLTTVPCCVFLYINGIMLFSLRSKAVFCETSRYILLFNLLFADSIQMVFSQVLYILAACLIKMSYPLCGILNVVGVITSDISPLTLVVMSLERYVAVCYPLRHAAVITIRNTGLMIYVIWAFSLLSGLIRVSLVNYPELKGLQMEEFCSSITLFVGPLSDTYDRAYTCLLFVSAGVAISFSYIGVTVAVRLASTDKTSSQKARNTLLLHLVQLGLSLSSTVYKPILAALSRIVTRLVLIRVQNVLYVCFFILPRCLSALIYGIRDQLIRPVLFYYLCCRLTLSVFPAKGYK
>LOCXPOR91.209.HIT1.OR.2R.317.7tm_1.exons1.LR584240.1.Takifugu_rubripes
MDEIQPLVNFTVEQQYQGLLERMMFSSLTTVPCCAFLYINGIMLFSLRSKTVFCETSRYILLFNLLFADSIQMVFSQVLYILATCLIKMSYPLCGIVNVVGVITSDISPLTLVVMSLERYVAVCYPLRHAAVITIRNTGLMIFVIWAFSLLSGLIRVSLVNYPELKGLQMEVYCSSITLFVGPLSDTYDRAYTCLLFVSAGVAIAFSYIGVTVAVRLASTDKTSSQKARNTLLLHLVQLGLSLSSTVFKPILAPLSRIVTRIVLVRLQNVLYVCFFILPRCLSALIYGIRDQLIRPVLFYYLCCRRTLSVFPAKGYK
>LOCXPOR92.211.HIT1.OR.2R.308.7tm_1.exons1.LR584240.1.Takifugu_rubripes
MDVIQSLVNVTVEQQYQGLLERLMFSSLTTVPCCVFLYINGIMLFSLRSKTVFRETSRYILLFNLLFADSIQMVFSQVLYILAACLIKMSYPLCGILSVVGVLTSDISPLTLVVMSLERYVAVCYPLRHAAVITIRNTGLMISVIWAFSLLSGLIRVSLVNYPELKGLQMEEFCSSITLFVGPLSDTYDRAYTCCLFVSAGVAIVFSYIGVTVVARLASTDKTSSQKARNTLLLHLVQLGLSLSSTVYNPLLVALTRIVTRIVLIRFQIALYVCFFILPRCLSALIYGIRDQLIRPVLSYYICFQFTL
>LOCXPOR93.214.HIT1.OR.2R.317.7tm_1.exons1.LR584240.1.Takifugu_rubripes
MNEIWSLVNVTVEQQYQGLLERMMFSSLTTVPCCVFLYINGIMLFSLRSKTVFCETSRYILLFNLLFADSIQMVLGQALYILAVCLIKMTYPVCGILTALGVLTSNISPLTLVVMSLERYVAVCYPLRHAALITIGNTGLMISVIWAFSLLSVLIQVSMVDYPEMESLQMEVYCSSITLFVGPLSDTYDKAYTCLLFVSAGLAIAFSYIGVTVAARLASTDKTSSQKARNTLLLHLVQLGLSLSSTVYKPILAALSRIVSRIVLVRLQNVLYVCLFILPRCLSALIYGIRDQLIRPVLFYYLCCRLTLSVFPSKGYK
>LOCXPOR94.215.HIT1.OR.2R.317.7tm_1.exons1.LR584240.1.Takifugu_rubripes
MDEIQSLVNVTIEQQYSGLLERMMFFSLTSVPCCVFLYINGIMLFSLKSKTVFCETSRYILLFNLLFADSIQMALSQVLYILAACLIKMSYPVCGILSVVGVLTSDISPLTLVVMSLERYVAVCYPLRHADVITIRNTVLMIFVIWAFSLLSGLIRVSLVDYPELESLQMEEFCSSITLFVGPLSDTYDKANTCFLFVSAGLAIAFSYIGVTVAARSASTDKTSAQKARNTLLLHLVQLGLSLSSTVYKPVLTALSRIVTRIVLIRVQIVLYVWFFILPRCLSALIYGIRDQLIRPVLFYHLCCRLKLSVLPGKGYK
>LOCXPOR96.174.HIT1.OR.2R.339.7tm_1.exons4.LR584235.1.Takifugu_rubripes
QVHLQWGWSDPGPIAAGQEPGPVLPELLISKTVNDRTHETRDDVDDQIEDVSDLQPQAGEEGDERRLKGRNHEGQHAEQQLQPVEQHGVPGPPDGGQARRGCVRRQHDLAVGVEQHQSHEGQVDAVKHAVLVVDGAVTEEQRVVAENGAAEKAEGLVDDGDEQVGDGGHDGEQQDAANQQEGAGDGAHLAVVQREADGDVALHRHAGQDQRGGAGGEDGQHDQAAADGGVDHPEDVAQHVERRDQAELQSVVDHHVDEQDVARVLVEEAVLQEGVDHAAVDDGEDQPHQHGHDVLGESISEAVFVGGHSAPWQRRAAVTQQVQRVRRGGVQEHLVTGAL
>LOCXPOR96.174.HIT1.OR.2R.339.7tm_1.exons4.LR584235.1.Takifugu_rubripes
QSSGDQMFLNASSPNPLDLLCNGSSALPGGAVAAYKDSFANALAKNIVAMLVWLVLSIINSSMVYTFLQHSLFYENPRYILFIYMVINDALQLSLVTALYVLSYIFRMIHTSVCCCLIMLAVLTTRSTPLILAGMAVERYISICFPLHYGQMCTISRTLLLIGCILLLTIVPPISDLLITIVHEPLGFFRSTIFCDHPLLFRHRSIYYKNCVFDGVYLSFVALMLLYTYCKIMLTAHAASAGLASIRRARNTVLLHGLQLLLCMLAFVVPSLQAALISLFPRLGLEIRYIFYLVVYIIPRFMSPVIYGFRDEQFRKYWTRFLSCCDGTRVRPTPLKVHL
>LOCXPOR97.176.HIT1.OR.2R.303.7tm_1.exons2.LR584235.1.Takifugu_rubripes
VVRDAYVTALLKNLIVVLVWFVLSSINGSLVVTFFKHQGFYEDPRYILFIHMVINDAIQLTVTTLLFILSYVLYKINVAVCCVFILLAVFTTRNTPINLASMAIERYISICEPLRHAQICTVRRTYIVISLIWFMCVAPDITDLFVTLATESLSFFHQSVFCLRHNIFKDPVLAHKRQAFDIIYFSLVFLTLVFSYLKILFAARALSTEKTSALRARNTILLHGVQLFMCMLSYISPSVEIALHLIFPGWILEIRFANYLIVYILPRFLSPIIYGFRDKKFRKYLKMNLQIRRCGVPRPEVAP
>LOCXPOR99.177.HIT1.OR.2R.303.7tm_1.exons2.LR584235.1.Takifugu_rubripes
MSSPAANASVVIEYRDSVGKAVTKNVIVVVLSISINYVNAGLIQTYHRHQVGHHAAAKVHILFFHLVVNDMIQVMLTVMLFIISYVLYKINVSFCGVFILLALITTENTPLNLACMALECYIAVCFPLRHGQICTIRRTLLLIGLIWTTSMFSVLPDLFVTLATQPLDFFYSQVFCLRETAFPNPHIIRKRDITYVVYLVIVWLIIFYTYFRIMFTAKTASKDARKARNTIILHGFQVLLCMATYAEPLLKQALLLWFPRNYSDSLFACYIIVQILPRSISPIIYGVRDKTFRRHLTRNLLCR
>LOCXPOR99.177.HIT1.OR.2R.303.7tm_1.exons2.LR584235.1.Takifugu_rubripes
PTQEVPGQVPPEGLVSYAVDDGADGPRQNLHNNVTGKQRIRVIPGEPEQQSLFEERLCVRCHAQQHLETVENDGVSGLPGIFAGRLSREHNSEIGVEDDEPDNDQVDHVGDVPLPDDVRVWEGGFPQTEHLRIEEVQRLRGQRDKEIRKDGKHAGGPDETDQQQRPPDGADLPVAKREADGDVALQGHAGQVQRRVLGGDESQQDEDAAEGHVDLVEDVADDEEHHRQHHLDHVIDHQVKKQDVNFSRGVMSYLVSVVRLNESSIHVVDGDAENHNNHIFGHSFADRVSILNHHGSVGGRRAH
>LOCXPOR100.178.HIT1.OR.2R.303.7tm_1.exons2.LR584235.1.Takifugu_rubripes
MNGSAANVSVIVQFRDSFTKAVIKNVIILVVGIFINYINLSLIHTFCKHQMFYMNPRYILFIHLVINDLIQVNVTIMLFVISYTIYRINICMCWVFLLLAVVATENSPLNLACMALECYSAVCFPLHHLQVWTIRRTLTLILLMWTTTTVSATSDLVITLATEHLTIVHSQVFCLRHTAFPLDVITTKRDVTYALFLVIIWITIFYTYFQILLTAKTAGKDTVKARNTIILHSFQLLLCMASYLAPALKDLLKKLFPKNSTDILFVSYIVVQVLPRSTSPMIYGLRDPTFRKYLKRYMLARSS
>LOCXPOR101.180.HIT1.OR.2R.301.7tm_1.exons2.LR584235.1.Takifugu_rubripes
MNGSAANVSVIVQYRDSFTKAVIKNVIILVVGIFLNYINSSLIHTFCKHQMFYMNPRYILFIHLVMNDLILVNVTIMLFVISYTIYRINICMCWVFMLLAVVATENSPLNLACMAVECYSAVCFPLHHLQVWTIKRTLTLILLMWTTTTVSATSDLVITLATEHLTIVHSQVFCLRHTAFPLDVITTKRDVTYALFLVIIWITIFYTYFQILLMAKTAGKDTVKARNTIILHSFQLLLCMASYLAPALRELLQKLFPKNSTDILFVSYIVVQVLPRSTSPMIYGLRDPTFRKYLKRYMLAR
>LOCXPOR102.181.HIT1.OR.2R.301.7tm_1.exons2.LR584235.1.Takifugu_rubripes
MNGSAANVSMIVQYRDSFTKAVIKNVIILVVGIFLNYINSSLIHTFCKHQMFYMNPRYILFIHLVMNDLILVNVTIMLFVISYTIYRINICMCWMFMLLAVVATENSPLNLACMALECYSAVCFPLHHLQVWTIKRTLTLILLMWTTTTVSATSDLVITLATEHLTIVHSQVFCLRHTAFPLDVITTKRDVTYALFLVIIWITIFYTYFQILLMAKTAGKDTVKARNTIILHSFQLLLCMASYLAPALRELLQKLFPKNSTDILFVSYIVVQVLPRSTSPMIYGLRDPTFRKYLKRYMLAR
>LOCXPOR103.182.HIT1.OR.2R.303.7tm_1.exons2.LR584235.1.Takifugu_rubripes
MNGSAANVSVIVQYRDSFTKAVIKNVIILVVGIFINYINSSFIHTFCKHQMFYMNPRYILFIHLVINDLIQVNVTIMLFVISYTIYRINICMCWVFLLLAVVATENSPLNLACMALECYSAVCFPLHHLQVWTIKRTLTLILLMWTTTTVSATSDLVITLATEHLTIVHSQVFCLRHTAFPLDVITTKRDVTYALFLVIIWITIFYTYFQILLTAKTAGKDTVKARNTIILHSFQLLLCMASYLAPALRDLLQNQFPENYIDILFVYYILVQVLPRSTSPMIYGLRDPTFRKYLKRYMLARSS
>LOCXPOR104.184.HIT1.OR.2R.282.7tm_1.exons2.LR584235.1.Takifugu_rubripes
VTALIKNLIVTLLCLIINYINGTQIHTFRKHQIFNSNPRYILFIHLVINDMLQLFLSTFLHVITYVFVRVNVSFCSIILVTIILTTLNTPLNLASMAIERYIAICLPLRYGHICTVRKTYGLIGLMWVLSVFAILPDFFALLTTQPLTFFHSPVICLREQVFRSAYSVVNREVSHTVFLVLVWLTLVYTYINIVCAAKRASAQAQRARNTILLHAFQVLLSMLNYVRVLFEQGLLLLLPGHYMSIIFASYVIIQILPRFVSPIVYGLRDQTFRKYVSRYLLC
>LOCXPOR104.184.HIT1.OR.2R.282.7tm_1.exons2.LR584235.1.Takifugu_rubripes
AQQIPADIFPEGLVTQPVHDRTNEAREDLDDDVGGKDDGHVVTRQQEQQTLFKQDPHIVQHAQQDLEGVQKNGVPGPLSLCARSLGSTDDVDVGVDQREPDQDQEDGVRDLPIHDAVGASEHLFPQADDRRVEEGQWLRGQQGEEVREDGEDAQHPHQPDQTVGLPHGADVAVAQGQADGDVALDGHAGQVEGGVEGGEDDGDQDDAAEGDVDSDEDVGDDVKERRQEQLEHVVDHQVDEEDVTRVGVEDLVLPEGVDLRPVDVVDDQTQKRDDQVLDQSRD
>LOCXPOR105.153.HIT1.OR.2R.323.7tm_4.exons1.CAAJGN010000023.1.Takifugu_rubripes
MFLLRTVSNGSIIIHPPGFYVVGFEVFPHIRFYFIFLAFVYVVTVFFNCLLIYVIVSNRCLHTPKFLAVVNLAVIDIVLNSTAIPSMIKTFLLKDNFFPFNICLLQMFVYYSFIILESYALAILAYDRLIAICFPLQQNSINTLRSMSCIVAVTWSYSLGLVAFSTGIMTRLSFCKSVTVRSYFCDYAPTFRLACNDYTLHWAVSSTASVVNLVVPFTFILLTYAAILVTLFLMKSVNSRMKALGTCVEHLVLVAIFYIPLFTIFFFGFYVRLIDADQRVLSLSLASCIPPCVNPIVYSLKTREIKIRAVALIRKSKIKGTKF
>LOCXPOR73.164.HIT1.OR.2R.323.7tm_4.exons1.CAAJGN010000023.1.Takifugu_rubripes
MFLLRTVSNGSIIIHPPGFYVVGFEVFPHIRFYFIFLAFVYVVTVFFNCLLIYVIVSNRCLHTPKFLAVVNLAVIDIVLNSTTIPSMIKTFLLKDNFFPFNICLLQMFVYYSFITLESYALAILAYDRLIAICFPLQQNSINTLRSMSCIVAVTWSYSLGLGAFSTGIMTWLSFCKSVTVRSYFCDYAPTFRLACNDYTLHWALSSTASVVNLVAHFTFIMLTYAAILVTLFLMKSVNSRMKALGTCVEHLVLVAIFYIPLFIIFLFGFYVRVIDADQRVLSLSLASCIPPCVNPIIYSLKTREIKIRAVALIRKNKIKVMKF
>LOCXPOR107.175.HIT1.OR.2R.323.7tm_4.exons1.CAAJGN010000023.1.Takifugu_rubripes
MSLLRTVSNGSIIIHPPGFYVVGFETFPHIRFYFIFLALVYVVTVFFNCLLIYVIVSNRCLHTPKFLAVVNLAVIDIVLNSTTIPSMIKTFLLKDNFFPFNICLLQMFVYYSSISLESFALAILAYDRLIAICFPLQQNSINTLRSMSCIVAVTWSYSLGLGAFSTGIMTRLSFCKSVTVRSYFCDYAPTFRLACNDYTLHWAVSSTASVVNLVAPFTFIMLTYAAILVTLFLMKSVNSRMKALGTCVEHLVLVAIFYIPLFTIFILGFYVRVIEADQRVLSLSLASCIPPCVNPIIYSLKTREIKIRAVALIRKNKIKVIKF
>LOCXPTAAR1.55.HIT1.TAAR.2R.327.7tm_1.exons1.LR584234.1.Takifugu_rubripes
ESTGEPLPCFAKLNSSCKRLNQTFSETAVFSSLLASLSLLTVTLNLLVIISISHFRQLHTPTNTLLLSLAVSDLVVGLLVMPIEGLRYVEMCWRLGKLMCALTPYVSYCVLSASVGNMVLISIDRYLAICDPLLYTTKVTLTRAKIAICLCWACSLLFNGYILMGHLQQPGRYNSCHGECVVVISHISGTVDLFITFVLPCTVMVVMYMRVFIAAVAQMRVIRIQNVALAVNAASRVTKSEWKAARTLGIVITVFLLCFGPYYYPALAGGDTVNNVSYFAVSSWIMMINSCMNPLIYALFYPWFRRAIKLIVTLRILRSYSNDIKLL
>LOCXPTAAR2.75.HIT1.TAAR.2R.330.7tm_1.exons1.LR584241.1.Takifugu_rubripes
MELVFCYESRNNSCVKTIHPLPIRVILYIFLGVMVIMTVCGNLLVTVSIIYFKQLHTPTNYLIVSLAVSDLLLGLVVMLPSMIQVVETCWYFGDILCKVYMSCDVMLCTASILNLSFISVDRYYAVIHPLLYRRKMTVNVVLLMILTSWGVSGVVGFGMVFFKLNILGIEDFYYNFVACEGRCVLFQSGLSSTVSSVLSFYIPGIIMISVYMKIFLVAKKQFLSIQNASCMTSAQISNKKQSKATKTLAVIMGAFLSCWTPFFVCNVMDPFINYSTPAALFETFVWVGFINSTLNPIIYAFFYSWFRKAFSLFASGKVFKADMSNISLFT
>LOCXPTAAR3.76.HIT1.TAAR.2R.310.7tm_1.exons1.LR584249.1.Takifugu_rubripes
VNDIHPCYEIHDFNYIFTNNPSIICLLLYTFLIILSVVTICGNILVMMSVIYFKQLQSPTNYLILSLALADLLVGILVYPLSMAFSLSSCMYHEELFCKIRASFDITLSTCSILHLCCISVDRYYAVCQPLTYESKITTCCVAIMILVSWVVSVLIGISILIGGLDNDKCEERCFIDVLIENTVGPILSFYLPVVIMLCIYLKIFLVAQRHVRSIQSTTGVANVSKMQRKATKTLAIVLGAFLLCWTPFFLCITFGPFTHLSIPVPVIESLNWLTLANSMLNPFIYAFFYNRFRVAFKMIISGKIFQDDF
>LOCXPTAAR4.77.HIT1.TAAR.2R.325.7tm_1.exons1.LR584249.1.Takifugu_rubripes
MEPRLMVNNTSTVNEIHPCYISHDVTYTFTHIPSLKCVILYIFLGSLSVVTVCGNALVIISIIYFKQLHVPTNYLILSLAVADLLVGVLVFPSSMAFTVTSCWYHEDLFCKIRGSFDVTLSTASILNLCCISIDRYYAVCHPLAYKSKINNRIISIMILVSWGVAALIGIGIIVAGFNQGKCEGSCLIDTLISTTLACVFSFYIPVIIMLSIYLKIYLVAQRQAKTIQRTNCRNTKPEAIVSKIERKATKTLATVMGVFLLCWTPYFLCIIFQPLTYKVTPISVIEALNWLTLSNSMLNPFIYAFFYSWFRCAFKIIISGKIFHS
>LOCXPTAAR5.81.HIT1.TAAR.2R.328.7tm_1.exons2.LR584249.1.Takifugu_rubripes
RHMQMIPESDVFENHCNGSSLRFGLTETASSYLLCAIFWLLSVITVCGNLLVITAIIYFKQLHSPTHYLILSLAVADLLVGVLVLPFSVVLIVEPCFYLQTFICRVRNSCDMFLSATSILNLCFISVDRYHAVCQPLKYRIIINVRITVGMIAVSWTLPVLIGIGITMNDPNQSPTRCLFFQNPSLLFLILGAVVLFYVPAVIILTTYLKILIVAQRQARTIKNAASLSRAPGEMLSKMQRKATRTLSVVMGIFLMCWTPFFLSLMLNPLSNNTIPTSVINSFKWLGWSNSMLNPFVYAFFYNWFRSAFKMIISGQIFRGDFMNSKLF
>LOCXPTAAR6.82.HIT1.TAAR.2R.331.7tm_1.exons2.LR584249.1.Takifugu_rubripes
MHHMQIIPESDVFEDNCNESSSRFGITNVVSPYLLCAIFGLLSVIIVCGNLLVITAILYFRQLHSPTHYLILSLAVADLLVGVLVVPFSAVLIVEPCFYLQTFICRVRNSCDMFLSTTSILNLCFISVDRYHAVCQPLKYRMIINVRVTVRMIVVSWTLPVLIGIGVTMNDLNPKQSKTRCLLFQNPSLILVIIGTVVLFYLPAVIILTTYLKILIVAQRQARTIKNAASLSRAPGEMLNKTQRKATRILAIVMGIFFLCWTPFFLCLTFNHFNYNTLTVSVIEFFKWLGWSNSMLNPFVYAFFYNWFRSAFKMIISGQIFQGDFMNSKLF
>LOCXPTAAR6.83.HIT1.TAAR.2R.331.7tm_1.exons2.LR584249.1.Takifugu_rubripes
MHHMQMIPESDVFEDHCNESSSRFGLTNVVSPYLLCAIFGLLSVITVCGNLLVITAILYFRQLHSPTHYLILSLAVADLLVGVLVLPFSAVLIVEPCFYLQTFICRVRNSCDMFLSTTSILNLCFISVDRYHAVCQPLKYRMIINVRATVGMIAVSWTLPVLIGIGITMNDLNPKQSKTRCLLFQNPSLILLIIGTVVFFYLPAVIILTTYLKILIVAQRQARAIKNAASLSRAPGEMLNKTQRKATRILAIVMGIFFLCLTPFFLCLTFNHFNYNTLTVSVIEFFKCLGWSNSMLNPFVYAFFYSWFRSAFKMIISGQIFQGDFMNSKLF
>LOCXPTAAR8.85.HIT1.TAAR.2R.331.7tm_1.exons2.LR584249.1.Takifugu_rubripes
MHHMQMIPESDVFEDHCNESSSRFGITNIVSPYLLCAIFGLLSVITVCGNLLVITAILYFRQLHSPTHYLILSLAVADLLVGVLVLPFSAVLIVEPCFYLQTFICQVRNSCDMFLSTTSILNLCFISLDRYHAVCQPLKYRMIINVRVTVRMIVVSWTLPVLIGIGVTMNDRNPKQSKTRCLLFQNPSLILVIIGTVVFFYLPAVIILTTYLKILIVAQRQARAIKKAAFLSRLPGEMLNKTQRKATRILAIVMGIFFLCWTPFILCLTFNPLNYNTLTVSVIEFFKWLAWSNSMLNPFVYAFFYSWFRSAFKMIISGQIFQGDFMNSKLF
>LOCXPTAAR9.72.HIT1.TAAR.2R.331.7tm_1.exons1.LR584239.1.Takifugu_rubripes
MMDDLPRVELCYPELANSSCRGSTRPRSEAVLLYALLSCIATLTVTLNLLVIISISHFKQLHEPTHLLLLSLATSDLLVGLLVMPVEMIRFIESCWLLGDLVCALSYIVGFTLTSASVGNMVLISIDRHVAICFPLHYSALITRGRMEVCVCLCWACSLLYNGLILKSHLGEPDKHNSCQGECLVVIDYVSGTIDLVFTFIGPCSVIFILYGRVFIVAVSQARALRSRNAVVPAGRVRVTAKKSERKAARTLGIVILVFLMSFCPYYYPSLAGQDISNSASSWAIVSWVLYFNSCLNPLIYAFFYPWFRKAIMHIVTLKIMEKGSSEANIM
>LOCXPTAAR21.73.HIT1.TAAR.2R.310.7tm_1.exons2.LR584236.1.Takifugu_rubripes
MSLEDGDGYISPFNTSCRLMSDAWKSTLTSAALACLAPLTVVLNLVILTNISVFRHFQTTTNLLLLSMAVSDLLMGLAMIPLMIVTLDSCRCISSFICFLSHLLNFVLTSASVGNMVLISVDRYVAICYPLRYSSIKPSTVKICVSVCWITAISYNLILLKDNLLHLDSSSCYKKCPLSINYILSIVDIIITFYVPLTVIIVLYARVFVVAVTQARAMRSQVSTTGSKTVSSMKSELRAARTLGIIILFFLICFFPYYISTLILQESNEDLTGYILLFYCNSTINPIVYAFFYPWFRNSVKLIVSCKFCK
>LOCXPTAAR11.86.HIT1.TAAR.2R.312.7tm_1.exons2.LR584236.1.Takifugu_rubripes
MSLEDGDGYISPFNTSCRLMSDVWKSTLTSAALACLAPLTVVLNLVILTMISVFRHFQTTTNLLLLSMAVSDLLVGLAVMPFMIVTLDSCRCISSFICFLSQLLSFVLTSASVGNMVLISVDRYVAICCPLRYSSITPNTVKICVSVCWTSSIIYNLILLKDNLLHLDFSSSCHKKCPLYKNYILGITDIIITFYGPLTVIIVLYARVFVVAVTQARAMRSQVSTAGSKTVSSMKSELRAARTLGIIILFFLICFFPYYISALILQESNEDLTGYILLFYCNSTINPIVYAFFYPWFRNSVKLIVSCKFCKR
>LOCXPTAAR12.88.HIT1.TAAR.2R.314.7tm_1.exons2.LR584236.1.Takifugu_rubripes
MTLMSLEDGDGYISPFNTSCRLMSDAWKSTLISAVLACLAPLTVVLNLVILTMISVFRHFQTTTNLILLSMAVSDLLVGLAVMPLMIVTLDSCRCVSSFLCFLFDLFCYILTSASVGNMVLISVDRYVAICYPLRYSSIKPSTVKICVSVCWVIAIIYNLILLKDNLLHINFSSSCNKKCPLYMNYILSIADIIITFYGPLTVIIVLYARVFVVAVTQARAMRSQVSTAGSKTVSAMKSELRAARTLGVIILFFLICFFPYYISSLIGQDLSDEASAGQTLLFFSNSAINPIIYAFFYPWFRKTVKLLLSCKFL
>LOCXPTAAR13.90.HIT1.TAAR.2R.311.7tm_1.exons2.LR584236.1.Takifugu_rubripes
LMMMSLEGGYGSISPFNTSCRLMSDAWKSTLTTAALVCLALLTVVLNLVILTMISVFRHFQTTTNLILLSMAVSDLLVGLAVMPLMIVTLDSCRCISSFICFLFHLLSYILTSASVGNMVLISVDRYVAICYPLRYSSIKPSTVKICLSVCWITAIIYNLILLKDNLLNINFSSSCNKKCPLYMNYILSIADIIITFYGPLTVIIVLYARVFVVAVTQARAMRSQVSTAGSKAVSSMKSELRAARTLGVIILFFLICFLPYYIASIIGQDMNIEASNGQILLFFSNSTINPIIYAFFYPWFRKTVKLLLSC
>LOCXPTAAR14.42.HIT1.TAAR.2R.309.7tm_1.exons2.LR584236.1.Takifugu_rubripes
MSLEDGDGYISPFNTSCRLMSDAWKSTLTSAALACLAPLTVVLNLVILTMISVFRHFQTTTNLILLSMAVSDLLVGLAVMPLMIVTLDSCRCISTYSCFLFHLLSVVLTSASVGNMVLISVDRYVAICCPLRYSSITPSTVKICVSVCWITAIIYSLILLKDNLLHINFSISCNKKCPVYMNYILSIADIIITFSGPLTVIIVLYTRVFVVAVTQARAMRSQVSTAGSKTVSSMKSELRAARTLGVIILFFFICFFPYYISSLIGQDMNIEAVLLFFSNSTINPIIYAFFYPWFRKTVKLLLSCKFCNL
>LOCXPTAAR14.44.HIT1.TAAR.2R.313.7tm_1.exons2.LR584236.1.Takifugu_rubripes
MSLEDGDGYISPFNTSCRLISDAWKSTLISAALACLAPLTVVLNLVILTMISVFRHFQTTTNLLLLSMAVSDLLVGLAVMPLMIVTLDSCRCISSFLCFLFDLLSYILTSASVGNMVLISVDRYVAICYPLRYSSIKPSTVKICVSVCWISSIIYNLILLKDNLLHIDFSSSCNKKCPLYMNYILSIADIIITFYVPLTVIIVLYTRVFVVAVTQARAMRSQVSTAGSKPVSSMKSELRAARTLGIVILFFFICFFPYYISSLIGQHMNIEASTGQILLFFSNSTINPIIYAFFYPWFRKTVKLFLSCKFCKL
>LOCXPTAAR21.46.HIT1.TAAR.2R.312.7tm_1.exons2.LR584236.1.Takifugu_rubripes
MSLEDGDGYISPFNTSCRLMSDAWKSTLISAALVCLAPLTVVLNLVILTIISVFRHFQTTTNIILLSMAVSDLLVGLAVIPLMIVTLDFCWCISSFICFLFDLLSFVLTSASVGNMVLISVDRYVAICYPLRYSSIKPSTVKIFVSVCWISSIIYNLILLKDNLLNIDSRSCYKKCPFSLNDISAIVDVFITFYVPLTVIIVLYTRVFVVAVTQARAMRSQISTTGSKVVSAMKSELRAARTLGIVILFFFICFFPYFISSLIGQDTSNEASTGQLLLFFSNSTINPIIYAFFYPWFRKTVKLLLSCKFCKL
>LOCXPTAAR17.47.HIT1.TAAR.2R.312.7tm_1.exons2.LR584236.1.Takifugu_rubripes
MSLEDGDGYISPFNTSCRLMSDAWKSTLISAALVCLAPLTVVLNLITLTIISVFRHFQTTTNIILLSMAVSDLLVSLAMMPLMIVTLDSCQCISSFICFLSHLLSFVLTSASIGNMVLISVDRYVAICYPLRYSSIKPSTVKICVSVCWISSIIYNLILLKDNLLNIDSSSCNKKCPLFINYILSIADIIITFYGPLTVIIVLYTRVFVVAVTQARAMRSQVSTTGSKAVSAMKSELRAARTLGIVILFFFICFFPYFISSIIGQDTSTEASTVQIFLFYCNSAINPIIYAFFYPWFRKTAKLLLSCKFCKL
>LOCXPTAAR20.49.HIT1.TAAR.2R.313.7tm_1.exons2.LR584236.1.Takifugu_rubripes
MSLEDGDGYISPFNTSCRLMSDAWKSTLISAALVCLAPLTVVLNLVILTIISVFRHFQTTTNIILLSMAVSDLLVGLAMMPLMIVTLDFCWCISSFICFLFDLLIFVLTSASVGNMVLISVDRYVAICYPLRYSSIKPSTVKICVSVCWISSIIYNLILLKDNILYIDFFSSCNKKCPYYINSILAIADIIITFHGPLTVIIVLYTRVFVVAVTQARAMRSQVSTTGSKAVNAMKSEMRAARTLGIVILFFLMCFSPYYISSLIGQGMNIEVSTGQLLLFYCNSTINPIIYAFFYPWFRNTVKLLLNCKFCKL
>LOCXPTAAR17.50.HIT1.TAAR.2R.312.7tm_1.exons2.LR584236.1.Takifugu_rubripes
MSLEDGDGYISPFNTSCRLMSDAWKSTLISAALVCLAPLTVVLNLITLTIISVFRHFQTTTNIILLSMAVSDLLVSLAMMPLMIVTLDSCQCISSFICFLSHLLSFVLTSASIGNMVLISVDRYVAICYPLRYSSIKPSTVKICVSVCWISSIIYNLILLKDNLLNIDSSSCNKKCPLFINYILSIADIIITFYGPLTVIIVLYTRVFVVAVTQARAMRSQVSTTGSKAVSAMKSELRAARTLGIVILFFFICFFPYFISSIIGQDTSTEASTVQIFLFYCNSAINPIIYAFFYPWFRKTAKLLLSCKFCKL
>LOCXPTAAR20.51.HIT1.TAAR.2R.313.7tm_1.exons2.LR584236.1.Takifugu_rubripes
MSLEDGDGSISPFNTSCRLMSDAWKSTLTSAALVCLAPLTVVLNLVILTIISVFRHFQTTTNIILLSMAVSDLLVGLAMMPLMIVTLDFCWCISSFICFLFDLLIFVLTSASVGNMVLISVDRYVAICYPLRYSSIKPSTVKICVSVCWISSIIYNLILLKDNILYIDFFSSCNKKCPYYINSILAIADIIITFHGPLTVIIVLYTRVFVVAVTQARAMRSQVSTTGSKAVNAMKSEMRAARTLGIVILFFLMCFSPYYISSLIGQGMNIEVSTGQLLLFYCNSTINPIIYAFFYPWFRNTVKLLLNCKFCKL
>LOCXPTAAR21.53.HIT1.TAAR.2R.312.7tm_1.exons2.LR584236.1.Takifugu_rubripes
MSLEDGDGYISPFNTSCRLMSDAWKSTLISAALVCLAPLTVVLNLVILTIISVFRHFQTTTNLILLSMAVSDLLVGLAVMPLMIVTLDFCWCISSFICFLFDLLSFVLTCASIGNMVLISVDRYVAICYPLRYSSIKPSTVKIFVSVCWISSIIYNLILLKDNLLHIDSSSCYKKCPFSLNDISAIVDVFITFYVPLTVIIVLYTRVFVVAVTQARAMRSRVSTTGSKTVSAMKSELRAARTLGIVILFFFICFLPYYVASLIGQDMNIEASTGQHLLFFSNSTINPIIYAFFYPWFRKTVKLLLSCKFCKL
>LOCXPTAAR22.54.HIT1.TAAR.2R.313.7tm_1.exons2.LR584236.1.Takifugu_rubripes
MSLEDGDGYISPFNTSCRLMSDAWKSTLISAALACLAPLTVVLNLVILTIISVFRHFQTTTNIILLSMAVSDLLVGLAVMPLMIVTLDFCWCISSFICFLFDLLRFVLTCASIGNMVLISVDRYVAICYPLRYSSIKPSTVKICVSVCWISSIIYNLILLKDNLLNIDFSSSCIKKCPLFINYIVFIADIIITFYVPLTVIIVLYTRVFVVAVTQARAMRSQVSTTGSKAVNAMKSEMRAARTLGIVILFFFICFFPPYISSLIGQGMNIEVSTGQLLLFCSNSTINPIIYAFFYPWFRKTVKLLLNCKFCKL
>LOCXPTAAR22.57.HIT1.TAAR.2R.313.7tm_1.exons2.LR584236.1.Takifugu_rubripes
MSLEDGDGYISPFNTSCRLMSDAWKSTLISAALACLAPLTVVLNLVILTIISVFRHFQTTTNIILLSMAVSDLLVGLAVMPLMIVTLDFCWCISSFICFLFDLLRFVLTCASIGNMVLISVDRYVAICYPLRYSSIKPSTVKICVSVCWISSIIYNLILLKDNLLNIDFSSSCIKKCPLFINYIVFIADIIITFYVPLTVIIVLYTRVFVVAVTQARAMRSQVSTTGSKAVNAMKSEMRAARTLGIVILFFFICFFPPYISSLIGQGMNIEVSTGQLLLFCSNSTINPIIYAFFYPWFRKTVKLLLNCKFCKL
>LOCXPTAAR22.59.HIT1.TAAR.2R.313.7tm_1.exons2.LR584236.1.Takifugu_rubripes
MSLEDGDGYISPFNTSCRLMSDAWKSTLISAALACLAPLTVVLNLVILTIISVFRHFQTTTNIILLSMAVSDLLVGLAVMPLMIVTLDFCWCISSFICFLFDLLRFVLTCASIGNMVLISVDRYVAICYPLRYSSIKPSTVKICVSVCWISSIIYNLILLKDNLLNIDFSSSCIKKCPLFINYIVFIADIIITFYVPLTVIIVLYTRVFVVAVTQARAMRSQVSTTGSKAVNAMKSEMRAARTLGIVILFFFICFFPPYISSLIGQGMNIEVSTGQLLLFCSNSTINPIIYAFFYPWFRKTVKLLLNCKFCKL
>LOCXPTAAR22.60.HIT1.TAAR.2R.313.7tm_1.exons2.LR584236.1.Takifugu_rubripes
MSLEDGDGYISPINTSCRLMSDAWKSTLISAALACLAPLTVVLNLVILTIISVFRHFQTTTNIILLSMAVSDLLVGLAVMPLMIVTLDFCWCISSFICFLFDLLRFVLTCASIGNMVLISVDRYVAICYPLRYSSIKPSTVKICVSVCWISSIIYNLILLKDNLLNIDFSSSCIKKCPLFINYIVFIADIIITFYVPLTVIIVLYTRVFVVAVTQARAMRSQVSTTGSKAVNAMKSEMRAARTLGIVILFFFICFFPPYISSLIGQGMNIEVSTGQLLLFCSNSTINPIIYAFFYPWFRKTVKLLLNCKFCKL
>LOCXPTAAR22.62.HIT1.TAAR.2R.313.7tm_1.exons2.LR584236.1.Takifugu_rubripes
MSLEDGDGYISPFNTSCRLMSDAWKSTLISAALACLAPLTVVLNLVILTIISVFRHFQTTTNIILLSMAVSDLLVGLAVMPLMIVTLDFCWCISSFICFLFDLLRFVLTCASIGNMVLISVDRYVAICYPLRYSSIKPSTVKICVSVCWISSIIYNLILLKDNLLNIDFSSSCIKKCPLFINYIVFIADIIITFYVPLTVIIVLYTRVFVVAVTQARAMRSQVSTTGSKAVNAMKSEMRAARTLGIVILFFFICFFPPYISSLIGQGMNIEVSTGQLLLFCSNSTINPIIYAFFYPWFRKTVKLLLNCKFCKL
>LOCXPTAAR22.66.HIT1.TAAR.2R.313.7tm_1.exons2.LR584236.1.Takifugu_rubripes
MSLEDGDGYISPFNTSCRLMSDAWKSTLISAALACLAPLTVVLNLVILTIISVFRHFQTTTNIILLSMAVSDLLVGLAVMPLMIVTLDFCWCISSFICFLFDLLRFVLTCASIGNMVLISVDRYVAICYPLRYSSIKPSTVKICVSVCWISSIIYNLILLKDNLLNIDFSSSCIKKCPLFINYIVFIADIIITFYVPLTVIIVLYTRVFVVAVTQARAMRSQVSTTGSKAVNAMKSEMRAARTLGIVILFFFICFFPPYISSLIGQGMNIEVSTGQLLLFCSNSTINPIIYAFFYPWFRKTVKLLLNCKFCKL
>LOCXPTAAR22.67.HIT1.TAAR.2R.313.7tm_1.exons2.LR584236.1.Takifugu_rubripes
MSLEDGDGYISPFNTSCRLMSDAWKSTLISAALACLAPLTVVLNLVILTIISVFRHFQTTTNIILLSMAVSDLLVGLAVMPLMIVTLDFCWCISSFICFLFDLLRFVLTCASIGNMVLISVDRYVAICYPLRYSSIKPSTVKICVSVCWISSIIYNLILLKDNLLNIDFSSSCIKKCPLFINYIVFIADIIITFYVPLTVIIVLYTRVFVVAVTQARAMRSQVSTTGSKAVNAMKSEMRAARTLGIVILFFFICFFPPYISSLIGQGMNIEVSTGQLLLFCSNSTINPIIYAFFYPWFRKTVKLLLNCKFCKL
>LOCXPTAAR22.69.HIT1.TAAR.2R.313.7tm_1.exons2.LR584236.1.Takifugu_rubripes
MSLEDGDGYISPFNTSCRLMSDAWKSTLISAALACLAPLTVVLNLVILTIISVFRHFQTTTNIILLSMAVSDLLVGLAVMPLMIVTLDFCWCISSFICFLFDLLRFVLTCASIGNMVLISVDRYVAICYPLRYSSIKPSTVKICVSVCWISSIIYNLILLKDNLLNIDFSSSCIKKCPLFINYIVFIADIIITFYVPLTVIIVLYTRVFVVAVTQARAMRSQVSTTGSKAVNAMKSEMRAARTLGIVILFFFICFFPPYISSLIGQGMNIEVSTGQLLLFCSNSTINPIIYAFFYPWFRKTVKLLLNCKFCKL
>LOCXPTAAR22.71.HIT1.TAAR.2R.313.7tm_1.exons2.LR584236.1.Takifugu_rubripes
MSLEDGDGYISPFNTSCRLMSDAWKSTLISAALACLAPLTVVLNLVILTIISVFRHFQTTTNIILLSMAVSDLLVGLAVMPLMIVTLDFCWCISSFICFLFDLLRFVLTCASIGNMVLISVDRYVAICYPLRYSSIKPSTVKICVSVCWISSIIYNLILLKDNLLNIDFSSSCIKKCPLFINYIVFIADIIITFYVPLTVIIVLYTRVFVVAVTQARAMRSQVSTTGSKAVNAMKSEMRAARTLGIVILFFFICFFPPYISSLIGQGMNIEVSTGQLLLFCSNSTINPIIYAFFYPWFRKTVKLLLNCKFCKL
>LOCXPENSTRUP00000055032.1.9.HIT1.Ora.1R.297.7tm_1.exons1.LR584249.1.Takifugu_rubripes
ATRIIISCIGIFGNVFLIVSVVQNKFSQIKSFELFLLELAAANLEEILIVNIYDMIILQTSFATVGTWSCRLLKFLTMLGENASILVTVLISIFRYQKLRDASRRVNLPIYLDSIRSVWTVSGILTVFTILLSSPIFVLNIKETSQNFTNNGSGCPPDFFQCNKEDCPELNGIYKYLFILLFNLLPLIIVTVTSCLIIAVLLSQRKTVTPVESGSSQISRKSKGLKFQRSTIAVLTAMGLFQVDWTIYLIFQLTISPGDSSSWAEIKFFISTSYTSISPYVYGIGNNLFSLKKLRKN
>LOCXPENSTRUP00000004043.1.5.HIT1.Ora.1R.296.V1R.exons1.LR584233.1.Takifugu_rubripes
MQSVEFVRGILYLSLTVVGAPGNICLILAYLILLHQENRLLPADVIILHLSCVNLLVVVARCLLEFLASFHLAIIFGDVGCKSVIFVYRTSRSLSIWLTFILSAYQCLCIAPPGSQWTTLRIVFASYLFYVFFFLWLLTTSMSSAAVLFSFGTQNDTNLINHSVNVQFCFVHFPSKMSRDANGAAQVGRDVVPMALMTLASLIILAFLYKNSQQVKGLRSRDGGSGRAERRAAKAVVTLVTLYVLLYGVDNGLWVYTLTVREAMRSSLISDLRVFFSSLYAALSPIVIIISNRKVN
>LOCXPOra1.2.HIT1.Ora.2R.309.7tm_1.exons3.LR584235.1.Takifugu_rubripes
MSEVLTVDAILFGLLCGMFDAAFQSASRRLPLSDTILVHLSLANLLTSLFRTVPIFVSDLGSDVSLSPGWCQVFMLLWVWWRAVGCWLTLALSIFHCTTLKRQRLYMGPDMQRRERRRMWVILGLVWGLNLAFSIPALIYSTHVHGNATVELMVISCTTRPLLGCIWEFPTAQQGSAFASASLALNEVLPLVLMVCTNLATLHALAKHIRAVMSSGQPGGSHVELDKHLSTERKAAQVIMLLVSLFVVCWVLQVAAVTYYNHDGGHHAEGLLTVAHFSASLFVGFSPMVVALGHSKLRRRISSMMLGWC
>LOCXPOlfC1.223.HIT1.OlfC.2R.847.ANF_receptor.exons10.LR584241.1.Takifugu_rubripes
SQHCRVIPGSMSLPVLEKRGDIILGGLFSLHDMVVEPNLSFTSTPPPTQCTRFSFRTFRWMQTMIFAVEEINRNAEILPDITLGYKIYDSCSTPHQSLKAAIDLMGSEKDSQFEGKLQREGCDGNVPAVIGDGGSTQSLVVARFLGVFHVPQVSYFSSCACLSDKTQFPAFLRTMPSDLFQVGALVQLVKYFGWTWVGVIAGDDAYGRGGAAIFANEVRRLGACIALYEMIPKTQSQAAISSIISNIRSSGARVVLVFAVEQDVARLFDEAVRQKLTGIQWLASEAWSTAAILSTPKRYHHILQGSMGFAIRRADIPGLQDFLLRLHPSSAEADDDPFLIPFWEEVFQCSLDPHGHSEAKRPCSGTEELRSVKNIYSDVSQLRISYNVYKAVYALAYAIKAMRSCEKGSGPFSQQACPDLDNIHPWQLHHYIKQVNYTNRFGDEIKFDENGDPAAMYDLINWQLTPGGDMDFVTVGKFDDIAGTGRKNLHIEEEKIVWNGNNTQVPLSVCSSICPPGTRKAIRPNYPICCHDCVVCTAGEISNQTDAIECARCLPEFWSNADRTACVPKQVEFLSFGDTIGIALLVVSLIGSFLTCAVALVFFYHRTSPIVRANNSDLSFLLLFSLTLCFLCSLTFISPPSQWSCMLRHTAFGITFVLCISCILGKTIVVLMAFRATLPGSDVMKWFGPGKQKAIITFSTLVQVVICTVWLVVAPPTPRQYMPRESAIIILLCDEGSTIAFSLVLGYIGILACMCFLLAFLARKLPDNFNEARLIAFSMLIFCAVWVAFVPAYISSPGKYSTLTEIFAILASSYGLLGCIFAPKCYIILMKSEKNTRKHLMSKSERF
>LOCXPOlfC2.56.HIT1.OlfC.2R.851.ANF_receptor.exons6.LR584241.1.Takifugu_rubripes
CVCVMLLFALFHGAFGAEDNLKCKMLGRPEFPLLSQEGDITIGGAFTLHSQMSKPSLSFEETPEDLTCSRINLREFRFAQTMIFAIEEINNSSSLLPNISIGYKVFDTCGLTLPSTRAVMALMNGKTRTPEGGCSSRTSVHAIIGASESSSTIVMLQISGIFQIPVISHFATCACLSNRKEYPSFFRTIPSDFYQSRALAKLVKHFGWTWVGAVKSDNDYGNNGLATFIMAAEQEGVCVEYSEGFSWTDPSEQIARVVTVIKSGSARVLVAFLAQSEMSALLEEAVKQNLTGLQWVGSESWITAGHLALKKYSAILTGSLGFTIRKTKITGLQEFLLQVNPSQNPQNNLLKEFWETTFGCSFQSDVHGATQCSGVEKLKDIQNPFTDVSELRISNNVYKAVYAVAHAMHSMLKCGQSGEAVNQSCTTKKDFELKQVVEHLQSVNFTLQSGERVYFDDYGDPAATYELVNWQRSPEGNTVFVVVGNYDASQPNGRQFTMNNINITWAARLQKRPLSVCSQSCIPGFRQAVIKGKPICCFTCVACAAGEISNSSNSAECLQCPLEFWSNEDHSQCVPKVIEFLSFEETMGALLAAVSLFGAALTSLVFCVFFRFRHTPLVKASNSELSFLLLFSLTLCFLCSLTFIGRPSRWSCVLRHTAFGITFALCMSCVLAKTVAVLFAFTAKRPGNTVFYCSVPLQRTSVFACITLQVIICVLWLTLAPPHPHKNTAHAKERIILECNLGSPVWFWVVLGYIGLLAVICFILAFLARKLPDNFNEAKFITFSMLIFCAVWVTFIPAYVSSPGKFTVAVEIFAILASSFGLLFCIFAPKCYILILKPEKNTKKHMMGRNH
>LOCXPOlfC3.58.HIT1.OlfC.2R.857.ANF_receptor.exons6.LR584241.1.Takifugu_rubripes
MQLAVGVLFVTLMAVRGGDLVCQTYGTKELSQFSMEGDINIGGIFSFHQNPVTIDSALHFNPEMIQCEGLDPGELQYAFTMMFAINEINNSSDLLPGLILGYRIFDSCPSVPLSIRASLNLMNRYESGGDSCSKLSNVHAVIGETTSTSTIGIARTMGPFLIPVISHSATCACLGNRRDYPAFFRTIPSDIYQSQALAKLVKHFGWTWVGAIRTNSDYGNGGMTAFLKAAEKEGVCVEYSVAIYRTDPRKWFLEVVDIIKKSTSKVIVAFVDGTDLDILVKELHAQSVTGLQWVGSEGWITYRFIASPENYAVVQGAVGFAALNTHLPGLQEFLADSRPSTTPGNNGLVELWETVFKCTLSPRAQSPLAACTGKESLRDASTRFTDVSDASLLNNVYKATYAIAHALHLLLTCKEGEGPFENNTCADRHNVQPWEVLHYLTLVNFTTKIGDNVHFDEMGDPVPRYALVNWQMDEAGYVLFETIGDYDASRPEGHQFQMNDGVKALWAGENLEVPRSVCSESCLPGTRRAFVKGRPICCFDCIACADGKFSNSTNAVKCDKCPPEYKSNEERNNCNLKAIEFLTFRELMGILLVAFSVFGACLSTTIALIFFHFRQTPIVRANNSELSFLLLFSLTLCFLCSLTFIGRPSEWSCMLRHTAFGITFVLCISCILGKTMVVLMAFRATLPGSNMMKWFGAAQQRLSVLTFTLVQVLICILWLTINPPFPFKNTKHYKDKIILECALGSALGFWAVLGYIGLLAVLCFVLAFLARKLPDNFNEAKFITFSMLIFCAVWITFIPAYASSPGKFTVAVEIFAILASSYGMLFCIFLPKCYVILLKPENNTKKKLMGKVMPRAL
>LOCXPOlfC4.60.HIT1.OlfC.2R.857.ANF_receptor.exons6.LR584241.1.Takifugu_rubripes
MTPTLMWPEKVWGLFLLVLSFSQACGQVCRHIGEVEKPQLSKEGDVILGGIFYFHNRWKTRENAYTAKPLPTECRSLNFRGFQFAQAMLFTINEINKRTDLLPDVIVGYKIYDSCANIVNSIKLVLALTNRQDKESASDEESCTKPAQVQAIMGESSSSPCTAIASVIGPFHIPVISHFATCACLSDKNKYPSFLRTIPSDHYQSRALAQLVKYFGWTWVGAVRSNDDYGNNGMATFIETAEELGICVEYSVAVFRTDPMIKILQIIDIIKSSTSKVIVTFLSPGDLNVLLQEFSQHNLTGYQWVGSESWISDSHIAAMDVHHILDGAVGLSIPKAHVTGMKEFILDVKQLSSSSKELFREFWEALFDCKFEDSVSTTTENQRECSGHEDLAGVKNIFTDMSLMPIFYNIYKGVYAVAHALHDILSCNNTCNKTAQLDPFTILQHIRSTHFKTKEGDEVYFNENGDPPAKYEIINWQPTENGNVEFVPVGLYDASLPADRQLTLTNRTLVWAQKKVPVSVCSEKCPPGTRKVLQKGKPVCCYDCLRCADGEISNSTDSISCVRCHSEFWSNERRDACIKKKEEFLSYEEMMGALLTAASLLGTCLTAVVMFIFFRYRRTPIVRANNSELSFLLLFSLTLCFLCSLTFIGRPSGWSCMLRHTAFGITFVLCISCVLGKTMVVLMAFRATLPGSNVMKWFGPAQQRLCVLGFTLIQVIICILWLSISPPSPNKNFNVAKDRIILECALGSALGFWAVLGYIGLLAMFCFILAFLARKLPDNFNEAKFITFSMLIFCAVWVTFIPAYVSSPGKFSVAVEIFAILSSSFGLLICIFIPKCYIILLKPERNTKKNLMGKEGP
>LOCXPOlfC5.65.HIT1.OlfC.2R.845.ANF_receptor.exons6.LR584241.1.Takifugu_rubripes
GLLELLLLASFCQNEELVCRQIGAVERPQLSKDGDILLGGIFSFHSKWKDKWNTYKQKPPPLQCTSLNFRGFQFAQAMLFAIDEINNSTNLLPGILLGYKIYDACASIARSVRVALALANGNQVESSLKGPCPKPAQVQAIMGETASSPCMAIATVIGPFHIPLISHFATCACLSDKNKYPSFLRTIPSDHYQSRALAQLVKYFGWTWVGAIRTNDDYGNNGMATFIETAEELGICVEYSVAVFRTDPLDKIRQIIDIIKASTSRVIVAFMANKDMDVLLSEMSQHNLTGYQWVGSESWISDSHTAAMDVHHILDGAVGLSIPKAHVTGMKEFILDVKQLNSSSKELFREFWEALFDCKFRNLASTTTENQRECSGHEDLAGVKNSFTYMSLMPIFYNIYKGVYAVAHALHDILSCNNTCNKTTELDPFMILQRIQRSQFKTKEGDEVYFNENGDPPAKYEIINWQPTENGFMDFVTVGLYDASLPADRQLTLQTTTFTWAQNSEQVPVSVCSEKCPPGTRKVLQKGKPVCCYDCLRCADGEISNNTDSISCVRCHSEFWSNERRDACIKKKEEFLSYEEMMGALLTAASLLGTCLTAVVMFIFFRYRQTPIVRANNSELSFLLLFSLTLCFLCSLTFIGRPSGWSCMLRHTAFGITFVLCISCVLGKTMVVLMAFRATLPGSNVMKWFGPAQQRLCVLGFTLIQVIICILWLSISPPSPNKNFDVAKDRIILECALGSAVGFWSVLGYIGLLAMFCFILAFLARKLPDNFNEAKFITFSMLIFCAVWVTFIPAYVSSPGKFSVAVEIFAILSSSFGLLICIFIPKCYIILLKPERNTRRNLMGK
>LOCXPOlfC6.68.HIT1.OlfC.2R.857.ANF_receptor.exons6.LR584241.1.Takifugu_rubripes
MTSTQNWPEQGWALLQLLLLVSFSQAEDHVCLQMGDPENPQLSKDGDIILGGIFSFHRSWINRRDTYMHKPLPLQCISLNFRGFQHAQAMLFAIDEINNSSDLLPGITLGCKIYDSCGSIARGVRASLALINSQETIFKLSDKCTKPAQVQAIMGESSSSPCMAIATVIGPFHIPLISHFATCDCLSDKNKYPSFLRTIPSDHYQSRALAQLVKYFGWTWVGAIRTNDDYGNNGMATFIETAEELGICVEYSVAVFRTDPPEKIQQIIDVIKASTSRVIVGFLSHLDMDVLLIELSQHNLTGYQWVGSEAWIFESHIAAMDVHHILDGAVGLSIPKAHVTGMKEYILGVKQLNSSSKELFRELWEALFDCKFEDSVSTTTENQRECSGHEDLAGVKNTFTDMSLMPILYNIYKGVYAVAHALHDVLSCNNTCNKTAQLDPFTILQHIKRISFKTKEGDEVYFNENGDPPAKYEIINWQPTENGNVEFVPVGLYDASLPADRQLTLTNRTLVWAQNSEQVPVSVCSEKCPPGTRKVLQKGKPVCCYDCLRCADGEISNSTDSISCVRCHSEFWSNERRDACIKKKEEFLSYEEMMGALLTAASLLGTCLTAVVMFIFFRYRRTPIVRANNSELSFLLLFSLTLCFLCSLTFIGRPSGWSCMLRHTAFGITFVLCISCVLGKTMVVLMVFRATLPGSKAMKWFGPAQQRLSVLAFTLIQVFICLLWLTVSPPFPFKNIKDFKDRIILECALGSAVGFWSVLGYIGLLAMFCFILAFLARKLPDNFNEAKFITFSMLIFCAVWVTFIPAYVSSPGKFSVAVEIFAILSSGFGLLICIFIPKCYIILLKPERNTKRNLMGK
>LOCXPOlfC7.76.HIT1.OlfC.2R.793.ANF_receptor.exons6.LR584241.1.Takifugu_rubripes
MTSTQNWPEQGWALLQLLLLVSFSQAEDRVCLQMGDPENPQLSKDGDIILGGIFSFHRSWINRRDTYMHKPLPLQCISLNFRGFQYAQAMLFAIDEINNSSDLLPGITLGCKIYDSCGSIARGVRASLALINSQETTFKLSDKCTKPAQVQAIMGESSSSPNMAAATVIGPFHIPLISHFATCACLSDKNKYPSFLRTIPSDHYQSRALAQLVKYFGWTWVGAVRSNDDYGNNGMATVIETAEELGICVEYSVAVFRTDPMIKILQIIDIIKSSTSKVIVTFLSPGDLNVLLQEFSQHNLTGYQWVGSEGWIFDSHTAAMDVHHILDGAVGLSIPKAHVTGMKEYILDVKQLNSSSKELFREFWEALFDCKFENSASTTTENQRECSGHEDLAGVKNTFTDMSLMPIFYNIYKEVYAVAHALHDILSCNNTCNKTAQLDPFTILHHIKRIRFKTKEGDEVYFNENGDPPAKYEIINWQPTENGNVEFVPVGLYDASLPADRQLTLTNRTLVWAQNSEQVPVSVCSEKCPPGTRKVLQKGKPVCCYDCLRCADGEISNSTDSISCVRCHSEFWSNERRDACIKKKEEFLSYEEMMGALLTAASLLGTCLTAVVMFIFFRYRRTPIVRANNSELSFLLLFSLTLCFLCSLTFIGRPSGWSCMLRHTAFGITFVLCISCVLGKTMVVLMAFRATLPGSNVMKWFGPAQQRLSVLGFTLIQVFICLLWLTISPPFPFKNIKDFKDRIILECALGSAVGFWAVLGYIGLLAMLCFFLHFWLGNSPITSTKLNSSPSAC
>LOCXPOlfC7.80.HIT1.OlfC.2R.857.ANF_receptor.exons6.LR584241.1.Takifugu_rubripes
MTSTQNWPEQGWALLQLLLLVSFSQAEDRVCLQMGDPENPQLTKDGDIILGGIFSFHRSWINRRDTYMHKPLPLQCISLNFRGFQYAQAMLFAIDEINNSSDLLPGITLGCKVYDSCGSIARGVRASLALINSQETTFKLSDKCTKPAQVQAIMGESSSSLNMAAATVIGPFHIPLISHFATCDCLSDKNKYPSFLRTIPSDHYQSRALAQLVKYFGWTWVGAIRTNDDYGNNGMATFIETAEELGICVEYSVAVFRTDPPEKIQQIIDVIKASTSRVIVGFLSQRDIDVLILEMSQHNLTGYQWVGSEAWIFDSHIAAMDVHYILNGAVGLFIPKAHVTGMKEFILDVKPLNSSSKELFREFWEALFDCKFEDSASTTTENQRECSGHEDLAGVKNTFTDMSLMSIFYNIYKEVYAVAHTLHDILSCNNTCNKTAQLDPFTILQHLKRIRFKTKEGDEVYFNENGDPPAKYEIINWQPTENGNVEFVPVGLYDASLPADRQLTLTNRTLVWAQNSEQVPVSVCSEKCPPGTRKVLQKGKPVCCYDCLRCADGEISNSTDSISCVRCHSEFWSNERRDACIKKKEEFLSYEEMMGALLTAASLLGTCLTAVVMFIFFRYRRTPIVRANNSELSFLLLFSLTLCFLCSLTFIGRPSGWSCMLRHTAFGITFVLCISCVLGKTMVVLMVFRATLPGSKVMKWFGPAQQRLSVLGFTLIQVFICLLWLTISPPFPFQNIKDFKDRIILECALGSALGFWSVLGYIGLLAMFCFILAFLARKLPDNFNEAKFITFSMLIFCAVWVTFIPAYVSSPGKFSVAVEIFAILSSGFGLLICIFIPKCYIILLKPDRNTKRNLMGK
>LOCXPOlfC8.90.HIT1.OlfC.2R.857.ANF_receptor.exons6.LR584241.1.Takifugu_rubripes
MTSTQNWPEQGWALLQLLLLVSFSQAEDRVCLQMGDPENPQLSKDGDIILGGIFSFHSSWINRRDTYMHKPLPLQCISLNFRGFQYAQAMLFAIDEINNSSDLLPGITLGCKIYDSCGSIARGVRASLALINSQETIFKLSDKCTKPAQVQAIMGESSSSPNMAVATVIGPFHIPLISHFATCACLSDKNKYPSFLRTIPSDHYQSRALAQLVKYFGWTWVGAIRTNDDYGNNGMATFIETAEELGICVEYSVAVFRTDPPKKIQQIIDIIKGSTSRVIVGFLSHLDIDALIIELSQHNLTGYQWVGSESWIFDSHTAAMDVHHILDGAVGLSIPKAHVTGMKEFILDVKPLNSSIEELFREFWEALFDCKFEDSVSTTTENQRECSGHEDLAGVKNTFTDMSLMPIFYNIYKEVYAVAHALHDILSCNNTCNKTAQLDPFTILQHIKKIRFKTKEGDEVYFNENGDPPAKYEIINWQPTENGNVEFVPVGLYDASLPADRQLTLTNRTLVWAQNSEQVPVSVCSEKCPPGTRKVLQKGKPVCCYDCLRCADGEISNSTDSISCVRCHSEFWSNERRDACIKKKEEFLSYEEMMGALLTAASLLGTCLTAVVMFIFFRYRRTPIVRANNSELSFLLLFSLTLCFLCSLTFIGRPSGWSCMLRHTAFGITFVLCISCVLGKTMVVLMAFRATLPGSNVMKWFGPAQQRLSVLGFTLIQVFICLLWLTISPPFPFKNIKDFKDRIILECALGSAVGFWAVLGYIGLLAMLCFFLAFLARKLPDNFNEAKFITFSMLIFCAVWVTFIPAYVSSPGKFSVAVEIFAILSSGFGLLICIFIPKCYIILLKPERNTKRNLMGK
>LOCXPOlfC9.92.HIT1.OlfC.2R.857.ANF_receptor.exons6.LR584241.1.Takifugu_rubripes
MTSTQNWPEQGWALLQLLLLVSFSQAEDRVCLQMGDPENPQLSKDGDIILGGIFSFHSSWINRRDTYMHKPLPLQCISLNFRGFQYAQAMLFAIDEINNSSDLLPGITLGCKLYDSCRSIARGVRASLALINGGETTFKLSDECTKPAQVQAIMGETSSSPNMAVATVIGPFHVPLISHFATCACLSDKNKYPSFLRTIPSDHYQSRALAQLVKYFGWTWVGAVRSNDDYGNNGIATFIETAEELGICVEYSVAVFRTDPPKKIQQIIDIIKASTSRVIVGFLSHLDIDVLILEMSQHNLTGYQWVGSEGWIIDSHTAAMDVRHILDGAVGLSIPKAHVTGMKEFILDVKQLNSSSKELFREFWEALFDCKFEDSASTTTENQRECSGHEDLAGVKNTFTDMSLMPIFYNVYKEVYAVAHTLHDILSCNNTCNKTAQLDPFTILQHIKKIRFKTKEGDEVYFNENGDPPAKYEIINWQPTENGNVEFVPVGLYDASLPADRQLTLTNRTFVWTQNSEQVPVSVCSEKCPPGTRKVLQKGKPVCCYDCLRCAEGEISNSTDSISCVRCHSDFWSNERRDTCIKKKEEFLSYEEMMGALLTAASLLGTCLTAVVMFIFFRYRRTPIVRANNSELSFLLLFSLTLCFLCSLSFIGRPSGWSCMLRHAAFGITFVLCISCVLGKTMVVLMAFRATLPGSNVMKWFGPAQQRLSVLGFTLIQVFICLLWLTISPPFPFKNIKDFKDRIILECALGSAVGFWAVLGYIGLLAMFCFILAFLARKLPDNFNEAKFITFSMLIFCAVWVTFIPAYVSSPGKFSVAVEIFAILSSGFGLLICIFIPKCYIILLKPDRNNKKNIMGK
>LOCXPOlfC9.93.HIT2.OlfC.2R.736.ANF_receptor.exons7.LR584241.1.Takifugu_rubripes
LLRLLLLAVLLGKGTPLCRLRDSAQVPELAQDGDFVIGGIFSFRTGQDYVIDTFQHIPEARKCKNFNYREFKFAQTLIFAVEEINRNPDLLPHLKLGYKIYNTCGTMDILRAALALVSGLENEISNENCTKIKTIQAILGHSGSRPTIAFAQVVGRFHIPVISHFATCACLSNRKEFPTFFRTIPSDFYQSRALAKLVKHFGWTWIGAIAVDNEYGLSGIATFIQAAQEHGVCTEYSESFSSSGPPETLQRIVEVVKRATSKVIVAFMSHREIKLLAQELYSQNITGLQWVGSDAWITDHSLTDSSGHSILLGSLGFTVSKAKILGLEEHLRGLHPAQFPTSAFMTEFWEDRFACSLNITGSTGRRPCSGSESLQNDTSPFTDVTELRFTNNVYKSVYVVAHALDNLMKCEKGEGEEIMTAMTDVLHYINTVRFNTSEGETVYFERSGDSPARYELVNIQLTDKGTLEGRTVGIYDASLPEDHQFIMSDEPIVWGNGEMEAPVSVCTQRCLPGTHKVLQKGKPVCCFDCVPCPPGEISNSTNSIHCIKCPNLFWSNQERDACIPKSIEFLAHKELLGTLLVLFSLLGVFLTTFMFLIFYCHKETPIVRANNSELSFLLLFSLTLCFLCSLTFIGRPSGWSCMLRHTAFGITFVLCISCVLGKTMVVLMAFRATLPGSNMLKWFGPAQQRLCVVAFTFVQVLICILWLTISPPYPFENMEYYNDRIILECALGSALG
>LOCXPOlfC6.97.HIT1.OlfC.2R.818.ANF_receptor.exons6.LR584241.1.Takifugu_rubripes
LLLMRTMSKTQTCTVTGQTGFMEFLKEGDLIIGGVFSMSSTRVLVDNDYMAIPSAYCTRWNDRELKFARTAIFTVEEINRDGKLLPGVTLGYRLYNGCGSENLIRAAVEAVTGEGCSSQVQALLGHSSSGVSEDINLILSPFSIPQVSHLSTCACLSDKKKYPTFFRTVPSDHFQISGLVQLLKFFDWRWVGIVYAAGSYSDDGTAHFVKEAEKEGICVEYRLRFSVTSGKKSTAIVKALQESSSRVVLLFMSMFKTKAFLNEMENNNITDKQWLGSESWITQADLASSKRQHILQGAIGFALPQMVIPGLGDFLLSLKPSDEPQSDIVKAMWGDFFNCSFSPSSTSAACTGTEDLRTVTNDYTEVTHFRAENNVYKAVYLVAYALQGLLQCENGSNPTTGKPCVLEHIKYVNFTTKYGSKVFFDKNENSVAQYDLVNWQMREDGSVDIVTIGQYDTSFKGEELKVADDAKIVWGGKYKQVPRSVCREPCPPGTRKAINKLKPVCCFDCFECPDGTFSNQTDSLDCFSCPQELWPNDQKNLCLPKPSEYLSYREITGALLSGFGCLGVFLSLLTTLIFLVHKETPIVKANNSELSFLLLLSLKLCFLCSLTFIGRPSDWSCMLRHTAFGITFVLCISCVLGKTVVVLMAFRATLPGSKVMKWFGPKQQRLTVLTFTLIQVVICILWLTTNPPFPMRNMTYYKDKIILECALGSAVGFWAVLSYIGVLAILCFILAFLARKLPDTFNEAKLITFSMLIFCAVWITFIPAYISSPGKFTVAVEIFAILASSFGLLLCIFFPKCYIIIFRPQKNCRKSLLG
>LOCXPOlfC10.99.HIT1.OlfC.2R.851.ANF_receptor.exons8.LR584241.1.Takifugu_rubripes
VVPVLSDPMSSVTSPSSSLCRLQNSFQPGFEANGDFIIGGMFPLHFNQEMPDLNNTYRPPPVKCNGFDPRAFRWAQTMKLAVEEINQRTDLLPDHVLGYKLFDSCGYPLTGQRAALSLLNGPSTDGSSTCTGAAPLLAVIGESSSSLSVMLSRILQPFKIPVISYFSSCACLSDKRKYPNFFRVIPNDDYQVKAIAQLLVHFNWTWVGLLLCERDYGRFAAEGLLRELKSTKVCVAYQEIIPLVYNQLRVQAIMQVMRTSSAKVVVVFSAEVEMIPLLRDYMKQNITGIQWIASEAWVTASVFTGSKYYPYLGGTIGLGIRKGHIPRLSDYLLTVNPQVYPNNPLVKELWETLYGCRSSLSSSSHVPLCTGQEPLLEQHSAFMNTSSPRVTYNVYKAVYAIAHSLHNLFLCQPGPGPFKNNTCAQRNNVQPWQLQHSLQEVAFKISGEVVDFDQRGDSIPYYDIINWQRGVDGSIEFVNVGLFDGSKPTGKELVIQEDRIVWAGHQREASCSHDLLFASCLPGTRKAIRKEVPVCCFDCIPCDTGKISNETDSVDCTFCPEDFWPNPNRTVCIPKKVEYLAYDSLGIALMVTSVVGACATIATFAVFFYHRNTAIVRVNNAELSFFILLSLVLCFLCSLVFIGEPTTWSCMLRHTAFSITFSLCFSCILGKTLVVLAAFTATRPGHNIMKWLGPKQQRTIIFSCTLVQVVICTAWLIDAPPAPFRNTEYEHSKIILECSVGSSVGFWCVLGYIGLQACLSFILAFLARKLPGNFNEAKFITFSMLIFCAVWLAFIPAYVSSPGNYSDAVESFAILASSFGLLFCMFAPKCYIILLKPERNTKQHLMGKENK
>LOCXPOlfC11.107.HIT1.OlfC.2R.861.ANF_receptor.exons8.LR584241.1.Takifugu_rubripes
ISLFDLNSAGDLKAPENSLKQQVGPREDTTGAAAPSDICRLQGSARLPAFSKDGDFVIGGVFSIHRYTVTVNHNYTTMPEPFRCRVIDHHELQLSHAMVFAIEEINNSTELLPGIKLGYQIHDSCAAVPIAVHVAFQLLNSLDPVFVTGDNCSQSGMVMAVVGESGSTPSISISRVIGSFDIPLVSHFATCACLSDKQKYPSFFRTIPSDQFQADALAKLIKHFGWTWIGTVCSDSDYGNNGMAAFLHAAQKEGICVEYSESFYRTHPYSRIKRVADVIRRSTAIIVVVFTTSGDLRILLEELSREPSPPRQWIGSESWVTDSDMLRFSFCAGTIGFAIQRSVIPGLRDFLLDLSPSKVASSRVLTEFWEDSFNCRLGKVAVAGERMCDGSEDIMTLQSPYTDTSELRITNMVYKAVYAIAHAIHNAVCQDTNATTRCGKFTTINPKQVLAQLKTVNFSQNGYAVSFDANGDPVASYELINWKKSGSGSIEVVPVGYYDASLPEGQEFRIFRDITWVDGRKQVPVSVCSDSCPQGTRKVLQKGKPICCYDCVQCPEGEISNVTDSPECIPCLDDFWPNPERNACFPKPVEFLSFNEVLGIILAVFSVGGACLAVITAAVFFHHRASPIVRANNSELSFLLLFSLTLCFLCSLTFIGAPSHLSCMLRHTAFGITFVLCISCVLGKTVVVLMAFRATLPGSNVMKWFGPPQQRMTVVTFTSIQVLICIVWLVVNPPFPVRNLTTYKERIILECALGSSVGFWAVLGYIGLLAAVCLVLAVLARKLPDNFNEAKMITFSMLIFCAVWITFIPAYVSSPGKFTVAVEIFAILASSFGLILCIFAPKCFIILFKPEKNSKKHLMNK
>LOCXPOlfC12.113.HIT1.OlfC.2R.862.ANF_receptor.exons8.LR584241.1.Takifugu_rubripes
ISLCDLNSAGDLKAPGNSLKQQLGLREDTTGATAPSVMCRLQGFARLPAFSKNGDFLIGGVFSIHHYKVTVNHNYTTMPEPFRCRGSIDHHELQLSHAMVFAIEEINNSTELLPGIKLGYQIHDSCAAVPIAVNVAFQLLNTLDPVFVTGDNCSQSGMVMAVVGESGSTPSISISRVIGSFDIPLVSHFATCACLSDKQKYPSFFRTIPSDQFQADALVKLIKHFGWTWIGAVCSDSDYGNNGMAAFLHAAQKEGICVEYSESFYRTHPHSRIKRVADVIRRSTAVVVVAFTASTEMMILLEELSHEPSPPRQWIGSESWVTDPDLLRFSFCAGTIGFAIQRSVIPGLRDFLLDLSPSKVASSPVLTEFWEDSFNCRLGKVAVAGERMCDGSEDIMTLQSPYTDTSELRITNMVYKAVYAIAHAIHNAVCQDTNATTRCSKFTTINPKKVLTQLKTVNFSQNGYAVSFDANGDPVASYELVNWKKSGSGSIEVVPVGYYDASLPEGQEFRIFRDITWVDGRKQVPVSVCSDSCPQGTRKVLQKGKPICCYDCVQCPEGEISNVTDSPECIPCLDDFWPNPERNACFPKPVEFLSFNEVLGIILAVFSVGGACLAVITAAVFFHHRTSPIVRANNSELSFLLLFSLTLCFLCSLTFIGAPSHLSCMLRHTAFGITFVLCISCVLGKTVVVLMAFRATLPGSNVMKWFGPPQQRMTVVTFTSIQVLICIVWLVVNPPFPVRNLTTYKERIILECALGSSVGFWAVLGYIGLLAAVCLVLAVLARKLPDNFNEAKMITFSMLIFCAVWITFIPAYVSSPGKFTVAVEIFAILASSFGLILCIFAPKCFIILFKPEKNSKKHLMNK
>LOCXPOlfC13.122.HIT1.OlfC.2R.861.ANF_receptor.exons8.LR584241.1.Takifugu_rubripes
ISLFDLNSPGDLKAPENSLKQQVGPREDTTGATAPSDICRLQGSARLPAFSKDGDFVIGGVFSIHHYKVTVNHNYTTMPEPFRCRVIDHRELRLSHAMVFAIEEINNSTELLPGIKLGYQIHDSCAAVPVAVHVAFQLLNSLDPVFVTGDNCSQSGMVMAVVGESGSTPSISISRVIGSFDIPLVSHFATCACLSDKQKYPSFFRTIPSDQFQADALAKLIKHFGWTWIGTVCSDSDYGNNGMAAFLHAAQKEGICVEYSESFYRSHPHSRIKRVADVIRRSTALIVVAFTTSGDLRILLEELSHEPSPPRQWIGSESWVTDSEMLRFSFCAGTIGFAIQRSVIPGLRDFLLDLSPSKVASSPVLTEFWEDSFNCRLGKVAVAGERMCDGSEDIMTLQSPYTDTSELRISNMVYKAVYAIAHAIHNAVCQDTNATTRCSKFTTINPKQVLAQLKTVNFSQNGYAVSFDANGDPVASYELVNWKKSGSGSIEVVPVGYYDASLPEGQEFRIFRDITWVDGRKQVPVSVCSDSCPQGTRKVLQKGKPICCYDCVQCPEGEISNVTDSPECIPCLDDFWPNPERNACFLKPVEFLSFNEVLGIILAVFSVGGACLAVITAAVFFHHRASPIVRANNSELSFLLLFSLTLCFLCSLTFIGAPSQLSCMLRHTAFGITFVLCISCVLGKTVVVLMAFRATLPGSNVMKWFGPPQQRMTVVTFTSIQVLICIVWLVVNPPFPVRNLTTYKERIILECALGSSVGFWAVLGYIGLLAAVCLVLAVLARKLPDNFNEAKMITFSMLIFCAVWITFIPAYVSSPGKFTVAVEIFAILASSFGLILCIFAPKCFIILFKPEKNSKKHLMNK
>LOCXPOlfC14.133.HIT1.OlfC.2R.861.ANF_receptor.exons8.LR584241.1.Takifugu_rubripes
ISLFDLNSAGDLKAPENSLKQQLGPREDTTGATAPSVKCRLQGSARLPAFSKDGDFVIGGVFSIHRYTVTVNHNYTTMPEPFRCRVITHSELRQSHAMVFAIEEINNSTELLPGIKLGYQIHDSCAAVPIAVHVAFQLLNTLDPVFVTGDNCSQSGMVMAVVGESGSTPSISISRVIGSFDIPLVSHFATCACLSDKQKYPSFFRTIPSDQFQADALAKLIKHFGWTWIGAVCSDSDYGNNGMAAFLHAAQKEGICVEYSESFYRTHPHSRIKRVADVIRRSTAVVVVAFTASTEMMILLEELSHEPSPPRQWIGSESWVTDSDMLRFSFCAGTIGFAIQRSVIPGLRDFLLDLSPSKVASSPVLTEFWEDSFNCRLGKVAVAGERMCDGSEDIMTLQSPYTDTSELRITNMVYKAVYAIAHAIHNAVCQDTNATTRCSKFTTINPKKVLAQLKTVNFSQNGYAVSFDANGDPVASYELVNWKKSGSGSIEVVPVGYYDASLPEGQEFHIFRDITWVDGRKQVPVSVCSDSCPQGTRKVLQKGKPICCYDCVQCPEGEISNVTDSPECIPCLDDFWPNPERNACFPKPVEFLSFNEVLGIILAVFSVGGACLAVITAAVFFHHRTSPIVRANNSELSFLLLFSLTLCFLCSLTFIGAPSQLSCMLRHTAFGITFVLCISCILGKTVVVLMAFRATLPGSNVMKWFGPPQQRMTVVTFTSIQVLICIVWLVVSPPFPVRNLTTYKERIILECALGSSVGFWAVLGYIGLLAAVCLVLAVLARKLPDNFNEAKMITFSMLIFCAVWITFIPAYVSSPGKFTVAVEIFAILASSFGLILCIFAPKCFIILFKPEKNSKKHLMNK
>LOCXPOlfC15.138.HIT1.OlfC.2R.862.ANF_receptor.exons8.LR584241.1.Takifugu_rubripes
ISLCDLNSAGDLKAPGNSLKQQLGLREDTTGATAPSVICRLQGFARLPAFSKNGDFLIGGVFSIHHYKVTVNHNYTTMPEPFRCRGSIDHRELRLSHAMVFAIEEINNSTELLPGIKLGYQIHDSCAAVPIAVHVAFQLLNTLDPVFVTGDNCSQSGMVMAVVGESGSTPSISISRVIGSFDIPLVSHFATCACLSDKQKYPSFFRTIPSDQFQADALAKLIKHFGWTWIGTVCSDSDYGNNGMAAFLHAAQKEGICVEYSESFYRTHPHSRIKRVADVIRRSTAIIVVAFTSSGDLRILLEELSREPSPPRQWIGSESWVTDSEILRFSFCAGTIGFAIQRSVIPGLRDFLLDLSPSKVASSPVLTEFWEDSFNCRLGKVAVAGERMCDGSEDIMTLQSPYTDTSELRITNMVYKAVYAIAHAIHNAVCQDTNATTRCGKFTTINPKQVLAQLKTVNFSQNGYAVSFDANGDPVASYELVNWKKSGSGSIEVVPVGYYDASLPEGQEFRIFRDITWVDGRKQVPVSVCSDSCPQGTRKVLQKGKPICCYDCVQCPEGEISNVTDSPECIPCLDDFWPNPERNACFPKPVEFLSFNEVLGIILAVFSVGGACLAVITAAVFFHHRTSPIVRANNSELSFLLLFSLTLCFLCSLTFIGAPSQLSCMLRHTAFGITFVLCISCILGKTVVVLMAFRATLPGSNVMKWFGPPQQRMTVVTFTSIQVLICIVWLVVSPPFPVRNLTTYKERIILECALGSSVGFWAVLGYIGLLAAVCLVLAVLARKLPDNFNEAKMITFSMLIFCAVWITFIPAYVSSPGKFTVAVEIFAILASSFGLILCIFAPKCFIILFKPEKNSKKHLMNK
>LOCXPOlfC16.153.HIT1.OlfC.2R.869.ANF_receptor.exons8.LR584241.1.Takifugu_rubripes
FVLFLCFISLCHLNSAGDLKAPGNSLKQQLGLREDTTGATALSVICQLQGFARLPAFSKNGDFLIGGVFSIHHYKVTVNHNYTTMPEPFRCRGSIDHRELRLSHAMVFAIEEINNSTELLPGIKLGYQIHDSCAAVPVAVHVAFQLLNTLDPVFVTGDNCSQSGMVMAVVGESGSTPSISISCVIGSFDIPLVSHFATCACLSDKQKYPSFFRTIPSDQFQADALAKLIKHFGWTWIGTVCSDSDYGNNGMAAFLHAAQKEGICVEYSESFYRTHPHSRIKRVADVIRRSTAIIVVAFISSGDMRILLEELSREPSPPRQWIGSESWVTDLDLLRFSFCAGTIGFAIQRSVIPGLRDFLLDLSPSKVASSLVLTEFWEDSFNCRLGKVAVAGERMCDGSEDIMTLQSPYTDTSELRITNMVYKAVYAIAHAIHNAVCQDTNATTRCSKFTTINPKQVLAQLKTVHFSQNGYAVSFDANGDPVASYELINWKKSGSGSIEVVPVGYYDASLPEGQEFRIFRDITWVDGRKQVPVSVCSDSCPQGTRKVLQKRKPICCYDCVQCPEGEISNVTDSPECIPCLYDFWPNPERNACVLKPVEYLSFNEVLGIILAVFSVGGACLAVITAAVFFHHRTSPIVRANNSELSFLLLFSLTLCFLCSLTFIGAPSHLSCMLRHTAFGITFVLCISCILGKTVVVLMAFRATLPGSNVMKWFGPPQQRMTVVTFTSIQVLICIVWLVVSPPFPVRNLTTYKERIILECALGSSVGFWAVLGYIGLLAAVCLVLAVLARKLPDNFNEAKMITFSMLIFCAVWITFIPAYVSSPGKFTVAVEIFAILASSFGLILCIFAPKCFIILFKPEKNSKKHLMNK
>LOCXPOlfC17.165.HIT1.OlfC.2R.862.ANF_receptor.exons8.LR584241.1.Takifugu_rubripes
ISLFDLNSAGDLKAPENSLKQQVGLREDTTGAAAPSVICRLQGSARLPAFSKDGDFVIGGVFSIHDYEVMMNHNYTTMPEPFRCRGRIHPAELQFSRAMVFAIEEINNSTELLPGIKLGYQIHDSCAAVPVAVHVAFQLLNTLDPVFVTGDNCSQSGMVMAVVGESGSTPSISISRVIGSFNIPLVSHFATCACLSDKQKYPSFFRTIPSDQFQADALAKLVKHFGWTWIGAVCSDSDYGNNGMAAFLHAAQKEGICVEYSESFYRTHPYSRIKRVADVIRRSTAVVVVAFTASTEMMILLEELSHEPSPPRQWIGSESWVTDPDMLRFSFCAGTIGFAIQRSVIPGLRDFLLDLSPSKVASSPVLTDFWEDSFNCRLGKVAVAGERMCDGSEDIMTLQSPYTDTSELRITNMVYKAVYAIAHAIHNAVCQDTNATTRCGKFTTINPKQVLAQLKTVNFSQNGYAVSFDANGDPVASYELVNWKKSGSGSIEVVPVGYYDASLPEGQEFRIFRDITWVDGRTQVPVSVCSDSCPQGTRKVLQKGKPICCYDCVQCPEGEISNVTDSSDCEPCSEEFWPNPERNACFLKPVEFLSFNEVLGIILAVFSVGGACLAVITAAVFFHHRASPIVRANNSELSFLLLFSLTLCFLCSLTFIGAPSQLSCMLRHTAFGITFVLCISCIQGKTVVVLMAFRATLPGSNVMKWFGPPQQRMTVVTFTSIQVLICIVWLVVSPPFPVRNLTTYKERIILECALGSSVGFWAVLGYIGLLAAVCLVLAVLARKLPDNFNEAKMITFSMLIFCAVWITFIPAYVSSPGKFTVAVEIFAILASSFGLILCIFAPKCFIILFKPEKNSKKHLMNK
>LOCXPOlfC18.167.HIT1.OlfC.2R.879.ANF_receptor.exons9.LR584241.1.Takifugu_rubripes
MGTILDLLLLLYFCIHLTFFLSFLFAEAFADLPYCRLRRQFDLNGMHKPGDMILGGLFEVHYTSVFPDLTFTSEPNQLVCQGFDLAGFRHAMTMAFAIDEINRNISLLPNVTLGYSLYDNCATLVIGFSAALSMVSGQQEQFLQQEKCLGTPPVLGIVGDSFSTFSIATSDVIGLFKLPIVSYFATCSCLSDRQRFPSFFRTIPSDAFQVRAVIQILKHFRWSWVGLLVSDDDYGLHVARSFQSDLTRSGGGCLAYLEILPWGYNPGELTQVVEVMKKSTARVVIVFAHQIHMIQLMEEVVKQNLTGLQWIASEAWTAAAVLQTTELMPYLGGTLGIAIRRGEIPGLRDFLLGLHPNLHEISNRNSLVRQFWEYTFQCRFAPAPTGWVEGGGLLCTGEEELGRVQTEFLDVSNLRPEYNIYKAVYALAHALDEMLHCVPGRGPFDEHRCATLESLKPWQLMHYLQQVNFTTAFGDEVSFDENGDALPIYDIMNWLWLPDGRTKVQNVGEVKGSSFRGEELTIHEDKIFWNFESKQMPRSVCSTSCLPGTRRVRKKGLPVCCFDCLPCSEGEISNTTDSMECTSCPEDFWSSPQRDHCVPKKTEFLSYHEPLGICLTAASLLGTVISAVVLGIFIHHRSTPVVRANNSELSFLLLVSLKLCFLCSLLFIGRPRLWTCQLRHAAFGISFVLCVSCILVKTMVVLAVFRASKPGGGTTLKWFGAVQQRGTVLGLTSVQAAICTAWLVSYSPEPHKNTQYYNYKIVYECVVGSPIGFSVLMGYIGLLAVLSFQLAFLARNLPDNFNEAKLITFSMLIFCAVWVAFVPAYINSPGKYADAVEVFAILASSFGLLVALFGPKCYIILLRPERNTKKAIMDRDTRK
>LOCXPOlfC19.171.HIT1.OlfC.2R.870.ANF_receptor.exons9.LR584241.1.Takifugu_rubripes
GGRVMADITGTLGLFFTLITLFVSSSTSFNAPICKLWRKFQFNEMHEPGDVLLGGLFQVHYGSVFPEWTFTSEPHQPVCTGFDILGFRHAMTMAFAVQEINKNPDLLPNLTLGYRLYDNCGALVVGFSGALALASGQEEAFALQGGCAGSPPVLGIVGDSLSTFTIASASVLGLYKIPMVSFFATCSCLTNRQRFPSFFRTIPSDAFQVRAMIQILKHFGWTWVGLLVSDDDYGLHVARSFQSDLAQSGQGCLAYLEVLPWDGDLSENRRIVHVIKESTARVLMMFAHEFHMIHLMDEVVRQKVTGLQWLASEAMTAAAVLQTPDIMPYLNGMLGIAIRRGEITGLRDFLLRIRPGQISNNTSYNMVQQFWEYSFQCKFGASGSAEACTGDENIQQVDAEFLDVSNLRPEYNIYKAVYALAYALDDMLQCEPGRGPFSGGNCADIHKLEPWQFVHYLQHVNFTTTFGDQVSFDENGDVLPIYDIVNWQWLPNGRTQVQNVGEVKRSPSRGEELQIHEDKIFWNFESNKPPQSVCSESCPPGTRMSRKKGQPVCCFDCLPCSEGEISNTTDSMECTSCPEDFWSSPQRDHCVPKKTEFLSYHEPLGICLTAASLLGTVISAVVLGIFIHHRSTPVVRANNSELSFLLLVSLKLCFLCSLLFIGRPRLWTCQLRHAAFGISFVLCVSCILVKTMVVLAVFRASKPGGGATLKWFGAVQQRGTVLGLTSVQAAICTTWLVSYSPEPHKNTQYYNYKIVYECVVGSPIGFAVLMGYIGLLAVLSFQLAFLARNLPDNFNEAKLITFSMLIFCAVWVAFVPAYINSPGKYADAVEVFAILASSFGLLVALFGPKCYIILLRPERNTKKAIMDRDT
>LOCXPOlfC20.183.HIT1.OlfC.2R.870.ANF_receptor.exons9.LR584241.1.Takifugu_rubripes
GGRVMADITGTLGLFFTLITLFVSSSTSFNAPTCKLWRKFQLNEMHEPGDVLLGGLFEVHYSSVFPKWTFTSEPHQPVCTGFDILGFRQAMTMAFAVQEINKNPDLLPNLTLGYRLYDNCGALVVGFSGALALASGQEEVIDLQGGCAGSPPVLGIVGDSLSTFTIASASVLGLYRKPMVSFFATCSCLTNRQRFPSFFRTIPSDAFQVRAMIQILKHFGWTWVGLLVSDDDYGLHVARSFQSDLAQSGQGCLAYLEVLPWDGDLSENRRIVHVIKESTARVLMMFAHEFHMIHLMEEVVRQEVTGLQWLASEAMTAAAVLQTPDFMPYLNGTLGIAIRRGEITGLRDFLLRIRPGQSSNNTSYDMVQQFWEYSFQCKFGASGSAEACTGDENIQQVDAEFLDVSNLRPEYNIYKAVYALAYALDDMLQCEPGRGPFSGGSCADIHKLEPWQFVHYLQHVNFTTTFGDQVSFDENGDVLPIYDIVNWQWLPNGRTEVQNVGEVKRSPSRGEELQIHEDKIFWNFESNKPPQSVCSESCPPGTRMSRKKGQPVCCFDCLPCSEGEISNTTDSMECTSCPEDFWSSPQRDHCVPKKTEFLSYHEPLGVCLTAASLLGTVISAVVLGIFIHHRSTPVVRANNSELSFLLLVSLKLCFLCSLLFIGRPRLWTCQLRHAAFGISFVLCVSCILVKTMVVLAVFRASKPGGGATLKWFGAMQQRGTVLGLTFVQAAICTAWLVSYSPEPHKNTQYYNYKIVYECVVGSPIGFSVLMGYIGLLAVLSFQLAFLARNLPDNFNEAKLITFSMLIFCAVWVAFVPAYINSPGKYADAVEVFAILASSFGLLVALFGPKCYIILLRPERNTKKAIMDRDT
>LOCXPOlfC21.190.HIT1.OlfC.2R.870.ANF_receptor.exons9.LR584241.1.Takifugu_rubripes
GGRVMADITGTLGLFFTLITLFVSSSTSFNAPICKLWRKFQLNEMHEPGDVLLGGLFEVHYGSVFPEWTFTSEPHQPVCTGFDILGFRQAMTMAFAVQEINKNPDLLPNLTLGYRLYDNCGALVVGFSGALALASGQEEAFALQGGCAGSPPVLGIVGDSLSTFTIASASVLGLYKIPMVSYFATCSCLTNRQRFPSFFRTIPNDAFQVRAMIQILKHFGWTWVGLLVSDDDYGLHVARSFQSDLAQSGHGCLAYLEVLPWDGDLSENRRIVHVIKESTARVLMVFAHEFHMIHLMEEVVRQKVTGLQWLASEAWTAAAVLQTPDIMPYQNGTLGIAIRRGEIIGLRDFLLRIRPGQSSNNTSYDMVQQFWEYSFQCKFGASGSAEACTGDENIQQVDAEFLDVSNLRPEYNIYKAVYALAHALDDMLQCEPGRGPFSGGSCVDIHKLEPWQFVHYLQHVNFTTTFGDQVSFDENGDVLPIYDIVNWQWLPNGRTEVQNVGEVKRSPSRGEELQIHEDKIFWNFESNKPPHSVCSESCPPGTRMSRKKGQPVCCFDCLPCSEGEISNTTDSMECTSCPEDFWSSPQRDHCVPKKTEFLSYHEPLGICLTAASLLGTVISAVVLGIFIHHRSTPVVRANNSELSFLLLVSLKLCFLCSLLFIGRPRLWTCQLRHAAFGISFVLCVSCILVKTMVVLAVFKASKPGGGTTLKWFGAVQQRGTVLGLTSVQAAICTAWLVSYSPEPHKNTQYYNYKIVYECVVGSPIGFSVLMGYIGLLAVLSFQLAFLARNLPDNFNEAKLITFSMLIFCAVWVAFVPAYINSPGKYADAVEVFAILASSFGLLVALFGPKCYIILLRPERNTKKAIMDRDT
>LOCXPOlfC22.194.HIT1.OlfC.2R.868.ANF_receptor.exons9.LR584241.1.Takifugu_rubripes
GGRVMADITGTLGLFFTLITLFVSSSTSFNAPTCKLWRKFQFNEMHEPGDVLLGGLFQVHYSSVFPEWTFTSEPHQPVCTGFDILGFRHAMTMAFAVQEINKNPDLLPNLTLGYHLYDNCGALVVGFSGALALASGQEEAFALQGGCAGSPPVLGIVGDSLSTFTIASASVLGLYKIPMVSYFATCSCLTNRQRFPSFFRTIPSDAFQVRAMIQILKHFGWTWVGLLVSDDDYGLHVARSFQSDLAQSGQGCLAYLEVLPWDGDLSENRRIVHVIKESTARVLMVFAHESHMINLMEEVVRQKVTGLQWLASEAWTGTTLLQTPDFMPYLNGTLGIAIRRGEITGLRDFLLRIRPGQSSNNTSYNMVQQFWEYSFQCKFGASGSAEACTGDENIQQVDAEFLDMSNLRPEYNIYKAVYALAYALDDMLQCEPGRGPFSGGSCADIHKLEPWQFVHYLQHVNFTTTFGDQVSFDENGDVLPIYDILNWQWLPDGRTQVQNVGEVKRSPSRGEELQIHEDKIFWNFESNKPPHSVCSESCPPGTRMSRKKGQPVCCFDCLLCSEGKISNTTDSMECTSCPEDFWSSPQRDHCVPKKTEFLSYHEPLGICLTAASLLGTVISVVVLGIFIHHRSTPVVRANNSELSFLLLVSLKLCFLCSLLFIGRPRLWTCQLRHAAFGISFVLCVSCILVKTMVVLAVFRASKPGGGATLKWFGAVQQRGTVLGLTSIQAAICFAWLLSSSPKPHKNIQYHKDKIVFECVVGSTVGFAVLLSYIGLLAILSFLLAFLARNLPDNFNEAKLITFSMLIFCAVWVAFVPAYINSPGKYADAVEVFAILTSSFGLLVALFGPKCYIILFRPERNTKRAIMAR
>LOCXPOlfC23.201.HIT1.OlfC.2R.844.ANF_receptor.exons9.LR584241.1.Takifugu_rubripes
STSPSCKLWRRFSLNEMHKPGDVVLGGLFEVHYTSVFPELTFTTEPQQPVCRGFDILGFRHAMTMAFAVEEINRNSNLLPNLTLGYSLFDNCGALVVGFSGALSLASSPEMQFLLEEDCEGPPPVVGIVGDHYSTFSIAISSVLGLYKMPIVSYFSTCSCLSDHQRFPSFFRTIPSDAFQVRAMIQILKHFGWTWVGLLVSDDDYGLHVARSFQSDLVQSGQGCLAYLEVLPWDGDPSEIRRIVHVIKESTARVLMVFAHEIHMIQLMDEVVGQNVTGRQWVASEALTTAAVLQVPHFMPYLRGMLGIAIRRGEIPGLREFLRQVRPDRHSRDTETSMVRQFWEYIFQCKFDPPGLVEAGEVLCTGQEAIEDADTEFLDLSNLRPEYNVYKAVYALAYALDDALRCEPGRGPFSAHSCAENQRLQPWQLVYSLEKVNFTTSFGDQVSFDENGDVLPIYDIMNWLWLPDGRTKVQNVGEVKGSPFRGEELTLYEDKIFWNFESNKPPQSVCSESCPPGTRMSRKKGQPVCCFDCLPCSEGEISNTTDSMECTSCPEDFWSSPQRDHCVPKKTEFLSYHEPLGICLTAASLLGTVISAVVLGIFIHHRSTPVVRANNSELSFLLLVSLKLCFLCSLLFIGRPRLWTCQLRHAAFGISFVLCVSCILVKTMVVLAVFRASKPGGGAILKWFGAVQQRGTVLVLTCVQAAICVAWIVSATPEPQKNTQYHNDRIVYECAMGSTIGFSALLGYIGLLAILSFLLAFLARNLPDNFNEAKLITFSMLIFSAVWVAFVPAYINSPGKYADAVEVFAILASSFGLLVALFGPKCYIILFKPNKNTKKAIISR
>LOCXPOlfC24.205.HIT1.OlfC.2R.842.ANF_receptor.exons9.LR584241.1.Takifugu_rubripes
SCRMQEQFNLSGMHRAGDVVLGGLFEIHFFSVFPDLSFSSKPQQPTCHGFDVLGFRQAQTMAFAIDEVNRNPHLLPNVTLGYSIYDNCVKLAIGFRAALSLISGEEERFELTDTCKGSPPVIGIVGDSSSTRSIAISTVLGLYRVPMVSYFATCSCLSDRQMFPSFFRTIPSDAFQVSAMIQILKHFSWTWAGLLVSDDDYGLHAARSFQSDLAESGGGCLAYVEVLPWGEDRPELRRIVDVMKASTALVVIVFAHETHMINLMEEVRRQNVTGLQWIASEAWTAASVLQTPELMPFLAGTLGIAIRRGEISGLREFLQGIHPEERSNNHYGNSLVKQFWEHTFQCKFAPPPAGQVDTGGRPCTGREHLEDAETEFMDLSNLRPEYNVYKAVYALAYAIDDMLKCEPGRGPFGGKRCGSLKQLEPWQIVYYLEKVNFTTPFGDQVSFDENGDALPIYDIMNWLWLPDGRAKVQNIGEVKRSPSRDEELTIHEDKIFWNFESKKPPHSVCSESCPPGTRMSRKKGQPVCCFDCLPCSEGKISNTTDSMECTSCPEDFWSSPQRGHCVPKKTEFLSYHEPLGICLTAASLLGTVISAVVLGIFIHHRSTPVVRANNSELSYQILVSLKLCFLCSLLFIGRPRLWTCQLRHAAFGISFVLCVSCILVKTMVVLAVFRASKPGGGATLKWFGAVQQRMTVIILTSIQAAICLSWILLASPFPHKNTQYSNERIIYECAVGSTVGFILLLSYIGLLATLSFLIAFYSRKLPDSFNEAKLITFSMLIFCAVWVAFVPAYISSPGKYADAVEVFAILASSFGLLAALFGPKCYIVLLRPEKNTKNAIMG
>LOCXPOlfC25.208.HIT1.OlfC.2R.865.ANF_receptor.exons11.LR584241.1.Takifugu_rubripes
LIVGFGGRELGLGGVLQVVQALTCSQWSTPTEQGLFQDGHVVVGGLFNLHYTPPDTANNFTQQSHYKACTGLENLPLQYIYAMVFAVEEINHSAALLPGVKLGYHIRDSCALHPWTTQAALALVAGDSASCELATPADYSAETSAASVPLIIGGASSNAAKILLGTLSPLSVPLISYTASCPCLSDRHRYPTFFRTMASDIYQAQALAQLVLRFNWTWIGAVVANNDYGHVAVKVFQEQTQGKGVCLAFVETLQRETIVADAVRAARTIQASTARVILVFSWYTDVGHLFRQLQKINVTDRQFLASEAWSTSEVLLKDPDTSTVASGVVGVAIASQHIPGFDRFLRGLNPSLRPSDKFLQEFWEEEFGCSPSPPSSETSGDLNASLPPCSGAESLEGVQHPFTDTSHLRVTYNVYLAVYAAANALHSLLSCPIHNSPSGTSHCTSPKGIKTTELLQHLSKVNFTTPQGKHLYFRGADIPAMYDLINWQSGTDGTLQLVLIGAVAGFDLQLNESEIEWSAKYNQVPVSVCSESCPPGTRKANRKGEPLCCFDCIPCADGEISNTSGSLQCDRCPPEFWSNDGRTACVPRQLDFLSFNETLGVALTAVAVSGAVVTTAVFVVFLHYRHTPMVRANNSELSFLLLLSLKLCFLCSLVFIGRPSVWSCRFQQAAFGISFVLCVSCLQVKTIVVLAAFRSARPGAGALMKWFGPSQQRGSVCIFTCVQARVIICIVWLSLSPPVPQADLDVPGLQVTLECAMASVVGFSLVLGYIGLLACTCLLLAFLARKLPDNFNEAKLITFSMLIFCAVWVAFVPAYISSPGKYSVAVEIFAILASSYGLLFCIFAPKCFIILLRPEKNTKKHLMMR
>LOCXPOlfC26.210.HIT1.OlfC.2R.890.ANF_receptor.exons12.LR584241.1.Takifugu_rubripes
GAPMSWLLALLVQRPRSPASLLLLCVMGARAGLDVAGAMLCSHWGQRSDRNLSADGDVMIGGLFSLYYIPSAVQQEYTQLPHYERCSSLDIESLKYMYTMVFAVEEINRDDSLLPGVRLGYGIRDSCSRYPWALDGALSLVTGDSNSCNVAASSTRSAGGNTGAVEAGEKVVPLIIGAASSTTGIMLSSILQSLSVPIISYLASCPCLSDRAKFPTFFRTIPSDIYQARAMAQLAIRFRWTWLGAVVVNNDYGQLAIQIFQEEIRGKEMCMEFIETVNRETLTTDARRIALTIQAATARVILIFCWYIDAKEILLELAKRNITGRQFLASEALSTSEELLQELAIAEVANGVLGVAIQSSTIPGFEHFLRSLNPVQRPDDEFLKDFWEMEFKCSPVIQLLHSCLFGSTRKASLPPCSGAESLVEMEHPFTDTSKLRVAHNVYLAVYAAAHALHSLLSCPGQDSPPGKSNCSSPNHIRPIDVLQHLNRVNFSTPRGETFYFQGSDMTARYDLVNWQKTPNGPLKLVLVGRVDGFDLILNESAIQWSTGLNQVPVSVCSESCPPGTRKANRKGEPLCCFDCIPCADGEISNTSGSLQCDRCPPEFWSNDGRTACVPRQLDFLSFNETLGVALTAVAVSGAVVTTAVFVVFLHYRHTPMVRANNSELSFLLLLSLKLCFLCSLVFIGRPSVWSCRFQQAAFGISFVLCVSCILVKTLVVLAVFRSAQPDCKATMKWFGPSQQRGSVGLFTSIQIVICGTWLSVSPPKPERDLGFQGSKVTLECTMASVVGFSLVLGYIGLLACTCLLLAFLARKLPDNFNEAKLITFSMLIFCAVWVAFVPAYVSSPGKYVVAVEIFAILASSYGLLFCIFAPKCFIILLRPEKNTKKHLMSR
>LOCXPOlfC27.214.HIT1.OlfC.2R.890.ANF_receptor.exons12.LR584241.1.Takifugu_rubripes
GAPMSWLLALLVQRPRSPASLLLLCVMGARAGLDVAGAMLCSHWGQRSDRNLSADGDVMIGGLFSLYYIPSAVQQEYTQLPHYERCSSLDIESLKYMYTMVFAVEEINRDDSLLPGVRLGYGIRDHCFRCPWALDGALSLVTGDSNSCNVAASSTRSAGGNTGGVEAGEKVVPLIIGAASSTAGIMLSSILQSLSVPIISYLASCPCLSDRAKFPTFFRTIPSDIYQARAMAQLAIRFRWTWLGAVVVNNDYGQLAIQIFQEEIRGKEMCMEFIETVNRESVTTDARRIALTIQAATARVILIFCWYIDAKEILLELAKRNITGRQFLASEALSTSEELLQELAIAEVANGVLGVAIQSSTIPGFEHFLRSLNPVQRPDDEFLKDFWEMEFKCSPVLQLLHSCLFGSTRKASLPPCSGAESLVEMEHPFTDTSKLRVAHNVYLAVYAAAHALHSLLSCPGQDSPPGKSNCSSPNHIRPIDVLQHLNRVNFSTPRGETFYFQGSDMTARYDLVNWQKTPNGPLKLVLVGRVDGFDLILNESAIQWSTGLNQVPVSVCSESCPPGTRKANRKGEPLCCFDCIPCADGEISNTSGSLQCDRCPPEFWSNDGRTACVPRQLDFLSFNETLGVALTAVAVSGAVVTTAVFVVFLHYRHTPMVRANNSELSFLLLLSLKLCFLCSLVFIGRPSVWSCRFQQAAFGISFVLCVSCILVKTLVVLAVFRSAQPDCKATMKWFGPSQQRGSVGLFTSIQIVICGIWLSVSPPKPERDLGFQGSKVTLECAMASVVGFSLVLGYIGLLACTCLLLAFLARKLPDNFNEAKLITFSMLIFCAVWVAFVPAYVSSPGKYVVAVEIFAILASSYGLLFCIFAPKCFIILLRPEKNTKKHLMSR
>LOCXPOlfC28.220.HIT1.OlfC.2R.890.ANF_receptor.exons12.LR584241.1.Takifugu_rubripes
GAPMSWLLALLVQRPRSPASLLLLCVMGARAGLDVAGAMLCSHWGQRSDRNLSADGDVMIGGLFNLYYIPSAVQQEYTQLPHYERCSSLDIESLKYMYTMVFAVEEINRDDSLLPGVRLGYGIRDSCFRYPWALDGALSLVTGDSNSCNVAASSTRSAGGNTGAVEAGEKVVPLIIGAASSTTGIMLSSILQSLSVPIISYSASCPCLSDRAKFPTFFRTIPSDIYQARAMAQLAIRFRWTWLGAVVVNNDYGQLAIQIFQEEIRGKEMCMEFIETVNRETLTTDARRIALTIQAATARVILIFCWYIDAKEILLELAKRNITGRQFLASEALSTSEELLQELAIAEVANGVLGVAVQSSTIPGFEHFLRSLNPVQRPDDEFLKDFWEMEFKCSPVLQLLHSCLFGSTRKASLPPCSGAESLVEMEHPFTDTSKLRVAHNVYLAVYAAAHALHSLLSCPGQNSPPGKSNCSSPNHIRPIDVLQHLNRVNFSTPRGETFYFQGSDMTARYDLVNWQKTPNGPLKLVLVGRVDGFDLILNESAIQWSTGLNQVPVSVCSESCPPGTRKANRKGEPLCCFDCIPCADGEISNTSGSLQCDRCPPEFWSNDGRTACVPRQLDFLSFNETLGVALTAVAVSGAVVTTAVFVVFLHYRHTPMVRANNSELSFLLLLSLKLCFLCSLVFIGRPSVWSCRFQQAAFGISFVLCVSCILVKTLVVLAVFRSAQPDCKATMKWFGPSQQRGSVGLFTSIQIVICGIWLSVSPPKPERDLGFQGSKVTLECAMASVVGFSLVLGYIGLLACTCLLLAFLARKLPDNFNEAKLITFSMLIFCAVWVAFVPAYVSSPGKYVVAVEIFAILASSYGLLFCIFAPKCFIILLRPEKNTKKHLMSR
>LOCXPOlfC29.222.HIT1.OlfC.2R.812.ANF_receptor.exons7.LR584249.1.Takifugu_rubripes
CGAQAPGDIEIGFIWPIHYKVNNIQDRIRPELFTCSFFDLESFMTSLGAIYEIEVINAAGLLPGVRLGYLMCDTCSHASKALQSVEHMLSIHHSPTATCGYIDFRPKVKMFLGALHSEVAVTVSRLLNVYMVPLMSSASSSPKLSDKIHYPVFFRTVPSDKHQMKAIAKLMNYYGWNWVGIVYEDGEYGRGAFQSFLDDAADSNVCLAYQEILPHSENPPYSLQYIQRVSQQIISSSAQVVLLILRPELVEALFKEMIRTHTTRTWISTEAWSQSSLVSKMEGINMVGDILGLTFISHKSKAFDNYLTNLIATPGGNNSFIEEYKNLRFNCTPECFSNDAYLVNYLDTSSALASREAVWALAYALQKLLKCNSSMCSGELNFPPWKLLEELKKVKFTFENKTLFFDENGDFVSGYDLIWWEVDGNHRSFQKIGKYAILDKQVRLTVQNVTWISTGNTTSRCSKRCPPGSIKKILNVSCCYTCNPCHDGTYADKWDLVDCKKCPNGTWSLKGWNHCEPRWESYLKWSDPYPITLTTAASFGILLLIVILIIFLVHRDSPPMKRAEVRLSCVMIVGLAVSFASVICFMGKPTVYLCCARHLMYAMGFTLCVSCILVKAFRFFLAFLPFGQMTNRQLHKLYNPPVIVTIITALQVIICLLWMIFDSPYVEGSPPSPQTMKKILQCREGATYIGYGIMLGYIGLLALIGFLLAFKSRKVPHEFSETGYIIFSMLMYLFVWVCFIPVYITNHEEGTAVQASAILVSTYGIIFCHFLPKCYEALRKIKIETLETIVERSLSLTSDSTTDMFDPQMTIS
