# Supplementary material for: Expanded olfactory system in ray-finned fishes capable of terrestrial exploration
Source: BMC Biol. 2023 Jul 31;21:163. doi: 10.1186/s12915-023-01661-8 (PMC10392011; doi:10.1186/s12915-023-01661-8)
Supplement: Supplementary file 3 — Additional file 3: Data S1. Protein sequences and genomic coordinates of OLF genes. FASTA and General Feature Format (GFF) files containing the protein sequences and genomic coordinates for all identified OLF genes in this study. [file 12915_2023_1661_MOESM3_ESM.zip › PROTEINS/Taurulus_bubalis.OLF_genes.fa]

>LOCXPSichOR4.7-eta.324.176.HIT1.OR.1R.317.7tm_1.exons2.OU342715.1.Taurulus_bubalis
MNSSSSGYNVSTPRYRDSYSTVVAKNVIVLALGLIINYINGSLIHTFRKHQIFYVNPRYILFIHLVVNDMIQLTTTISLFVLSYIFYTINVSLCCVFITLSVFTTLNTPLNLAFMAVECYIAICLPLRHAELCTIKRTYVLIALIWAMSAVSTLTDVFILLATEPVELFYSTIFCSKDKLFRHPIHLKKRDVSYMVYLIGVWLTLLFTYIKIFLAAKSAKASKSGDGDAKKARNTILLHGFQLMLCMLTYVAFLIRNALVYRFPEHYINIFFASYIIVQILPRLLSPIVYGLRDNIFRQHLKMYLLCTLRSSMKPRT
>LOCXPDilaORUN.13-eta.308.187.HIT1.OR.1R.296.7tm_1.exons1.OU342720.1.Taurulus_bubalis
MAANSSVVGGKVLMRKITDRVMVIQILIAVFLCINLLLIRTFFMKDFFYTTMRYIFFANTLLADCLILILSNMLLIFTFFNVTMQMWLCVIIYIVVSVYTSVTPFTLTAMTLERYVAICMPLRHAELCSRSSSVNCILIIHGLSSVSAIVLLSIFFASATSNVYTQYRVCSKVIFILYRWQNDLYSAVGQLYFLIMAITIIFCYVKIMKVAKSASGENKKSTWKGLKTVILHTFQLLLCLIQLWCPFIEAAVFQIDLMLYVNVRYFNYITFYLASRCLSPLIYGLRDEKFFHALKY
>LOCXPOR1.110.HIT1.OR.2R.311.7tm_4.exons1.OU342711.1.Taurulus_bubalis
MKGNSSLNPLSFQLTLFADYGPLRYLFFSLCLLTYMTIISANAVIVLTVCLEKSLHQPMYIFICCLSCNSLYGSAGFFPRFLMDLLSDAHFISRPMCFLQIHVIYSYAACELLVLGVMAYDRFLAVCHPLHYHSKMSFTRVTYLVTFTVLYPALAVGVCVFLTARLPLCGNEVHRLFCSVVHLSCVDTTMNRIVCTLFSISTTFVPLFFILYTYLHILLVLRRSSAEFRGKALQTCLPHFVTFINYFFSFLCELTLSRFMSDEVNPIIIVVLSLEFVILPPVSNPLVYGLSLPQIRGVLLRCFKTHKIDPA
>LOCXPOR2.144.HIT1.OR.2R.304.7tm_4.exons1.OU342711.1.Taurulus_bubalis
DDLNVTYITIGGYVEIEKYRYLYFVIMFTMYIIIICSNSTIVCIIVIHQNLHEPMYIFIAALLINSVLFSTAIYPKLLVDVLSEKQIISYPLCQFQSFLFYTFGGSEFLLLTAMSYDRYVSICKPLRYPAIMRNTSVGVFLALAWLVPAAQLFPSYLLILNRKLCNFSLRGIFCNNSIDILHCVRSKVIPVYSVIVLLNVLVLPLLFIVFTYTKIFIITYGSSRAVRSRAAQTCLPHLLVLISFSFFCCYDVIIIRLDSNFPKTARFIMTLQVVLYHPLFNPIIYGVKMKDINEQVKRLLCQRK
>LOCXPOR3.155.HIT1.OR.2R.311.7tm_4.exons1.OU342711.1.Taurulus_bubalis
MKGNSSLNPLSFQLTLFADYGPLRYLFFSLCLLTYMTIISANAVIVLTVCLEKSLHQPMYIFICCLSCNSLYGSAGFFPRFLMDLLSDAHFISRPMCFLQIHVIYSYAACELLVLGVMAYDRFLAVCHPLHYHSKMSFTRVTYLVTFTVLYPALAVGVCVFLTARLPLCGNEVHRLFCSVVHLSCVDTTMNRIVCTLFSISTTFVPLFFILYTYLHILLVLRRSSAEFRGKALQTCLPHFVTFINYFFSFLCELMLSRFMSDEVNPIIIVVLSLEFVILPPISNPLVYGLSLPQIRGVLLRCFKTHKIDPA
>LOCXPOR4.168.HIT1.OR.2R.307.7tm_4.exons1.OU342711.1.Taurulus_bubalis
MKGNSSLNPLSFQLTLFADYGPLRYLFFSLCLLTYMTIISANAVIVLTVCLEKSLHQPMYIFICCLSCNSLYGSAGFFPRFLMDLLSDAHFISRPMCFLQIYILYTYVGDELTLLSIMAYDRLVAICQPLHYHSKMTFRMVRYYCIFAVLYPAFAVGFVVYLASQLPLCGNKLSRLFCTNWPVVQLSCVDTTLNNVGGQLLTMVSIFIPVFFILYTYIRILLVCRRQSTEFRGKALQTCLPHIITFLTYSVLLFCELSLTRIGADKINTIITTVLSLEYLIIPPIINPLVYGLNLPQIKTGIIRVLK
>LOCXPOR5.179.HIT1.OR.2R.304.7tm_4.exons1.OU342711.1.Taurulus_bubalis
MDDVFNVTYITLGGYAEMGKYRYFYFCIMFTVYILTICFNCTIVYLISIHKNLHEPMYIFIAALLLNSIVYNTAMYPKLLSDFLSEKQIISYSTCLFQYFVYYTLSATDFFLLSAMSYDRYVAICKPLRYPTIMRNSTVRVMLLLAWLVPACEMAISVTLVTMSKLCHFTFTAFFCNNSVYRLFCESSGALAVFDVLALLNMALFPLLFILFTYTRILIISYRSGRNVRKKAAQTCLPHLIVLFCFSSLCAYDVIIIQLGSNLHFMMTLQAFFYYPLLNPVIYGLKVKEISKHLKKLFFQAKVM
>LOCXPOR6.192.HIT1.OR.2R.304.7tm_4.exons1.OU342711.1.Taurulus_bubalis
DDLNVTYITLGGYVEIEKYRYLYFVIMFTMYIIIICSNSTIVCIIVIHQNLHERMYIFIAALLINSVLFSTAIYPKLLVDVLSEKQIISYPLCQFQSFLFYTFGGSEFLLLTAMSYDRYVSICKPLRYPAIMRNTSVGVFLALAWLVPAAQLFPSYLLILNRKLCNFSLRGIFCNNSIDILHCVRSKVIPVYSVIVLLNVLVLPLLFIVFTYTKIFIITYGSSRAVRSRAAQTCLPHLLVLISFSFFCCYDVIIIRLDSNFPKTARFIMTLQVVLYHPLFNPIIYGVKMKDINEQVKRLLCQRK
>LOCXPOR7.209.HIT1.OR.2R.302.7tm_4.exons1.OU342711.1.Taurulus_bubalis
DDLNVTYITLGGYVEIEKYRYLYFVIMFTMYIIIICSNSTIVCIIVIHQNLHEPMYIFIAALLINSVLFSTAIYPKLLVDVLSEKQIISYPLCQFQRFLFYTFGGSEFLLLTAMCYDRYVSICKPLRYPAIMRNTSVGVFLALAWLVPAAQLFPSYLLILNRKLCNFSLRGIFCNNSIDILHCVRSKVIPVYSVIVLLNVLVLPLLFIVFTYTKIFIITYGSSRAVRSRAAQTCLPHLLVLISFSFFCCYDVIIIRLDSNFPKTAHFIMTLQVVLYHPLFNPIIYGVKMKDINEQVKRLLCQ
>LOCXPOR8.224.HIT1.OR.2R.303.7tm_1.exons1.OU342712.1.Taurulus_bubalis
LEIWLFSAPITLPCCVFLFINGIMLFTLRSKLVFRETSRYVLLFNLLCADTMQMALSQLLYLLAASRIRLTYPVCGVLTMLTDLMNEISPLTLVVMSLERYVAVCFPLRHTAIITMRNTAVAAVAVWTFSSLNILIRVILLLEFPFEDLESLQMKDYCTKRYMILDPMSADYDRVYTYFLFLSASVVVTSTYIGVMIAARSASTDKASARKARNTLLLHLVQLGLSLSSTVHNPLLTAISKITDRITIVRINSILYMCIVLFPRCLSTLIYGIRDKTIRSILIYHLCCRLKVSIRPAKAEVSL
>LOCXPOR10.111.HIT1.OR.2R.306.7tm_1.exons1.OU342712.1.Taurulus_bubalis
QGTLEIWLFSAPITLPCCVFLFINGIMLFTLRSKLVFRETSRYVLLFNLLCADTMQMALSQLLYLLAASSIRLTYPVCGVLTMLTDLMNGISPLTLVVMSLERYVAVCFPLRHTAIITMKNTAVAAVAVWTFSSLNILIRVILLLDFPFEDLESLQMKDYCAKIHLILNPMSADYDRVYTYFLFLSVSVVVTSTYIGVMIAARSASTDKASARKARNTLLLHLVQLGLSLSSTVHNPLLTAISKITDRITIVRISSILYVCIVLFPRCLSTLIYGIRDKTIRSILIYHLCCRLKMSIRPAKAEVSL
>LOCXPOR10.122.HIT1.OR.2R.306.7tm_1.exons1.OU342712.1.Taurulus_bubalis
RGALEIWLFSAPITLPCCVFLFINGIMLFTLRSKLVFRETSRYVLLFNLLCADTMQMALSQLLYLLAASSIRLTYPVCGVLTMLTDLMNEISPLTLVVMSLERYVAVCFPLRHTAIITMRNTAMAAVAVWTFSSLNILIRVILLLEFPFEDLESLQMKDYCTKRYMILDPMSADYDRVYTYFLFLSASVVVTSTYIGVMIAARSASTDKASAQKARNTLLLHLVQLGLSLSSTVHNPLLTAISKITDRITIVRISSILYVCIVLFPRCLSTLIYGIRDKTIRSILIYHLCCRLKMSIRPAKAEVSL
>LOCXPOR10.124.HIT1.OR.2R.306.7tm_1.exons1.OU342712.1.Taurulus_bubalis
RGALEIWLFSAPITLPCCVFLFINGIMLFTLRSKLVFRETSRYVLLFNLLCADTMQMALSQLLYLLAASRIRLTYPVCGVLTMLTDLMNGISPLTLVVMSLERYVAVCFPLRHTAIITMRNTAMAAVAVWTFSSLNILIRVILLLEFPFEDLESLQMKDYCTKRYMILDPMSADYDRVYTYFLFLSASVVVTSTYIGVMIAARSASTDKASAQKARNTLLLHLVQLGLSLSSTVHNPLLTAISKITDRITIVRISSILYVCIVLFPRCLSTLIYGIRDKTIRSILIYHLCCRLKMSIRPAKAEDSL
>LOCXPOR12.125.HIT1.OR.2R.309.7tm_1.exons1.OU342712.1.Taurulus_bubalis
NQSQTNSTAGLQYQGLLEKVILTTLTTLSCCVFLFINITMLFTLTSKLVFRETSRYVLLFNLLCADTMQMALSQLLYLLAAFRFRLTYPVCGILAMLTDLMNEISPLTLVVMSLERYVAVCFPLRHTAIITMKNTAVAVVAVWTFSSLNILIRVILLLDFPFEDLESLQMKDFCSDISMFLGPMSGVYDTAYTYFLFLSASVVVTSTYIGVMIAARSASTDKASARKARNTLLLHLVQLGLSLSSTIYNPILIALYRIVTRIVFVRVQNVLYVCIFIFPRCLCSLIYGIRDKTIRLVLLNNLCCQWRRS
>LOCXPOR13.126.HIT1.OR.2R.309.7tm_1.exons1.OU342712.1.Taurulus_bubalis
NQSQTNSTAGLQYQGLLEKVILTTLTTLSCCVFLFINITMLFTLRSKAVFRETSRYVLLFNLLCADTMQMALSQLLYLLAISIIRLTYPVCGVLAMLTDLMNEISPLTLVVMSLERYVAVCFPLRHTAIITMKNTAVAVVAVWTFSSLNILIRVILLLDFPFKDLESLQMKDFCSDISMFLGPMSGVYDTAYTYFLFLSASVVVTSTYIGVMIAARSASTDTASAQKARNTLLLHLVQLGLSLSSTIYNPILIALYRIVTRIVFVRVQNVLYVCIFIFPRCLCSLIYGIRDKTIRLVLLNNLCCQWRRS
>LOCXPOR14.127.HIT1.OR.2R.310.7tm_4.exons1.OU342712.1.Taurulus_bubalis
MENSTFGGGVLTLEGLEVTSRSFVPAFVLLLLVYVFILVSNVGLVVLISTERSLQQPMHLLFCNMSINDVFGATIIVPHVLRDLLLSDSERLIRYSDCVLQAFCVHLHASASHTVLMVMAFDRYVAICSPLRYAAVMTGKMVAALSAALWASAFVLVLILVGLSVRLSRCRSVVLNLFCDNASLFKLSCESVLVNNIYGLSFTVVLLGSSLGSVALTYLRIAMVCLSSRSKALNGKALQTCASHLAAYVLLLVSGFLVVILHRFPPLAGHRKVASVMGHVVLPALNAVVYGLQIKEVRQRITGLFHRNKV
>LOCXPOR14.127.HIT1.OR.2R.294.7tm_4.exons1.OU342712.1.Taurulus_bubalis
YFIAVEQTRDPLPDLFDLQPVDNGVQSRQHDVSHDGRHLPVARQRREAVQDHHEEPGHQQQDVGRQVGGTGLQRFAVQGLAPAAQAHHGDPQIGERHAAEGGAQQHHREAEAVDVVDQDAFTGQLEQGGVVAEQVENHRPAARQADAEAHKDQNQNEGRRPQRRRQRRHHLAGHDGGVSQGAADGHVAVEGHDHEHRVGGAGVQVDAESLEDAVAVANEPLRVGEQEVPEDVRHDDRGPEHVVDAHVAEEQVHGLLEAPLRGDQHHQADVGHQDEDIDEEEEDEGGNKGPGGDL
>LOCXPOR15.128.HIT1.OR.2R.307.7tm_4.exons1.OU342712.1.Taurulus_bubalis
MENQTLSTDILILEGLKVSPQSSVPAFVVLLLIYVFIMVSNISLVVLISTERSLHQPMYLLFCNMSINDAFGATTIIPRLLSDVFTPISDRYIHYNGCVVQAFCAHFNATAAHTVLMAMAFDRYVAICSPLRYAAIMTSRTVVVLSVSAWTVAFILVLILVALSVRLSHCKRTVLNPFCDNASLFKLSCESVLVNNIYGLGFTVVLLGSSLGSVTLTYLKIAVVCLSSRNKSLNSKALQTCASHLAAHVIMFVSGSIIIILHRFPQLSDHRKIASILLHVVPPALNAVIYGLQIKSVRQKIVIMFSR
>LOCXPOR16.129.HIT1.OR.2R.307.7tm_4.exons1.OU342712.1.Taurulus_bubalis
MDNESVDMDVLQLEGLKVSPQSSVPAFVLLLLIYVFIMVSNIGLVVLISTERSLHQPMYLLFCNMSINDAFGATTIIPRLLSDVFTPMTQRYIHYYDCVVQAFCAHFYASVSHTVLIIMAFDRYVAICNPLRYAAIMTSRMVMALSVSAWTFAFVLILILVALSVRLSRCRRVVFNPFCDNASLFKLSCENVLINHIYGLGGAMALMSASLCSVMLTYLKIAIVCLSSKNKSLNSKALQTCASHLAVYVILLLSGNIIITLHRFQNLTDYRKLASILFHVVPPSMNAVIYGLQIKAVREKVIVIFTR
>LOCXPOR17.130.HIT1.OR.2R.309.7tm_4.exons1.OU342712.1.Taurulus_bubalis
MENITTDMDIISIEGLKVSPQSSVPAFVLLLLLYDFIMVSNIGLVVLISTERSLHQPMYLLFCSMSINDAFGATTIIPRLLSDVFTPISDRYVHYIDCVVQAFCAHFHAAIAHAVLTVMAFDRYVAICSPLRYAAIRTGRMVVVLSAWAWVAAFISVAILIGLNVRLSRCRGGHRQPVLRQRLLVQAVLPNLLLNNIYGLGSAVVILGSSLGSVALTYLRIAMVCLSSRSKALNGRAAQTCASHLVAYLVMLMASFTSMIIHRQPEWVDSGKVASMLFHVVTPVLNPVIYGLQCKELRQKILRMFHANK
>LOCXPOR18.132.HIT1.OR.2R.325.7tm_4.exons3.OU342712.1.Taurulus_bubalis
LLLSTNHRSSSVNGTWGPDGVTFFIIQGLASLGQEKTLLFIILLLGYIVIIGGNSMIIFVALTDSKLNSPMFFFLYNLSFVDLIYTTTTIPNLLSGLLAGVKTISVPGCFLQMHFVIQLGVTSRAILTVMAYDRYVAICNPLRYTAIMTRPARLLLIAGAWSFGAFCTLPATSMSFQRSYCGPNVVKHGWCDPSSVRRLVCGSVAVDNIVSLSCAVVALLTTGVLILTSYILIGVSVSKMAVAQRLKAFGTCAAHLTVVSISYSSASCVYISYRVGNFPPEVRIIVSVLYAALTPFLNPMIYSLKNKELRESIGRTLSRLRPAAV
>LOCXPOR19.133.HIT1.OR.2R.330.7tm_4.exons1.OU342712.1.Taurulus_bubalis
NMFLPLAFLFNFCIAQMENYTYNSLTLQLEGLRVTKTNKYPFFIFLLFAYMFILITNVGIVVLICTERSLHQPMYLLFCNLSINDVMGNSLLVPRLLADLLVPPSERLIHYYECLMQAFTTHMYGTNAHTMLMIMAFDRYVAISNPLHYNMIMNNKMVMKLTVSAWGVPLVLVGILLGLTIRLNRCRTLIRNPYCDNASLFKLSCESVFINNVYGLTFTVVLLTCSIGSIILTYFRITVACLTSKSKSLNSRAVKTCSTHLCLYLIMLLTGLIPIALHRFPQYTEYRKISAILFNVVPGSLNPVIYGLQSQEIHKCLSKIFHLKKVTPSF
>LOCXPOR20.134.HIT1.OR.2R.311.7tm_4.exons3.OU342712.1.Taurulus_bubalis
MENVTMVTPLKQPIVFQLEGFYVPPGYGAFLFFLALVYFIVTLLANGVVLCVIVMDKNLHRPMFIMVCNLVVCDLLAATAVLPRLMMHFLMGQKKIAYIPAIAQAFSVHMYGVAVQTILGVMAYDRYIAVCEPLRYQAIMTSARLHSCLALAWFIAVLLIAVLFILHMNSPLCGNTIQHVYCSNRAILNLACSPTPINNIYGLSMTWTLSTSIFLIIAFSYSRILHACVKQGKASLGVRSKTVQTCAPHLVIYALYQIASMVLVVSHRFPSLSQNIKKFVSILFIIIPPAINPVIYGLVSKELRNSIIKHF
>LOCXPOR21.135.HIT1.OR.2R.319.7tm_4.exons1.OU342712.1.Taurulus_bubalis
ICPCRLMDNYTFNSLTLRLEGLNVSKDSAYPIFLFLFFSYIFIILLNVGIACLVFIDKNLHQPMYLLFCNLPFNDILGNSILMPRLLIDMMKPSSELFISYYECVVQAFTTHMFGATAHTVLMIMAFDRYVAICDPLRYAAIMTNKMVMKLTMSAWGVALVLVGILLGLTIRLNRCRNLIRNPYCDNASLFKLSCESVFINNVYGLTFTVVLFTCSIGSMVITYTKITVVCLTSKSKSLNSKALKTCSTHLVVYLIMLISGFIVIILHRFPQYSDYRKLSAILFHIIPGSLNPIIYGVQSAEICKSLSKLFRSKPVMPL
>LOCXPOR23.136.HIT1.OR.2R.327.7tm_4.exons1.OU342712.1.Taurulus_bubalis
FSVTLKLLYCFRLMENYTYNSPTLQLEALSISKASLYPIFLLFLFSYLFIMFANVGIAVLILFDKNLHQPMYLLFCNLTFHEILGSSILVPRLLIDMMKPSSELFISYYGCVVQAFATHMFGTTAHTVLMIMAFDRYVAISNPLRYNTIITNKMVMKLTVSAWGVALVLVGILLGLTIRLNRCRNLIRNPYCDNASLFKLSCESVFINNVYGLTFTVVLFTCSLSSMVITYTKITVVCLTSNSKSLNSKALKTCSTHLVVFLIMVFSGMSNITLHRFPQYSDYRKLCSILFHIVPGILNPIIYGMQSKEIKYFFLKLFESKKVLPSL
>LOCXPOR23.137.HIT1.OR.2R.327.7tm_4.exons1.OU342712.1.Taurulus_bubalis
FSVTLTLLYCFRLMENYTYNSPMLQLEALNVSKASLYPIFLLFLFSYLFLMVANVSIAVLILIDKNLHQPMYLLFCNLPLNDILGNSILMPRLLIDMMKPSSELFISYYECVVQAFATHMFGTTSLTVLMIMAFDRYVAISNPLRYAAIMTNTMMMKLIASAWGVALVLVGILLGLTIRLNRCRTLIGSPYCDNASLFKLSCESVFMNNVYGLTFTVVLFTCSIGSMVITYTKITVVCLTSNSKSLNSKALKTCSTHLVVFLIMMFSAMSNITLHRFPQFTDYRKLSRILFHIVPGSLNPIIYGVQSKEIRIFLTKFFDSKKVLPSL
>LOCXPOR24.140.HIT1.OR.2R.311.7tm_4.exons3.OU342712.1.Taurulus_bubalis
MENVTMVTPLKQPIVFQLEGFYVPPGYGAFLFFLALVYFIVTLLANGVVLCVIVMDKNLHRPMFIMVCNLVVCDLLAATAVLPRLMMHFLMGQKKIAYIPAIAQAFSVHMYGVAVQTILGVMAYDRYIAVCQPLRYQAIMTSARLHSCLALAWFIAVLLIAVLFILHMNSPLCGNTIQHVYCSNRAILNLACSPTPINNIYGLSMTWTLSTSIFLIIAFSYFRILHACVKQGKASLGVRSKTVQTCAPHLVIYILYQIASIVIIVSHRFPSLSQNIKKFFSILFIIIPPAINPVIYGLVSKELRNSIIKHF
>LOCXPOR25.142.HIT1.OR.2R.310.7tm_4.exons3.OU342712.1.Taurulus_bubalis
MENVTMVTPLKQPIVFQLEGFYVPPGYGAFLFFLALVYFIVTLLANGVVLCVIVMDKNLHRPMFIMVCNLVVCDLLAATAVLPRLMMHFLMGQKKIAYIPAIAQAFSVHMYGVAVQTILGVMAYDRYIVVCQPLRYQAIMTSARLHSCLALAWFIAVLLIAVLFILHMNSPLCGNTIHHVYCSNRAILNLACSPTPINNIYGLAIYWSVNTGIFLIIAFSYFRILHACVKQGKASLGVRSKTVQTCAPHLVIYALYQLSTLVIIVSHRFPSLSQNIKKFFSILFIIIPPAINPVIYGLVSKELRNSIIKH
>LOCXPOR26.143.HIT1.OR.2R.327.7tm_4.exons1.OU342712.1.Taurulus_bubalis
MDFFNSALGKNITFVRPAYFVISGFSGILNIKYYYVFLCFVYIVSVLGNTVVMAVICLDHNLRTAKYIAVFHLAFVDLIGSSALMPKLLDIFLFNHRYIPYNDCLTFLFFCYTCLSMQSFNLVALSYDRLIAIIFPLHYQVKVTHRFMLSLIAFFWAFVITVALIAVGLLTRLSFCESVVINSYFCDHGQIYRLACNDNTPNIIISGVLIALILWLPLAFIVLSYVCIGYALSKVATVQERHKAFKTCTAHLSLVAIYFIPILTTFSMASKIHPNARIINLSLTSVFPPMLNPIIYVLQTQEIKVSVKKILKLRKESKVKVKKVIIK
>LOCXPOR27.145.HIT1.OR.2R.320.7tm_4.exons1.OU342712.1.Taurulus_bubalis
MNLFNSALGKNITLVHPAYFIINGLSGILNIEYYYVFLCFVYIVTVLGNTVVMAVIYLDHNLRTPKYIAVFNLAFVDLFGSSALMPKLLDIFLFNHRNIPYNDCLTFLFFCYTCLSMQSFNLVALSYDRLIAIIFPLHYQVKVTHRFMLSLIASFWVFVILAVLIAVGLLTRLSFCESVVINSYFCDHGQIYRLACNDHFPNYVISCLFPVLIFWLPFIFILLSYLYIGYTLAKVATVQEGLKAFKTCIAHLSLVAIYFIPVLITFTLMEKIHPNARIMNLSLTSIFPPMLNPIIYVLQTQEIKLSVKKLLRIKGKSKTI
>LOCXPOR28.146.HIT1.OR.2R.325.7tm_4.exons1.OU342712.1.Taurulus_bubalis
MTPEEKAVTNVNDTFVRPAKFYLSGFSNTPHIKYYYVFLCFAYIITVLGNSFLLSIIYLAKTLHTPKYMIVFHLAFTDLCGSTALIPKLLDTLVFNRRYIIYEACLSHMFFILFFGTIQSWTLATLAYDRLVAICFPLRYHSIVTNQVIAAMLLFVWAISLSVLAFMVGAVDRLSFCNSLVVKNIYCDHSPVYRLACNDTSLNNILAYVAFVIFICIPLVIIVLTYVCISIALSRIAIGEERLKAFKTCTSHLILVAIFFLPFLSTNIAAVTSYIHPNARIINSSLTHIIPALLNPIIYSLKTEEVLISLKNLCKRNRINNTIKK
>LOCXPOR29.147.HIT1.OR.2R.325.7tm_4.exons1.OU342712.1.Taurulus_bubalis
MTPEEKAVTNVNDTFVRPAKFYLSGFSNTPHIKYYYVFLCFAYIITVLGNSFLLSIIYLAKTLHTPKYMIVFHLAFTDLCGSTALIPKLLDTLVFNRRYIIYEACLSHMFFILFFLAIQSWTLATLAYDRLVAIWFPLRYHSIVTNQVIAAMLLFVWAISLSVLAFMVGAVDRLSFCNSLVVKNIYCDHSPVYRLACNDTSLNNILAYVAFVTFLCIPLVMIALTYVCISIALSRIAIGEERLKAFKTCTSHLILVAIFFLPIVGTNIAAVTSYIHPNARIINSSLTHIIPALLNPIIYSLKTEEVLISLKNLCKRNRIKNTTTK
>LOCXPOR30.148.HIT1.OR.2R.315.7tm_4.exons1.OU342712.1.Taurulus_bubalis
MSFLRAVLNDSLIIHPSGFYIIGFETFPFISAYFIFLSFVYVITVLFNSVVIYIIAFNHCLHTPKFLAVINLAVIDLILNTCTIPSMIKIFLVKDNFIPFNLCLVQMFIYYSFVSLESFALAILAYDRLTAICFPLRQNSVNTLRSMSCIICLTWCFALGVTAFTTGIMTRLSFCNSVRVFSYFCDYAPVFRLACNDYTMQWFSASFLTVMILVGPFTFILLSYVTILVTVFRMKSLDSRVKALATCIEHVILVAVFYIPLITIFTIGFYLRLIDPDQRVLSLSLASCLPPCINPIVYSLKTKEIKIRVLALVRK
>LOCXPOR31.149.HIT1.OR.2R.336.7tm_4.exons1.OU342712.1.Taurulus_bubalis
MSFLRAVLNDSLIIHPPGFYIIGFETFPFISVYFIFLSFVYVITVLFNSVVIYVIAFNHCLHTPKFLAVINLAVIDIVLNTCTIPSMIKIFLVKDNFIPFNLCLVQMFIYYSFGPLESFALAILAYDRLTAICFPLRQNSVNTLRSMSCIICLTWCFSLGVIAFTTGIMTHLSFCNSVRVFSYFCDYAPVFRLACNDYTMQWFAAAFLTVMILVGPFTFILLSYVTILVTVFRMKSLDSRVKALATCIEHVILVAVFYIPLITIFTIGFYMRQIDPDQRVLSLSLASCLPPCINPIVYSLKTKEIKIRVLALVRTIKIGTDQSKSKPLRVNKSIKL
>LOCXPOR32.150.HIT1.OR.2R.310.7tm_4.exons1.OU342712.1.Taurulus_bubalis
MDNTTALTFTMTAYTAMANYKHGLFTIFLLLYCITIILNSLFITLIHQNKALHQPMNVFTCMLSINEIYGSTSLLPAIMVVLMSETHEIVVKWCMAQVYFLHTYAAAEFLILAVMGYDRYAAICFPLHYHGMMSNSKIGKLVALAALYPLIVFACFYSLTLQLSFCGKVMPKLYCVNMELVKNSCSNSSILYISTVGLVLILLFVVPQVVTIVFSYVKIARVCRNLSRESQRNALKTCVPHLLSLLNYTIGSCFEIIQTRFDMTFVSIETRIFLSLYFVVIPPIANPVLYGLGTQIVRVHILNLLVRYKI
>LOCXPOR33.151.HIT1.OR.2R.307.7tm_1.exons1.OU342712.1.Taurulus_bubalis
MNNTTEVTQVMLSPTPFKALLSMLPCLLFLYVNTVMLFALLSKPLLLESTRYILFGHLLLADSLQLIFTMLLYIFAVTKIRMISFLCIIITVFAHITVKISPLNLAVMSLERYVAICFPLRHANIVTTKVTRVSIVVMWTVASLDLYMLLFLFISLGDTGFTVLRICHKHVFQLQMYSTINNGFTIACFVLVCMVSIYTYIAVMITVKSASSTVRNSSKPHKTMLLHLIQVCLCLTSTLFSMINSISLWNMNPASAIHIQYILFLGLIIFPKCLSPLIYGLRDRAFRHVFLYYFTFGIKIPVKIFPR
>LOCXPOR34.152.HIT1.OR.2R.308.7tm_1.exons1.OU342713.1.Taurulus_bubalis
VNDYTCVRFYVSTASFSVLLFFNLIINWTILRVERLRSHARFVLVFHLLVSALVHLGMSSVFYYQIHLGARPVRAACLAMIAVLISSASNILLTLTVMALDRYCAVCHPMRYTSACTSGRWPWLLGALTWVVALAIPLGLLLHPDSGEPGAGYAGVCGRGQLKKGQLQKVLFIGLCTLLILYSYVRILVEGRRLGVVNRRNRAGCRTIALHGSQLAVYILPNFVNFVLTVLIDQRLIQAETKELSAVVIFAFFSLAQCVAPVVYGLRKEELLEQLSHRFPCCSRYLKSFLGWTVRADWPHTRHITRYV
>LOCXPOR34.152.HIT1.OR.2R.308.7tm_1.exons1.OU342713.1.Taurulus_bubalis
HVPCYVSSVGPVGAHSPAEETLQVSGAAGEPVTQLLQKFLFTQTVNNWRNALRQTEESKDDHSRQLFGLCLDEPLVDQHRQHEVHKVREDVNRQLAPVQRDRPAPGPVAPIHYPQPPALHQYPHIAVQYEQRAQTYEQHLLQLAFLQLPPAAHPGIAGPRFPGVRVQEQTEGNRQSHDPGERTQQPGPAARGAGGGVAHRVAHCAVAVQSHHRERQQDVGGAADQNGDHGEAGGAHRPRAQVDLVVEDAAHPQVNQGGHQEVEHQHEAGVTPEPLHAKYGPVDDEVEEEQHREGRGGHVKAHAGVVVH
>LOCXPOR36.154.HIT1.OR.2R.303.7tm_1.exons2.OU342715.1.Taurulus_bubalis
MNASSANVTLVLQYRDSFSKAVTKNVIVVVFGIAIDYINVCLIHTFCKHQIFYTNPRYILFIHLVVNDMIQLTLTVILFVISYTVYKIHVSVCCIFILLISITTENTPLNLACMAVERYIAVCIPLRHVQICSVRRTLMLIGLIWKISMLSVLPDLFITLATEPLDFFHSRVFCLTENVFPNPLITEKRDITYMMYLVIDCCVIFYTYFNILFTAKKASVDAKKARNTILLHGFQLLLCMTSYATPQLKQHLLLWFPKNYPDSLFACYIVAQVLPRSISPIIYGVRDKTFRKYLKRHLLCKMS
>LOCXPOR37.156.HIT1.OR.2R.303.7tm_1.exons2.OU342715.1.Taurulus_bubalis
MNASSANVTLVLQYRDSFSKAVTKNVIVVVFGISINYINVCLIHTFCKHQIFYTNPRYILFIHLVVNDMIQLTLTVILFVISYTVYKIHVSVCCIFILLISITTENTPLNLACMAVERYIAVCIPLRHVQICSVRRTLMLIGLIWKISMLSVLPDLFITLATEPLDFFHSRVFCLRENVFPNPLITEKRDITYMMYLVIDCCVIFYTYFNILFTAKKASVDAKKARNTILLHGFQLLLCMTSYATPQLKQHLLLWFPKNYPDSLFACYIVAQVLPRSISPIIYGVRDKTFRKYLKRHLLCKMS
>LOCXPOR38.158.HIT1.OR.2R.300.7tm_1.exons2.OU342715.1.Taurulus_bubalis
MNASSANVTLVLQYRDSFSKAVTKNVIVVVFGIAIDYINVCLIHTFCKHQIFYTNPRYILFIHLVVNDMIQLTLTVILFVVSYTVYKIHVSVCCIFMLLALVTTENTPLNLACMAVERYIAVCIPLRHVQICSVRRTLMLIGLIWKISMLSVLPDLFITLATEPLDFFHSRVFCLRENVFPNPLITEKRDIINTVFLVIVWIIICHTYFRILLAAQTASKDAKKARNTILLHGFQLLLCMTTYAGPPVLKVLKTWFPKNYVDHLFAFYIIVQVLPRSISPILYGVRDKTFRKYLKRHLWC
>LOCXPOR39.159.HIT1.OR.2R.306.7tm_1.exons2.OU342715.1.Taurulus_bubalis
TPRYRDSYSTVVAKNVIVLALGLIINYINGSLIHTFRKHQIFYVNPRYILFIHLVVNDMIQLTTTISLFVLSYIFYTINVSLCCVFITLTVFTNLNTPLNLAFMAVECYIAICLPLRHAELCTIKRTYVLIALIWAMSAVSILPDVFILLATEPVELFYSTIFCSKDKLFRHPIHLKKRDVSYMVYLIGVWLTLLFTYIKIFLAAKSAKASKSGDGDAKKARNTILLHGFQLMLCMLTYVAFLIRNALVYRFPEHYINIIFASYIIVQVLPRLLSPIVYGLRDNIFRQHLKKYLLCTLRSSMKPRT
>LOCXPOR41.163.HIT1.OR.2R.317.7tm_1.exons2.OU342715.1.Taurulus_bubalis
MNSSSSGYNVSTPRYRDSYSTVVAKNVIVLALGLIINYINGSLIHTFRKHQIFYVNPRYILFIHLVVNDMIQLTTTISLFVLSYIFYTINVSLCCVFITLSVFTTLNTPLNLAFMAVECYIAICLPLRHAELCTIKRTYVLIALIWAMSAVSILPDVFILLATEPVELFYSTIFCSKDKLFRHPIHLKKRDVSSMVYLIGVWLTLLFTYIKIFLAAKSAKASKSGDGDAKKARNTILLHGFQLMLCMLTYVAFLIRNALVYRFPEHYINIFFASYIIVQILPRLLSPIVYGLRDNIFRQHLKMYLLCTLRSSMKPRT
>LOCXPOR42.165.HIT1.OR.2R.314.7tm_1.exons1.OU342720.1.Taurulus_bubalis
MHNLTEFPGNATTNKSLSVIIKVCVVIPLFCIFLYCIAVMLHIFVSHRQYLDSTRYILFAFMLINDTLQLLSSVLLFLFVMGQVKLSIVYCAPLLFLSIVTFLNTPLILAIMSLERYVAIFYPLQRPATWRSDRIWVIILSLWLTSCIPPIVIYCIGARDPAAVGILSPPALCNNDITNISRIQVLFKVSIYILLFAVVAVVILFTYLRILLETRKMRLNKVSVSKAMYTVLLHGFQLLLCILAFINPITETLIVLHANWLPEDIAFFNYFCFILTPRLLSPLIYGFRDENLKGTIRETIFCCSDRVKPGKRGK
>LOCXPOR43.166.HIT1.OR.2R.307.7tm_4.exons1.OU342720.1.Taurulus_bubalis
MESNMTSDILKVQGFDISPKFMYPLFFLLLFVYFTLLCSNIGLLVLIITEKSLHKPMYILFCNLSVNDLIGNTVLLPPLMAHIISTERLITYNQCVVQAFYSHTFGSASHMILIIMAIDRYVAICHPLRYSSIMTTKAVVVLSAAAWVVSLLLVSVLIGLTVRLSRCRSVIQNAYCDNASLFKLSCENVSINNIYGLFFTVLLFSCSMGGIAVTYFRIAVICWIKKNKELNNRALQTCTSHLVLYLIMLWSGFLTIILHRFPNYPDLRKIAYILFHVVPANLNPIIYGMQSRSLRDKIIQMLQRKVT
>LOCXPOR44.167.HIT1.OR.2R.307.7tm_4.exons1.OU342720.1.Taurulus_bubalis
MENKSFWFSSELTLDTFVIPPGGKYPIFLFGIVIYFFSIFCNLTLMSLIILKRNLHKPMYFILFSLPLNDLIGITAMLPKVLSDIVTETNQVYYPLCVIQAFLLHMYGGGILFILAAMSFDRYAAICMPLRYSSVMTPRVVICIISLVWGLDFVLIVSLFSLQTRLPRCKFVIMNVFCDNPSLLKLTCGNTAVNNIIGLFNTAVMQAVSVSIQAFSYVKILIACVVTRRSEAKTKAVNTCVAQLLILIIFEIVGTFTILSHRFRNVSADLQKIMGMLIFLVPPLLNPIVYGLYTSEIRNTLLTVLKN
>LOCXPOR45.169.HIT1.OR.2R.310.7tm_4.exons1.OU342720.1.Taurulus_bubalis
NASYKELLTLVSLDLSTAHIYPVFVFGTLTYLIIVFCNLLVLATIALSKNLHNPMFILLFNLPISDIVGSTAFFPHLLFSIVTQNRGISPSACITQAFMVHFYGTGNLLILTAMAYDRYIAICCPLRYNAIMSPKKVIKCIILIWFINVSMMVTLILLLTRFKLCRTNIVDLYCNNPSLLKLVCEDTRINNFYGMVTIVLLQGGPLLIIIYTYVQILRTCVMTKHTDARKKAFQTCGTHLFVFLILQINTTFTLIAHRIQNVSPYFRRVLGLSILLFPPFLDPIIYGLKTTELKRSIVMLLKRNICSSKL
>LOCXPOR46.170.HIT1.OR.2R.321.7tm_4.exons1.OU342720.1.Taurulus_bubalis
FNCLGRKSIKMENLSNISSVLVLNRLNLSSENVFPAFIFATLSYMIILFCNLVLILTIVLNKSLHQPMYLILLNLPINDLIGSSAFFLQIISDIVTNRKTMKYSACVAQAFFIHIYATGAVLMLTAMAYDRYIAICWPLKYNTIMIYANIMRIITVVWMSCLVLIGVLFFLLLRLPRCRSELTNPYCDNPSLLSLVCANTTINNIYGLLIVTISQVVSIGTILYTYLQILVACFRSKRSDTRAKALQTCATHLTVFLLLECLGLFTIISYRIKNISPHLRRFMGVSTLIFPPTLNPIIYGLRTKEIREKVVHFFQKRIIPS
>LOCXPOR48.171.HIT1.OR.2R.342.7tm_4.exons1.OU342720.1.Taurulus_bubalis
LKCPHISFSVYLGSFFSIMPEGNHSTVTEFILTGFPGLHPEYQGLVSAVLFLVYVLTLTGNVTIVFLFATNRSLHKPMYYIILNLSTCDILFSTTTLPKIISKYWFQSGTISFTACFVQMYFVHYLGTVNSLILLLMAFDRYVAICHPLRYPIVLKNSTIQILSITAWVMSQPSNLMITIRAYPLPYCASNIINHCYCDHIGITTLACTDRAPYGFPAFVFAMFALLGPLAFIMFSYCSIILAVLKIANLQGRIKTLSTCSTQLIIIALYYLPRCFVYLASNVGITFSADMRIVIIMLYSLFPPMVNPLIYCLRAKDMRESLWKQFNRSIIPQKAQVPSVSN
>LOCXPOR48.172.HIT1.OR.2R.342.7tm_4.exons1.OU342720.1.Taurulus_bubalis
LLCPHISFSVYLGSFCSIMSEGNHSTVTEFILTGFPGLHPEYQGLVSAVLFLVYVLTLTGNVTIFFLFATNRSLHKPMYYIILNLSTCDILFSTTTLPKIISKYWFQSGTISFTACFVQMYFVHYLGTVNSLILLLMAFDRYVAICHPLRYPIVLKNSAIQILSITAWVIAKAAPLMLVIRAYPLPYCASNIINHCYCDHIGITTLACTDRAPYGFPAFVFAMFALLGPLAFIMFSYCSIIIAVLKIANLQGRIKTLSTCSTQLIIIALYYLPRCFVYLASNVGITFSADMRIVIIMLYSLFPPMVNPLIYCLRAKDMRESLWKQFNRSIIPQKAQIPSVSN
>LOCXPOR49.173.HIT1.OR.2R.342.7tm_4.exons1.OU342720.1.Taurulus_bubalis
LKCPHISFSVYLGSFFSIMPEGNHSTVTEFFLTGFPGLHPEYQGLVSAVLFLVYVLTLTGNVTIFFLFATNRSLHKPMYYIILNLNTCDILFSTTTLPKIISKYWFQSGTISFTACFVQMYFVHYLGTVNSLILLLMAFDRYVAICHPLRYPIVLKNSTIQILSITAWVIAKAAPLMLVIRAYPLPYCASNIINHCYCDHIGITTLACTDRAPYAFPAIVFAMFILLGPLAFIMFSYCSIIIAVLKIANSQGRIKTLSTCSTQLIIIVLYYLPRCCVYLASHVGITFSADMRIVIIMLYSLFPPMVNPLLYCLRAKDMRESLRKQFNRSIIPQKAQVSSISN
>LOCXPOR50.174.HIT1.OR.2R.317.7tm_4.exons1.OU342720.1.Taurulus_bubalis
MINTNITAIKDFIILGFPGLDQRYYGPISTLLFFTYLVILLGNIFILFFVGVEKQLYKPTYLIFCHLAMNDVLFGTVTLPKMISRYWWDDKIISFDACFTQMYFVHSLGAIHSLLLLIMALDRFIAVCFPFKYPVLITNNIVSMACGFSWIGTFLRMMAIVFHALTLTYCNPNIIVQCYCDHISIINVACGGDIPYVKAVAVSLAMFSLLLPLSFVIFSYICIFVVVLKRTNQEGRYKTLSTCTPQLLISCLYYLPRCFVYLAHAVGFSFSLDIRILLILLYSLLPCAVNPIIYCFKTQHIKDILMKRLKHSIVGVK
>LOCXPOR51.175.HIT1.OR.2R.321.7tm_4.exons1.OU342720.1.Taurulus_bubalis
MIANFTGMRSFLILGFPGLSPKYYGPVSAMLLFFYLAIAIGNCFILTFVVNERSLQKPTYLVFCHLALNDLTFGTLTLPKIISKYWFGESIISFYGCFTQMFFVHYLGSVTSFILLVMALDRFIAICIPLRYPVLITNNIISVLCGFAWFIPLPLMVAVVLHALTLPFCKSNVIAQCYCDHISITSQACGENVQIVQVTTFCLAMFCLLLPLAFILFSYIYIIVVILKMSNAAGRKRTFSTCTPQIFITCLFYLPRCFVYVANTVGFSFSLDVRILVVLLYSLIPAAVNPIIYCFKTQDIKQTLMKKMKKTRIGIEIQLSF
>LOCXPOR52.176.HIT1.OR.2R.310.7tm_4.exons1.OU342720.1.Taurulus_bubalis
MLAASPGGNFSHSSFVFRGFPALRHHHRLLALPFSASYLTVLLGNGVLVHVIRRTASLRGPMHLLLCALCVVDVLSATAIVPGLLLGLLFGWDRISLAGCLTQMFFAHFLSSLESTLLLAMALDRYAAVCRPLRYTELVGASAATKLLLFALVRSGSVMATLVALAGSLQFCGSNAIHHCYCDHMALVSLACGGTERSRAAGLAVIVCFVGVDIPLICLSYAKILSAVFRAAAGGEERRKALHTCGTHLIVMMCFYLVGSVSFLSHNLNIRIPTDANTFMGLLYILLPATINPVVYGVRTTEVRNALLRL
>LOCXPOR53.177.HIT1.OR.2R.304.7tm_4.exons1.OU342720.1.Taurulus_bubalis
VMMMNSTQVPYFILAAYIDTGLFKYICFVIIMSLYVVIVGSNVLLIVVICMNRSLHEPMYLFLCSLFVNELFGSTGLFPFLLVQILSDIHTVSAPFCFLQIFFVYTYGSIEFTNLAVMSYDRYLAICYPLQYNTLMPHQKTALLIALTWLYPFIAIPVLLSLSVPLQLCGNIINKVYCDNYSVVKLACYDTTVNNIYGLTYTTSLISVVVFIIYSYVRILRVCFSGSKQTRQKAVSTCTPHLASLLNFSFGASFDILQSRFNMNGVPNILRIFLSLYFLTCPPLFNPLMYGLNLSKIRVSCKNL
>LOCXPOR54.178.HIT1.OR.2R.304.7tm_4.exons1.OU342720.1.Taurulus_bubalis
MMNSTQVSYFILAAYFDTGGFKYLCFMVILSLYVFILFGNVLLIVVICMNRSLHEPMYLFLCSLFVNELFGSTGLFPFLLVQILSDIHTVSAPFCFLQIYCVYTYGTIELVNLAVMSYDRYLAICYPLQYNTLMTYRKVATLISLTWLFLVLENVCTLILIVPLQLCGNVINKVYCDNYSVVKLACYDTTVNNVYGLVVSAFVIFCPLTLIIYSYVRILRVCFSGSKQTRQKAVSTCTPHLASLLNFSFGASFEILQSRFNMNGVPNILRIFLSLYFLTCPPLFNPLMYGLNLSKIRVSCKNLI
>LOCXPOR55.180.HIT1.OR.2R.306.7tm_4.exons1.OU342720.1.Taurulus_bubalis
MMNSTQVSYFTLAAYIDTKLFKYVCFMIIMCIYVLIVVFNVLLIVVICMNRSLHEPMYLFLCSLFVNELFGSTGLFPFLLVQILSDIHTVSAPLCFLQIFCVYTYACVEFFNLAVMSYDRYLAICYPLQYNTLMTFNKVAMLIAVIWSYSSVLCFIPVMLSSSLQLCGNVINKVYCDNYSIIKLACYDTTVSNIYGLFATCLTIACPVSLIIYTYVRILRVCFSGSKQTRQKAVSTCTPHLASLLNFSFGAFFEILQSRFDMKNVPNIVRIFLSLYWLTCQPLLNPLLYGLNMSNIRILCRNLIFL
>LOCXPOR56.181.HIT1.OR.2R.303.7tm_4.exons1.OU342720.1.Taurulus_bubalis
IMMNSTKYAYFILSPYFDVGLFKYLWFMIIMSLYVVIVGSNVLLIVVICMNRSLHEPMYLFLCSLFVNELFGSTGLFPFLLVQILSDIHTVSAPLCFLQIFFVCVYASIEFTILAVMSYDRYLAICYPLQYNTLMTQKKTALLIALTWLYPFIAIPVLLSLTASLQLCGNIINKVYCINYYVVKLACYDTTVNNVYGLTYTTTIICVFILIVYSYLRILRVCFSGSKQTRQKAVSTCTPHLASLLNFSFGCFFEIIQSRFDMKNVPIIVRISLSLYWLTCPPLFNSVLYGLNLTKIRIVCKSL
>LOCXPOR57.182.HIT1.OR.2R.310.7tm_4.exons1.OU342720.1.Taurulus_bubalis
MMTINSTQVSYFTFGAYFDLGLSKYLWFMIIMCFYVVIVCTNVLLIVVICMNRSLHEPMYLFLCSLFVSELFGSAGLFPFLLVQILSDIHTVSFSSCFLQIFCLYTYANVQFYNLAVMSYDRYLAICYPLQYNTRMAFNKVTMLIAVTWFIPVLHIVIVIFLSASLQLCGNIIDRLFCDNYSVVKLACYDTTVNNIYGLMYTFIVLFGLAILIFYTYMRILRVCFSGSKQTRQKAVSTCTPHLASLLNFSFGCFFEIAQGRFDMNRAPIMLRIFLSLYFLTCQPLFNPLMYGLNLTKIRIICKSLVFDKM
>LOCXPOR58.183.HIT1.OR.2R.312.7tm_4.exons1.OU342720.1.Taurulus_bubalis
STLSYFILGAYVHVGNLKYLYFMLTAMLCTVIFIVNISLIVVICMNRSLHEPMYLFLCSLFVNELYGSTGLFPFLLVQILSDIHTVSAPLCFLQIFCLYTYVHVEFLNLAVMSYDRYLAICYPLQYNTRMTFNKAVIFIAVIWFYSFVKFLITLSLNIRLTFCGNTINSVICHNYHVVKLACSDTRVNNIYGLFGTVLTILVPLLPIIFSYLKILSVCFSGCKQTRQKAVSTCTPHLASLLNFSFGCCFEIIQSRFDMTSVPRLLRIILSLYFLIIQPLLNPIMFGLQMSKIRNTCKRVFCYKMLTCRKDTM
>LOCXPOR59.184.HIT1.OR.2R.318.7tm_4.exons1.OU342720.1.Taurulus_bubalis
MLNLTLSTSSYFILGSYVHIGSLKYLYFMLTAMLYIVIFIVNISLIVVICMNRSLHEPMYLFLCSLFVNELYGSTGLFPFLLVQILSDIHTVSAPLCFLQIFCVYTYVNIEICNLAVMSYDRYLAIYCPLQYNTLMTFNKAVIFIAVIWFYSFVKFLITLSLNIRLTFCGNVINSVICHNYLVVKLACSDTRVNNIYGLFGTVLSILVPLLPIIFSYMEIFKVCFSGCKQTRQKAVSTCTPHLASLLNFSFGCCFEIIQSRFDMTSVPRLLRIILSLYFAIIQPLLNPIMFGLQMSKIRNTCKRVFCYKMLTRHKDTM
>LOCXPOR60.186.HIT1.OR.2R.312.7tm_4.exons1.OU342720.1.Taurulus_bubalis
STLSYFILGAYVHVGNLKYLYFMLTVMLYIVIFIVNISLIVVICMNRSLHEPMYLFLCSLFVNELYGSTGLFPFLLVQILSDIHTVSAPLCFLQIFCLYTYGGVELLNLAVMSYDRYLAIYCPLQYKTLMTFNKAVIFIAVIWFYSFVKFLITLSLNIRLTFCGNTIDSVICHNYHVVKLACSDTRVNNIYGLFGIVLSILVPLLPIIFSYLKILSVCFSGCKQTRQKAVSTCTPHLASLLNFSFGCCFEIIQSRFDMTSVPRLLRIILSLYFAIIQPLLNPIMFGLQMSKIRNTCKRVFCYKMLTCRKDTM
>LOCXPOR61.187.HIT1.OR.2R.318.7tm_4.exons1.OU342720.1.Taurulus_bubalis
MLNLTSSTSSYFILGAYVHVGNLKYLYFMLTAMLCTVIFIVNISLIVVICMNRSLHEPMYLFLCSLFVNELYGSTGLFPFLLVQILSDIHTVSAPLCFLQIFCLYTYVNIEISNLAVMSYDRYLAICYPLQYNTRMTFNKAVIFIAVIWFYSFVKTLIPLSLNIRLTFCGNTINSVICHNYHVVKLACSDTWVNNIYGLFGIVLSILVPLLPIFFSYLKILSVCFSGSKQTRQKAVSTCTPHLASLLNFSFGCCFEIIQSRFDMTSVPRLLRIILSLYFAIIQPLLNPIMFGLQMSKIRNTCKRVFCYKMLTRHKDTM
>LOCXPOR60.189.HIT1.OR.2R.312.7tm_4.exons1.OU342720.1.Taurulus_bubalis
STLSYFILGAYVHVGNLKYLYFMLTVMLYIVIFIVNISLIVVICMNRSLHEPMYLFLCSLFVNELYGSTGLFPFLLVQILSDIHTVSAPLCFLQIFCLYTYGGVELLNLAVMSYDRYLAIYCPLQYKTLMTFNKAVIFIAVIWFYSFVKFLITLSLNIRLTFCGNTIDSVICHNYHVVKLACSDTRVNNIYGLFGIVLSILVPLLPIIFSYLKILSVCFSGCKQTRQKAVSTCTPHLASLLNFSFGCCFEIIQSRFDMTSVPRLLRIILSLYFAIIQPLLNPIMFGLQMSKIRNTCKRVFCYKMLTCRKDTM
>LOCXPOR63.190.HIT1.OR.2R.309.7tm_4.exons1.OU342720.1.Taurulus_bubalis
MMNFTQVSYFTLSAYFDTGLFKYLYFTIIMSLYMLIVGSNVLLIVVICMNRSLHEPMYLFLCNLFVNELFGSTGLFPFLLVQILSDIHTVSAALCFLQIFCVHCYGSVEFFTLGVMSYDRYLAICCPLHYNKHMTYSKVAILSAFVWLYSVLATVTMMSLSVPLQLCGNIIHKVYCDNYSIVKLACYDTTVNNVHGLVYMFTVIFSLIILILYSYVRILRVCFSGSKQTRQKAVSTCTPHLTSLLNFSFGAFFEIVQGRFNMNRAPIMLRIFLSLYFLTCQPLFNPLMYGLNMSKIRIICKGLAFGKRM
>LOCXPOR64.191.HIT1.OR.2R.303.7tm_4.exons1.OU342720.1.Taurulus_bubalis
IMMNSTKYAYFILSPYFDVGLFKYLWFMIIMSLYVVIVGSNVLLIVVICMNRSLHEPMYLFLCSLFVNELFGSTWLFPFLLVQILSDIHTVSAPLCFLQIFFVYIYASIEFTNLAVMSYDRYLAICYPLQYNTLMTQKKTALLIALTWLYPFIAIPVLLSLTASLQLCGNIINKVYCNNYYVVKLACYDTTVNNVYGLTYTTTIICVFILIVYSYLRILRVCFSGSKQTRQKAVSTCTPHLASLLNFSFGCFFEIIQSRFDMKNVPIIVRISLSLYWLTCPPLFNPVLYGLNLTKIRIMCISL
>LOCXPOR65.193.HIT1.OR.2R.305.7tm_4.exons1.OU342720.1.Taurulus_bubalis
SSASISFTAYGSLHRYKAALLVCISVLYVSCLCVNLLLVLVIWLDSGLHRPMYVLLVHLCLSGVAGSSSVCPHVIRHLLADRPQSSLAGCLTQVFFINVYSGCMFCILALMAYDRYVSICKPLLYRSIMTPAWVRLLLLLVYLSLGSSSAVQVVLISRLRLCRHTVDKLTCDSLAVAQLSCESSPVVSVFGLCTAVWMVLCPCVLVLGSYLHILLVLLRSSRASQVRGLQTCTPHLVTFINFSSASFFGVIYNRLSDRVPEAGLVLTYVNFFIVPPLLHPIIYGIKMQEIRQSVKKMMKRKIIQM
>LOCXPOR65.193.HIT1.OR.2R.305.7tm_4.exons1.OU342720.1.Taurulus_bubalis
HLNNFPFHHFFHTLPNLLHFNTINYGMEQRRDDEEVHIRENEPGFRNAVAQPVVNDPKERGRGEVDEGHQVRGAGLQASHLRRPGAPEEHQQDVEVRAQDQHTGAQHHPDGGAQPEHTDHGRALAGELCHRQAVARQLVHRMSAEPQSGDQDHLHGRGGAQAQVHQQQQQPDPSRRHDGAVQQRFADGDVAVVGHQRQDAEHTAAVHVDEEHLSQTPGEGALGSVGQQVPDDVRTHGGAARHAAQTQMHQQHVHRPVEAGVQPNNQDQEEVHTQTGHVEDGYTDQQSGFVPVERAVGGEADGGRR
>LOCXPOR67.194.HIT1.OR.2R.313.7tm_4.exons1.OU342720.1.Taurulus_bubalis
KQKEIMMNSTQFLYFTLSAYFDTGALKYLFFMVILSLYMSIFCTNVLLIVVICMNRSLHEPMYLFLCSLFVNELFGSTWLFPFLLVQILSDIHTVSAPLCFLQIFFLYCYGGVEFCNLAIMSYDRYLAICFPLQYNTRMTFNKITVLIAVTWLLPLLLCVVMTCLSSSLQLCGNVINKVYCDNYSVTKLACYDTTVNNIYGLVVIALSIFCPLTLIVYTYTKIFRVCFSGCKQTRHKAVSTCTPHLASLLNFSCGACFELIQSRFNMNNLSNTLRILLSLYWLTCQPLFNPLMYGLNMSKIRIICKNLVFAKM
>LOCXPOR68.195.HIT1.OR.2R.308.7tm_4.exons1.OU342720.1.Taurulus_bubalis
MLNATQLSYFTLSAYFDTGLFKYLYFTIIMSLYMLIVGSNVLLIVVICMNRSLHEPMYLFLCSLFVNELFGSTGLFPFLLVQILSDIHTVSAPLCFLQIFCVYSYVCVEFSNLALMSYDRYLAICCPLQYSARMTFNKVAVLICVTWLIPVVAILVLISLIAPLQLCGNVMDRVYCGNYSIVKLACSDTRVNNIYGLVITFLTVFGPVSVIFYTYVKIFSVCFSGSKQTRQKALSTCSPHLAALLNFSFATCFQILQSRFNMSNVPNVLGILLSLYFLTCQPLFTPIIYGLNMSKIRSACRRLLRAKV
>LOCXPOR69.196.HIT1.OR.2R.306.7tm_4.exons1.OU342720.1.Taurulus_bubalis
FMMMNSTQVSYFTLSAYFDTGLFKYLYFTIIMSLYVVIVGSNVLLIVVICMNRSLHEPMYLFLCSLFVNELFGSTGLFPFLLVQILSDIHTVSAPLCFLQIFCVYSYVCVEFSNLAVMSYDRYLAICCPLQYSARMTFNKVAVLIAVPWLYSFLTILVLISLIAPLQLCGNVMDRVYCGNYSIVKLACSDTRVNNIYGLVITFLTVFGPVSVIFYTYVKIFSVCFSGSKQTRQKALSTCSPHLAALLNFSFGVCFEVSQSRFDMRGVHRMLKIVLSLYFLTCQPLFSPVMYGLKMSKICLACKGLL
>LOCXPOR70.198.HIT1.OR.2R.302.7tm_4.exons1.OU342725.1.Taurulus_bubalis
MDNRLNVTYITFDGHVEVHKYRYLYFVIMFTVYILIISSNLTIVYIIVIHKSLHEPMYIFIAALLINSVLFSTAIYPKLLIDFLSEKQIISYSACLFQWFTYYSLICSDFFLLSAMAYDRYVSICNPLQYQTIMRKTTVCILLISAWILPACQDSVMIILSAKKKICNFHLKGILCNSTVHELHCVRSRMLNIYGLFVFVSAGLLPVLFILFTYTRILVITYRCQGVRRKAAQTCLPHLLVLISFSCLIAYDVLLARLEFDFPKTLRLIMALQVVIYHPLLNPVIYGLKMRGIYVHLKRLFC
>LOCXPOR71.200.HIT1.OR.2R.305.7tm_4.exons1.OU342725.1.Taurulus_bubalis
MDIRINVTYITFDGHVEVHKYRYLYFVIMFTVYILIISSNLTIVYIIVIHKSLHEPMYIFIAALLINSVLFSTAIYPKLLIDFLSEKQIISYSACLLQWFTYYSLGCSDFFLLSVMAYDRYVSICNPLQYPTIMRKTTVCILLISAWILPACQDSVMIILSAKKKICNFHLKGILCNSTVHELHCVRSRMLNIYGLVLFVSAGLLPVLFILFTYTRILVVTYRCQGVRRKAAQTCLPHLLVLISFSCLSAFDVLLARLEFDFPKSFRLIMALQVVIYHPLLNPIIYGLKMRGIYEHLKRLFCKTI
>LOCXPOR72.202.HIT1.OR.2R.302.7tm_4.exons1.OU342725.1.Taurulus_bubalis
MDIRINVTYITFDGHVEVHKYRYLYFVIMFTVYILIISSNLTIVYIIVIHKSLHEPMYIFIAALLINSVLFSTAIYPKLLIDFLSEKQIISYSACLLQWFTYYSLCCSDLFLLSVMAYDRYVSICNPLQYQTIMRKTTVCILLISAWILPACQVLVPMCLSAKKKICNFHLKGILCNSTVQELPCVRSRMLHIYGLFVFVSAGLLPVLFILFTYTRILVITYRCQGVRRKAAQTCLPHLLVLISFSCLIAYDVLLARLEFDFPKTFRLIMALQVVIYHPLLNPIIYGLKMRGIYVHLKRLFC
>LOCXPOR73.204.HIT1.OR.2R.305.7tm_4.exons1.OU342725.1.Taurulus_bubalis
MDIRINVTYITFDGHVELHKYRYLYFVIMFTVYVLIISSNLTIVCIIVIHKSLHEPMYIFIAALLINSVLFSTAIYPKLLIDFLSEKQIISYSACLFQRFIYYSLVGSDFFLLSVMAYDRYVSICNPLQYQTIMRKTTVCILLISGWILPVCQVSVPMFLSAKKKICIFHLKGILCNSTVNTLHCVRSTMLNIYGLVVFVSAALLPVLFILFTYIRILVITYRCQGVRKKAAQTCLPHLLVLISFSCLTAYDVLLARLEQDFPKTFRLIMALQVIIYQPLFNPIIYGVKMRGIYVHLKRLFCKTV
>LOCXPOR74.206.HIT1.OR.2R.302.7tm_4.exons1.OU342725.1.Taurulus_bubalis
MDNRLNVTYITFGGHVEVHKYRYLYFLIMFTVYILIISSNLTIVYIIVIHKSLHEPMYIFISALLINSVLFSTAIYPKLLIDFLSEKQIISYSACLFQRSIYYSLGCSDFFLLSAMAYDRYVSICNPLQYPTIMRKTTVCILLISAWILPACQFSVIMLLSAKKKICNFHLKGILCNSTVNTLHCVRSRMLNIYGLVVFVSAVLLPVLFILLTYTRILVITYRCQGVRRKAAQTCLPHLLVLISFFCLSAYDVLLARLEFDFPKTLRLIMALQIVIYHPLLNPVIYGLKMRGIYEHLKRLFC
>LOCXPOR75.208.HIT1.OR.2R.305.7tm_4.exons1.OU342725.1.Taurulus_bubalis
MDNIINVTYITFGGHVEVHKYRYLYFVIMFTVYVLIIISNLTIVYIIVIHKSLHEPMYIFIAALLINSVLFSTAIYPKLLIDFLSEKQIISYSACLLQWFTYYSLCCSDFFLLSVMAYDRYVSICNPLQYQTIMRKTTVYILLISAWILPACQVSVPMLLSANKKICNFHLKGILCNSTVHELHCVRSRMLNFYGLVVFVSAVLLPVLFILFTYTRILVVTYRCQGVRRKAAQTCLPHLLVLISFSCLSAYDVLLARLEFDFLKTLRLIMALQVVIYHPLLNPIIYGLKMRGIHEHLKRLFCKMV
>LOCXPOR76.211.HIT1.OR.2R.302.7tm_4.exons1.OU342725.1.Taurulus_bubalis
MDNRLNVTYITFGGHVEVHKYRYLYFVIMFTMYILIISSNLTIVYIIVIHKSLHEPMYIFIAALLINSVLFSTAIYPKLLIDFLSEKQIISYSACLLQWFTYYSLGCSDFFLLSVMAYDRYVSICNPLQYPTIMRKTTVCILLISAWILPACQFSVIMFLSAKKKICNFHLKGILCNSIVQKLHCVRSRMLNIYGLVVFVSAVLLPVLFILFTYTRILVVTYRCQGVRRKAAQTCLPHLLVLISFSCLSAYDVLLARLEQDFPKTLRLIMALQVIIYHPLLNPIIYGLKMRGIYEHLKRLFC
>LOCXPOR77.213.HIT1.OR.2R.302.7tm_4.exons1.OU342725.1.Taurulus_bubalis
MDNIINVTYITFDGHVEVHKYRYLYFVIMFTVYIVIIISNLTIVYIIVIHKSLHEPMYIFIAALLINSVLFSTAIYPKLLIDFLSEKQIISYSACLLQWFTCYSLLSSDFFLLLVMAYDRYVSICNPLQYQTIMRKTTVCILLISAWILPACQLSVPMLLSAKKKICNFHLKGILCNSTVQELHCVRSRMLHVYGLVVLVSAALLPVLFILLTYIRILVITYRCQGVRRKAAQTCLPHLLVLISFSCFSAYDVLLARLEQDFPKTLRFIMSLQVVIYHPLLNPVIYGLKMRGIYEHLKRLFC
>LOCXPOR71.215.HIT1.OR.2R.302.7tm_4.exons1.OU342725.1.Taurulus_bubalis
MDNIINVTYITFDGHVEVHKYRYLYFVIMFTVYVLIISSNLTIVCIIVIHKSLHEPMYIFIAALLINSVLFSTAIYPKLLIDFLSEKQIISYSACLLQWFTYYSLGSSDFFLLSVMAYDRYVSICNPLQYPTIMRKTTVCILLISAWILPACQLSVPMLLSAKKKICNFHLKGILCNSTVHELHCVRSRMLHVYGLVVLVSAALLPVLFILFTYTRILVITYRCQGVRRKAAQTCLPHLLVLISFSCLSAYDVLLARLEFDFPKSLRLIMALQVVIYHPLLNPIIYGLKMRGIYEHLKRLFC
>LOCXPOR79.217.HIT1.OR.2R.305.7tm_4.exons1.OU342725.1.Taurulus_bubalis
MDSRLNVTYITFDGHVEVHKYRYLYFVIMFTVYILIISSNLTIVYIIVIHKFLHEPMYIFIAALLINSVLFSTAIYPKLLIDFLSEKQIISYSACLLQWFTYYSLGSSDFFLLSVMAYDRYVSICNPLQYPTIMRKTTVCILLISAWILPACQLSVIIILSAKKKICNFHLKGILCNSTVHKLRCVRSTMLNIYGLVSFVSAALLPVLFILFTYTRILVVTYRCQGVRRKAAQTCLPHLLVLISFSCLSAYDVLLARLEFDFPKSLRLIMALQVVIYHPLLNPIIYGLKMRGIYEHLKRLFCKTI
>LOCXPOR80.218.HIT1.OR.2R.302.7tm_4.exons1.OU342725.1.Taurulus_bubalis
MDNRLNVTYITFDGHVELHKYRYLYFVIMFTVYVLIISSNLNIVYIIVIHKSLHEPMYIFIAALLINSVLFSTAIYPKLLIDFLSEKQIISYSACLLQRSIYYSLVSSDFFLLSVMAYDRYVSICNPLQYQTIMRKTTVNILLISAWILPACQVSVPMFLSAKKKICNFHLKGILCNSTVNTLHCVRSTMLNIYGLVVFVSAVLLPVLFILFTYTRILVVTYRCRGVRRKAAQTCLPHLLVLISFSCLTAYDVLLARLEQDFPITLRLIMALQIVIYQPLLNPIIYGLKMRGIYVHLKRLFC
>LOCXPOR81.219.HIT1.OR.2R.309.7tm_4.exons1.OU342725.1.Taurulus_bubalis
MDNVSVVNIFILSGINETVNYRIAIFSLTLLYYCMILFFNISIIMIIILDQNLHEPMYILLCSFCFNGLYGTTGFYPKLLFDLFSSTHQISYDGCLVQAFVLYSFVCCELSILAVMAYDRYLAICRPLHYSSVMTKRRLSQLICFSWLTPLCMFSISIILTSTLKLCGSNIPKLFCVNWIIVQLTCPDTDTVASNILSYATIIIYVSHGLFTMWTYMHMIRTCVRSKDDRAKFIQTCVPHLVSLVTFLVVILFDLMYMRFGSTDLPQSIQNFIAIEFLLIPPVMNPLIYGFKLTKIRTRILGLMYVERK
>LOCXPOR82.220.HIT1.OR.2R.309.7tm_4.exons1.OU342725.1.Taurulus_bubalis
MDNVSVVSIFILSGINETVNYRIAIFSLTLLYYCMILFFNISIIMIIILDQNLHEPMYILLCSFCFNGLYGTTGFYPKLLFDLFSSTYQISYEGCLVQAFVLYSFACCELSILAVMAYDRYLAICRPLHYNSVMTKRRLSQLICFSWLTPLCMFSISILLTSRLKLCGSNIDRLFCVNWVIVKLTCYDADTVSNNIAAYFTMLIYLAHGFFIIWTYMHMIRTCVRFKDDRVKFIQTCVPHLVSLVTFIFVILFDLMYMRFGSTNLPQSNQNFIAIEFLLIPPVMNPLIYGFKLTKIRNRIVGLVYFKRK
>LOCXPOR83.221.HIT1.OR.2R.310.7tm_4.exons1.OU342725.1.Taurulus_bubalis
YLIMDNVSGVRIFILSGLNETQNYRVTLLTFTLLYYCMILFFNISIIMIIILDQNLHEPMYILLCSFCFNGLYGTTGFYPKLLFDLFSSTYQISYEGCLVQAFVMYSFACCELSILAVMAYDRYLAICRPLHYSSVMTKRRLSQLICFSWLTPLCMFSINILLTSRLKLCGSNIDRLFCVNWAIVKLTCYDADIFSNNIAAYFTIIIYVSHGFFIIWTYMHMIRTCVRFNDDRVKFIQTCVPHLVSLVTFLFVIVFDLMYMRFGSTDLPQSIQNFIAIEFLLIPPVMNPLIYGFKLTKIRTRIVGLVYFK
>LOCXPOR84.222.HIT1.OR.2R.304.7tm_4.exons1.OU342725.1.Taurulus_bubalis
MNNVSVITMFTLSGFSGITNYRVILFALTLLCYCVIWLVNLTIIVTVIVDKKLHEPMYIFLSNLCINGLYGTAGFYPKFLMDLLSTTHVISYAGCLLQGFVLHSSASADFSLLVLMAYDRYVAICRPLVYHSVMTKQRVCVFVFFAWLTPFYLVLMGTITTSRLRLCGSHIPKIYCINWFINKLACSASIANIAIPAFNYSFYGGHFFFIIWSYVNLIRTCLKSKEKWAKFMQTCVPHVFCLLTFTVCLLFDLLYMRFGSKQLEQSVQNFMAIEFLLIPPMINPVIYGLKMTQIRNRILPFFKS
>LOCXPOR85.225.HIT1.OR.2R.310.7tm_4.exons1.OU342725.1.Taurulus_bubalis
MDNVSVITMFTLSGLSGTTNYRVILFALTLLCYCVIWLVNLTIIVTVIVDKKLHEPMYIFLCNLCINGLYGTAGFYPKFLMDLLSTTHVISYAGCFLQGFVLHSSACADFSLLVLMAYDRYVAICRPLVYHSVMTKQRVGVFVFFAWLIPFLLMLMSTLTTATSRLCGSHIPKIYCVNWLISRLACSTSVATIVIPAFNYTFYFVHCMFVCWSYIHMIRTCLKAKENMSKFMQTCVPHLFSLMVVLVSLLFDLLYMRFGSKELLQGAQNFMAMEFLLVPPIVNPLIYGFKLTQIRNRIQNVLCSKKNIFG
>LOCXPOR86.226.HIT1.OR.2R.314.7tm_4.exons1.OU342725.1.Taurulus_bubalis
MSNTSNIVVFSLSGFSATANYRITLFSLTLFCYCLIVGVNMSLILTILLDHNLHEPMYIFICNLCINVLYGTASFYPKFLFDLLSDIQVISYEGCLLQIFVIYTYATIDFSVLALMAYDRYVAICRPLVYHSVMSARRTAVLIGLSWLVPLCCEVLVITMTSTLKLCGSRIDKLYCENWSIVKLGCSTSPANSIVGLIIIAFYCVHVLFIVFTYMRLIRSALKSREGRRKFIQTCVPHLLCLFNVTAALLFDVMYSRYGSASVPQSLRNFMAIQFLMMPPLLNPIIYGLILTKIRYRMIHLCMKAGQRFKLKLK
>LOCXPOR87.227.HIT1.OR.2R.306.7tm_4.exons1.OU342725.1.Taurulus_bubalis
MENSTEIVSFVLAAYGNIGNLKYLYFIIMLLWYLSICVSNTILIVVIYMDRRLHEPMYILLCNLFVNEIGSSTSLYPLLLSQMFSDTHEVTLPWCFLQMCCIYTSGSVEFCSFAAMAYDRYVCICYPLHYNVIMSTGRVAKILLLIWMYSFANFIFSFSFIIPLTFCGNVIDKVFCDHHLVIKLACSVSVLTSISDLLFAFVTVVIPFSLILVSYVKILSVCLNTSKENKQKAISTCTPQIVSLSNMFIGALFHFADSRFDVARVPDKVRIILSVYLLIVQPMITPFIYGFKLPKIRESCKKLLFD
>LOCXPOR88.228.HIT1.OR.2R.315.7tm_4.exons1.OU342725.1.Taurulus_bubalis
MSNTSNIVVFSLSGFSATANYKITLFSLTLLCYCLTVVVNVSLILTIILDQNLHEPMYVFVCSLCINGLYGSIGFYPKFVFDILSQIQVISYVGCLLQVFVIYSNSKIDYSILVLMAYDRYVAICRPLEYHSVMSVRRTAVLMGLSWLVPLCCEAMISTVTSTLTLCGFKIDKLYCENWSIVKLACGSTRASDIFGLVVVSFYCSHFFLIACSYVQLVKTALKSREGKRKFTQTCVPHLLCLFNVTAALLFDVMYSRYGSASMPQSVKNFMAVQFLIIPPIINPIIYGLILTKIRNKIIYLCVMAGQRFKLRVKV
>LOCXPOR87.229.HIT1.OR.2R.306.7tm_4.exons1.OU342725.1.Taurulus_bubalis
MENSTEIVSFVLAAYGNIGNLKYLYFIIMLLWYISICVSNTILIVVIYMDRRLHEPMYILLCNLFVNEMGGSTSVYPLLLSQMFSDTHEVTLPWCFLQMCCIYTCGSVEFCSFAAMAYDRYVCICYPLHYNVIMSTGRVGKMLLLIWMYSFANFIFSFSFIIPLTFCGNVIDKVFCDHHLVIKLACSVSVLSSISDLLFAFVTMVIPFSLILVSYMKILSVCLNTSKENKQKAISTCTPQIVSLSNMFVGCIFHFADSRFDVARVPDKVRIILSVYLLIVQPMITPFIYGFKLPKIRESCKKLLFD
>LOCXPOR90.230.HIT1.OR.2R.306.7tm_4.exons1.OU342725.1.Taurulus_bubalis
MENSTEIVSFVLAAYGYIGNLKYLYFSIMLLWYLSICVSNTILIVVIYMDRRLHEPMYILLCNLFVNEMGGSTSLYPLLLSQMFSDTHEVTLPWCFLQMCCIYTCSSIEFCSLAAMAYDRYVSICCPLHYNVIMSTGRVGMILLLIWMYSFANFIFSFSFIIPLTFCGNVIDKVFCDHHLVIKLACSVSVLTDIADLFFAFVTMVIPFSLILVSYVKILSVCLNTSKENKQKAISTCTPQIVSLSNMFIGALFHFADSRFDVARVPDKVRIILSVYIFIFQPMITPFMYGLKLPKIRESCKRLLFD
>LOCXPOR91.231.HIT1.OR.2R.307.7tm_4.exons1.OU342725.1.Taurulus_bubalis
MENSTEIVSFVLAAYGNIGNLKYLYFIIMLLWYLSICVSNTILIVVIYMDRTLHEPMYILLCNLFVNEMGGSTSLYPLLLSQMFSDTHEVTLPWCFLQMCCIYTCSSVELCSLAAMAYDRYVCICYPLHYNVIMSTGRVGKMLLLIWMYSFANFIFSFSFIIPLTFCGNVIDKVFCDHHLVIKLACSVSVLTSISDLLFAFATVVIPFVLILVSYVKILSVCLNTSKENKQKAISTCTPQIASLSNMFLSGIFHFADSRFDVAHVPDKVRITLSVYIFIVQPMITPFMYGLKLPKIRQSCKRILFDR
>LOCXPOR92.232.HIT1.OR.2R.307.7tm_4.exons1.OU342725.1.Taurulus_bubalis
MENSTEIVSFVLAAYGNIGNLKYLYFIIMLLWYLSICVSNTILIVVIYMDRTLHEPMYILLCNLFVNEMGGSTSLYPLLLSQMFSDTHEVTLPWCFLQMCCIYTCSSVELCSLAAMAYDRYVCICYPLHYNVIMSRGRVGKMLLLIWMYSFANFIFSFSFIIPLTFCGNVIDKVFCDHHLVIKLACSVSVLASISDLLFAFATVVIPLSLILVSYVKILSVCLNTSKENKQKAISTCTPQIVSLSNMFLSAIFNFADSRFDVARVPDKVRITLSVYIFIVQPMITPFMYGLKLPKIRQSCKIILFDR
>LOCXPOR93.233.HIT1.OR.2R.308.7tm_4.exons1.OU342725.1.Taurulus_bubalis
MANVSRVTSFVLSGLNVTNSHQVALFSLTLISYCFVVLVNVALIVTIILDKNMHEPMYILLCTFCMNGLYGTTGFYPKMLWDLLSPVHVISYSGCLVQALVMYSFLCSDLSILAVMAYDRYVAICRPLEYHSIMSKQRVLLLVCFFWLTPFCISSMNIILTSRLKLCSPYIDRLYCMNWVIVKLACFPADTTVNNIVSYITIIIYLCHGFFIVWSYMYVLKTCVHSLENRAKFMQTCVPHLTSLFIFLVTVLSGVYNMRFGSNLTPTVKNVIAIELLIIPPIMNPLIYGFKLTSIRNRITSGITFKIK
>LOCXPOR94.112.HIT1.OR.2R.309.7tm_4.exons1.OU342725.1.Taurulus_bubalis
MMHNVSYISFFFLSGLNDTLNYRVALFSLTLLCYCFVVLVNVALIVTIILDKNMHEPMYILVCTFCMNGLYGTTGFYPKMLWDLLSPVHVISYSGCLVQAFVFFSFLCSDLSILAVMAYDRYVAICRPLDYHSIMSKQRVLLLVCFFWLIPLCISSMNIILTSRLKLCSQYIDRLFCVNWVIVKLACFPADTIVNNIVVYITIIIYVFHGFFIVWSYMYIIKTCVNSLENRAKFMQTCVPHLTSLLTLIVTVLFDISNMRFGSNYLPQTLQNCLEVEFIVLFPIINPLIYGFKFTRIRNRILGGISFKL
>LOCXPOR95.113.HIT1.OR.2R.308.7tm_4.exons1.OU342725.1.Taurulus_bubalis
MMHNVSHVSFFFLSGLSETMNYRVALFSLTLISYCFVVLVNVALIVTIILDKNMHEPMYILLCTFCMNGLYGTTGFYPKILWDLLSPVHVISYSGCLVQALVMYSFACSDLSILAVMAYDRYVAICRPLEYHSIMSKQRVLLFVCFFWLTPFCISAINIILTSRLKLCSPYIDRLFCMNWVIVKLACFPADTIVNNIVSYITIIIYLFHGFFIVWSYMYVLKTCVHSLENRAKFMQTCVPHLTSLLIFLITALFSVFNTRFGSNLPPTIQNVIAIELLIISPIMNPLIYGLKLTLIRNKILGGITFKI
>LOCXPOR96.115.HIT1.OR.2R.312.7tm_4.exons1.OU342725.1.Taurulus_bubalis
MMHNVSHVSFFFLSGFNYTLNYRVALFSLTLLCYCFIVLVNVALIVTIILDKNMHEPMYSLVCTFCMNGLYGTTCFYPKILWAMLSPVHVISYSGCLIQALVMYSSASSDLSFLAAMSYDRYVAICRPLDYHSIMSKQRVLLLVCFSWLTPVCISAINIILTSRLKLCSQYIDKLFCVNFNIVKLACFPAETIVNSIVSYILIVICLFLFFFIVWSYMYVVNTCVHSLENRAKFMQTCVPHLTSLLIFSVSVLFDIFNMRFGSNLSPTIQNVIAIEYLVIPPIMNPLIYGFKLTKIRSRILSRITFKITFLR
>LOCXPOR97.116.HIT1.OR.2R.313.7tm_4.exons1.OU342725.1.Taurulus_bubalis
MMHNVSHVRFFYLSGLNETMNFKVALFSLTLLCYCFIVLVNVALIVTIILDKNMHEPMYILLCTFCMNGLYGTTGFYPKILWDLLSPVHVISYSGCLIQALVMYSFACSDLSILAVMAYDRYVAICRPLVYHSIMSKQRVLLLVCFSWLSPFCIIGTNIILTSRLKLCSPYIERLFCVNWAIVKLACFPADTIVNNIVAYITIIIFVLHGLFIVWSYMYIIKTCVNSLENRAKFMQTCVPHLTSLLTFLVAILFDNMHIRYGSTDLPQTLNNFIAIEFLVIPPIMNPLIYGFKLTKIRSRILGRISFKITFLQ
>LOCXPOR98.117.HIT1.OR.2R.313.7tm_4.exons1.OU342725.1.Taurulus_bubalis
MMHNVSHVRFFFLSGLNETMNFKVVLFSLTLLCYCFIVLVNVALIVTIILDKNMHEPMYILLCTFCMNGLYGTTGFYPKMLWDLLSPVHVISYSGCLVQALVMYSFACSDLSILAIMAYDRYVAICRPLDYHSIMSKQRVLLLVCFSWLSPFCIIGTNIILTSRLKLCSPYIDRLFCVNWAIVKLACFPADTIVNNIVAYITIIIFVLHGLFIVWSYMYIIKTCVNSLENRAKFMQTCVPHLTSLLTFLVAILFDIMHIRYGSTDLPQTLNNFIAIEFLVIPPIMNPLIYGFKLTKVRSRILGRISFKITFLQ
>LOCXPOR99.118.HIT1.OR.2R.307.7tm_4.exons1.OU342725.1.Taurulus_bubalis
MMHNVSHLRLFFLSGLNDTVNYRVALFSLTLLCYCFIVLVNVALIVTIILDKNMHEPMYILVCTFCMNGLYGTTGFYPKMLWDLLSPVHVISYSGCLIQALVMYSFAGSDLSFLAVMAYDRYVAICRPLDYHSIMSKQRVLLLVCFSWLIPFCISAIHIILTSRLKLCSPYIDRLYCVNFIILKLACFPAETIVNNIVSYLAIVIYLFNVFFIVWSYMYLLKTCVNSLENRAKFMQTCVPHLTSLLIFAVTILFDIFNMRFGSNRPPTIQNFIAIEFLVIPPIMNPLVYGFKLTKIRSRIMAVLLLR
>LOCXPOR100.119.HIT1.OR.2R.308.7tm_4.exons1.OU342725.1.Taurulus_bubalis
MKNVSGVTLFTLSGLDFKLEHRITLFFLTLLWYLMILSGNVALIVAIIIDKQLHQPMYIFLCNLCISGLYGTVGFYPKFLLDLLSSHVISYAGCMLQGYVIHSSICSDFSILALMAYDRYVAICRPLVYHSVMTKQRIFFFVLLTWFLPLICMFMNTASLLGVRLCGLHIKKIYCVNWMIVALACSPLKANTAIAYFNIMFYFGHFLFILWSYVHLIRTCRSSKEKWGKFMQTCLPHFISLIAFSTAVLLDLLYMRFGSANFSQNLFNFMAIEFLLIPPMVNPLVYGFSLTKVRSKVLNLVLIKKKDA
>LOCXPOR101.121.HIT1.OR.2R.316.7tm_4.exons1.OU342725.1.Taurulus_bubalis
MENSTFPPYFNLTMFVNIGNYRYPAFVLCLLLYTFIVLANFVVIVLISREKTLHEPMYIFIMCLSINSLYGSAGFFFRFLRDLLADTHLIPRTACFAQIYVIYTYASYELTLLGIMAYDRYVAVCQPLNYHNIITSKMVSKLIAFAWIYPSFSVAACVHLASRLPLCDNKIPKVFCANWPVVKLSCFSTVTNNIVGMFVSTSTVFLPLAFVMYTYIQIILICRKRSAEFKRKVIQNCLPHIVTFVNYSITVFCDVALSRINLEALNPFLAIFLSLEFVVIPPIVNPLVYGLKLPKIRKCVLNMFSCSKPERTSQEK
>LOCXPTAAR1.47.HIT1.TAAR.2R.296.7tm_1.exons3.OU342711.1.Taurulus_bubalis
IFLSSMSLLTVALNLLINLQAYHRVLQLHTPTNLLILSLAVSDFLVGLLLMPVQILFLGGCWFLGIWICGLFCYASFILTSASVGNMVLISVDRYVAICDPLCYNTKVTHKRVKICICLCWICSVFYNGVMLIDVLKHPDQYNSCYGECVVVMDFIKGAVDVSMTFVGPIAVIIVLYMRVFVVAVSQARAMRSHIAAVTLHGSVTAKKSERKAARTLGIVVVVFLICFCPYFYPSFASQETSISVAFSIFGVWLLYCNSCLNPVVYALFYPWFRKSIKLIFTLQILQHDSCDANIM
>LOCXPTAAR2.74.HIT1.TAAR.2R.329.7tm_1.exons3.OU342711.1.Taurulus_bubalis
METLEGVELCFPQLLNTSCRKPMQHRADNIFLYIFLSSMSLLTVALNLLINLQAYHRVLQLHSPTNLLLLSLAVSDFLVGLLLMPVQILLLGGCWFLGSMICGLFYYAAFILPSASIGNMVLISVDRYVAICDPLCYNTKVTHKRVKICICLCWICSVFYNGVMLIDFLKHPDQYNSCYGECVVVMDFIKGAVDVSMTFVGPIAVIIVLYMRVFVVAVSQARAMRSHIAAVTLHGSVTAKKSERKAARTLGIVVVVFVICFCPYFYPSFASQEMSTSVAFSIFGVWLLYCNSCLNPVVYALFYPWFRKSIQLIVTLQILQHDSCDANIM
>LOCXPTAAR1.79.HIT1.TAAR.2R.329.7tm_1.exons3.OU342711.1.Taurulus_bubalis
METLEGDELCFPQLLNTSCRKPMQHRADNIFLYIFLSSMSLLTVALNLLINLQAYHRILQLHTPTNLLLLSLAVSDFLVGLLLMPVQILLLGGCWFLGSMICGLFYYASFILTSASVGNMVLISVDRYVAICDPLCYHTKVTHKRVKICICLCWICSVFYNGVMLIDFLKHPDQYNSCYGECVVVMDFIKGAVDVSMTFVGPIAVIIVLYMRVFVVAVSQARAMRSHIAAVTLHGSVTAKKSERKAARTLGIVVVVFLICFCPYFYPSFASQEMSTSVAFSIFGVWLLYCNSCLNPVVYALFYPWFRKSIKLIFTLQILQHDSCDANIM
>LOCXPTAAR4.86.HIT1.TAAR.2R.329.7tm_1.exons2.OU342711.1.Taurulus_bubalis
METLREADLCFPRMNSSCEKPTHPHSEAMLIYVLLSSISLITVALNLLVIISISHFRQLHSPTNLLILSLAVSDLLVGLLLMPVEIIYIEACWFLGDVLCTLYYLVDYIITTASVANMVLISVDRYIAICDPLHYSTKVTKRRAQHCVCLCWIWSVIFRMILLHDHLEKPGRSNSCFGECVVVINYTAGVVDLVFTFIIPILVIIVLYMRVFMVAVSQARAMRSHVTASTTQRSGAVTVKKKEMKAARTLGFVILVFLFCFCPYYYPALAGEDTSIDASSASFEIWLAHFNSCLNPVIYAFFYPWFRKSIKLILTLQILKPGSSDANVL
>LOCXPTAAR5.90.HIT1.TAAR.2R.329.7tm_1.exons2.OU342711.1.Taurulus_bubalis
MKALQEAELCFPQLLNSSCRKAMRLHSVSTLIYIVLSSISLLTVTLNLLVIISISHFRQLHTPTNLLLLSLAVSDLFVGFLMLFQIMLIDGCWLLSDLMCSLYTVVDFIITFASIETMVLISVDRYLAICEPLHYPNKVTPKRVQVCVCLCWICSVFLQTLMMKDDLEQPGRYNSCIGECVVVINYIAGLADIFFSFIGPVTVIIVLYMRVFVVAVSQARTMRSHVGAFSLKSSVTVTAKRSELKAARALGVVIVVFLLCLCPYYSVALSGQDTLLNASSAAFVICLFYFNSCLNPVIYAFYYPWFRKSIKLIVTLKILQPGSCQTNML
>LOCXPTAAR6.92.HIT1.TAAR.2R.328.7tm_1.exons2.OU342711.1.Taurulus_bubalis
MKALQEAELCFPQLNSSCRKAMRPHSVSMLTYILLSSTSLLTVTLNLLVIISISHFKQLHTPTNLLLLSLAVSDFFVGFLMFFQIELIDDCWLLGELMCILWLYLTYIITSASIGTMVLISVDRYLAICEPLRYPNNVTPKRVQVCVCLCWICSVFLHSLLLKNNLEQPGRYNSCIGECVVVINYIAGLADLFFSFIGPVTVIIVLYMRVFVVAVSQARTMRSHVTAFSLNCSVTVTAKRSEMKAARTLGVVIVVFLLCICPYFSVALTGQDTLLNFSSAFFLTYLFYFNSCLNPVIYAFFYPWFRKAMKLIVTLKILQPGSCQTNIL
>LOCXPTAAR7.32.HIT1.TAAR.2R.322.7tm_1.exons2.OU342711.1.Taurulus_bubalis
ELCFPQLNNSSCRKPIHPDFEDMLIYILLSSTSLLTVALNLLVIISISHFKQLHTHTNLLLLSLSISDFFVGLILFFKIVLLDGCWLLGDLMCILLLYLTYIITSASVGTMVLISVDRYVAICDPLHYSTKVTPKRVQVFICLCWICSVFLSSLLLKDNLEQPGRYNSCIGECVIVINYIAGLADIFVSFLGPVTVIIVLYMRVFVVAVSQARAMRSHVVTFSLKSSVTVTAKRSEMKAARTLGVVVVVFLICLSPYYCVTLTSLKKNSISNSSASIAICLFYLNSCLNPLIYAILYPWFRKSIKLILTLKILRPNSCLANM
>LOCXPTAAR8.33.HIT1.TAAR.2R.333.7tm_1.exons1.OU342713.1.Taurulus_bubalis
MDPEATVNRTDTVNDIHPCYESDNTTYLFTSNPSIICVLLHVFLSAMSVVTICGNLLVIISVFYFKQLHTPTNYLILSLAVADLLVGIIVFPFSMAFTVTSCWYHEGLFCKVRGSFDVTLSTASILHLCCISIDRYYAVCQPLAYKSKVNDRVIGIMILMSWAVAALIGIGIIIAGFNQGKCEGSCLIDALISTTLACIFSFYIPVIIMLSIYLKIFLVAQRQAISIQTTTGLSTKSGATVSKMERKATKTLAIVLGVFLLCWTPYFLCIIFQPLMYDVTPIAVIETLNWLTLSNSMLNPFIYAFFYSWFRSAFRMIIYGKLFRGDFTNSKLI
>LOCXPTAAR9.34.HIT1.TAAR.2R.324.7tm_1.exons1.OU342713.1.Taurulus_bubalis
TNVVTAIHPCYELDNLHYILTKNPSIICVSLYIFLMLLSVITICGNLLVIISVFYFQQLHTPTNYLILSLAVADLLVGIIVFPFSMAFSLSSCLYYESVFCKVRSSVDISLSSASILNLCCISIDRYYAICHPLTYRTIISYRVIVIMILVSWGVSVIIGVGIIIAGLKNEKCEEKCLIDVLLENTIGPILTFYLPVLIMLCIYVKIFLVAQRQARSIRNTTCQRTTSGATVSKMERKATKTLATVLGVFLLCWTPFFLCVTFLPFTNNSVPVPVIETLNWLTLSNSMLNPFIYAFFYSWFRSAFRMIISGKIFQGDFTNSKLS
>LOCXPTAAR10.35.HIT1.TAAR.2R.324.7tm_1.exons1.OU342713.1.Taurulus_bubalis
TNVVTAIHPCYELDNLYYILTKNPSIICVSLYIFLMLLSVITICGNLLVIISVFYFQQLHTPTNYLILSLAVADLLVGIIVFPFSMAFSLSLCLYYESVFCKVRSSVDISLSSASILNLCCISIDRYYAICHPLTYQTIISYRVIVIMILVSWGVSVIIGVSFLIAGLKNANCEGGCLIDRLTENTVGPLLTFYLPMIILTCVYVKIFIVAQRQARSVRNTTCQRTTSGATVSKMERKATKTLAIVLGVFIICWTPFCLCFTFLPFTNGPAPVTVIETLNWLTLSNSMLNPFIYAFFYSWFRSAFRIIISGKIFRGDLTNSKLS
>LOCXPTAAR11.37.HIT1.TAAR.2R.329.7tm_1.exons2.OU342714.1.Taurulus_bubalis
MKTPEEPELCFPQLLNSSCRKAMRPHSVSMLIYIVLSSISLLTVTLNLLVIISISHFKQLHTPTNLLLLSLAVSDFFVGFLMLFQIMLIDGCWLLGDLICILYNVVDFIITSASIGTMVLISVDRYVAICEPLHYPNKVTPKRVVVCVCLCWICSVFLNSLLLKDNLQQPGRYNSCFGECVVVMNFTAELSDFFFTCIGPVTVIIVLYIRVFVVAVSQARAMRSHVAAFSLKSSVTVTAKRSEMKAARTLGVVIVVFLLCICPYYCVLLTGQDTLLNASSAAFVICLFYFNSCLNPVIYAFFYPWFRKSIKLIVTLKILQPGSCQTNIL
>LOCXPTAAR12.39.HIT1.TAAR.2R.329.7tm_1.exons2.OU342714.1.Taurulus_bubalis
MKALEEAELCFPQLLNSSCRKAMRPHSVSMLTYIVLSSISLLTVTLNLLVIISISHFRQLHTPTNLLLLSLAVSDFFVGFLMFFQIMLIDGCWLLGDLMCILYYALDYIITSTSIGTMVLISVDRYVAICEPLHYPNKVTQKRVQVCVCLCWICSVFLNSLLLKDNLEQPGRYNSCIGECVVVMNYIAGLADLFLTCIGPVTVIIVLYIRVFVVAVSQARAMRSHVAAFSLKSSVTVTAKKSEMKAARTLGVVIVVFLLCICPYFCVALSGQNTLLNASSAAFTICLFYFNSCLNPVIYAFFYPWFRKSIKVIVTLKILQPGSCQINML
>LOCXPTAAR15.42.HIT1.TAAR.2R.346.7tm_1.exons2.OU342714.1.Taurulus_bubalis
MKTLEEAELCFPQLINSSCRKIMRPHSVSMLIYIVLSSISLLTVTLNLLVIIFISHFKYSYLPIMIRMLFSHLSRQLHTPTNLLLLSLAVSDFFVGFLMLFQIMLLDSCWLLGDLMCALWLYLTYIITSASVGTMVLISVDRYVAICEPLHYPNKVTQKRVQVCVCLCWICSAFLHGVLLKNNLEQPGRYKSCFGECIVVINYIAGLADIFFSFIGPVTVIIVLYMRVFVVALSQARAMRSHVVTFSLKSSVTVTAKRSEMKAARNLGVVIVVFLLCICPYFSVTLTGQDTLLDASSAAFVTCLFYFNSCLNPVIYAFFYPWFRKSIKLIVTLKILQPGSCQTNIM
>LOCXPTAAR15.44.HIT1.TAAR.2R.346.7tm_1.exons2.OU342714.1.Taurulus_bubalis
MKTLEEAELCFPQLINSSCRKIMRPHSVSMLIYIVLSSISLLTVTLNLLVIISISHFKYSYLPIMIRMLFSYLSRQLHTPTNLLLLSLAVSDFFVGFLMLFQIMLLDGCWLLGDLMCTLWLYLTYIITSASVGTMVLISVDRYVAICEPLHYPNKVTQKRVQVCVCLCWICSAFLHGVLLKNNLEQPGRYKSCFGECIVVINYIAGLADLFFSFIGPVTVIIVLYMRVFVVAVSQARAMRSHVVTFSLKSSVTVTAKRSEMKAARTLGVVIVVFLLCICPYFSVALTGQDTLLNITSAFFLTYLFYFNSCLNPVIYAFFYPWFRKSIKLIVTLKILQPGSCQTNIM
>LOCXPTAAR15.46.HIT1.TAAR.2R.346.7tm_1.exons2.OU342714.1.Taurulus_bubalis
MKALEEAELCFPQLFNSSCRKDMRPHSVSMLAYIVLSSISLLTVTLNLLVIISISHFKYSYLPIMISMLFSYLSRHLHTPTNLLLLSLAVSDFFVGFLMLFQIMLLDGCWLLGDLMCTLWLYLTYIITSASVETMVLISVDRYVAICEPLHYPNKVTQKRVQVCVCLCWICSAFLHSLLLKDNLEQPGRYNSCIGECVIVINYIAGLADLFFSFIGPVTVIIVLYMRVFVVAVSQARAMRSHIAAFSLKSSVTVTAKKSEMKAARTLGVVIVVFLLCICPYFSVALTGQDTLLNISSAFFLTYLFYFNSCLNPVIYAFFYPWFRKSIKLIVTLKILQPGSCQTNIM
>LOCXPTAAR16.49.HIT1.TAAR.2R.329.7tm_1.exons2.OU342714.1.Taurulus_bubalis
MKTPEEAELCFPQLLNSSCSKAMRPHSVSTLIYIVLSSISLLTVTLNLLIIISISHFKQLHTPTNLLLLSLAVSDLFVGLIMFFQILLIDGCWLLGDLMCILYNVLDFISTSASVGTMVLISVDRYVAICEPLHYPNKVTQKRVQVCVCLCWICSAFFNSLLLKDNLTQPGRYNFCFGECVIVINYIAGLADLFLTFIGPVAVIIVLYMRVFMVAVSQARAMRSHVETFSLKSSVTVTAKKSEMKAARNLGVVIVVFLLCSCPYFSVALTGQDTLLNASSAAFVTVLFYFNSCLNPVIYAFFYPWFRKAIKLIVTLKILQPGSCQTNIL
>LOCXPTAAR15.51.HIT1.TAAR.2R.346.7tm_1.exons3.OU342714.1.Taurulus_bubalis
MKALEEAELCFPQLLNSSCRKDMRPHSVSMLIYIVLSSISLLTVTLNLLVIISISHFKYSYVLSILNLLSGNMFMQLHTTTNLLLLSLAVSDFFVGFLMFFQIMLIGGCWLLGDLMCILYNVVDYIITSASVGTMVLISVDRYVAICEPLHYPNKVTPKRVKVCVCLCWIGSAFLHSLLLKDNLLQPGRYNSCIGECVIVINYIAGLADIVLSFIGPVTVIIVLYMRVFVVAVSQARAMRSHIAAVTSQRTVKVAPKKSEMKAARALGVVIVVFLVCLCPYFCVSLTGQDTLFNASSAAFVICLFYLNSCLNPVIYAFFYPWFRKSIKIIVTLKILQPGSCQTNML
>LOCXPTAAR15.60.HIT1.TAAR.2R.346.7tm_1.exons3.OU342714.1.Taurulus_bubalis
MKALEEAELCFPQLLNSSCRKAMRPHSESMLIYIVLSSISLLTVTLNLLVIISISHFKYSYVLSILNLLSGNMFMQLHTTTNLLLLSLAVSDFFVGFLMFFQIMLIDGCWLLGDLMCILYYVLDFIITSASIGTMVLISVDRYVAICEPLHYPNKVTPKRVQVCVCLCWICSAFLHSLLLNNNLVQPGRYNSCIGECVIVINYIAGLADIVLSFIGPVTVIIVLYMRVFVVAVSQARAMRSHIAAVTSQRTVKVAPKKSEMKAARALGVVIVVFLVCLCPYFCVSLTGQDTLFNASTAAFVICLFYLNSCLNPVIYAFFYPWFRKSIKIIVTLKILQPGSCQTNIM
>LOCXPTAAR17.66.HIT1.TAAR.2R.329.7tm_1.exons2.OU342714.1.Taurulus_bubalis
MKALEEAELCFPQLLNSSCRKAMRPHSVSMLIYIVLSSISLLTVTLNLLVIISISHFKQLHTPTNLLLLSLAVSDFFVGFLMLFQIMLIDGCWLLGDLMCILYNVLDFIITSASIGTMVLISVDRYVAICEPLHYPNKVTPKRVLVCVCLCWIGSAFLHSLLLNNNLVQPGRYKSCIGECVIVINYIAGLADIVLSFIGPVTVIIVLYMRVFVVAVSQARAMRSHVAAFSLKSSVTVTAKRSEMKAARNLGVVIVVFLLCICPYFSVAHTGQDTLRNASSAAFVICLFYLNSCLNPVIYAFFYPWFRKAIKLIVTLKILQTGSCQTNIM
>LOCXPTAAR18.68.HIT1.TAAR.2R.325.7tm_1.exons1.OU342716.1.Taurulus_bubalis
MEGAELCYPRLLNSSCRGVMRPRSETVLLYTLLSSIAVLTVALNLLVIISISHFRQLHTPTNLLLLSLAISDLLVGLLVMPVETVRFIETCWLLGDLMCALSYIIGFSLTSASVGNMVLISIDRFVAICYPLQYPNKITRGRIELSVCLCWAGSFLFNGLILKDHLSQPDKHNSCYGECMVVINYVSGTVDLVFTFVGPCSVILILYIRVFTVAVSQARAMQSHVTAVGALTVTAKKSERKAARTLGVVILVFLMSFCPYYYPSLAGQDISNSASSWAIVSWLLFFNSCLNPLIYAFFYPWFRKAIKSIVTLKILEQNSSQANII
>LOCXPTAAR16.72.HIT1.TAAR.2R.305.7tm_1.exons2.OU342725.1.Taurulus_bubalis
TPQLLLQEAHRALAPSRAPFLSDVPLHAHCSSQPARHHLSLLLQAKQLHTPTNILILSLAASDLIVGLLLLPVEILLKISCWFLGDLACSLFNYVSFIVTSASVGNMVLISIDRYVSICDPLHYTTRVTVKRVRLCVCMCWLCSVSYSGVFARDGLTQPGRYNSCHGECVVFIDYVTGVVDLVLTCVLPVTVIIALYVRVFAVAVAHARAMRSQISVVTHRLSVGSKTMKSELKAARTLGVVVVLFLICFCPYYTVSLVGDSLISSSYMSFVLYLFYFNSCLNPLIYALFYPWFRKAVKCIVTLQ
>LOCXPTAAR19.76.HIT1.TAAR.2R.328.7tm_1.exons1.OU342731.1.Taurulus_bubalis
MDITDGPLLCFPGLNSSCRRQPRPHVETTLLYTLLAAISLLTVTLNLLVIISISHFQQLHTPTNALLLSLAVSDLVVGLLVMPINSVLHWERCWLLGDVMCALATYVSFCLISVSVGSMVLISIDRYMAICDPLLYSSKITLNKAKISICLCWACSLLYNGCILTGHLGQPDRFSSCHGECVLVISPITGIVDLFITFLGPCTVMVVLYMRVFVVAISQQRVIRLQTATATVTLAATTKRSERKAGRTLGIVICVFLMCFCPYYYPSLAGQDTSTSVSYSVVLSWIMLINSCANPLIYALFYPWFRKAIKLIITVKILQPHSRQEKVL
>LOCXPOra1.7.HIT1.Ora.2R.299.7tm_1.exons2.OU342713.1.Taurulus_bubalis
MVGVAVNLLGLRVFIVCIGLVGNVFLILAIIQTKFTRLKSFELFLLGLAAANLEEILIMTAFDVVVLQTSSAAVGTWSCRSLKFLTKFGEIASILFTVLISVFRQQKLRDADKRANHPIYLDSIRSAWMASGACVLFAALLSPAGNATGNATAMGNATAMGNGSGCLPDFFQCSEDHCPAINGVYKYLFLLLCNMLPLAVVTVTGCLIIAVLLGHRSKVRPASIGRRGRGSSLHRSTVAVLAAMGLFQLDWTLYLILQLTIIPTDWNFWAEAEFLISFSYTSISPYVYGMGNNLFSLRN
>LOCXPOra2.8.HIT1.Ora.2R.313.V1R.exons1.OU342715.1.Taurulus_bubalis
MDLCVTIKGVSFLLQTGVGILGNAVVLLAYAHIIYTEPKVLPVDIILCHLAFANLMLLLTRCVPQTMTVFGLTDLLNDPGCKVVIYAYRIGRALSICITCMLSVFQAVTIAPAGPRLSRLKPALPSLVLPTFVGLWLLNMAICIAAPLFSMAPRNGTVPAFTLNLGFCHVDFRDSLSYVINGVAVSVRDFAFVGLMVGSSGYILLLLHRHSRLVREMRRSQGAGAETRAAKTVITLVVLYVVFFGIDNAIWIYMLTVAKVSPVVADMRVFFSSCYASLSPYFIISSNKKVKAKIACAAVRDQPSVDNQESSDK
>LOCXPOra3.9.HIT1.Ora.2R.313.V1R.exons1.OU342715.1.Taurulus_bubalis
MDLCVTIKGVSFLLQTGVGILGNVMVLLAYAHIIYTEPKVLPVDLILCHLAFVNLMLLLTRGVPQTMTVFGLTDLLNDPGCKVLIYAYRIGRALSICITCILSVFQAVTVAPAGPRLSRLKPALPSLVLPTIVGLWLLNMAICVAAPLFSMAPRNGTVPAFTLNLRFCHVDFRDSLSYVINGVVFSVRDFAFVGLMVGSSGYILLLLHRHSRLVREMRRSKGAGAETRAAKIVITLVVLYVLFFGIDNAIWIYMLTVSKVSPVVTDMKVFFSSCYASLSPYFIISSNKKVKAKIACAAVRDQPSVDNQESSDK
>LOCXPOra4.10.HIT1.Ora.2R.311.V1R.exons1.OU342715.1.Taurulus_bubalis
VFVRGMLYLSLTVVGVPGNATVILAFLLLLYQESRLLPSDVIVLHLACVNLLVVVVRCLLETLASFRLASIFGDVGCKAVIFVYRTSRSLSIWLTFVLSAYQCLSIVPPGSRWASFRAGLAQYLGFVFLFLWLLNTCMSSAAILFSFDTKNNSSLTNHGINVQFCYVNFPSKLSIEANGAIQVGRDVVPMALMALASLIILVFLYKHSEQVKGLRSSGGGAEQRAAKAVVALVTLYVVLYGVDNGLWVYTLTVRKAMASSLISDLRIFFSSLYAALSPVVIIASNRKVKGMLRCDVKRKPVQERDTCLSTM
>LOCXPOra5.11.HIT1.Ora.2R.342.7tm_1.exons2.OU342715.1.Taurulus_bubalis
MSEVLTVDAILFGLLVFSGILGNILVIHVVFQSAAESPSRRLPPSDTILVHLSLANLLTSLFRTVPIFVSDLGLDVSLSPGWCRIFMLLWVWWRAVGCWVTLALSLFHCTTLKRQHMASGPLAQQRERRRVWIVLGLVWGANLVFSIPALVYSTHVHGNVTVELMVISCTTRPLLGCIWEFPSSQQGSAFASSSLALNEVLPLVLMVCTNLATLHALAKHIRAVSSGAESGETHRELDKHVSTERKAAHVIMSLVSLFVICWALQVAAVTYYNHDRGHHAEGLLTVAHFSASLFVGFSPMVVALGHGKLRKRIVNMILMWSKVLKCHKEDTEEGVESPKTKG
>LOCXPOra6.13.HIT1.Ora.2R.330.7tm_1.exons4.OU342715.1.Taurulus_bubalis
RNGAMEEDETMLVGMGLRVSVSPVQTTFYLLLVILGILGNASVVGVIGKSVLTDHAGGRNSDIIIINMALSNLLVSVMRNIPLVISDIGLELYSSKEWCQVLMGLWVWLRSVNVWSTLFLSAFHLQTLRRVTPMSSTNGHRGLPKTLLLSLALIWLLNFIYSIPAHIFSTSGDVNSTETLMLVSSTTRPLLGCVWNFPSSYSGLAYATTSMVIHETIPIILMACTNLGSLYTLYTHSRDRNSAQDAPVIKRVPAERRAAKVILTLIMLFIISWGTSIISVNYFNYNRGPSAEFLLVIARFANIIFIAMSPAVLAVGHRRLRSFIKSTLSH
>LOCXPHaplo7.1aa.106.HIT1.OlfC.1R.857.ANF_receptor.exons6.OU342720.1.Taurulus_bubalis
MLLIADLLLLSLLTVRGGKPVCQTYGTKEQSQFSKEGDINIGGIFSFHQNPVSVNPVHQVNPGTIQCEGLDPGELQYAFTMIFAIGEINNSSDLLPGVTLGYRIFDSCPSIPLSIRASLNLMNRYESGEGSCSKLSNVHAVIGETTSTSTIGIARTMGPFNIPVISHSATCACLSKRRDYPSFFRTIPSDIHQSQALAKLMKYFGWTWVGAIRTNSDYGNGGMATFLEAAEREGVCVEYSVAIYRTDPRKWFLEVVNIIKKSTSKVIVAFADGTDLDILIKELHAHNVTGLQWVGSEGWITYRYIASQVNYAVVQGAVGFAALNAHIPGLQEFLANSRPSTTPGDRGLVELWETAFGCTLTPQAQGLVAACTGKESLWDTNTRFTDVSDASLLNNVYKATYAVAQALHMLFTCKDGQGPFENNTCADWENAQPWQVLHYLTQVNFTTKIGERVFFDELGDPVARYALVNWQMDEKDYIVFKTIGFYDASQPEGQQFEMKADVRAIWAGENLEVPRSICSESCLPGTRRAFAKGKPICCFDCITCADGEFSNSTNAVKCDKCLPEFKSSEERNNCDLKDIEFITFRELMGILLVTFSIFGACLAMTIALIFFHFRQTPIVRANNSELSFLLLFSLTLCFLCSLTFIGRPTEWSCMLRHTAFGITFVLCISCVLGKTIVVLMAFRATLPGSNVMKWFGPAQQRLSVLVFTLIQVVICILWLTINPPFPLKNMSHYKEKIILECALGSPVWFWAVLGYIGFLAVLCFVLAFLARKLPDNFNEAKFITFSMLIFCAVWITFIPAYASSPGKFTVAVEIFAILASSYGMLFCVFLPKCYIILLKPEKNTKTHLLSKVTRRAL
>LOCXPHaplo10.1aa.107.HIT1.OlfC.1R.854.ANF_receptor.exons6.OU342720.1.Taurulus_bubalis
MCDSVNVMLLFVLFVGVCGAVDDTALCEMLGSPEFPLLSKEGDITIGGVFSIHSQISKPSLSFTNAPKSLICSRIHFREFRFAQTMIFAIQEINNSSSLLPNISIGYKIFDSCGSTLPSMRAVMALMNGQERTLGKTCPRQSSVHAIIGTSESSSTIVMLHISGIFQIPVISHFATCACLSNRKEYPSFFRTIPSDYYQSRALAKLVKHFGWTWVGAVRSDNDYGNNGMETFIAAASQEGVCVEYSEAISRTDPSWQVARVVRVIHSGSARVLVAFLAQGEIDILLEEALKQNLTGLQWVGSESWITAGHLATERYSGILTGSLGFTIRKTKITGLQEFLLKVNPSQNPHNNLLREFWEATFGCSFQSNLHGQTQCSGSEKLENINNPFTDVTELRISNNVYKAVYAVAHAMHNMLKCEQNDEAVNQSCNWKDNLQMKQVVKHLQGVNFTLPLGERVHFDGNGDPAAIYELVNWQRNQAGDTVFMAVGSYDASLPKGKQFIVNEINTTWAAESPKRPQSVCTESCLPGFRQAVIKGKPICCFSCIACAAGGISNSSNPGECSRCPLEYWSNEDHSQCVPKVIEFLSFGETMGALLTAFSLFGASLTLVVSCVFFRFHHTPLVKASNSELSFLLLFSLTLCFLCSLTFIGQPTAWSCMLRHTAFGITFALCISCILAKTLAVVLAFKAKRPANTVPQCSAPLQRTSVLSCTLLQVLVCVLWLIIAPPFPYKNTAYATERIILECNLGSPIGFWAVLGYIGILAVLCFILAFLARKVPDNFNEAKFITFSMLIFCAVWVTFIPAYVSSPGKFTVAVEIFAILASSFGLLFCIFAPKCYILLLKPERNTKKHMIGRN
>LOCXPHaplo9.1aa.111.HIT1.OlfC.1R.842.ANF_receptor.exons6.OU342720.1.Taurulus_bubalis
MSQVIIGLLFLRHLLAFGEVNEEARSCQILGSPEFPLLSKEGDVMIGGAFSIHSKITQPPLSFTEKPSRLTCSSVNLREFRFAQTMIFAIQEINKSKFLLPNVSIGYRIYDNCGSTLSSMRAVMALMNGDEWTAGKSCSGQSAVHAIIGESESSSTIVLSRTTGPFKIPVISHSATCECLSNRKEYPSFFRTIASDRYQSQALAQMVKHFGWTWVGAVNSDSDYGNNGMAIFLAAAQEEGVCVEYTEKFHRAEPEKLMKVVEVIRKSTARVIVGFMAHVEMNNLLEKLILHNITGLQFIGVEAWITADSLVTPTSFRVLGGSLGFAVQKANISGLGDFLIKDFWDTEFKCKETNRDTKAKTVSCKANQDLIEFKDNDDDVAELRYSNNIYRAIYAVAHSLHSILKCSESPGCDRTIKVTPWQVVESLKQVHFTINNGDQVWFDSTGAAVARYEVVNWQRGSDDSVHFKPVGYYDASLPPGQKFVLKTEAIMWPGGKTEANIIVDMCSKRCRPGTYKVLQKGKPVCCYDCISCAEGEISSTTDSNDCKKCPEEYWSNQNRDECILKHVEFLYFTEVMGIILVFFTLFGVFLTLIVATLFLINKDSPLVRANNSELSFLLLFSLALCFLCSLTFIGRPTEWSCMLRHTAFGITFVLCISCVLGKTIVVLMAFRATLPGSNVMKWFGPAKQRLSVLSFTLIQVVICILWLTINPPFPSKNMKHYKEKIILECTLGSTVGFWAVLGYIGLLAVLCFVLAFLARKLPDNFNEARFITFSMLIFCAVWITFIPAYVSSPGKFTVAVEIFAILASSYGLLLCIFAPKCFIIVLKPELNTKKHMMGKTGS
>LOCXPHaplo8.3aa.114.HIT1.OlfC.1R.860.ANF_receptor.exons6.OU342720.1.Taurulus_bubalis
MLSTQRWPEQGWALLQLLLVASFSQTEELVCRQRGNPESPQLYKDGDVILGGIFSFHSSWKDRQDTYIQKPLPLQCTSLNFRGFQFAQAMLFAIEEINNSTDLLPGISLGYKIYDACGSIARSVRVALLLANGNEVASAPSQAPCIRLSQVQAIMGETSSSPCMAIATVIGPFHIPMISHFATCACLSDKTKYPSFLRTVPSDYYQSRALAQLVKHFGWTWVGAIRTNDDYGNNGMATFTETARQLGICLEYSVSFFRTDPPDKIQKIIDTIKTSTSKVIVAFLSYMDMDVVLHELSHNNLTGYQWVGTEGWILDSQTAAMDKHHIMDGAIGLSIPKAHVSGVREFMLDVKPLNSSSNEMFTEFWEALFSCTFRQSQSSSGYQRGCTGHEDLAGVQNSFTDMSLMPIFNNVYKGVYAVAHTLHSILNCNKTCNNTVQLDPYKILQLLKNIQFKTKEGEEVYFNEDGDPAAKYEIINWQPTEKGIVDFVTVGLHDASLHADKQLNLQNKTLIWAQNSQQVPLSVCSEKCPLGTRKVLQKGKPVCCYDCLRCAEGEISNITDSITCVRCHPEFWSNERRDACVKKKAEFLSYKEIMGALLTAASLFGTCITNVVALIFFIYRKTPIVRANNSELSFLLLFSLALCFLCSLTFIGRPTEWSCMLRHTAFGITFVLCISCVLGKTIVVLMAFRATLPGSNVMKWFGPAQQKLTVLFFTLVQVIICVLWLTISPPFPFKNFKEFKDKIIIECALGSAVGFWAVLGYIGLLAMLCFFLAFLARKLPDNFNEAKFITFSMLIFCAVWITFIPAYISSPGKFSVAVEIFAILASSFGLLFCIFIPKCYIILLKPEKNTKKNMMGKGVP
>LOCXPSalmoOlfC.17.5.116.HIT1.OlfC.1R.802.ANF_receptor.exons6.OU342720.1.Taurulus_bubalis
MPLLRLLLLAVLMGKMGKGDSVCRLQGSAQPPELTQDGDLVIGGIFSFRTTQDYVINTFQTFPEVRKCNTFNFREFKFAQAVIFAINEINKNTDLLPNVKLGYNIYDNCGTVDILRAALTLVSGLKGEVSDDNCNTTETVHAILGHSGSRPTIAFAQVVGRFHIPVISHFATCACLSNRKEYPTFFRTIPSDYYQSRALAKLVKHFGWTWIGALAVDNEYGLNGIAAFIQAAQEHGVCIEYSEVFSSSHPPESLQRIIEIIKHATSKVVLAFMSHREIKVLAKELFRQNITGMQWVGSDAWVTDDSLTDSEGHSILVGSLGFTVSKAKIPGLEEHLRQLHPSQFPDSQFVRDFWEDVFDCALNDTANTQRKPCSGFESLQTVESKFTDGSELRFTNNVYKSVYAVSHALDNLIKCKEGKGPFSNGICADTKHIQPWQVLHYLKTVNFTTEEGERVYFDSNGDSPARYELVNLQMTNKGTMKGVTVGIYDASLPEINQFILNSIPVIWGNRLTKVPVSVCSESCLPGTHKVLQKGKPICCYNCIPCPAVCLSMITMLVFYSHKETPVVRANNSELSFLLLFSLALCFLCSLTFIGRPTEWSCMLRHTAFGITFVLCISCVLGKTIVVLMAFRATLPGSNVIKWFGPAQQRLSVLCFTCIQVVICTLWLTINPPFPFNNMLLHKDRIIIECNFGSAVGFWVVLGYIGLLAMLCFALAFLARKLPDNFNEAKLITFSMLIFCAVWITFIPSYVSSPGKFTVAVEIFAILASSYGMLFCIFLPKCYIILFRPEQNTKKHIMGKTSN
>LOCXPSalmoOlfC.17.5.119.HIT1.OlfC.1R.801.ANF_receptor.exons6.OU342720.1.Taurulus_bubalis
MSRLKLVLLVLLFRRGTPVCKRQMEAQPPELTKAGDFVTGGIFTFRTGYRGNVPTFQTVPDPATCLDINVREFKFAQTMIFAIEEINQNPAILPNHTMGYNIYNSCGMINIMRSALVLANGRRELIDERNCTKADTAQAILGHSGSAPTVGFAQIIGRFQIPVLSHFATCACLSNREEFPSFFRTIPSDLHQSRALAKLVKHFSWTWVGAISNKNEYGINGITTFIKAAQEEGVCIEYYQAFEQTGPLHELAKVVESVKYSTSKVIVAFMSHREVKVLVTELFRQNITGLQWVGSDAWITDDSLTDSEGQSLLVGSLGFTVSKAKIPGLEEHLRQLQPSLFPDSQFVRDFWEDVFDCILNDTANTQRKPCSGFESLQTVESYFTDVSELRFTNNVYKSVYAVAHALHSLVTCEEGRGPFYNGRCADTGHIQPWQVLHYLQNINFTTNQGERVTFDQNGDSPARYELVNLQHVTSRTMHVATVGIFDSTLPSERQFIMNGMKIVWGGGSHTVPVSVCSESCPPGKHKVLQKRKHMCCYDCIPCAEGEISNTTASVFFHFRETPIVRANNSELSFLLLFSLTLCFLCSLTFIGRPTEWSCMLRHTAFGITFVLCISCVLGKTIVVLMAFRATLPGSNVMKWFGTVQQRLSVLCFTLIQVVICTLWLTINPPFPFKNMNHYKEKIILECALGSPFWFWAVLGYIGLLAVLCFVLAFLARKLPDNFNEAKFITFSMLIFWSVWIAFIPAYISSPGKFTVAVEIFAIIASSYGLLLCIFIPKCYVILLTPEQNTKRHIMGKTKDIQ
>LOCXPHaplo3.1aa.124.HIT1.OlfC.1R.855.ANF_receptor.exons6.OU342720.1.Taurulus_bubalis
LQRALILSLLVLCPSTVSECERFRKFDMPSLFKHGDVMIGGIFPVFNKEISSTPTFGSEPPRAKCAGFDLRAFRWTQVMIFAIEEINNDPAFLRNISLGYRILNSCASPTNTLRAALTLASGPEERELNSPCPPAISALIAESGSSQSLAVAGTLGPFQVPVVSYFSTCACLSDRAKYPTFFRTIPSDYFQAKALAALVGRFGWQWIGAIQSDNDYGRGGIQAFTEEVKKLGVCIAFVGTILRTYTMDKILDVVEMIKQSAVKVILAFVPEGDFYPLMKEVVKQNITGIQWIASEAWITATRPSTPEIYQAFGGALGFVVQKMAIPNLKQFLTGISPYTDPSAAFIRDFWEIMVGCRPLLPGEQTGTEATNEICSGYETLLNSQDVFFNVTELRVSYNVYKAVYAIAHALHQLVFCQRVGENTVRPCLNISEIQPKEVTDHLRRVNFKNQFGDNVFFDGNGDPPASYDLINWQLIDGQVQHVTVGHFASGAHVDYKLRIQNEEIVWRTGKMVPTSMCSNVCPVGTRKAQKKGKPNCCFDCIPCADGTIANSTGAADCTPCPREYWSNEGKDECIPKTIEFLTYHEPMGIAITFVSLLGASLSLATMMVFIRFRETPVIKASNSELSCFLLLSLFLCFLCPLTFMGRPTVWTCMLRHTAFGVTFALCISCVLGKTIVVVTAFKATFPGNGFAGKFGPAQQRIIVCSCTLIQIVICVLWLKLNPPFPDMVFRHSNTKIVLECNTGSDTAYYAVLGYIGILALICLVLAFLARKLPDDFNEAKLITFSMLIFCAVWITFIPAYVSSPGKFTVAVEIFAILSSAFGLFISIFASKCYIILIKPEKNTKKHVMGKNLPEN
>LOCXPHaplo4.5aa.166.HIT1.OlfC.1R.882.ANF_receptor.exons8.OU342720.1.Taurulus_bubalis
MEISALFIGLILSLGLCELNSALALNGSVDDVKQRAELSEDRNGVGISPEASSVKCKLQGTTRLPAFSMDGDYIIGGVFSIHYSMHTVKHNYTTMPDPLRCSGSVNSRELRFSRAMIFAIEEINNSTELLPGIKLGYQIYDSCASVPVAVHVAFQLSSGLDPVFYTGDNCSQSGKVMAIVGESGSTPSISMSRIIGPFNIPQVSHFATCACLSDKQQYPSFLRTIPSDQFQVDALAKLVKHFGWTWIGAIRSDSDYGNNGMASFLDAAHKEGICVEYSESFHWTHPRSRIQRVADIIRRSTAMVIVAFTSPEDLRILLEELSLKPSPPRQWIGSEAWVTDPGMLRFSFCAGAVGFGIERSVIPGLKDFLLDLSPSKVAASPVLTEFWEDAFNCRLGKTAVTDKNACDGSEDIETIQSPYTDTSQLRITNMVYKAVYAIAHAIHNAVCQETYSITQCDVLSSIESKQVLTQLKKVKFSQNGYDVSFDANGDPVATYELVNWQKSESGSIELVAVGNYDASLPVGQELHINRNLTWVEGGTQVPVSVCTDSCPAGTRKVLQKGKPICCYDCKPCPEGEISNATDSPDCFSCPKEFWPNAKRHTCLPKPVEFLSFNEALGIILAAFSVGGACLAIITAAVFHRHRTSPIVRANNSELSFLLLFSLTLCFLCSLTFIGEPSEWSCMLRHTAFGITFVLCISCVLGKTIVVLMAFKATLPGANVMKWFGPPQQRMTVVSFTFIQVIICTLWLVLSPPFPMKNLTTYKERIILECALGSAIGFWAVLGYIGLLAVFCFVLAVLARKLPDNFNEAKFITFSMLIFCAVWVTFIPAYVSSPGKFSVAVEIFAILASSFGLILCILVPKCFIILFKPEKNTKKHLMNKSQS
>LOCXPHaplo4.5aa.172.HIT1.OlfC.1R.834.ANF_receptor.exons8.OU342720.1.Taurulus_bubalis
MEISALFIGLILSLGLCELNSALALNGSVDDVKQRAEFSEDINGVGDSTEASSVKCKLQSTTRRPAFSMDGDYVIGGVFSIHYNMHTVKHNYTTMPDPLRCSGSVNSRELRFSRAMVFAIEEINNSTELLPGIKLGYQIYDSCTSVPVAVHVAFQLSSGLDPVFYTGDNCSQSGKVMAIVGESGSTPSISMSRIIGPFNIPQVSYFATCACLSDKQQYPSFLRTIPSDQFQVDALAKLVKHFGWTWIGAIRSDSDYGNNGMASFLDAAHKEGICVEYSESFHWTHPRSRIQRVADIIRRSTAMVIVAFTSPGDLRILLEELSLKPSPPRQWIGSEAWVTDPDMLRFSFCAGAVGFGIERSVIPGLRDFLLDLSPSKVAASPVLTEFWEDAFNCRLGKTAVTDKNACDGSEDIETIQSPYTDTSQLRITNMVYKAVYAIAHAIHNAVCQETYSITQCDVLSSIESKQVLTQLKKVKFSQNGYDVSFDANGDPVATYELVNWQKSESGSIELVAVGNYDTSLPVGQELHINRNLTWVEGGTQVPVSVCTDSCPAGTRKVLQKGKPICCYDCIPCPEGEISNATDSPDCFSCPKEFWPNAKRHTCLPKPVEFLSFNEALGIILAAFSVGGACLAIITAAVFHRHRTSPIVRANNSELSFLLLFSLTLCFLCSLTFIGEPSEWSCMLRHTAFGITFVLCISCVLGKTIVVLMAFKATLPGPNVMKWFGPPQQRMTVVSFTFIQVIICTLWLVLSPPFPMKNLTTYKERIILECALGSAIGFWAVLGYIGLLAVFCFVLAVLARKLPDNFNEAKFITFSMLIFCAVWVTFIPAYVSSPG
>LOCXPHaplo4.5aa.178.HIT1.OlfC.1R.882.ANF_receptor.exons8.OU342720.1.Taurulus_bubalis
MEISALFIGLILSLGLCELNSALALNGSVDDVKQRAEFSEDRNGVGVSTEASSVKCKLQGTTRLPAFSMDGDYVIGGVFSIHYSMHTVKHNYTTMPDPLRCSGSVNSRELRFSRAMVFAIEEINNSTELLPGIKLGYQIYDSCTSVPVAVHVAFQLSSGLDPVFYTGDNCSQSGKVMAIVGESGSTPSISMSRVIGPFNIPQVSYFATCACLSDKQQYPSFLRTIPSDQFQVDALAKLVKHFGWTWIGAIRSDSDYGNNGMASFLDAAHKEGICVEYSESFHWTHPRSRIQRVADIIRRSTAMVIVAFTSPGDLRILLEELSLKPSPPRQWIGSEAWVTDPDMLRFSFCAGAVGFGIERSVIPGLRDFLLDLSPSKVAASPVLTEFWEDAFNCRLGKAAVTDKNACDGSEDIETIQSPYTDTSQLRITNMVYKAVYAIAHAIHNAVCQETYSITQCDVLSSIESKQVLTQLKKVKFSQNGYDVSFDANGDPVATYELVNWQKSESGSIELVAVGNYDASLPVGQELHINRNLTWVEGGTQVPVSVCTDSCPAGTRKVLQKGKPICCYDCIPCPEGEISNATDSPDCFSCPKEFWPNAKRHTCLPKPVEFLSFNEALGIILAAFSVGGACLAIITAAVFHRHRTSPIVRANNSELSFLLLFSLTLCFLCSLTFIGEPSEWSCMLRHTAFGITFVLCISCVLGKTIVVLMAFKATLPGPNVMKWFGPPQQRMTVVSFTFIQVIICTLWLVLSPPFPMKNLTTYKERIILECALGSAIGFWAVLGYIGLLAVFCFVLAVLARKLPDNFNEAKLITFSMLIFCAVWVTFIPAYVSSPGKLTVAVEIFAILASSFGLILCIFAPKCFIILFKPEKNTKKHLMNKSQS
>LOCXPHaplo4.5aa.184.HIT1.OlfC.1R.882.ANF_receptor.exons8.OU342720.1.Taurulus_bubalis
MEISALFIGLILSLGLFELNSALALYGSVDDVKQRAELSEDRNGVGDSTEASSVKCKLQGTTRLPAFSMDGDYVIGGVFSIHYNMHTVKHNYTTMPDPLRCSGSVYSRELRFSRAMVFAIEEINNSTELLPGIKLGYQIYDSCASVPVAVHVAFQLSSGLDPVFYTGDNCSQSGKVMAIVGECGSTPSISMSRIIGPFNIPQVSHFATCACLSDKQQYPSFLRTIPSDQFQVDALAKLVKHFGWTWIGAIRSDSDYGNNGMASFLDAAHKEGICVEYSESFHWTHPRSRIQRVADIIRRSTAMVIVAFTSPEDFRILLEELSLKPSPPRQWIGSEAWLTDPAMLRFSFCAGAVGFGIERSVIPGLRDFLLDLSPSKVAASPVLTEFWEDAFNCRLGKTAVTDKNACDGSEDIETIQSPYTDTSQLRITNMVYKAVYAIAHAIHNAVCQETYSITQCDVLSSIESKQVLTQLKKVKFSQNGYDVSFDANGDPVATYELVNWQKSESGSIELVAVGNYDASLPVGQELHINRNLTWVEGGTQVPVSVCTDSCPAGTRKVLQKGKPICCYDCIPCPEGEISNATDSPDCFSCPKEFWPNAKRHTCLPKPVEFLSFNEALGIILAAFSVGGACLAIITAAVFHRHRTSPIVRANNSELSFLLLFSLTLCFLCSLTFIGAPTELSCMLRHTAFGITFVLCISCVLGKTIVVLMAFKATLPGRNVMKWFGPLQQRMTVVSFTFIQVIICTLWLVLSPPFPMKNLTTYKERIILECALGSAIGFWAVLGYIGLLAVFCFVLAVLARKLPDNFNEAKLITFSMLIFCAVWVTFIPAYVSSPGKFSVAVEIFAILASSFGLILCIFAPKCFIILFTPEKNTKKHLMNKSQS
>LOCXPHaplo4.5aa.188.HIT1.OlfC.1R.882.ANF_receptor.exons8.OU342720.1.Taurulus_bubalis
MEISALFIGLILSLGLFELNSALALNGSVDDVKQRAEFSEDRNGVGISTEASSVKCKLQGTTRLPAFSMDGDYIIGGVFSIHYNMHTVKHNYTTMPDPLRCSGSVNSRELRFSRAMVFAIEEINNSTELLPGIKLGYQIYDSCASVPVAVHVAFQLSSGLDPVFYTGDNCSQSGKVMALVGESGSTPSISMSRIIGPFNIPQVSYFATCACLSDKQQYPSFLRTIPSDQLQADALAKLVKHFGWTWIGAIRSDSDYGNNGMASFLDAAHKEGICVEYSESFHRTHPRSRIQRVADIIRRSTAMVIVAFTSPGDLRILLEELSLKPSPPRQWIGSEAWVTDPDMLRFSFCAGAVGFGIERSVIPGLRDFLLDLFPSKVAASPVLTEFWEDAFNCRLGKTAVTDKNACDGSEDIETIQSPYTDTSQLRITNMVYKAVYAIAHAIHNSVCQETYSITQCDVLSSIESKQVLTQLKKVKFSQNGYDVSFDDNGDPVATYELVNWQQSESGSIELVAVGNYDASLPVGQELHINRNLTWVEGGTQVPVSVCTDSCPAGTRKVLQKGKPICCYDCIPCPEGEISNATDSPDCFPCPKEFWPNARRNTCLPKPVEFLSFNEALGIILAAFSVGGACLAIITAAVFHRHRTSPIVRANNSELSFLLLFSLTLCFLCSLTFIGAPTELSCMLRHTAFGITFVLCISCVLGKTIVVLMAFKATLPGRNVMKWFGPPQQRMTVVSFTFIQVIICTLWLVLCPPFPMKNLTTYKERIILECALGSAIGFWAVLGYIGLLAVFCFVLAVLARKLPDNFNEAKFITFSMLIFCAVWVTFIPAYVSSPGKFTVAVEIFAILASSFGLILCIFAPKCFIILFKPEKNTKKHLMNKSQS
>LOCXPHaplo4.5aa.191.HIT1.OlfC.1R.883.ANF_receptor.exons9.OU342720.1.Taurulus_bubalis
MEISALFIGLILSLGLFELNSALALNGSVDDVKQTAEFSEDRNGVGDSTEASSVKCKLQGTTRPPAFSLDGDYVIGGVFSIHLSMHALKHNYTTMPDPLRCSGSIVTRELRYSSAMIFAIEEINNSTELLPGIKLGYQIYDSCASVPVAVHVAFQLSSSLDPVFYTGDNCSQSGKVMAIVGESGSTPSISMSRIIGPFNIPQVSHFATCACLSDKQQYPSFFRTIPSDQFQADALAKLVKHFGWTWIGAIRSDSDYGNNGMASFLDAAHKEGICVEYSESFNKYHPRSRIQRVADIIRRSTAMVIVAFIISGDLRILLEELSLKPSPPRQWIGSESWVTNPDMLIFSFCAGAVGFGIERSVIPGLKDFLLDLSPSKVAASPVLTEFWEDAFNCRLGKSPAVTDNNACDGSEDIETIQSPYTDTSQLRITNMVYKAVYAIAHAIHNAVCQETYSITQCEKVFSIESKQVLTQLKKVKFSQNGYDVSFDANGDPVATYELVNWQKSESGSIELVAVGNYDASLPVGQELHINRNLTWVEGGTQVPVSVCTDSCPPGSRKVLQKGKPTCCFDCIPCPEGEISNATDSPDCFPCPKEFWPNAKRHTCLPKPVEFLSFNEALGIILAAFSVGGACLAIITAAVFHRHRTSPIVRANNSELSFLLLFSLTLCFLCSLTFIGEPSEWSCMLRHTAFGITFVLCISCVLGKTIVVLMAFKATLPGRNVMKWFGPPQQRMTVVSFTFIQVIICTLWLVLSPPFPRKNLTTYKERIILECALGSAIGFWAVLGYIGLLAVFCFVLAVLARKLPDNFNEAKLITFSMLIFCAVWVTFIPAYVSSPGKFTVAVEIFAILASSFGLILCIFAPKCFIILFKPEKNTKKNVMNKSQS
>LOCXPHaplo4.5aa.197.HIT1.OlfC.1R.882.ANF_receptor.exons8.OU342720.1.Taurulus_bubalis
MEISALFIGLILSLGLCELNSALALNGSVDDVKQRAEFSEDRNGVGDSTEASSVKCKLQGTTRLPAFSMDGDYVIGGVFSIHYSMHALKHNFTTMPDPLRCSGSIVTRELRYSSAMIFAIEEINNSTELLPGIKLGYQIYDSCASVPVAVHVAFQLSSGMDPVFYTGDNCSQSGKVMAIVGESGSTPSISMSRIIGPFNIPQVSHFATCACLSDKQQYPSFLRTIPSDQFQADALAKLVKHFGWTWIGAIRSDSDYGNNGMASFLDAAHKEGICVEYSESFNMYHPRSRIQRVADIIRRSTAMVIVAFTAPGDLRILLKELLLKPSPPRQWIGSEAWVTNPDMLIFSLCAGAIGFGIERSVIPGLRDFLLDLSPSKVAASPVLTEFWEDAFNCKLGKTAVTDKNACDGSEDIETIQSPYTDTSQLRITNMVYKAVYAIAHAIHNAVCQETYSITQCEKVFSIESKQVLTQLKKVKFSQNGYDVSFDANGDPVATYELVNWQKSESGSIELVAVGNYDASLPVGQELHINRNLTWAEGGTQVPVSVCTDSCPAGTRKALQKGKPICCYDCIPCPEGEISNATDSPDCFPCPKEFWPNAKRDTCLPKPVEFLSFNEALGIILAAFSVGGACLAIITAAVFHRHRTSPIVRANNSELSFLLLFSLTLCFLCSLTFIGAPSDWSCMLRHTAFGITFVLCISCVLGKTIVVLMAFKATLPGRNVMKWFGPPQQRMTVVSFTFIQVIICTLWLVLSPPFPMKNLTTYKERIILECALGSAIGFWAVLGYIGLLAVFCFVLAVLARKLPDNFNEAKLITFSMLIFCAVWVTFIPAYVSSPGKFSVAVEIFAILASSFGLILCILVPKCYIILFKPEKNTKKNVMNKSQS
>LOCXPHaplo4.5aa.202.HIT1.OlfC.1R.881.ANF_receptor.exons8.OU342720.1.Taurulus_bubalis
MEISALFIGLILSLGLCELSALALNGSVDDVKQRAELSEDRNGVGVSTEASSVKCKLQGTTRLPAFSMDGDYVIGGSFSLHYSMHALKHNYTTMPDPLRCSGSIVTRELRYSRAMIFAIEEINNSTELLPGIKLGYQIYDSCASVPVAVHVAFQLSSGLDPVFYTGDNCSQSGKVMAIVGESGSTPAISMSRIIGPFNIPQVSYFATCACLSDKQQYPSFFRTIPSDQFQADALAKLVKHFGWTWIGAIRSDSDYGNNGMASFLDAAHKEGICVEYSESFNKYHPRSRIQRVADIIRRSTAMVIVAFIISGDLRILLEELSLKPSPPRQWIGSESWVTNPDMLMFSLCAGALGFGIEQSVIPGLKDFLLDLSPSKVAASPVFTEFWEDAFNCRLGKTAVTNKNACDGSEDIETIQSPYTDTSQLRITNMVYKAVYAIAHAIHNAVCHETYSITQCDVFSSIESKQVLTQLKKVKFSKNGYDVSFDANGDPVATYELVNWQKSESGSIELVAVGHYDASLPVGQELHINRNLTWVEDGTQVPVSVCTDSCPPGSRKVLQKGKPTCCFDCIPCPEGEISNATDSPDCFPCPKEFWPNAKRHTCLPKPVEFLSFNEALGIILAAFSVGGACLAIITAAVFHRHRTSPIVRANNSELSFLLLFSLTLCFLCSLTFIGEPSELSCMLRHTAFGITFVLCISCVLGKTIVVLMAFKATLPGLNVMKWFGPPQQRMTVVSFTFIQVIICTLWLVLSPPFPMKNLTTYKERIILECALGSAIGFWAVLGYIGLLAVFCFVLAVLARKLPDNFNEAKFITFSMLIFCAVWVTFIPAYVSSPGKFTVAVEIFAILASSFGLLLCIFAPKCFIILFKPEKNTKKNVMNKSQS
>LOCXPHaplo4.5aa.217.HIT1.OlfC.1R.882.ANF_receptor.exons8.OU342720.1.Taurulus_bubalis
MESSALFIGLILSLGLFELNSALALNGSVDDVKQRAELSEDRNGVGISPEASSVKCMLQGITRLPAFSMDGDYVIGGSFSLHYSMHVLKHNYTTMPDQLRCSGSFKSRELRFSRAMIFAIEEINNSTELLPGIKLGYQIYDSCASVPVAVHVAFQLSSGLDPVFYTADNCSQSGKVMAIVGESGSTPSISMSRVIGPFNIPQVSHFATCACLSDKQQYPSFFRTIPSDQFQADALAKLVKHFGWTWIGAIRSDSDYGNNGMASFLDAAHKEGICVEYSESFNKYHPRSRIQRVADIIRRSTAMVIVAFTSPGDLRILLEELSLKPSPPRQWIGSEAWVTDPDLLIFSLCAGALGFGIERSVIPGLRDFLLDLSPSKVAASPVFTEFWEDAFNCRLGKTAVTDKNVCDGSEDIETIQSPYTDTSQLRITNMVYKAVYAIAHAIHNAVCQETYSITQCDKLASIESKQVLTQLRKVKFSQNGYDVSFDANGDPVATYELVNWQKSESGSIELVAVGHYDASLPVGQEFHINRNLTWVEDGTQVPVSVCTDSCPAGTRKVLKKGKPICCYDCIPCPEGEISNATDSPDCFPCPKEFWPNTKRHTCLPKPVEFLSFNEALGIILAAFSVGGACLAIITAAVFHRHRTSPIVRANNSELSFLLLFSLTLCFLCSLTFIGEPSELSCMLRHTAFGITFVLCISCVLGKTIVVLMAFKATLPGLNVMKWFGPPQQKLSVVSFTFIQVIICTLWLVLSPPFPMKNLTTYKERIILECALGSAIGFWAVLGYIGLLAVFCFVLAVLARKLPDNFNEAKLITFSMLIFCAVWVTFIPAYVSSPGKFTVAVEIFAILASSFGLILCIFAPKCFIILFKPEKNTKKNVMNKSQS
>LOCXPHaplo4.5aa.221.HIT1.OlfC.1R.882.ANF_receptor.exons8.OU342720.1.Taurulus_bubalis
MEISALFIGLILSLGLCELNSALALNGSVDDVKQRAELSEDINGVGVSTEASSVKCKLQGTIRLPAFSMDGDYVIGGVFSIHYSMHALKHNYTTMPDPLRCSGSIVTRELRYSRAMIFAIEEINNSTELLPGIKLGYQIYDSCASVPVAVHVAFQLSSGLDPVFYTGDNCSQSGKVMAIVGESGSTPSISMSRIIGPFNIPQVSYFATCACLSDKQQYPSFFRTIPSDQFQADALAKLVKHFGWTWIGAIRSESDYGNNGMASFLDAAHKEGICVEYSESFNKYHPRSRIQRVADIIRRSTAMVIVAFIISGDLRILLEELSLKPSPPRQWIGSEAWVTDPDLLMFSFCAGAVGFGIERSVIPGLRDFLLDLSPSKVAASPVFTEFWEDAFNCRLGKTAVTDKNACDGSEDIETIQSPYTDTSQLRITNMVYKAVYAIAHAIHNAVCQETYSITQCDVLSSIESKQVLTQFKKVKFSQNGYDVSFDANGDPVATYELVNWQKSESGSIELVAVGHYDTSLPVGQELHINRNLTWVEGGTQVPVSVCTDSCPPGSRKVLQKGKPTCCFDCIPCPEGEISNATDSPDCFPCPKEFWPNAKRHTCLPKPVEFLSFNEALGIILAAFSVGGACLAIITAAVFHRHRTSPIVRANNSELSFLLLFSLTLCFLCSLTFIGEPSEWSCMLRHTAFGITFVLCISCVLGKTIVVLMAFKATLPGLNVMKWFGPPQQRMTVVSFTFIQVIICTLWLVLSPPFPMKNLTTYKERIILECALGSAIGFWAVLGYIGLLAVFCFVLAVLARKLPDNFNEAKLITFSMLIFCAVWVTFIPAYVSSPGKLTVAVEIFAILASSFGLILCIFAPKCFIILFKPEKNTKKNVMNKSQS
>LOCXPHaplo4.5aa.225.HIT1.OlfC.1R.882.ANF_receptor.exons8.OU342720.1.Taurulus_bubalis
MEISALFIGLILLQGLCELNSALALNGSVDDVKQRAELSEDRNGVGVSPEASSVKCKLQGITRLPAFSMDGDYVIGGSFSLHYNMHTGKHNYTTMPDPLRCSGSITSRELRFSRAMIFAIEEINNSTELLPGIKLGYQIYDSCASVPVAVHVAFQLSSGLDPVFYTADNCSQSGKVMAIVGESGSTPSISISRIIGPFNIPQVSHFATCACLSDKQQYPSFFRTIPSDQFQADALAKLVKHFGWTWIGAIRSDSDYGNNGMASFLDAAHKEGICVEYSESFNKYRPRSRIQRVADIIRRSTAMVIVAFTAPGDLRSLLEELLLKPSPPRQWIGSEAWVTDPSMLIFSLCTGALGFGIERSVIPGLRDFLLDLSPSKVAASPVLTEFWEDAFNCRLGKTAVTDKNACDGSEDIETIQSPYTDTSQLRITNMVYKAVYAIAHAIHNSVCQETYSITQCDKLTSIESKQVLTQLKKVKFSQNGYDVSFDANGDPVATYELVNWQKSESGSIELVAVGNYDASLPVGQEFHINRNLTWVEDGTQVPVSVCTDSCPAGTRKVLQKGKPICCYDCIPCPEGEISNATDSPDCFPCPKEFWPNAKRHTCLPKPVEFLSFNEALGIILAAFSVGGACLAIITAAVFHRHRTSPIVRANNSELSFLLLFSLTLCFLCSLTFIGAPSEWSCMLRHTAFGITFVLCISCVLGKTIVVLMAFKATLPGPNVMKWFGPPQQRMTVVSFTFIQVIICTLWLVLSPPFPMKNLTTYKERIILECALGSAIGFWAVLGYIGLLAVFCFVLAVLARKLPDNFNEAKLITFSMLIFCAVWVTFIPAYVSSPGKFTVAVEIFAILASSFGLILCIFAPKCFIILFKPEKNTKKNVMNKSQS
>LOCXPHaplo16.1aa.233.HIT1.OlfC.1R.886.ANF_receptor.exons9.OU342720.1.Taurulus_bubalis
MGAFLDRFLFLYVYVILILFSSPFLVSESSSLFSSCKLRRHFYLNGMHKPGDVVLGGLFEVHYTSVFPELSFTSEPNQLSCQGFDTAGFRHAMTMAFAIDEINKNSNLVPNVTLGYSLYDNCATLVIGFSAALLLASGQEEQFLLQEECLGTPPILGIVGDSFTTFTIATSDVIGLFNLPIVSYFATCSCLSDRQRFPSFFRTIPSDAFQVRAMIMIIKHFGWTWAGLLVSDDDYGLHVARTFQSDLAQSGGGCLAYSEILPWGENLAELKRIVEIMKKSTARVVIVFAHQIHMIQLMEEVVRENVTGLQWIASEAWSAAAVLQTPRLMPYLSGTLGIAIRRGEIPGLRDFLLGIRPDLRISSSTNNYGHSMVMQFWEYTFDCRFAPPPAGWMETGGELCTGQEDLESVGSKLLDVSDLRPEYNIYKAVYALAYALDDMLQCLPGKGPFRGHSCATLQTLESWQLMHYLEKVNFTTSFGDQVSFDENGDALPIYDVMNWLWLPDGRTKVQNVGLVKKLASKGEELTLDDDKIFWNFDSKQVTHFHPCQCAVKAVLKVPAWPEKRGSLFAVLTVYRALRESSAMTQANSMECTSCPEDFWSNVQRDQCVPKKTEFLSYHEPLGICLTTTSLLGTCICAVVLGIFTYHRSTPMVRANNSELSFLLLVSLKLCFLCSLLFIGRPRLWTCQLRHAAFGISFVLCVSCILVKTIVVLAVFKASKPGGGASLKWFGAVQQRGTVLVLTSIQASICTAWIVSASPAPHKNTQYYNDKIVYECVVGSTVGFAVLLSYIGLLAILSFVLAFLARNLPDNFNEAKLITFSMLIFCAVWVAFVPAYINSPGKYADAVEVFAILASSFGLLLALFGPKCYIILLRPEKNTKKAIMGRG
>LOCXPHaplo16.1aa.240.HIT1.OlfC.1R.886.ANF_receptor.exons9.OU342720.1.Taurulus_bubalis
MGAFLDRFLFLYVYLILILFSSPFLVSESSSLFSSCKLRRHFYLNGMHKPGDVVLGGLFKVHYTSVFPELSFTSEPNQLSCQGFDTAGFRHAMTMAFAIDEINKNSNLVPNVTLGYSLYDNCATLVIGFSAALLLASGEEEQFLLHEECLGTPPILGIVGDSFTTFTIATSDVMGLFNLPIVSYFATCSCLSDRQRFPSFFRTIPSDAFQVRAMIMIIKHFGWTWAGLLVSDDDYGVHVARTFQSDLAQSGGGCLAYSEILPWGENPAELKRIVEIMKKSTARVVIVFAHQIHMIQLMEEVVRENVTGLQWIASEAWSAAAVLQTPRLMPYLSGTLGIAIRRGEIPGLRDFLLGIRPDLRISSSTNNYGHSMVMQFWEYTFDCRFAPPPAGWMETGGELCTGQEDLESVGSKLLDVSDLRPEYNIYKAVYALAYALDDMLQCLPGKGPFRGHSCATLQTLEPWQLMHYLEKVNFTTSFGDQVSFDENGDALPIYDVMNWLWLPDGRTKVQNVGLVKKLASKGEELTLDDDKIFWNFDSKQVTHFHPCQCAVKAVLKVLAWPEKRGSLFAVLTVYRALRESSAMTQANSMECTSCPEDFWSNVQRDQCVPKKTDFLSYHEPLVICLTTTSLLGTCICAVVLGIFTYHRSTPMVRANNSELSFLLLVSLKLCFLCSLLFIGRPRLWTCQLRHAAFGISFVLCVSCILVKTIVVLAVFKASKPGGGASLKWFGAVQQRGTVLVLTSIQASICTAWIVSASPAPHKNTQYHNDKIVYECVVGSTVGFAVLLSYIGLLAILSFVLAFLARNLPDNFNEAKLITFSMLIFCAVWVAFIPAYINSPGKYADAVEVFAILASSFGLLLALFGPKCYIILLRPEKNTKKAIMGRG
>LOCXPHaplo16.12aa.244.HIT1.OlfC.1R.875.ANF_receptor.exons9.OU342720.1.Taurulus_bubalis
MWAFMGINLLLFVHLLLLYSYFSSSVPSYLYSTSCRLQGQFHLNGMHKPGDVVLGGLFEIHFFSVFPDLSFSSEPQQPTCHSFDVLGFRQAQTMVFAIDEINRNTNLLPNVTLGYSLYDNCVKLGIGFRAALSLASGREEQFILDDTCVGTPPVIGIVGDSSSTRSIAISTVLGLYRVPMVSYFATCSCLSDRQTFPSFFRTIPSDAFQVRAMIQILRHFGWTWTGLLVSDDDYGLHAASSFQSDLAQSGGGCLAYLEVLPWGNDPAELRRIVDVMRKSTARVVIVFGHESHMINLMEEVVRQNVTGLQWMASEAWIAATVLQTPQLMPYIGGTLGIAIRRGEIPGFKDFLLEIRPDLQHNNSYGNSMVNQFWEYTFQCRVAPPHAGWVEAGGSLCTGQEDLETAATEFLDISNLRPEYNVYKAVYALAYALDDMLRCVPRRGPFSVHSCGTLQRLEPWQLVYYLEMVNFTTPFGDQVSFDVNGDAIPIYDVMNWVWLPDGRTKIQNVGQVRESAKGEELTLDEDKIFWNSESKEPPRSVCSESCPPGTRMARKKGESECCFDCIPCSEGKISNKTDSMECTNCPEDFWSSPQRDHCVPKKIEFLSYQEPLGLCLTTTSLLGTFICTVILGIFIYHHSTPIVRANNSELSFQLLVSLKSCFLCSLLFIGRPRLWTCQLRHAAFGISFVLCVSCILVKTIVVLAVFNASKPGGGASLKWFGAVQQRGTVLVLTSIQAAICTAWIVSASPAPHKNTQYHNDKIVYECVVGSTVGFAVLLSYIGLLAILSFVLAFLARNLPDNFNEAKLITFSMLIFCAVWVAFVPAYINSPGKYADAVEVFAILASSFGLLLALFGPKCYIILLRPEKNTKKAIMGR
>LOCXPHaplo15.1aa.249.HIT1.OlfC.1R.909.ANF_receptor.exons11.OU342720.1.Taurulus_bubalis
MCCFSCLFTLWSSSAPSLLFVWLVGRQLGLRVGLQCVATVSCSRWATPDNQGLLQDGDVVIGGLFNLHYQPPAIDNDFTQLPHYKPCTGLEDVPLQYIYAMVFAVEEINHSPTLLPGVKLGYHILDSCGRPPWALQTALSLVGGDNASCNSTDSPDSDGEGIIERKGAHNAPVIIGGASSVTGQILSRTLGPLSVPLISYLSSCPCLSNRRRFPNFFRTMPSDIYQARAFAQLSIRFNWTWIGAVVANNDYGHVAIKVFQEETQGAGVCLAFVETLQRENIVSDARRAALTIQASTANVILIFTWYTDVRELFLQLAKINVTDRQYLASEAWSTSGDLLQNVVSTKVAKGVFGVAIRSSAIPGLENYIRRLHPIHRPDDEFLREFWEAEFGCSSVASPLFSHSYSSFKSRTPFNISTSYPANGFPQKASLPLCSGTESLEGVQNHFTDTSKLRVTYNVYLAVYAAAHALHSLLSCPDREGSPGNNSSTCSSPKDIKPIELLQHFNKLNFTTPQGEMFYFQGGDIPAKYDLVNWQNTPEGSLKLVLIGRVDGFDLHLNESAIQWSTGSNQVPTSVCSESCPPGLRKANRKGEPLCCFDCIQCAEGEISNQTDSLHCERCPYEFWSNAERTACIPRQLDFLSFNETLGITLTTAAVSGAAVTTAVFVVFLCYRQTPMVRANNSELSFLLLLSLKLCFLCSLVFIGRPSVWSCRFQQAAFGISFVLCVSCLQVKTIVVLAAFRSARPGAGALIKWFGPGQQRGSVCFLTCVQIIICATWLSLSPPVPQRDLGFQGSKVTLECAMASVVGFSLVLGYIGLLACTSLLLAFLARKLPDNFNEAKLITFSMLIFCAVWIAFVPAYISSPGKYTVAVEIFAILASSYGLLLCIFAPKCFIILLRPGKNTKKHLMAR
>LOCXPHaplo15.2aa.253.HIT1.OlfC.1R.882.ANF_receptor.exons12.OU342720.1.Taurulus_bubalis
MSLLSWFFTLRLCSSLLLVGLVGRQLGLRVGLQVVQTATCFRWGIPSDEGLFQEGDVVIGGLFSLHLKPPAVDNDFTQLPSYKPCTGLENLPLQYIYAMVFAVEEINHSATLLPGVKLGYHIRDSCGLPPWAMQAALSLVGGDSASCNSTALPDYSAGERIRERRGEQSVSLIIGGSSSKTAQILSRILGPLAVPLMSYTASCPCLSDRLQFPNFFRTMASDIYQARAIAQLSIRFNWTWIGAVVANNDYGHVAIKVFQEETQGAGVCLAFVETLQRENIVSDARRAALTIQASTAKVILIFTWYTDVRELFLQLAKINVTDRQFLASEAWSTSGDLLQDPVTSKVANGVLGVAIRSSALPGFENYLRSLNPSGRPDDEFLREFWQKMFGCSPKDMLLQKESLPLCSGTESLDGVQNHFTDISQLRVTYNVYLAVYAAAHALHSLLSCPDRESSPGNNSFSCFTPKYIKPIELLQHLNNVNFTTPQGEMFYFRGSDIPAKYDLVNWQNTPEGSLKLVLVGRVDGFDLHLNESAIQWSTGSNQVPTSVCSESCPPGLRKANRKGEPLCCFDCIQCAEGEISNQTDSLHCERCPYEFWSNAERTACIPRQLDFLSFNETLGITLTTAAVSGAAVTTAVFIVFLCYRRTPMVRANNSELSFLLLLSLKLCFLCSLVFIGRPSVWSCRIQQAAFGISFVLCVSCLQVKTIVVLAAFRSARPGAGALMKWFGPGQQRGSVCLFSFIQVFICIIWLLFSPPVPQVDLDIPGLKVSLECAMASAVGFSLVLGYIGLLACTSLLLAFLARKLPDNFNEAKLITFSMLIFCAVWIVFIPAYVSSPGKYAVAVEIFAILASSYGLLFCIFAPKCFIILLRPEKNTRKHLMTR
>LOCXPHaplo15.3aa.257.HIT1.OlfC.1R.894.ANF_receptor.exons11.OU342720.1.Taurulus_bubalis
AASMSWFPWLFIPWSPSALLLLSVMDRQTGLEVVQAIVCSRWGVQINKSLSQDGDVIIGGLFNLYFTSSAVEQEFTKLPHYEPCTGLDLESLKNAYTMMFAVEEINRNRTLLPGVKLGYRILDNCGSSYWTQQVALSLVGGDTHSCNLTPSMPHSAVYGQPGETAMGQPVPLLIGTVSSTTTIVLSRVLGPLSVPIISHMASCPCLSDRRNFPNVFRTIPSDIYQARAMAHLAIRFRWTWMGAVIVNKDYGRLAIQAFQEETQGKGVCLEFIETLLKETIVSDARRVALTIQASTARVILVFCWYTEIKKVFLELAKINVTERQFLASEAWSTSDNLLQDLDISKVASGVLGVAIRSSTIPRFENYLRSFHPMRRPDDEFLREFWEKEFGCSLGAKQSHAASLFPAKRTSQNGSEPLCSGTESLEGVQNHFTDISQLRVAYNVYLAVYAAAHALHSLLSCHDREGSTGNHSSTCSSPKHIKRIELLQHMNKLNFTTPQGEMFYFQGGDIPAKYDLVNWQNTPEGSLKLVLVGRVDGFDLHLNESAIQWSTGSNQVPTSVCSESCPPGLRKANRKGEPLCCFDCIQCAEGEISNQTDSLHCERCPYEFWSNAERTACIPRQLDFLSFNETLGITLTTAAVSGAAVTTAVFIVFLCYRQTPMVRANNSELSFLLLLSLKLCFLCSLVFIGRPSVWSCRFQQAAFGISFVLCVSCLLVKTVVVLAIFRSARPGAGALMKWFGPGQQRGSVCLFTSIQIIICATWLSLSPPVPQRDLGFQGSKVTLECAMASAVGFSLVLGYIGLLACTSLLLAFLARKLPDNFNEAKLITFSMLIFCAVWIAFVPAYISSPGKYVVAVEIFAILASSYGLLLCMFVPKCFIILFRPEKNTKKHLMAR
>LOCXPDreOlfCc1.258.HIT1.OlfC.1R.735.ANF_receptor.exons16.OU342720.1.Taurulus_bubalis
GRFLLGLCTFFYFYRSLSAVTTCKLKAKFKLSGYKDVEKKKVVVGGMFPVHMRIASSDANTSRVPVSSGCEGFNFRTFRWTQTMLFAINEINENENLLPNTDLGYVIYDSCFTISKAVEGTLTFLTGQDEAVPNYRCGNGAPLAALVGAGASDLSIATARILGLYHFPQVGYSSSSSALGSKFQFPTFVRTIPNDEHQSTAMAKLVLHFGWTWVGIIASNDDYGKYGIKDFKTQVENAGVCISFSEILPKVSSPEDMQRIAEIVAEETAKIIVVFSSDVDFSPLIPELLRHNVTNRTWIASEAWVTSALINQPGVFSLLGGTLGFGIKRAEIPGLQSHLLDLDPYSNPLTEAFWETAFNCTLDYGKAAVPDGLCTGTEPLAQLSNTYSDVSQLRITYSVYKAVYAVANALHNLEHCMKGLGPFVGGSCADITNFEPWQLMYYVKNVHFKVPHTYENISFEDGDVKGAYDIINWQINDNGEISYVNVGRYDASADLEYRMVIRNESIVWNNEMLEPPRSVCSENCKPGSRKGIRQGKPVCCFDCIPCADGEMSNSTNARACILCRYDEWSNDAHDTCVPKIIEFLAFGEPLGITLIAISAFGALVTIGVGVVFFQHLDTPLVKANDSLLSFSLLFSLVVTFLSSIIFLGEPQHWSCMTSQVSLALGFALFLSSLMGKAAVLMRRAQVLKAARIKAKEAAKAAKLAAAEAAEAAANSSTMPALTLKLTVSTVEPRGR
>LOCXPDreOlfCa1.102.HIT1.OlfC.1R.815.7tm_3.exons7.OU342722.1.Taurulus_bubalis
LGATTPGDIIIGGIFPIHEDVVKKNNSFAPQLQPCIRLEERSLVRALAMINAIEIMNKSPLLADVNITLGYRIMDSCSDVSTALRATADFTRWTDCDTRSNTCGQPVMAVVGASFSETSIAIARQLTLKMIPQISYSSTAVILSDKSRFPAFMRTIPNDRHQTAAMVSLLSTYGWNWVGVVTTDGNYGQSALEHFVSQASEKGICVAFKSTLPQSVTSQDVCSAISQTATTICNNPKVQVIVSFAKPTHMMYLYQELRNQTLSAGQNMETMRRVWLASDNWSSSSSVRGNITLEDIGHIMGFTFKSGDLSSFSEYLSKVEAAGPDYIRNNTFLQEFYMHLNASKAVNRLREHTHAGTIFSVEMAVSAIAQAVVSICRSRDCKAPGNVQPWEVLKALWMQEFTFRTNSYKFDNRGDINLGYDVTMWRSDGGNVHVRDVVAEYHPHSSNLTHTNHSSTQQLWELQQIISKCSNSCIPGQFKKTAEGQHTCCYECINCTANYYSNNTDMDQCLSCDPDTEWSPDGSSVCTPKALLYFSWRDGFAVVLLTFSALGILLALLVSALFLHQRDTPVVKAAGGPLSQVILFSLVISYISAMLFVGRPSGFQCKARQVLFGISFTLCVSCILVKTLQILLAFQLDPEMQEVLRRLYQPYVIVSVCVAVQAATCLCWLLLKTPFNDVIRHPTTLLEDCHEGSYLAFGVMLGYIAVLALVCFICAFKGRKLPQQYNEAKFITFSMLLYLISWLLFVPVYVTTSGVYLPAVEMVVILISNYGILSCHFFPKCYIILFKKEHNTKSAFRKDLYEYSSKTTDSVSVVT
>LOCXPHaplo7.1aa.106.HIT1.OlfC.2R.857.ANF_receptor.exons..Taurulus_bubalis
MLLIADLLLLSLLTVRGGKPVCQTYGTKEQSQFSKEGDINIGGIFSFHQNPVSVNPVHQVNPGTIQCEGLDPGELQYAFTMIFAIGEINNSSDLLPGVTLGYRIFDSCPSIPLSIRASLNLMNRYESGEGSCSKLSNVHAVIGETTSTSTIGIARTMGPFNIPVISHSATCACLSKRRDYPSFFRTIPSDIHQSQALAKLMKYFGWTWVGAIRTNSDYGNGGMATFLEAAEREGVCVEYSVAIYRTDPRKWFLEVVNIIKKSTSKVIVAFADGTDLDILIKELHAHNVTGLQWVGSEGWITYRYIASQVNYAVVQGAVGFAALNAHIPGLQEFLANSRPSTTPGDRGLVELWETAFGCTLTPQAQGLVAACTGKESLWDTNTRFTDVSDASLLNNVYKATYAVAQALHMLFTCKDGQGPFENNTCADWENAQPWQVLHYLTQVNFTTKIGERVFFDELGDPVARYALVNWQMDEKDYIVFKTIGFYDASQPEGQQFEMKADVRAIWAGENLEVPRSICSESCLPGTRRAFAKGKPICCFDCITCADGEFSNSTNAVKCDKCLPEFKSSEERNNCDLKDIEFITFRELMGILLVTFSIFGACLAMTIALIFFHFRQTPIVRANNSELSFLLLFSLTLCFLCSLTFIGRPTEWSCMLRHTAFGITFVLCISCVLGKTIVVLMAFRATLPGSNVMKWFGPAQQRLSVLVFTLIQVVICILWLTINPPFPLKNMSHYKEKIILECALGSPVWFWAVLGYIGFLAVLCFVLAFLARKLPDNFNEAKFITFSMLIFCAVWITFIPAYASSPGKFTVAVEIFAILASSYGMLFCVFLPKCYIILLKPEKNTKTHLLSKVTRRAL
>LOCXPHaplo10.1aa.107.HIT1.OlfC.2R.854.ANF_receptor.exons..Taurulus_bubalis
MCDSVNVMLLFVLFVGVCGAVDDTALCEMLGSPEFPLLSKEGDITIGGVFSIHSQISKPSLSFTNAPKSLICSRIHFREFRFAQTMIFAIQEINNSSSLLPNISIGYKIFDSCGSTLPSMRAVMALMNGQERTLGKTCPRQSSVHAIIGTSESSSTIVMLHISGIFQIPVISHFATCACLSNRKEYPSFFRTIPSDYYQSRALAKLVKHFGWTWVGAVRSDNDYGNNGMETFIAAASQEGVCVEYSEAISRTDPSWQVARVVRVIHSGSARVLVAFLAQGEIDILLEEALKQNLTGLQWVGSESWITAGHLATERYSGILTGSLGFTIRKTKITGLQEFLLKVNPSQNPHNNLLREFWEATFGCSFQSNLHGQTQCSGSEKLENINNPFTDVTELRISNNVYKAVYAVAHAMHNMLKCEQNDEAVNQSCNWKDNLQMKQVVKHLQGVNFTLPLGERVHFDGNGDPAAIYELVNWQRNQAGDTVFMAVGSYDASLPKGKQFIVNEINTTWAAESPKRPQSVCTESCLPGFRQAVIKGKPICCFSCIACAAGGISNSSNPGECSRCPLEYWSNEDHSQCVPKVIEFLSFGETMGALLTAFSLFGASLTLVVSCVFFRFHHTPLVKASNSELSFLLLFSLTLCFLCSLTFIGQPTAWSCMLRHTAFGITFALCISCILAKTLAVVLAFKAKRPANTVPQCSAPLQRTSVLSCTLLQVLVCVLWLIIAPPFPYKNTAYATERIILECNLGSPIGFWAVLGYIGILAVLCFILAFLARKVPDNFNEAKFITFSMLIFCAVWVTFIPAYVSSPGKFTVAVEIFAILASSFGLLFCIFAPKCYILLLKPERNTKKHMIGRN
>LOCXPHaplo9.1aa.111.HIT1.OlfC.2R.842.ANF_receptor.exons..Taurulus_bubalis
MSQVIIGLLFLRHLLAFGEVNEEARSCQILGSPEFPLLSKEGDVMIGGAFSIHSKITQPPLSFTEKPSRLTCSSVNLREFRFAQTMIFAIQEINKSKFLLPNVSIGYRIYDNCGSTLSSMRAVMALMNGDEWTAGKSCSGQSAVHAIIGESESSSTIVLSRTTGPFKIPVISHSATCECLSNRKEYPSFFRTIASDRYQSQALAQMVKHFGWTWVGAVNSDSDYGNNGMAIFLAAAQEEGVCVEYTEKFHRAEPEKLMKVVEVIRKSTARVIVGFMAHVEMNNLLEKLILHNITGLQFIGVEAWITADSLVTPTSFRVLGGSLGFAVQKANISGLGDFLIKDFWDTEFKCKETNRDTKAKTVSCKANQDLIEFKDNDDDVAELRYSNNIYRAIYAVAHSLHSILKCSESPGCDRTIKVTPWQVVESLKQVHFTINNGDQVWFDSTGAAVARYEVVNWQRGSDDSVHFKPVGYYDASLPPGQKFVLKTEAIMWPGGKTEANIIVDMCSKRCRPGTYKVLQKGKPVCCYDCISCAEGEISSTTDSNDCKKCPEEYWSNQNRDECILKHVEFLYFTEVMGIILVFFTLFGVFLTLIVATLFLINKDSPLVRANNSELSFLLLFSLALCFLCSLTFIGRPTEWSCMLRHTAFGITFVLCISCVLGKTIVVLMAFRATLPGSNVMKWFGPAKQRLSVLSFTLIQVVICILWLTINPPFPSKNMKHYKEKIILECTLGSTVGFWAVLGYIGLLAVLCFVLAFLARKLPDNFNEARFITFSMLIFCAVWITFIPAYVSSPGKFTVAVEIFAILASSYGLLLCIFAPKCFIIVLKPELNTKKHMMGKTGS
>LOCXPHaplo8.3aa.114.HIT1.OlfC.2R.860.ANF_receptor.exons..Taurulus_bubalis
MLSTQRWPEQGWALLQLLLVASFSQTEELVCRQRGNPESPQLYKDGDVILGGIFSFHSSWKDRQDTYIQKPLPLQCTSLNFRGFQFAQAMLFAIEEINNSTDLLPGISLGYKIYDACGSIARSVRVALLLANGNEVASAPSQAPCIRLSQVQAIMGETSSSPCMAIATVIGPFHIPMISHFATCACLSDKTKYPSFLRTVPSDYYQSRALAQLVKHFGWTWVGAIRTNDDYGNNGMATFTETARQLGICLEYSVSFFRTDPPDKIQKIIDTIKTSTSKVIVAFLSYMDMDVVLHELSHNNLTGYQWVGTEGWILDSQTAAMDKHHIMDGAIGLSIPKAHVSGVREFMLDVKPLNSSSNEMFTEFWEALFSCTFRQSQSSSGYQRGCTGHEDLAGVQNSFTDMSLMPIFNNVYKGVYAVAHTLHSILNCNKTCNNTVQLDPYKILQLLKNIQFKTKEGEEVYFNEDGDPAAKYEIINWQPTEKGIVDFVTVGLHDASLHADKQLNLQNKTLIWAQNSQQVPLSVCSEKCPLGTRKVLQKGKPVCCYDCLRCAEGEISNITDSITCVRCHPEFWSNERRDACVKKKAEFLSYKEIMGALLTAASLFGTCITNVVALIFFIYRKTPIVRANNSELSFLLLFSLALCFLCSLTFIGRPTEWSCMLRHTAFGITFVLCISCVLGKTIVVLMAFRATLPGSNVMKWFGPAQQKLTVLFFTLVQVIICVLWLTISPPFPFKNFKEFKDKIIIECALGSAVGFWAVLGYIGLLAMLCFFLAFLARKLPDNFNEAKFITFSMLIFCAVWITFIPAYISSPGKFSVAVEIFAILASSFGLLFCIFIPKCYIILLKPEKNTKKNMMGKGVP
>LOCXPSalmoOlfC.17.5.116.HIT1.OlfC.2R.802.ANF_receptor.exons..Taurulus_bubalis
MPLLRLLLLAVLMGKMGKGDSVCRLQGSAQPPELTQDGDLVIGGIFSFRTTQDYVINTFQTFPEVRKCNTFNFREFKFAQAVIFAINEINKNTDLLPNVKLGYNIYDNCGTVDILRAALTLVSGLKGEVSDDNCNTTETVHAILGHSGSRPTIAFAQVVGRFHIPVISHFATCACLSNRKEYPTFFRTIPSDYYQSRALAKLVKHFGWTWIGALAVDNEYGLNGIAAFIQAAQEHGVCIEYSEVFSSSHPPESLQRIIEIIKHATSKVVLAFMSHREIKVLAKELFRQNITGMQWVGSDAWVTDDSLTDSEGHSILVGSLGFTVSKAKIPGLEEHLRQLHPSQFPDSQFVRDFWEDVFDCALNDTANTQRKPCSGFESLQTVESKFTDGSELRFTNNVYKSVYAVSHALDNLIKCKEGKGPFSNGICADTKHIQPWQVLHYLKTVNFTTEEGERVYFDSNGDSPARYELVNLQMTNKGTMKGVTVGIYDASLPEINQFILNSIPVIWGNRLTKVPVSVCSESCLPGTHKVLQKGKPICCYNCIPCPAVCLSMITMLVFYSHKETPVVRANNSELSFLLLFSLALCFLCSLTFIGRPTEWSCMLRHTAFGITFVLCISCVLGKTIVVLMAFRATLPGSNVIKWFGPAQQRLSVLCFTCIQVVICTLWLTINPPFPFNNMLLHKDRIIIECNFGSAVGFWVVLGYIGLLAMLCFALAFLARKLPDNFNEAKLITFSMLIFCAVWITFIPSYVSSPGKFTVAVEIFAILASSYGMLFCIFLPKCYIILFRPEQNTKKHIMGKTSN
>LOCXPSalmoOlfC.17.5.119.HIT1.OlfC.2R.801.ANF_receptor.exons..Taurulus_bubalis
MSRLKLVLLVLLFRRGTPVCKRQMEAQPPELTKAGDFVTGGIFTFRTGYRGNVPTFQTVPDPATCLDINVREFKFAQTMIFAIEEINQNPAILPNHTMGYNIYNSCGMINIMRSALVLANGRRELIDERNCTKADTAQAILGHSGSAPTVGFAQIIGRFQIPVLSHFATCACLSNREEFPSFFRTIPSDLHQSRALAKLVKHFSWTWVGAISNKNEYGINGITTFIKAAQEEGVCIEYYQAFEQTGPLHELAKVVESVKYSTSKVIVAFMSHREVKVLVTELFRQNITGLQWVGSDAWITDDSLTDSEGQSLLVGSLGFTVSKAKIPGLEEHLRQLQPSLFPDSQFVRDFWEDVFDCILNDTANTQRKPCSGFESLQTVESYFTDVSELRFTNNVYKSVYAVAHALHSLVTCEEGRGPFYNGRCADTGHIQPWQVLHYLQNINFTTNQGERVTFDQNGDSPARYELVNLQHVTSRTMHVATVGIFDSTLPSERQFIMNGMKIVWGGGSHTVPVSVCSESCPPGKHKVLQKRKHMCCYDCIPCAEGEISNTTASVFFHFRETPIVRANNSELSFLLLFSLTLCFLCSLTFIGRPTEWSCMLRHTAFGITFVLCISCVLGKTIVVLMAFRATLPGSNVMKWFGTVQQRLSVLCFTLIQVVICTLWLTINPPFPFKNMNHYKEKIILECALGSPFWFWAVLGYIGLLAVLCFVLAFLARKLPDNFNEAKFITFSMLIFWSVWIAFIPAYISSPGKFTVAVEIFAIIASSYGLLLCIFIPKCYVILLTPEQNTKRHIMGKTKDIQ
>LOCXPHaplo3.1aa.124.HIT1.OlfC.2R.855.ANF_receptor.exons..Taurulus_bubalis
LQRALILSLLVLCPSTVSECERFRKFDMPSLFKHGDVMIGGIFPVFNKEISSTPTFGSEPPRAKCAGFDLRAFRWTQVMIFAIEEINNDPAFLRNISLGYRILNSCASPTNTLRAALTLASGPEERELNSPCPPAISALIAESGSSQSLAVAGTLGPFQVPVVSYFSTCACLSDRAKYPTFFRTIPSDYFQAKALAALVGRFGWQWIGAIQSDNDYGRGGIQAFTEEVKKLGVCIAFVGTILRTYTMDKILDVVEMIKQSAVKVILAFVPEGDFYPLMKEVVKQNITGIQWIASEAWITATRPSTPEIYQAFGGALGFVVQKMAIPNLKQFLTGISPYTDPSAAFIRDFWEIMVGCRPLLPGEQTGTEATNEICSGYETLLNSQDVFFNVTELRVSYNVYKAVYAIAHALHQLVFCQRVGENTVRPCLNISEIQPKEVTDHLRRVNFKNQFGDNVFFDGNGDPPASYDLINWQLIDGQVQHVTVGHFASGAHVDYKLRIQNEEIVWRTGKMVPTSMCSNVCPVGTRKAQKKGKPNCCFDCIPCADGTIANSTGAADCTPCPREYWSNEGKDECIPKTIEFLTYHEPMGIAITFVSLLGASLSLATMMVFIRFRETPVIKASNSELSCFLLLSLFLCFLCPLTFMGRPTVWTCMLRHTAFGVTFALCISCVLGKTIVVVTAFKATFPGNGFAGKFGPAQQRIIVCSCTLIQIVICVLWLKLNPPFPDMVFRHSNTKIVLECNTGSDTAYYAVLGYIGILALICLVLAFLARKLPDDFNEAKLITFSMLIFCAVWITFIPAYVSSPGKFTVAVEIFAILSSAFGLFISIFASKCYIILIKPEKNTKKHVMGKNLPEN
>LOCXPHaplo4.5aa.166.HIT1.OlfC.2R.882.ANF_receptor.exons..Taurulus_bubalis
MEISALFIGLILSLGLCELNSALALNGSVDDVKQRAELSEDRNGVGISPEASSVKCKLQGTTRLPAFSMDGDYIIGGVFSIHYSMHTVKHNYTTMPDPLRCSGSVNSRELRFSRAMIFAIEEINNSTELLPGIKLGYQIYDSCASVPVAVHVAFQLSSGLDPVFYTGDNCSQSGKVMAIVGESGSTPSISMSRIIGPFNIPQVSHFATCACLSDKQQYPSFLRTIPSDQFQVDALAKLVKHFGWTWIGAIRSDSDYGNNGMASFLDAAHKEGICVEYSESFHWTHPRSRIQRVADIIRRSTAMVIVAFTSPEDLRILLEELSLKPSPPRQWIGSEAWVTDPGMLRFSFCAGAVGFGIERSVIPGLKDFLLDLSPSKVAASPVLTEFWEDAFNCRLGKTAVTDKNACDGSEDIETIQSPYTDTSQLRITNMVYKAVYAIAHAIHNAVCQETYSITQCDVLSSIESKQVLTQLKKVKFSQNGYDVSFDANGDPVATYELVNWQKSESGSIELVAVGNYDASLPVGQELHINRNLTWVEGGTQVPVSVCTDSCPAGTRKVLQKGKPICCYDCKPCPEGEISNATDSPDCFSCPKEFWPNAKRHTCLPKPVEFLSFNEALGIILAAFSVGGACLAIITAAVFHRHRTSPIVRANNSELSFLLLFSLTLCFLCSLTFIGEPSEWSCMLRHTAFGITFVLCISCVLGKTIVVLMAFKATLPGANVMKWFGPPQQRMTVVSFTFIQVIICTLWLVLSPPFPMKNLTTYKERIILECALGSAIGFWAVLGYIGLLAVFCFVLAVLARKLPDNFNEAKFITFSMLIFCAVWVTFIPAYVSSPGKFSVAVEIFAILASSFGLILCILVPKCFIILFKPEKNTKKHLMNKSQS
>LOCXPHaplo4.5aa.172.HIT1.OlfC.2R.834.ANF_receptor.exons..Taurulus_bubalis
MEISALFIGLILSLGLCELNSALALNGSVDDVKQRAEFSEDINGVGDSTEASSVKCKLQSTTRRPAFSMDGDYVIGGVFSIHYNMHTVKHNYTTMPDPLRCSGSVNSRELRFSRAMVFAIEEINNSTELLPGIKLGYQIYDSCTSVPVAVHVAFQLSSGLDPVFYTGDNCSQSGKVMAIVGESGSTPSISMSRIIGPFNIPQVSYFATCACLSDKQQYPSFLRTIPSDQFQVDALAKLVKHFGWTWIGAIRSDSDYGNNGMASFLDAAHKEGICVEYSESFHWTHPRSRIQRVADIIRRSTAMVIVAFTSPGDLRILLEELSLKPSPPRQWIGSEAWVTDPDMLRFSFCAGAVGFGIERSVIPGLRDFLLDLSPSKVAASPVLTEFWEDAFNCRLGKTAVTDKNACDGSEDIETIQSPYTDTSQLRITNMVYKAVYAIAHAIHNAVCQETYSITQCDVLSSIESKQVLTQLKKVKFSQNGYDVSFDANGDPVATYELVNWQKSESGSIELVAVGNYDTSLPVGQELHINRNLTWVEGGTQVPVSVCTDSCPAGTRKVLQKGKPICCYDCIPCPEGEISNATDSPDCFSCPKEFWPNAKRHTCLPKPVEFLSFNEALGIILAAFSVGGACLAIITAAVFHRHRTSPIVRANNSELSFLLLFSLTLCFLCSLTFIGEPSEWSCMLRHTAFGITFVLCISCVLGKTIVVLMAFKATLPGPNVMKWFGPPQQRMTVVSFTFIQVIICTLWLVLSPPFPMKNLTTYKERIILECALGSAIGFWAVLGYIGLLAVFCFVLAVLARKLPDNFNEAKFITFSMLIFCAVWVTFIPAYVSSPG
>LOCXPHaplo4.5aa.178.HIT1.OlfC.2R.882.ANF_receptor.exons..Taurulus_bubalis
MEISALFIGLILSLGLCELNSALALNGSVDDVKQRAEFSEDRNGVGVSTEASSVKCKLQGTTRLPAFSMDGDYVIGGVFSIHYSMHTVKHNYTTMPDPLRCSGSVNSRELRFSRAMVFAIEEINNSTELLPGIKLGYQIYDSCTSVPVAVHVAFQLSSGLDPVFYTGDNCSQSGKVMAIVGESGSTPSISMSRVIGPFNIPQVSYFATCACLSDKQQYPSFLRTIPSDQFQVDALAKLVKHFGWTWIGAIRSDSDYGNNGMASFLDAAHKEGICVEYSESFHWTHPRSRIQRVADIIRRSTAMVIVAFTSPGDLRILLEELSLKPSPPRQWIGSEAWVTDPDMLRFSFCAGAVGFGIERSVIPGLRDFLLDLSPSKVAASPVLTEFWEDAFNCRLGKAAVTDKNACDGSEDIETIQSPYTDTSQLRITNMVYKAVYAIAHAIHNAVCQETYSITQCDVLSSIESKQVLTQLKKVKFSQNGYDVSFDANGDPVATYELVNWQKSESGSIELVAVGNYDASLPVGQELHINRNLTWVEGGTQVPVSVCTDSCPAGTRKVLQKGKPICCYDCIPCPEGEISNATDSPDCFSCPKEFWPNAKRHTCLPKPVEFLSFNEALGIILAAFSVGGACLAIITAAVFHRHRTSPIVRANNSELSFLLLFSLTLCFLCSLTFIGEPSEWSCMLRHTAFGITFVLCISCVLGKTIVVLMAFKATLPGPNVMKWFGPPQQRMTVVSFTFIQVIICTLWLVLSPPFPMKNLTTYKERIILECALGSAIGFWAVLGYIGLLAVFCFVLAVLARKLPDNFNEAKLITFSMLIFCAVWVTFIPAYVSSPGKLTVAVEIFAILASSFGLILCIFAPKCFIILFKPEKNTKKHLMNKSQS
>LOCXPHaplo4.5aa.184.HIT1.OlfC.2R.882.ANF_receptor.exons..Taurulus_bubalis
MEISALFIGLILSLGLFELNSALALYGSVDDVKQRAELSEDRNGVGDSTEASSVKCKLQGTTRLPAFSMDGDYVIGGVFSIHYNMHTVKHNYTTMPDPLRCSGSVYSRELRFSRAMVFAIEEINNSTELLPGIKLGYQIYDSCASVPVAVHVAFQLSSGLDPVFYTGDNCSQSGKVMAIVGECGSTPSISMSRIIGPFNIPQVSHFATCACLSDKQQYPSFLRTIPSDQFQVDALAKLVKHFGWTWIGAIRSDSDYGNNGMASFLDAAHKEGICVEYSESFHWTHPRSRIQRVADIIRRSTAMVIVAFTSPEDFRILLEELSLKPSPPRQWIGSEAWLTDPAMLRFSFCAGAVGFGIERSVIPGLRDFLLDLSPSKVAASPVLTEFWEDAFNCRLGKTAVTDKNACDGSEDIETIQSPYTDTSQLRITNMVYKAVYAIAHAIHNAVCQETYSITQCDVLSSIESKQVLTQLKKVKFSQNGYDVSFDANGDPVATYELVNWQKSESGSIELVAVGNYDASLPVGQELHINRNLTWVEGGTQVPVSVCTDSCPAGTRKVLQKGKPICCYDCIPCPEGEISNATDSPDCFSCPKEFWPNAKRHTCLPKPVEFLSFNEALGIILAAFSVGGACLAIITAAVFHRHRTSPIVRANNSELSFLLLFSLTLCFLCSLTFIGAPTELSCMLRHTAFGITFVLCISCVLGKTIVVLMAFKATLPGRNVMKWFGPLQQRMTVVSFTFIQVIICTLWLVLSPPFPMKNLTTYKERIILECALGSAIGFWAVLGYIGLLAVFCFVLAVLARKLPDNFNEAKLITFSMLIFCAVWVTFIPAYVSSPGKFSVAVEIFAILASSFGLILCIFAPKCFIILFTPEKNTKKHLMNKSQS
>LOCXPHaplo4.5aa.188.HIT1.OlfC.2R.882.ANF_receptor.exons..Taurulus_bubalis
MEISALFIGLILSLGLFELNSALALNGSVDDVKQRAEFSEDRNGVGISTEASSVKCKLQGTTRLPAFSMDGDYIIGGVFSIHYNMHTVKHNYTTMPDPLRCSGSVNSRELRFSRAMVFAIEEINNSTELLPGIKLGYQIYDSCASVPVAVHVAFQLSSGLDPVFYTGDNCSQSGKVMALVGESGSTPSISMSRIIGPFNIPQVSYFATCACLSDKQQYPSFLRTIPSDQLQADALAKLVKHFGWTWIGAIRSDSDYGNNGMASFLDAAHKEGICVEYSESFHRTHPRSRIQRVADIIRRSTAMVIVAFTSPGDLRILLEELSLKPSPPRQWIGSEAWVTDPDMLRFSFCAGAVGFGIERSVIPGLRDFLLDLFPSKVAASPVLTEFWEDAFNCRLGKTAVTDKNACDGSEDIETIQSPYTDTSQLRITNMVYKAVYAIAHAIHNSVCQETYSITQCDVLSSIESKQVLTQLKKVKFSQNGYDVSFDDNGDPVATYELVNWQQSESGSIELVAVGNYDASLPVGQELHINRNLTWVEGGTQVPVSVCTDSCPAGTRKVLQKGKPICCYDCIPCPEGEISNATDSPDCFPCPKEFWPNARRNTCLPKPVEFLSFNEALGIILAAFSVGGACLAIITAAVFHRHRTSPIVRANNSELSFLLLFSLTLCFLCSLTFIGAPTELSCMLRHTAFGITFVLCISCVLGKTIVVLMAFKATLPGRNVMKWFGPPQQRMTVVSFTFIQVIICTLWLVLCPPFPMKNLTTYKERIILECALGSAIGFWAVLGYIGLLAVFCFVLAVLARKLPDNFNEAKFITFSMLIFCAVWVTFIPAYVSSPGKFTVAVEIFAILASSFGLILCIFAPKCFIILFKPEKNTKKHLMNKSQS
>LOCXPHaplo4.5aa.191.HIT1.OlfC.2R.883.ANF_receptor.exons..Taurulus_bubalis
MEISALFIGLILSLGLFELNSALALNGSVDDVKQTAEFSEDRNGVGDSTEASSVKCKLQGTTRPPAFSLDGDYVIGGVFSIHLSMHALKHNYTTMPDPLRCSGSIVTRELRYSSAMIFAIEEINNSTELLPGIKLGYQIYDSCASVPVAVHVAFQLSSSLDPVFYTGDNCSQSGKVMAIVGESGSTPSISMSRIIGPFNIPQVSHFATCACLSDKQQYPSFFRTIPSDQFQADALAKLVKHFGWTWIGAIRSDSDYGNNGMASFLDAAHKEGICVEYSESFNKYHPRSRIQRVADIIRRSTAMVIVAFIISGDLRILLEELSLKPSPPRQWIGSESWVTNPDMLIFSFCAGAVGFGIERSVIPGLKDFLLDLSPSKVAASPVLTEFWEDAFNCRLGKSPAVTDNNACDGSEDIETIQSPYTDTSQLRITNMVYKAVYAIAHAIHNAVCQETYSITQCEKVFSIESKQVLTQLKKVKFSQNGYDVSFDANGDPVATYELVNWQKSESGSIELVAVGNYDASLPVGQELHINRNLTWVEGGTQVPVSVCTDSCPPGSRKVLQKGKPTCCFDCIPCPEGEISNATDSPDCFPCPKEFWPNAKRHTCLPKPVEFLSFNEALGIILAAFSVGGACLAIITAAVFHRHRTSPIVRANNSELSFLLLFSLTLCFLCSLTFIGEPSEWSCMLRHTAFGITFVLCISCVLGKTIVVLMAFKATLPGRNVMKWFGPPQQRMTVVSFTFIQVIICTLWLVLSPPFPRKNLTTYKERIILECALGSAIGFWAVLGYIGLLAVFCFVLAVLARKLPDNFNEAKLITFSMLIFCAVWVTFIPAYVSSPGKFTVAVEIFAILASSFGLILCIFAPKCFIILFKPEKNTKKNVMNKSQS
>LOCXPHaplo4.5aa.197.HIT1.OlfC.2R.882.ANF_receptor.exons..Taurulus_bubalis
MEISALFIGLILSLGLCELNSALALNGSVDDVKQRAEFSEDRNGVGDSTEASSVKCKLQGTTRLPAFSMDGDYVIGGVFSIHYSMHALKHNFTTMPDPLRCSGSIVTRELRYSSAMIFAIEEINNSTELLPGIKLGYQIYDSCASVPVAVHVAFQLSSGMDPVFYTGDNCSQSGKVMAIVGESGSTPSISMSRIIGPFNIPQVSHFATCACLSDKQQYPSFLRTIPSDQFQADALAKLVKHFGWTWIGAIRSDSDYGNNGMASFLDAAHKEGICVEYSESFNMYHPRSRIQRVADIIRRSTAMVIVAFTAPGDLRILLKELLLKPSPPRQWIGSEAWVTNPDMLIFSLCAGAIGFGIERSVIPGLRDFLLDLSPSKVAASPVLTEFWEDAFNCKLGKTAVTDKNACDGSEDIETIQSPYTDTSQLRITNMVYKAVYAIAHAIHNAVCQETYSITQCEKVFSIESKQVLTQLKKVKFSQNGYDVSFDANGDPVATYELVNWQKSESGSIELVAVGNYDASLPVGQELHINRNLTWAEGGTQVPVSVCTDSCPAGTRKALQKGKPICCYDCIPCPEGEISNATDSPDCFPCPKEFWPNAKRDTCLPKPVEFLSFNEALGIILAAFSVGGACLAIITAAVFHRHRTSPIVRANNSELSFLLLFSLTLCFLCSLTFIGAPSDWSCMLRHTAFGITFVLCISCVLGKTIVVLMAFKATLPGRNVMKWFGPPQQRMTVVSFTFIQVIICTLWLVLSPPFPMKNLTTYKERIILECALGSAIGFWAVLGYIGLLAVFCFVLAVLARKLPDNFNEAKLITFSMLIFCAVWVTFIPAYVSSPGKFSVAVEIFAILASSFGLILCILVPKCYIILFKPEKNTKKNVMNKSQS
>LOCXPHaplo4.5aa.202.HIT1.OlfC.2R.881.ANF_receptor.exons..Taurulus_bubalis
MEISALFIGLILSLGLCELSALALNGSVDDVKQRAELSEDRNGVGVSTEASSVKCKLQGTTRLPAFSMDGDYVIGGSFSLHYSMHALKHNYTTMPDPLRCSGSIVTRELRYSRAMIFAIEEINNSTELLPGIKLGYQIYDSCASVPVAVHVAFQLSSGLDPVFYTGDNCSQSGKVMAIVGESGSTPAISMSRIIGPFNIPQVSYFATCACLSDKQQYPSFFRTIPSDQFQADALAKLVKHFGWTWIGAIRSDSDYGNNGMASFLDAAHKEGICVEYSESFNKYHPRSRIQRVADIIRRSTAMVIVAFIISGDLRILLEELSLKPSPPRQWIGSESWVTNPDMLMFSLCAGALGFGIEQSVIPGLKDFLLDLSPSKVAASPVFTEFWEDAFNCRLGKTAVTNKNACDGSEDIETIQSPYTDTSQLRITNMVYKAVYAIAHAIHNAVCHETYSITQCDVFSSIESKQVLTQLKKVKFSKNGYDVSFDANGDPVATYELVNWQKSESGSIELVAVGHYDASLPVGQELHINRNLTWVEDGTQVPVSVCTDSCPPGSRKVLQKGKPTCCFDCIPCPEGEISNATDSPDCFPCPKEFWPNAKRHTCLPKPVEFLSFNEALGIILAAFSVGGACLAIITAAVFHRHRTSPIVRANNSELSFLLLFSLTLCFLCSLTFIGEPSELSCMLRHTAFGITFVLCISCVLGKTIVVLMAFKATLPGLNVMKWFGPPQQRMTVVSFTFIQVIICTLWLVLSPPFPMKNLTTYKERIILECALGSAIGFWAVLGYIGLLAVFCFVLAVLARKLPDNFNEAKFITFSMLIFCAVWVTFIPAYVSSPGKFTVAVEIFAILASSFGLLLCIFAPKCFIILFKPEKNTKKNVMNKSQS
>LOCXPHaplo4.5aa.217.HIT1.OlfC.2R.882.ANF_receptor.exons..Taurulus_bubalis
MESSALFIGLILSLGLFELNSALALNGSVDDVKQRAELSEDRNGVGISPEASSVKCMLQGITRLPAFSMDGDYVIGGSFSLHYSMHVLKHNYTTMPDQLRCSGSFKSRELRFSRAMIFAIEEINNSTELLPGIKLGYQIYDSCASVPVAVHVAFQLSSGLDPVFYTADNCSQSGKVMAIVGESGSTPSISMSRVIGPFNIPQVSHFATCACLSDKQQYPSFFRTIPSDQFQADALAKLVKHFGWTWIGAIRSDSDYGNNGMASFLDAAHKEGICVEYSESFNKYHPRSRIQRVADIIRRSTAMVIVAFTSPGDLRILLEELSLKPSPPRQWIGSEAWVTDPDLLIFSLCAGALGFGIERSVIPGLRDFLLDLSPSKVAASPVFTEFWEDAFNCRLGKTAVTDKNVCDGSEDIETIQSPYTDTSQLRITNMVYKAVYAIAHAIHNAVCQETYSITQCDKLASIESKQVLTQLRKVKFSQNGYDVSFDANGDPVATYELVNWQKSESGSIELVAVGHYDASLPVGQEFHINRNLTWVEDGTQVPVSVCTDSCPAGTRKVLKKGKPICCYDCIPCPEGEISNATDSPDCFPCPKEFWPNTKRHTCLPKPVEFLSFNEALGIILAAFSVGGACLAIITAAVFHRHRTSPIVRANNSELSFLLLFSLTLCFLCSLTFIGEPSELSCMLRHTAFGITFVLCISCVLGKTIVVLMAFKATLPGLNVMKWFGPPQQKLSVVSFTFIQVIICTLWLVLSPPFPMKNLTTYKERIILECALGSAIGFWAVLGYIGLLAVFCFVLAVLARKLPDNFNEAKLITFSMLIFCAVWVTFIPAYVSSPGKFTVAVEIFAILASSFGLILCIFAPKCFIILFKPEKNTKKNVMNKSQS
>LOCXPHaplo4.5aa.221.HIT1.OlfC.2R.882.ANF_receptor.exons..Taurulus_bubalis
MEISALFIGLILSLGLCELNSALALNGSVDDVKQRAELSEDINGVGVSTEASSVKCKLQGTIRLPAFSMDGDYVIGGVFSIHYSMHALKHNYTTMPDPLRCSGSIVTRELRYSRAMIFAIEEINNSTELLPGIKLGYQIYDSCASVPVAVHVAFQLSSGLDPVFYTGDNCSQSGKVMAIVGESGSTPSISMSRIIGPFNIPQVSYFATCACLSDKQQYPSFFRTIPSDQFQADALAKLVKHFGWTWIGAIRSESDYGNNGMASFLDAAHKEGICVEYSESFNKYHPRSRIQRVADIIRRSTAMVIVAFIISGDLRILLEELSLKPSPPRQWIGSEAWVTDPDLLMFSFCAGAVGFGIERSVIPGLRDFLLDLSPSKVAASPVFTEFWEDAFNCRLGKTAVTDKNACDGSEDIETIQSPYTDTSQLRITNMVYKAVYAIAHAIHNAVCQETYSITQCDVLSSIESKQVLTQFKKVKFSQNGYDVSFDANGDPVATYELVNWQKSESGSIELVAVGHYDTSLPVGQELHINRNLTWVEGGTQVPVSVCTDSCPPGSRKVLQKGKPTCCFDCIPCPEGEISNATDSPDCFPCPKEFWPNAKRHTCLPKPVEFLSFNEALGIILAAFSVGGACLAIITAAVFHRHRTSPIVRANNSELSFLLLFSLTLCFLCSLTFIGEPSEWSCMLRHTAFGITFVLCISCVLGKTIVVLMAFKATLPGLNVMKWFGPPQQRMTVVSFTFIQVIICTLWLVLSPPFPMKNLTTYKERIILECALGSAIGFWAVLGYIGLLAVFCFVLAVLARKLPDNFNEAKLITFSMLIFCAVWVTFIPAYVSSPGKLTVAVEIFAILASSFGLILCIFAPKCFIILFKPEKNTKKNVMNKSQS
>LOCXPHaplo4.5aa.225.HIT1.OlfC.2R.882.ANF_receptor.exons..Taurulus_bubalis
MEISALFIGLILLQGLCELNSALALNGSVDDVKQRAELSEDRNGVGVSPEASSVKCKLQGITRLPAFSMDGDYVIGGSFSLHYNMHTGKHNYTTMPDPLRCSGSITSRELRFSRAMIFAIEEINNSTELLPGIKLGYQIYDSCASVPVAVHVAFQLSSGLDPVFYTADNCSQSGKVMAIVGESGSTPSISISRIIGPFNIPQVSHFATCACLSDKQQYPSFFRTIPSDQFQADALAKLVKHFGWTWIGAIRSDSDYGNNGMASFLDAAHKEGICVEYSESFNKYRPRSRIQRVADIIRRSTAMVIVAFTAPGDLRSLLEELLLKPSPPRQWIGSEAWVTDPSMLIFSLCTGALGFGIERSVIPGLRDFLLDLSPSKVAASPVLTEFWEDAFNCRLGKTAVTDKNACDGSEDIETIQSPYTDTSQLRITNMVYKAVYAIAHAIHNSVCQETYSITQCDKLTSIESKQVLTQLKKVKFSQNGYDVSFDANGDPVATYELVNWQKSESGSIELVAVGNYDASLPVGQEFHINRNLTWVEDGTQVPVSVCTDSCPAGTRKVLQKGKPICCYDCIPCPEGEISNATDSPDCFPCPKEFWPNAKRHTCLPKPVEFLSFNEALGIILAAFSVGGACLAIITAAVFHRHRTSPIVRANNSELSFLLLFSLTLCFLCSLTFIGAPSEWSCMLRHTAFGITFVLCISCVLGKTIVVLMAFKATLPGPNVMKWFGPPQQRMTVVSFTFIQVIICTLWLVLSPPFPMKNLTTYKERIILECALGSAIGFWAVLGYIGLLAVFCFVLAVLARKLPDNFNEAKLITFSMLIFCAVWVTFIPAYVSSPGKFTVAVEIFAILASSFGLILCIFAPKCFIILFKPEKNTKKNVMNKSQS
>LOCXPHaplo16.1aa.233.HIT1.OlfC.2R.886.ANF_receptor.exons..Taurulus_bubalis
MGAFLDRFLFLYVYVILILFSSPFLVSESSSLFSSCKLRRHFYLNGMHKPGDVVLGGLFEVHYTSVFPELSFTSEPNQLSCQGFDTAGFRHAMTMAFAIDEINKNSNLVPNVTLGYSLYDNCATLVIGFSAALLLASGQEEQFLLQEECLGTPPILGIVGDSFTTFTIATSDVIGLFNLPIVSYFATCSCLSDRQRFPSFFRTIPSDAFQVRAMIMIIKHFGWTWAGLLVSDDDYGLHVARTFQSDLAQSGGGCLAYSEILPWGENLAELKRIVEIMKKSTARVVIVFAHQIHMIQLMEEVVRENVTGLQWIASEAWSAAAVLQTPRLMPYLSGTLGIAIRRGEIPGLRDFLLGIRPDLRISSSTNNYGHSMVMQFWEYTFDCRFAPPPAGWMETGGELCTGQEDLESVGSKLLDVSDLRPEYNIYKAVYALAYALDDMLQCLPGKGPFRGHSCATLQTLESWQLMHYLEKVNFTTSFGDQVSFDENGDALPIYDVMNWLWLPDGRTKVQNVGLVKKLASKGEELTLDDDKIFWNFDSKQVTHFHPCQCAVKAVLKVPAWPEKRGSLFAVLTVYRALRESSAMTQANSMECTSCPEDFWSNVQRDQCVPKKTEFLSYHEPLGICLTTTSLLGTCICAVVLGIFTYHRSTPMVRANNSELSFLLLVSLKLCFLCSLLFIGRPRLWTCQLRHAAFGISFVLCVSCILVKTIVVLAVFKASKPGGGASLKWFGAVQQRGTVLVLTSIQASICTAWIVSASPAPHKNTQYYNDKIVYECVVGSTVGFAVLLSYIGLLAILSFVLAFLARNLPDNFNEAKLITFSMLIFCAVWVAFVPAYINSPGKYADAVEVFAILASSFGLLLALFGPKCYIILLRPEKNTKKAIMGRG
>LOCXPHaplo16.1aa.240.HIT1.OlfC.2R.886.ANF_receptor.exons..Taurulus_bubalis
MGAFLDRFLFLYVYLILILFSSPFLVSESSSLFSSCKLRRHFYLNGMHKPGDVVLGGLFKVHYTSVFPELSFTSEPNQLSCQGFDTAGFRHAMTMAFAIDEINKNSNLVPNVTLGYSLYDNCATLVIGFSAALLLASGEEEQFLLHEECLGTPPILGIVGDSFTTFTIATSDVMGLFNLPIVSYFATCSCLSDRQRFPSFFRTIPSDAFQVRAMIMIIKHFGWTWAGLLVSDDDYGVHVARTFQSDLAQSGGGCLAYSEILPWGENPAELKRIVEIMKKSTARVVIVFAHQIHMIQLMEEVVRENVTGLQWIASEAWSAAAVLQTPRLMPYLSGTLGIAIRRGEIPGLRDFLLGIRPDLRISSSTNNYGHSMVMQFWEYTFDCRFAPPPAGWMETGGELCTGQEDLESVGSKLLDVSDLRPEYNIYKAVYALAYALDDMLQCLPGKGPFRGHSCATLQTLEPWQLMHYLEKVNFTTSFGDQVSFDENGDALPIYDVMNWLWLPDGRTKVQNVGLVKKLASKGEELTLDDDKIFWNFDSKQVTHFHPCQCAVKAVLKVLAWPEKRGSLFAVLTVYRALRESSAMTQANSMECTSCPEDFWSNVQRDQCVPKKTDFLSYHEPLVICLTTTSLLGTCICAVVLGIFTYHRSTPMVRANNSELSFLLLVSLKLCFLCSLLFIGRPRLWTCQLRHAAFGISFVLCVSCILVKTIVVLAVFKASKPGGGASLKWFGAVQQRGTVLVLTSIQASICTAWIVSASPAPHKNTQYHNDKIVYECVVGSTVGFAVLLSYIGLLAILSFVLAFLARNLPDNFNEAKLITFSMLIFCAVWVAFIPAYINSPGKYADAVEVFAILASSFGLLLALFGPKCYIILLRPEKNTKKAIMGRG
>LOCXPHaplo16.12aa.244.HIT1.OlfC.2R.875.ANF_receptor.exons..Taurulus_bubalis
MWAFMGINLLLFVHLLLLYSYFSSSVPSYLYSTSCRLQGQFHLNGMHKPGDVVLGGLFEIHFFSVFPDLSFSSEPQQPTCHSFDVLGFRQAQTMVFAIDEINRNTNLLPNVTLGYSLYDNCVKLGIGFRAALSLASGREEQFILDDTCVGTPPVIGIVGDSSSTRSIAISTVLGLYRVPMVSYFATCSCLSDRQTFPSFFRTIPSDAFQVRAMIQILRHFGWTWTGLLVSDDDYGLHAASSFQSDLAQSGGGCLAYLEVLPWGNDPAELRRIVDVMRKSTARVVIVFGHESHMINLMEEVVRQNVTGLQWMASEAWIAATVLQTPQLMPYIGGTLGIAIRRGEIPGFKDFLLEIRPDLQHNNSYGNSMVNQFWEYTFQCRVAPPHAGWVEAGGSLCTGQEDLETAATEFLDISNLRPEYNVYKAVYALAYALDDMLRCVPRRGPFSVHSCGTLQRLEPWQLVYYLEMVNFTTPFGDQVSFDVNGDAIPIYDVMNWVWLPDGRTKIQNVGQVRESAKGEELTLDEDKIFWNSESKEPPRSVCSESCPPGTRMARKKGESECCFDCIPCSEGKISNKTDSMECTNCPEDFWSSPQRDHCVPKKIEFLSYQEPLGLCLTTTSLLGTFICTVILGIFIYHHSTPIVRANNSELSFQLLVSLKSCFLCSLLFIGRPRLWTCQLRHAAFGISFVLCVSCILVKTIVVLAVFNASKPGGGASLKWFGAVQQRGTVLVLTSIQAAICTAWIVSASPAPHKNTQYHNDKIVYECVVGSTVGFAVLLSYIGLLAILSFVLAFLARNLPDNFNEAKLITFSMLIFCAVWVAFVPAYINSPGKYADAVEVFAILASSFGLLLALFGPKCYIILLRPEKNTKKAIMGR
>LOCXPHaplo15.1aa.249.HIT1.OlfC.2R.909.ANF_receptor.exons..Taurulus_bubalis
MCCFSCLFTLWSSSAPSLLFVWLVGRQLGLRVGLQCVATVSCSRWATPDNQGLLQDGDVVIGGLFNLHYQPPAIDNDFTQLPHYKPCTGLEDVPLQYIYAMVFAVEEINHSPTLLPGVKLGYHILDSCGRPPWALQTALSLVGGDNASCNSTDSPDSDGEGIIERKGAHNAPVIIGGASSVTGQILSRTLGPLSVPLISYLSSCPCLSNRRRFPNFFRTMPSDIYQARAFAQLSIRFNWTWIGAVVANNDYGHVAIKVFQEETQGAGVCLAFVETLQRENIVSDARRAALTIQASTANVILIFTWYTDVRELFLQLAKINVTDRQYLASEAWSTSGDLLQNVVSTKVAKGVFGVAIRSSAIPGLENYIRRLHPIHRPDDEFLREFWEAEFGCSSVASPLFSHSYSSFKSRTPFNISTSYPANGFPQKASLPLCSGTESLEGVQNHFTDTSKLRVTYNVYLAVYAAAHALHSLLSCPDREGSPGNNSSTCSSPKDIKPIELLQHFNKLNFTTPQGEMFYFQGGDIPAKYDLVNWQNTPEGSLKLVLIGRVDGFDLHLNESAIQWSTGSNQVPTSVCSESCPPGLRKANRKGEPLCCFDCIQCAEGEISNQTDSLHCERCPYEFWSNAERTACIPRQLDFLSFNETLGITLTTAAVSGAAVTTAVFVVFLCYRQTPMVRANNSELSFLLLLSLKLCFLCSLVFIGRPSVWSCRFQQAAFGISFVLCVSCLQVKTIVVLAAFRSARPGAGALIKWFGPGQQRGSVCFLTCVQIIICATWLSLSPPVPQRDLGFQGSKVTLECAMASVVGFSLVLGYIGLLACTSLLLAFLARKLPDNFNEAKLITFSMLIFCAVWIAFVPAYISSPGKYTVAVEIFAILASSYGLLLCIFAPKCFIILLRPGKNTKKHLMAR
>LOCXPHaplo15.2aa.253.HIT1.OlfC.2R.882.ANF_receptor.exons..Taurulus_bubalis
MSLLSWFFTLRLCSSLLLVGLVGRQLGLRVGLQVVQTATCFRWGIPSDEGLFQEGDVVIGGLFSLHLKPPAVDNDFTQLPSYKPCTGLENLPLQYIYAMVFAVEEINHSATLLPGVKLGYHIRDSCGLPPWAMQAALSLVGGDSASCNSTALPDYSAGERIRERRGEQSVSLIIGGSSSKTAQILSRILGPLAVPLMSYTASCPCLSDRLQFPNFFRTMASDIYQARAIAQLSIRFNWTWIGAVVANNDYGHVAIKVFQEETQGAGVCLAFVETLQRENIVSDARRAALTIQASTAKVILIFTWYTDVRELFLQLAKINVTDRQFLASEAWSTSGDLLQDPVTSKVANGVLGVAIRSSALPGFENYLRSLNPSGRPDDEFLREFWQKMFGCSPKDMLLQKESLPLCSGTESLDGVQNHFTDISQLRVTYNVYLAVYAAAHALHSLLSCPDRESSPGNNSFSCFTPKYIKPIELLQHLNNVNFTTPQGEMFYFRGSDIPAKYDLVNWQNTPEGSLKLVLVGRVDGFDLHLNESAIQWSTGSNQVPTSVCSESCPPGLRKANRKGEPLCCFDCIQCAEGEISNQTDSLHCERCPYEFWSNAERTACIPRQLDFLSFNETLGITLTTAAVSGAAVTTAVFIVFLCYRRTPMVRANNSELSFLLLLSLKLCFLCSLVFIGRPSVWSCRIQQAAFGISFVLCVSCLQVKTIVVLAAFRSARPGAGALMKWFGPGQQRGSVCLFSFIQVFICIIWLLFSPPVPQVDLDIPGLKVSLECAMASAVGFSLVLGYIGLLACTSLLLAFLARKLPDNFNEAKLITFSMLIFCAVWIVFIPAYVSSPGKYAVAVEIFAILASSYGLLFCIFAPKCFIILLRPEKNTRKHLMTR
>LOCXPHaplo15.3aa.257.HIT1.OlfC.2R.894.ANF_receptor.exons..Taurulus_bubalis
AASMSWFPWLFIPWSPSALLLLSVMDRQTGLEVVQAIVCSRWGVQINKSLSQDGDVIIGGLFNLYFTSSAVEQEFTKLPHYEPCTGLDLESLKNAYTMMFAVEEINRNRTLLPGVKLGYRILDNCGSSYWTQQVALSLVGGDTHSCNLTPSMPHSAVYGQPGETAMGQPVPLLIGTVSSTTTIVLSRVLGPLSVPIISHMASCPCLSDRRNFPNVFRTIPSDIYQARAMAHLAIRFRWTWMGAVIVNKDYGRLAIQAFQEETQGKGVCLEFIETLLKETIVSDARRVALTIQASTARVILVFCWYTEIKKVFLELAKINVTERQFLASEAWSTSDNLLQDLDISKVASGVLGVAIRSSTIPRFENYLRSFHPMRRPDDEFLREFWEKEFGCSLGAKQSHAASLFPAKRTSQNGSEPLCSGTESLEGVQNHFTDISQLRVAYNVYLAVYAAAHALHSLLSCHDREGSTGNHSSTCSSPKHIKRIELLQHMNKLNFTTPQGEMFYFQGGDIPAKYDLVNWQNTPEGSLKLVLVGRVDGFDLHLNESAIQWSTGSNQVPTSVCSESCPPGLRKANRKGEPLCCFDCIQCAEGEISNQTDSLHCERCPYEFWSNAERTACIPRQLDFLSFNETLGITLTTAAVSGAAVTTAVFIVFLCYRQTPMVRANNSELSFLLLLSLKLCFLCSLVFIGRPSVWSCRFQQAAFGISFVLCVSCLLVKTVVVLAIFRSARPGAGALMKWFGPGQQRGSVCLFTSIQIIICATWLSLSPPVPQRDLGFQGSKVTLECAMASAVGFSLVLGYIGLLACTSLLLAFLARKLPDNFNEAKLITFSMLIFCAVWIAFVPAYISSPGKYVVAVEIFAILASSYGLLLCMFVPKCFIILFRPEKNTKKHLMAR
>LOCXPDreOlfCa1.102.HIT1.OlfC.2R.815.7tm_3.exons..Taurulus_bubalis
LGATTPGDIIIGGIFPIHEDVVKKNNSFAPQLQPCIRLEERSLVRALAMINAIEIMNKSPLLADVNITLGYRIMDSCSDVSTALRATADFTRWTDCDTRSNTCGQPVMAVVGASFSETSIAIARQLTLKMIPQISYSSTAVILSDKSRFPAFMRTIPNDRHQTAAMVSLLSTYGWNWVGVVTTDGNYGQSALEHFVSQASEKGICVAFKSTLPQSVTSQDVCSAISQTATTICNNPKVQVIVSFAKPTHMMYLYQELRNQTLSAGQNMETMRRVWLASDNWSSSSSVRGNITLEDIGHIMGFTFKSGDLSSFSEYLSKVEAAGPDYIRNNTFLQEFYMHLNASKAVNRLREHTHAGTIFSVEMAVSAIAQAVVSICRSRDCKAPGNVQPWEVLKALWMQEFTFRTNSYKFDNRGDINLGYDVTMWRSDGGNVHVRDVVAEYHPHSSNLTHTNHSSTQQLWELQQIISKCSNSCIPGQFKKTAEGQHTCCYECINCTANYYSNNTDMDQCLSCDPDTEWSPDGSSVCTPKALLYFSWRDGFAVVLLTFSALGILLALLVSALFLHQRDTPVVKAAGGPLSQVILFSLVISYISAMLFVGRPSGFQCKARQVLFGISFTLCVSCILVKTLQILLAFQLDPEMQEVLRRLYQPYVIVSVCVAVQAATCLCWLLLKTPFNDVIRHPTTLLEDCHEGSYLAFGVMLGYIAVLALVCFICAFKGRKLPQQYNEAKFITFSMLLYLISWLLFVPVYVTTSGVYLPAVEMVVILISNYGILSCHFFPKCYIILFKKEHNTKSAFRKDLYEYSSKTTDSVSVVT
