# Supplementary material for: Expanded olfactory system in ray-finned fishes capable of terrestrial exploration
Source: BMC Biol. 2023 Jul 31;21:163. doi: 10.1186/s12915-023-01661-8 (PMC10392011; doi:10.1186/s12915-023-01661-8)
Supplement: Supplementary file 3 — Additional file 3: Data S1. Protein sequences and genomic coordinates of OLF genes. FASTA and General Feature Format (GFF) files containing the protein sequences and genomic coordinates for all identified OLF genes in this study. [file 12915_2023_1661_MOESM3_ESM.zip › PROTEINS/Tautogolabrus_adspersus.OLF_genes.fa]

>XPLOC_26.1.OR.1R.354.7tm_1.exons3.scaffold_4.Tautogolabrus_adspersus
TGGAVVVSKDSFSSALTKNIVAMLVWLTLSIINGSMVHTFLRHRYTHFDLFYENPRYIMFICMVINDAVQLTLVTALYVLSYIFRKIHASVCCLLVIMTAVLTTRSTPLILAGMAVERYLSICFPLHYSHMCTVPRTLLLIGVILILTATPPFTDLLITIVHEPLSFFNNAIFCDHPLIFRHRSIYYKNCVFDGVYLSFVALMLLYTYCKIMLTARAVSTGLASVKRARNTVLLHGVQVGISTPLSCWVKKCKTEYDSGCEECVTFFPFLFQLLLCMLAFVAPSLQAALISLFPRYSLEIRYIFYLVVYIIPRFLSPVIYGFRDGLFRKYWTRYLTCGSRSVVRVHPVLPKVNL
>XPLOC_27.1.OR.1R.310.7tm_1.exons2.scaffold_4.Tautogolabrus_adspersus
FLLVRDTYTTAFVKNLIVVLVWLVLSYINGTLVTTFFRHQVLYQTFYEDPRYILFIHMVINDGIQLTVTITLFVLSYILYKINVSFCCFFILVAVFTTRNTPVSLASMAIERYIAICNPLRHPQICTVRRTYIVIGLIWFISVAPDITDLFVTLATESMSFFDQSVFCLRQNVFKDPILAYKRQVFDILYFSCVFLTLVFSYLKILFAAQALSTEKISAQKARNTILLHGAQLAMCMLSYISPSVEIVLHLIFPGRSSEIRYANYLIVYILPRFLSPIIYGVRDQQFRKYLKMYLLSNRCRVRLKAVAPQ
>XPLOC_28.1.OR.1R.314.7tm_4.exons2.scaffold_4.Tautogolabrus_adspersus
MNFSSLNISLSASGNQRDTFTTAVTKNVIITALCISINYINGTLVHTFRKHQVIMCNALTLLQIFNSNPRYILFIHLVTNDMMQLLLSTLLHIISYALHTINVSFCIILLIITILTTLNTPLNLAGMAVECYIAVCIPLRYAQICTVKKTYILIGVIWVVSSFSILPDLFILLATEPPQFFHSRQFCARDFVFRSTYSLKKRDASHIVCLTFVWLILFYTYFRILFAARGATLDIKKARNTILLHGLQLLLCMLTYVRPMFEKGLLYILPSQYLAVRFACYVIVQILPRFVSPVVYGLRDQTFRKYVRRYLLCK
>XPLOC_29.1.OR.1R.314.7tm_1.exons2.scaffold_4.Tautogolabrus_adspersus
MNSSGFNMSSAERYRDSFQTAVVKNVIILAVGLTIGYINGTLIHTFRKHQVQVLNLNPRYILFIHLVVNDMIQLTTTVSLFVYSYIFYRMNASLCCLIIALAVFTTLNTPLNLAVMAMECYIAVCLPLRHAELCTVKRTYVLIGGIWALSAVSTLPDVFIFLATEPVQVFHSAIFCEKDNLFRHPMHVQKKDVYIIYLIGVWLTLFYTYVMIFTAAKSADGDAKKARNTILLHGFQLLLAMLTFVAHVFKKALLSWFPKHYLHVVFVSYIIIQILPRFVSPIVYGLRDKMFRKYLKMYILCAVRPSIKPRLQLK
>XPLOC_30.1.OR.1R.308.7tm_1.exons2.scaffold_4.Tautogolabrus_adspersus
MNVSSANVTVVTQYQDSLSKAVVKNMIVVVLGISINYINASLFHTFSKHQVFQIFYRNPRYILFIHLVVNDMIQVTLTIIMFIISYTIRKINVSFCCFLMLTAVFATENTPLNLACMAVECYIAVCMPLRHVQICTIRRTLVLIGLIWITSMLSVLPDLFITLATEPLDFFRSRVFCLRQTVFPHPVNIKRRDAQYSVFLVVIWITIFYTYFKILFTAKAASKDAQKARNTILLHGFQLLLCMATYVGPPLLTIIKQWFPQDYTDHLFAFYITIQILPRSISPVIYGVRDNTFRRYLKRYLCCKVTIQ
>XPLOC_32.1.OR.1R.300.7tm_1.exons2.scaffold_4.Tautogolabrus_adspersus
MNMSLANTTVVVWYQDSLSKAVTKNVIVVFLGISINYINASLFHTFSKHQVKPSYILFIHLVVNDMIQVTLTIILFIISYTIYSVYVPVCWVIILLALFATENTPLNLACMAVECYIAICMPLRHVQICTIRRTLGIIGLIWFTSMLSVLPDLFITLATEPLDFFSSRIFCIRETAFPDPLIIKKRDVIHSVLLVTVWITIFYTYFKILFTAKAASKDAKKARNTILLHGFQLLLGMAKYIGPPLLSFLRKWFPQNYTDSLFAYYVIVQILPRSISPVIYGVRDNTFRRYLKRYLFCKVT
>XPLOC_34.1.OR.1R.321.7tm_1.exons1.scaffold_8.Tautogolabrus_adspersus
MQNLTDFPGNATSHKTMSVIIKVCVVIPFFCVLLCCIGVMLHIFASHRQFLDTSRYILFAYMLINDTLLLLSSVLLFLFFMSKVKFAIVYCVPLLFFSTATFYNTPLILATMSLERYVAIFYPLQRPAAWRSNQIWIIVLSLWLISCITPLIDHSMMELNPSVNVLSTPVICRVTDLNTSPIQRLFKAAMSILFFAVVAVIILFTYVRILLETRKLRQDRVSVSKAMHTVLLHGFQLLLCMLAFTSPITETLIVLHVNWLPEDVSFFNYFCFILIPRFLSPLIYGFRDQILRAYIAKMFLCCSNKVKPGIRGKLQENLSAT
>XPLOC_35.1.OR.1R.321.7tm_1.exons1.scaffold_8.Tautogolabrus_adspersus
MQNLTDFPGNATSHKTMSVIIKVCVVIPFFCVLLCCIGVMLHIFASHRQFLDTSRYILFAYMLINDTLLLLSSVLLFLFVMSEVKFAIVYCVPLLFFSTATFHNTPLILATMSLERYVAIFYPLQRPAAWRSDRIWIIVLSLWLISCITPLIDHAMMELNPSVNVFSTPVICKVTDLNTSPIQRLFKAAMSILFFAVVAVIILFTYVRILLETRKLRQDRVSVSKAMHTVLLHGFQLLLCMLAFTSPITETLIVLHVNWLPEDVSFFNYFCFILIPRFLSPLIYGFRDQILRAYIAKMFLCCSNKVKPGIRGKLQENLSAT
>XPLOC_36.1.OR.1R.305.7tm_1.exons1.scaffold_8.Tautogolabrus_adspersus
MDNNNSLVGAVSIMQIVHFKVILVQVLVSVFLCINLTLITTFFMKEFFYTTMRYILFAVTLLSDCLILILTNLLLICDYFKFTMHLWLCVIVFILSSVYTSVTPFTLTAMTLERYVAICMPLRHGDLCSTRCSLHCILLIHSISAIPCIVVLSIYFASTPLKLYKQSITCNVNFFILYIWQDHLRTALKQLYFLFMCIIIVFSYVRIMKAARAASGEDRQSTRKGLKTVSLHAFQLLLCLIQLLCPLIESVILQKNVMLYVNLRYINYITFYLASRCLSPLIYGLRDEKFFCAMKYYLLCGFYKK
>XPLOC_37.1.OR.1R.315.7tm_4.exons1.scaffold_8.Tautogolabrus_adspersus
MKNTSISSIEHFIINGFPGLQPEYYGTVSFLLLLLFLSIVVGNGFISAVIVYERTLHKPTYLIFFHLAMTDIVFSVVTLPKVIARYWWNDVISSFTACFTQMYLVHSLGAIHSLILLMLALDRFVAIWLPLQYSSLITNKAISIACSLCWILTLIRMLGIVLHALTLPYCNLNVIPQCYCDHVSITQLGCGDQVAYVKAVALANAMVTLLVPLTFIIFSYFSVIIAVLKIPHTERRYKVLSTCVPQIFITCVYYVPRCFVYISNNLGFSFGDGTRTIITMMYSLIPAVVNPIIYCFKTKDIKEALIHRFKSRKVS
>XPLOC_38.1.OR.1R.318.7tm_4.exons1.scaffold_8.Tautogolabrus_adspersus
SNVTRMRSFLILGFPGLSPQYYGPVSALLFFIYLVIALGNVFILAFVVYEKTLQKPTYLVFCHLALIDLTFGTVTLPKIISKYWFGDSVISFHGCFVQMFFLHYLGSVTSFILLVMALDRFVAICIPLRYPVLITNNIISVLCGFAWFIPVSLMVTIVYQALSLHYCKSNVIAQCFCDHISITSQACGDDVKIVAVTTLCMAMFCLLLPLAFILFSYVSIIVVIMKMSNVAGRKKTLSTCTPQIFLTCLFYLPRCFVYVANTVGFTFSLDVRILLILLYSLLPPAVNPIIYCFKTQDIKQTLMKKLKTVRIGVQIKLS
>XPLOC_39.1.OR.1R.319.7tm_4.exons1.scaffold_8.Tautogolabrus_adspersus
MLYTNVTSINNFFIIGFPGLSLEHYGLVSSLLFVLFLAIAVGNMFLLVYIKYDRSLHKPTYLIFCHLALTDLAFGTVTLPKIISKYWFDDSIISFYGCFAQMYFVHFLGAAHSFILMVMALDRSIAICAPLRYTALFTNNMVSVLCVIAWLLPISWMVGVVLDALSLPFCNSNIIVQCYCDHIAITILGCENVREVQIVAFGLAMFSLLVPLGFIIFSYFVIIVAVMRISSAEGRIKTLSTCTPQLLITFLYYMPRCFVYLANNLGFTFSVPVRIVVVMLYSMLPAAVNPIIYCFKTKDIKESLKRRFLVRKVNISTKT
>XPLOC_40.1.OR.1R.318.7tm_4.exons1.scaffold_8.Tautogolabrus_adspersus
SNVTRMRSFLILGFPGLSPQYYGPVSALLFFIYLVIALGNVFILAFVVYEKTLQKPTYLVFCHLALIDLTFGTVTLPKIISKYWFGDSVISFHGCFVQMFFLHYLGSVTSFILLVMALDRFVAICIPLRYPVLITNNIISVLCGFAWFIPVSLMVTTVYQALSLHYCKSNVIAQCFCDHISITSQACGDDVKIVAVTALCMAMFCLLLPLAFILFSYVSIIVVIMKMSNVAGRKKTLSTCTPQIFLTCLFYLPRCFVYVANTVGFTFSLDVRILLTLLYSLLPPAVNPIIYCFKTQDIKQTLMKKLKTVRIGVQIKLS
>XPLOC_41.1.OR.1R.319.7tm_4.exons1.scaffold_8.Tautogolabrus_adspersus
MLYTNVTSINNFFIIGFPGLSLEHYGLVSSLLFVLFLAIAVGNMFLLVYIKYERSLHKPTYLIFCHLALTDLAFGTVTLPKIISKYWFDDSIISFYGCFAQMYFVHFLGAAHSFILMVMALDRSIAICAPLRYTALFTNNMVSVLCVIAWLLPISWMVGVVLDALSLPFCNSNIIVQCYCDHIAITILGCENVREVQIVAFGLAMFSLLVPLGFIIFSYFVIIVAVMRISSAEGRIKTLSTCTPQLLITFLYYMPRCFVYLANNLGFTFSVPVRIVVVMLYSMLPAAVNPIIYCFKTKDIKESLKRRFLVRKVNISTKT
>XPLOC_42.1.OR.1R.318.7tm_4.exons1.scaffold_8.Tautogolabrus_adspersus
SNVTRMRSFLILGFPGLSPQYYGPVSALLFFIYLVIALGNVFILAFVVYEKTLQKPTYLVFCHLALIDLTFGTVTLPKIISKYWFGDSVISFHGCFVQMFFLHYLGSVTSFILLVMALDRFVAICIPLRYPVLITNNIISVLCGFAWFIPVSLMVTTVYQALSLHYCKSNVIAQCFCDHISITSQACGDDVKIVAVTALCMAMFCLLLPLAFILFSYVSIIVVIMKMSNVAGRKKTLSTCTPQIFLTCLFYLPRCFVYVANTVGFTFSLDVRILLTLLYSLLPPAVNPIIYCFKTQDIKQTLMKKLKTVRIGVQIKLS
>XPLOC_43.1.OR.1R.332.7tm_4.exons1.scaffold_8.Tautogolabrus_adspersus
CFGHFFSVMSEGNQSFVTEFILTGFPGLHPEYEGIVSAALFFVYFLTLTGNATIICLFATDRSLHKPVYYIILNLTVSDILLSTTVLPKIISKYWFHSKTISFTACFVQMYFVHYLGTVNSYIFFLMAFDRYLAICHPLRYPTLLKHSTIHILSISSWVIAKAGPLMLVIRAYPLPYCASNIINHCLCDHIGITTLACTDRGPYGLPAFGLAMVALLGPLAFIIFSYCSIIITVLKIADVQGRLKSMSTCSTQLIVISLYYLPRCFVYLASNVGIKFSADVRIVIIMLYSLCPPMINPLIYCLRAKDMRESLCKRLHKNTVPQKAQISAVSH
>XPLOC_44.1.OR.1R.307.7tm_4.exons1.scaffold_8.Tautogolabrus_adspersus
YNTTSVLVLHGFDLSTEIVFPAFLFATLSYMIIFFCNLILILTIVVNKSLHHPMYLILLNLPIHDLIGASAFFPQIIKEILTDSRTMQYSTCVAQAFFIHIYAGGTVFTLTAMAYDRYIAICHPLKYNTVMTNAHIMRLITGVWVSNLVTIGLLFILLLRLPRCRSQLTHSYCDNPSLLSLVCADTTINNLYGLFLVAISQVIANGMILYTYLQILVACFRSKGTDTKAKAMQTCATHLAVFLLLECLGLFTIISYRIKNISPQLRRFIGMSTLIFPPTLNPIIYGLRTQEIREKIVHFIRNKILPA
>XPLOC_45.1.OR.1R.313.7tm_4.exons1.scaffold_8.Tautogolabrus_adspersus
MSTNASSAVLLTLETLSLSNASIYPAFLFGTLTYLCIMFCNMLVFVTIIWSKKLQKPMFILLLNLPISDMVGATAFFPHLIYSTLTQNRLISYPACVAQTFLVHVYGTGNLLILSAMAYDRYIAICCPLRYNSIMSTHNLVKIIVLIWFINFSLMITLILLFVRFKICRTHIVDLYCNNPSLLKLVCEDTRVNNYYGLFTIVLLQGGPLLIILYTYAQILRTCVMTNQSDARGKAIQTCGSHLVVCLILEINTFVTLVSHRIEGVSPFLRRALGVSVLIFPPFLDPIIYGLKTSELKQSIKMFLKRNVGASKL
>XPLOC_46.1.OR.1R.315.7tm_4.exons1.scaffold_8.Tautogolabrus_adspersus
MENESLESLSFRAELTLDPFVIPLGGRYPIFFFGIAIYLFAVFCNLTLLTLIIVKRNLHKPMYFILFSLPLNDLIGITAMLPKVLSDIVTETNKVYYPLCVLQAFLLHMYGGGILFILAAMSFDRYAAICMPLRYSSIMTPRVVICIVSLVWGLDFVLIVSLFSLQTRLPRCKSVIMNVFCDNPSLLKLTCGNTTVNNIIGLFNTAVMQAVSVSVQMFSYIKILITCMVSQRSEAKTKAINTCVAQLVIIIIFQIVGTFTILSHRFKNVSADLQKIMGMLIFLVPPLLNPLVYGLYTREIRNTLLTILKRSRVSE
>XPLOC_47.1.OR.1R.309.7tm_4.exons1.scaffold_8.Tautogolabrus_adspersus
MKSNMTASGEILEIQGFDISPELTYPLFFLLLFVYFSLLFSNIGVLTLIITEKTLHQPMYILFCNLSVNDLIGNTVLLPQLMAHIISTERFVTFKQCAVQAFCSHTFGSASHMILVIMAIDRYVAICHPLRYSSIMTTKTVIGLSATAWGVSLLLVSVLIGLTVRLSRCRSLIQNAYCDNASLFKLSCDDVSINNIYGLFFTVLLFSCSLGGIAVTYIRIALICWIKKNKELNNRALQTCASHLVLYLIMLWSGFLTIILHRFPDYPDLRKIAYILFHVVPANLNPIIYGMHTRSLRDKIIQILQRKVT
>XPLOC_48.1.OR.1R.328.7tm_4.exons1.scaffold_8.Tautogolabrus_adspersus
MLEASLGRNFSHITFVFRGFPELHRHRRLLALPFCVSYLLVLLGNTLLVYVIHSVESLHSPMYLLICTLCVVDILVVTTIIPNMLLSLLFGWDQISLAGCLTQMFFTHFLSSLESTLLLAMALDRYVAICMPLRYAKIIDTSMFVKLLLFTLVRSGSIMATLVGLAGSLQFCDSNTIQHGYCDHMALVSLACDSTEKNSAVGLAVIICFVGLDILLIFLSYMKILSVVLRAAAAGEDRWKAFHTCGTHLIVMMCFYLVGSVTFLSHNLNIPISTDVNTFMGLMYILFPATVNPVIYGVRTKEIRNGFLRIFKLRAKKLMTVKVSPAVK
>XPLOC_49.1.OR.1R.319.7tm_4.exons1.scaffold_8.Tautogolabrus_adspersus
HKPGRMENISSHKHFILNGFNEVGALRPLLFIPFFIMFVLSLLANCLLLYVIISQRSLHSPMYILIAGMACVDLSLPLFFCPNMLLNFLFDWRGISLIGCLVQMHFIHFVASFQSSLLVWMALDRYFAICTPLFYHEHMALPRFLKFIIPLVIRNFLLVTLFVSLAGALSFCAGNVMNHCFCEHMALVELACGSTTLNNLTGLLTVFLNPVADFIFITASYVVIFSSVLTSGKSGVKALHTCITHIVVITVSLTIALVAFLSYRIRNALPAAVRVFISTMYVLFPSCFNPIIYGIRTAEIRQHIVKTLILCRFNRTVPH
>XPLOC_50.1.OR.1R.324.7tm_4.exons1.scaffold_8.Tautogolabrus_adspersus
SSRGRMEPLTGNESLHKHFILNGFNELGALRPLLFIPFFIMFVLSLLANSLLLYVIISQRSLHSPMYILIAGMACVDLSLPLFFVPNMLLNFLFDWRGISLIGCLVQMYFIHFFGAFQSTLLVWMALDRYFAICTPLFYHEHMALPRFLKFMIPLLIRNVFMVSLVVSLAGLLPFCLRNVIDHCFCEHMALVELACGSTIVNSLVGLISVFLIPVADFIIIAVSYIIIFSSVLRSGKSRVKALHTCVTHIVVNTVSLTIILIAFLSYRIRNGLPAAIRVFISIMYLFFPSCFNPIIYGIRTAEIRQHIVKTLSWCNFVQSGPDS
>XPLOC_51.1.OR.1R.304.7tm_4.exons1.scaffold_8.Tautogolabrus_adspersus
MINSTQVLYFVLAAYFDTGGLKYLNFMIVLLLYTFILSFNLFLIVLICVNRSLHEPMYFFLCSLFVNELFGSTGLFPFLLVQILSDVHTVSASVCYLQIFCVYSYGKMEFFNLAIISYDRYLAICYPLHYNRHMTFIRVIIVIVLIWLLSFVLNIYALVSLISLRLCGNILNKVYCPSFSIVKLACSDTRHHDIYGLAVSSISVYVPLLIILYTYMKILHVCFCGSKQTRHKAVSTCTPHLASLLNFSFGVCFEILQSRFDMNYVPSILRIFLSLYFLTCPPLFNPIMYGLKLSKIRVICKSLL
>XPLOC_52.1.OR.1R.304.7tm_4.exons1.scaffold_8.Tautogolabrus_adspersus
MVNSTQVPYFVLVAYFDTGGFKYLYVVIVMLLYMLIVFSNLFLIVLICMNRSLHEPMYIFLCSLFVNELFGSTGLFPLLLVQILSDVHTVSAPFCFLQIFCVYTYGNIEFLSLSIMSYDRYLAICRPLQYTKDMACEKVASLFAVIWLIPILVNCLTLHLLVPLQLCGNTINKVYCDNHSVVKLACYDTTVNNIYGLIVSAFSVFAPLILILYTYMKILHVCFCGSKQTRHKAVSTCTPHLASLLNFSFGACFEILQSRFDMNNVPNILRIFISLYFLTCPPLFNPIMYGLKLSKIRVKCKSLL
>XPLOC_53.1.OR.1R.308.7tm_4.exons1.scaffold_8.Tautogolabrus_adspersus
MMNSTHASYFTLAAYLDTGIFEYVYFMVILSVYIFIVGANSLLIVVICVNRSLHEPMYIFLCSLFVNELYGSTGLFPLLLVQILSDVHTVSAPFCFLQIFCVHSYGAVEYLNLAVMSYDRYLAICYPLQYNTRMTYRKIAVLIAVTWIYPCLAMVVLLTLSSPLKLCGNVIHKVYCDTHSVVKLACTDTAGINMYGLVATFSTIFGSLLLILYTYMRIFLVCFCGSKQTRQKAVSTCMPHLASLLNFSFGACFEILQSRFNMNNVPNILRIFLSLYFLTCQPLFNPIMYGLKLSKICVKCKSLLSKAS
>XPLOC_54.1.OR.1R.307.7tm_4.exons1.scaffold_8.Tautogolabrus_adspersus
MINSTVFSSFALSAYFDIGTLEYLSFVVIMSLYVLIVLANLVLVVVICVNRSLHEPMYIFLCSLFVNELYGSTGLFPLLLVQILSDVHTVSAPFCFLQLFCVYSYANVEFCNLAVMSYDRYLAICFPLQYNTLMTSNKVALLIALTWLYPFVAITVLICLSASLQLCGNVINKVYCDNYSIVKLACTDTTVNNIYGIIYTVVTICVVILIFYTYTRILHVCFCGSKQTRQKAVSTCTPHLASLLNFSFGCFFEIIQSRFNMKHVPYMLRVFLSLYWLTCQPLFNPVLYGLNLTRIRILCKSLLFGKM
>XPLOC_55.1.OR.1R.308.7tm_4.exons1.scaffold_8.Tautogolabrus_adspersus
MLNSSQVSYITFAAYRDIGLFKYFLFSILMCLFILIICANLLLIAVICVNRSLREPMYIFLCSLLINELYGSTGLFPSLLLQILSDVHTVSVSFCYVQIFCLYTYVNVQFYNLAVMSYDRYLAICFPLQYNTRMTATKVAVLIALIWLFPLLVIVVMISLNASLQLCGNIVDRLYCDNYSIVKLACYDTTVNNVYGLIYTFTVLFGLTVLILFTYIKILKVCFSGSKQTRQKAISTCTPHLASLLNFSCGCFLEIVQSRLNMSGAPIMLRSFLSLYFLICQPLYNPVLYGLNLTKIYVICKSLILGKI
>XPLOC_58.1.OR.1R.313.7tm_4.exons1.scaffold_8.Tautogolabrus_adspersus
MVNSTLHYFIFSTYMYVGSLKYLYFMLTAMLYMLIVFVNVFLIVLICMNRHLHEPMYIFLCSLFVNELYGSTGLFPLLLVQILSDVHTVSAPFCYLQIFCLYTYAQVEFCNLAVMSYDRYLAICCPLQYNTQMTFNRAVTFIAVIWIYSYVKFLITLFLSITLPLCGNIINSLYCHNYLVVKLACSDTQVNNFYRIFGTVLTVLVPLLPILFSYTKIFHVCFSGSKQTRRKAVSTCTPHLASLVNFSFGCMFEILQSRFNMASVPSIVRIILSLYFLLIQPLLNPVMYGMQLSRIRNTCKHLLCYKITASHRE
>XPLOC_59.1.OR.1R.304.7tm_4.exons1.scaffold_8.Tautogolabrus_adspersus
MENTSELVFVLQGLNDSLTNRQIYFSFALMSYLLTIFVNLTLIVVVWLEKSLHEPIYIFLCNLCFNGICGASSFYPKLLHDLLADSHVITYAGCLTQIFVVYGYVFVEFTSLTVMAYDRYLAICKPLQYHTLMTTKRVVQLLVLTWSFSLLEISVGITLTARLPLCGRHIPKIFCTNWEVVKLSCSDTMVNNIYGFVLMFSHISQTVLILVSYTHLVRASLRVHAHRRKFIQTCLPHLVTLLVFTSSLIFDIMYSRYSGGSELQIVKNILAAEFLVVPPLINPIIYGINLHQIRSRILQNFSHK
>XPLOC_60.1.OR.1R.308.7tm_4.exons1.scaffold_8.Tautogolabrus_adspersus
VTMNSTQVSYFRLGAYLDAGLFKYLFFMIVVLIYMIILCANLFLIVLICVNRSLHEPMYFFLCSLFVNELYGSTGLFPLLLVQILSDVHTVSAPFCFLQIFCVYSYVCIEFLSLAVISYDRYVAICHPLHYNSRMTVKKITMLIALTWLTSFLLVAGTTSLSSSLQLCGNLITNVLCNNYSIVKLACYDTRVNNIYGLFITAFIVCAPLILIFYTYMRILKVCFCGSKQTRQKAVSTCTPHLASLLNFSFGIGFEVVQSRFNMKNVPSLLPVFFSLYLLTCQPLVNPLMYGLKMSKILDVCKSLFYSK
>XPLOC_61.1.OR.1R.309.7tm_4.exons1.scaffold_8.Tautogolabrus_adspersus
LIMINSTQVLYFTLSAYLDTKGFKSLYFIIIMCLYAFILLSNLLLIVVICVNRSLHEPMYFFLCSLFVNELYGSTGLFPLLLVQILSDVHTVSAPFCFLQIFCVYSYVCIEYLNLAVMAYDRYLAICCPLQYNTRMTAKKVAMLIAVAWFFPFLPIVVLISLSAPLQLCGNVINKVYCGNYSIVKLACFDTTVNNIYGLIYTVISIIIPLCLILYTYMKILKVCYRGSKQTRQKAISTCTPHLASLLNFSFGCCYQILQSRFNLSVPNVLNILLSMYFLTCQPLFNPLLYGLKLPKIHNICKRLMCGDV
>XPLOC_62.1.OR.1R.306.7tm_4.exons1.scaffold_8.Tautogolabrus_adspersus
MINSTHGSYFTLGAYMETGLLKYLFFLIILTLYVLIICANLFLIVLICMNRSLHEPMYIFLCSLFVNELYGSTGLFPLLLVQILSDVHTVSAPFCFLQIFCLYSYGGVEFLTLAIMSYDRYLAICYPLQYNTRMTTNKISMLTALIWLYPFFINAVIVFGLTFPLQLCGNIINKVYCDNYYVVKLACSDTTLNNVFGLSHMFTVIFGLIVLIIYTYIRILHVCFCGSKQTRQKAVSTCTPHLASLLNFSCGCFFEIIQSRFNLYNLPNMLRVFLSLYWLTSQPLVNPLLYGLQMSKIRMVCKSLFF
>XPLOC_63.1.OR.1R.306.7tm_4.exons1.scaffold_8.Tautogolabrus_adspersus
MINSTHGSYFTLGAYMETGLLKYLFFLIILTLYVLIICANLFLIVLICMNRSLHEPMYIFLCSLFVNELYGSTGLFPLLLVQILSDVHTVSAPFCFLQIFCLYSYGGVEFLTLAIMSYDRYLAICYPLHYNTRMTTNKISMLTALIWLYPFFINAVIVFGLTFPLQLCGNIINKVYCDNYYVVKLACSDTTLNNVFGLSHMFTVIFGLIVLIIYTYIRILHVCFCGSKQTRQKAVSTCTPHLASLLNFSCGCFFEIIQSRFNLYNLPNMLRVFLSLYWLTSQPLVNPLLYGLQMSKIRMVCKSLFF
>XPLOC_64.1.OR.1R.288.7tm_4.exons1.scaffold_8.Tautogolabrus_adspersus
GLLKYLFFLIILTLYVLIICANLFLIVLICMNRSLHEPMYIFLCSLFVNELYGSTGLFPLLLVQILSDVHTVSAPFCFLQIFCLYSYGAVEFLTLAIMSYDRYLAICHPLHYNTRMTPNKISMLTALIWLYPFFINAVIVFGLTFPLQLCGNIINKVYCDNYYVVKLACSDTTLNNVFGLSHMFTVIFGLIVLIIYTYIRILHVCFCGSKQTRQKAVSTCTPHLASLLNFSCGCFFEIIQSRFNLYNSPNMLRVFLSLYWLTSQPLVNPLLYGLQMSKIRMVCKSLFF
>XPLOC_65.1.OR.1R.307.7tm_4.exons1.scaffold_9.Tautogolabrus_adspersus
MRNFSEVTSFHLSAYYGMDDLKPMYFCIFLIIYLTIIVENVVLISVIYHDKSLHEPMYLLLCNLAVNGLYGSTALLPAVLSNLLLRSHDISLSLCQTQIYAIHTYAITEFTILAAMSYDRYVAICYPLLYHTIMSQRIVKLIVFTWLFPLLAFFIVFGFTLQLRFCDRTIEKVYCLNFLLVKLACSDTSIVNIVGLLSVVVYTVPQICMIFYSYAHILRVCAVSFSKSRLKALRTCTPHLLAIVNYTIGCFLEIAQSRFNIGHLPYQTKLFLSLYFLIFPPILNPAIYGLSIHHIRIRLFRLFSRKR
>XPLOC_66.1.OR.1R.309.7tm_4.exons1.scaffold_9.Tautogolabrus_adspersus
MTNASEVTSFHLSAYYGMDDLKPMYFCIFLIIYLTIIVENVVLISVIYHDKSLHEPMYLLLCNLAVNGLYGSTALLPAVLSNLLLRSHDISLSLCQTQIYAIHTYATTEFTILAAMSYDRYVAICHPLLYHTIMSQRVVKLIVFTWLYPFLAFLTVLLFTLQLRFCDRTIEKLYCMNYILVKLACSDTSIVNIVGLLSAVVYTVPQICMIFYSYAHILRVCAVSFSKSRLKALRTCTPHLLAIVNYTIGCFLEIAQNRFNISHLPYQTKLFLSLYFLIFPPILNPAIYGLGIQLIRVRLFRLFSRKNMQ
>XPLOC_67.1.OR.1R.308.7tm_4.exons1.scaffold_9.Tautogolabrus_adspersus
MDNTSVLTFTMTAYAVMENYKHGLFAVFLLLYLITISLNALLITVIHQNKELHQPMNVFSCLLSFNEIYGSTALLPAVMALLRSDTHETSVKWCMAQVYFLHTYAGAEFCILALMGYDRYVAICYPLHYHSIMSNSKISKLVALTCLYPLILFACYYALTLNLSFCGKEVPKLYCVNFELVKNSCSNVPYISIVGFILILFFVGPQVVMIVFSYMQIARVCRRLLRESRGSALKTCIPHLFSLLNYTIGSLFEIIQTRFNMNHVAEEARIFLSLYFVIMPSVTNPVLYGLGTQIVRVKILKLFIRHKI
>XPLOC_68.1.OR.1R.318.7tm_4.exons1.scaffold_9.Tautogolabrus_adspersus
MKLFNSALGKNITFVRPAYFIISGFSGIPNIKYYYVFLFFVYVVSVIGNTVVMAVIYLDHNLRTPKYIAVFNLAFVDLFGNSALVPKLLDIFLFNHPSIPYNECLTFLFFCYTCLSMQSFNLVALSYDRLVAIIFPLHYHVKVTHRFMLSLIASFWTFVIIAVFIAVGLLTRLSFCKSVIINSYFCDHGQIYRLACNDHYPNYVISFLLPVLMCWLPLVFILLSYLYIVCTLAKVASVQEGLKAFKTCIGHLSLVAIYFFPVLITFTLMENIHPNARIINLSLTSIFPPMLNPIIYVLQTQEIKESVKRLLKNRKKSQ
>XPLOC_69.1.OR.1R.318.7tm_4.exons1.scaffold_9.Tautogolabrus_adspersus
MKLFNSALGKNITFVRPAYFIINGLSGIPNIKYYYVFLFFVYVVSVIGNTVVMAVIYLDHNLRAPKYIAVFNLAFVDLFGNSALMPKLLDIFLFNHPSIPYNECLTFLFFCYTCLSMQSFNLVALSYDRLVAIIFPLHYQVKVTHRFMLSLIASFWTFVIIAVFIAVGLLTRLSFCKSVIINSYFCDHGQIYRLACNDHYPNYVLSCLYPVLIFWLPLVFILLSYLYIGFTLAKVASVQEGLKAFKTCIGHLSLVAIYFFPVLITFTLMEKIHPNARIINLSLTSIFPPMLNPIIYVLQTQEIKESVKRLLKNRKKSQ
>XPLOC_70.1.OR.1R.313.7tm_4.exons1.scaffold_9.Tautogolabrus_adspersus
MGPEVKAAIIFNATFVRPAKFYLGGFTNMPHVKYYYVFLCFVYIMTVLGNGLLLSVIYLVEALHTPKYMIVFNLAFADLCGSTALIPKLLDTFLFNNRYIVYEACLSYMFFVLFFAGMQSLTLVTMSYDRFIAICFPLRYHSIVTKPAIGVMLLCLWVFLLIIIAPIVKLIDRLSFCRSLVVQTFFCDHSPVYRLACNDTSINNIMAYVAFIALICIPLILIALTYICISIALSRIASGQERLKAFKTCSSHLILVAIFFLPLLGNNIATVVSSIQPNVRIINSSLTHTIPALLNPIIYSLKTEEVLDSIKKL
>XPLOC_72.1.OR.1R.332.7tm_4.exons1.scaffold_9.Tautogolabrus_adspersus
MSSLRTVFNKSVIVHPPGFYIVGFETFPFISVYFIFLVFVYAVTLLFNSFVICIIAFQHCLHTPKFLAVANLAVVDVILNTCTIPGMIKIFLVKDNFIPYNLCLVQMFFYYAFATLESYALAILAYDRLIAICFPLRHSSINTLRSMAYILGMTWTLALGIIMFSIAIMTKLSFCKSVQVFSYFCDYAPVFRLACNDFSMQWTVASLLTLLFLVIPFTFIFLSYVSILVTVFRMKSLDNRVKALGTCIEHLILVAVFYIPLITIFTVGFYLRLIDPDQRVLSLSLASCLPPCINPIVYSLKTKEIKVRFLALVKKQKIGTGNKSKNWRINDT
>XPLOC_73.1.OR.1R.308.7tm_1.exons1.scaffold_9.Tautogolabrus_adspersus
MNDSSEGTQVMQFHTTVKALLSLLPCLLFLCVNLVMLYALLKTPLLLESSRYVLFGHLLFTDSLQLVLALLMYFFAVTMVTMISYVCVIITMLASITLRMSPLNLAVMSLERYIAICFPLRHADIATTRRTGIAIAVMWTVGSFDSFTQLVLFVSLENTSIPMQRFCSRHSVFRLQIYSTLYKAFTIVHFVLVSIIIIYTYIAIMITAKSASSKVHHASKAHKTVLLHLIQLCLCLASSLFSTINSSNQLNSPPAIAVHAQYALFVGLIIFPKCLSPLIYGLRDNTFRHVFKNCFTFGCRTTLKPFPK
>XPLOC_74.1.OR.1R.315.7tm_4.exons1.scaffold_9.Tautogolabrus_adspersus
MENQTVTTDFLLLEGLIIPPQSKVATFTVLLLIYIFIMVSNIGLVVLISLERSLHQPMFLLFCNMSINDAFGTTVLIPRLLSDLFVPYAERYIHYIDCVVQAFCLHLNASTSHTVLIIMAFDRYVAICNPLRYATIMTSKMVVKLSVSAWAVSFILVLILVSLSVRLSRCRAEIFHPFCDNASLFKLSCESVLINNIYGLGYTVILLGTSVGSVTLTYMKIAAVCVISKNKMLNSRALQTCVTHLAVYIIMYMSGIIVIFLHRFPYLSQERKMASILFHVVPPAMNTIIYGLQIKAVREKILILFLRKTMTVTAV
>XPLOC_75.1.OR.1R.312.7tm_4.exons1.scaffold_9.Tautogolabrus_adspersus
MENFTFNADILLMEGLKVSPSSSVPAFILLLLIYIFIMVSNIGLVVLISMERSLHEPMYLLFCNMSINDVFGATIIIPRILSEVFTPMSKRYITYISCAIQAFCVHFHAGASYSVLMVMAYDRYVAICNPLRYVTIMTNRMVVRLSVGAWVAALIFVTILLGLTFRLTRCRQTIMNPFCDNPSLFKLSCQNLLINDIYGLGTAVLILGSSLCSITFTYLRIAMVCLRSKNKAQFSKALQTCASHLAVFLILLFSGGIISTLHRYPNLSDERKFASIMFHVVPPSMNAFIYGLQIKAVREKIWVLMNRNKKTV
>XPLOC_77.1.OR.1R.313.7tm_4.exons1.scaffold_9.Tautogolabrus_adspersus
MDNITLNLEILQLEGLNVSPDSSVPAFILLLLIYVFIMVSNISLVVLIFMERSLHDPMYLLFCNMSINDVFGATTIIPPILTRVFTPVSRRYISYNECVIQAFCAHFHAGVSHTVITIMAFDRYVAICSPLRYATIMTSSMVVKLSVSAWSVSLFLVVTLVGLSARLSRCRNSVYNPFCDNASLFKLSCENVLINHIYGLGTAGVMMACSLGSVIVTYLRIAMVCLSSKNKTLNSKALKTCATHLTLYIILLLSGNIIIILHRFPNLSDARKLASILFHVVPPSMNAVIYGLQIKAVRQKIMTLFNRKKITEA
>XPLOC_78.1.OR.1R.316.7tm_4.exons1.scaffold_9.Tautogolabrus_adspersus
MENETFNANIIVIEGLKVSQKSTVPAFILLLLIYIFIMVSNIGLVVLISMERSLHEPMYLLFCNMSINDVFGATTIIPRLLSNIFSPITDRYIHYIDCVVQAFSSHFHAGTSHTVLMVMAFDRYMAICNPLRYASIMTNRMVLKLSVGAWLAAFISVAILLGLTIRLTRCRRIIINPFCDNASLFKLSCQNLLINHIYGLGSAVVILGSSLGSITLTYLRIAMVCLSSKNKVLNSRALQTCATHLAVYIIMLVASFTPMIMHRRPEWADSGKVSSVLFHVVPPILNPLIYGMQCKELRHKIISLFHKNKVTDAKTL
>XPLOC_80.1.OR.1R.332.7tm_4.exons1.scaffold_9.Tautogolabrus_adspersus
FFKFCMMNFSVSILTRNTLTENYTFNSLTLQMEGLNVTKTNKYPIFFFLLLSYVFILTANVGIVVLIWTERSLHQPMYLLFCNLSINDVMGNSLLVPRVLADILVPPSERLIHYYECLMQAFTTHMFGTNAHTVLMIMAFDRYVAICNPLHYTTIMTDKMVIKLTVSAWGVAFVLVAILLGLTIRLNRCRTLITNPYCDNASLFKLSCENVFINNVYGLMFTVVLLSASIGSIILTYLKITAACVTSKSKSLNSKALKTCSTHLILYMIMLSSGMILITLHRFPEYSEYRKISAILFNVVPGSLNPVIYGLQSQEIHKCLFNIFNMKRVTPS
>XPLOC_81.1.OR.1R.310.7tm_4.exons1.scaffold_9.Tautogolabrus_adspersus
NYTYNSFTLQLEGLNVSKDSLYPAFFFFLFSYLFIMIANLGIACLVFSDKNLHQPMYLLFCNLPFNDIIGNSIMVPRVLIDMLQPPSERLISYSECVVQAFTTHMFGTTSHTVLMIMAFDRYVAICNPLHYTTIMSNRMVIKLTASAWGVAFALVAILLGLTMRLNRCRSMIMNPYCDNASLFKLSCENVYINNVYGITFTVVLLTSSIGCIVLTYTKITVVCLMSKNKSLNSKAFKTCSTHLFVYLIMVFNGMSVITLHRYPQYSDYRKLCTILFHVIPGSLNPIIYGLQSTEIRKFFLKLFKSKNVSP
>XPLOC_82.1.OR.1R.311.7tm_4.exons1.scaffold_9.Tautogolabrus_adspersus
NYTYNSFTLQLEGLNVSKDSLYPAFFFFLFSYLFIMIANLGIACLVFFDKNLHQPMYLLFCNLPFNDIIGNSIMLPRVLMDLMQPPSERLISYYECVVQAFTSHMFGTTSHTVLMIMAFDRYLAICNPLHYTTIMSNRMVIKLTASAWGVAFALVAILLGLTIRLNRCRSMIMNPYCDNASLFKLSCESVFINNVYGITFTVVLLTSSIGSIVLTYTKITVVCLMSKNKSLNSKAFKTCSTHLFVYLIMLFNGMSIIILHRYPQYSDYRKMSSVLFHIIPGSLNPIIYGVQSKEIRKFLLKFFWNKKVVAS
>XPLOC_83.1.OR.1R.301.7tm_1.exons1.scaffold_9.Tautogolabrus_adspersus
EQYRGLVERLFLCIFTTVPCCVFLFINFTMLFILRSKTVFCETSRYILLYNLLFADTVMLLLSQIMYLLSASGILLTYPVCGVLNMLAILTKEISPLTLVVMSLERYVAVCYPLRHATIITIRTTVVAIIVVWAISSLNVLTQVILLLQFPFRDLQSLQMTNLCSGRVLLLLPMSDYYDKAYTCFVFVSAGLTIISSYIGVTIAARSASTDKASARKTRNTLLLHMMQLVLTLSSTAQTPLLTTISRFVTRIVIVRIQIIFYMCISIFPRCLSSLIYGIRDQNIRPLLTYHLGCRLKLNHV
>XPLOC_84.1.OR.1R.314.7tm_1.exons1.scaffold_9.Tautogolabrus_adspersus
MSNLNLSLSNITTEQYQGLVERLFLCIFTTVPCCVFLFINFTMLFILRSKTVFCETSRYILLYNLLFADTVMLLLSQIMYLLSVSRILLTYPVCGVLNMLAALTNQISPLTLVVMSLERYVAVCYPLKHASIITIRTTVVTILATWAISSLNVLTRVILLLQFPFRDLQSLQMTKYCSGRVLLLLPMSDYYDKAYTCFVFVSAGLTIISSYIGVTIAARSASTDKASARKTRNTLLLHMMQLVLTLSSTVQTPLLTTISRFVTRIVIVRIQIIFYMCIFIFPRCLSSLIYGIRDQNIRPLLMYYLCCRLTVNYV
>XPLOC_85.1.OR.1R.314.7tm_1.exons1.scaffold_9.Tautogolabrus_adspersus
MSNLNLSLSNVTTEQYRGLVERLFLCIFTTVPCCVFLFINFTMLFILRSKTVFCETSRYILLYNLLFADTVMMLLSQIMYLLSASGILLTYPVCGVLNMLAALTNQISPLTLVVMSLERYVAVCYPLRHATIITIRTTVVAIIVVWAISSLNVLTRVILLLQFPFRDLQSLQMTNLCSVRVMLLLPMSDYYDNAYTCFVFVSAGLTIISSYIGVTIAARSASTDKASARKTRNTLLLHMMQLVLTLSSTVQTPLLTTISRFVTRIVIVRIQIIFYMCIFIFPRCLSSLIYGIRDQNIRPLLMYYLCCRLKVNYV
>XPLOC_86.1.OR.1R.314.7tm_1.exons1.scaffold_9.Tautogolabrus_adspersus
MSNLNLSMSNITTEQYQGLVERLFLCIFTTVPCCVFLFINFTMLFILRSKTVFCETSRYILLYNLLFADTVMMLLSQIMYLLSVSRILLTYPVCGVLNMLAALTNAISPLTLVVMSLERYVAVCYPLKHASIITIRTTVVTILATWAISSLNVLTRVILLLQFPFRDLQSLQMTNLCSVRVMLLLPMSDYYDNAYTCFVFVSAGLTIISSYIGVTIAARSASTDKASARKTRNTLLLHMMQLVLTLSSTVQTPLLTAISRFVTRIVIVRIQIIFYMCIFIFPRCLSSLIYGIRDQNIRPLLMYYLCCRLKVNYV
>XPLOC_87.1.OR.1R.317.7tm_1.exons1.scaffold_9.Tautogolabrus_adspersus
MSNLNLSLSNITTEQYQGLLERLFLCIFTTVPCCVFLFINFTMLFILRSKTVFCETSRYILLYNLLFADTVMMLLSQIMYLLSASGILLTYPVCDLLNMLAALTNQISPLTLVVMSLERYVAVCYPLRHATIITIRTTVVAIIVVWAISSLNVLTRVILLLQFPFRDLQSLQMKTFCSVRVLLLLPMSDYYEKAYTCFVFVSAGLTIISSYIGVTIAARSASTDKASARKTRNTLLLHMMQLFLSLSSTAQTPLLTTISRFVTRIVIVRIQVIFYMCISIFPRCLSSLIYGIRDQNIRHLLMYYLCCRLKVNYVSQS
>XPLOC_88.1.OR.1R.317.7tm_1.exons1.scaffold_9.Tautogolabrus_adspersus
MSNLNLSLSNITTEQYQGLLERLFLCIFTTVPCCVFLFINFTMLFILRSKTVFCETSRYILLYNLLFADTVMLLLSQIMYLLSVSRILLTYPVCGVLNMLAALTNEISPLTLVVMSLERYVAVCYPLKHATIITIRTTVVAIIVVWAISSLNVLTRVILLLQFPFRDLQSLQMTNICSVRVLLLLPMSDYYDNAYTCFVFVSAGLTIISSYIGVTIAARSASTDKASARKTRNTLLLHMMQLVLILSSTAQTPLLTTISRFVTRIVIVRIQVIFYMCIFIFPRCLSSLIYGIRDQNIRHLLMYYLCCRLKVNYVSQS
>XPLOC_1.1.OR.1R.307.7tm_4.exons1.scaffold_13.Tautogolabrus_adspersus
MENSTEIWSFVLTAYGNIGELKYLYFSIMLLWYISICAANTVLIVVIYVDRKLHEPMYIFLCNLFVNEIAGSTSLYPLMLSQMLSDTHEVTLPWCFLQMSYIYISAAVEFCNLAAMAYDRYVAICCPLHYNVIMNTGRVFLIILVIWLYCFFNLMFTFSFTYRLKFCGNAIDKVFCDYHLIIKQACSVSVYNSISDLLFAFLTVVIPFSLISVSYMKILAVCLHTSKENKQKAVTTCTPQIVSLSNMFVGTIFHFVDSRFIVADVPDNVQIILSVYLLICQPIVTPFMYGFKLPKIKESCKGFLFAR
>XPLOC_2.1.OR.1R.308.7tm_4.exons1.scaffold_13.Tautogolabrus_adspersus
MENTTKIWSFVLAAYGNIGELKNLYFSIMLLWYLSICAANTVLIVVIYVDRRLHEPMYILLCNLSVNEIVGSTSLYPLMLSQMFSDTHEVTLPWCFLQMCFIYISASVEFCSLAAMAYDRHVSICYPLRYNIIMNTGKVVSIVLVIWMYSIFSFIFSFSFIISLKFCGNIIDKVFCDHHLVIKLACSISTPNNISDLLFAFVTIVIPFSLILVSYMKILTVCLNTSIENKQKAVTTCTPQIVSVSNLFVGCIFHFVDSRFHVAQVPDKIRIILSVYLLLCQPIVTPFMYGFNLPKIRHSFKRFLVDRK
>XPLOC_3.1.OR.1R.315.7tm_4.exons1.scaffold_13.Tautogolabrus_adspersus
MTNTSNIVFFTLTGFSATTNYRATLFSLTVLCYCAILLVNVALILTIALDQNLHEPMYIFVCNLCINGLYGTAGFYPKFAYDLLSDIHVISYFGCFLQFFVIYTYATVDFSILALMAYDRYVAICRPLEYHVLMSVQRTAILISLSWIVPFLCEVMVVSLTSRLKLCGSRIQKLYCENWSIVKLACTTTLTNNIVGLFIISFYCGHVLFIVCSYVHLVKAALKSKEGRKKFTQTCVPHLLCLLNVTAALLFDVMYARYGSASVPQSVRNFMAIQILMMPPILNPIIYGLILTKIRCRMITLCMMASQNCKFTLKM
>XPLOC_4.1.OR.1R.313.7tm_4.exons1.scaffold_13.Tautogolabrus_adspersus
MENSTNPFYLNLTLFMNIGHYRYPSFVFCLLLYSFIVSANLVMILIIIRERTLHEPMYIFIAFLSVNSLYGSTGFFPRFFMDLLSDSHLISRPACFTQIYIIYTYASYELTILSIMSYDRYVAVCHPLHYHRKMNSKTVYMLAFLAWVSPACNLTITLNMIVRLPLCGNNIEKVYCASWNVVKLSCITDAVVNRFAMLGAITIAFLPFGFILYTYLRIVVACWKNSSEVRGKVLQSCLPHVISFAIYSITSFSDTALSRENLENINPFAAIIISIEFVIIPPILNPVVYGLKLPEIRRHIIKILCCKAKTKRK
>XPLOC_5.1.OR.1R.313.7tm_4.exons1.scaffold_13.Tautogolabrus_adspersus
MENSTNPFYLNLTLFMNIGHYRYPSFVFCLLLYSFIVSANLVMILIIIRERTLHEPMYIFIAFLSVNSLYGSTGFFPRFFMDLLSDSHLISRPACFTQIYIIYTYASYELTILSIMSYDRYVAVCHPLHYHRKMNSKTVYMLAFLAWVSPACNLTITLNMIVRLPLCGNNIEKVYCASWNVVKLSCITDAVDNLFAMLGAITIAFLPFGFILYTYLRIVVACWKNSSEVRGKVLQSCLPHVISFAIYSITSFSDTALSRENLENINPFAAIIISIEFVIIPPILNPVVYGLKLPEIRRHIIKILCCKAKTKRK
>XPLOC_6.1.OR.1R.313.7tm_4.exons1.scaffold_13.Tautogolabrus_adspersus
MENSTNPFYLNLTLFMNIGHYRYPSFVFCLLLYSFIVSANLVMILIIIRERTLHEPMYIFIAFLSVNSLYGSTGFFPRFFMDLLSDSHLISRPACFTQIYIIYTYAFYELTILSIMSYDRYVAVCHPLHYHRKMNSKTVYMLAFLAWVSPACYLTITLDMIVRLPLCGNNIEKVYCASWNVVKLSCITDAVVNRFAMLGAITIAFLPFGFILYTYLRIVVACWKNSSEVRGKVLQSCLPHVISFAIYSITSFSDTALSRENLKNINPFAAIIISLEFVIIPPILNPVVYGLKLPEIRRHIIKILCCKAKTKRK
>XPLOC_7.1.OR.1R.305.7tm_4.exons1.scaffold_13.Tautogolabrus_adspersus
MENSTDSFYFNLTMFMNIGNYRYPAFFFCFLLYTFIVYANLVIITVISRERTLHEPMYTFIALLSVNSLYGSTGFFPRFLTDLLSVSHLMSYSSCFTQIYIIYTYASNEMTILGIMAYDRYVAVCHPLHYHRKMTSKTVLKLSALAWFFPAFGLIVCISLSARLPLCGNEIQKLFCANWNVVKLSCVATDANNIYGLWLTITTVFLPLSFVLFSYLKIVIVCWRSSAEFKGKVLHSCLPHIVSFVIYSITGFCDIALSRYDIEEINPFVAGILSLEFVVIPPILNPLVYGLKLPEIRRHILQMLS
>XPLOC_8.1.OR.1R.305.7tm_4.exons1.scaffold_13.Tautogolabrus_adspersus
MENSTDSFYFNLTMFMNIGNYRYPAFFFCFLLYTFIVNANLVIITVISRERTLHEPMYTFIALLSVNSLYGSTGFFPRFLTDLLSVSHLMSYSSCFTQIYIIYTYGANEMTILGIMAYDRYVAVCHPLHYHRKMTSKIVLKLLALAWIFPALSLIVCISLSARLPLCGNEIKKLFCANWNVVKLSCVATDANNIFGLWITITTVFLPLSFVLFSYLKIVIVCWRSSAEFKGKVLHSCLPHIVSFVIYSITVFCDIALSRYDIEEINPFLIGIVSLEFVVIPPILNPLVYGLKFPEIRRHISQMLS
>XPLOC_9.1.OR.1R.304.7tm_4.exons1.scaffold_13.Tautogolabrus_adspersus
DNFSAITMFTLSGVSGTTNYRVTLFVLTFLCYCVIWLVNMTIIVTTIVDKKLHQPMYIFLCNLCINGLYGTTGFFPKFLKDLLSKSNMISYTGCLLQGFVLHSSACTDFSILALMAFDRYVAICRPLAYHSVMTKQRICVFVFFAWIVPFYLLAISTITTSTSRLCGSHIPKIYCINFLVGKLACSASLAMIIVPAFNYTFYFSHVFFVVWSYIYLIKTCLNSKENRSKFMQTCMPHLFCLIIVVVSLLFDLLYMRYGSKELPQSLRNFMSIEFLVIPPIINPLIYGFKLTQIRNRVKQFLCGK
>XPLOC_10.1.OR.1R.309.7tm_4.exons1.scaffold_13.Tautogolabrus_adspersus
MENNTNPPYFNLTMFVNIGNYRYPTFVLCLLLCAFIISANLVIVVVITLEKTLHEPMYIFIMCLSLNSLYGSAGFFFQFLSDLLSDSHLISRPACFTQVYVIYTYASYELTLLGIMAYDRYVAVCQPLHYHTKITSKVVSILIFLAWIYPALAVFACVYMASRLPLCGNKIQKVFCANWSIVKLSCVSTVLNNLVGMLVTTSTVFLPLAFVLYTYVRIFLLCQKRSSEFKSKVIQSCLPHIVTFVNYSITVFCDIALSRTNLEELNPFLAVFLSLEFVFIPPLVNPLVYGLKLPEIRKVILRMLSCSLP
>XPLOC_11.1.OR.1R.309.7tm_4.exons1.scaffold_13.Tautogolabrus_adspersus
MENNTNPPYFNLTMFVNIGNYRYPTFVLCLLLCAFIISANLVIVVVITLEKTLHEPMYIFIMCLSLNSLYGSAGFFFRFLSDLLSDSHLISRPACFTQVYVIYTYASYELTLLGIMAYDRYVAVCQPLHYHTKITSKVVSILIFLAWIFPALAVFACVYMASRLPLCGNKIQKVFCAVWSIAKLSCVSTVLNNLVGLLVATSTVFLPLAFVLYTYLRIVLLCRKRSSEFKSKVIQSCLPHIVTFVNYSITVFCDIALSRMNVEELNPFLAVFLSLEFVFIPPLVNPLVYGLKLPEIRKVILRMLSCSLP
>XPLOC_12.1.OR.1R.307.7tm_4.exons1.scaffold_13.Tautogolabrus_adspersus
MDNVSSMLFLSGLSETRNYRLIIFFLTLLCYCMILVVNSIVIVTIIIDKTLHEPMYILLCTFCINGLYGSSGFYPKFLWDLLSPVHVISYSGCLIQALVIYSSASSDLSILAVMAYDRYLAICRPLQYHSLMSKQRLVKLVCFSVITPFCIISTNIFLTSRLKLCSHHIARLFCMNWIIVALACYPAETTLNNIVAYASIIIYVLHGVFIVWSYMYLIKTCVNSAENRAKFMQTCVPHITSLITFIVTILSDMMYIRYGSKDLPQSVQNYIAIEFLVIPPLMNPLIYGFKLKKIRQRVLCFLNIKIK
>XPLOC_13.1.OR.1R.307.7tm_4.exons1.scaffold_13.Tautogolabrus_adspersus
MDNVSSMFFLSGLSETKNYRLIIFILTLLCYCMILVVNSILIVTIIIDKNLHEPMYILLCTFCINGLYGSSGFYPKFLWDLLSPVHVISYSGCLIQALVMYSFACSDLSILAVMAYDRYLAICRPLQYHSLMSKQRLVKLVCFSVITPFCIISTNIFITSRLKLCSHHIARLFCVNWIIVSLACYPDETTLNNIVAYMTIIFYVVHGVFIVWSYMYLIKTCVNSAENRAKFMQTCVPHITSLITFLVTILLDIMYIRYGSKDVPQTIQNFVAIEFLVIPPLMNPLIYGFKLKKIQHRVLRFLNIKIK
>XPLOC_14.1.OR.1R.307.7tm_4.exons1.scaffold_13.Tautogolabrus_adspersus
MDNVSSMFFLSGLSETKNYRLTIFFLTLLCYCMILVVNSILIVTIIIDKTLHEPMYILLCTFCINGLYGSSGFYPKFLWDLLSPVHVISYSGCLIQALVMYSFACSDLSILAVMAYDRYLAICRPLQYHSLMSKQRLVKLVCFSVITPFCFMSTNIFLTSRLKLCSHSIARLFCVNWIIVSLACYPAETTLNNIVGYMTIIFYVLHGVFIVWSYMYLIKTCVNSAENRAKFMQTCVPHITSLITFLVTILLDIMYIRYGSKDLPQSVQNYIAIEFLVIPPLMNPLIYGFKLKKIRQRVLRFHNIKIK
>XPLOC_15.1.OR.1R.307.7tm_4.exons1.scaffold_13.Tautogolabrus_adspersus
MDNVSSMFFLSGLSETKNYRLTIFFLTLLCYCMILVVNSILIVTIIIDKNLHEPMYILLCTFCINGLYGSSGFYPKFLWDLLSPVHVISYSGCLIQALVIYSSACSDLSILAVMAYDRYLAICRPLQYHSLMSKQRLVKLVCFSVITPFCIISTNIFLTSRLKLCSHSIARLFCVNWIIVSLACYPAETTLNNIVAYMTIIFYVLHGVFIVWSYMYLIKTCVNSAENRAKFMQTCVPHVTSLLTFLVTILSDNMYIRYGSKDLPQSVQNYIAIEFLVIPPLMNPLIYGFKLKKIQHRVLRFLNIKIK
>XPLOC_16.1.OR.1R.303.7tm_4.exons1.scaffold_13.Tautogolabrus_adspersus
MEKELNVTDISLGGYVEVEKYRYLYFVIVFIVYVLIICCNSTIVCLIVIHQNLHEPMYVFIAALLINSVLFSSAIYPKLLVDFLSEKQTIFYPACLFQAVLYYTLTYAEFLLLSAMAYDRYVSICKPLQYATIMKKKTVNVFLAMAWCVPALEILGAIVLNFSFKLCSSTLNGIFCNNSIYKILCVRSTRLSVYGVVILLNLGLLPVLFIIFTYIRIFLITSRSCKEVRKKAAQTCFPHLMVLIIFSCFVTFDVSINRLQSDIPKTAHVILTLQVVLYHPLFNPLMYGLKMKEIYKHLKSLFC
>XPLOC_17.1.OR.1R.302.7tm_4.exons1.scaffold_13.Tautogolabrus_adspersus
MEDVFNVTYITLNGYVEVEKYRYLYFFIMITVYCLIIFYNSTIVYLIWKHKNLHEPMYIFIAALLINSVVLSSAVYPKYLIDFLSDTQIISYSACLVQFFTFYSIGSSEFLLLSVMAYDRYVSICNPLQYPTIMRKNTVCIFLLLAWLVPAAHIAVPAVLSAKSKLCHFTLKAIFCNNTIYRLQCVSSRVITIYGVVTLVDLAVLPLLFIIFTYTKILFIAYRSCKEVKKKAAETCLPHLLVLISYSCLCAYDISIARVESNFPKTARFVMMLQTVFYNPLLNPLIYGLKMKEISKHLKTLF
>XPLOC_18.1.OR.1R.306.7tm_4.exons1.scaffold_13.Tautogolabrus_adspersus
MDEDLNVTYITLGGHVEVNKYRYLYFVIMFTVFILIICSNFTIVCLIWIHRNLHEPMYVFIAALLLNSALFSSAIYPKLCIDYLSEKQVISYSACLFQFFMFYSIGGSEFLLLSVLAYDRYVSICKPLQYPTIMRKNTVCIFLLLAWLVPAAHVAVPAVLSAKSKLCHFTLKAIFCNNTIYRLQCVSSRVITIYGVVTLVDLTVLPLLFIIFTYAKILFIAYRSCKEVKKKAAETCLPHLLVLISYSCLCAYDISIARVESNFPKTARFVMMLQTVFYNPLLNPLIYGLKMKEISKHLKTLFLPAK
>XPLOC_19.1.OR.1R.306.7tm_4.exons1.scaffold_13.Tautogolabrus_adspersus
MDEDLNVTYITLGGHVEVNKYRYLYFVIMFTVFILIICSNFTIVCLIWIHRNLHEPMYVFIAALLLNSALFSSAIYPKLCIDYLSEKQVISYPACLFQFYLVYSLSGSEFLLLAGMAYDRYVSICKPLQYPTIMRKNTVSVFLAIAWLVPACQAAFAVLLSADMKICNFTLNGIYCNNLIYSLHCVSSQTLSIFGIFALLTGGLFPLLFILFTYSRILMISYGCREVRRKAAQTCLPHLLVLISFSILCAYDILVVRLGSSFSQTVRLIMTFQAVVYHPLFNPIIYGLKMKEISKHLKRLFCQAKV
>XPLOC_20.1.OR.1R.311.7tm_4.exons1.scaffold_13.Tautogolabrus_adspersus
MKKNISLNPSYFQFTLFSDYGALRYLFFSLCLLIYMTIISANVVIILAVWLEKSLHQPMYIFICCLCFNSLYGSLGFFPRFLMDLVSDTHFISLPACFTQVYIISTYTGHELTLLTAMAYDRFVAICQPLLYHSKMTLRIVRYLVILSMIYPACIVGICVYLLSFIPFCENKLHRIFCTNWPLVQLSCEDTTMNNITGQAFTVITIFIPMTFVLYTYLRILLVCRRSSSEFKGKALQTCLPHIVTFVNYCISVYCAFALTRLKVDKKNTFAIVVLSLEYLIIPPLNNPLVYGLNLPQIRGVILRSFKFHKV
>XPLOC_21.1.OR.1R.306.7tm_4.exons1.scaffold_13.Tautogolabrus_adspersus
MDEDLNVTYITLGGHVEVNKYRYLYFVIMFTVFILIICSNFTIVCLIWIHRNLHEPMYVFIAALLLNSALFSSAIYPKLCIDYLSEKQVISYPACLFQFYLVYSLSGSEFLLLAGMAYDRYVSICKPLQYPTIMRKTTVSVFLAIAWLVPACQAAFAVLLSADMKICYFTLNGIYCNNLIYSLHCVSSQTLSIFGIFALLTGGLFPLLFILFTYSRILMISYGCREVRRKAAQTCLPHLLVLISFSILCAYDILVVRLGSSFSQTVRLIMTFQAVVYHPLFNPIIYGLKMKEISKHLKRLFCQAKV
>XPLOC_22.1.OR.1R.311.7tm_4.exons1.scaffold_13.Tautogolabrus_adspersus
MKKNISLNPSYFQFTLFSDYGALRYLFFSLCLLIYMTIISANVVIILAVWLEKSLHQPMYIFICCLCFNSLYGSLGFFPRFLMDLVSDTHFISLPACFTQVYIISTYTGHELTLLTAMAYDRFVAICQPLLYHSKMTLRIVRYLVILSMIYPACIVGICVYLLSFIPFCENKLHRIFCTNWPLVQLSCEDTTMNNITGQAFTVITIFIPMTFVLYTYLRILLVCRRSSSEFKGKALQTCLPHIVTFVNYCISVYCAFALTRLKVDKKNTFAIVVLSLEYLIIPPLNNPLVYGLNLPQIRGVILRSFKFHKV
>XPLOC_24.2R.1.OR.2R.309.7tm_1.exons..Tautogolabrus_adspersus
SHVRLFYENPRYIMFICMVINDAVQLTLVTALYVLSYIFRKIHASVCCLLVIMTAVLTTRSTPLILAGMAVERYLSICFPLHYSHMCTVPRTLLLIGVILILTATPPFTDLLITIVHEPLSFFNNAIFCDHPLIFRHRSIYYKNCVFDGVYLSFVALMLLYTYCKIMLTARAVSTGLASVKRARNTVLLHGVQVGISTPLSCWVKKCKTEYDSGCEECVTFFPFLFQLLLCMLAFVAPSLQAALISLFPRYSLEIRYIFYLVVYIIPRFLSPVIYGFRDGLFRKYWTRYLTCGSRSVVRVHPVLPKVNL
>XPLOC_26.2R.1.OR.2R.314.7tm_4.exons..Tautogolabrus_adspersus
MNFSSLNISLSASGNQRDTFTTAVTKNVIITALCISINYINGTLVHTFRKHQVIMCNALTLLQIFNSNPRYILFIHLVTNDMMQLLLSTLLHIISYALHTINVSFCIILLIITILTTLNTPLNLAGMAVECYIAVCIPLRYAQICTVKKTYILIGVIWVVSSFSILPDLFILLATEPPQFFHSRQFCARDFVFRSTYSLKKRDASHIVCLTFVWLILFYTYFRILFAARGATLDIKKARNTILLHGLQLLLCMLTYVRPMFEKGLLYILPSQYLAVRFACYVIVQILPRFVSPVVYGLRDQTFRKYVRRYLLCK
>XPLOC_27.2R.1.OR.2R.317.7tm_1.exons..Tautogolabrus_adspersus
MNSSGFNMSSAERYRDSFQTAVVKNVIILAVGLTIGYINGTLIHTFRKHQVRTIQVLNLNPRYILFIHLVVNDMIQLTTTVSLFVYSYIFYRMNASLCCLIIALAVFTTLNTPLNLAVMAMECYIAVCLPLRHAELCTVKRTYVLIGGIWALSAVSTLPDVFIFLATEPVQVFHSAIFCEKDNLFRHPMHVQKKDVYIIYLIGVWLTLFYTYVMIFTAAKSADGDAKKARNTILLHGFQLLLAMLTFVAHVFKKALLSWFPKHYLHVVFVSYIIIQILPRFVSPIVYGLRDKMFRKYLKMYILCAVRPSIKPRLQLK
>XPLOC_28.2R.1.OR.2R.308.7tm_1.exons..Tautogolabrus_adspersus
MNVSSANVTVVTQYQDSLSKAVVKNMIVVVLGISINYINASLFHTFSKHQVFQIFYRNPRYILFIHLVVNDMIQVTLTIIMFIISYTIRKINVSFCCFLMLTAVFATENTPLNLACMAVECYIAVCMPLRHVQICTIRRTLVLIGLIWITSMLSVLPDLFITLATEPLDFFRSRVFCLRQTVFPHPVNIKRRDAQYSVFLVVIWITIFYTYFKILFTAKAASKDAQKARNTILLHGFQLLLCMATYVGPPLLTIIKQWFPQDYTDHLFAFYITIQILPRSISPVIYGVRDNTFRRYLKRYLCCKVTIQ
>XPLOC_31.2R.1.OR.2R.311.7tm_1.exons..Tautogolabrus_adspersus
MNMSSANVTVVIEYRDSLTKAVTKNVIVVVLSISLNYIHAGLIHTFRKHQVRHPSHVFYMNPRYILFFHLVVNDMIQMTLTVILFIISYTLYKINVSMCCVFLLLALFATENTPLNLACMAVECYIAICMPLRHVQICTIRRTLILIGLIWITSMLSVLPDLFISLATEPLDFFNSRVFCLRETAFPNPHIIKKRDITYITYLVVVWLVIFYTYFRILFTAKAASKDAKKARNTIVLHGFQLLLCMATYAEPLLRTALLQWFPKTFSDSLFACYIIIHILPRAISPIIYGVRDKTFRKYLKRYLLCKVSTQ
>XPLOC_32.2R.1.OR.2R.321.7tm_1.exons..Tautogolabrus_adspersus
MQNLTDFPGNATSHKTMSVIIKVCVVIPFFCVLLCCIGVMLHIFASHRQFLDTSRYILFAYMLINDTLLLLSSVLLFLFFMSKVKFAIVYCVPLLFFSTATFYNTPLILATMSLERYVAIFYPLQRPAAWRSNQIWIIVLSLWLISCITPLIDHSMMELNPSVNVLSTPVICRVTDLNTSPIQRLFKAAMSILFFAVVAVIILFTYVRILLETRKLRQDRVSVSKAMHTVLLHGFQLLLCMLAFTSPITETLIVLHVNWLPEDVSFFNYFCFILIPRFLSPLIYGFRDQILRAYIAKMFLCCSNKVKPGIRGKLQENLSAT
>XPLOC_33.2R.1.OR.2R.321.7tm_1.exons..Tautogolabrus_adspersus
MQNLTDFPGNATSHKTMSVIIKVCVVIPFFCVLLCCIGVMLHIFASHRQFLDTSRYILFAYMLINDTLLLLSSVLLFLFVMSEVKFAIVYCVPLLFFSTATFHNTPLILATMSLERYVAIFYPLQRPAAWRSDRIWIIVLSLWLISCITPLIDHAMMELNPSVNVFSTPVICKVTDLNTSPIQRLFKAAMSILFFAVVAVIILFTYVRILLETRKLRQDRVSVSKAMHTVLLHGFQLLLCMLAFTSPITETLIVLHVNWLPEDVSFFNYFCFILIPRFLSPLIYGFRDQILRAYIAKMFLCCSNKVKPGIRGKLQENLSAT
>XPLOC_34.2R.1.OR.2R.305.7tm_1.exons..Tautogolabrus_adspersus
MDNNNSLVGAVSIMQIVHFKVILVQVLVSVFLCINLTLITTFFMKEFFYTTMRYILFAVTLLSDCLILILTNLLLICDYFKFTMHLWLCVIVFILSSVYTSVTPFTLTAMTLERYVAICMPLRHGDLCSTRCSLHCILLIHSISAIPCIVVLSIYFASTPLKLYKQSITCNVNFFILYIWQDHLRTALKQLYFLFMCIIIVFSYVRIMKAARAASGEDRQSTRKGLKTVSLHAFQLLLCLIQLLCPLIESVILQKNVMLYVNLRYINYITFYLASRCLSPLIYGLRDEKFFCAMKYYLLCGFYKK
>XPLOC_35.2R.1.OR.2R.315.7tm_4.exons..Tautogolabrus_adspersus
MKNTSISSIEHFIINGFPGLQPEYYGTVSFLLLLLFLSIVVGNGFISAVIVYERTLHKPTYLIFFHLAMTDIVFSVVTLPKVIARYWWNDVISSFTACFTQMYLVHSLGAIHSLILLMLALDRFVAIWLPLQYSSLITNKAISIACSLCWILTLIRMLGIVLHALTLPYCNLNVIPQCYCDHVSITQLGCGDQVAYVKAVALANAMVTLLVPLTFIIFSYFSVIIAVLKIPHTERRYKVLSTCVPQIFITCVYYVPRCFVYISNNLGFSFGDGTRTIITMMYSLIPAVVNPIIYCFKTKDIKEALIHRFKSRKVS
>XPLOC_36.2R.1.OR.2R.318.7tm_4.exons..Tautogolabrus_adspersus
SNVTRMRSFLILGFPGLSPQYYGPVSALLFFIYLVIALGNVFILAFVVYEKTLQKPTYLVFCHLALIDLTFGTVTLPKIISKYWFGDSVISFHGCFVQMFFLHYLGSVTSFILLVMALDRFVAICIPLRYPVLITNNIISVLCGFAWFIPVSLMVTIVYQALSLHYCKSNVIAQCFCDHISITSQACGDDVKIVAVTTLCMAMFCLLLPLAFILFSYVSIIVVIMKMSNVAGRKKTLSTCTPQIFLTCLFYLPRCFVYVANTVGFTFSLDVRILLILLYSLLPPAVNPIIYCFKTQDIKQTLMKKLKTVRIGVQIKLS
>XPLOC_37.2R.1.OR.2R.319.7tm_4.exons..Tautogolabrus_adspersus
MLYTNVTSINNFFIIGFPGLSLEHYGLVSSLLFVLFLAIAVGNMFLLVYIKYDRSLHKPTYLIFCHLALTDLAFGTVTLPKIISKYWFDDSIISFYGCFAQMYFVHFLGAAHSFILMVMALDRSIAICAPLRYTALFTNNMVSVLCVIAWLLPISWMVGVVLDALSLPFCNSNIIVQCYCDHIAITILGCENVREVQIVAFGLAMFSLLVPLGFIIFSYFVIIVAVMRISSAEGRIKTLSTCTPQLLITFLYYMPRCFVYLANNLGFTFSVPVRIVVVMLYSMLPAAVNPIIYCFKTKDIKESLKRRFLVRKVNISTKT
>XPLOC_38.2R.1.OR.2R.318.7tm_4.exons..Tautogolabrus_adspersus
SNVTRMRSFLILGFPGLSPQYYGPVSALLFFIYLVIALGNVFILAFVVYEKTLQKPTYLVFCHLALIDLTFGTVTLPKIISKYWFGDSVISFHGCFVQMFFLHYLGSVTSFILLVMALDRFVAICIPLRYPVLITNNIISVLCGFAWFIPVSLMVTTVYQALSLHYCKSNVIAQCFCDHISITSQACGDDVKIVAVTALCMAMFCLLLPLAFILFSYVSIIVVIMKMSNVAGRKKTLSTCTPQIFLTCLFYLPRCFVYVANTVGFTFSLDVRILLTLLYSLLPPAVNPIIYCFKTQDIKQTLMKKLKTVRIGVQIKLS
>XPLOC_39.2R.1.OR.2R.319.7tm_4.exons..Tautogolabrus_adspersus
MLYTNVTSINNFFIIGFPGLSLEHYGLVSSLLFVLFLAIAVGNMFLLVYIKYERSLHKPTYLIFCHLALTDLAFGTVTLPKIISKYWFDDSIISFYGCFAQMYFVHFLGAAHSFILMVMALDRSIAICAPLRYTALFTNNMVSVLCVIAWLLPISWMVGVVLDALSLPFCNSNIIVQCYCDHIAITILGCENVREVQIVAFGLAMFSLLVPLGFIIFSYFVIIVAVMRISSAEGRIKTLSTCTPQLLITFLYYMPRCFVYLANNLGFTFSVPVRIVVVMLYSMLPAAVNPIIYCFKTKDIKESLKRRFLVRKVNISTKT
>XPLOC_40.2R.1.OR.2R.318.7tm_4.exons..Tautogolabrus_adspersus
SNVTRMRSFLILGFPGLSPQYYGPVSALLFFIYLVIALGNVFILAFVVYEKTLQKPTYLVFCHLALIDLTFGTVTLPKIISKYWFGDSVISFHGCFVQMFFLHYLGSVTSFILLVMALDRFVAICIPLRYPVLITNNIISVLCGFAWFIPVSLMVTTVYQALSLHYCKSNVIAQCFCDHISITSQACGDDVKIVAVTALCMAMFCLLLPLAFILFSYVSIIVVIMKMSNVAGRKKTLSTCTPQIFLTCLFYLPRCFVYVANTVGFTFSLDVRILLTLLYSLLPPAVNPIIYCFKTQDIKQTLMKKLKTVRIGVQIKLS
>XPLOC_41.2R.1.OR.2R.332.7tm_4.exons..Tautogolabrus_adspersus
CFGHFFSVMSEGNQSFVTEFILTGFPGLHPEYEGIVSAALFFVYFLTLTGNATIICLFATDRSLHKPVYYIILNLTVSDILLSTTVLPKIISKYWFHSKTISFTACFVQMYFVHYLGTVNSYIFFLMAFDRYLAICHPLRYPTLLKHSTIHILSISSWVIAKAGPLMLVIRAYPLPYCASNIINHCLCDHIGITTLACTDRGPYGLPAFGLAMVALLGPLAFIIFSYCSIIITVLKIADVQGRLKSMSTCSTQLIVISLYYLPRCFVYLASNVGIKFSADVRIVIIMLYSLCPPMINPLIYCLRAKDMRESLCKRLHKNTVPQKAQISAVSH
>XPLOC_42.2R.1.OR.2R.307.7tm_4.exons..Tautogolabrus_adspersus
YNTTSVLVLHGFDLSTEIVFPAFLFATLSYMIIFFCNLILILTIVVNKSLHHPMYLILLNLPIHDLIGASAFFPQIIKEILTDSRTMQYSTCVAQAFFIHIYAGGTVFTLTAMAYDRYIAICHPLKYNTVMTNAHIMRLITGVWVSNLVTIGLLFILLLRLPRCRSQLTHSYCDNPSLLSLVCADTTINNLYGLFLVAISQVIANGMILYTYLQILVACFRSKGTDTKAKAMQTCATHLAVFLLLECLGLFTIISYRIKNISPQLRRFIGMSTLIFPPTLNPIIYGLRTQEIREKIVHFIRNKILPA
>XPLOC_43.2R.1.OR.2R.313.7tm_4.exons..Tautogolabrus_adspersus
MSTNASSAVLLTLETLSLSNASIYPAFLFGTLTYLCIMFCNMLVFVTIIWSKKLQKPMFILLLNLPISDMVGATAFFPHLIYSTLTQNRLISYPACVAQTFLVHVYGTGNLLILSAMAYDRYIAICCPLRYNSIMSTHNLVKIIVLIWFINFSLMITLILLFVRFKICRTHIVDLYCNNPSLLKLVCEDTRVNNYYGLFTIVLLQGGPLLIILYTYAQILRTCVMTNQSDARGKAIQTCGSHLVVCLILEINTFVTLVSHRIEGVSPFLRRALGVSVLIFPPFLDPIIYGLKTSELKQSIKMFLKRNVGASKL
>XPLOC_44.2R.1.OR.2R.315.7tm_4.exons..Tautogolabrus_adspersus
MENESLESLSFRAELTLDPFVIPLGGRYPIFFFGIAIYLFAVFCNLTLLTLIIVKRNLHKPMYFILFSLPLNDLIGITAMLPKVLSDIVTETNKVYYPLCVLQAFLLHMYGGGILFILAAMSFDRYAAICMPLRYSSIMTPRVVICIVSLVWGLDFVLIVSLFSLQTRLPRCKSVIMNVFCDNPSLLKLTCGNTTVNNIIGLFNTAVMQAVSVSVQMFSYIKILITCMVSQRSEAKTKAINTCVAQLVIIIIFQIVGTFTILSHRFKNVSADLQKIMGMLIFLVPPLLNPLVYGLYTREIRNTLLTILKRSRVSE
>XPLOC_45.2R.1.OR.2R.309.7tm_4.exons..Tautogolabrus_adspersus
MKSNMTASGEILEIQGFDISPELTYPLFFLLLFVYFSLLFSNIGVLTLIITEKTLHQPMYILFCNLSVNDLIGNTVLLPQLMAHIISTERFVTFKQCAVQAFCSHTFGSASHMILVIMAIDRYVAICHPLRYSSIMTTKTVIGLSATAWGVSLLLVSVLIGLTVRLSRCRSLIQNAYCDNASLFKLSCDDVSINNIYGLFFTVLLFSCSLGGIAVTYIRIALICWIKKNKELNNRALQTCASHLVLYLIMLWSGFLTIILHRFPDYPDLRKIAYILFHVVPANLNPIIYGMHTRSLRDKIIQILQRKVT
>XPLOC_46.2R.1.OR.2R.328.7tm_4.exons..Tautogolabrus_adspersus
MLEASLGRNFSHITFVFRGFPELHRHRRLLALPFCVSYLLVLLGNTLLVYVIHSVESLHSPMYLLICTLCVVDILVVTTIIPNMLLSLLFGWDQISLAGCLTQMFFTHFLSSLESTLLLAMALDRYVAICMPLRYAKIIDTSMFVKLLLFTLVRSGSIMATLVGLAGSLQFCDSNTIQHGYCDHMALVSLACDSTEKNSAVGLAVIICFVGLDILLIFLSYMKILSVVLRAAAAGEDRWKAFHTCGTHLIVMMCFYLVGSVTFLSHNLNIPISTDVNTFMGLMYILFPATVNPVIYGVRTKEIRNGFLRIFKLRAKKLMTVKVSPAVK
>XPLOC_47.2R.1.OR.2R.319.7tm_4.exons..Tautogolabrus_adspersus
HKPGRMENISSHKHFILNGFNEVGALRPLLFIPFFIMFVLSLLANCLLLYVIISQRSLHSPMYILIAGMACVDLSLPLFFCPNMLLNFLFDWRGISLIGCLVQMHFIHFVASFQSSLLVWMALDRYFAICTPLFYHEHMALPRFLKFIIPLVIRNFLLVTLFVSLAGALSFCAGNVMNHCFCEHMALVELACGSTTLNNLTGLLTVFLNPVADFIFITASYVVIFSSVLTSGKSGVKALHTCITHIVVITVSLTIALVAFLSYRIRNALPAAVRVFISTMYVLFPSCFNPIIYGIRTAEIRQHIVKTLILCRFNRTVPH
>XPLOC_48.2R.1.OR.2R.324.7tm_4.exons..Tautogolabrus_adspersus
SSRGRMEPLTGNESLHKHFILNGFNELGALRPLLFIPFFIMFVLSLLANSLLLYVIISQRSLHSPMYILIAGMACVDLSLPLFFVPNMLLNFLFDWRGISLIGCLVQMYFIHFFGAFQSTLLVWMALDRYFAICTPLFYHEHMALPRFLKFMIPLLIRNVFMVSLVVSLAGLLPFCLRNVIDHCFCEHMALVELACGSTIVNSLVGLISVFLIPVADFIIIAVSYIIIFSSVLRSGKSRVKALHTCVTHIVVNTVSLTIILIAFLSYRIRNGLPAAIRVFISIMYLFFPSCFNPIIYGIRTAEIRQHIVKTLSWCNFVQSGPDS
>XPLOC_49.2R.1.OR.2R.304.7tm_4.exons..Tautogolabrus_adspersus
MINSTQVLYFVLAAYFDTGGLKYLNFMIVLLLYTFILSFNLFLIVLICVNRSLHEPMYFFLCSLFVNELFGSTGLFPFLLVQILSDVHTVSASVCYLQIFCVYSYGKMEFFNLAIISYDRYLAICYPLHYNRHMTFIRVIIVIVLIWLLSFVLNIYALVSLISLRLCGNILNKVYCPSFSIVKLACSDTRHHDIYGLAVSSISVYVPLLIILYTYMKILHVCFCGSKQTRHKAVSTCTPHLASLLNFSFGVCFEILQSRFDMNYVPSILRIFLSLYFLTCPPLFNPIMYGLKLSKIRVICKSLL
>XPLOC_50.2R.1.OR.2R.304.7tm_4.exons..Tautogolabrus_adspersus
MVNSTQVPYFVLVAYFDTGGFKYLYVVIVMLLYMLIVFSNLFLIVLICMNRSLHEPMYIFLCSLFVNELFGSTGLFPLLLVQILSDVHTVSAPFCFLQIFCVYTYGNIEFLSLSIMSYDRYLAICRPLQYTKDMACEKVASLFAVIWLIPILVNCLTLHLLVPLQLCGNTINKVYCDNHSVVKLACYDTTVNNIYGLIVSAFSVFAPLILILYTYMKILHVCFCGSKQTRHKAVSTCTPHLASLLNFSFGACFEILQSRFDMNNVPNILRIFISLYFLTCPPLFNPIMYGLKLSKIRVKCKSLL
>XPLOC_51.2R.1.OR.2R.308.7tm_4.exons..Tautogolabrus_adspersus
MMNSTHASYFTLAAYLDTGIFEYVYFMVILSVYIFIVGANSLLIVVICVNRSLHEPMYIFLCSLFVNELYGSTGLFPLLLVQILSDVHTVSAPFCFLQIFCVHSYGAVEYLNLAVMSYDRYLAICYPLQYNTRMTYRKIAVLIAVTWIYPCLAMVVLLTLSSPLKLCGNVIHKVYCDTHSVVKLACTDTAGINMYGLVATFSTIFGSLLLILYTYMRIFLVCFCGSKQTRQKAVSTCMPHLASLLNFSFGACFEILQSRFNMNNVPNILRIFLSLYFLTCQPLFNPIMYGLKLSKICVKCKSLLSKAS
>XPLOC_52.2R.1.OR.2R.307.7tm_4.exons..Tautogolabrus_adspersus
MINSTVFSSFALSAYFDIGTLEYLSFVVIMSLYVLIVLANLVLVVVICVNRSLHEPMYIFLCSLFVNELYGSTGLFPLLLVQILSDVHTVSAPFCFLQLFCVYSYANVEFCNLAVMSYDRYLAICFPLQYNTLMTSNKVALLIALTWLYPFVAITVLICLSASLQLCGNVINKVYCDNYSIVKLACTDTTVNNIYGIIYTVVTICVVILIFYTYTRILHVCFCGSKQTRQKAVSTCTPHLASLLNFSFGCFFEIIQSRFNMKHVPYMLRVFLSLYWLTCQPLFNPVLYGLNLTRIRILCKSLLFGKM
>XPLOC_53.2R.1.OR.2R.308.7tm_4.exons..Tautogolabrus_adspersus
MLNSSQVSYITFAAYRDIGLFKYFLFSILMCLFILIICANLLLIAVICVNRSLREPMYIFLCSLLINELYGSTGLFPSLLLQILSDVHTVSVSFCYVQIFCLYTYVNVQFYNLAVMSYDRYLAICFPLQYNTRMTATKVAVLIALIWLFPLLVIVVMISLNASLQLCGNIVDRLYCDNYSIVKLACYDTTVNNVYGLIYTFTVLFGLTVLILFTYIKILKVCFSGSKQTRQKAISTCTPHLASLLNFSCGCFLEIVQSRLNMSGAPIMLRSFLSLYFLICQPLYNPVLYGLNLTKIYVICKSLILGKI
>XPLOC_55.2R.1.OR.2R.313.7tm_4.exons..Tautogolabrus_adspersus
MVNSTLHYFIFSTYMYVGSLKYLYFMLTAMLYMLIVFVNVFLIVLICMNRHLHEPMYIFLCSLFVNELYGSTGLFPLLLVQILSDVHTVSAPFCYLQIFCLYTYAQVEFCNLAVMSYDRYLAICCPLQYNTQMTFNRAVTFIAVIWIYSYVKFLITLFLSITLPLCGNIINSLYCHNYLVVKLACSDTQVNNFYRIFGTVLTVLVPLLPILFSYTKIFHVCFSGSKQTRRKAVSTCTPHLASLVNFSFGCMFEILQSRFNMASVPSIVRIILSLYFLLIQPLLNPVMYGMQLSRIRNTCKHLLCYKITASHRE
>XPLOC_56.2R.1.OR.2R.304.7tm_4.exons..Tautogolabrus_adspersus
MENTSELVFVLQGLNDSLTNRQIYFSFALMSYLLTIFVNLTLIVVVWLEKSLHEPIYIFLCNLCFNGICGASSFYPKLLHDLLADSHVITYAGCLTQIFVVYGYVFVEFTSLTVMAYDRYLAICKPLQYHTLMTTKRVVQLLVLTWSFSLLEISVGITLTARLPLCGRHIPKIFCTNWEVVKLSCSDTMVNNIYGFVLMFSHISQTVLILVSYTHLVRASLRVHAHRRKFIQTCLPHLVTLLVFTSSLIFDIMYSRYSGGSELQIVKNILAAEFLVVPPLINPIIYGINLHQIRSRILQNFSHK
>XPLOC_57.2R.1.OR.2R.308.7tm_4.exons..Tautogolabrus_adspersus
VTMNSTQVSYFRLGAYLDAGLFKYLFFMIVVLIYMIILCANLFLIVLICVNRSLHEPMYFFLCSLFVNELYGSTGLFPLLLVQILSDVHTVSAPFCFLQIFCVYSYVCIEFLSLAVISYDRYVAICHPLHYNSRMTVKKITMLIALTWLTSFLLVAGTTSLSSSLQLCGNLITNVLCNNYSIVKLACYDTRVNNIYGLFITAFIVCAPLILIFYTYMRILKVCFCGSKQTRQKAVSTCTPHLASLLNFSFGIGFEVVQSRFNMKNVPSLLPVFFSLYLLTCQPLVNPLMYGLKMSKILDVCKSLFYSK
>XPLOC_58.2R.1.OR.2R.309.7tm_4.exons..Tautogolabrus_adspersus
LIMINSTQVLYFTLSAYLDTKGFKSLYFIIIMCLYAFILLSNLLLIVVICVNRSLHEPMYFFLCSLFVNELYGSTGLFPLLLVQILSDVHTVSAPFCFLQIFCVYSYVCIEYLNLAVMAYDRYLAICCPLQYNTRMTAKKVAMLIAVAWFFPFLPIVVLISLSAPLQLCGNVINKVYCGNYSIVKLACFDTTVNNIYGLIYTVISIIIPLCLILYTYMKILKVCYRGSKQTRQKAISTCTPHLASLLNFSFGCCYQILQSRFNLSVPNVLNILLSMYFLTCQPLFNPLLYGLKLPKIHNICKRLMCGDV
>XPLOC_59.2R.1.OR.2R.306.7tm_4.exons..Tautogolabrus_adspersus
MINSTHGSYFTLGAYMETGLLKYLFFLIILTLYVLIICANLFLIVLICMNRSLHEPMYIFLCSLFVNELYGSTGLFPLLLVQILSDVHTVSAPFCFLQIFCLYSYGGVEFLTLAIMSYDRYLAICYPLQYNTRMTTNKISMLTALIWLYPFFINAVIVFGLTFPLQLCGNIINKVYCDNYYVVKLACSDTTLNNVFGLSHMFTVIFGLIVLIIYTYIRILHVCFCGSKQTRQKAVSTCTPHLASLLNFSCGCFFEIIQSRFNLYNLPNMLRVFLSLYWLTSQPLVNPLLYGLQMSKIRMVCKSLFF
>XPLOC_60.2R.1.OR.2R.306.7tm_4.exons..Tautogolabrus_adspersus
MINSTHGSYFTLGAYMETGLLKYLFFLIILTLYVLIICANLFLIVLICMNRSLHEPMYIFLCSLFVNELYGSTGLFPLLLVQILSDVHTVSAPFCFLQIFCLYSYGGVEFLTLAIMSYDRYLAICYPLHYNTRMTTNKISMLTALIWLYPFFINAVIVFGLTFPLQLCGNIINKVYCDNYYVVKLACSDTTLNNVFGLSHMFTVIFGLIVLIIYTYIRILHVCFCGSKQTRQKAVSTCTPHLASLLNFSCGCFFEIIQSRFNLYNLPNMLRVFLSLYWLTSQPLVNPLLYGLQMSKIRMVCKSLFF
>XPLOC_61.2R.1.OR.2R.288.7tm_4.exons..Tautogolabrus_adspersus
GLLKYLFFLIILTLYVLIICANLFLIVLICMNRSLHEPMYIFLCSLFVNELYGSTGLFPLLLVQILSDVHTVSAPFCFLQIFCLYSYGAVEFLTLAIMSYDRYLAICHPLHYNTRMTPNKISMLTALIWLYPFFINAVIVFGLTFPLQLCGNIINKVYCDNYYVVKLACSDTTLNNVFGLSHMFTVIFGLIVLIIYTYIRILHVCFCGSKQTRQKAVSTCTPHLASLLNFSCGCFFEIIQSRFNLYNSPNMLRVFLSLYWLTSQPLVNPLLYGLQMSKIRMVCKSLFF
>XPLOC_62.2R.1.OR.2R.307.7tm_4.exons..Tautogolabrus_adspersus
MRNFSEVTSFHLSAYYGMDDLKPMYFCIFLIIYLTIIVENVVLISVIYHDKSLHEPMYLLLCNLAVNGLYGSTALLPAVLSNLLLRSHDISLSLCQTQIYAIHTYAITEFTILAAMSYDRYVAICYPLLYHTIMSQRIVKLIVFTWLFPLLAFFIVFGFTLQLRFCDRTIEKVYCLNFLLVKLACSDTSIVNIVGLLSVVVYTVPQICMIFYSYAHILRVCAVSFSKSRLKALRTCTPHLLAIVNYTIGCFLEIAQSRFNIGHLPYQTKLFLSLYFLIFPPILNPAIYGLSIHHIRIRLFRLFSRKR
>XPLOC_63.2R.1.OR.2R.309.7tm_4.exons..Tautogolabrus_adspersus
MTNASEVTSFHLSAYYGMDDLKPMYFCIFLIIYLTIIVENVVLISVIYHDKSLHEPMYLLLCNLAVNGLYGSTALLPAVLSNLLLRSHDISLSLCQTQIYAIHTYATTEFTILAAMSYDRYVAICHPLLYHTIMSQRVVKLIVFTWLYPFLAFLTVLLFTLQLRFCDRTIEKLYCMNYILVKLACSDTSIVNIVGLLSAVVYTVPQICMIFYSYAHILRVCAVSFSKSRLKALRTCTPHLLAIVNYTIGCFLEIAQNRFNISHLPYQTKLFLSLYFLIFPPILNPAIYGLGIQLIRVRLFRLFSRKNMQ
>XPLOC_64.2R.1.OR.2R.308.7tm_4.exons..Tautogolabrus_adspersus
MDNTSVLTFTMTAYAVMENYKHGLFAVFLLLYLITISLNALLITVIHQNKELHQPMNVFSCLLSFNEIYGSTALLPAVMALLRSDTHETSVKWCMAQVYFLHTYAGAEFCILALMGYDRYVAICYPLHYHSIMSNSKISKLVALTCLYPLILFACYYALTLNLSFCGKEVPKLYCVNFELVKNSCSNVPYISIVGFILILFFVGPQVVMIVFSYMQIARVCRRLLRESRGSALKTCIPHLFSLLNYTIGSLFEIIQTRFNMNHVAEEARIFLSLYFVIMPSVTNPVLYGLGTQIVRVKILKLFIRHKI
>XPLOC_65.2R.1.OR.2R.318.7tm_4.exons..Tautogolabrus_adspersus
MKLFNSALGKNITFVRPAYFIISGFSGIPNIKYYYVFLFFVYVVSVIGNTVVMAVIYLDHNLRTPKYIAVFNLAFVDLFGNSALVPKLLDIFLFNHPSIPYNECLTFLFFCYTCLSMQSFNLVALSYDRLVAIIFPLHYHVKVTHRFMLSLIASFWTFVIIAVFIAVGLLTRLSFCKSVIINSYFCDHGQIYRLACNDHYPNYVISFLLPVLMCWLPLVFILLSYLYIVCTLAKVASVQEGLKAFKTCIGHLSLVAIYFFPVLITFTLMENIHPNARIINLSLTSIFPPMLNPIIYVLQTQEIKESVKRLLKNRKKSQ
>XPLOC_66.2R.1.OR.2R.318.7tm_4.exons..Tautogolabrus_adspersus
MKLFNSALGKNITFVRPAYFIINGLSGIPNIKYYYVFLFFVYVVSVIGNTVVMAVIYLDHNLRAPKYIAVFNLAFVDLFGNSALMPKLLDIFLFNHPSIPYNECLTFLFFCYTCLSMQSFNLVALSYDRLVAIIFPLHYQVKVTHRFMLSLIASFWTFVIIAVFIAVGLLTRLSFCKSVIINSYFCDHGQIYRLACNDHYPNYVLSCLYPVLIFWLPLVFILLSYLYIGFTLAKVASVQEGLKAFKTCIGHLSLVAIYFFPVLITFTLMEKIHPNARIINLSLTSIFPPMLNPIIYVLQTQEIKESVKRLLKNRKKSQ
>XPLOC_67.2R.1.OR.2R.313.7tm_4.exons..Tautogolabrus_adspersus
MGPEVKAAIIFNATFVRPAKFYLGGFTNMPHVKYYYVFLCFVYIMTVLGNGLLLSVIYLVEALHTPKYMIVFNLAFADLCGSTALIPKLLDTFLFNNRYIVYEACLSYMFFVLFFAGMQSLTLVTMSYDRFIAICFPLRYHSIVTKPAIGVMLLCLWVFLLIIIAPIVKLIDRLSFCRSLVVQTFFCDHSPVYRLACNDTSINNIMAYVAFIALICIPLILIALTYICISIALSRIASGQERLKAFKTCSSHLILVAIFFLPLLGNNIATVVSSIQPNVRIINSSLTHTIPALLNPIIYSLKTEEVLDSIKKL
>XPLOC_68.2R.1.OR.2R.332.7tm_4.exons..Tautogolabrus_adspersus
MSSLRTVFNKSVIVHPPGFYIVGFETFPFISVYFIFLVFVYAVTLLFNSFVICIIAFQHCLHTPKFLAVANLAVVDVILNTCTIPGMIKIFLVKDNFIPYNLCLVQMFFYYAFATLESYALAILAYDRLIAICFPLRHSSINTLRSMAYILGMTWTLALGIIMFSIAIMTKLSFCKSVQVFSYFCDYAPVFRLACNDFSMQWTVASLLTLLFLVIPFTFIFLSYVSILVTVFRMKSLDNRVKALGTCIEHLILVAVFYIPLITIFTVGFYLRLIDPDQRVLSLSLASCLPPCINPIVYSLKTKEIKVRFLALVKKQKIGTGNKSKNWRINDT
>XPLOC_69.2R.1.OR.2R.308.7tm_1.exons..Tautogolabrus_adspersus
MNDSSEGTQVMQFHTTVKALLSLLPCLLFLCVNLVMLYALLKTPLLLESSRYVLFGHLLFTDSLQLVLALLMYFFAVTMVTMISYVCVIITMLASITLRMSPLNLAVMSLERYIAICFPLRHADIATTRRTGIAIAVMWTVGSFDSFTQLVLFVSLENTSIPMQRFCSRHSVFRLQIYSTLYKAFTIVHFVLVSIIIIYTYIAIMITAKSASSKVHHASKAHKTVLLHLIQLCLCLASSLFSTINSSNQLNSPPAIAVHAQYALFVGLIIFPKCLSPLIYGLRDNTFRHVFKNCFTFGCRTTLKPFPK
>XPLOC_70.2R.1.OR.2R.315.7tm_4.exons..Tautogolabrus_adspersus
MENQTVTTDFLLLEGLIIPPQSKVATFTVLLLIYIFIMVSNIGLVVLISLERSLHQPMFLLFCNMSINDAFGTTVLIPRLLSDLFVPYAERYIHYIDCVVQAFCLHLNASTSHTVLIIMAFDRYVAICNPLRYATIMTSKMVVKLSVSAWAVSFILVLILVSLSVRLSRCRAEIFHPFCDNASLFKLSCESVLINNIYGLGYTVILLGTSVGSVTLTYMKIAAVCVISKNKMLNSRALQTCVTHLAVYIIMYMSGIIVIFLHRFPYLSQERKMASILFHVVPPAMNTIIYGLQIKAVREKILILFLRKTMTVTAV
>XPLOC_71.2R.1.OR.2R.312.7tm_4.exons..Tautogolabrus_adspersus
MENFTFNADILLMEGLKVSPSSSVPAFILLLLIYIFIMVSNIGLVVLISMERSLHEPMYLLFCNMSINDVFGATIIIPRILSEVFTPMSKRYITYISCAIQAFCVHFHAGASYSVLMVMAYDRYVAICNPLRYVTIMTNRMVVRLSVGAWVAALIFVTILLGLTFRLTRCRQTIMNPFCDNPSLFKLSCQNLLINDIYGLGTAVLILGSSLCSITFTYLRIAMVCLRSKNKAQFSKALQTCASHLAVFLILLFSGGIISTLHRYPNLSDERKFASIMFHVVPPSMNAFIYGLQIKAVREKIWVLMNRNKKTV
>XPLOC_73.2R.1.OR.2R.313.7tm_4.exons..Tautogolabrus_adspersus
MDNITLNLEILQLEGLNVSPDSSVPAFILLLLIYVFIMVSNISLVVLIFMERSLHDPMYLLFCNMSINDVFGATTIIPPILTRVFTPVSRRYISYNECVIQAFCAHFHAGVSHTVITIMAFDRYVAICSPLRYATIMTSSMVVKLSVSAWSVSLFLVVTLVGLSARLSRCRNSVYNPFCDNASLFKLSCENVLINHIYGLGTAGVMMACSLGSVIVTYLRIAMVCLSSKNKTLNSKALKTCATHLTLYIILLLSGNIIIILHRFPNLSDARKLASILFHVVPPSMNAVIYGLQIKAVRQKIMTLFNRKKITEA
>XPLOC_74.2R.1.OR.2R.316.7tm_4.exons..Tautogolabrus_adspersus
MENETFNANIIVIEGLKVSQKSTVPAFILLLLIYIFIMVSNIGLVVLISMERSLHEPMYLLFCNMSINDVFGATTIIPRLLSNIFSPITDRYIHYIDCVVQAFSSHFHAGTSHTVLMVMAFDRYMAICNPLRYASIMTNRMVLKLSVGAWLAAFISVAILLGLTIRLTRCRRIIINPFCDNASLFKLSCQNLLINHIYGLGSAVVILGSSLGSITLTYLRIAMVCLSSKNKVLNSRALQTCATHLAVYIIMLVASFTPMIMHRRPEWADSGKVSSVLFHVVPPILNPLIYGMQCKELRHKIISLFHKNKVTDAKTL
>XPLOC_75.2R.1.OR.2R.332.7tm_4.exons..Tautogolabrus_adspersus
FFKFCMMNFSVSILTRNTLTENYTFNSLTLQMEGLNVTKTNKYPIFFFLLLSYVFILTANVGIVVLIWTERSLHQPMYLLFCNLSINDVMGNSLLVPRVLADILVPPSERLIHYYECLMQAFTTHMFGTNAHTVLMIMAFDRYVAICNPLHYTTIMTDKMVIKLTVSAWGVAFVLVAILLGLTIRLNRCRTLITNPYCDNASLFKLSCENVFINNVYGLMFTVVLLSASIGSIILTYLKITAACVTSKSKSLNSKALKTCSTHLILYMIMLSSGMILITLHRFPEYSEYRKISAILFNVVPGSLNPVIYGLQSQEIHKCLFNIFNMKRVTPS
>XPLOC_76.2R.1.OR.2R.310.7tm_4.exons..Tautogolabrus_adspersus
NYTYNSFTLQLEGLNVSKDSLYPAFFFFLFSYLFIMIANLGIACLVFSDKNLHQPMYLLFCNLPFNDIIGNSIMVPRVLIDMLQPPSERLISYSECVVQAFTTHMFGTTSHTVLMIMAFDRYVAICNPLHYTTIMSNRMVIKLTASAWGVAFALVAILLGLTMRLNRCRSMIMNPYCDNASLFKLSCENVYINNVYGITFTVVLLTSSIGCIVLTYTKITVVCLMSKNKSLNSKAFKTCSTHLFVYLIMVFNGMSVITLHRYPQYSDYRKLCTILFHVIPGSLNPIIYGLQSTEIRKFFLKLFKSKNVSP
>XPLOC_77.2R.1.OR.2R.311.7tm_4.exons..Tautogolabrus_adspersus
NYTYNSFTLQLEGLNVSKDSLYPAFFFFLFSYLFIMIANLGIACLVFFDKNLHQPMYLLFCNLPFNDIIGNSIMLPRVLMDLMQPPSERLISYYECVVQAFTSHMFGTTSHTVLMIMAFDRYLAICNPLHYTTIMSNRMVIKLTASAWGVAFALVAILLGLTIRLNRCRSMIMNPYCDNASLFKLSCESVFINNVYGITFTVVLLTSSIGSIVLTYTKITVVCLMSKNKSLNSKAFKTCSTHLFVYLIMLFNGMSIIILHRYPQYSDYRKMSSVLFHIIPGSLNPIIYGVQSKEIRKFLLKFFWNKKVVAS
>XPLOC_78.2R.1.OR.2R.301.7tm_1.exons..Tautogolabrus_adspersus
EQYRGLVERLFLCIFTTVPCCVFLFINFTMLFILRSKTVFCETSRYILLYNLLFADTVMLLLSQIMYLLSASGILLTYPVCGVLNMLAILTKEISPLTLVVMSLERYVAVCYPLRHATIITIRTTVVAIIVVWAISSLNVLTQVILLLQFPFRDLQSLQMTNLCSGRVLLLLPMSDYYDKAYTCFVFVSAGLTIISSYIGVTIAARSASTDKASARKTRNTLLLHMMQLVLTLSSTAQTPLLTTISRFVTRIVIVRIQIIFYMCISIFPRCLSSLIYGIRDQNIRPLLTYHLGCRLKLNHV
>XPLOC_79.2R.1.OR.2R.314.7tm_1.exons..Tautogolabrus_adspersus
MSNLNLSLSNITTEQYQGLVERLFLCIFTTVPCCVFLFINFTMLFILRSKTVFCETSRYILLYNLLFADTVMLLLSQIMYLLSVSRILLTYPVCGVLNMLAALTNQISPLTLVVMSLERYVAVCYPLKHASIITIRTTVVTILATWAISSLNVLTRVILLLQFPFRDLQSLQMTKYCSGRVLLLLPMSDYYDKAYTCFVFVSAGLTIISSYIGVTIAARSASTDKASARKTRNTLLLHMMQLVLTLSSTVQTPLLTTISRFVTRIVIVRIQIIFYMCIFIFPRCLSSLIYGIRDQNIRPLLMYYLCCRLTVNYV
>XPLOC_80.2R.1.OR.2R.314.7tm_1.exons..Tautogolabrus_adspersus
MSNLNLSLSNVTTEQYRGLVERLFLCIFTTVPCCVFLFINFTMLFILRSKTVFCETSRYILLYNLLFADTVMMLLSQIMYLLSASGILLTYPVCGVLNMLAALTNQISPLTLVVMSLERYVAVCYPLRHATIITIRTTVVAIIVVWAISSLNVLTRVILLLQFPFRDLQSLQMTNLCSVRVMLLLPMSDYYDNAYTCFVFVSAGLTIISSYIGVTIAARSASTDKASARKTRNTLLLHMMQLVLTLSSTVQTPLLTTISRFVTRIVIVRIQIIFYMCIFIFPRCLSSLIYGIRDQNIRPLLMYYLCCRLKVNYV
>XPLOC_81.2R.1.OR.2R.314.7tm_1.exons..Tautogolabrus_adspersus
MSNLNLSMSNITTEQYQGLVERLFLCIFTTVPCCVFLFINFTMLFILRSKTVFCETSRYILLYNLLFADTVMMLLSQIMYLLSVSRILLTYPVCGVLNMLAALTNAISPLTLVVMSLERYVAVCYPLKHASIITIRTTVVTILATWAISSLNVLTRVILLLQFPFRDLQSLQMTNLCSVRVMLLLPMSDYYDNAYTCFVFVSAGLTIISSYIGVTIAARSASTDKASARKTRNTLLLHMMQLVLTLSSTVQTPLLTAISRFVTRIVIVRIQIIFYMCIFIFPRCLSSLIYGIRDQNIRPLLMYYLCCRLKVNYV
>XPLOC_82.2R.1.OR.2R.317.7tm_1.exons..Tautogolabrus_adspersus
MSNLNLSLSNITTEQYQGLLERLFLCIFTTVPCCVFLFINFTMLFILRSKTVFCETSRYILLYNLLFADTVMMLLSQIMYLLSASGILLTYPVCDLLNMLAALTNQISPLTLVVMSLERYVAVCYPLRHATIITIRTTVVAIIVVWAISSLNVLTRVILLLQFPFRDLQSLQMKTFCSVRVLLLLPMSDYYEKAYTCFVFVSAGLTIISSYIGVTIAARSASTDKASARKTRNTLLLHMMQLFLSLSSTAQTPLLTTISRFVTRIVIVRIQVIFYMCISIFPRCLSSLIYGIRDQNIRHLLMYYLCCRLKVNYVSQS
>XPLOC_83.2R.1.OR.2R.317.7tm_1.exons..Tautogolabrus_adspersus
MSNLNLSLSNITTEQYQGLLERLFLCIFTTVPCCVFLFINFTMLFILRSKTVFCETSRYILLYNLLFADTVMLLLSQIMYLLSVSRILLTYPVCGVLNMLAALTNEISPLTLVVMSLERYVAVCYPLKHATIITIRTTVVAIIVVWAISSLNVLTRVILLLQFPFRDLQSLQMTNICSVRVLLLLPMSDYYDNAYTCFVFVSAGLTIISSYIGVTIAARSASTDKASARKTRNTLLLHMMQLVLILSSTAQTPLLTTISRFVTRIVIVRIQVIFYMCIFIFPRCLSSLIYGIRDQNIRHLLMYYLCCRLKVNYVSQS
>XPLOC_1.2R.1.OR.2R.307.7tm_4.exons..Tautogolabrus_adspersus
MENSTEIWSFVLTAYGNIGELKYLYFSIMLLWYISICAANTVLIVVIYVDRKLHEPMYIFLCNLFVNEIAGSTSLYPLMLSQMLSDTHEVTLPWCFLQMSYIYISAAVEFCNLAAMAYDRYVAICCPLHYNVIMNTGRVFLIILVIWLYCFFNLMFTFSFTYRLKFCGNAIDKVFCDYHLIIKQACSVSVYNSISDLLFAFLTVVIPFSLISVSYMKILAVCLHTSKENKQKAVTTCTPQIVSLSNMFVGTIFHFVDSRFIVADVPDNVQIILSVYLLICQPIVTPFMYGFKLPKIKESCKGFLFAR
>XPLOC_2.2R.1.OR.2R.308.7tm_4.exons..Tautogolabrus_adspersus
MENTTKIWSFVLAAYGNIGELKNLYFSIMLLWYLSICAANTVLIVVIYVDRRLHEPMYILLCNLSVNEIVGSTSLYPLMLSQMFSDTHEVTLPWCFLQMCFIYISASVEFCSLAAMAYDRHVSICYPLRYNIIMNTGKVVSIVLVIWMYSIFSFIFSFSFIISLKFCGNIIDKVFCDHHLVIKLACSISTPNNISDLLFAFVTIVIPFSLILVSYMKILTVCLNTSIENKQKAVTTCTPQIVSVSNLFVGCIFHFVDSRFHVAQVPDKIRIILSVYLLLCQPIVTPFMYGFNLPKIRHSFKRFLVDRK
>XPLOC_3.2R.1.OR.2R.315.7tm_4.exons..Tautogolabrus_adspersus
MTNTSNIVFFTLTGFSATTNYRATLFSLTVLCYCAILLVNVALILTIALDQNLHEPMYIFVCNLCINGLYGTAGFYPKFAYDLLSDIHVISYFGCFLQFFVIYTYATVDFSILALMAYDRYVAICRPLEYHVLMSVQRTAILISLSWIVPFLCEVMVVSLTSRLKLCGSRIQKLYCENWSIVKLACTTTLTNNIVGLFIISFYCGHVLFIVCSYVHLVKAALKSKEGRKKFTQTCVPHLLCLLNVTAALLFDVMYARYGSASVPQSVRNFMAIQILMMPPILNPIIYGLILTKIRCRMITLCMMASQNCKFTLKM
>XPLOC_4.2R.1.OR.2R.313.7tm_4.exons..Tautogolabrus_adspersus
MENSTNPFYLNLTLFMNIGHYRYPSFVFCLLLYSFIVSANLVMILIIIRERTLHEPMYIFIAFLSVNSLYGSTGFFPRFFMDLLSDSHLISRPACFTQIYIIYTYASYELTILSIMSYDRYVAVCHPLHYHRKMNSKTVYMLAFLAWVSPACNLTITLNMIVRLPLCGNNIEKVYCASWNVVKLSCITDAVVNRFAMLGAITIAFLPFGFILYTYLRIVVACWKNSSEVRGKVLQSCLPHVISFAIYSITSFSDTALSRENLENINPFAAIIISIEFVIIPPILNPVVYGLKLPEIRRHIIKILCCKAKTKRK
>XPLOC_5.2R.1.OR.2R.313.7tm_4.exons..Tautogolabrus_adspersus
MENSTNPFYLNLTLFMNIGHYRYPSFVFCLLLYSFIVSANLVMILIIIRERTLHEPMYIFIAFLSVNSLYGSTGFFPRFFMDLLSDSHLISRPACFTQIYIIYTYASYELTILSIMSYDRYVAVCHPLHYHRKMNSKTVYMLAFLAWVSPACNLTITLNMIVRLPLCGNNIEKVYCASWNVVKLSCITDAVDNLFAMLGAITIAFLPFGFILYTYLRIVVACWKNSSEVRGKVLQSCLPHVISFAIYSITSFSDTALSRENLENINPFAAIIISIEFVIIPPILNPVVYGLKLPEIRRHIIKILCCKAKTKRK
>XPLOC_6.2R.1.OR.2R.313.7tm_4.exons..Tautogolabrus_adspersus
MENSTNPFYLNLTLFMNIGHYRYPSFVFCLLLYSFIVSANLVMILIIIRERTLHEPMYIFIAFLSVNSLYGSTGFFPRFFMDLLSDSHLISRPACFTQIYIIYTYAFYELTILSIMSYDRYVAVCHPLHYHRKMNSKTVYMLAFLAWVSPACYLTITLDMIVRLPLCGNNIEKVYCASWNVVKLSCITDAVVNRFAMLGAITIAFLPFGFILYTYLRIVVACWKNSSEVRGKVLQSCLPHVISFAIYSITSFSDTALSRENLKNINPFAAIIISLEFVIIPPILNPVVYGLKLPEIRRHIIKILCCKAKTKRK
>XPLOC_7.2R.1.OR.2R.305.7tm_4.exons..Tautogolabrus_adspersus
MENSTDSFYFNLTMFMNIGNYRYPAFFFCFLLYTFIVYANLVIITVISRERTLHEPMYTFIALLSVNSLYGSTGFFPRFLTDLLSVSHLMSYSSCFTQIYIIYTYASNEMTILGIMAYDRYVAVCHPLHYHRKMTSKTVLKLSALAWFFPAFGLIVCISLSARLPLCGNEIQKLFCANWNVVKLSCVATDANNIYGLWLTITTVFLPLSFVLFSYLKIVIVCWRSSAEFKGKVLHSCLPHIVSFVIYSITGFCDIALSRYDIEEINPFVAGILSLEFVVIPPILNPLVYGLKLPEIRRHILQMLS
>XPLOC_8.2R.1.OR.2R.305.7tm_4.exons..Tautogolabrus_adspersus
MENSTDSFYFNLTMFMNIGNYRYPAFFFCFLLYTFIVNANLVIITVISRERTLHEPMYTFIALLSVNSLYGSTGFFPRFLTDLLSVSHLMSYSSCFTQIYIIYTYGANEMTILGIMAYDRYVAVCHPLHYHRKMTSKIVLKLLALAWIFPALSLIVCISLSARLPLCGNEIKKLFCANWNVVKLSCVATDANNIFGLWITITTVFLPLSFVLFSYLKIVIVCWRSSAEFKGKVLHSCLPHIVSFVIYSITVFCDIALSRYDIEEINPFLIGIVSLEFVVIPPILNPLVYGLKFPEIRRHISQMLS
>XPLOC_9.2R.1.OR.2R.304.7tm_4.exons..Tautogolabrus_adspersus
DNFSAITMFTLSGVSGTTNYRVTLFVLTFLCYCVIWLVNMTIIVTTIVDKKLHQPMYIFLCNLCINGLYGTTGFFPKFLKDLLSKSNMISYTGCLLQGFVLHSSACTDFSILALMAFDRYVAICRPLAYHSVMTKQRICVFVFFAWIVPFYLLAISTITTSTSRLCGSHIPKIYCINFLVGKLACSASLAMIIVPAFNYTFYFSHVFFVVWSYIYLIKTCLNSKENRSKFMQTCMPHLFCLIIVVVSLLFDLLYMRYGSKELPQSLRNFMSIEFLVIPPIINPLIYGFKLTQIRNRVKQFLCGK
>XPLOC_10.2R.1.OR.2R.309.7tm_4.exons..Tautogolabrus_adspersus
MENNTNPPYFNLTMFVNIGNYRYPTFVLCLLLCAFIISANLVIVVVITLEKTLHEPMYIFIMCLSLNSLYGSAGFFFQFLSDLLSDSHLISRPACFTQVYVIYTYASYELTLLGIMAYDRYVAVCQPLHYHTKITSKVVSILIFLAWIYPALAVFACVYMASRLPLCGNKIQKVFCANWSIVKLSCVSTVLNNLVGMLVTTSTVFLPLAFVLYTYVRIFLLCQKRSSEFKSKVIQSCLPHIVTFVNYSITVFCDIALSRTNLEELNPFLAVFLSLEFVFIPPLVNPLVYGLKLPEIRKVILRMLSCSLP
>XPLOC_11.2R.1.OR.2R.309.7tm_4.exons..Tautogolabrus_adspersus
MENNTNPPYFNLTMFVNIGNYRYPTFVLCLLLCAFIISANLVIVVVITLEKTLHEPMYIFIMCLSLNSLYGSAGFFFRFLSDLLSDSHLISRPACFTQVYVIYTYASYELTLLGIMAYDRYVAVCQPLHYHTKITSKVVSILIFLAWIFPALAVFACVYMASRLPLCGNKIQKVFCAVWSIAKLSCVSTVLNNLVGLLVATSTVFLPLAFVLYTYLRIVLLCRKRSSEFKSKVIQSCLPHIVTFVNYSITVFCDIALSRMNVEELNPFLAVFLSLEFVFIPPLVNPLVYGLKLPEIRKVILRMLSCSLP
>XPLOC_12.2R.1.OR.2R.307.7tm_4.exons..Tautogolabrus_adspersus
MDNVSSMLFLSGLSETRNYRLIIFFLTLLCYCMILVVNSIVIVTIIIDKTLHEPMYILLCTFCINGLYGSSGFYPKFLWDLLSPVHVISYSGCLIQALVIYSSASSDLSILAVMAYDRYLAICRPLQYHSLMSKQRLVKLVCFSVITPFCIISTNIFLTSRLKLCSHHIARLFCMNWIIVALACYPAETTLNNIVAYASIIIYVLHGVFIVWSYMYLIKTCVNSAENRAKFMQTCVPHITSLITFIVTILSDMMYIRYGSKDLPQSVQNYIAIEFLVIPPLMNPLIYGFKLKKIRQRVLCFLNIKIK
>XPLOC_13.2R.1.OR.2R.307.7tm_4.exons..Tautogolabrus_adspersus
MDNVSSMFFLSGLSETKNYRLIIFILTLLCYCMILVVNSILIVTIIIDKNLHEPMYILLCTFCINGLYGSSGFYPKFLWDLLSPVHVISYSGCLIQALVMYSFACSDLSILAVMAYDRYLAICRPLQYHSLMSKQRLVKLVCFSVITPFCIISTNIFITSRLKLCSHHIARLFCVNWIIVSLACYPDETTLNNIVAYMTIIFYVVHGVFIVWSYMYLIKTCVNSAENRAKFMQTCVPHITSLITFLVTILLDIMYIRYGSKDVPQTIQNFVAIEFLVIPPLMNPLIYGFKLKKIQHRVLRFLNIKIK
>XPLOC_14.2R.1.OR.2R.307.7tm_4.exons..Tautogolabrus_adspersus
MDNVSSMFFLSGLSETKNYRLTIFFLTLLCYCMILVVNSILIVTIIIDKTLHEPMYILLCTFCINGLYGSSGFYPKFLWDLLSPVHVISYSGCLIQALVMYSFACSDLSILAVMAYDRYLAICRPLQYHSLMSKQRLVKLVCFSVITPFCFMSTNIFLTSRLKLCSHSIARLFCVNWIIVSLACYPAETTLNNIVGYMTIIFYVLHGVFIVWSYMYLIKTCVNSAENRAKFMQTCVPHITSLITFLVTILLDIMYIRYGSKDLPQSVQNYIAIEFLVIPPLMNPLIYGFKLKKIRQRVLRFHNIKIK
>XPLOC_15.2R.1.OR.2R.307.7tm_4.exons..Tautogolabrus_adspersus
MDNVSSMFFLSGLSETKNYRLTIFFLTLLCYCMILVVNSILIVTIIIDKNLHEPMYILLCTFCINGLYGSSGFYPKFLWDLLSPVHVISYSGCLIQALVIYSSACSDLSILAVMAYDRYLAICRPLQYHSLMSKQRLVKLVCFSVITPFCIISTNIFLTSRLKLCSHSIARLFCVNWIIVSLACYPAETTLNNIVAYMTIIFYVLHGVFIVWSYMYLIKTCVNSAENRAKFMQTCVPHVTSLLTFLVTILSDNMYIRYGSKDLPQSVQNYIAIEFLVIPPLMNPLIYGFKLKKIQHRVLRFLNIKIK
>XPLOC_16.2R.1.OR.2R.303.7tm_4.exons..Tautogolabrus_adspersus
MEKELNVTDISLGGYVEVEKYRYLYFVIVFIVYVLIICCNSTIVCLIVIHQNLHEPMYVFIAALLINSVLFSSAIYPKLLVDFLSEKQTIFYPACLFQAVLYYTLTYAEFLLLSAMAYDRYVSICKPLQYATIMKKKTVNVFLAMAWCVPALEILGAIVLNFSFKLCSSTLNGIFCNNSIYKILCVRSTRLSVYGVVILLNLGLLPVLFIIFTYIRIFLITSRSCKEVRKKAAQTCFPHLMVLIIFSCFVTFDVSINRLQSDIPKTAHVILTLQVVLYHPLFNPLMYGLKMKEIYKHLKSLFC
>XPLOC_17.2R.1.OR.2R.302.7tm_4.exons..Tautogolabrus_adspersus
MEDVFNVTYITLNGYVEVEKYRYLYFFIMITVYCLIIFYNSTIVYLIWKHKNLHEPMYIFIAALLINSVVLSSAVYPKYLIDFLSDTQIISYSACLVQFFTFYSIGSSEFLLLSVMAYDRYVSICNPLQYPTIMRKNTVCIFLLLAWLVPAAHIAVPAVLSAKSKLCHFTLKAIFCNNTIYRLQCVSSRVITIYGVVTLVDLAVLPLLFIIFTYTKILFIAYRSCKEVKKKAAETCLPHLLVLISYSCLCAYDISIARVESNFPKTARFVMMLQTVFYNPLLNPLIYGLKMKEISKHLKTLF
>XPLOC_18.2R.1.OR.2R.302.7tm_4.exons..Tautogolabrus_adspersus
MDEDLNVTYITLGGHVEVNKYRYLYFVIMFTVFILIICSNFTIVCLIWIHRNLHEPMYVFIAALLLNSALFSSAIYPKLCIDYLSEKQVISYSACLFQFFMFYSIGGSEFLLLSVLAYDRYVSICKPLQYPTIMRKNTVCIFLLLAWLVPAAHVAVPAVLSAKSKLCHFTLKAIFCNNTIYRLQCVSSRVITIYGVVTLVDLTVLPLLFIIFTYAKILFIAYRSCKEVKKKAAETCLPHLLVLISYSCLCAYDISIARVESNFPKTARFVMMLQTVFYNPLLNPLIYGLKMKEISKHLKTLF
>XPLOC_19.2R.1.OR.2R.306.7tm_4.exons..Tautogolabrus_adspersus
MDEDLNVTYITLGGHVEVNKYRYLYFVIMFTVFILIICSNFTIVCLIWIHRNLHEPMYVFIAALLLNSALFSSAIYPKLCIDYLSEKQVISYPACLFQFYLVYSLSGSEFLLLAGMAYDRYVSICKPLQYPTIMRKNTVSVFLAIAWLVPACQAAFAVLLSADMKICNFTLNGIYCNNLIYSLHCVSSQTLSIFGIFALLTGGLFPLLFILFTYSRILMISYGCREVRRKAAQTCLPHLLVLISFSILCAYDILVVRLGSSFSQTVRLIMTFQAVVYHPLFNPIIYGLKMKEISKHLKRLFCQAKV
>XPLOC_20.2R.1.OR.2R.311.7tm_4.exons..Tautogolabrus_adspersus
MKKNISLNPSYFQFTLFSDYGALRYLFFSLCLLIYMTIISANVVIILAVWLEKSLHQPMYIFICCLCFNSLYGSLGFFPRFLMDLVSDTHFISLPACFTQVYIISTYTGHELTLLTAMAYDRFVAICQPLLYHSKMTLRIVRYLVILSMIYPACIVGICVYLLSFIPFCENKLHRIFCTNWPLVQLSCEDTTMNNITGQAFTVITIFIPMTFVLYTYLRILLVCRRSSSEFKGKALQTCLPHIVTFVNYCISVYCAFALTRLKVDKKNTFAIVVLSLEYLIIPPLNNPLVYGLNLPQIRGVILRSFKFHKV
>XPLOC_21.2R.1.OR.2R.306.7tm_4.exons..Tautogolabrus_adspersus
MDEDLNVTYITLGGHVEVNKYRYLYFVIMFTVFILIICSNFTIVCLIWIHRNLHEPMYVFIAALLLNSALFSSAIYPKLCIDYLSEKQVISYPACLFQFYLVYSLSGSEFLLLAGMAYDRYVSICKPLQYPTIMRKTTVSVFLAIAWLVPACQAAFAVLLSADMKICYFTLNGIYCNNLIYSLHCVSSQTLSIFGIFALLTGGLFPLLFILFTYSRILMISYGCREVRRKAAQTCLPHLLVLISFSILCAYDILVVRLGSSFSQTVRLIMTFQAVVYHPLFNPIIYGLKMKEISKHLKRLFCQAKV
>XPLOC_22.2R.1.OR.2R.311.7tm_4.exons..Tautogolabrus_adspersus
MKKNISLNPSYFQFTLFSDYGALRYLFFSLCLLIYMTIISANVVIILAVWLEKSLHQPMYIFICCLCFNSLYGSLGFFPRFLMDLVSDTHFISLPACFTQVYIISTYTGHELTLLTAMAYDRFVAICQPLLYHSKMTLRIVRYLVILSMIYPACIVGICVYLLSFIPFCENKLHRIFCTNWPLVQLSCEDTTMNNITGQAFTVITIFIPMTFVLYTYLRILLVCRRSSSEFKGKALQTCLPHIVTFVNYCISVYCAFALTRLKVDKKNTFAIVVLSLEYLIIPPLNNPLVYGLNLPQIRGVILRSFKFHKV
>LOCXPOR78.84.HIT1.OR.2R.312.7tm_1.exons1.scaffold_23.Tautogolabrus_adspersus
NTTSSTEVRDYTCVRFYVSTVSFSVLLVFNLIINWTIVRVEQLRTHARFVLVFHLLVSALVHMGMSSIFYYQIHLDARPGRSACLAMITVLISSASNILLTLTAMALDRYYAVCHPMRYTIKCTSAHWPWLLGVLTWIVALIIPLSILHPDSQVGYNGECGREQRRKGELQKILFIGLCALLILYSYVRIFVEGRRLGVLNRRNRTGCRTIALHGSQLAVYILPNFVSFILTILNKQNLIKPETKELSAVVVFAFFSLAQCVAPVVYGLRKEELLEQLGHSFPCCAPYFKSVLGWTVQVNWTNRRQQSRYVP
>XPLOC_20.1.TAAR.1R.331.7tm_1.exons1.scaffold_2.Tautogolabrus_adspersus
MMDDQHGAELCYPQLLNSSCRGIKRPHTEAVLLYALLSSIAVLTVVLNLLVIISISHFRQLHTPTNLLLLSLAISDLLVGLLVMPVVTVRFIETCWLLGDLMCAMSAITGFTLTSASVGNMVLISMDRYVAICYPLQYSNQITRSRVELCVCLCWACSILYNGLILKEHLRQPDRYNSCFGECVVVINYVLGTVDLVFTFIGPCMVILVLYMRVFIVAVSQARAMQTHITVAAVGKVRITAKKSERKAARTLGIVILVFLITFCPYYYPSLAGQDISNGASSWAIVSWMLYFNSCLNPLIYALFYPWFRKAIKFIVTLKILEQYSSLANIL
>XPLOC_21.1.TAAR.1R.331.7tm_1.exons1.scaffold_2.Tautogolabrus_adspersus
MMDDQQGAELCYPQLLNSSCRGIMRPRTEAVLLYALLSSIAVLTVVLNLLVIISISHFRQLHTPTNLLLLSLAISDLLVGLLVMPVETVRFIETCWLLGDLMCAMSDIIAFTLTSASVGNMVLISIDRYVAICYPLQYSNQITRSRVELCVCLCWACSILYNGLILKEHLRQPDRYNSCFGECVVVINYVLGTVDLVFTFIGPCVVILVLYMRVFIVAVSQARAMQTHITVAAVGKVRITAKRSERKAARTLGIVILVFMITFCPYYYPSLAGQDISNSAPSWAIVSWMLSFNSCLNPLIYALFYPWFRKAIKFIVTLKILEQYSSLANIL
>XPLOC_22.1.TAAR.1R.331.7tm_1.exons1.scaffold_2.Tautogolabrus_adspersus
MMDDQQGAELCYPQLLNSSCRGIMRPRTEAFLLYALLSSIAVLTVVLNLLVIISISHFRQLHTPTNLLLLSLAISDLLVGLLVMPPETVRFIETCWLLGDLMCAMSAVIGFTLISASVGNMVLISIDRYVAICYPLQYSNQITRSRVELCVCLCWACSILYNGLILKEQLRQPNRYNSCFGECVVVINYVLGTVDLMFTFIGPCMVILVLYMRVFIVAVSQARAMQTHITVAAVGKVRITVKKSERKAARTLGIVILVFMITFCPYYYPSLAGQDISNGASSWAIVSWMLFFNSCLNPLIYALFYPWFRKAIKFIVTLKILEQYSSLANIL
>XPLOC_23.1.TAAR.1R.331.7tm_1.exons1.scaffold_2.Tautogolabrus_adspersus
MMDDQQGAELCYPQLLNSSCRGIMRPRTEAVLQYALLSSITVLTVVLNLLVIISISHFRQLHTPTNLLLLSLAISDLLVGLLVMPVETVRFIETCWLLGDLMCAMSYIITFSLTSASVGNMVLISIDRYVAICYPLQYSNQITRSRVELCVCLCWACSILYNGLILKEHLRQPDRYNSCFGECVVVINYVLGTVDLVFTFIGPCMVILVLYMRVFIVAVSQARAMQTHITVAAVGKVRITAKRSERKAARTLGIVILVFLITFCPYYYPSLAGQDILNSASSWAIVSWMLFFNSCLNPLIYALFYPWFRKAIKFIVTLKILEQYSSLANIL
>XPLOC_35.1.TAAR.1R.274.7tm_1.exons1.scaffold_6.Tautogolabrus_adspersus
LSHSRQLHTTTNLVLLSLAVSDFLVGLVVMPGEIILSQTCWFLGDLMCAIYHLLPFMFICSSPACMVLISVDRYVAICYPLHYNTKFTLKTASFSVCMCWIYSLFVTILLFYDHLKQPGRYNSCHGECLVNISGDLDLAFSFVIPISIIVALYLRVFMVVVSQARAMRSHITAVTLQGSKTVAAKRSELKAARTLGVVVVVFLMCYCPYYCIFLTGGNIMIGSKAEVYLAFLTFFNSCLNPLIYTCVYPWFRRTIRLIVTLKITLPGSCDANIL
>XPLOC_36.1.TAAR.1R.274.7tm_1.exons1.scaffold_6.Tautogolabrus_adspersus
LSHSRQLHTTTNLVLLSLAVSDFLVGLVVMPGEIILSQTCWFLGDLMCAFYYLLPFTIICSSAACMVLISVDRYVAICYPLHYNTKFTLKTASFSVCMCWIYSLFVTILLFYDHLKQPGRYNSCHGECLVNISGDLDLAFSFVIPISIIVALYLRVFMVVVSQARAMRSHITAVTLQGSKTVAAKRSELKAARTLGVVVVVFLMCYCPYYCMFLTGGNIMIGSKAEVYLAFLMYFNSCLNPLIYTCVYPWFRRTIRLIVTLKITLPGSCDANIL
>XPLOC_39.1.TAAR.1R.330.7tm_1.exons1.scaffold_8.Tautogolabrus_adspersus
MEPERCFKSRNTSCLKTSYPMPLQVTLYILFGVIIILTVCGNLLVTFSVAYFKQLHTPTNYLILSLAMSDLLLGIIVMFPCMIQTIETCWYFGDFFCKVYMSSAFTLCTASILNLSFISVDRYYAVCQPLLYRSKISVNVVLIMILICWSISVLLGFGIVFLKLNILGVEEFYYNHVVCEGGCIFFQSGVSSTVSSVISFYLPGIIMLGVYLKIFLVAQKQFRSIQNAGCVKSVKMSNTGQTKATKTLAIVMGVFLCFWTPFFVCNIIDPFISYTTPPILFDTLAWLGYLNSAVNPIIYAFFYSWFRKAFKLLTSGHIFKSDISETTLFT
>XPLOC_40.1.TAAR.1R.330.7tm_1.exons1.scaffold_8.Tautogolabrus_adspersus
MEPERCIESRNTSCLKTSHPMPLQVTLYILFGVIIILTVCGNLFVTFSVAYFKQLHTPTNYLIFSLAMSDLLLGILVMFPFMIQTIESCWYFGDFFCKVYMSSTFTLCTASILNLSFISVDRYYAVCQPLLYRSKISVNVVLIMILICWSISVLLGFGIVFLKLNILGVEEFYYNHVACEGGCIFFQSGVSSTVSSVISFYLPGIIMLGVYLKIFLVAQKQFRSIQNAGCVKSVKTSNTSQTKATKTLAIVMGVFLCFWTPFFVCNIIDPFISYSTPPTFFVTLAWLGYSNSAVNPIIYAFFYSWFRKAFKLLTSGHIFKSDISETTLFT
>XPLOC_41.1.TAAR.1R.330.7tm_1.exons1.scaffold_8.Tautogolabrus_adspersus
MEPERCVVSRNTSCLKTSYPMPLQVTLYILFGVIIILTVCGNLLVTFSVAYFKQLHTPTNYLIFSLAMSDLLLGILVMFPFMIQTIESCWYFGDFFCKVFMSSTFTLCTASILNLSFISVDRYYAVCQPLLYRSKISVNVVLIMILICWSISVLLGFGIVFLQLNILGVEEFYYNHVACEGGCIFFQSGVSSTVSSVISFYLPGIIMLGVYLKIFLVAQKQFRSIQNAGCVKSVKTSNTGQTKATKTLAIVMGVFLCFWTPFFVCNIIDPFISYSTPPILFDTLTWLGYLNSAVNPIIYAFFYSWFRKAFKLLTSGHIFKSDISETTLFT
>XPLOC_42.1.TAAR.1R.330.7tm_1.exons1.scaffold_8.Tautogolabrus_adspersus
MEPERCFKSRNTSCLKTSYPMPLQVTLYIIFGVIIILTVCGNLLVTFSVAYFKQLHTPTNYLIFSLAMSDLLLGILVMFPAMIRTIESCWYFGDFFCKVSMSSDIMLCTASILNLSFISVDRYYAVCQPLLYRRKISVNVVLIMILICWSISPIIGFGMIFLELNILGIEKFYYNHVVCEGRCVLIQGELSGTLSSILSFYLPGIIMLGVYLKIYLVAQKQFRSIQNAGCVKSVKMSNTSQTKATKTLAIVMGVFLCFWTPFFVCNIINPFISYSIPPAFIVTLAWLGCLNSAVNPIIYAFFYSWFRKAFKLLTSGHIFKSDISETTLFT
>XPLOC_44.1.TAAR.1R.330.7tm_1.exons1.scaffold_8.Tautogolabrus_adspersus
MEPERCIESRNTSCLKTSHPMPLQVTLYILFGVIIILTVCGNLLVTFSVAYFKQLHTPTNYLIFSLAMSYLLLGILVMFPFMIQTIESCWYFGDFFCKVYMSSVFMLCTASILNLSFISVDRYYAVCQPLLYRSKISVNVVLIMILICWSISVLLGFGIVFLQLNILGVEEFYYNHVACEGRCIFFQSGVSSTVSSVITFYLPGIIMLGVYLKIFLVAQKQFRSIQNAGCVKSVKTSNTGQTKATKTLAIVMGVFLCFWTPFFARNIIDPFISSPTPPKFIVTLIWLGYLNSAVNPIIYAFFYSWFRKAFKLLTSSNIFKSDISETTLFT
>XPLOC_45.1.TAAR.1R.332.7tm_1.exons1.scaffold_8.Tautogolabrus_adspersus
EQFCFPESNASCVRTQFSVGTKCILYMLFVLGMLMTILGNIVVIVSIGHFKQLHNPTNVLILSLALSDLLVGVIVMPFSAIRTLHGCWFYGEIFCQLHSSFDMFLTSVSIFHLICIAVDRQQAICDPLHYSMKITISVAWIMVCCSWALAAVYSFGLLYSKANVAGLEDYIESIYCLGSCNLLFNHLWGVLDSITAFFFPCIVMICLYTKIFIVAKEHVQKIGDVKNSSNERGKPGFIKQSEHKAAMTLGIVLGSFIFCWMPFFLNSIADAYTGFSTPVAVFEAFVWLGYFNSTLNPIIYALFYPWFRKCFYLIVNLKIFSPNSSFIKVHTL
>XPLOC_46.1.TAAR.1R.332.7tm_1.exons1.scaffold_8.Tautogolabrus_adspersus
FSAELYCFPDFNISCVRTQFSVGTKFVLFLLFALGMGITIIGNTVVIVSIGHFKQLHNPTNVLISSLALVDLLVGVIVMPFSAIRTVHGCWFYGEVFCQLHSSFDMFLTTLSIFHLICIAVDRHEAICNPLHYSMKITISVAWIMVCCCWALAAVYCFGLLYSKVNVAGLEDYIESIYCLGSCYLLFNHLWGVLDSITAFFFPCVVMVCLYTKIFIVAKEHVQKIGDVKNTSKDRGRIGVIKQSEQKAAKTLGIVLGAFILCWMPYFLNSIADTYTGFSTPVAVFEAFYWLGSFNSTLNPIIYALFYPCFKKCFYCIITLKIFSPNSSKMNV
>XPLOC_47.1.TAAR.1R.332.7tm_1.exons1.scaffold_8.Tautogolabrus_adspersus
FSAELYCFPDFNISCVRTQFSVGTKFVLFLLFALGMGITIIGNTVVIVSIGHFKQLHNPTNVLISSLALVDLLVGVIVMPFSAIRTVHGCWFYGEVFCQLHSSFDMFLTTLSIFHLICIAVDRHEAICNPLHYSMKITISVAWIMVCCCWALAAVYCFGLLYSKVNVAGLEDYIESIYCLGSCYLLFNHLWGVLDSIIAFFFPCIVMVCLYTKIFIVAKEHVQKIGDVKNTSKDRGRIGVIKQSEHKAAKTLGIVLGAFILCWMPYFLNSIADAYTGFSTPVAVFEAFYWLGSFNSTLNPIIYALFYPCFKKCFYCIITLKIFSPNSSKMNV
>XPLOC_48.1.TAAR.1R.332.7tm_1.exons1.scaffold_8.Tautogolabrus_adspersus
FSAELYCFPGFNISCVRTQFSVGTKFVLFLLFALGMGITIIGNTVVIVSIGHFKQLHNPTNVLILSLALVDLLVGVIVMPFNAIRTVHGCWFYGEVFCQLHSSFDVFLTTLSIFHLICIAVDRHEAICNPLHYSMKITISVAWIMVCCSWALVAVYSFGLLYSKANVAGLEDYIESIYCLGSCYLLFNHRWGVLDSIIAFFFPCIVMVCLYTKIFIVAKEHVQKIGDVKNTSKDRGRIGVIKKSEHKAAKTLGIVLGAFILCWMPYFLNSIADAYTGFSTPVAVFEAFYWLGSFNSTLNPIIYALFYPCFKKCFYCIITLKIFSPNSSKMNV
>XPLOC_49.1.TAAR.1R.333.7tm_1.exons1.scaffold_8.Tautogolabrus_adspersus
SFSAELYCFPGFNISCVRTQFSVGTKFVLFLLFALGMGITIIGNTVVIVSIGHFKQLHNPTNVLILSLALVDLLVGVIVMPFSAIRTVHGCWFYGEVFCQLHSSFDVFLTTLSIFHLICIAVDRHEAICNPLHYSMKITMPVAWIMVCCSWALAAIFSFGLLYSKVNVAGLEDYIESIYCLGSCYLLFNHLWGVLDSVTAFFFPCTVMVCLYIKIFIVAKEHVQKIGDVKNSSKDRGRIGVIKQSEHKAAKTLGIVLGAFILCWMPYFLNSIADTYTGFSTPVAVLETFIWLAYFNSTLNPIIYALFYPCFKKCFYCIITLKILSPNSSKMNV
>XPLOC_51.1.TAAR.1R.332.7tm_1.exons1.scaffold_8.Tautogolabrus_adspersus
FSAELYCFPGFNISCVRTQFSVGTKFVLFLLFALGMGITIIGNTVVIVSIGHFKQLHNPTNVLISSLALVDLLVGVIVMPFSAIRTVHGCWFYGEVFCQLHSSFDMFLTTLSIFHLICIAVDRQQAICDPLHYSMKITMPVAWIMVCCSWTLAAVFSFGLLYSKANVAGLEDYIESINCLGSCYLLFNHLWGVLDSIIAFFFPCIVMICLYTKIFIVAKEHVQKIGDVKNSSKDRGRIGVIKKSEHKAAKTLGIVLGAFILCWMPFFLNSVGDAYNGFSTPVAVFETFVWLGYFNSTLNPIIYALFYPCFKKCFYCIITLKIFSPNSSTMNV
>XPLOC_52.1.TAAR.1R.332.7tm_1.exons1.scaffold_8.Tautogolabrus_adspersus
FSAELYCFPDFNISCVRTQFSVGTKFALFFLFALGMGITIIGNTVVIVSIGHFKQLHNPTNVLILSLALVDLLVGVILMPFSAIRTVHGCWFYGEVFCQLHSSFDMFLTTLSIFHLICIAVDRHEAICDPLHYSMKITMPVAWIMVCCSWALAAVYSFGMLYSKTSVAGLEDYIESIYCLGSCYLILNPLWGILDSVLSFFFSCTVMVCLYTKIFIVAKEHVQKIGDVKNSSSDKGKARLLKQSEHKAAKTLSIVLGAFIFCWMPLFTNALFEMILGFSTPAAVFEAFFWLGYFNSTLNPIIYALFYPCFKNCFYCIITLKIFSPNSSTMNV
>XPLOC_53.1.TAAR.1R.330.7tm_1.exons1.scaffold_8.Tautogolabrus_adspersus
MEPELCYESSNASCLKKSYPIPLRVSLYTILGVILILTVCGNLLVTFSVAYFKQLHTPTNYLIFSLAVSDLLLGILVMFPGMIQTIESCWYFGDFVCKICLSSDVTLVTASILNLSFISVDRYYAVCQPLLYSSKISVNVVLIMILICWSISPIIGFGMIFLKLNIWGVEEFYYNHVACEGGCVMFQSKLSSTVSSILSFYMPGIIMLGVYLKIFLVAQTQFRSIQNAGCVNSVKTSNTGQTKATKTLAIVMGAFLSFWTPFFVCNFIDPFISNPPPPSLFGILAWLGYFNSTVNPMIYAFFYSWFRKAFQLLASGHIFTSDISETTLFT
>XPLOC_54.1.TAAR.1R.330.7tm_1.exons1.scaffold_8.Tautogolabrus_adspersus
MEPELCYEASNASCLRTIYPIPLRVALYMMLGVTVVLTVCGNLLVTFSVAYFKQLHTPTNYLIFSLAVSDLLLGILVMFPGVIRYIETCWYFGDFFCKFYMSSDMTLCTASILNLSFISVDRYYAVCQPLLYRSKISVNVVLIMILISWSVSVLVGFGTIFLKLNILGVEEFYYNHVACEGGCILFVSGVSSTVGSLISFYLPGIIMLGVYLKIFLVAQKQFRSINNTGCVKSGKMSNTGQTKATKTLAIVMGVFLCFWTPFFVCNIIDPFISYTTPPVVFETLLLLGYLNSTVNPMIYAFFYSWFRKAFKLLTSGHIFKSDISETTLFT
>XPLOC_55.1.TAAR.1R.330.7tm_1.exons1.scaffold_8.Tautogolabrus_adspersus
MEPELCYEASNASCLRTIYPIPLRVALYMMLGVTVVLTVCGNLLVTFSVAYFKQLHTPTNYLIFSLAVSDLLLGILVMFPGVIRYIETCWYFGDFFCKIYMSSDMTLCTASILNLSFISVDRYYAVCQPLLYRRKISVNVVLIMILISWSVSVLVGFGTIFLKLNILGVEEFYYNHVACEGGCILFLSGVSSTVASVISFYLPGIIMLGVYLKIYLVAQKQFRSIQNAGCVKSVKTSNTSQTKATKTLAIVMGGFLCFWTPFFVCNIIDPFISYSTPPVVFETLLLLGYLNSTVNPIIYAFFYSWFRKAFKLLTSGHIFKSDISETTLFT
>XPLOC_56.1.TAAR.1R.307.7tm_1.exons2.scaffold_8.Tautogolabrus_adspersus
MEPELCYEASNASCLRTIYPIPLRVALYMMLGVTVVLTVCGNLLVTFSVAYFKQLHTPTNYLIFSLAVSDLLLGILVMFPGVIRYIETCWYFGDFFCKIYMSSDMTLCTASILNLSFISVDRYYAVCQPLLYRRKISVNVVLIMILISWSVSVLVGFGTIFLKLNILGVEEFYYNHVACEGGCILFLSGVSSTVASVISFYLPGIIMLGVYLKIYLVAQKQFRSIQNAGCVKSVKTSNTSQTKATKTLAIVMGVFCAFGLHFLLLGYLNSTVNPIIYAFFYSWFRKAFKLLTSGHIFKSDISETTLF
>XPLOC_57.1.TAAR.1R.330.7tm_1.exons1.scaffold_8.Tautogolabrus_adspersus
MEPELCYEASNASCLRTIYPIPLRVALYMMLGVTVVLTVCGNLLVTFSVAYFKQLHTPTNYLIFSLAVSDLLLGILVMFPGVIRYIETCWYFGDFFCKIYMSSDMTLCTASILNLSFISVDRYYAVCQPLLYRRKISVNVVLIMILISWSISVLVGFGTIFLKLNILGVEEFYYNHVACEGGCILFQSGVSSTVSSVISFYLPGIIMLGVYLKIFLVAQKQFRSIQNAGCVKSVKTSNTSQTKATKTLAIVMGVFLCFWTPFFVCNIIDPFISYTTPPVVFETLLLLGYLNSTVNPMIYAFFYSWFRKAFKLLTSGHIFKSDISETTLFT
>XPLOC_59.1.TAAR.1R.330.7tm_1.exons1.scaffold_8.Tautogolabrus_adspersus
MEPELCYESSNASCQRTIYPIHLRVALYVILGVTVVLTVCGNLLVTFSVAYFKQLHTPTNYLILSLAVSDLLLGILVMFPGMIQTIETCWYFGDLFCKIYMSSDVTLCTASILNLSFISVDRYYAVCQPLLYRSKISVNVVLIMILICWSISPIIGFGMIFLKLNILGVEEFYYNHVVCEGGCILFQSGVSSTVSSVISFYLPGIIMLGVYVKIFLVAQKQFRSIQNAGCVKSVKMSNTSQTKATKTLAIVMGVFLCFWTPFFVCNIIDPFISYSTPPELFETLAWLGYLNSTVNPIIYAFFYSWFRKAFKLLTSGHIFKSDISETTLFT
>XPLOC_61.1.TAAR.1R.330.7tm_1.exons1.scaffold_8.Tautogolabrus_adspersus
MEPELCYESRNNSCLKTIYPIHLRVAFYIILGVIIILTVCGNLLVTFSVAYFKQLHTPTNYLIFSLAMSDLLLGILVMFPCMIQTIESCWYFGDLFCKIYLSSDVTLCTASILNLLSISVDRYYAVCQPLLYRSKISVKVVLFMILICWSISVLLGFGIVFLQLNIWGVEEFYYNHVACEGGCVLFHSAVSSTVSSVIAFYLPGIIMLCVYLKIYLVARRQFRSIHKAGCVNSVKTSNTSQTKATKTLAIVMGVFLSFWTPFFVCFIIDPYVGYSIPPAFFATLSWMCYFNSTVNPMIYAFFYSWFRKAFKLITSGHIFKYDISETTLFT
>XPLOC_2.1.TAAR.1R.331.7tm_1.exons1.scaffold_10.Tautogolabrus_adspersus
MMDDQQGAELCYPQLLNSSCGGIMRPRTEAVLLYALLSSIAVLTVVLNLLVIISISHFRQLHTPTNLLLLSLAISDLLVGLLVMPVETVRFIETCWLLGDLMCAMSYIIGFTLTSASVGNMVLISIDRYVAICYPLQYSNQITRSRVELCVCLCWACSILYNGLILKEHLRQPDRYNSCFGECVVVINYVSGTVDLVFTFIGPCVVILVLYMRVFIVAVSQARAMQTHITVAAVGKVRITAKRSERKAARTLGIVILVFLITFCPYYYPSLAGQDISNGALSWAIVSWMLYFNSCLNPLIYALFYPWFRKAIKFIVTLKILEQYSSLANIL
>XPLOC_3.1.TAAR.1R.331.7tm_1.exons1.scaffold_10.Tautogolabrus_adspersus
MMDDQQGAELCYPQLLNSSCGGIMRPRTEAVLLYALLSSIAVLTVVLNLLVIISISHFRQLHTPTNLLLLSLAISDLLVGLLVMPVETVRFIETCWLLGDLMCAMSYIIGFTLTSASVGNMVLISIDRYVAICYPLQYSNQITRSRVELCVCLCWACSILYNGLILKEHLRQPDRYNSCFGECVVVINYVSGTVDLVFTFIGPCVVILVLYMRVFIVAVSQARAMQTHITVAAVGKVRITAKRSERKAARTLGIVILVFLITFCPYYYPSLAGQDISNGALSWAIVSWMLYFNSCLNPLIYALFYPWFRKAIKFIVTLKILEQYSSLANIL
>XPLOC_4.1.TAAR.1R.331.7tm_1.exons2.scaffold_13.Tautogolabrus_adspersus
MEVEVGAELCFPDLFNTSCKKPTNTLVETMFLCVFMPCTSLLTVALNLLIIISVSHFRQRQLHTPTNILLLSLAVSDFLVGLLLMPMDVFRKTSCWFFSDRLCTLSNYFPFFISSASVGDMVLISVDRYVAICDPLHYSSRITERTVSVCVCLCWLCSFSYNILLVKEDIRQPGRYRSCYGECVLVVDLPTGNVDLVVSFIAPISAIIFLYMRVFVVAVSQARAMRSHVTAVSLQLSLALPVKKSELKAARTLGVLVVVFLICFCPFYCFSLTGDSVLDNSLSLFFMIVFHLNSFFNPLIYALFYPWFRKAVKLIVTLQILQPGSREAKIL
>XPLOC_7.1.TAAR.1R.329.7tm_1.exons2.scaffold_13.Tautogolabrus_adspersus
METLERNELCFPQLLNTSCRKPFRPHFEVMLTYILLSFISLVTAALNLLVIISISHFKRQLHTPTNFLLLSLAVSDFFVGLLMLFQIMLIDGCWFLGDLMCTLYQYIAYNITSSSVGTMVIISIDRYVAICHPLHYPRKVTSKRVQVCVCLCWICSVIFQSLVLKDILEQPGRYISCVGECVIFINYIAGIADLIFTFILPITVVVVLYLRVFVVAVSQARAIRSHVKATTLQHSVKVTALKSELKAARTLGVVVVVFLICLCPYYGVALTGHDNLLNASSAAFVLCLVYFNSCLNPVIYAFFYPWFRKSIRLIVTLKILQPNSCDANL
>XPLOC_9.1.TAAR.1R.329.7tm_1.exons2.scaffold_13.Tautogolabrus_adspersus
METLDRTELCFPQLLNTSCRRAIRPHFEVMLTYILLSFISLITAALNLLVIISISHFKRQLHTPTNFLLLSLAVSDFFVGLLMLFQIMLIDGCWLLGDLICTLYQYIAYIVISASVGTMVIISIDRYVAICHPLHYPRKVTSKRVQVCVCLCWICSVIFQSLVLKDILEQPGRYHSCVGECIFFINYIAGIADLIFTFILPITVIVVLYLRVFVVAVSQARAIRSHVEATTLQHSVKVTALKSELKAARTLGIVVIVFLICLCPYYCVALTGQDNLLNASSAAFVICLTYFNSCLNPVIYAFFYPWFRKSIRLIVTLKILQPNSCDAQV
>XPLOC_10.1.TAAR.1R.327.7tm_1.exons2.scaffold_13.Tautogolabrus_adspersus
MEGDELCFPQLNTSCRRPKSSHSDTVLIYIVLSFISMITVTLNMLVIISISHFKFRKLHTPTNLLLLSLAVSDFFVGLLMFFQIILIDGCWFLGDFMCNLYYILDFIITSSSVGNMVLISIDRYIAICDPLHYSTKVTVRGTVICTCLCWVCSVLYNSIIMKDNLKQPGKFNSCSGECVVVVDYVAGLADLFFSFIGPVTVIIVLYMCVFVVAVLQARVMRSHIAAVTIKSSVTVTAKKSEMKAARTLGVVIVVFLVCLCPYFCVTLSGQDTLLNASSAAFVICLFYFNSCLNPLIYALFYPWFRKSVKLIVTLKILKPGSCETNIL
>XPLOC_11.1.TAAR.1R.329.7tm_1.exons2.scaffold_13.Tautogolabrus_adspersus
ETMKEAELCFPQLLNRSCRKPEPPDSNTELRNILLYLISILTAFLNLLVIISIAHFRQFSRLRTPTNLLLLSLAVSDFIVGILVMPVEVLLTKNCWILGDLMCVLYFLIPIITISASVGNMVLISIDRYVAICDPLHYPTKVTIKMATLCVFLCWICSGFYSIILLFDNLKQPDRYISCKGECVVNILVTVDIVFCFIIPITIIIIMYMRVFVVALSQARAMKSQIANVSFKHSKTVKIKKSEIKAATTLGILIVVFLICYSPSYCVLLAGHNILIGSSTETFMIFLMYFNSCLNPTIYALFYPWFRKAIRLIVTLKILQPGSHEANIL
>XPLOC_18.2R.1.TAAR.2R.331.7tm_1.exons..Tautogolabrus_adspersus
MMDDQHGAELCYPQLLNSSCRGIKRPHTEAVLLYALLSSIAVLTVVLNLLVIISISHFRQLHTPTNLLLLSLAISDLLVGLLVMPVVTVRFIETCWLLGDLMCAMSAITGFTLTSASVGNMVLISMDRYVAICYPLQYSNQITRSRVELCVCLCWACSILYNGLILKEHLRQPDRYNSCFGECVVVINYVLGTVDLVFTFIGPCMVILVLYMRVFIVAVSQARAMQTHITVAAVGKVRITAKKSERKAARTLGIVILVFLITFCPYYYPSLAGQDISNGASSWAIVSWMLYFNSCLNPLIYALFYPWFRKAIKFIVTLKILEQYSSLANIL
>XPLOC_19.2R.1.TAAR.2R.331.7tm_1.exons..Tautogolabrus_adspersus
MMDDQQGAELCYPQLLNSSCRGIMRPRTEAVLLYALLSSIAVLTVVLNLLVIISISHFRQLHTPTNLLLLSLAISDLLVGLLVMPVETVRFIETCWLLGDLMCAMSDIIAFTLTSASVGNMVLISIDRYVAICYPLQYSNQITRSRVELCVCLCWACSILYNGLILKEHLRQPDRYNSCFGECVVVINYVLGTVDLVFTFIGPCVVILVLYMRVFIVAVSQARAMQTHITVAAVGKVRITAKRSERKAARTLGIVILVFMITFCPYYYPSLAGQDISNSAPSWAIVSWMLSFNSCLNPLIYALFYPWFRKAIKFIVTLKILEQYSSLANIL
>XPLOC_20.2R.1.TAAR.2R.331.7tm_1.exons..Tautogolabrus_adspersus
MMDDQQGAELCYPQLLNSSCRGIMRPRTEAFLLYALLSSIAVLTVVLNLLVIISISHFRQLHTPTNLLLLSLAISDLLVGLLVMPPETVRFIETCWLLGDLMCAMSAVIGFTLISASVGNMVLISIDRYVAICYPLQYSNQITRSRVELCVCLCWACSILYNGLILKEQLRQPNRYNSCFGECVVVINYVLGTVDLMFTFIGPCMVILVLYMRVFIVAVSQARAMQTHITVAAVGKVRITVKKSERKAARTLGIVILVFMITFCPYYYPSLAGQDISNGASSWAIVSWMLFFNSCLNPLIYALFYPWFRKAIKFIVTLKILEQYSSLANIL
>XPLOC_21.2R.1.TAAR.2R.331.7tm_1.exons..Tautogolabrus_adspersus
MMDDQQGAELCYPQLLNSSCRGIMRPRTEAVLQYALLSSITVLTVVLNLLVIISISHFRQLHTPTNLLLLSLAISDLLVGLLVMPVETVRFIETCWLLGDLMCAMSYIITFSLTSASVGNMVLISIDRYVAICYPLQYSNQITRSRVELCVCLCWACSILYNGLILKEHLRQPDRYNSCFGECVVVINYVLGTVDLVFTFIGPCMVILVLYMRVFIVAVSQARAMQTHITVAAVGKVRITAKRSERKAARTLGIVILVFLITFCPYYYPSLAGQDILNSASSWAIVSWMLFFNSCLNPLIYALFYPWFRKAIKFIVTLKILEQYSSLANIL
>XPLOC_33.2R.1.TAAR.2R.279.7tm_1.exons..Tautogolabrus_adspersus
LIVMLLSHSRQLHTTTNLVLLSLAVSDFLVGLVVMPGEIILSQTCWFLGDLMCAIYHLLPFMFICSSPACMVLISVDRYVAICYPLHYNTKFTLKTASFSVCMCWIYSLFVTILLFYDHLKQPGRYNSCHGECLVNISGDLDLAFSFVIPISIIVALYLRVFMVVVSQARAMRSHITAVTLQGSKTVAAKRSELKAARTLGVVVVVFLMCYCPYYCIFLTGGNIMIGSKAEVYLAFLTFFNSCLNPLIYTCVYPWFRRTIRLIVTLKITLPGSCDANIL
>XPLOC_34.2R.1.TAAR.2R.279.7tm_1.exons..Tautogolabrus_adspersus
LIVMLLSHSRQLHTTTNLVLLSLAVSDFLVGLVVMPGEIILSQTCWFLGDLMCAFYYLLPFTIICSSAACMVLISVDRYVAICYPLHYNTKFTLKTASFSVCMCWIYSLFVTILLFYDHLKQPGRYNSCHGECLVNISGDLDLAFSFVIPISIIVALYLRVFMVVVSQARAMRSHITAVTLQGSKTVAAKRSELKAARTLGVVVVVFLMCYCPYYCMFLTGGNIMIGSKAEVYLAFLMYFNSCLNPLIYTCVYPWFRRTIRLIVTLKITLPGSCDANIL
>XPLOC_38.2R.1.TAAR.2R.330.7tm_1.exons..Tautogolabrus_adspersus
MEPERCFKSRNTSCLKTSYPMPLQVTLYILFGVIIILTVCGNLLVTFSVAYFKQLHTPTNYLILSLAMSDLLLGIIVMFPCMIQTIETCWYFGDFFCKVYMSSAFTLCTASILNLSFISVDRYYAVCQPLLYRSKISVNVVLIMILICWSISVLLGFGIVFLKLNILGVEEFYYNHVVCEGGCIFFQSGVSSTVSSVISFYLPGIIMLGVYLKIFLVAQKQFRSIQNAGCVKSVKMSNTGQTKATKTLAIVMGVFLCFWTPFFVCNIIDPFISYTTPPILFDTLAWLGYLNSAVNPIIYAFFYSWFRKAFKLLTSGHIFKSDISETTLFT
>XPLOC_39.2R.1.TAAR.2R.330.7tm_1.exons..Tautogolabrus_adspersus
MEPERCIESRNTSCLKTSHPMPLQVTLYILFGVIIILTVCGNLFVTFSVAYFKQLHTPTNYLIFSLAMSDLLLGILVMFPFMIQTIESCWYFGDFFCKVYMSSTFTLCTASILNLSFISVDRYYAVCQPLLYRSKISVNVVLIMILICWSISVLLGFGIVFLKLNILGVEEFYYNHVACEGGCIFFQSGVSSTVSSVISFYLPGIIMLGVYLKIFLVAQKQFRSIQNAGCVKSVKTSNTSQTKATKTLAIVMGVFLCFWTPFFVCNIIDPFISYSTPPTFFVTLAWLGYSNSAVNPIIYAFFYSWFRKAFKLLTSGHIFKSDISETTLFT
>XPLOC_40.2R.1.TAAR.2R.330.7tm_1.exons..Tautogolabrus_adspersus
MEPERCVVSRNTSCLKTSYPMPLQVTLYILFGVIIILTVCGNLLVTFSVAYFKQLHTPTNYLIFSLAMSDLLLGILVMFPFMIQTIESCWYFGDFFCKVFMSSTFTLCTASILNLSFISVDRYYAVCQPLLYRSKISVNVVLIMILICWSISVLLGFGIVFLQLNILGVEEFYYNHVACEGGCIFFQSGVSSTVSSVISFYLPGIIMLGVYLKIFLVAQKQFRSIQNAGCVKSVKTSNTGQTKATKTLAIVMGVFLCFWTPFFVCNIIDPFISYSTPPILFDTLTWLGYLNSAVNPIIYAFFYSWFRKAFKLLTSGHIFKSDISETTLFT
>XPLOC_41.2R.1.TAAR.2R.330.7tm_1.exons..Tautogolabrus_adspersus
MEPERCFKSRNTSCLKTSYPMPLQVTLYIIFGVIIILTVCGNLLVTFSVAYFKQLHTPTNYLIFSLAMSDLLLGILVMFPAMIRTIESCWYFGDFFCKVSMSSDIMLCTASILNLSFISVDRYYAVCQPLLYRRKISVNVVLIMILICWSISPIIGFGMIFLELNILGIEKFYYNHVVCEGRCVLIQGELSGTLSSILSFYLPGIIMLGVYLKIYLVAQKQFRSIQNAGCVKSVKMSNTSQTKATKTLAIVMGVFLCFWTPFFVCNIINPFISYSIPPAFIVTLAWLGCLNSAVNPIIYAFFYSWFRKAFKLLTSGHIFKSDISETTLFT
>XPLOC_43.2R.1.TAAR.2R.330.7tm_1.exons..Tautogolabrus_adspersus
MEPERCIESRNTSCLKTSHPMPLQVTLYILFGVIIILTVCGNLLVTFSVAYFKQLHTPTNYLIFSLAMSYLLLGILVMFPFMIQTIESCWYFGDFFCKVYMSSVFMLCTASILNLSFISVDRYYAVCQPLLYRSKISVNVVLIMILICWSISVLLGFGIVFLQLNILGVEEFYYNHVACEGRCIFFQSGVSSTVSSVITFYLPGIIMLGVYLKIFLVAQKQFRSIQNAGCVKSVKTSNTGQTKATKTLAIVMGVFLCFWTPFFARNIIDPFISSPTPPKFIVTLIWLGYLNSAVNPIIYAFFYSWFRKAFKLLTSSNIFKSDISETTLFT
>XPLOC_44.2R.1.TAAR.2R.332.7tm_1.exons..Tautogolabrus_adspersus
EQFCFPESNASCVRTQFSVGTKCILYMLFVLGMLMTILGNIVVIVSIGHFKQLHNPTNVLILSLALSDLLVGVIVMPFSAIRTLHGCWFYGEIFCQLHSSFDMFLTSVSIFHLICIAVDRQQAICDPLHYSMKITISVAWIMVCCSWALAAVYSFGLLYSKANVAGLEDYIESIYCLGSCNLLFNHLWGVLDSITAFFFPCIVMICLYTKIFIVAKEHVQKIGDVKNSSNERGKPGFIKQSEHKAAMTLGIVLGSFIFCWMPFFLNSIADAYTGFSTPVAVFEAFVWLGYFNSTLNPIIYALFYPWFRKCFYLIVNLKIFSPNSSFIKVHTL
>XPLOC_45.2R.1.TAAR.2R.332.7tm_1.exons..Tautogolabrus_adspersus
FSAELYCFPDFNISCVRTQFSVGTKFVLFLLFALGMGITIIGNTVVIVSIGHFKQLHNPTNVLISSLALVDLLVGVIVMPFSAIRTVHGCWFYGEVFCQLHSSFDMFLTTLSIFHLICIAVDRHEAICNPLHYSMKITISVAWIMVCCCWALAAVYCFGLLYSKVNVAGLEDYIESIYCLGSCYLLFNHLWGVLDSITAFFFPCVVMVCLYTKIFIVAKEHVQKIGDVKNTSKDRGRIGVIKQSEQKAAKTLGIVLGAFILCWMPYFLNSIADTYTGFSTPVAVFEAFYWLGSFNSTLNPIIYALFYPCFKKCFYCIITLKIFSPNSSKMNV
>XPLOC_46.2R.1.TAAR.2R.332.7tm_1.exons..Tautogolabrus_adspersus
FSAELYCFPDFNISCVRTQFSVGTKFVLFLLFALGMGITIIGNTVVIVSIGHFKQLHNPTNVLISSLALVDLLVGVIVMPFSAIRTVHGCWFYGEVFCQLHSSFDMFLTTLSIFHLICIAVDRHEAICNPLHYSMKITISVAWIMVCCCWALAAVYCFGLLYSKVNVAGLEDYIESIYCLGSCYLLFNHLWGVLDSIIAFFFPCIVMVCLYTKIFIVAKEHVQKIGDVKNTSKDRGRIGVIKQSEHKAAKTLGIVLGAFILCWMPYFLNSIADAYTGFSTPVAVFEAFYWLGSFNSTLNPIIYALFYPCFKKCFYCIITLKIFSPNSSKMNV
>XPLOC_47.2R.1.TAAR.2R.332.7tm_1.exons..Tautogolabrus_adspersus
FSAELYCFPGFNISCVRTQFSVGTKFVLFLLFALGMGITIIGNTVVIVSIGHFKQLHNPTNVLILSLALVDLLVGVIVMPFNAIRTVHGCWFYGEVFCQLHSSFDVFLTTLSIFHLICIAVDRHEAICNPLHYSMKITISVAWIMVCCSWALVAVYSFGLLYSKANVAGLEDYIESIYCLGSCYLLFNHRWGVLDSIIAFFFPCIVMVCLYTKIFIVAKEHVQKIGDVKNTSKDRGRIGVIKKSEHKAAKTLGIVLGAFILCWMPYFLNSIADAYTGFSTPVAVFEAFYWLGSFNSTLNPIIYALFYPCFKKCFYCIITLKIFSPNSSKMNV
>XPLOC_48.2R.1.TAAR.2R.333.7tm_1.exons..Tautogolabrus_adspersus
SFSAELYCFPGFNISCVRTQFSVGTKFVLFLLFALGMGITIIGNTVVIVSIGHFKQLHNPTNVLILSLALVDLLVGVIVMPFSAIRTVHGCWFYGEVFCQLHSSFDVFLTTLSIFHLICIAVDRHEAICNPLHYSMKITMPVAWIMVCCSWALAAIFSFGLLYSKVNVAGLEDYIESIYCLGSCYLLFNHLWGVLDSVTAFFFPCTVMVCLYIKIFIVAKEHVQKIGDVKNSSKDRGRIGVIKQSEHKAAKTLGIVLGAFILCWMPYFLNSIADTYTGFSTPVAVLETFIWLAYFNSTLNPIIYALFYPCFKKCFYCIITLKILSPNSSKMNV
>XPLOC_50.2R.1.TAAR.2R.332.7tm_1.exons..Tautogolabrus_adspersus
FSAELYCFPGFNISCVRTQFSVGTKFVLFLLFALGMGITIIGNTVVIVSIGHFKQLHNPTNVLISSLALVDLLVGVIVMPFSAIRTVHGCWFYGEVFCQLHSSFDMFLTTLSIFHLICIAVDRQQAICDPLHYSMKITMPVAWIMVCCSWTLAAVFSFGLLYSKANVAGLEDYIESINCLGSCYLLFNHLWGVLDSIIAFFFPCIVMICLYTKIFIVAKEHVQKIGDVKNSSKDRGRIGVIKKSEHKAAKTLGIVLGAFILCWMPFFLNSVGDAYNGFSTPVAVFETFVWLGYFNSTLNPIIYALFYPCFKKCFYCIITLKIFSPNSSTMNV
>XPLOC_51.2R.1.TAAR.2R.332.7tm_1.exons..Tautogolabrus_adspersus
FSAELYCFPDFNISCVRTQFSVGTKFALFFLFALGMGITIIGNTVVIVSIGHFKQLHNPTNVLILSLALVDLLVGVILMPFSAIRTVHGCWFYGEVFCQLHSSFDMFLTTLSIFHLICIAVDRHEAICDPLHYSMKITMPVAWIMVCCSWALAAVYSFGMLYSKTSVAGLEDYIESIYCLGSCYLILNPLWGILDSVLSFFFSCTVMVCLYTKIFIVAKEHVQKIGDVKNSSSDKGKARLLKQSEHKAAKTLSIVLGAFIFCWMPLFTNALFEMILGFSTPAAVFEAFFWLGYFNSTLNPIIYALFYPCFKNCFYCIITLKIFSPNSSTMNV
>XPLOC_52.2R.1.TAAR.2R.330.7tm_1.exons..Tautogolabrus_adspersus
MEPELCYESSNASCLKKSYPIPLRVSLYTILGVILILTVCGNLLVTFSVAYFKQLHTPTNYLIFSLAVSDLLLGILVMFPGMIQTIESCWYFGDFVCKICLSSDVTLVTASILNLSFISVDRYYAVCQPLLYSSKISVNVVLIMILICWSISPIIGFGMIFLKLNIWGVEEFYYNHVACEGGCVMFQSKLSSTVSSILSFYMPGIIMLGVYLKIFLVAQTQFRSIQNAGCVNSVKTSNTGQTKATKTLAIVMGAFLSFWTPFFVCNFIDPFISNPPPPSLFGILAWLGYFNSTVNPMIYAFFYSWFRKAFQLLASGHIFTSDISETTLFT
>XPLOC_53.2R.1.TAAR.2R.330.7tm_1.exons..Tautogolabrus_adspersus
MEPELCYEASNASCLRTIYPIPLRVALYMMLGVTVVLTVCGNLLVTFSVAYFKQLHTPTNYLIFSLAVSDLLLGILVMFPGVIRYIETCWYFGDFFCKFYMSSDMTLCTASILNLSFISVDRYYAVCQPLLYRSKISVNVVLIMILISWSVSVLVGFGTIFLKLNILGVEEFYYNHVACEGGCILFVSGVSSTVGSLISFYLPGIIMLGVYLKIFLVAQKQFRSINNTGCVKSGKMSNTGQTKATKTLAIVMGVFLCFWTPFFVCNIIDPFISYTTPPVVFETLLLLGYLNSTVNPMIYAFFYSWFRKAFKLLTSGHIFKSDISETTLFT
>XPLOC_54.2R.1.TAAR.2R.330.7tm_1.exons..Tautogolabrus_adspersus
MEPELCYEASNASCLRTIYPIPLRVALYMMLGVTVVLTVCGNLLVTFSVAYFKQLHTPTNYLIFSLAVSDLLLGILVMFPGVIRYIETCWYFGDFFCKIYMSSDMTLCTASILNLSFISVDRYYAVCQPLLYRRKISVNVVLIMILISWSVSVLVGFGTIFLKLNILGVEEFYYNHVACEGGCILFLSGVSSTVASVISFYLPGIIMLGVYLKIYLVAQKQFRSIQNAGCVKSVKTSNTSQTKATKTLAIVMGGFLCFWTPFFVCNIIDPFISYSTPPVVFETLLLLGYLNSTVNPIIYAFFYSWFRKAFKLLTSGHIFKSDISETTLFT
>XPLOC_55.2R.1.TAAR.2R.287.7tm_1.exons..Tautogolabrus_adspersus
MEPELCYEASNASCLRTIYPIPLRVALYMMLGVTVVLTVCGNLLVTFSVAYFKQLHTPTNYLIFSLAVSDLLLGILVMFPGVIRYIETCWYFGDFFCKIYMSSDMTLCTASILNLSFISVDRYYAVCQPLLYRRKISVNVVLIMILISWSVSVLVGFGTIFLKLNILGVEEFYYNHVACEGGCILFLSGVSSTVASVISFYLPGIIMLGVYLKIYLVAQKQFRSIQNAGCVKSVKTSNTSQTKATKTLAIVMGVFCAFGLHFLFVTSLILLLVTQHPLWYLKPFYCW
>XPLOC_56.2R.1.TAAR.2R.330.7tm_1.exons..Tautogolabrus_adspersus
MEPELCYEASNASCLRTIYPIPLRVALYMMLGVTVVLTVCGNLLVTFSVAYFKQLHTPTNYLIFSLAVSDLLLGILVMFPGVIRYIETCWYFGDFFCKIYMSSDMTLCTASILNLSFISVDRYYAVCQPLLYRRKISVNVVLIMILISWSISVLVGFGTIFLKLNILGVEEFYYNHVACEGGCILFQSGVSSTVSSVISFYLPGIIMLGVYLKIFLVAQKQFRSIQNAGCVKSVKTSNTSQTKATKTLAIVMGVFLCFWTPFFVCNIIDPFISYTTPPVVFETLLLLGYLNSTVNPMIYAFFYSWFRKAFKLLTSGHIFKSDISETTLFT
>XPLOC_58.2R.1.TAAR.2R.330.7tm_1.exons..Tautogolabrus_adspersus
MEPELCYESSNASCQRTIYPIHLRVALYVILGVTVVLTVCGNLLVTFSVAYFKQLHTPTNYLILSLAVSDLLLGILVMFPGMIQTIETCWYFGDLFCKIYMSSDVTLCTASILNLSFISVDRYYAVCQPLLYRSKISVNVVLIMILICWSISPIIGFGMIFLKLNILGVEEFYYNHVVCEGGCILFQSGVSSTVSSVISFYLPGIIMLGVYVKIFLVAQKQFRSIQNAGCVKSVKMSNTSQTKATKTLAIVMGVFLCFWTPFFVCNIIDPFISYSTPPELFETLAWLGYLNSTVNPIIYAFFYSWFRKAFKLLTSGHIFKSDISETTLFT
>XPLOC_60.2R.1.TAAR.2R.330.7tm_1.exons..Tautogolabrus_adspersus
MEPELCYESRNNSCLKTIYPIHLRVAFYIILGVIIILTVCGNLLVTFSVAYFKQLHTPTNYLIFSLAMSDLLLGILVMFPCMIQTIESCWYFGDLFCKIYLSSDVTLCTASILNLLSISVDRYYAVCQPLLYRSKISVKVVLFMILICWSISVLLGFGIVFLQLNIWGVEEFYYNHVACEGGCVLFHSAVSSTVSSVIAFYLPGIIMLCVYLKIYLVARRQFRSIHKAGCVNSVKTSNTSQTKATKTLAIVMGVFLSFWTPFFVCFIIDPYVGYSIPPAFFATLSWMCYFNSTVNPMIYAFFYSWFRKAFKLITSGHIFKYDISETTLFT
>XPLOC_2.2R.1.TAAR.2R.331.7tm_1.exons..Tautogolabrus_adspersus
MMDDQQGAELCYPQLLNSSCGGIMRPRTEAVLLYALLSSIAVLTVVLNLLVIISISHFRQLHTPTNLLLLSLAISDLLVGLLVMPVETVRFIETCWLLGDLMCAMSYIIGFTLTSASVGNMVLISIDRYVAICYPLQYSNQITRSRVELCVCLCWACSILYNGLILKEHLRQPDRYNSCFGECVVVINYVSGTVDLVFTFIGPCVVILVLYMRVFIVAVSQARAMQTHITVAAVGKVRITAKRSERKAARTLGIVILVFLITFCPYYYPSLAGQDISNGALSWAIVSWMLYFNSCLNPLIYALFYPWFRKAIKFIVTLKILEQYSSLANIL
>XPLOC_3.2R.1.TAAR.2R.331.7tm_1.exons..Tautogolabrus_adspersus
MMDDQQGAELCYPQLLNSSCGGIMRPRTEAVLLYALLSSIAVLTVVLNLLVIISISHFRQLHTPTNLLLLSLAISDLLVGLLVMPVETVRFIETCWLLGDLMCAMSYIIGFTLTSASVGNMVLISIDRYVAICYPLQYSNQITRSRVELCVCLCWACSILYNGLILKEHLRQPDRYNSCFGECVVVINYVSGTVDLVFTFIGPCVVILVLYMRVFIVAVSQARAMQTHITVAAVGKVRITAKRSERKAARTLGIVILVFLITFCPYYYPSLAGQDISNGALSWAIVSWMLYFNSCLNPLIYALFYPWFRKAIKFIVTLKILEQYSSLANIL
>XPLOC_4.2R.1.TAAR.2R.334.7tm_1.exons..Tautogolabrus_adspersus
MEVEVGAELCFPDLFNTSCKKPTNTLVETMFLCVFMPCTSLLTVALNLLIIISVSHFRQFPSRQLHTPTNILLLSLAVSDFLVGLLLMPMDVFRKTSCWFFSDRLCTLSNYFPFFISSASVGDMVLISVDRYVAICDPLHYSSRITERTVSVCVCLCWLCSFSYNILLVKEDIRQPGRYRSCYGECVLVVDLPTGNVDLVVSFIAPISAIIFLYMRVFVVAVSQARAMRSHVTAVSLQLSLALPVKKSELKAARTLGVLVVVFLICFCPFYCFSLTGDSVLDNSLSLFFMIVFHLNSFFNPLIYALFYPWFRKAVKLIVTLQILQPGSREAKIL
>XPLOC_5.2R.1.TAAR.2R.335.7tm_1.exons..Tautogolabrus_adspersus
MEVEVEAELCFPELLNTSCSKPTTTWPEALILHIVLSSISLLTVALNLIVIISVSHFRHRFLSRQLHTPTNILLLSLAVSDLLVGLLLMPVEILLGASCWFFGDLICTLYSYVSFIITSASIGDMVLISVDRYVAICDPLRYTSRITERRVQLCVCVCWLCSVIYNALFLKDELSQPGRYNSCSGECVIFLDFIAGTVDLILSFIAPISAIIFLYMRVFVVAVSQARAMRSHVTAVSLQLSLALTVKKSELKAARTLGVLVVVFLICFCPYYSLSLAGDSVLSDTYSSFVVFLFYLNSFFNPLIYALFYPWFRKAVKLIVTLQILQPGSREAKIL
>XPLOC_7.2R.1.TAAR.2R.329.7tm_1.exons..Tautogolabrus_adspersus
METLERNELCFPQLLNTSCRKPFRPHFEVMLTYILLSFISLVTAALNLLVIISISHFKRQLHTPTNFLLLSLAVSDFFVGLLMLFQIMLIDGCWFLGDLMCTLYQYIAYNITSSSVGTMVIISIDRYVAICHPLHYPRKVTSKRVQVCVCLCWICSVIFQSLVLKDILEQPGRYISCVGECVIFINYIAGIADLIFTFILPITVVVVLYLRVFVVAVSQARAIRSHVKATTLQHSVKVTALKSELKAARTLGVVVVVFLICLCPYYGVALTGHDNLLNASSAAFVLCLVYFNSCLNPVIYAFFYPWFRKSIRLIVTLKILQPNSCDANL
>XPLOC_9.2R.1.TAAR.2R.329.7tm_1.exons..Tautogolabrus_adspersus
METLDRTELCFPQLLNTSCRRAIRPHFEVMLTYILLSFISLITAALNLLVIISISHFKRQLHTPTNFLLLSLAVSDFFVGLLMLFQIMLIDGCWLLGDLICTLYQYIAYIVISASVGTMVIISIDRYVAICHPLHYPRKVTSKRVQVCVCLCWICSVIFQSLVLKDILEQPGRYHSCVGECIFFINYIAGIADLIFTFILPITVIVVLYLRVFVVAVSQARAIRSHVEATTLQHSVKVTALKSELKAARTLGIVVIVFLICLCPYYCVALTGQDNLLNASSAAFVICLTYFNSCLNPVIYAFFYPWFRKSIRLIVTLKILQPNSCDAQV
>XPLOC_10.2R.1.TAAR.2R.330.7tm_1.exons..Tautogolabrus_adspersus
MEGDELCFPQLNTSCRRPKSSHSDTVLIYIVLSFISMITVTLNMLVIISISHFKYFIFRKLHTPTNLLLLSLAVSDFFVGLLMFFQIILIDGCWFLGDFMCNLYYILDFIITSSSVGNMVLISIDRYIAICDPLHYSTKVTVRGTVICTCLCWVCSVLYNSIIMKDNLKQPGKFNSCSGECVVVVDYVAGLADLFFSFIGPVTVIIVLYMCVFVVAVLQARVMRSHIAAVTIKSSVTVTAKKSEMKAARTLGVVIVVFLVCLCPYFCVTLSGQDTLLNASSAAFVICLFYFNSCLNPLIYALFYPWFRKSVKLIVTLKILKPGSCETNIL
>XPLOC_12.2R.1.TAAR.2R.297.7tm_1.exons..Tautogolabrus_adspersus
DTLLHYFVFIICLTICALIIFSLSRQLHTPTNLLLLSLAVSDLLVGLVMMPVEINYIEACWFLGDFMCTLYYVMDYVITSASVANMVLISIDRYIAICDPLHYTTRVTKERAQGCVCLSWVCSVIFRIILLQDHLAQPGRSNSCFGECVVVINYIAGVVDLVFTFIVPISIIIFLYMRLLVVAVSQARAMRSHIAAVTFQRSGPVTVKKTEMKAARTLGLVVVVFLFCFCPYYYPALAGEDTSVDASSASVEIWLAHFNSCLNPVIYALFYPWFRKSMRHILTLQILKPGSRDVKIL
>LOCXPTAAR31.62.HIT1.TAAR.2R.320.7tm_1.exons1.scaffold_15.Tautogolabrus_adspersus
TAIVIGVHPCYEINDFNYIMTKNPSIICVLLYLFLVLLSVVTVCGNLLVIISVIYFTQLHTPTNYLILSVAVADLLVGIVVFPLSMAFSLSSCLYHEDLFCKVRSSFDVTLSTCSILNLCCISIDRYYAVCQPLMYKTKVNHRTAVVMILVSWGGSALIGTLGILTAGKCDERYFINTLMKKTIGSILSFYFPVIIMLCIYLKIFLVAQKQVRRIQNKTSQSTKCGVTVSKMERKATKTLAIVLGVFLLCWTPFFLCITFSPLSDNSVPVPVMETLNWLTLLNSMLNPFIYAFFYSWFRSAFTIIISGKIFRGDFRNTRL
>LOCXPTAAR32.63.HIT1.TAAR.2R.323.7tm_1.exons1.scaffold_15.Tautogolabrus_adspersus
TAIVIGVHPCYEINDFNYIMTKNPSIICVLLYLFLVLLSVVTVCGNLLVIISVIYFTQLHTPTNYLILSVAVADLLVGIVVFPLSMAFSLSSCLYHEDLFCKVRSSFDVTLSTCSILNLCCISIDRYYAVCQPLMYKTKVNHCTAVVMILVSWGGSALIGTGILIAGLNNDKCDERCFIDMLMANTIGPILSFYFPVIIMLCIYLKIFLVAQKQVRRIQNKTSQSTKCGVTVSKMERKATKTLAIVLGVFLLCWTPFFLCITFSPLSDNSVSVPVMETLNWLTLLNSMLNPFIYAFFYSWFRSAFTIIISGKIFRGDFRNTRL
>LOCXPTAAR32.64.HIT1.TAAR.2R.323.7tm_1.exons1.scaffold_15.Tautogolabrus_adspersus
TAIVIGVHPCYEINDFNYIMTKNPSIICVLLYLFLVLLSVVTVCGNLLVIISVIYFTQLHTPTNYLILSVAVADLLVGIVVFPLSMAFSLSSCLYHEDLFCKVRNSFDVTLSTCSILNLCCISIDRYYAVCQPLMYKTKVNHRTAVVMILVSWGGSALIGIGILIAGLNNDKCDERCFINMLMEKTIGSILSFYFPVIIMLCIYLKIFLVAQKQVRRIQNKTSQSTKCGVTVSKMERKATKTLAIVLGVFLLCWTPFFLCITFSPLSDNSVPVPVMETLNWLTLLNSMLNPFIYAFFYSWFRSAFIIIISGKIFRGDFRNTRL
>LOCXPTAAR24.70.HIT1.TAAR.2R.298.7tm_1.exons1.scaffold_30.Tautogolabrus_adspersus
TLCCPPSLSSLLFLTCSLSSPSLTSDSFTPPTNLLLLSLAISDLLVGLLVMPVETVRFIETCWLLGDLMCAMSYIIGFTLTSASVGNMVLISIDRYVAICYPLQYSNQITRSRVELCVCLCWACSILYNGLILKEHLRQPDRYNSCFGECVVVINYVSGTVDLVFTFIGPCVVILVLYMRVFIVAVSQARAMQTHTTVAAVGKVRITAKRSERKAARTLGIVILVFLITFCPYYYPSLAGQDISNGALSWAIVSWMLYFNSCLNPLIYALFYPWFRKAIKFIVTLKILEQYSSLANIL
>LOCXPTAAR34.71.HIT1.TAAR.2R.327.7tm_1.exons1.scaffold_47.Tautogolabrus_adspersus
MEPEEAVKRTFTGNDIHPCYVSYNTTYAFSNHPSVVCILLYVFLGSLSVVTICGNLLVVISIIYFKQLHSPTNYLILSLSVADLLVGVLVFPFSMAFTVTSCWYYESLFCKIRGSFDVKLSTASILNLCCISIDRYYAVCQPLIYKSKVNNHVVGFMILVSWGVAGLIGIGIIIAGFNQGKCEESCLIDALILTTLACIFSFYIPVIIMLCIYLNIFLVAQRQANNIQNTKAGATVRKMERKATKTLAIVMGVFLVCWTPYFLCMIFQPLTYNVTPVAVIETLNWLTLSNSMLNPFIYALFYSWFRSAFKMILSGKIAQRDFTNSKL
>LOCXPTAAR35.72.HIT1.TAAR.2R.314.7tm_1.exons1.scaffold_47.Tautogolabrus_adspersus
CNDLDNTTYIFTSNPGIMCVFAYIFLCLLSITTICGNLLVTISVIYFRQLHSPTNYLIFSLAVADLLVGVLVFPLSMTFTVTSCLYHEHLFCKIRDSLDVTLCTSSILNLCCISIDRYYAVCEPLTYRTKISVHVTLLMIAMSWCISGLIGIGIIIAGFSQGTCAEMCSIKIVIANTMGPVLSFYLPAFIMLCIYLKIFIVAQKQVNSIQSVTCRRKRSGTTVSKIERKATITLAIVMGVFLLCLTPYFLCVIFQPLSHNPPSVLVIETLNWLTLSNSMLNPFIYAFFYSWFRSAFKMIISGKIFQGDCANSKL
>XPLOC_4.1.Ora.1R.333.7tm_1.exons1.scaffold_4.Tautogolabrus_adspersus
MFHLKILSLFCLISQVFQSAVESPSRRLPPSDTILVHLSLANLLTSLFRTVPIFVSDLGLNVSLSPGWCRVFMLLWVWWRAVGCWVTLALSVFHCTTLRRQQVAFGPLVLQRERRRVWIVLALVWGANLAFSIPALVYSTHVHGNTTVELMVISCTTRPLLGCVWEFPTIQQGSAFASTSLAFNEVLPLVLMVCTNLATLHALAKHIRAVTAGGEAEGTHGELDKHVATERKAAHVIMSLVSLFVVCWVLQVAAVTYYNHDGGHHAEGLLTVAHFSASLFVGFSPMVVALGHSKLRRRIMSMILGWSKVLNCHSEDSDKGGKSSKTKGNQTIF
>XPLOC_5.1.Ora.1R.313.V1R.exons1.scaffold_4.Tautogolabrus_adspersus
MPSEVFVRGMLYLSLTVVGVPGNFAVILAFLLLFYQENRLLPADAIVLHLACVNLIVVGVRCLLETLASFNLASIFGDVGCKAVIFVYRTSRSLSIWLTFVLSAYQCLSIAPPGSRWASIRAVVAHHLVFVFLILWVVNTCMSSAAVLFSFSSQKNSSLISHSINVQFCYVQFPSKLSKEANGAAQVGRDVVPMALMTLASLIILVLLYKHSKQVQGLRSSSGGGGGVSGGAERRAAKAVVALVTLYVVLYGVDNGLWVYTLTVRQTMTSSLISDLRIFFSSLYAALSPIVIIATNRKVNGRLRCAVQEKNVK
>XPLOC_6.1.Ora.1R.313.V1R.exons1.scaffold_4.Tautogolabrus_adspersus
MDLCVTIKGVSFLLQTGMGILGNTVVLLAYAHIIFTESKLLPVDMILCHLAFANLMLLLTRCVPQTMTVFGLRDLLNDPGCKVVIYAYRIGRALSVCITCMLSVFQAVTIAPAGPHLSRLKPALPSLVLPTFAGLWLLNMAVCIAAPFFSMAPRNGTVPAFTLNLGFCHVDFRDNLSYVINGVAVSVRDFAFVALMVGSSGYILLLLHRHSHQVRANRHSQGSGKETRAAKTVVTLVVLYVVFFGIDNMIWIYMLTVAKVSPVVADMRVFFSSCYASLSPYFIISSNKKVKAKIVCAAEQDQLSADTQESSDK
>XPLOC_2.2R.1.Ora.2R.333.7tm_1.exons..Tautogolabrus_adspersus
MFHLKILSLFCLISQVFQSAVESPSRRLPPSDTILVHLSLANLLTSLFRTVPIFVSDLGLNVSLSPGWCRVFMLLWVWWRAVGCWVTLALSVFHCTTLRRQQVAFGPLVLQRERRRVWIVLALVWGANLAFSIPALVYSTHVHGNTTVELMVISCTTRPLLGCVWEFPTIQQGSAFASTSLAFNEVLPLVLMVCTNLATLHALAKHIRAVTAGGEAEGTHGELDKHVATERKAAHVIMSLVSLFVVCWVLQVAAVTYYNHDGGHHAEGLLTVAHFSASLFVGFSPMVVALGHSKLRRRIMSMILGWSKVLNCHSEDSDKGGKSSKTKGNQTIF
>XPLOC_3.2R.1.Ora.2R.313.V1R.exons..Tautogolabrus_adspersus
MPSEVFVRGMLYLSLTVVGVPGNFAVILAFLLLFYQENRLLPADAIVLHLACVNLIVVGVRCLLETLASFNLASIFGDVGCKAVIFVYRTSRSLSIWLTFVLSAYQCLSIAPPGSRWASIRAVVAHHLVFVFLILWVVNTCMSSAAVLFSFSSQKNSSLISHSINVQFCYVQFPSKLSKEANGAAQVGRDVVPMALMTLASLIILVLLYKHSKQVQGLRSSSGGGGGVSGGAERRAAKAVVALVTLYVVLYGVDNGLWVYTLTVRQTMTSSLISDLRIFFSSLYAALSPIVIIATNRKVNGRLRCAVQEKNVK
>XPLOC_4.2R.1.Ora.2R.313.V1R.exons..Tautogolabrus_adspersus
MDLCVTIKGVSFLLQTGMGILGNTVVLLAYAHIIFTESKLLPVDMILCHLAFANLMLLLTRCVPQTMTVFGLRDLLNDPGCKVVIYAYRIGRALSVCITCMLSVFQAVTIAPAGPHLSRLKPALPSLVLPTFAGLWLLNMAVCIAAPFFSMAPRNGTVPAFTLNLGFCHVDFRDNLSYVINGVAVSVRDFAFVALMVGSSGYILLLLHRHSHQVRANRHSQGSGKETRAAKTVVTLVVLYVVFFGIDNMIWIYMLTVAKVSPVVADMRVFFSSCYASLSPYFIISSNKKVKAKIVCAAEQDQLSADTQESSDK
>LOCXPOra4.5.HIT1.Ora.2R.310.7tm_1.exons1.scaffold_15.Tautogolabrus_adspersus
MVGFSANLLGITLFISCLGFLGNVFLIVSILQTQLSRVKSFELFLLGLAVANLEEIVIVNIYDIIIHRTSTTTTATGTLLCHLLKFLTLFGEISSILFTVLINIFRYQKLRETNKRVNLSIFLDSIRSARMVSGVCVMLSFLLSVPIFFISPYGREENITRESSVCPPDFFQCNQNDCPTLNQFFKYQFLLACNLLPLIIVTVTSILIIMVLLKQRRMVQSVESVSGSSHFSRKSTHLKLQRSTIAVLAAMGLFQVDWTLYLILHLTLDPIEFPFWAEMEFFISTSYTSISPYVYGIGNNLFTLKNLTKK
>XPLOC_42.1.OlfC.1R.783.ANF_receptor.exons4.scaffold_8.Tautogolabrus_adspersus
MIFGIEEINQSTFLLPNVSIGYRIYDNCGSTLSSMRAVMGLMNNDELTVGKICSGQSAVHAIIGESESSSTIVLSRTTGPFKIPVVRGISVCSIMCILNVNPPYLVSLFVYSQISHSATCECLSNRNEYPSFFRTIASDLYQSQALAQLVKHFGWTWVGAVNSDSDYGNNGMAIFLAAAKEEGVCVEYTEKFHREEPGKLLKVVEVIRKSTAKVIVAFLAHVEMNNLLQQLSLHNVTGRQFIGVEAWITANSLVTPTSFRVLGGSLGFAVQKVNVSGLDDFLIKDFWDTEFRCKDTTTEISPCKENQDLIELKDYVDDVAELRYSSNIYKAIYAVAHSLHSLLKCSKSQGCDRTVQVTPQQVKQTQVVGSLKSVNFTIKNGDQVWFDSTGAAVARYEVVNWQRGSDGSVQFKPVGYYDASLPPGQKFVLKTEAITWPGGKTEKLPVSVCSESCRPGAHKVLQKGKPVCCYDCILCAEGEISNSTTDSNDCKKCPEEYWSNQNRDACILKNVEFLQHTEVMGAILIFFTLFGVLLTLIVATLFIIHKDTPLVKANNSELSFLLLFSLTLCFLCSLTFIGRPSEWSCMLRHTAFGITFVLCISCVLGKTIVVLMAFKATLPSSNVMKWFGPAQQRLSVLAFTLIQVLICILWLTINPPFPFKNMKHYKDKIILECALGSPVGFWAVLGYIGLLAILCFVLAFLARKLPDNFNEAKFITFSMLIFCAVWITFIPAYVSSPGKFTVAVEIFAILASSYGLLFCIFLPKCFIILFRPEQNTKRHMMGK
>XPLOC_43.1.OlfC.1R.781.ANF_receptor.exons5.scaffold_8.Tautogolabrus_adspersus
MIFAIEEINNSSSLLPNITIGYKLFDTCGSTLPSTRAAMSLMNGQERSTGKNCSSQSSVHAVIGASESSSTIVMLQVLGIFQVPVVNIYISHFATCACLSNRKEYPSFFRTIPSDHYQSRALAKLVKHFGWTWVGAVRSDNDYGNNGMATFIKAASQEGVCIEYSEAISRTADSSEQIARVVKVIQSSSARVLIAFLAQGEMDILLEETLKQNLTGLQWVGSESWITAGHLANKRNSGILMGSLGFTIRKTKINGLQEFLLKVNPSQNPQNNLLREFWEATFGCSFQSSQPQQTQCSGYERLQDIKNPFTDVSELRISNNVYKAVYAVAHAMHNMLKCGKSGEAMNQSCLWKDDFESKQVVVKYLQDVNFTLQSGEKQYFDGNGDPAATYELVNWQRNQAGDTVFVAVGSYDASLPNGKQFTINGINITWAKGSHRPKSVCSESCPPGFRQAVIKGKPICCFSCIACAAGEISNSSSEYKCTKSGSAECSLCPMEYWSNEDHSQCVPKIIEFLSYGETMGALLAAGSFFGASLTLVVSCVFFHFRHTPLVKASNAELSFLLLLSLTLCFLCSLTFIGQPTGWSCMLRHTAFGITFALCMSCVLAKTIAVVNAFKAKRPSNTVPQCSAAIQRTSVLSCTLLQVLVCVLWLTLAPPYPHKNTAHAIDRIILECDLGSPIVFWVVLGYIGLLAGLCFVLAFLARKLPDNFNEAKFITFSMLIFCAVWVTFIPAYVSSPGKFTVAVEIFAILASSFGLLLCIFAPKCYILLLKPEKNTKKQMLGR
>XPLOC_44.1.OlfC.1R.833.ANF_receptor.exons5.scaffold_8.Tautogolabrus_adspersus
MMFAIEEINNSSELLPGVTLGYRIFDSCPSIPLSIRASLNLMNRYESMEGSCSTLSNVHAVIGETTSTSTIGIARTMGPFHIPVVSISHSATCACLSNRRDYPSFFRTIPSDIYQSQALAKLVKHFGWTWVGAIRTNSDYGNGGMATFLEAAEKEGVCVEYSLAIYRTDPRKWFLEVVDIIKHSTSKVIVAFADGTDLDILIKELHAQNVTGLQWVGSEGWITYRYIASAMNYAVVQGAVGFAALNAHIPGLQNFLANSRPSTTPGDQGLMELWETVFGCTLTPQAETEAQSSVAACTGKESLWDTNTRFTDVSDASLLNNVYKATYAVAHALHMLFTCKDGQGPFENNTCADRASVQPWKVQVLHYLTKVNFTTKIGENVFFDEFGDPVARYALVNWQMGDTGYILFETIGYYDASRPEGQQFEMKAGVSAIWAGENLEVVKSLQVPRSVCSESCLPGTRRAFVKGKPICCFDCIACADGEFSNSTSETAGFLAFTIALIVFLLGKITTSTLLVYLKMCVLYSLNMFMLSDAVKCDKCPPEYKSNDERNHCDLKAIEFLTFRELMGILLVTFSVFGACLAMTIALIFFHYRQTPIVRANNSELSFLLLFSLTLCFLCSLTFIGRPSEWSCMLRHTAFGITFVLSISCVLGKTIVVLMAFKATLPSSNVMKWFGPAQQRLSVLAFTLIQVLICILWLTINPPFPFKNMKHYKDKIILECALGSPVGFWAVLGYIGLLAILCFVLAFLARKLPDNFNEAKFITFSMLIFCAVWITFIPAYASSPGKFTVAVEIFAILASSYGMLFCIFLPKCYIILLKPENNTRKHLMSRVTPK
>XPLOC_45.1.OlfC.1R.780.ANF_receptor.exons5.scaffold_8.Tautogolabrus_adspersus
MIFAIEEINNSSSLLPNITIGYKLFDTCGSTLPSTRAAMSLMNGQERSTGKNCSSRSSVHAVIGASASSSTIVMLQVLGIFQVPVVNIYISYFATCACLSNRKEYPSFFRTIPSDHYQSRALAKLVKHFGWTWVGAVRSDNDYGNNGMATFIKAASQEGVCIEYSEAISRTVYRSEQIARVVKVIQSSSARVLIAFLSLGEMNILLEEALKQNLTGLQWVGSESWITAGHLTNKRNSGILMGTLGFTIKKTKINGLQEFLLKVNPSQNPQNNLLREFWEATFGCSFQSSQPQQTQCSGYERLQDIKNPFTDVSELRISNNVYKAVYAVAHAMHNMLKCGKSGEAMNQSCLWKDDFESKQVVVKYLTDVNFTLQSGEKQYFDGNGDPAAIYELVNWQRNQAGDTVFVAVGSYDASLPNRKQFTINGINITWAKGSHQRPKSVCSESCPPGFRQAVIKGKPICCFSCIACAAGEISNSSSEYKCSGSAECSLCPLEYWSNEDHSQCVPKIIEFLSYGETMGALLAAVSFFGASLTVVVSCVFFHFRHTPLVKASNAELSFLLLLSLTLCFLCSLTFIGQPTGWTCMLRHTAFGITFALCMSCVLAKTIAVVNAFKAKRPSNTVPQCSAAIQRTSVLSCTSLQVLVCVLWLTLAPPYPHKNTAHAVDRIILECDLGSPIVFWVVLGYIGLLAGLCFVLAFLARKLPDNFNEAKFITFSMLIFCAVWVTFIPAYVSSPGKFTVAVEIFAILASSYGMLFCIFLPKCYIILLKPENNTRKHLMSR
>XPLOC_6.2R.1.OlfC.2R.826.ANF_receptor.exons..Tautogolabrus_adspersus
MIFGIEEINQSTFLLPNVSIGYRIYDNCGSTLSSMRAVMGLMNNDELTVGKICSGQSAVHAIIGESESSSTIVLSRTTGPFKIPVVRGISVCSIMCILNVNPPYLVSLFVYSQISHSATCECLSNRNEYPSFFRTIASDLYQSQALAQLVKHFGWTWVGAVNSDSDYGNNGMAIFLAAAKEEGVCVEYTEKFHREEPGKLLKVVEVIRKSTAKVIVAFLAHVEMNNLLQQLSLHNVTGRQFIGVEAWITANSLVTPTSFRVLGGSLGFAVQKVNVSGLDDFLIKDFWDTEFRCKDTTTEISPCKENQDLIELKDYVDDVAELRYSSNIYKAIYAVAHSLHSLLKCSKSQGCDRTVQVTPQQVKQTDHFQVVGSLKSVNFTIKNGDQVWFDSTGAAVARYEVVNWQRGSDGSVQFKPVGYYDASLPPGQKFVLKTEAITWPGGKTELKLPVSVCSESCRPGAHKVLQKGKPVCCYDCILCAEGEISNSTGICTRDIRYGTWITMFIFQNLCVMLKFVIVHSIIFLITDSNDCKKCPEEYWSNQNRDACILKNVEFLQHTEVMGAILIFFTLFGVLLTLIVATLFIIHKDTPLVKANNSELSFLLLFSLTLCFLCSLTFIGRPSEWSCMLRHTAFGITFVLCISCVLGKTIVVLMAFKATLPSSNVMKWFGPAQQRLSVLAFTLIQVLICILWLTINPPFPFKNMKHYKDKIILECALGSPVGFWAVLGYIGLLAILCFVLAFLARKLPDNFNEAKFITFSMLIFCAVWITFIPAYVSSPGKFTVAVEIFAILASSYGLLFCIFLPKCFIILFRPEQNTKRHMMGKTS
>XPLOC_8.2R.1.OlfC.2R.850.ANF_receptor.exons..Tautogolabrus_adspersus
MMFAIEEINNSSELLPGVTLGYRIFDSCPSIPLSIRASLNLMNRYESMEGSCSTLSNVHAVIGETTSTSTIGIARTMGPFHIPVVSVFQISHSATCACLSNRRDYPSFFRTIPSDIYQSQALAKLVKHFGWTWVGAIRTNSDYGNGGMATFLEAAEKEGVCVEYSLAIYRTDPRKWFLEVVDIIKHSTSKVIVAFADGTDLDILIKELHAQNVTGLQWVGSEGWITYRYIASAMNYAVVQGAVGFAALNAHIPGLQNFLANSRPSTTPGDQGLMELWETVFGCTLTPQAETEAQSSVAACTGKESLWDTNTRFTDVSDASLLNNVYKATYAVAHALHMLFTCKDGQGPFENNTCADRASVQPWKVNMERCLNQKRYTLQVLHYLTKVNFTTKIGENVFFDEFGDPVARYALVNWQMGDTGYILFETIGYYDASRPEGQQFEMKAGVSAIWAGENLEVVKSLMQVPRSVCSESCLPGTRRAFVKGKPICCFDCIACADGEFSNSTSETAGFLAFTIALIVFLLGKITTSTLLVYLKMCVLYSLNMFMLSDAVKCDKCPPEYKSNDERNHCDLKAIEFLTFRELMGILLVTFSVFGACLAMTIALIFFHYRQTPIVRANNSELSFLLLFSLTLCFLCSLTFIGRPSEWSCMLRHTAFGITFVLSISCVLGKTIVVLMAFKATLPSSNVMKWFGPAQQRLSVLAFTLIQVLICILWLTINPPFPFKNMKHYKDKIILECALGSPVGFWAVLGYIGLLAILCFVLAFLARKLPDNFNEAKFITFSMLIFCAVWITFIPAYASSPGKFTVAVEIFAILASSYGMLFCIFLPKCYIILLKPENNTRKHLMSRVTPK
>XPLOC_9.2R.1.OlfC.2R.780.ANF_receptor.exons..Tautogolabrus_adspersus
MIFAIEEINNSSSLLPNITIGYKLFDTCGSTLPSTRAAMSLMNGQERSTGKNCSSRSSVHAVIGASASSSTIVMLQVLGIFQVPVVNIISYFATCACLSNRKEYPSFFRTIPSDHYQSRALAKLVKHFGWTWVGAVRSDNDYGNNGMATFIKAASQEGVCIEYSEAISRTVYRSEQIARVVKVIQSSSARVLIAFLSLGEMNILLEEALKQNLTGLQWVGSESWITAGHLTNKRNSGILMGTLGFTIKKTKINGLQEFLLKVNPSQNPQNNLLREFWEATFGCSFQSSQPQQTQCSGYERLQDIKNPFTDVSELRISNNVYKAVYAVAHAMHNMLKCGKSGEAMNQSCVVKYLTDVNFTLQSGEKQYFDGNGDPAAIYELVNWQRNQAGDTVFVAVGSYDASLPNRKQFTINGINITWAKGSHKVLKMLLQRPKSVCSESCPPGFRQAVIKGKPICCFSCIACAAGEISNSSSELVFLSGSAECSLCPLEYWSNEDHSQCVPKIIEFLSYGETMGALLAAVSFFGASLTVVVSCVFFHFRHTPLVKASNAELSFLLLLSLTLCFLCSLTFIGQPTGWTCMLRHTAFGITFALCMSCVLAKTIAVVNAFKAKRPSNTVPQCSAAIQRTSVLSCTSLQVLVCVLWLTLAPPYPHKNTAHAVDRIILECDLGSPIVFWVVLGYIGLLAGLCFVLAFLARKLPDNFNEAKFITFSMLIFCAVWVTFIPAYVSSPGKFTVAVEIFAILASSYGMLFCIFLPKCYIILLKPENNTRKHLMSRVTPK
>XPLOC_20.2R.1.OlfC.2R.778.ANF_receptor.exons..Tautogolabrus_adspersus
MKMKTGLSVPFLPQVSYYSTCPCLSDRKRFPSFFRTIPSDTFQRAMIQILNHFSWTWVGLLVSDDDYGLHVARSFQSDLAQSGQGCLAYTEILPWGNDPTELRRIVNLIKTSTARVVIVFAHGIHMIHLMEELRNIHVRNQNVTGRQWMASEAWTASTVLHTPHLMPYLAGTLGIAIRRGEIPGLRDFLLQIRPDPNYNNSYGNSIVMTLVFILALKFTIYDNIINVDSLPQVKQFWEYTFQCTFAPAAAGWVEAEGALCTGQEDLESAGTELLDMSELRPDYNVYKAVYALAYALDDMLRCVPGTGPFSGHSCASLQRMEPWQVLVHYLQKVNFTTSFGDIVSFNENGDVLPIYDIMNWQWLPDGKTKVHGVGEVKRSHSKGEELTVDENKIFWNSEPKEVISSETFPQPPRSVCSESCPPGTRMARKKGEPECCFDCVPCSDGEISNETGWCSCSIFLRHMLKMHGNNSLVSLDSMECTSCPEDYWSNARHDRCVPKRTEFLSFHEPLGICLTTTSLLGTFLCAVVLGIFIHHRSTPMVRANNSELSFLLLVSLKLCFLCSLLFIGRPRLWTCQLRHAGFGIIFVLCVSCILVKTMVVLAVFKASKPGGGAVLKWFGAMQQRGTVLVLTSVQAVICTAWLVTSSPTPHKNTLYHNDKIVYECVVGSTVGFAVLLGYIGLLAILSFLLAFLARNLPDNFNEAKLITFSMLIFCAVWGAFVPAYVNSPGKYADAVEVFAILASSFGLLVALFGPKCFIILLRPEQNTKKAIMGRAATK
