# Supplementary material for: Expanded olfactory system in ray-finned fishes capable of terrestrial exploration
Source: BMC Biol. 2023 Jul 31;21:163. doi: 10.1186/s12915-023-01661-8 (PMC10392011; doi:10.1186/s12915-023-01661-8)
Supplement: Supplementary file 3 — Additional file 3: Data S1. Protein sequences and genomic coordinates of OLF genes. FASTA and General Feature Format (GFF) files containing the protein sequences and genomic coordinates for all identified OLF genes in this study. [file 12915_2023_1661_MOESM3_ESM.zip › PROTEINS/Telmatherina_bonti.OLF_genes.fa]

>LOCXPTilORs.U236.326.136.HIT1.OR.1R.325.7tm_1.exons3.OW121826.1.Telmatherina_bonti
MSSSMDLRGNMTLPYQIIRDTFTTAFVKNLIVVLVWLILTYTNSTLVATFLRHQIFYEDPRYILFIHMVINDAIQLTVTITLFVLSYIFYKLNVSFCCFFILVAVFTTRNSPLSLAGMAIERYIAICKPLCYAQICTVKRTHMAIGLIWFICVAPDITDLFVTLATESPSFFQESVFCLRQNVFKDPVLTYKRQVFDIIYFSGVFLILVSTYLKILFAARALSTDKTSAQKARNTILLHGAQLAMCMLSYISPSVEVVLHIIFPGRILEIRYANYVIVYILPRFLSPIIYGFRDMKFRTYLRMYLPRCKSRDTVKKVSPVHKDSL
>LOCXPTilORs.W240.305.150.HIT1.OR.1R.292.7tm_1.exons2.OW121826.1.Telmatherina_bonti
NVTTTNRDSLAIAITKNAITVILSLTVIFINGTLVHTFRKHQIFTMNPRYILYIHLVINDIIMLALYVILQVLSYILFTLNVSLCIVLLMIAIASNLNNPLTLAAMAVECYLAICFPLHHPQICTVKKAYIVIALIWALSSLTIIPDLFVILAIKPTEFFNSRMFCMWAAIFANPHLDMKRDVSNILFLVLVWFILFYAYFRIIFTAKAASANAKKARNTVLLHGFQLMLCMLSYVSNLMIEGLSSLFPEHGKLIRYIISVLIQILPRLISPVIYGLRDKMFREHMKKYLFC
>LOCXPSichOR4.1-eta.305.199.HIT1.OR.1R.300.7tm_1.exons2.OW121826.1.Telmatherina_bonti
MNASFTNVTAVRYQDSFSKALTKNMIVIVLGISINYVNISLIHTFCKHQIFYTNPRYILFIHMVVNDMIQVTVCITLFIISYTIYRLNVSVCCILMLLTVLSTENTPLNLTCMAVECYIAVCIPLRYCQICTIKRTLMLIGLIWATTLLFVLPDLFITVATEPLDFFHSKLFCMRETVFRNPILIKKRDITYLVFLFIVWFTIFYTYFKILFTAKTASKDAKKARNTIILHGFQVLLCMTTYASPLFLSFLQQLFPKDFTDFLFAYYITVQVLPRAISPIIYGVRDNTFRKYLKRYFFVK
>LOCXPTilOR.G099.312.121.HIT1.OR.1R.295.7tm_4.exons1.OW121829.1.Telmatherina_bonti
QNNSQILFQLQGLNDSLANRQVFFVLALTSYIFTVLVNLMLVVTVWLHKTLHRPAYVFMCNLCFNGICGASAFYPKLLHDLLSDHHVITYNGCMTQMFFAYSYVFCEFSSLTVMAYDRYVAICQPLRYRALMTVQKVVQLLVFTWSLSLMEAAVGMALIVGLPLCGRRLPKVFCTSWEVVKLSCSSTTANNTYGFLLMVLHVSQTGLILVSYIHLVRTAVRSQSDRRKFVQTCLPHLAALLVFTVSLLFDTLFSRYGGGSVGALQNLLAAEFLVVPPLLNPIMYGVNLKQVRTRI
>LOCXPDilaOR14.8-zeta.334.126.HIT1.OR.1R.289.7tm_4.exons1.OW121830.1.Telmatherina_bonti
KAIMLYNMTFVRPAYFYLSGFSNIPNTRYYYVFLCFLYIFTVIGNVFLLLVICLVKSLHTPKYMIVFNLALTDLCCSTAVIPKVLDTFLFDRRYIVYEECLAYMFFVFFFGSLLSWTLVTMAYDRLIAICVPLRYHSIVTKNAISAMLLFSWLFLLSMLAFTVGIIDRLSFCGSLVVQSFYCDHGPLYRLACNDKSLNKIMAYVVFYCNPLHPSYTDNNHLCLHFRSPEQDCIKRGTTQSTENLHISSDSCGNFLLTTGGHQHSCSSLIHPSEYQNPKFIFDTHCSSFA
>LOCXPLeocOR3.36-delta.307.135.HIT1.OR.1R.297.7tm_4.exons1.OW121830.1.Telmatherina_bonti
MKNLSFVTSFYLSEYYGMENLKPLYFCIFLIVYLIIIAENVALIEVVYHEKSLHEPMYVLLCNLAANELYGGTALLPALLINILSSSHEISLSFCQTQIYAIHTYAITEFTILAVMSYDRYVAICYPLSYHAIMSQRIVKLIAFMWIYPMLAFLIVLIFTLQLPYCGRTIEKVYCINYLLVRLACTDTSLVNMIGLLSVVFYTIPQLVMIFYSYTHILRICILSFSKSKFKALRTCTPHLLAIINYSFGCFFEIANGRFDNKHMAYHTKLFMSLYFLIFPPLLNPVIYGLSSQILRS
>LOCXPLeocOR3.34-delta.307.137.HIT1.OR.1R.297.7tm_4.exons1.OW121830.1.Telmatherina_bonti
MKNLSFVTSFYLSEYYGMENLKPLYFCIFLIVYLTIIAENVALIEVVYHEKSLHEPMYVLLCNLAANELYGGTALLPALLINILSSSHEISLSFCQTQIYAIHTYAITEFTILAVMSYDRYVAICYPLSYHAIMSQRIVKLIAFMWIYPMLAFLIVLIFTLQLPYCGRTIEKVYCINYLLVRLACTDTSLVNIIGLLSVVVYTIPQLVMIFYSYTHILRICILSFSKSKFKALRTCTPHLLAIIKYSFGCFFEIANGRFDNKHMAYHTKLFMSLYFLIFPPLLNPVIYGLSSQILRS
>LOCXPDilaORUN.86-delta.315.171.HIT1.OR.1R.285.7tm_4.exons1.OW121835.1.Telmatherina_bonti
MKNSSSLHPAFHLALFIDLGPIRYLFFTLCLLIYMLITCANVVIILTISLDRSLHQPMYIFICCLSLNSLYGSAGFFPRFLFDILSDTHYVSRSSCFIQIFVLYMYAICEMTILSIMAYDRFVAICQPLRYHSIMTFKMVLRLIFLAELYPVFICGVCLSLTIRLPLCGNTLNRLFCTNWPVVQLSCVDTTVNNIAGLIATVTAIFMPLLFVLYTYLRILLVSRRRSSDFKGKALQTCLPHMVTFVNYSLSFVGELLLNRLKDDEINPFVVVVLSLEFLMTPPHH
>LOCXPDilaOR15.9-delta.310.202.HIT1.OR.1R.298.7tm_4.exons1.OW121835.1.Telmatherina_bonti
MDNISFITMFTLSGLGGTAGYRGILFALTLLCYCVIWLVNLTIAVTVILDKNLHEPMYVFLCNLCINGLYGTAGFYPKFLHDLLSSAHVISYSGCLLQGFVLHSSATADFSILALMAYDRYVAICRPLVYHSVMTKRRVFVYVFFAWLVPFYLLFLSTITTSTSKLCGSHIPKLYCINWLISNLACSSSIAQVVIPAFNYTFYFGHVIFIVWSYIYLVKTSHASKENRRKFMQTCLPHLLSLVIVVASLLFDLLYMRFGSKELPQNVQNFIAMEFLLVPPIINPLIYGFTLTKIRKRV
>LOCXPDilaOR15.9-delta.310.204.HIT1.OR.1R.298.7tm_4.exons1.OW121835.1.Telmatherina_bonti
MDNISFITMFTLSGLGGTAGYRGILFALTLLCYCVIWLVNLTIAVTVILDKNLHEPMYVFLCNLCINGLYGTAGFYPKFLHDLLSSAHVISYSGCLLQGFVLHSSATADFSILALMAYDRYVAICRPLVYHSVMTKRRVFVYVFFAWLVPFYLLFLSTITTSTSKLCGSHIPKLYCINWLISNLACSSSIAQVVIPAFNYTFYFGHVIFIVWSYIYLVKTSHASKENRRKFMQTCLPHLLSLVIVVASLLFDLLYMRFGSKELPQNVQNFIAMEFLLVPPIINPLIYGFTLTKIRKRV
>LOCXPOR1.80.HIT1.OR.2R.337.7tm_1.exons1.OW121824.1.Telmatherina_bonti
AHNITVDCDHTSQDNQTTFLFHALQRYGQTVPVLICIFVLLTFFSCVINVLTFFSIGRSDDLSWQPRFTFYKNLIFSDLIQTLTIGPSVVYGLLQRRTVAQSFWCYFQYFVGSVSIFSSLVTITCMTLERYLYICFAMQYLPLVTEKRLRLALLLIWVYSISIVGINLSLMLHAGIVAESEQAIMGLLCEADIIEQHIGSPRAPAIFRKVIGLCTLVLCLLAHAFSYCRMYEEARNAAMPFKAVNAKARKTVMFYSGMLFLQVLPLLIKVISDVLWEFQGSAMLEKLHQYRGTCEVKEIPSTTAAVLHVSMLTMLLVPPCINPLVYGLRNVEIRKTL
>LOCXPOR2.91.HIT1.OR.2R.340.7TM_GPCR_Srx.exons4.OW121826.1.Telmatherina_bonti
EMLGMNSTSSGSLDLLSNTSSITSEGAVGLSKDSFSSALTKNIMAMLVWLTLSTINGSMVYTFLQHSFFYENPRYIMFICMVINDALQLTLVTALYVVSYIFRKIHASVCCLLVMTAVFTTRSTPLILAGMAVERFISICFPLHYNQMCTVPRTFILIGIIFILSATPPITDLLITIFKEPPRFFHTTVFCDHSLLFRDPSIYYKNCVFDGTYLSFVALMLLYTYCKIMLTAQAASTGLASVKRARNTVLLHGVQLLLCMLAFVVPSLQAALISLFPQLSLEIRYIFFLLVYIIPRFLSPVIYGFRDELFRKYWIRYLSCHSHRIIRVRPETVKINMQVK
>LOCXPOR4.115.HIT1.OR.2R.307.7tm_1.exons2.OW121826.1.Telmatherina_bonti
MNSSSHDYNVSSNLTYRDSVNSAVVKNMIILALGLTISYINGTLVRTFTKHQIFYTNPRYILFIHLVLNDMIQLNLAISVFIFSYVFRTINASFCCFIITFAVFTTINTPLNLAVMAVECYIAVCFPLRHTELCTVKRAYIVIGCIWALSAVSILPDIFIILATEPEWLFYSTIFCERDNLFHHPVSLKKRDVSYLLYLTVIWLVLLYTYIRIFSAAKTVHSVDGSVKKARNTILLHGFQLLLSMMAYIASPLKNVLLSWFPEHAIQVFFIWYIISQILPRFVSPIVYGLRDKTFKQHLRKHILCTM
>LOCXPOR5.126.HIT1.OR.2R.309.7tm_4.exons2.OW121826.1.Telmatherina_bonti
MNSSTPDYNVSISLTYRDSMSTAVAKNVIVLALSLTINYINGVLVQTFRKHQIFYANPRYILFIHLVLNDMIQLNVTISVFILSYVFYSINASLCCFIITFAIFTNLNTPLNLAVMAVECYIAVCFPLRHTELCTVKRAYIVIGCIWALSAVSILPDIFIILATEPEWLFYSTIFCERDNLFRHPVSLKKRDVSHLLYLTVVWLVLLYTYIRIFSAAKTINSADGNVKKARNTILLHGFQLLLSMLTYIAPALSQAFFKWFPKYYIQVLFVNYIFIQILPRFVSPIVYGLRDKTFKEYLRKHLTCTMRV
>LOCXPOR7.159.HIT1.OR.2R.302.7tm_1.exons2.OW121826.1.Telmatherina_bonti
MNTSAINVTSEVRYQDSFSKAVTKNMIVIILGISINYVNTSLIHTFCKHQIFNTNPRYILFIHMVVNDMIQVTLSITLFIISYTIYKLSVSICCILIVVTISVTENTPLNLACMAVECYIAICLPLRYVQICTVKRTLMLIGLIWATSLLSVVPDLFITVATEPLDFFRSQVFCIRETVFRNPNLIKKRDITYLVFLFIVWFTIFYTYFKILFTAKTASKDVKKARNTIILHGFQVLLCMTNYASPLLLGVLQQLIPKNHSDSLFACYIIAQVLPRAISPIIYGVRDNTFRKYLKRYFLCKV
>LOCXPOR8.160.HIT1.OR.2R.307.7tm_1.exons1.OW121829.1.Telmatherina_bonti
MLNLTELSINATSQTSPSVIIKVCVVIPFFCFFLCCIFVMLHIFASHSQFMDSSRYILFAHMLINDTFQLLSSVLLFLFVMGQVNFAIVYCVPMLLISTATFQNTPLILAAMSLERYIAIFYPLQRPTAWCSDRIWIIVLSLWSISFIFPIIEFSLSKQSPTVNVFSTPVVCKTTALNSSPMQVLFRAAVNILFFAVVAVIILFTYVRILLETRKLRQDRVSVSKAMHTVLLHGFQLLLCMLAFTHPITEILIRMTANWLAEDITFLNYFCFILIPRFLSPLIYGFRDQSLRAHISKTFLSSSKKVR
>LOCXPOR11.81.HIT1.OR.2R.309.7tm_1.exons1.OW121829.1.Telmatherina_bonti
MESNNSLTGGRLFPKQTSDKVIIVQVFVLIFLCINLFQIIIFLMKDTFYKTMRYILFAVILLSDCLFLLMSDILLILSYFSIFIQTWLCLLMYIVLSVYMFVTPLVLTAMTLERYVAICMPLRHAELCSTRSTLHLIIIIHSLSSVPSTVILSIFFVSAPHSFYTQNIICSVEMFILYSWQGHLRSAFGQFYFLIMCVTIVSSYAKIMKVAKAASGKNKKSTRKALKTVILHAFQLMLSLFQLWCPFIEFAVLQIDLMLFSNVRYFNYITFILAPRCLSPLIYGLRDEMFFCALKYYALCGLYKKQSSS
>LOCXPOR10.82.HIT1.OR.2R.309.7tm_1.exons1.OW121829.1.Telmatherina_bonti
MESNNSLTGGGLFQRPISDKVIIVQVFILIFLCINFFQIIIFLMKDTFYKTMRYILFAVILLSDCLFLLMSDILLILSYFRIFIQTWLCLLMYIVLSVYIFVTPLVLTAMTLERYVAICMPLRHAELCSTRSTLHLIFIIHSLSSVPCTVILSIFFVSAPHSFYTQNIICSVEMFILYSWQGHLRSAIGQFYFLIMCILIVSSYAKIMKVAKAASGKNKKSTRKALKTVILHAFQLMLSLIQLWCPFIESAVLQIDLMLFINVRYFNYITFILAPRCLSPLIYGLRDEMFFCALKYYALCGLFKKQSSS
>LOCXPOR11.83.HIT1.OR.2R.309.7tm_1.exons1.OW121829.1.Telmatherina_bonti
MASNNSLTGDGLSSRPINYRVILVQVFVAVFLCINFFQIIIFLMKDSFYTTMRYILFAVILLSDCLFLFMSDILLILSYFSIFIQTWLCLLMYIVLSVYIFVTPLVLTAMTLERYVAICMPLRHAELCSTRSTLHLIFIIHSLSSVPCTVILSIVFASAPHSFYTQNIICSVEMFILYSWQGHLRSAIGQFYFLIMCILIVSSYAKIMKVAKAASGKNKKSTRKALKTVILHAFQLMLSLIQLWCPFIESAVLQIDLMLFINVRYFNYITFILAPRCLSPLIYGLRDEMFFCALKYYALCGLYKKQSSS
>LOCXPOR12.84.HIT1.OR.2R.308.7tm_4.exons1.OW121829.1.Telmatherina_bonti
MKKNETILSDILEIQGFDISPEFIYPLFFLLLFVYSSLLFSNIGVLALIITEKSLHQPMYFLFCNLSVNDLIGNTVLLPQLMAHILSTERFVTYNQCAIQAFQSHTFGSASHMILIIMAIDRYVAICHPLRYSSIMTTRTVIGLSASAWGVSLVLVSVLIGLTVRLSRCRSLIQNAYCDNASLFKLSCEDVSINNIYGLFFTVLLFSCSIGGIVVTYIRIALICWRKKNKELNNRALQTCTSHLVLYLIMLWSGFLTIILHRFPDYPDLRKIAYILFHVVPANLNPIIYGMQTRSLRDKITEILRRKV
>LOCXPOR13.85.HIT1.OR.2R.307.7tm_4.exons1.OW121829.1.Telmatherina_bonti
MENQSYGFSSQLTLDPFAIPPGGKYPIFLFGITIYLFGMSCNLTLLTLIILKRNLHKPMYFILFSLPLNDLIGITAMLPKILSDIVTETHNTHYPLCVLQAFLLHMYGGGILFILAAMSFDRYVAICMPLRYNSVMTPRMVTCVISLVWGLDFVLILSLFCLQTRLPRCRSVIMNVFCDNPSLLKLTCGNTTVNNIIGLFNTAVMQAVSVSIQTFSYVKILIACLGSRKSEAKTKAINTCVAQLVILVIFEVVGTFTILSHRFKNVSADLQKIMGMLIFLVPPLLNPIVYGLYTAEIRNNLLSVFKN
>LOCXPOR14.86.HIT1.OR.2R.306.7tm_4.exons1.OW121829.1.Telmatherina_bonti
NSSLRNLLTLETLSLPPNHMYPAFIFGTLLYLIIVFCNLLVLTTIVVSKNLHKPMFILLFNLPISDLIGATAFFPHLIFSIVTQNRAVSPPACIAQAFFIHFYGTGNLLVLTAMAYDRYIAICSPLKYNTIMSPHFLMRIIVLIWFLDFSMMFVLFILLARFKFCRTNVVDLYCNNPSLMKLVCEDIRGNNYYGIASLIVVMGFPLMIIMYTYMQILRTCVITNHTDARKKAIQTCGAHLIVFLVLQINTTFTLISHRFQNVSPFLRRAFGVSILIIPPVLDPIIYGLKTRELRQNIIMFLKRSFF
>LOCXPOR15.87.HIT1.OR.2R.321.7tm_4.exons1.OW121829.1.Telmatherina_bonti
FFTCICKNILKMSNVSNTSSVLYLHGFNLSSENAFPAFLLATLSYMIILFCNLTLILTIVLNKNLHQPMHLILVNLPVSDLIGSSALFPQLINIILTKTKTIQYSTCVAQAFFIHIYAAGTVFILTAMAYDRYMAISQPLRYNSVMTNAHIMKIITAVWSTCIILIGVLFILLLRLRRCRSELTHSYCDNPSLLALVCDDTTINNIYGLFISAATQVMANGMVLYTYLHILIACFRSKHSDTKAKALQTCATHLLVFLLMECFGLFTIISYRLQNISPHLRRFLGVSTLIFPPTINPIIYGLKTKEIREKIIHFFRNKLRP
>LOCXPOR16.88.HIT1.OR.2R.329.7tm_4.exons1.OW121829.1.Telmatherina_bonti
HFYNIMSEGNQSRVTEFILAGFTGLHPEYFGLVSAVLFSVYLMTVIGNVTVFILFATNRCLHKPTYCIILNLTACDLLFSTTTLPKIISKYWFQMGTISFDTCFVQMYLVHYLGSVNSFVLFLMAFDRYLAICHPLRYALILKLSTVVILSVTAWIVAIFFPLMMVVRAYPLPYCASNIIHHCYCDHIGVTVLACTDRGPYAFPAFVGAMITLLVPLAFIVFSYCSILIAVSKIANKKNCMKSMSTCSTQLIIISLYYLPRCFVYLASNVGITFSVDIRILIIVLYSLVPPMVNPLIYCFRAKDMRMCLFKQFHRRKQPANNQVLTISN
>LOCXPOR17.89.HIT1.OR.2R.316.7tm_4.exons1.OW121829.1.Telmatherina_bonti
NVTRLRSFLILGFPGLSPQYFGTVSVVLFFIYLAITMGNVFIFTFVICEKSLQKPTYLVFCHMAVNDLTFGTVTLPKIITKYWFGDGFISFYGCFTQMFFVHYLGSVMSFILMVMALDRFIAICIPLRYPVLFTNNIMTALCGLAWIIPLPLMVTIFFHALPLPFCKSNVIAQCYCDHISITSQACGNDVKIVQVTALCIAMLCLLLPLAFILFSYFSVIVVILKMSNVAGRRRILSTCTPQILITCLFYLPRCFVYVANTVGFSFSLDTRILLIMLYSLLPAAVNPIVYCFKTKDIKQALIKKLKTTRVGIEVKI
>LOCXPOR18.90.HIT1.OR.2R.314.7tm_4.exons1.OW121829.1.Telmatherina_bonti
MFYTNVTTIKDFFLVGFPGLLPKYYGPVSAVLLVTFLVIAVGNIFILVFVKCQRSLHKPTYLIFCHLALTDVMFGTVTLPKIISKYWFNDNIVAFYGCFAQMYFVHFLGATHSFILMVMALDRFIAICAPLRYTSLFTNTTASVLCGISWFIPISWMVGVVLDALSLPFCNSNVIVQCYCDHLSIINLGCENVRESNVLGFTLAMISLLLPLGFIILSYFVVIVAVLRISSSEGRRRALSTCTPQLLITCLFYLPRCFVYLAYFVGYTFSAPIRIVVIMIYSLFPAAVNPVIYCFKTNEIKEIFKKRFLSSKIN
>LOCXPOR19.93.HIT1.OR.2R.318.7tm_4.exons1.OW121829.1.Telmatherina_bonti
MKHTNFTNIKDFVITGFPGLLPEYYGIVSVVLLLVFLVIVFGNAFILIFIICERTLHKPSYLIFFYLAMGDILFGTVTLPRIIARYWWDDVITSFGACFTQMYFVHSLGASQSAILFIMALDRFIAIWLLYRYPVLFTNKTTAISCGLCWTVTFIRMMGLVLHALTLPYCDHNVIKQCYCDHISITKLACSDEVIYVKYVAFSNSMFSLMVPLSFIILSYFSIIIAALKMSRTQKHHKVLSTCAPQLFITCLYYVPRCFVYLTDHLGFKYSLDGCIILTMTYSLIPAAVNPVIYCFKTKDIKEALVKRYKNKKISIAL
>LOCXPOR20.94.HIT1.OR.2R.303.7tm_4.exons1.OW121829.1.Telmatherina_bonti
MLNSSEVSYFTLSGYLDTGRLRYLYFSIAVCVYVCILAANVLLTVVICVNRSLHEPMYMFLCSLFVNELYGSTGLFPLLLVQILSDVHTVSAPLCFLQVFCIYTYGGIEILNLAVMSYDRYVAICFPLQYSSLMTPRKVFLLIALTWFVPSLAMVLLVSLSVRLQLCGNIIHRVYCGNYSIVKLSCSDTGINNIYGLVYTVISIMTPFVLILYTYIQILRICFSGSRRTRQKAISTCTPHLASIFNFCFGCCFQILQSRFELQRVPLVLGIFLSLYFLTFQPLLNPLLYGLKMNKIRDACKRL
>LOCXPOR21.95.HIT1.OR.2R.304.7tm_4.exons1.OW121829.1.Telmatherina_bonti
VMMNSTKDSWFILSAYVDTKLLKYLWFIILTSLYALIIICNVLLTVVICVNRSLHEPMYMFLCSLFVNELYGSTGLFPLLLVQILSDVHTVSIPFCFLQVFFLHTYGTTEFGNLAIMSYDRYLAICFPLQYSSRMTANKVKVLVAAAWFHSFLIVISTTSLSFSLQLCGNVINKVYCDNYSVVKLACSDTTVNNVYGLFVSVSSVFLLLSLIVYTYMRILRVCYSGSRQTRQKAISTCIPHLVSLINFGFGGLFEIMQSRFDMSRVPNLLRIFLSLYFLTCQPLFNPLMYGLNMSKIRNSCKKL
>LOCXPOR22.96.HIT1.OR.2R.309.7tm_4.exons1.OW121829.1.Telmatherina_bonti
NSSSSPLTYFILGAFLDVGKLRYFFFLVTAILYLLILLVNTSLTVVICVNRSLHEPMYMFLCSLFVNELYGSTGLFPLLLVQILSDVHTVSAPLCFLQIFCIYTYGSIEFMNLAVMSYDRYLAICFPLRYRAQMTLTSAAVLIFLVWFYSSVKFIITLSLTVRLSFCGNVINSLYCQNYLVVKLACSDTQVNNIYGIFGIFLSTVVPLLPILFSYMRILQVCFAGSRQTRQKAIGICMPHLVSLLNFSFGSCFETLGSRFDMSNVPAVLKRFLSLYFLIIQPLLNPVLYGLQMSKIRRIYRHFFCSKIM
>LOCXPOR23.97.HIT1.OR.2R.300.7tm_4.exons1.OW121829.1.Telmatherina_bonti
TNFTQVSYFTLTAYLDSEVLKYVNFTVILTVFLLILAANVLLTVVICVNRSLHEPMYMFLCSLFVNELYGSTGLFPLLLVQILSDVHTVSAPLCFLQVFSVYSYVHVEFCNLAVMSYDRYLAICFPLQYSSLMTSSKVTKLIALTWLFLLIECVVGIILTVSLQLCGNIIHKVYCDNFSIIKLACSDTTSNNVGGMVYIFTVILGIIMLILYTYVQILRVCYSGSRQTRQKAVSTCAPHLASLLNFSFGCFFDIMQSRFNMSSVPSVLRVVLSLYFLTCQPLFSPVLYGLNISEVRRLAK
>LOCXPOR24.98.HIT1.OR.2R.324.7tm_4.exons1.OW121829.1.Telmatherina_bonti
MLKALPGWNFSHDSFVFRGFPELQNHRWLLALLFSMFYLSVLLGNFLLVYVIRRVERLHSPMYLLICTLCIVDILVVTTILPNMLLGLLFDWNHISLAGCLVQMFCTHFLSSVESTLLLAMALDRYVAICTPLRYADIMGSSTLLKLLLFTLVRSVSIMATLVGLAGSLWFCGSNIIEHCYCDHMALVRLACNSTEKNHTAGLAVIICFVAVDIPVIFFSYMKITSVVLRVAGEERLKAFNTCSSHLMVITCFYLVGSITFLSHNLNIRIATDINTLMGVMYILLPATINPIVYGIRTKEIRNGLLRLFWLNSKRSSSVKISPG
>LOCXPOR25.99.HIT1.OR.2R.322.7tm_4.exons1.OW121830.1.Telmatherina_bonti
MSFLRTVFNSSVIIHPPGFYIIAFESLPLISVYIIFLSFVYVVTVFFNCLLIYIVIFNHCLHTPKFLAVINLAVIDLFLNTCTIPSMIKVFLIKDNFIPFNLCFVQMYVYYVLISLESYALTILAYDRLIAICFPLRHNSINTVRRMCCIVSITWCLALGGTAFATGIMTRLSFCSSVRVLSYFCDYAPVFRLACNDYSMQWFAASLLSISLLGVPFFFIVLTYISILVTVYKMKSVAHQLKTLATCAEHIILVAIFYIPLFVIFTIGFYFGAINPDHRVLSLSLSSCIPPCINPIVYSLKTKEIQVRALKLFRKDQINANQ
>LOCXPOR26.100.HIT1.OR.2R.317.7tm_4.exons1.OW121830.1.Telmatherina_bonti
MELFNSALGKNITFMHPPFFIIRGFIGIPNVKYYFVFLCFVYIVSVLGNTAVMAVIYLDHNLRAAKYIAVFNLAFVDLFGSSALVPKVLDIFLFNHNIIPYNDCLTFLFFCYTCLSMQSFNLVALAYDRLVAIIYPLHYQVMVTNRFMFSLIASFWLFAVVAVIISVGLITRLSICKSVVINSYFCDHGQIYRLACNDNFPNDVVSFLYPVLIFWLPLAFILLSYLYIGYTLAKVATVQEGIKAFKTCTAHLLSVVVYFIPLLITFTLMEKIHPNSRIINLSLTSVFPPMLNPIIYVLQTKEIKVSMKKILKVTGRS
>LOCXPOR27.101.HIT1.OR.2R.328.7tm_4.exons1.OW121830.1.Telmatherina_bonti
MDFFNSASGKNITFVRPAYFIISGFIGIPNMKYYYVFLFLLYIVSVLGNTAVMVIIYLDHNLKTPKYVAVFNLAFVDLLGSSALVPKVIDIFLFNHNYISYNDCLTFLFFCYTCLSMQALNLVALAYDRLVAIIYPLHYQMKLTNRFMISLIAFFWIVVITATLTAVGLLTRLSFCKSSVVIDSYFCDHGQIFRLACNDCTPSLVIGKLLPVLILYLPFATILCSYILIGKALAKVATVQERAKAFKTCTAHLSLVAIYFTPIIITFFMGANIHPNARIINLSLTSVFPPMLNPIIYVLQTQEIKVSMKKILKVTGRPKVTNRNVLTR
>LOCXPOR28.102.HIT1.OR.2R.328.7tm_4.exons1.OW121830.1.Telmatherina_bonti
MDFFNSASGKNITFVRPAYFIISGFIGIPNMKYYYVFLFLLYIVSVLGNTAVMVIIYLDHNLKTPKYVAVFNLAFVDLLGSSALVPKVIDIFLFNHNYISYNDCLTFLFFCYTCLSMQALNLVALAYDRLVAIIYPLHYQMKLTNRFMISLIAFFWIVVITATLTAVGLLTRLSFCKSSVVIDSYFCDHGQIFRLACNDCTPSLVIGNLLPVLILYLPFATILCSYILIGKALAKVATVQERAKAFKTCTAHLSLVAIYFTPIIITFFMGANIHPNARIINLSLTSVFPPMLNPIIYVLQTQEIKVSMKKILKVVGRPKVNNRKSLTR
>LOCXPOR29.104.HIT1.OR.2R.322.7tm_4.exons1.OW121830.1.Telmatherina_bonti
MDFLSSVAGKNITFVRPAYFIISGFIGIPNMKYYYVFLFLLYIMSVLGNTAVMVVIYLDLNLRAPKYIAVFNLAFVDLLGSSALVPKVIDIFLFHHYQIPYSDCLIFLFFCYTCLSMQALNLVALAYDRLVAIIYPLHYQMKVTHRFMFSLIVTFWFIAIIAMLILIGLLTRLSFCKSVVINSYFCDHGQIFRLACNDYTFNKIVAKFLTVLILYVPLLIILCSYICIGKALAKAATGQERMKAFKTCTAHLSLVAVYFIPILITFSMGEKIHPNDRIINLSLTSVFPPMLNPIIYVLQTQEIKVSMKRILKDRRQSKILLK
>LOCXPOR30.105.HIT1.OR.2R.303.7tm_4.exons4.OW121830.1.Telmatherina_bonti
DENYTRVSEFFIVGFPSLQPEYFCIVAWFLFILYVTTLVGNLVLVVVFALENSIHKPMYIIMVSLALSDIGFITVALPKLIARYWWNDMSIGFQTCLFQRHMIHYFGSLNSLILLTMAVDRYLAICFPLRYPMLMTNQTMTGLTIFCWAVAHVFPGVSSISFIFVPFCGPNQIIQNFCDSASLRALVCADITQLKSASYSTAMFILYVPLGIIIFTYFCIIVSVLQMGSTQGRKKTFSTCATQSIIISIYYLPRFFVYSAPYFPNLTMTPDRRMATTLFYSFFPPLVNPFVYCLRNKEIKEIF
>LOCXPOR31.106.HIT1.OR.2R.306.7tm_1.exons1.OW121830.1.Telmatherina_bonti
NVTKPLQLMPLETSVKALLTVMPCLLFLYINSVMMFALLKKPLFLESPRYILFGHLLFTDSLQLLLSMMLYLFAVTQIRMINYVCVTVSQLGAITVKISPLNLAVMSLERYVAICFPLRHSTIATSRTTRIAIAVMWTTASLDSFTQLFLFVSLDNTGFTTQEFCLKSSVFRLQVYITVNTAFTIVNFVLVSLIIIYTYVALLITVRSASSCARNANKAHKTVLLHLLQFCLCLISTLFSMIQSVSMMNVNPSVALHIQYVLFVGLIIFPKCLSPLIYGLRDQNFRYVFIYYFTFGCKSTVESYPR
>LOCXPOR32.107.HIT1.OR.2R.316.7tm_4.exons1.OW121830.1.Telmatherina_bonti
LFCSLRLMENYTYNSFILQVEGFKIPQDSVYLVFFLFLISYIVFMIMNVGILVLIVIDSNLHQPMYILFCNLTVSDIIGGCNILPRLLSDMLLPPSERLISYYECVVQAFTTQLFASMSHTALMIMAFDRYVAICHPLHYSAIMTNKMMIKLTVSAWGVPFVLVGILIGLSVRLNRCRTLITNPYCDNASLFKLSCESSFINNVYGLTFTVVLFIASIGSTVLTYTRITFACLTSKNKTLNSKALKTCSTHLVVYLIMSVSGYIAIILHRFPQHSDYRKLCAILFVIVPGGLNPIIYGVQSKEIQNDLSKIFQSVK
>LOCXPOR33.108.HIT1.OR.2R.301.7tm_4.exons1.OW121830.1.Telmatherina_bonti
NYTYNSFILQVEGFKLPQDSVYLVFFLFLISYIVFMIMNVGILAIICIDKNLHQPMYILFCNLTVSDIIGSTHVLPRLLSDMLLPPSERLISYYECVVQAFITHLFGTTSHTTLMIMAFDRYVAICHPLHYSAIMTNKMMIKLMVSAWGVPFVLVGILIGLSVRLNRCRTLIENPYCDNASLFKLSCESSFINNIYGLVFTVVVFVGSIGSTVLTYTRITFACLTSKNKSLNSKALKTCSTHLLVYLIMSVSGYIAIILHRFPQYSDYRKLSAILFVIVPGGLNPIIYGLQSKEIRSFFSK
>LOCXPOR35.109.HIT1.OR.2R.309.7tm_4.exons3.OW121830.1.Telmatherina_bonti
VTPLRQPIVFELEGFHVPPGYGPFLFFLALFAYIVVLLGNGIVVCVIAMDRNLHRPMFIMVCHLVVCDLLGATAVLPRLMMHFLMEQKKIGYMEAIAQAFSVHTYGVAVQTVLAAMAYDRYVAVCEPLRYHAIMTSARLHICCALAWIVALLLIAVLFSFHLNVPICGQTILHAYCSNRSILSLACIPTPVSDIYGLAMTWSLSTGVFIIIAFSYIRILSVSIKQGRNDKSVRIKAFQTCTPHLVVYILYEIASLIIIVSYRFPSVSQNIRKFFSIMLFVIPPVINPIIYGLVSRELRFSINRHFSVMV
>LOCXPOR35.111.HIT1.OR.2R.309.7tm_4.exons3.OW121830.1.Telmatherina_bonti
VTPLRQPIVLELEGFHVPPGYGPFLFFLALFAYIVVLLGNGIVVCVIAMDRNLHRPMFIMVCHLVVCDLLGATAVLPRLMMHFLMEQKKIGYMEAIAQAFSVHTYGAAVQTVLAAMAYDRYVAVCEPLRYHAIMTSARLHTCCTLAWIVALLLIAVLFSFHINVPICGQTIHHVYCSNRSILNLACIPTPIGDVYGLAMTWSLSTGVFIIIAFSYIRILTASVKQGRNDKSVRIKAFQTCTPHLVVYILYEIASLIIIVSYRFPSVSQNIKRFFSILFIIIPPAINPIIYGLVSRELRSSIIKHISIRV
>LOCXPOR36.112.HIT1.OR.2R.301.7tm_4.exons1.OW121830.1.Telmatherina_bonti
NYTLNSLVLQLEGLKLAQTAIYPVFLFFLLYYIFMMTVNASIAFVILFERNLHQPMYLLFCNVPFNDMMGNSFMVPRLLVDVLRPPPERLITYHECVVQAFFMHTFATVSHTVLMIMAFDRYVAICNPLRYAAIMSRKMVVKLTASAWGVALLWVTVLFGLTVRLNRCRTLITNPYCDNPSLFKLSCESVLINNVFGVVFALVLFSSSIGSIIFTYMRITVTCLTSRNKSLNRKALKTCSTHLIVYLILIITGVIVIILHRFPQFSDQRKFAAILLQIIPCSLNPIIYGVQSAEILKSLSR
>LOCXPOR37.113.HIT1.OR.2R.314.7tm_4.exons1.OW121830.1.Telmatherina_bonti
VQMENYTYNSLILQLEELKITPSNRYPVFIILLFTYMFILIANAGIVILIWAEKSLHHPMYLLFCNLPVNDIMGNSILVPRMLADLALPTSERLIHFYECVTQAFAAHLYGTNAHTVLMIMAFDRYVAICQPLRYSTIMTSSMVMKLSLSAWGVGFVLVGVLLGLTVRLNRCRTLITNPYCDNVSIYKLSCQDVFVNNLYGLAFSVVLLSSSIGSIVLTYSKITVACLTSKSKSLNSKALKTCSTHLSLYMIMLVSGLIFIILHRFPHLAEYRKIAVILFNIVSGSLNPVIYGLQSQEIHKCLVNIFQQRKVKP
>LOCXPOR38.114.HIT1.OR.2R.337.7tm_4.exons4.OW121830.1.Telmatherina_bonti
SPRDPSLPFLTNHRSSSLNSSWGSDGVSFFLVQGLAGLGERRMILFAILLLGYVIILGGNIMIIFVTLTDPKLTSPMFFFLRNLSLVDIFYTTTTIPNMLAGFLLDKLTISVPGCFLQMQFFIQLAVTGRGILTVMAYDRYVAVCNPLRYTAIVTRPVQILIVAGAWAFGIFCSLPATMMGTRQNYCGPNVVRHGWCDPSSVRRLACTNTSVDNIVSLSLAMVALLTTGVLILTSYVLIAVSIFKMGVTQRLKAFGTCAAHLTVVSISYSAASCVYISYQVGNFSPEVRIIVSVLYSALTPFLNPIIYSLRNKELQQAIRRSLSRFRPAAVSAAKSI
>LOCXPOR39.116.HIT1.OR.2R.314.7tm_4.exons1.OW121830.1.Telmatherina_bonti
MENQTVHPDILLLEGLKVTPQSSTPAFILLLLIYVFIMLSNVSLMVLISMERSLHQPMYLLFCNMSINDVFGASTIVPPLLRGVFTPPPQRYIHYTSCAVQAFCAHMFASMCHTVLMIMAFDRYVAICKPLRYSAIMTSRMVAKLSASAWAVSLLMVLILVGLSVRLSRCRSVILNPFCDNASLFKLSCESVVVNNIYGLGYTAVLLGSSLGSVALTYLRIAVVCLSNRSVALNSRALQTCVTHLALYIIMFVSGSILIILHRFPTLSDYRKLASILFHVVPPAMNVVIYGLQIKAVQQRILLIFSRNTVTVVK
>LOCXPOR40.117.HIT1.OR.2R.315.7tm_4.exons1.OW121830.1.Telmatherina_bonti
MDNWTLDTDLLILEALKVSPQSSLPAFILLLLTYIFIMVSNIGLVVLISTSRSLHQPMYLLLCNMSMNDVFGATIIVPHVLRDLLVWKSERYVHYVSCAVQAFCVHLHASVSHTVLMIMAFDRYVAICNPLRYAAIMTQRTVASLSWVAWGSACVLVLVLVGLSVRLSRCRKVVLNLFCDNASLFSLTCESVLINNIYGLTYTVVLLGSSMCSVALTYLKIAVVCLSSRNKLLNGKALQTCTTHMAVYVMLLLSGFIIVILHRFPQLADHRKVASVLGHVVLPALNAVIYGLQIKEVRQKIRGLFRKNKVSSVDV
>LOCXPOR41.118.HIT1.OR.2R.301.7tm_4.exons1.OW121830.1.Telmatherina_bonti
NYTLNSFTFQLEGLKVAQSSLYPVFFFFLFSYVFIMTVNVGIVVLVFIDKSLHQPMYLLFCNLPVNDIVGNTIMVPRLLSDILLPPSERLIGYYECVLQAFAAHMFGTMSHTILMIMAFDRYVAICNPLRYAAIMTKNMVMKLTVSAWGVAFVLVGILIGLTVRLNRCRTLITNPYCDNASLFKLSCENVVINNIYGLTFTVVLFTSSIGSIVLTYTKITVVCLTSNSKTLNSKALKTCSTHLSVYIIMLFCGILIIVLHRFPQYSDQRKMSAILFHIIPGSLNPIIYGVQSKEVQNFLRK
>LOCXPOR42.119.HIT1.OR.2R.312.7tm_4.exons1.OW121830.1.Telmatherina_bonti
MENFTFNSFTLQVEGLNIKEASVYPIFFFFLFSYIFIMITNVGIVILVFVDQNLHQPMYLLFCNLPVNDIFGNSIVLPRLMANILKPSSKILIGYYECVVQAFTTHLFATTCHTVLMIMAFDRYVAICNPLRYTAIMTNKMLIKLTVSAWGVAFVLVGILIGLTVRLNRCRTLITNPYCDNASLFKLSCESVAINNIYGLTFTVVLLTSSIGSIVLTYTKITVVCLTSNSKTLNIKALKTCSTHLSVYIIMLFCGMLIVVLHRFPQYVFERKMSAILFHIIPGSLNPIIYGVQSKEIQRFLLTVFQSRKVLP
>LOCXPOR43.120.HIT1.OR.2R.301.7tm_4.exons1.OW121830.1.Telmatherina_bonti
NFTFNSLTLQLEGLNIKEASAYPIFFFFLFSFTFILIANVGIVILVFVDKNLHQPMYLLFCNLPVNDIFGNFILLPPLMANILKPSSKILIGYYECVVQAFAGHLFATTCHTVLMIMAFDRYVAICNPLRYTAIMTNKMLIKLTVSAWGVAFVLVGILIGLTVRLNRCRTLITNPYCDNASLFKLSCESVAINNIYGLTFTVVLLTSSIGSIVLTYTKITVVCLTSNSKTLNIKALKTCSTHLFVYIIMLFCGMLIVVLHRFPQYVFERKMSAILFHIIPGSLNPIIYGVQSKEIKSFLSR
>LOCXPOR44.121.HIT1.OR.2R.316.7tm_4.exons1.OW121830.1.Telmatherina_bonti
FRLMDNSTFNSFMLQLEGLNVKDSNMYPVFFFLLFSYLFIMAANLGIMVLIVIDKNLHQPMYILFCNMTFNDMLGNSVMLPRVLVDILLPPSERLISYYECVLQAFISHIFGTAVHTILMIMAFDRYVAICNPLRYAAIMTRNMLIKLTVSAWVSTLVLVGILLGLTIRLNRCRTRIENTYCDNASLFKLSCESVVFNNIYGLTFTVVLLTSSIGSIIITYTKITVVCLTSKNKSLNKKALKTCSTHLFVYTVMFICGKVNIVLHRFPQYSEYRKVCVLLFHIIPGSLNPIIYGVQSKEMKRFLSKTFSSRKVFSS
>LOCXPOR45.122.HIT1.OR.2R.310.7tm_4.exons1.OW121830.1.Telmatherina_bonti
MDNSTFNSFMLQLEGLNVKDSNMYPVFFFLLFSYLFIMAANLGIMVLIVIDKNLHQPMYILFCNMTFNDMLGNSVMLPRVLVDILLPPSERLISYYECVLQAFISHIFGTAVHTILMIMAFDRYVAICNPLRYAAIMTRNMLIKLTVSAWVSTLVLVGILLGLTIRLNRCRTRIENPYCDNASLFKLSCESVVINNIYGLTFTVVLLMSSIGSIIITYTKITVVCLTSKNKSLNKKALKTCSTHLFVYTVMFICGKVNIILHRFPQYSNQRKMFAILFHIIPGSLNPIIYGVQSKEMKRFLSKKFLPRKV
>LOCXPOR46.123.HIT1.OR.2R.302.7tm_4.exons1.OW121830.1.Telmatherina_bonti
NSTFNSYTLQMEGLSITKASMYPVFFFLLVCYLFIMITNIGIIVLVVVDKSLHQPMYLLLCSLSVNDIIGNTYMLPRLLVDVLLPPSERLIGYNQCVLQAFICHIFGTASHTVLMIMAFDRYVAICNPLRYAAIMTKNMVMKLTVAAWGVAVVLVGILLGLTIRLNRCRTLIENPYCDNASLFKLSCESVVINNIYGLTFTVVLLSASIGSIVITYTKITVVCVTSKNASLNSKALKTCSTHLFVYMIMFVCGKIHILLHRFPQYIEYRRAASILFHIFPGSFNPIIYGLQSKEMKTFLAKS
>LOCXPOR47.124.HIT1.OR.2R.318.7tm_1.exons1.OW121830.1.Telmatherina_bonti
HQAQANVSVDVQSNQHSLESVLTFSLCTAASCVFLFINGTMLLTLRSKAAFRDTCRYVLLYNLLFVDTCQLVQSQVLFLLAVCRVRLTYPVCGTLITLANLTTVVSPVTLVVMSLERYVAVCYPLRHGSIITIRNTAIAIFAIWVFGSVDNVIRVVLLLDFPFADLESLQMRDLCSNVAMLLGSESDLYDKSFTCFLFVAAAGTITSSFVGVVLATRSASTDKTSIQKARNTLLLHLVQLSLSLSSTIYNPVLVALSRVVERSVFIRIHEILYLLFILFPRCLSSLIYGLRDQTIRPILLSHLCCRQKLRAISCFVRS
>LOCXPOR48.125.HIT1.OR.2R.305.7tm_1.exons1.OW121830.1.Telmatherina_bonti
SLSNISMETQYQGLLERVMVCAVCTLPSCVFLFINGTMLFTLRSKAVFCDTCRYVLLYNLLFADTCQLAQTQVLFLMAVCRVSTSYPLCATLLIFTNLTTVISPLTLVVMSSERYVAVCYPLRHSSIITIRNTAVAVTACWTVSFLNNFAKVLIFLRFPFKKMPAEEICSVIAVQLGTLTHHYDTIFTCVVFVSAGLAIVFSYVGVVVAAKSASTDKASAWKARQTVLLHLVQLGLCLTSTVYNPLITALSRTLPRIMFVWVQDAFYVSFIILPRCLSSLIYGLRDQTIRPVLIYHLCCRQNLKV
>LOCXPOR49.127.HIT1.OR.2R.314.7tm_1.exons1.OW121830.1.Telmatherina_bonti
MSNVSQSPSNVSDDLLNQGLLRISIFSTLSTVPSCVFLYINGTMLYVLRSKRVFRETCRYILLYNLLLADTIQLAQSQAMYLLSICRIKLPFSLCIVLSMLANLTTGISPLTLVVMPLERYVAVCFPLRYASIVTIRNTTVAVSLIWALSSLNNLTRSLLLLQFPFEKMASPQMKDLCSNIALLLGFLTEEYDRAYTCVLFLSAGTAVTVSYFSVVIAARSASTDKVLARKARNTLLLHLVQVCLSLSSTINNPMLFALSRILTRIALLWVQNVFYVCFIIFPRCLTSLVYGLRDQTIRTVLVYHLYCRLKMKI
>LOCXPOR50.128.HIT1.OR.2R.303.7tm_1.exons1.OW121830.1.Telmatherina_bonti
NQTNSTAGIQRQGLVGLVLISVVTTLPCCIFLFINVIMLFTLRSKAVFQETSRYILLFNLLFADTVQLLQSQVMFLLSAAQVVLLYTECCVLTALITLSHLISPLTLVVMCLERYIAVCYPLRHAAIVTIRNTRVAICVIWAIGSLNFITKLTLMLKDNFKDLQHMMMKDFCGKDSLLLDLVSKIYDKASTYFLFALAGVSVTFSYVGIIIAAKSASTDKASAKRARKTLLLHLLQLGLTMSSTVHSSLLAFLSKNLERVFAINIQILLYICVIITPKCLSSLIYGLRDHTIRPVLMLHLSCR
>LOCXPOR51.129.HIT1.OR.2R.308.7tm_4.exons1.OW121835.1.Telmatherina_bonti
MDDEVNITSVFLGGHVEVDKYRYLYFVIIFTIYLLIICSNSTIVYLIWIHKNLHEPMYIFIAALLINAVCWSTVIYPKLLIDFLSDKQLISYPACLVQFQMFYFLGGSEFLLLSAMAYDRYVSICKPLQYPNIMRKTTISILLMLAWILPASQVAVPAGLSASKKLCSSTLKGVFCNNTLYKLQCEVSRAQIIHDIVVLLNVALLPVFFILFTYARILIITYRSSREVRKKAAQTCLPHLIVLINFSILCGFDVITIQLDSNFPKTLSLIMTLQLIMYHPLFNPIIYGLKMKEISKHLRRLFFPSKPI
>LOCXPOR52.130.HIT1.OR.2R.303.7tm_4.exons1.OW121835.1.Telmatherina_bonti
MDVNLNETYIILDGYVLVHRYRYLYFVIIFTVYILILCFNSIIAFLIVFQKSLHEPMYIFIAALLLNSVVFSTVVYPKLLIDLLSEQQVISYSDCYFQHFMFYSLGASEFLLLTAMSYDRYVSICKPLHYPAIMSQRTVWILLVLTWIIPAVHLTVFTFSVFYCNSQPFSFTFGEIFCKSPLFHHLCAESPVIVIMPIIILINIALLPVILIIFSYTRIIMVSYRSCKEVRRKAAQTCLPHLLVLFSFTSLFSSDIIVVLLGSNVSKAARFILTLQLVIYQPLFNPVIYGLKVKGISEQLTRL
>LOCXPOR53.131.HIT1.OR.2R.303.7tm_4.exons1.OW121835.1.Telmatherina_bonti
MDVNLNETYIILDGYVLVHRYRYLYFVIMFTVYILILCFNSIIAFLIVCQKSLHEPMYIFIAALLLNSVMFSTVVYPKLLIDLLSEQQVISYSDCYFQHFMFYTLASSEFLLLGAMAYDRYVSICKPLHYPAIMSQRTVWILLVLTWIIPAVHFTVFTFSVFYCNSQPFSFTFSEIFCKSPFFNFICIQSPFIVIMAIIILFNIALLPVILIIFSYTRIIMLSYRSCKEVRRKAAQTCLPHLLVLFSFTSLTSFDVIVVLLESYVSKTVRFIMTLQLVIYQPLLNPVIYGLKVKKISEKLTRL
>LOCXPOR54.132.HIT1.OR.2R.309.7tm_4.exons1.OW121835.1.Telmatherina_bonti
MDAELNVTYITLDGHIQVKQYKYLYFFILFTVYVLILCCNLTIIFLIVFQRSLHEPMYIFIAALFLNSVMFSTLVYPKLLIDFLSEKQIISFPAFFFQNFLLYSSGGSEFLLLTAMSYDRYVSVCKPLQYPAIMRKRSIIILLVLGWIVPVFHFSVFYLVILNLNRKMCSFTLKGIFCNGTLFHLLCVHSNTLAILTITIMVNISLLPVLFIVFTYTRIVIILYRSCKEVRKKAAQTCLPHLLVLISFTCLGSFDVIIFSLESEISKTLHLIMTLQIIIYHPLFNPIIYGLKMKEISKHLKKLLHRIKM
>LOCXPOR55.133.HIT1.OR.2R.308.7tm_4.exons1.OW121835.1.Telmatherina_bonti
MDARLNVTFITLGGHVEVHRYRYLYFLIMLTAYILIIFFNASIVCLIVINKNLHEPMYTFIAALLINSVLFSTNIYPKLLVDFLSEKQIISYSACLLQIFTFYSLSCSEFLLLAAMAVDRYVSICKPLQYPIIMTKTAVSILLLLAWVVPAGHVAVPVILNINNKLCTYTLKGIFCNNAAYNLYCVTSRFLSLYGVVVLFNVGIFPMLFIVFTYTKILVIAYQSRREVRKKAAQTCLPHLLVLINYAVLLTYDVVIIKLESSFPEVARVVMTLQIVIYNPIFNPLIYGLKMKEISNHLKRLLCQSKYN
>LOCXPOR56.134.HIT1.OR.2R.307.7tm_4.exons1.OW121835.1.Telmatherina_bonti
MADNLNITYIILGGHIQVHRYRYLYFLAILAVYIVIICCNTTIACLIVIQKSLHEPMYIFIAALLINSVLFSTNIYPKLLKDILSQNQMISYPACLFQVFIFYTLSCSEFLLLAAMSYDRYVSICKPLQYPVTMTKTTVSILLILAWLVPACHVAVAVVLNINRKLCRFTLRGIFCNNSINQLYCSSSVEISMYGVAVVINVALFPMLFILFTYAKIFRVVYRSHGEVRNKAAQTCLPHLLVLFNYTCLLFYDMVIVRLESDFTNIARFVMTLQIVTYNPLCNPIIYGLKMRDISKHLKILFFQAKI
>LOCXPOR57.135.HIT1.OR.2R.317.7tm_4.exons1.OW121835.1.Telmatherina_bonti
VSEQLNGTYLTFGGHVELNSYRFLYFVIMFAIYICIICGNSIILFLIWVKKNLHEPMYMFIAALLLNSLLFSTNVYPKLLIDFLSDQQTVSYPLCNFQSFMYYSLCGSELFLLAAMSYDRYLCICKPLQYPVQMKKRTVIILLVSAWLLPACQLVPSVFLTSSLNICTLTLKAIYCNNSVSQIYCMKSRATYIIYGMFIFINTTLLPMLFIIFTYVKIFIVSFQSSVNFRKKALQTCSPHLLVLISFSCFYSYDIIIARLEVDLHKTVSFIMSLQVILYHPLLNPIIYGLKLKKISQHLQGLFSHGKLIVCVRINVC
>LOCXPOR58.136.HIT1.OR.2R.304.7tm_4.exons1.OW121835.1.Telmatherina_bonti
NTTYITFDGHVDLQKFRYLYFVIMMTAYVLIIFCNGTIGCLIWTHKSLHEPMYIFIAALLLNSVVFSTNIYPKLLTDFLSVNQVISYSACLFHFFLFYSLSGSEFLLLAAMAHDRYVSICKPLQYPVIMTKWTVTASLCIAWLLPACLIAVQVILSANMKLCKLNLNGILCNNLMYSLHCVGSEMRSVFGAVALVMSALLPLLFILFTYTRILIISYHSCKEVRRKAGQTCLPHLLVLISFFCLCAFDVITVRVGSSLPKAVHLIMTTQAVLYHPLFNPIIYGVKMKEISKHLTKMFCQTLAVM
>LOCXPOR59.138.HIT1.OR.2R.304.7tm_4.exons1.OW121835.1.Telmatherina_bonti
TTYITFDGYVDLHKFRYLYFVMILTVYILIIFSNATIVCLIWTRKSLHEPMYIFIAALLLNSIFTCTNIYPKMLIDFVSEKQVMSYSACLVQFFLFYLFGGSEFFLLAAMAYDRFVSISKPLQYPNILTHTTVIICLVLAWFVPAFPSMILIILLHNNEVKLCNLEVKGIFCNNAIYSLHCVIPRSVTIFGAFSVVNSIILPLLFIVFTYTKILIISYRSCKEVRKKAAETCLPHLLVLFSLTCLSVYDIIIVRTESNFPKPARMIMTLQIFLYHPLFNPLIYGLKMKEIHKHLKLLICQAKTI
>LOCXPOR60.139.HIT1.OR.2R.303.7tm_4.exons1.OW121835.1.Telmatherina_bonti
TTYITFDGYVDLHKFRYLYFVMILTVYILIIFSNATIVCLIWTRKSLHEPMYIFIAALLLNSVLSCTNIYPKMLIDFVSEKQVISYSACLVQFFLFYLFGGSEFFLLAAMAYDRYVSISKPLQYPNILTHTTVIICLVLAWFVPVLQSTISLILQQTEVKLCKLEIKGIFCNNVVYTLYCVRPRSVTVFGAFSVVNSIILPLLFIVFTYTKILIISYRSCMEVRKKAAETCLPHLLVLFSLTCLSVYDIIIVRIESNFPKAARMIMTFQIFLYHPLLNPIIYGLKMKEIHKHLKLLFHQAKII
>LOCXPOR61.140.HIT1.OR.2R.304.7tm_4.exons1.OW121835.1.Telmatherina_bonti
TTYITFDGYVDLHKFRYLYFVTVLLVYILIIFSNATIVCLIWTRKSLHEPMYIFIAALLLNSVLSCTNIYPKMLIDFVSEKQVISYSACLVQFFLLYCFGGSEFFLLAAMAYDRFVSISKPLQYPNILTNTTVIICLVLAWFVPALQSTISLILLHNTGVKLCNMEVKGIFCNNAIYTLHCVRPRSVTIFGVLAVVDNIVLPLLFIVFTYTKILSIVNRSCKEVRKKAAETCLPHLLVLFSLTCLSAYDIIIVRTESDFPKTVRMIMTLQIFVYQPLFNPLIYGLKMKEIHKHLKLLIYRAKII
>LOCXPOR62.141.HIT1.OR.2R.310.7tm_4.exons1.OW121835.1.Telmatherina_bonti
MDDESNVTDIILDGYVELDKYKYVYFFIMFFAYILIICSNSLIVYLIWIHKNLHEPMYIFIAALLLNSVLYSTSIYPKLLIDFLSNKQTISHPACLFQFVIFYFVGPSEFFLLAAMAYDRYVSICNPLQYPNIMTNTTIFIFLSVAWFVPALHSVIPIILLNRAEVKLCHLKLQGIFCNNAIYTLQCIKLRSIAVYGMFAILDVVMLPIVFIICSYAKILIISFRSCKEVRKKAAETCLPHLLVLFSLTCLSVYDIIIVRIESNFPKTARLIMTLQIFLYHPLFNPFIYGLKMKEIYKHLKLLFCRVKTI
>LOCXPOR63.142.HIT1.OR.2R.309.7tm_4.exons1.OW121835.1.Telmatherina_bonti
MDDGSNVTYIIVDGYVELRKYKYVYFFIMFFAYILIICCNSTIVYLIWIHKNLHEPMYIFIAALLLNSVLYSTSIYPKLLINFLSDRPIISYPACLFQFFIFYSVGPSEFFLLAAMAYDRYVSICKPLQYPIMMTKQIIILFLGLAWFVPALHSAVPVTLLSSTKVTFCNFYLKGIFCNNAIYTLYCATPRPVTVFGMFAVFAVVILPMLFIVFTYTRILIISHRSCKEVRKKAAETCSPHLLVLFNLTCLSVYDISIVRIESDFPKTARLIMALQIILYHPLINPLIYGFKMKEIHKHLKRLLCQIKM
>LOCXPOR64.143.HIT1.OR.2R.304.7tm_4.exons1.OW121835.1.Telmatherina_bonti
MGHIANVTYITLDGYVDVEKYRYVYFLIIFTVYVLIIFCNSIIVSLVVIHQNLHEPMYIFIAALLLNSLLFSTTIYPKLLIDFISVRQIISHTMCHFQYFMFYTLGGAEFLLLAAMAYDRHASICKPLQYPTIMTKTTVSVFLLIAWLFPTCLVIGSTILSATQTVCSFTLRGIICNNSVYKLHCATSRILSVYGVIVLLSIVFLPLLYIIFTYAKILLISYRSGKAVRTKAAQTCLPHLLVLVNFSLFCAYDIIILRLESDISKVARLVMTLQLMLYHPLFNPIIYGVKMKEISKHLKRLICQ
>LOCXPOR65.144.HIT1.OR.2R.302.7tm_4.exons1.OW121835.1.Telmatherina_bonti
LHTKMNITYISLNGHVEVEKYRYLYFIIVFMVYFLIICSNCTIVCLIVIHKSLHEPMYIFIAALLINSLLFSTNIFPKLMIDFLSDKQIISYQACLAQGFMFYSLSCSEFLLLAAMSYDRYVSICKPLQYPAIMTGKKVTTFLALAWILPAYQIAVPFVKNANTKLCSLTLNVIFCNNSVNKLFCVISRPLIIYGLVLLFSIALCPMLFILFTYTKILIITYQSCREVRKKAAHTCLPHLLVLINYSCLFTYDMVIVRLESDLPKTASFVLTLQIITYNPLFNPIIYGLKMKEINKHLKNIF
>LOCXPOR65.145.HIT1.OR.2R.302.7tm_4.exons1.OW121835.1.Telmatherina_bonti
LHTKMNITYISLSGHVEVEKYRYLYFIIVFVVYFLIICSNCTIVCLIVIHKSLHEPMYIFIAALLINSLLFSTNIFPKLMIDFLSDKQIISYQACLAQVFMFYSLSCSEFLLLAAMSYDRYVSICKPLQYPAIMTGKKVTTFLALAWILPAFQTAVPIVGNANTKLCSLTLKVIFCNNSVNKLFCVISRPLIIYGLVLLFSNALCPMIFILFTYTKILIITYQSCREVRKKAAQTCLPHLLVLINYSCLVAYDMVIVRLESDLPKTASFVLTLQIITYNPLFNPIIYGLKMKEINKHLKNFF
>LOCXPOR72.146.HIT1.OR.2R.294.7tm_4.exons1.OW121835.1.Telmatherina_bonti
FTLSGFNDTISYRESVFSFTLLCYCVIVFVNVSVIVTIAFDESLHEPMYILLCTCCVNGLYGTAGFYPKFLIDLLSSSQVISFSGCLVQAFVLYSFVCSDTSILAVMAYDRYLAICLPLQYHSIMTHRRLFNLVCFSWLTPFCIFSINIVLTTRLTFCSTNIQRLCCVNWVIVKLACPGTDTFTNNIFAFATLSIYILHWFFIVWTYIYIVKSCLQSKEERTKFMQTCVPHLISLVTLFVVVVSDFLQIRFLPENVPQSFKNVVAIPVVLFPPLMDPLVYGFKLTKIRRRIFVL
>LOCXPOR68.147.HIT1.OR.2R.307.7tm_4.exons1.OW121835.1.Telmatherina_bonti
MNNATVFTEFSLSGLKDITTKNRVILFSLTLLCYSVILLVNVALIMTIILEEKLHKPMYIFLCNLCINSLYGTAAFYPKFLFDILSGTHVISYIGCLLQVFIYSYASCEFSVLTVMSYDRYVAICRPLEYHSVMTRHRVAFLVGFSRLVPSLCMAIVVTMTSKLTLCGSQIEKLYCENWSIIKLSCNSTTVNNIVGFIIIFFYFGHDLFIMCSYVLLVKCALQSREGWKKFLQTCVPHLLCLLNATVALLFDLMYARYGSASVTQSVKNFMAVQFLMIPPILNPVVYGLKLTQVRYSLLNLCRCNKQ
>LOCXPOR68.149.HIT1.OR.2R.308.7tm_4.exons1.OW121835.1.Telmatherina_bonti
MNNATVFTEFSLSGLKDITTKNRVILFSLTLLCYSVILLVNVALIMTIILDEKLHKPMYIFLCNLCINSLYGTAAFYPKFLFDILSDTHVISYIGCLLQVFIIYSYASCDFSVLTVMAYDRYVAICRPLEYHSVMTRHRVAFLVGFSRLVPLLCQAIVVTMTSKLTLCGSQIEKLYCDNWSILKLSCNSTTANNIVGFIVIFFYLGHNLFTMCSYVQLVKCALQSREGRKKFLQTCVPHLLCLLNATVALLFDLMYARYGSASVTQSVKNFMAVQFLMIPPILNPVVYGLKLTQVRYSLLNLCRCNKQ
>LOCXPOR69.150.HIT1.OR.2R.308.7tm_4.exons1.OW121835.1.Telmatherina_bonti
MNNATVFTEFSLSGLKDITTKNRVILFSLTLLCYSVILLVNVALIMTIILEEKLHKPMYIFLCNLCINSLYGTAAFYPKFLFDILSDTHVISYIGCLLQVFVIYSYTSCEFSVLTVMAYDRYVAICRPLEYHSVMTRHRVAFLVGFSRLVPSLCIAIGITMTSKLILCGSQIEKLYCENWSILKLSCNSTTANNIVGFIIIFFYFGHDLFIMCSYVLLVKCALQSREGLKKFLQTCVPHLLCLLNATVALLFDLMYARYGSASVTQSVKNFMAVQFLMIPPILNPVVYGLKLTQVRYSLLNLCTCNKQ
>LOCXPOR70.151.HIT1.OR.2R.304.7tm_4.exons1.OW121835.1.Telmatherina_bonti
MENNTDPFYFKFTMFVNIRHYRFVVFTFCLLLYSFIVSANLLMILIISQYRVLHKPMYIFIALLCLNSLYGSAGFFPRFLMDLLSDAHLISRPACFTQIYVIYTYACNELTILSIMAYDRYIAVCHPLHYNRKMTFKTVALLSALAWIFPALFLIAIISMSARLPLCGNVIQKVFCANWNVTKLSCVNTAVNNAFGLLLTVITVFLPFCYVLYTYLRIVLVCWKKSAEFKGKVLQSCLPHMVSFIIYSITGFCDIALSRYDPDDINPFVIVVLSLEFVVIPPVLNPVVYGLKLPDIRRHISGLL
>LOCXPOR70.152.HIT1.OR.2R.304.7tm_4.exons1.OW121835.1.Telmatherina_bonti
MENNTDPFYFKFTMFVNIRHYRFVVFTFCLLLYSFIVSANLLMILIISQYRVLHKPMYIFIALLCLNSLYGSAGFFPRFLMDLLSDAHLISRPACFTQIYVIYTYACNELTILSIMAYDRYIAVCHPLHYNRKMTFKTVALLSALAWIFPALFLIAIISMSARLPLCGNVIQKVFCANWNVTKLSCVNTAVNNAFGLLLTVITVFLPFCYVLYTYLRIVLVCWKKSAEFKGKVLQSCLPHMVSFIIYSITGFCDIALSRYDPDDINPFVIVVLSLEFVVIPPVLNPVVYGLKLPDIRRHISGLL
>LOCXPOR72.153.HIT1.OR.2R.306.7tm_4.exons1.OW121835.1.Telmatherina_bonti
MDNVSVVKFFTLTGINETVDYRITIFSFTLLYYCVILFLNVSLIIIIVLDENLHEPMYILLCSVCFNSLYGTTGFYPKFLLDLLSFSQEISYEWCLLQAFVMYSFACCELSILAVMAYDRYLAICHPLHYHTLMTKKRLAQLVGFSWLTPFCIFSVSIIQTSRLELCGSKIKRILCVNWIIVQLACSHSHTISNSIVSYATIIIYVSHGFFIIWTYMHLIKTCTRSKDVRVKFMQTCVPHLISLITFLVVILFDLMYMRFGSTDLPQNLQNFIAIEFLLFPPLMNPLIYGFKLNKIRNRILSLVFI
>LOCXPOR73.154.HIT1.OR.2R.303.7tm_4.exons1.OW121835.1.Telmatherina_bonti
MENITNPPYFNLTMFFNIGNYCYPTFVLFFLVYAFIVSSNLIIIIVISREKSLHEPMYVFIMCLSFNSLYGSAGFFLRFLRDLLSDTHLISRWGCFTQIYVIYTYASYELTILSIMAYDRYVAVCQPLHYRSKMRPFMVSKLLALAWIYPVFTVAACVYLSSILLLCGNKIPKVFCANWPVVKLSCVSTVLNNLVGMLVSTTTVFLPLAFVLYTYLRIFLVCRRHSSEFKRKVIQSCLPHIVTFINYSITVFCDVALSRIDLEEINPFLAIILSFEFVVIPPILNPLVYGLKLPEIRKLIIRM
>LOCXPOR73.155.HIT1.OR.2R.298.7tm_4.exons2.OW121835.1.Telmatherina_bonti
MENITNPPYFHLTMFFNIGNYCYPTFVLFFLVYAFIVSSNLIIIIVISREKSLHEPMYVFIMCLSFNSLYGSAGFFLRFLRDLLSDTHLISRWGCFTQIYVIYTYASYELTILSIMAYDRYVAVCQPLHYRSKMRPFMVSKLSSWIYPAFTVAACVYLSSILLLCGNKIPKVFCANWPVVKLSCVSTVLNNLVGMLVSTTTVFLPLAFVLYTYLRIFLVCRRHSSEFKRKVIQSCLPHIVTFINYSITVFCDVALSRIDLEEINSFVAIILLFEFVVIPPILNPLVYGLKLPEIRKLI
>LOCXPOR74.156.HIT1.OR.2R.300.7tm_4.exons1.OW121835.1.Telmatherina_bonti
MNNVSVISVFFLSGLNETRQHRSALFFLSLLCYCLIILVNVSLILIIILDNSLHEPMYIMLCVFCLNGLYGTAGFYPKFLWDLLSPVHIISYSGCLLQAHVMYSYACSDLSILAVMAYDRYLAICRPLEYHSVMSKQRVVKLLCFSCITPFCIVGTNIFLTSTLKLCSSFISRVFCVNWSIVALACFSSQMLINGIVANVTIIIYVFHVFLIIWSYIYLIKTCANSIENRAKFMQTCVPHLVSLITFSVTVLFDVMTMRVNSKDFPQSLQNFVAIEFLVVPPIMNPLIYGFKLTKVRQRI
>LOCXPOR75.157.HIT1.OR.2R.309.7tm_4.exons1.OW121835.1.Telmatherina_bonti
MNNVSIISVFFLSGLNETRQHRSALFFLSLLCYCLIILVNVSLILIIILDNSLHEPMYIMLCAFCLNGLYGTAGFYPKFLWDLLSPVHIISYSGCLLQAHIMYSYACSDVSILAVMAYDRYLAICRPLEYHSVMSKQRVVKLLCFSCITPFCIIGTNVFLTSTLKLCSSFIPRLFCVNWSIVALACFPAETVVNNVFAYMTIIVYVFHALLIIWSYIYLIKTCANSLENRAKFMQTCVPHLVSLITFSVTILFDVMTMRFSSKDFPKSLQNFVTIEFLFVPPIMNPLIYGFKLTKVRQGFLKFVAFKTK
>LOCXPOR76.158.HIT1.OR.2R.310.7tm_1.exons1.OW121838.1.Telmatherina_bonti
MSFNNTTEVLDYHCVRFYVSTVSFSVLLFFNLIINWTIVCEKKLRRHARFVLVFHLLVSALIHLGMSSIFYYQIHLSAQPSRSACLAMITVLISSASNILLTLTAMALDRFCAVCHPMRYTSACAAAHWPWLLGALTWLVALVIPLSLFLQPDPLEYNGECGREQLKRGELQKVVFIGVCSLLILYSYVRILMEGRRLGVLNRRNRAGCRTIALHGTQLAVYILPNFVIFVLTILSKKELIRQETKELSAVVVFAFFSVAQCIAPVVYGLRKEELLEQLNHRFPCCSRYLKALLGWTVRANWPHTQHIAR
>LOCXPTAAR1.49.HIT1.TAAR.2R.329.7tm_1.exons1.OW121823.1.Telmatherina_bonti
MNSLDKAGLCFPQFNLSCAGLMRPRSETVLLYALFSSISVLTVTLNLLVIISISYFRQLHTPTNVLLLSLAISDLLVGLLVMPVETMRFIEPCWLLGDIICALSYIIGFTLTSASVGNMVLISIDRYVAICFPLQYPTIITYSRAEVSVSLCWTCSLLYNGLILKDHLKQPDRYNSCYGECLVVITVISGTIDLVFTFIVPCTVILILYIRVFVVAVSQARVVQPHFIAAAASTVKCTAKKSEKKAARTLGIVILVFLLTFCPYYYPSLAGQDISNSASSWAIVSWLLYFNSCLNPLIYAFFYPWFRRAISFIVTLKILDGDSSNANIL
>LOCXPTAAR2.65.HIT1.TAAR.2R.330.7tm_1.exons3.OW121835.1.Telmatherina_bonti
METPAEAELCFPQLLNASCRKPQHHVSNVFLSIVLSCITLFTVFLNLLLLMMIICVSRQLHTPTNLLLLSLAVSDFLVGLLLMPVRMLLMGGCWVLGIIICVLFNYMSFVLTSASVGSMLLISADRYVAICNPLCYPTKVTPRRAKVCVCLCWICCVLYNGVILRDHLKEPDRYHSCYGECVLVIDKVTGGFDLIVTFFGPITTIVVLYMRVFVVAVSQARAMRSHIAAVSLERCVRVTAKKSERKAATALGVVVLVFLMCFCPYFYPSATGQATSINELFSVSGIWLLYCNSCVNPLIYAFFYPWFRKSVKVVVTLQILQPGSADANLM
>LOCXPTAAR2.66.HIT1.TAAR.2R.330.7tm_1.exons3.OW121835.1.Telmatherina_bonti
METPAEAELCFPQLLNASCRKPQHHVSNVFLSIVLSCITLFTVFLNLLLLMMIICVSRQLHTPTNLLLLSLAVSDFLVGLLLMPVRMLLMGGCWVLGIIICVLFNYMSFVLTSASVGSMLLISADRYVAICNPLCYPTKVTPRRAKVCVCLCWICCVLYNGVILRDHLKEPDRYHSCYGECVLVIDKVTGGFDLIVTFFGPITTIVVLYMRVFVVAVSQARAMRSHIAAVSLERCVRVTAKKSERKAATALGVVVLVFLMCFCPYFYPSATGQATSINELFSVSGIWLLYCNSCVNPLIYAFFYPWFRKSVKVVVTLQILQPGSADANLM
>LOCXPTAAR4.67.HIT1.TAAR.2R.326.7tm_1.exons3.OW121835.1.Telmatherina_bonti
METQEGAELCFPQMSNSSCVKPTYSFSKLLLLKVTLSFISVVTVVLNLLVIISLNMQLHTPTNVLLFSLAVSDILVGLLTMPGEIIRNTGCWFLGDLMCSLFNYASFIISSSSVGDMVLISIDRYVAICDPLNYPTRVTENRVKACVCVCWLCSVLYSIIFVKDDLSGPGSYNSCYGECVIVIDHITGTVDVILTFIAPVCVIVVLYMKVFVVAVSQARAMRSHVTAIKLQLSVTRTRRSELKAARNLGVLMVVFLMCFIPYYCVSLAEASLLNSTTASLVYFLFCFNSTLNPIIYTLFYPWFRKAVRFIVTLQILQPGSCQAKIL
>LOCXPTAAR4.68.HIT1.TAAR.2R.322.7tm_1.exons3.OW121835.1.Telmatherina_bonti
AELCFPLMSNSSCKKPAFSFPEFLLFNITLSFISVVTVTLNLLMFHLTSHHLQLHTPTNIILLSLAVSDFLIGLLTMPGDIMQKTSCWFLGDLVCFLVKYVSYVITSASVGNMVLISIDRYVAICDPLNYPTRVTENRVKACVCVCWLCSVLYNFFLVKNEISQPGRFNSCYGECVVVTDHITGTVDVILTFIAPVCVIVVLYMKVFVVAVSQARAMRSHVTAIKLQLSVTPTRRSELKAARNLGVLIVVFLICFVPYYCVSLAEADLLNNTTASLVYFLFYFNSTLNPIIYTLLYPWFRKAVKFIVTLQILQPGSCQAKIL
>LOCXPTAAR5.33.HIT1.TAAR.2R.328.7tm_1.exons4.OW121835.1.Telmatherina_bonti
MELQDEAVLCFPQLYNTSCRNPASGWAEVVLLHVTLSFIALTTAALNLLVIISFDSIWQLHTPTNILLLSLAVSDFLLGLLLMPLEIIRNTACWFLGDVMCSLYNSLSFIITSASVGDMVLISIDRYVAICDPLLYSTRVTEQRVKVCVCLCWLCSILYGCLIVIDDFKIPGHNNACYGECMITVGYNEGIIDLIVSFIVPVTVIIVLYMRVFVVAVSQARAMRSHVSAATKQLSANGVKKSELKAARTLGVLVIVFLVCFIPYYCVSLAGDYLLSNTHAFYVLFLFYINSTVNPLIYALFYPWFRKAVELIVTLQILQPGSCEITIL
>LOCXPTAAR6.34.HIT1.TAAR.2R.335.7tm_1.exons2.OW121835.1.Telmatherina_bonti
MDVQVDPELCFPQFSNSSCRKPTSSWTEAAIIHIVLSSISLFTVVLNLLVIISVSHFRQIQTFSSMQLHTPTNILLLSLAVSDLLVGLLLMPGEILRNTACWYLGDLMCSLYNYVSYIITSASVGDMVLISVDRYMAICDPLHYPSRVTEKRTEVCVCLCWLCSVLYSSIIARGDLTQPGWHNSCHGECVVVVEYIAGTVDLFITFLAPVTVIVVLYMRVFVVAVSQARAMRSHVTAVPLNISLSVTRKSELKAARTLGVLIVVFLLCFCPYYSISLAGDELFTGSDASYVLFLFYLNSSLNPVIYAMFYPWFRKAVKFIVTLQILQPGSCEVNI
>LOCXPTAAR7.35.HIT1.TAAR.2R.321.7tm_1.exons3.OW121835.1.Telmatherina_bonti
ELHNTSCRKLTLPWSEAVLANTLLSSFCLITAALNLLVALIVSAVLTSYRQLHTPTNILLLSLAVSDFLVGLLLMPFEILRTSSCWVLGDLLCSLYYYSSFIITSASIGDMVLISVDRYVAICYPLHYPTRVTLRRVKLSVCLCWFFSVLYSSIILKDDLKQPCQYNFCYGECVLMMDYSAKVLDLIVTFIGPVTVIVVLYMRVFVVAVSHARAMRLQVINVTHQLSMATTRRKSELKAARTLGVLVGVFLICFCPYYCVSLTEDNTLSSFFVSLVFYLLYCNSCVNPVIYAMFYPWFRKAVRLIITLQILQPGSCEINIL
>LOCXPTAAR8.36.HIT1.TAAR.2R.326.7tm_1.exons3.OW121835.1.Telmatherina_bonti
MELQDNVELCFPQLLNSSCRKPTLHWTEAVLLNICLAFISLITVVLNLLVIISTLLQLHTPTNILILSLAVSDFLVGLLLMHLEVYRQSACWVLGDVVCVLYVYLIGHIVSVSIGNIILISVDRYVAICHPLHYPTRITVTRAKGCVCVCWFWYGFYSIFYLKYDLSQPGRSNSCFGECTLVIDYVTGVVDLVLNFIIPVSVIVFLYVRVFAVVVSHAVAMRSNITDVTVQHSVTVTKKSELKAARTLAILVFVYLICFCPFYCYSLLNVDLTGTSYASFLFFLFYLNSCLNPLIYALFYCWFRKAVKLIVSLQILQPCSCEANVM
>LOCXPTAAR9.38.HIT1.TAAR.2R.326.7tm_1.exons3.OW121835.1.Telmatherina_bonti
LQDNVELCFPQLLNSSCRKPTLHWTEAVLLNICLAFISLITVVLNLLVIISEYFEQLHTPTNILILSLAVSDFLVGLLLMPLEVYRKSACWVLGDVVCVLYGYFISHIISVSIGNIVFISFDRYVAICHPLHYPTRITVIRVKRCVCVCWLCYGFVSIFYIKDDLIQPGRNNVCSGECTLLINNVTATVDLILNFIFPVSVIIVLYMRVFIVAIAQARTMRSQITSIRLQMSVHTMTKKSELKAARTLGVLVIVYLMCLCPYYCYSFAEINLASATYASFFFFLFYFNSCLNPVIYAMFYTWFRKAIKLIVTLQILKPGSSEARIL
>LOCXPTAAR10.41.HIT1.TAAR.2R.327.7tm_1.exons3.OW121835.1.Telmatherina_bonti
MELQDNVELCFPLLQNSSCRKPTLHWNEAVLLNICLAFISLITAALNLLVAVIVSAVMQLHTPTNILLLSLAVSDFLVGLLLMPFEILRTSSCWVLGDLLCSLYYYSSFIITSASIGDMVLISVDRYVAICYPLHYPTRVTLRRVKLSVCLCWFFSVLYSSIILKDDLKQPRQYNFCYGECVLMDYSAKVLDLIVTFIGPVTVIVVLYMRVFVVAVSHARAMRLQVINVTHQLSMATTGRKSELKAARTLGVLVGMFLICFCPYYCVYLVGDYLIIVSSESYVIKIFFLNSCLNPVIYSMIYPWFRKAIRLIITLQILQPGSCEAKM
>LOCXPTAAR11.43.HIT1.TAAR.2R.329.7tm_1.exons3.OW121835.1.Telmatherina_bonti
MELQDGAELCFPQLINSSCRKPTLPWSEAVLLKLLLFFISLLTATTNLLVIISCSMFMQLHTPTNILLLSLAASDFLIGLVVMPGEIIRYTYCWIFGDIMCASYWYLCCQTLTSSVSSIVFISVDRYVAICHPLHYPTTVTSSRVKYCVGLCWFWSSVFSVFYVIEELVQPGKSNSCIGECTIVFTHITVTVDLILTFIFPVTVIIALYMKVFIVAISQARTMRSQVTSFRIQMSVQAMKKKSELKAARTLGVLVLVYLSCLCPYYVYSLTEINLTGTSYASFLFFLFQLNSCLNPVIYAMFYTWFRKAIKLIVTLQILQPGSRDAKIL
>LOCXPTAAR9.45.HIT1.TAAR.2R.321.7tm_1.exons3.OW121835.1.Telmatherina_bonti
LQDGAELCFPKLLNSSCRKPTLPWSMAALLHVTLSFISLITAALNLLLLLHDLTLQLHTPTNILLHSLAVADFLVGVVLIPAEIFSHTSCWMFGDIMCALYFYLTCQTVSVSAGSVVLISVDRYVAICHPLHYPTRITVSRVKRCVYLCWLWFAFYSIFYVKDELIRPGRNNSCFGECRLVINYITGTVDLFLSFIFPVTVIIVLYMRVFVVAVSQARTMRSNITVTVHRAVTLSRTSELKAARTLGIVVIAYLSCLCPYYCCSLVEGNVTCAMFATVLFYFNSCLNPLIYAVFYPWFRKAMKLIVTLQILQPGSRETNIL
>LOCXPTAAR13.47.HIT1.TAAR.2R.314.7tm_1.exons1.OW121836.1.Telmatherina_bonti
VSYIHPCYEINNVSEIPMRKHSTICVLLDIFLGSLSVVMACGNLLVIISIIYFKQLHTPSNYLIISLAVADLLVGIVVFPFSMSHPLSSCLYYRDLFCKIRDSFDVVLSNTSIFTLCCISVDRYYAVCRPLTYRTEINIRVVSVMILMSWSVSTLIAVGFVITELKQEKCVENCFSDVLAEKVLAPVFSFYLPVIIMLYIYLRIHLVAQKQARSIQNIMNSTVTVSNRERKATRTLAIVMGAFLICWLPFFLCFSLQLTGGVTMQVYETLNWFALSNSMLNPFIYAFFYIWFRSAFRMIISGKIFKRDFSNSKL
>LOCXPTAAR13.51.HIT1.TAAR.2R.309.7tm_1.exons1.OW121836.1.Telmatherina_bonti
IHPCYEINNVSEIPMRKHSTICVLLDIFLGSLSAVMACGNLLVIISIIYFKQLHTPSNYLIVSLAVADLLVGIVVFPFSMSHPLSSCLYYRDLFCKIRDSFDIVLSNTSIFTLCCISVDRYYAVCRPLTYRTEINIRVVSVMILMSWGASIVIAIIFVITELKQEKCVENCFSDVFEKIGIPFFAFYLPVIIMLYIYLRIYLVAQKQTRSIQMIKSGVTVSNGERKATRTLAIVMGAFLICWLPFFLGFSLQLTGGVTVQVYETLNWFALLNSMLNPFIYAFFYSQFRSAFRMILSGKIFKRDFSNSKL
>LOCXPTAAR13.52.HIT1.TAAR.2R.316.7tm_1.exons1.OW121836.1.Telmatherina_bonti
VTDLHPCYEIDHYSYKFTTKPSAICVMLYVFLTLLSLITVCGNLLVIISIMYFKQLLTPTNYLILSLAVADVLVGILVFPFSMAFSLSSCFYHEDLFCKIRSSFDVSLSTCSIMNLCCISLDRYYAVCQPLTYKSKINQNVVFSMIVASWGISTLIGIGVIIPGLHKEECKDECFIDVLMANTVGPILSFYLPVVIMLCIYLKIFLAARRQAHIIHSMGKCGAAASKMERKATKTLAIVLGAFLFCWTPFFLCITFLPFSNEPVPLPVIETLNWLALFNSMLNPFIYSFFYSRFRSAFKMIISGKILRGNLANSIL
>LOCXPTAAR13.54.HIT1.TAAR.2R.305.7tm_1.exons3.OW121836.1.Telmatherina_bonti
DIHPCYEINNATETLMKKYSTICVLLDIFLGSLSAVMACGNLLVIISIIYFKQLHTPSNYLISLAVADLLVGIIDFPITMSHPHSICLFYRDLFCKIRDSFDVILCNTSIFTLCCISVDRYYAVCRPLTYRIKINIHVVSVMILMSWGVAVLIAVCFVITELKQEKCENCDSDVFEKIGIPFFAFYLPVIIMLYFYLRIYLVAQKQARSIQMIKSGMTVSNGERKATRTLAIVMGAFRICWLPFFLSVSLQLTEVNRVTMQVNEAFSWFALSNSMLNPFIYAFFYSQFRSAFRMIISGKIIKRRL
>LOCXPTAAR13.55.HIT1.TAAR.2R.317.7tm_1.exons1.OW121836.1.Telmatherina_bonti
VTDLHPCYEIDHYSYKFTTKPSAICVMLYVFLTLLSLITVCGNLLVIISIMYFKQLLTPTNYLILSLAVADVLVGILVFPFSMAFSLSSCFYHEDLFCKIRSSFDVSLSTCSIMNLCCISLDRYYAVCQPLTYKSKINQNVVFGMIVASWGISTLIGIGVIIPGLHKEECKDECFIDVLMANTVGPILSFYLPVVIMLCIYLKIFLAARRQAHIIHSMGKCGAVASKMERKATKTLAIVLGAFLFCWTPFFLCITFLPFSNEPVPLPVIETLNWFTLSNSMLNPFIYAFFYSRFRSAFKMIISGKIFRGNLANSILS
>LOCXPTAAR13.56.HIT1.TAAR.2R.278.7tm_1.exons1.OW121836.1.Telmatherina_bonti
KHSTICVLLNIFLGSLSAVMACGNLLVIISIIYFKQLHTPSNYLIISLAVADLLVGIVVFPFSMFHPPSYCLYYRDLFCKIRDSLDIVLCNTSIVTLCCISVDRYYAVCRPLTYRIKINIRVVSVMILMSWGVSVFIAVFYVITELKQEKCEENCISHVFEICTPFIAFYVPVIIMLYIYLRIYLVAQKQARSIQMIKSGVTVSNRERKATRTLAIVMGAFLICWLPFFLSFSLQLTGGVTMQVYESFIWFALSNSMLNPFIYAFFYSQFRSAFRKNI
>LOCXPTAAR13.57.HIT1.TAAR.2R.313.7tm_1.exons1.OW121836.1.Telmatherina_bonti
NIHPCYEINNFSEIPMRKHSTICVLLDIFLGSLSVVMACGNLLVIISIIYFKQLHTPSNYLIISLAVVDLLVGIVVFPFSMSHPLSSCLYYRDLFCKIRDSFDVVLSNTSIVTLCCISVDRYYAVCRPLTYRTEINIRVVSVMILMSWSISTLIAVGFVITELKQEKCIENCFSDVVVEKILAPVFSFYLPVIIMLYIYLRIYLVAQKQARSIQNIMNAGVTVSNGERKATRTLAIVMGAFLICWLPFFLCFSLQLTGSVTMQVYETLNWFTLSNSMLNPFIYAFFYSQFRSAFRMILSGKIFKGDFSNSKLT
>LOCXPTAAR13.58.HIT1.TAAR.2R.311.7tm_1.exons1.OW121836.1.Telmatherina_bonti
NIHPCYEINNFSEIPMRKHSTICVLLDIFLGSLSAVMACGNLLVIISIIYFKQLHTPSNYLIISLAVVDLLVGIVVFPFSMSHPLSSCLYYRDLFCKIRDSFDVVLSNTSIFTLCCISVDRYYAVCRPLTYRTEINIRVVSVMILMSWSISTLIAVGFVITELKQEKCIENCFSDVFEKIGIPFFAFYLPVIIMLYIYLRIYLVAQKQARSIQNIMNAGVTVSNGERKATRTLAIVMGAFLICWLPFFLCFSLQLTGSVTMQVYETLNWFTLSNSMLNPFIYAFFYSQFRSAFRMILSGKIFKGDFCNSKL
>LOCXPTAAR13.59.HIT1.TAAR.2R.312.7tm_1.exons1.OW121836.1.Telmatherina_bonti
DIHPCHEINNVSEIPMRKHSTICVLLDIFLGSLSVVMACGNLLVIISIIYFKQLHTPSNYLIISLAVADLLVGIVVFPFSMSHPLSSCLYYRDLFCKIRDSFDVVLSTTSIFTLCCISVDRYYAVCRPLTYRTEINTPVVSVMILMSWGVSVLIAIGFIITELNQKKCEENCYLDVFLEKILAPVFSFYLPVIIMLYIYLRIYLVAQKQARSIQNIMNAGVTVSNGERKATRTLAIVMGAFLICWLPFFLCFSLQLTGSVTMQVYETLNWFTLSNSMLNPFIYAFFYSQFRSAFRMILSGKIFKRDFCNSKL
>LOCXPTAAR14.60.HIT1.TAAR.2R.323.7tm_1.exons1.OW121836.1.Telmatherina_bonti
MELEIGVNKSTLFNVNPCSKIVSYTHTESPYIVCGLFDIFLGTLSAVTVCGNLLVIIAIIYFKQLHTPTNGLILSLAVVDLLVGALVFPLTMEFSLSSCLYQESLFCKVRSGFDISLSTCSVLHLCCIAVDRYYAVCQPLTYKSKINGGIIGVMVLVSWGGPGVVAIGLVGLNRVKCVHNCFFAIFLGKVLLILITFYLPLIIMLCIYLKIFLVAQKQAHSIQNSTSSGARVTKTERKATRTLAIVMGVFLVCWLPSFLCTTIFSFSNVAQPGVLVEILNWLALSNSMLNPFIYAFFYSWFRSAFRMIITGKIISGDFTDSKL
>LOCXPTAAR15.64.HIT1.TAAR.2R.328.7tm_1.exons1.OW121844.1.Telmatherina_bonti
MFSSGDPSLCFPNVNNSCSRLFRPRSEAALLYTLLAFVSLLTVMLNLLVIISIAHFRQLHTPTNALLLSLAASDLVVGLLVMPIEGLRYLETCWLLGRLMCALTPYVSYCLVSVSLAHMVLLSVDRYVAICDPLLYSSKVTVANVKIWISLCWLFSLLYNGLILKDHLAQPERFSSCQGECVVVISHLSGTVDLFITFLGPCAVIVVLCMRVLAVSVSQVRVIRSQTTAVAAGGALTAKRSEWKAARTLGVVIVAFLLCFCPYFYPSFAGEATSTSQSYFAMLSWIMLMNSCMNPLIYALFYPWFRKAVKCIFILQILHSRSREVKLL
>LOCXPTAAR16.32.HIT1.TAAR.2R.323.7tm_1.exons2.CAKOGG010000049.1.Telmatherina_bonti
MEESELCFPQLSNSSCSRLQIPHTEVMLSYVVLSFISALTAGLNLLVIVSISHFRQLHTPTNLLLLSLAVSDFFVGLFLFFQMMLLDGCWFLGDLMCTLYQYSAYIVTSASIGTMVIISVDRYVAVCYPLRYSSQVTQNRVKMCVCLCWVSSVVFQSLILKDNLDRPGRSNSCVGECVFVINYVAGFVDMTFSFILPISVIIVLYFRVFVVAVTQARAVRSSIAAVSLQGSGTVKKSELKAARTLGVVVVVFLLCMCPFYCVALAGQSDSLNASSASFVICLVYFNSCLNPIIYVFFYPWFRKSIKLIVTLQILQPGSCQAIM
>LOCXPENSPFOP00000020313.1.24.HIT1.Ora.1R.297.7tm_1.exons1.OW121836.1.Telmatherina_bonti
GSRVLVSCVGLVGNISLILSIIQTKFSQIKSFELFLMGLAAANLEEIVIINIYDVIILQSFSSTAGTWSCDLLKFLTVFGETCSILFTVVISIFRYQKLRDVTRRVNLPIYLDSIRSAWILSGVCVTMSFLLGLPVFAINAQGSVGNITRNGNSCPPDFFHCGRNHCPKLYRVYKYLFSLMCHLLPLIIVTVTSCLIITALLIQRRVVTPVVSGSPSSQVNRKSKDVRLIRSTIAIVAAMVLFQIDWTLYLIFQWLFSPIDFPVIAEAEFFISTSYTSISPYVYGIGQNLFSLKNFK
>LOCXPOra1.8.HIT1.Ora.2R.313.V1R.exons1.OW121826.1.Telmatherina_bonti
MDLCVTIKGVSFLLQTGMGILGNVVVLLAYAHIICTELKLLPVDMILCHLAFANLMLLLTRCVPQTMTVFGLRDLLNDPGCKVVIYAYRIGRALSVCITCMLSVFQALTIAPAGPRLSRLKPALPSLVLPTFAGLWLLNMVICIAAPFFSMAPRNGTVPAFTLNLGFCHVDFRDSLSYVINGVAVSGRDFVFVALMVGSSGYILLLLHRHSHQVRGIRRSQGSKAETRAAKTVLTLVVLYVVFFGIDNVIWIYMLTVSKVSPVVADMRVFFSSCYASLSPYFIISSNKKVKGKIVCAVEHDQPSVDTQESNDK
>LOCXPOra2.9.HIT1.Ora.2R.316.V1R.exons1.OW121826.1.Telmatherina_bonti
EFVHGMLYLLVTVVGVPSNIAVIVAFLLLIYEDKRLLTADAIILHLACANLLVVAVRGLMETLASFDLANVFGDTGCRIVLFIYRSSRALSIWLTFLLSAYQCLSIVPPGSRWGTARNILAQYLVFIFLLFWLLNTTMSQAAILFTFSSSNNSSLTKNAINVQFCYVNFPSALIKELNGAVQVGRDVVPMALMTVSSLIILVLLYKHSQQVKVLRSGRRKSGGGGGAEQRAAKAVVVLVTMYVILYGVDNGLWVYTLTVKKTMSSSLISDLRVFFASLYAAISPLVIIESNRKVNSRLRCAAREKPGLETRTCLST
>LOCXPOra3.10.HIT1.Ora.2R.338.7tm_1.exons2.OW121826.1.Telmatherina_bonti
MSKVLTVDAILFGFLVFSGIIGNILVIHVVFQTAFESPSRRLSPSDTILVHLSLANLLTSLFRTVPIFVSDLGLDVSLSPGWCRVFMLLWVWWRAVGCWVTLALSVFHCTTLKRQHVTFGPLAVQRERRRVWIVLGLVWVANLVFSFPALVYSTHVHGNATVELMVISCTTRPLLGCIWEFPSEQQGSAFASTSFALNEVLPLVLMVCTNLATLHALVKHIRAVTSESGGSHGELDKHVSTERNAAHVIMSLVLLFVVCWALQVAAVIYYNHDGGHHAEGLLTVAHFSASLFVGFSPMVVALGHGKLRRKIRGMIMVWTKVLQCYNKEIGEECRSPKT
>LOCXPOra4.11.HIT1.Ora.2R.338.7tm_1.exons2.OW121826.1.Telmatherina_bonti
MSKVLTVDAILFGFLVFSGIIGNILVIHVVFQTAFESPSRRLSPSDTILVHLSLANLLTSLFRTVPIFVSDLGLDVSLSPGWCRVFMLLWVWWRAVGCWVTLALSVFHCTTLKRQHVTFGPLAVQRERRRVWIMLGLVWVANLVFSFPALVYSTHVHGNATVELMVISCTTRPLLGCIWEFPSEQQGSAFASTSFALNEVLPLVLMVCTNLATLHALVKHIRAVTSESGGSHGEPDKHVSTERNAAHVIMSLVLLFVVCWALQVAAVIYYNHDGGHHAEGLLTVAHFSASLFVGFSPMVVALGHGKLRRKIRGMIMVWTKVLQCYNKEIGEECRSPKT
>LOCXPOra5.12.HIT1.Ora.2R.313.7tm_1.exons4.OW121826.1.Telmatherina_bonti
VAMSSVQIALYIILVILGIFGNAIVIGVIGKSVITDRTGGHNSDIIIINMALSNLMVSLTRNLLLIISDLGLQLYSSKGWCQFLMGIWVWLRSVNVWSTLFLSAFHLQTLRRVAPTVGIIQASRSIPTTLLLSLGFIWLINLLYSTPAFIFSMNGNVNSTETLMLVSSTTRPLLGCIWNFPSIYNGLAYATTSMVLHEIFPIILMAITNLGSLYRLYNHGRVRSSVQDAPVTKRIPAEKRAAKVILTLIMLFIISWGTSIISVNYFNYNKDSSAEFLLIISRFANILFIAMSPLVLAAGHRRLRSCVKSFLTH
>LOCXPOra6.13.HIT1.Ora.2R.338.7tm_1.exons2.OW121826.1.Telmatherina_bonti
MSKVLTVDAILFGFLVFSGIIGNILVIHVVFQTAFESPSRRLSPSDTILVHLSLANLLTSLFRTVPIFVSDLGLDVSLSPGWCRVFMLLWVWWRAVGCWVTLALSVFHCTTLKRQHVTFGPLAVQRERRWVWIVLGLVWVANLVFSIPALVYSTHVHGNATVELMVISCTTRPLLGCIWEFPSEQQGSAFSSTSLALNEVLPLVLMVCTNLATLHALVKHIRAVTSESGGSHGELDKHVSTERNAAHVIMSLVLLFVVCWALQVAAVIYYNHDGGHHAEGLLTVAHFSASLFVGFSPMVVALGHGKLRRKIRGMIMVWTKVLQCYNKEIGEECRSPKT
>LOCXPOra7.15.HIT1.Ora.2R.313.TAS2R.exons4.OW121826.1.Telmatherina_bonti
VAMSSVQIALYIILVILGIFGNAIVIGVIGKSVITDRTGGHNSDIIIINMALSNLMVSLTRNLLLIISDLGLQLYSSKGWCQFLMGIWVWLRSVNVWSTLFLSAFHLQTLRRVAPTVGIIQASRSIPTTLLLSLGFIWLINLLYSTPAFIFSMNGNVNSTETLMLVSGTTRPLLGCIWNFPSIYNGLAYATTSMVLHEIFPIILMAITNLGSLYRLYNHGRVRSSVQDAPVTKRIPAEKRAAKVILTLIMLFIISWGTSIISVNYFNYNKDSSAEFLLIISRFANILFIAMSPLVLAAGHRRLRSCVKSFLTH
>LOCXPDreOlfCc1.1415.HIT1.OlfC.1R.720.ANF_receptor.exons16.OW121829.1.Telmatherina_bonti
RFLLGLYGFFCIYTSLSAESTCKLKAKFNLNGYKDVEKKRVVVGGMFPVHMRVASTDGNTSRVPVSSGCEGFNFRTFRWTQTMLFAINEINERTDLLPYTDLGYVIYDSCYTISKAVEGTLTYLTGQDEAVPNYRCGNGAPLAALVGAGGSDLSTATARILGLYHFPQVSYFSSCSSLSNRFPFPTFLRTIPNDDHQSTAMAQMVLHFGWTWVGIIAADDDYGKYGIKAFKEQVEEAGVCISFSETLPKVSSPEAIHSIVQTVVESTAKIIVVFSSEVDLSPLITELLQQNVTNRTWIASEAWITSALINQPGVNSVLAGTLGFGVKRADIPGLQHHLLDLDPYTDPLTEEFWETLFNCTLNYERALQMAKERAEESVAQLNDTYSDVSQLRITYNVYKAVYAVAHALHNLEHCEPGKGPFTGKSCANITNFEPWQLMYYLKNVRFKVPHTEEEIHFNDGEIEGFYDIINWQVNRDGEISYVNVGHYNGSAAQEHRLHIMNDSIVWNNEVLEPPRSVCSENCQPGTRKGIRQGEPVCCFDCIPCADGEISNTTNARECILCSGDYWSNEANDACVPKIIEFLAFEEPLGITLIAISAFGALVTIGVGVVFVLHIGTPLVKANDALLSFSLLFSLVVTFLCSIVFLGEPQNWSCMTSQVALALGFALALSSIMGKAAVLMLRAQALKAVRVKAKAAAKAAKAAAEAAANSGNPDCHNKPRS
>LOCXPOlfC1.51.HIT1.OlfC.2R.878.ANF_receptor.exons10.OW121829.1.Telmatherina_bonti
SWRGRKLVLLGLLWNVFFSYESNQDQTSRQCQIIPSTMSLPVLEKTGDIMLGGLFSLHDTVVEHSLSFTSSPPPTECTRFNFRTFRWMQTMIFAIEEVNRDGKLLPNITLGYKIYDSCSTPYQALKAAMELTGSEKGLAVEGVTLNKGTCHGTVPVVIGDGGSSQSLVVAHFLGVFHVPQVSYFSSCACLSDKKKFPAFLRTMSSDLFQVNALVQLVKHFGWTWVGVIAGDDAYGRGGANIFADEVTKLGACVALHEIIPKNRAQAGISAIISNIQSSGAKVILVFAVEQDAAALFDEALRGGLSGIQWLASEAWSTAAVLSTPRKYHHILQGTMGFAIQRAQIPGLRDFLLRLNPRSPDAHENPFLVPFWEEVFQCSLHVQANGHQHETKGRPFCSGTEELRNITNIYSDVSQLRISYNVYKAVYAVAHALKAMRSCAKGEGPFPRHTCPDAGNIQPWQLLHYIKQVQYLTLSADETKFDENGDPAAIYDLVNWQMTPSGEIEFVTIGKFDETATTVNQNLQIQEQKILWNGNQTKVPLSVCSTICPPGTRKAIRPNFPICCHDCVACTAGEISNQTDAIECVQCLPEYWSNAERITCIPKQIEFLSFSDAMGIALMAISIIGSLSTFFVVFVFFCHRNTPIVKANNSELSFLLLFSLTLCFLCSLTFIGQPSKWSCMLRHTAFGISSVLSISCILGKTMVVLIAFKATLPGNKITKWSEPAQQRKIIAFCTLAQVIICTVWLVVAPPTPQQLMPRESAIIILLCDEGSKMAFALVLGYIGFLACLCLILAFLGRKLPDNFNEARLITFSMVIFCAVWVAFIPAYISSPGKYATVTEVFAMLASSYGLLGCIFAPKCYIILVKPEKNTRKHLMSKPS
>LOCXPOlfC2.52.HIT1.OlfC.2R.822.ANF_receptor.exons6.OW121829.1.Telmatherina_bonti
LMACGTAEEDAPLCQILQSPTFPLLYKKGDVMIGGAFSIHSKLTQPQLSFTEKPRPLTCSSVNLREFRFAQTMIFAIEEINRSTFLLPNVSIGYRIYDNCASTLTSMQATMALMNGDEWILGKKCSGQSDVHAIIGESESSSTIVLSQTTGPFRIPVVSHSSTCECLSNRKEYPSFFRTIASDLYQSRALAQLVKHFGWTWVGAVNSDSEYGNNGMAIFLAAAKEEGVCVEYTEKFHRAEPGKLLKVVEVIQKSTARVIVAFMAHVEMNSLLEQLNLYNITGRQFVGVEAWITADSLVTPTSFSVLGGSLGFAVEKANISGLHDYLVKDFWETELQCKGTNMNGIPETCKNKDLTEFRGYDDDVEELRYSNNIYKAIYAVASSLHSIMKCSDSQGCENTVDIKPWQVVESLKQVNISLRNGDQVWFDSTGAAMAKYEVVNWQRGSDGSVLFKPVGYYDASLPPGQMFVLNNEAIMWPAGSKELPISVCSTSCHPGTHKVLQKGKPVCCYDCVPCPLGEISNTTDSNDCTKCPEEFWSNQNKDACVPKKIEFLSFSEVMGKILVIFTLFGVLLTLITAILFLINKDTPLVKANNSELSFLLLFSLSLCFLCSLTFIGQPSEWSCMLRHTAFGITFVLCISCILGKTVVVLMAFKATLPGSNMMKWFGPAQQRLSVLAFTLIQIIICVLWLTINPPFPFKNMTNYKDRIILECALGSPVGFWAVLGYIGLLAVLCCVLAFLGRKLPDNFNEAKFITFSMLIFCTVWITFIPAYVSSPGKFTVAVEIFAILASSYGILFCIFAPKCFILALRPELNTKKHILGKV
>LOCXPOlfC3.54.HIT1.OlfC.2R.809.ANF_receptor.exons6.OW121829.1.Telmatherina_bonti
LCQILQSPTFPLLYKKGDVMIGGAFSIHSKLTQPQLSFTEKPRPLTCSSVNLREFRFAQTMIFAIEEINRSTFLLPNVSIGYRIYDNCASTLTSMQATMALMNGDEWILGKKCSGQSDVHAIIGESESSSTIVLSQTTGPFRIPVVSHSATCECLSNRKEYPSFFRTIASDLYQGRALVQLVKHFGWTWVGAVNSDSEYGNNGMAIFLAAAKEEGVCVEYTEKFHRAEPGKLLKVVEVIQKSTARVIVAFMAHVEMNSLLEQLNLYNITGRQFVGVEAWITADSLVTPTSFSVLGGSLGFAVEKANISGLHDYLVKDFWETELQCKGTNMNGIPETCKNKDLTEFRGYDDDVEELRYSNNIYKAIYAVASSLHSIMKCSDSQGCENTVDIKPWQVVESLKQVNISLRNGDQVWFDSTGAAMAKYEVVNWQRGSDGSVLFKPVGYYDASLPPGQIFFLNTEDIIWPGGSKELPISVCSTSCHPGTHKVLQKGKPVCCYDCVPCPLGEISNTTDSNDCKKCPEEFQSNQNKDACVLKRTEFLSFSEVMGKILVIFTLFGVLLTLITAILFLINKDTPLVKANNSELSFLLLFSLSLCFLCSLTFIGQPSEWSCMLRHTAFGITFVLCISCILVKTIVVLMAFKATLPGGNMMKWFGPAQQRLSVLAFTLIQIIICVLWLTINPPFPFKNMTNYKDRIILECALGSPVGFWAVLGYIGLLAVLCCVLAFLGRKLPDNFNEAKFITFSMLIFCTVWITFIPAYVSSPGKFTVAVEIFAILASSYGILFCIFAPKCFILALRPELNTKKHILGK
>LOCXPOlfC4.55.HIT1.OlfC.2R.854.ANF_receptor.exons6.OW121829.1.Telmatherina_bonti
MYDCIYVILLLLVIIGTVGAVDDTASCEMLGSAEFPLLSKKGDITIGGAFSVHDYISTPLYSSTDTPDSLKCSRINLREFRFAQTMIFAIEEINNSSSLLPNITVGYKIFDSCGSTLPSTRAVMGLINGQERVIGETCSGQSSVKAIIGSSESSTTIVMLQISGIFQIPMISHFATCACLSNRKEYPSFFRTIPSDYYQSRALAKLVKHFGWTWVGAVRSDNDYGNNGMATFIAAASQEGVCVEYSEAISRTGSKEQVERVVNVIRGGTASVLVAFLAQVEMDVLLEEALRQNLTGLQWVGSESWITSGHLAKTKYSGILTGSLGFAIRKAKITGLREFLLQVNPNQEPQNNLLREFWETTFGCSFRSSLDNTKQCSGYERLQDINNPFTDVSELRISNNVYKAVYAVAHAIHGMAKCGRSGETDNPSCKVQDNLDPNQVVKHLQDVNFTIHSGERVYFDDKGDPAAAYELVNWQRNPEGDTVFVAVGSYDASLPNGKQFTMNGISITWAADSPERPLSVCSNSCSPGFRQAIIQDKPICCFSCIACTAGEISNSSNSAECSRCPLEFWSNEDHSKCVPKVMEFLSYGETMGALLAAFSLFGATLTLAVLCVFFCFRHTPLVKASNSELSFLLLFSLTLCFLCSLTFIGQPTEWSCKLRHTAFGITFALSISCILAKTITVLMAFKATRPGNTVLQCSAPLQRTSVLGCTLLQVLVCVVWLALAPPRPHKNTAYVSDRIILECDLGSPVGFWAVLGYIGLLAVLCFVLAFLARKLPDNFNEAKFITFSMLIFSAVWVTFIPAYVSSPGKFTVAVEIFAILASSFGLLFCIFAPKCYILLLKPERNTKNHMMQRD
>LOCXPOlfC5.60.HIT1.OlfC.2R.854.ANF_receptor.exons6.OW121829.1.Telmatherina_bonti
MCACICLFLLFPVIMGAFGADNSSVLCEMLGNPEFPLLSKKGDIIIGGAFSIHSQISKPLLSLTDTPEPLTCSRINLREFRFAQTMIFAIEEINNSSSLLPNISVGYKIFDSCASTLSSMRAVMGLINGQERTFGKTCSGQSSVHAIIGTSESSTSIVMLQISGIFQIPMISHFATCACLSNRKEYPSFFRTIPSDYYQSRALAKLVKHFGWTWVGAVRSDNDYGNNGMATFIAAASQEGVCVEYSEAISRTGSKEQVERVVNVIRGGTASVLVAFLAYDEMDVLLEEALRQNLTGLQWVGSESWITSGHLAKTKYSGILTGSLGFAIRKAKITGLREFLLQVNPNQEPQNNLLREFWETTFGCSFRSSLDNTKQCSGYERLQDINNPFTDVSELRISNNVYKAVYAVAHAIHGMAKCGRSGETDNPSCKVQDNLDPNQVVKHLQDVNFTIHSGERVYFDDKGDPAAAYELVNWQRNPEGDTVFVAVGSYDASLPNGKQFTMNGISITWAADSPERPVSVCSESCLPGFRQAMIKGKPICCFSCIACTVGEISNSSNSAECSRCPLEFWSNEDHSKCVPKVMEFLSYGETMGALLAAFSLFGATLTLAVLCVFFCFRHTPLVKASNSELSFLLLFSLTLCFLCSLTFIGQPTEWSCKLRHTAFGITFALSISCILAKTITVLMAFKATRPGNTVLQCSAPLQRTSVLGCTLLQVLVCVVWLALAPPRPHKNTAYVSDRIILECDLGSPVGFWAVLGYIGLLAVLCFVLAFLARKLPDNFNEAKFITFSMLIFSAVWVTFIPAYVSSPGKFTVAVEIFAILASSFGLLFCIFAPKCYILLLKPERNTKNHMMGRD
>LOCXPOlfC6.63.HIT1.OlfC.2R.858.ANF_receptor.exons6.OW121829.1.Telmatherina_bonti
MLLIANLPFLLLMAVRGKSPVCLSYGTKELSGFSKEGDINIGGIFSFHQSPVTVNPTLEVSPGEIQCEGLDPGELKYAFTMMFAIEEINNSSDLLPNVTLGYRIYDSCPSIPLSIRASLNLMNRFENEESSCEKFSSVHAVIGDTTSTSTIDIARTLGPFHIPVISHSATCECLSNRRYYSSFFRTIPNDIYQSQALAKLVKHFGWTWVGAIRTNNDYGNGGMASFLEAAQKEGVCVEYSVAIYRTYPRKWFLEVVEIIKTSTSKVIVAFADGTDLDILLKELHAQNVTGLQWVGSEGWITYRFIASAENYAVVQGAVGFAALNAHIPGLQEYLINSRPSTTPGNQGLVEFWETLFSCTLSPQPHTQDAATTCKGTESLSDVKSPFIDVSDASLLNNVYKATYAVAHALSMLFDCKNGLGPFENTCADRENIQPWQVLHYLTQVNFTTNTGENVFFDESGDPVARYALVNWQMDKTGYILFETIGEYDASRPDNQQFEMKEGVKAIWAGENLEVPRSVCSESCLPGTRRAFVKGKPICCFDCITCADGEFSNSTNAVKCDKCPSEYKSNEERNSCDMKAVEYLTFTELMGVLLVTFSVFGACLALIVALIFFYHRQTPLVKATNSELSFLLLFSLSLCFLCSLTYISQPSEWSCMLRHTAFGITFVICMSCVLGKTIVVLIAFRATLPGSNVMKWFGPAQQRLSVLSFTFIQVLICILWLTINPPYPYKNTKYYKDKIILECALGSPVGFWAVLGYIGLLAIFCFILAFLARKLPDNFNEAKFITFSMLIFCAVWITFIPAYVSSPGKFAVAVEIFAILASSYGILCCVFFPKCYIILLKPEKNTKKHLMGKGASRSL
>LOCXPOlfC7.65.HIT1.OlfC.2R.859.ANF_receptor.exons6.OW121829.1.Telmatherina_bonti
MMSTQRWPEQGCAFLHLLLLVTFCQTKEPVCKRRGDPDSPELYQEGDIMLGGIFSFHSSWKNTQNTYKQKPLPLQCNSLNFREFQFAQAMFFAIEEINNSSHLLPGVSLGYEIYDTCGSIARSVKVALALTNGNDIMSVASEGPCTGAAQVQAIMGETSSSPSTAIATIIGPFHIPLISHFSTCACLSDKTKYPSFLRTIPSDYYQSRGLAQLVKHFGWTWVGAVRTNDDYGNNGMATFTEAAQQLGICLEYSVAFFRTDPIEKIQNIIDMIKISTSKVIVAFLSHMDMDVLIHELSNHNLSGYQWVGSESWIFDSQIAAVDKNHVLDGAIGLSIPKAHVSGLREFMFDVKPLNSSNTDLFTEFWEELFSCKFKQSKSAETLKVCTGHEDVHEVKNSFTDMSLMPIFNNVYKGVYAVAHALHAVLRCNETCDNNVQLDPFTILQHIQKIHFRTKEGDEVYFNEKGDPAAKYEIINWQPRENGIVDFVTVGLYDTSLPSDQQLNLNLNKSLIWTQNSLQVPVSVCSEKCLPGTHKVLQKGKPVCCYDCIRCAEGEISNITDSTTCVRCPSESWSNDRRDACIQKEAVFLSYEEIMGALLTAASLFGTCITTIVAVIFFKYRKTPLVRANNAELSFLLLFSLTLCFLCSLTFIGQPSEWSCKLRHTAFGITFVLCISCILGKTMVVLMAFKARLPGRNVMKWFGPTQQRLSVLGFTLIQVIICILWLTISPPFPFKNFKEFKDKIILECALGSAVGFWSVLGYIGLLAMLCFIFAFLARKLPDNFNEAKFITFSMLIFCAVWLTFIPAYVSSPGKFSVAVEIFAILASSFGLLICIFIPKCYVILLKPNQNTKKNIMGKGA
>LOCXPOlfC8.72.HIT1.OlfC.2R.858.ANF_receptor.exons6.OW121829.1.Telmatherina_bonti
MTAKMRWPEQACAVLQLLLFVSVSQTKEQLCIQIGDPESPELFKHGDIILGGIFSFHSNWRNRQNTYKQKPLPLQCISLNFREFQFAQAMLFAIEEINNSSDLLPGISLGYNIYDTCSSIVRSLKVALALTNGNDMISSASEEPCTGAAQVQAIMGETSSSPSTATATLIGPFHIPMISHFSTCACLSDKTKYPSFLRTIPSDYYQSRGLAQLVKHFGWTWVGAVRTNDDYGNNGMATFTEAAQQLGICLEYSVAFFRTDPIEKILKIINVIKSSTSKVIVAFLSHKDMDVLIHELSNHNLSGYQWVGSESWIFDSQIAAMDKNHVLDGAIGLSIPKAHVSGLREFMFDVKPLNSSNTDLFTEFWEELFSCKFKQSKSAETLKVCTGHEDVHEVKNSFTDMSLMPIFNNVYKGVYAVAHALHAVLRCNETCDNNVQLDPFTILQHIQKIHFRTKEGDEVYFNEKGDPAAKYEIINWQPRENGIVDFVTVGLYDTSLPSDQQLNLNLNKSLIWTQNSLQVPVSVCSEKCLPGTRKVLQKGKPVCCYDCIRCAEGEMSNITDSTTCVRCPSESWSNDRRDACIQKEAVFLSYEEIMGALLTAASLFGTCITTIVAVIFFKYRKTPLVRANNAELSFLLLFSLTLCFLCSLTFIGQPSEWSCKLRHTAFGITFVLCISCVLGKTMVVLMAFKARLPGRNVMKWFGPTQQRLSVLGFTLIQVIICILWLTISPPFPFKNFKEFKDKIILECALGSAVGFWSVLGYIGLLAMLCFIFAFLARKLPDNFNEAKFITFSMLIFCAVWLTFIPAYVSSPGKFSVAVEIFAILASSFGLLICIFIPKCYVILLKPNQNTKKNIMGKG
>LOCXPOlfC9.80.HIT1.OlfC.2R.858.ANF_receptor.exons6.OW121829.1.Telmatherina_bonti
MTAKMRWPEQACAVLQLLLFVSVSQTKEQLCIQIGDPESPELFKHGDIILGGIFSFHSNWRNRQNTYKQKPLPLQCISLNFREFQFAQAMLFAIEEINNSSDLLPGISLGYNIYDTCSSIVRSLKVALALTNGNDMISSASEEPCTGAAQVQAIMGETSSSPSTATATLIGPFHIPMISHFSTCACLSDKTKYPSFLRTIPSDYYQSRGLAQLVKHFGWTWVGAVRTNDDYGNNGMATFTEAAQQLGICLEYSVAFFRTDPIEKILKIINVIKSSTSKVIVAFLSHKDMDVLIHELSNHNLSGYQWVGSESWIFDSQIAAMDKNHVLDGAIGLSIPKAHVSGLREFMFDVKPLNSSNTDLFTEFWEELFSCKFKQSKSAETLKVCTGHEDVHEVKNSFTDMSLMPIFNNVYKGVYAVAHALHAVLRCNETCDNNVQLDPFTILQHIQKIHFRTKEGDEVYFNEKGDPAAKYEIINWQPRENGIVDFVTVGLYDTSLPSDQQLNLNLNKSLIWTQNSLQVPVSVCSEKCLPGTRKVLQKGKPVCCYDCIRCAEGEMSNITDSTTCVRCPSESWSNDRRDACIQKEAVFLSYEEIMGALLTAASLFGTCITTIVAVIFFKYRKTPLVRANNAELSFLLLFSLTLCFLCSLTFIGQPSEWSCKLRHTAFGITFVLCISCVLGKTIVVLMAFKARLPGRNVMKWFGPTQQRLSVLGFTLIQVIICILWLTISPPFPFKNFKEFKDKIILECALGSAVGFWSVLGYIGLLAMLCFIFAFLARKLPDNFNEAKFITFSMLIFCAVWLTFIPAYVSSPGKFSVAVEIFAILASSFGLLICIFIPKCYVILLKPNQNTKKNIMGKG
>LOCXPOlfC10.83.HIT1.OlfC.2R.855.ANF_receptor.exons6.OW121829.1.Telmatherina_bonti
MMTRQRWLQQTCALLQMLLVVCVPQAEKCRQRGDHESPQLFKDGDIMLGGIFSFHSSWKIRQDDYTVKPVPLQCTSLNFRGFQFAQAMLFAIEEINNSTDLLPGISLGFKIYDACGSIARSVRVVLLLLNGNEIMASPSNACTKPAQVQAIMGETSSSPSAAIATVIGPFHIPQISHFSTCACLSDKTKYPSFLRTIPSDYYQSRGLAKLVKHFGWTWVGAVRTNDDYGNNGMATFTEAAQQLGICLEYSVAFFRTDPIEKIQKIIDIIKASTSKVIVAFLSHMDMDVLLHEFSNHNLSGYQWVGSEGWIFDSQTAATDTNNILDGAIGLSIPKAHVSGLREFMFDVKPLNSSNTDLFTEFWEELFSCKFKQSKSAETLKVCTGHEDVHEVKNSFTDMSLMPIFNNVYKGVYAVAHALHAVLRCNETCDNNVQLDPFTILQHIQKIHFRTKEGDEVYFNEKGDPAAKYEIINWQPRENGIVDFVTVGLYDTSLPSDQQLNLNPNKYLIWTQNSLQVPVSVCSEKCLPGTRKVLQKGKPVCCYDCMRCAEGEMSNITDSTTCVRCPSESWSNDRRDACIQKEAVFLSYEEIMGALLTAASLFGTCITTIVAVIFFKYRKTPLVRANNAELSFLLLFSLTLCFLCSLTFIGQPSEWSCKLRHTAFGITFVLCISCVLGKTMVVLMAFKARLPGRNVMKWFGPTQQRLSVLGFTLIQVIICILWLTISPPFPFKNFKEFKDKIILECALGSAVGFWSVLGYIGLLAMLCFIFAFLARKLPDNFNEAKFITFSMLIFCAVWLTFIPAYVSSPGKFSVAVEIFAILASSFGLLICIFIPKCYVILLKPNQNTKKNIMGKG
>LOCXPOlfC11.87.HIT1.OlfC.2R.850.ANF_receptor.exons6.OW121829.1.Telmatherina_bonti
MQRATLGFVWVLYMKTVTGCELLDKFDMTSIFKEGDILIGGIFPVFNKEIGSTATFETEPHGVKCALFDLRAFRWTRVMIFAIEEINKNPALLPNISLGYRIIDSCSSPTNTLRAALTLVSTKEKKEISSVCPAISAVIAEAGSSQSIAVAGTLGPFQVPVVSYFSTCACLSNRAKYPTFFRTIPSDYFQAKALAALVKHFGWEWIGVIHSDNDYGRNGALAFTEEVEKRGVCIAFVGTVLRTYPVDKILVVVEMIKQSTVKVILAFTPEGDFYPLMKEVVKHNITGIQWIASEAWITAPQPSTPEMYQAFGGALGFVVQKMPIPNLKPFLTDINPYQDPTAAFVKDFWEIMVGCRADSPDMHTDAEKTNMCTGNETLVNSQHVFFNVTQLRVSYNVYKAVYAVAHALHQLVFCQPAGRKIVRPCLNVSEIQPKEVTYHLQRVNFRNQFGDRVFFDENGDPPASYDIINWQLKNGQVEHVTLGHFASAENGDYKLSIQEEQIVWRTGNMIPTSVCSDVCPVGTRKAQIKGKPACCFDCVSCAEGTISNSSGATECTVCPQEYWSNERKDECIPKTIEFLTYHEPMGIALTAVSLLGASLSVITMIVFIHHRETPVVKASNSELSCFLLFSLFLCFLCPLTFIGRPTVWTCMLRHTAFGVTFALCISCILGKTIVVVTAFRATHPGNKVVGKFGPAQQRMIVCSCTLIQVVICILWLKLNPPLPDRVFRYSNKKIVLECNTGSDAAFYAVLAYIGLLAVICLVHAFLARRLPDNFNEAKFITFSMLIFCAVWITFIPAYASSPGKFTVAVEIFAILSSAFGLLFSIFAPKCFIILMKPEKNTKKHVMGKIL
>LOCXPOlfC12.91.HIT1.OlfC.2R.840.ANF_receptor.exons6.OW121829.1.Telmatherina_bonti
IFLCILYFNAANGCELLGQFKMPSLVKKGDIMIGGIFPVFNKEISSSVSFEKDPPGVVCAGFDLRVFRWTQVMIFAVDEINKDSAILPNISLGYRILDSCASPTNTLRAALTLASELEEVGLTSPCSPAISALIAESGSSQSIAVAGTLGPFHMPVVSYFSTCACLSNRAKYPTFFRTIPSDYFQAKALAALVKHFGWEWIGVIHSDNDYGRDGVLAFTEEVEKRGVCIAFVGTVLRTYPVDKILVVVEMIKQSTVKVILAFTPEGDFYPLMKEVVKHNITGIQWIASEAWITAPRPSTPEMYQAFGGALGFVVQKMPIPNLKPFLTDINPYQDPTAAFVKDFWEIMVGCRADSPDMHTDAEKTNMCTGNETLVNSQHVFFNVTQLRVSYNVYKAVYAVAHALHQLVFCQPAGRKIVRPCLNVSEIQPKEVTYHLQRVNFRNQFGDRVFFDENGDPPASYDIINWQLKNGQVEHVTLGHFASAENGDYKLSIQEEQIIWRTGNMIPTSVCSDVCPVGTRKAQIKGKPACCFDCVSCAEGTISNSSGATECTVCPQEYWSNERKDECIPKTIEFLTYHEPMGIALTAVSLLGASLSVITMIVFIHHRETPVVKASNSELSCFLLFSLFLCFLCPLTFIGRPTVWTCMLRHTAFGVTFALCISCILGKTIVVVTAFRATHPGNKVVGKFGPAQQRMIVCSCTLIQVVICILWLKLNPPLPDRVFRYSNKKIVLECNTGSDAAFYAVLAYIGLLAVICLVLAFLARRLPDNFNEAKFITFSMLIFCAVWITFIPAYASSPGKFTVAVEIFAILSSAYGVLICIFAPKCYIILGKPEKNTRKHV
>LOCXPOlfC13.94.HIT1.OlfC.2R.880.ANF_receptor.exons8.OW121829.1.Telmatherina_bonti
MVLLAAKLLVFLSLVSGKPGSAAALGNCAFLGEEELNSLYEDGDVVVGGLFPLHYSPVSSLLTYKAKPAATKYTYSRALRWIQTMTFAIKEINQRRDLLPDLKLGFHICDSCDDIPVSLRAAFLLVNGQPERSLKAGSVMRDQRQEKSHALSCAALKRTVSPVIIGDAGSGVSMALLRSLGSFHIPLVSYFASCSCLSDQTEFPTFMRTMPSDTFQIRALARLVSYFGWTWVGVIGVKSDYARFAIQLFLQESEQYGVCTAYTHFYPVDLSQEALDELLDVIQMSSSKVIINFSSESEMQGILKAMQRENLTGFQWIASEAWATAKSLWEESRDLLMGTLGFAIRRATIIPGLQQHLTNLTPLAIQKSAFLAEFWEETFNCRLNSSVNSYYYRVEGLQDRLPCKGTEDLNDVYSPYSDVTELRVSYNVYKAVHLVAHALQDMTSCKDGEGPFINGTCADPKNFKPWQLSYYMKRANFSVLGEKVNFDKNGDPIAYYDLMNWQRRSDGSLNLVKVGFYDASLPTGHSLVLNDSMIQWPIGKQAIRSVCSNSCPSGSRIARRKGEPICCYDCVPCAEGEVSNETDSLECLHCSEETWPNKAKNFCIPKTIEYLSYHDFMGILLCVASGLGACTSLLIFGIFFTYKDTPLVRANNMELSFLLLVFLAICFLISLLFIGRPSDWLCRIRYPAFGISFALCISCLLAKTAVVLIAFRARLPGSRAMKWFGPKQQRASVLLGTAVQVLICLIWLSTSPPRASNNTNYHSATIIIECVTGSEVGFWCVLGYIGILACMCLVMAFLARKLPDNYNEAKFITFSILIFFAVWITFIPVYISTAGKYTVAVHVFAILASALGLLFCIFAPKCYIILLKPEKNNKKRLLQR
>LOCXPOlfC14.97.HIT1.OlfC.2R.868.ANF_receptor.exons8.OW121829.1.Telmatherina_bonti
YKLLLFSLLNFASVLMLTYSQNHSFISAATTAKKVCTLQNSFTPNFVAPGDFIIGGIFPLHYNQEMPDLNCTYRPPPVKCNGFDPRAFRWAQTMRLAVEEINQSMDLLPNYTLGYKIFDSCAYPLTGQRAALAVMNGLSEDDSPLCSSASPLLAVIGESGSAQSIVVSRVLQPFRIPMISYFSSCACFTDRRKYPTFFRVIPNDAYQVKAIAQLLVRFNWTWVGLIRGDHEYGRFAVRGLLSELEGTNVCVAYQEMIPLLYNQQKALEIIQVMQNSLAKVVVVFSAEGEMTPFLRDYMTQNITGIQWIASEAWVTASVFTGTEYYPYLGGTIGFGIRKGHISHLSDYLLTITPQRYPDNILVQELWEALYGCSPFPSSALNLPSCSGKESLLEKHSAYMNTSSPRVAYNVYKAVYAVAHSLHNLLRCQPGSGPFQNNTCAQRNNVLPWQFQHYLQEVSFNIDEEEVNFDLKGDSVPYYDIINWQRGTRGNIEFVNVGLFDGTKAAGEELVIQENRIMWAGHQSEASCSHMSVCSASCLPGSRKAVRRGEPVCCFDCVPCDSGKISNQTNAIECTFCPEDFWSNKERTACIPKKVEFLTYDSLGIALTVISVVGACLTMAVFAVFFYHRNTAIVRVNNSELSFFILFALTLCFLCSLVFIGEPTFWSCMLRHTAFSITFSLCISCILGKTLVVLAAFTATRPGDNIMKWLGPKQQRIIIFSSTLVQVIICAAWLIDAPPYPYRNTEYERSKIILECSVGSTFAFWCVLGYIGIQACFCFVLAFLARRLPGNFNEAKFITFSMLIFCAVWLAFIPAYISSPGNYADAVESFAILASSFGLLFCLFAPKCYIIILKPGKNTKQHLMGKEKK
>LOCXPOlfC15.102.HIT1.OlfC.2R.866.ANF_receptor.exons13.OW121829.1.Telmatherina_bonti
ENLKDLEIRGVESVDSSLPECVKLEDNEPLTLESDGDVVIGGFFPLHYVVSDSQPSYHNKPQISQCSGFDHRAFRWMMTMVFAVEEINNNSNLLPGFKLGYRIMDSCDSVHYSLQSLFSLVTFSKPVLTEVKQKPETSWCVSGSPVPAVIGLASSSPTRAVAQVLGPFNIPLVSYFATCTCLTNKNMYPSFLRTVPSDLFQVRGLVQMVTFLGWLWVGTIGTTDDYSQYGIQAFSNQFKRQGGCVAFHLTIPTSPSLAEIQDMADTLQSSTAKVMVVFATEGQLFDLFIELAQRNVTGVQWVASEAWITASLLTSPLFHPLLEGTLGFAFPGVRIPGLKEFLLKVRPSPKPGSELINRFWEEHFGCELKLKNDRSTEDISDTLDNFNNLGLEDLSLTTSSYTDVSQVRISYNVYKAVYAIANALHTLLNCDSAGSNKGTCEKQSPFTPKQLLYYLRTVNFTDQFQEKVYFDSNGEPIPLYDIINWQKDIRDEIRFVKVGSYDGSVPVGKQLRLKQSTIVWTKGQSQVPVSQCSAPCPPGSRQARRPGEPHCCFDCLSCADGEISNQTGSTECMKCPDSYWSDKDRVTCVAGVEEFLSFTDTMGIILVALTSLGVILTSIVSIVFHYFRSTPIVKANNSEISFLLLLSLKLCFLCSLVFIGQPSVLTCRLRQAAFGVSFVICLSCLLVKTIVVLLAFQFNVPSTRKLFGPSQQRAMIICTTAPQICLCAGWLLGAPPFPFRNPAYQALTGKIVVECKEPWPAGFYLVLGYIGLLAFVCLLLAFLGRKLPDTFNEAKLITFSMLIFWAVWISFIPAYVSSPGKFSVAVEIFAILASSFGLLLCIFVPKCYIILLHPERNIKKSVTGKF
>LOCXPOlfC16.105.HIT1.OlfC.2R.879.ANF_receptor.exons8.OW121829.1.Telmatherina_bonti
MGASVLFLGLRLALCFFEVNPVLALGGSLNDLKYRTGLTEAGTNGVTAETSSVKCSLQGTARLPVFSMDGDYIIGGVFSIHYKEKTMVHDYTIMPKPPSCTGRIDALELHFSRAMIFAIEEINNSTQLLPGIKLGYQIYDSCASVTVAVHVAFQLTNGQDPEFHTGDNCSRSGMVMGVVAESGSTPSISISRILSSFNIPQVSHFATCACLSNKQQYPTFFRTIPSDKFQALALAKLVKHFGWTWIGAVRSDSDYGNNGMASFLEAALREGICVEYSVAFYRTDPQSKVQKVADVIRRSTAKVVVAFTAGGDMRGLLEELARDPPPPRQWIGSESWVTDPHFLKYSFCVGAIGVGIQQSVIPGLRDFLMDLPPSEVAASPLLTEFWEDAFNCTLEKTDAADENVCDGSEDITKLNNPYTETSQLRISNMVYKAVYAMAHAIHNAVCQQTDITTKCNKHTTLESRQVFNELKKVNFSQNGYPVSFDANGDPPALYELINWQRNESGVIEIVTVGFYDASLPIGQEFRINRNLTWMDGGTQVPASVCTDRCPPGTRKVLQKGKPVCCYDCTPCPDGEISNVTDSPDCFPCPREFWPNAEKNACFPKPVEFLSFEEVLSIILAAFSVGGACLAIITAAVFFRHRTTPIVRANNSELSFLLLFSLTLCFLCSLTFIGAPSDWSCMLRHTTFGITFVLCISCVLGKTIVVLMAFKATLPGNNMIKWFGPVQQRMTVVFFTFIQVLICIIWLVVSPPFPVKNLTTYREKIILECALGSAIGFWAVLGYIGLLAVFCFVLAVLARKLPDNFNEAKLITFSMLIFCAVWITFIPAYVSSPGKFTVAVEIFAILASSFGLILCIFAPKCFIILFHPEKNTKKHLMNKN
>LOCXPOlfC17.111.HIT1.OlfC.2R.876.ANF_receptor.exons8.OW121829.1.Telmatherina_bonti
METSVLFFGLRLALCIFEVKLVIALSGSDLKYRTGVTKAATDRLNETSSVKCSLQGTARLPVFSMDGDYIIGGVFSLHYKEKTMIHDYTTMPKPSSCTGSINSRELRFSRAMIFAIEEINNSTQLLPGIKLGYQIYDSCASVTVAVHVAFQLTNGQDPEFHTGDNCSRSGMVMGVVAESGSTPSISISRILSSFNIPQVSHFATCACLSNKQQYPTFFRTIPSDQFQALALAKLVKHFGWTWIGAVRSDSDYGNNGMASFLEAARREGICVEYSEAFYRNDPQSKIKKVADVIRRSTAKVVVTFAAGGDMKVLLEELAWDPPPPRQWIGSESWVTDPNFLRFSFCAGAIGFGIQQSVIPGLSSFLMDLPPSEVAASPLLTEFWEDAFNCTLGKSAATDLKVCKGTEDIKMLQSLYIKTSQFRITNMVYKAVYAMAHAIHNAVCQQTDITTKCNKHTTLESRQVFNELKKVNFSQNGYPVSFDANGDPPALYELINWQRNESGVIEIVTVGFYDASLPIGQEFRINRNLTWMDGGTQVPASVCTDRCPPGTRKVLQKGKPVCCYDCTPCPDGEISNVTDSPDCFPCPREFWPNAEKNACFPKPVEFLSFEEVLSIILAAFSVGGACLAIITAAVFFRHRTTPIVRANNSELSFLLLFSLTLCFLCSLTFIGAPSDWSCMLRHTTFGITFVLCISCVLGKTIVVLMAFKATLPGNNMIKWFGPVQQRMTVVFFTFIQVLICIIWLVVSPPFPVKNLTTYREKIILECALGSAIGFWAVLGYIGLLAVFCFVLAVLARKLPDNFNEAKLITFSMLIFCAVWITFIPAYVSSPGKFTVAVEIFAILASSFGLILCIFAPKCFIILFHPEKNTKKHLMNKN
>LOCXPOlfC18.115.HIT1.OlfC.2R.881.ANF_receptor.exons9.OW121829.1.Telmatherina_bonti
MGAFLHTSVSFCMYFILMYCSFFSSDASPLFPSCKLRKRFYLNEMHSPGDVILGGLFEVHYTSVFPELTFTSEPNKLSCQGFDPPGFRHAMTMAFAIDEINKNPNLLPNVTLGYSLYDNCATLVIGFSAALSLATGQEEHFLQQDSCFGTPPVLGIVGDSFSTFSIATSDVIGLFRLPLVSYYATCSCLSDRQRFPSFFRTIPSDSFQVHAMIQILKHFGWTWAGLLVSDDDYGHHVAQSFETELVQSGGGCLAYSEILPWGENPAEIYRIVEVMKKSTARVVIVFAHQINMIQLMEEVVKQDLTGLQWMASEAWASAAVLQKPHLMPFLGGTLGIAIRRGEIPGLRDFLLTTYPDMNSNDENSMVRQFWEHTFDCRFAPPPAGWLEARGALCTGEEDLATVETEFLDVSNLRPEYNIYKAVYALAYALNEMLQCEPGSGPFDGYSCASLQRLEPWQLMYYLEKINFTTSFGDQVSFDKNGDALPIYDIMNWLWLPDGGSKVQNVGSVKKTSFSGEELILNEDQIFWNFESNQVILLIYYLCSESCPPGSRMARKKGQPKCCFDCVPCSEGKFSNTTDSVECISCPEDFWSSPQRDRCLPKKTEFLSYHEPLGICLTTASLLGTFICTVVLGIFTCHRSTPVVRANNSELSFLLLVSLKLCFLCSLLFIGRPRLWTCQLRHAAFGISFVLCVSCILVKTMVVLAVFKSSKPGGGANLKWFGAMQQRGTVFVLTCIQATICTVWIVTASPVPHKNTQYHNDKIIYECVVGSTIGFALLLGYIGLLAVISFLLAFLARNLPDSFNEAKLITFSMLIFCAVWVAFVPAYINSPGKYADAVEIFAILSSSFGLLVALFGPKCYIILLKPEKNTKKAIMGRTTNKA
>LOCXPOlfC19.119.HIT1.OlfC.2R.878.ANF_receptor.exons9.OW121829.1.Telmatherina_bonti
MRAFLHTSGSFCIYFILFFSSFFSSDASPLFPSCKLRKRFYLNEMHSPGDVILGGLFEVHYTSVFPELTFTSEPNKLSCQGFDPPGFRHAMTMAFAIDEINKNPNLLPNVTLGYSLYDNCATLVIGFSAALSLATGQEEHFLQQDSCFGTPPVLGIVGDPFSTFSIATSDVIGLFRLPLVSYYATCSCLSDRQRFPSFFRTIPSDSFQVHAMIQILKHFGWTWAGLLVSDDDYGHHVAQSFETELVQSGGGCLAYSEILPWGENPAEIYRIVEVMKKSTARVVIVFAHQINMIQLMEEVVKQNVTGLQWIASEALSSAAVFHQPHLMPFLGGTLGIAIRRGEIPGLRDFFLTTYPNMSSNHENSMVRQFWEHTFDCRFAPPPAGWLEARGALCTGEEDLATVETEFLDVSNLRPEYNIYKAVYALAYALNEMLQCEPGSGPFDGYSCASLQRLEPWQLMYYLAKINFTTSFGDQVSFDKNGDALPIYDIMNWLWLPDGGSKVQTVGSVKKTPFSGEELILNEDQIFWNFESNQPPRSVCSESCPPGSRMARKKGQPKCCFDCVPCSEGKFSNTTDSVECISCPEDFWSSPQRDRCLPKKTEFLSYHEPLGICLTTASLLGTFICTVVLGIFTCHRSTPVVRANNSELSFLLLVSLKLCFLCSLLFIGRPRLWTCQLRHAVFGISFVLCMSCILVKTMVVLAVFKSSKPGGGANLKWFGAMQQRGTVFVLTCIQATICTVWIVTASPVPHKNTQYHNDKIIYECVVGSTIGFALLLGYIGLLAVISFLLAFLARNLPDSFNEAKLITFSMLIFCAVWVAFVPAYINSPGKYADAVEIFAILSSSFGLLVALFGPKCYIILLKPENNTKRAIMGRTTNKT
>LOCXPOlfC20.121.HIT1.OlfC.2R.856.ANF_receptor.exons9.OW121829.1.Telmatherina_bonti
FIFLYHACSSLSSTCNLRRKFNLNEMHKPGDVVLGGLFEVHYTSVFPEQTFTSKPQQPICKGFDTLGFRHAMTMAFAIEEINKNSNLLPNVTLGYSIYDNCGALVIGFSGALSLASGREDQFQLQQNCSGTPPVLGIVGDHYSTFSIAIANVLSLYKMPLVSYFATCSCLSDRQRFPTFFRTIPSDAFQVRAMIQILKHFGWTWVGLLVSDDDYGLHVAQSFQSDLPNFGGGCLAYLEVLPWDSNPSELKRIVHLIKQSTARVVIVFAHEIHMIQLMNEVASQNVTGRQWIASETWTSAAVLQTPLFMPYLSGTLGIAIRRGEIPGLREFLFQINPDRNDSNKNNMVIVKQFWEHTFQCKFDPADWTEAEGTLCTAEEDISHSETEFWDLSNLRPEYNVYKAVYSLAHALDDLLHCESGNGPFRGHSCATLQTLEPWQLVHYLQKVNFTTSYGDQVSFDENGDALPIYDVMNWMWLPDGRTKVQTVGEVRRSISGGDELTLAEDKIFWNSKSKEPPQSVCSENCPPGTRIVSEKGQPECCFSCIPCSKGKIANNTNSLECISCPEDFWSSPQRDHCVPKKTEFLSYQDPLGICLTTTSLLGTFFCAIVLGIFTYHRSTPIVRANNSELSFLLLVSLKLCFLCSLLFIGRPRLWTCQLRHAAFRISFVLCVSCILVKTMVVLAVFKSSKPGGGANLKWFGAMQQRGTVFALTCIQAAICTAWLVSSSPSPYKNTQYYDDKIVYECVGGSTVGFALLMGYIGLLAILSFILAFLVRNLPNNFNEAKLITFSMLIFCAVWVAFIPAYVNSPGKYADAVEVFAILASSFGLLLALFGPKCYVILMRPDKNTKKALIGHTT
>LOCXPOlfC21.124.HIT1.OlfC.2R.876.ANF_receptor.exons9.OW121829.1.Telmatherina_bonti
MRPILHTSLVLLVLFESTFISTAFSSQFSSCELQGQFHLNGMHKAGDVVLGGLFQIHFFSTFPDLSFISKPQQLTCNGFDVLGFRQVQTMTFAIDEINRNTKLLPNVTLGYSLFDNCLTLGVGFRAALALVSGQEERITLNKTCVGSPPVLGIVGDSSSTRSIAISSVLGLYRVPMVSYFATCSCLSDRQKFPSFFRTIPGDAFQVRAMIQILKHFGWTWAGLLISDDDYGLHAARSFQTDLSLSGAGCLAYLEVLPWEKDTTELKRIVDVMRKSTARVVIVFAHESQIINLMEEVVRQNMSGLQWMASEAWTAAAVLQTPHLMPYLGGTLGIAIRRGEIPGLRDFLLQTRPDLHHNNSHENSIVNQFWEFTFKCRFAPPSLDWLENGGTLCTGEEDLESVETEFLDVSNLRPEYNVYKAVYALAYALHHMLQCEQGRGPFSEDSCATLQTLQPWQLVHYLKKVNFTTSFGDRVSFDDKGDALPIYDVMNWLWLPDGRTEIQNVGEVQLSEFKGEELTIDEEKIFWNFKSRKPPRSVCSENCLPGTRMVRRKGEPECCFDCIPCSEGEINNETNSLECISCPEDFWSSPQRDHCVPKRTEFLSYQEPLGICLTAASLLGTCICAVVLGIFTYHRSTPIVRANNSELSFQLLLSLKLCFLCSLLFIGRPRLWTCQLRHAAFGISFVLCVSCILVKTMVVLAVFKSSKPGGGANLKWFGAMQQRGTVFVLTSVQAAICTAWLVTASPAPHKNTQYHNDKIVYECVVGSTIGFAVLLGYIGLLALLSFLLAFLARNLPDNFNEAKLITFSMLIFCAVWVAFVPAYISSPGKYADVVEVFAILASSFGLLLALFGPKCYIILLRPERNTKKAIMGRGIES
>LOCXPOlfC22.130.HIT1.OlfC.2R.878.ANF_receptor.exons12.OW121829.1.Telmatherina_bonti
MSLVFWLIILWTYSAPSLLLVGRQLGLRVGLQMVQATNCRRWGTPKYKGLFEDGDVVIGGLFNLHYSPPAEDHDFTKQPENMPCTNLQHLPLQYMNAMIFAVEEINHSSALLPGVKLGYYIHDSCALSAWALPAAFSMVGGDAPTCNAAAGYEEETGERTGDQTVPLIIGGDSSATAQILSRILGPLHVPLLSYTASCTCLSDRQQYPNFFRTMASDVFQAQAVVQLAIHFKWTWIGAVIANNDYGHMAVKVFQEGIQGAGICLAFVETLQRENIVNDARRAALTIQASTAKVILIFTWYTDVRELFVQLDNLNVTDRQFLASEAWSASSDLLQNPISYKVARGVLGVAIRSSPLPGFENYIKNLNPSLRPGDEFLKEFWEKEFDCIPRDTSHSSRAALPPCNGAETLEGVHDVFTDASQLRVTYNVYLAVYAAAHALHTLLSCPDIGSPPGNNISACSFPKLIKPSELMQHLSKVNFTTPQGELFYFQGADITAKYDLVNWQSTSEGQLRLVLIGRVDGFDLHLNDSAIQWSTGSDQVPVSVCSESCPPGTRVATRKGEPICCFDCIPCADGEISNATGSPHCDRCPSEFWSNAERTACIPRQLDFLSFNETLGITLTAVAVSGAVVTTAVFVVFLYHRQTPVVRANNSELSFLLLLSLKLCFMCSLVFIGRPSVWSCRFQQAAFGISFVLCVSCLQVKTIVVLAAFRSARPGAEALMKWFGPAQQRGSVCFFTCIQVVICIIWLSLSPPIPQPDLDVPGLKVTLKCAMASVVGFSLILGYIGLLGCTSLLLAFLARKLPDNFNEAKLITFSMLIFCAVWVAFVPAYVSSPGKYAVAVEIFAILASSFGLLFCIFAPKCFIILLRPEKNTKRHLMAR
