# Supplementary material for: Expanded olfactory system in ray-finned fishes capable of terrestrial exploration
Source: BMC Biol. 2023 Jul 31;21:163. doi: 10.1186/s12915-023-01661-8 (PMC10392011; doi:10.1186/s12915-023-01661-8)
Supplement: Supplementary file 3 — Additional file 3: Data S1. Protein sequences and genomic coordinates of OLF genes. FASTA and General Feature Format (GFF) files containing the protein sequences and genomic coordinates for all identified OLF genes in this study. [file 12915_2023_1661_MOESM3_ESM.zip › PROTEINS/Thalassophryne_amazonica.OLF_genes.fa]

>LOCXPSichOR4.1-eta.305.277.HIT1.OR.1R.301.7tm_4.exons2.LR722968.1.Thalassophryne_amazonica
MNVTSANITMVTSYRDSFVKAVTKNVVVVILGFFIIYISANIIHTFRNHQIFYMSPRYILFIHLVVNDMIQLTLTLVLFLLSYIIYKINVPICCVLTLLAIFTTENTPLNLACMAVECYIAICLPLRHSQICTVRRTLMLIGLIWIRSMCFTFPDLFFTLATESITFFKSKVFCVRETIFPSPHLIRKRDIINIVYLITISLTIAYTYFRILFTAKSAKEGAKKARNTILLHGFQLLLCMGAYVTPLLKPALKEWFPENYPDSLFACYIIVQILPRSISPIIYGIRDNTFRRYIRKQLLCK
>LOCXPSichOR4.7-eta.324.304.HIT1.OR.1R.307.7tm_1.exons2.LR722968.1.Thalassophryne_amazonica
MNLSSYGNNTSSVQSFRESFNIVVTKCLSVLSLGLIINFINGTLIHTFRKHEVFYLEPRYILFIHLVVNDIIQLTTAIHLFVFSYIFNKINAAFCCFIITIAILATANTPLNLAVMSLERYIAICLPLRHADLCTIKRTYIVIGWIWTTTLLLALPDLFITVETQPPEFFYSAIVCQRDFLFTHPVILKKRDVSYIIYLVSIWLTLFYTYLKIFFAAKTADADAKKARNTIILHSIQLLLCMLTYIYPFLAKAQLFSIPLSDFLQLHFAIYIIIHILPRLISPILYGLRDRTFRQYLKQYLQCTFRV
>LOCXPSichOR4.1-eta.305.343.HIT1.OR.1R.301.7tm_1.exons2.LR722968.1.Thalassophryne_amazonica
MNTSSVNITVVTVYRDPFVKAVAKNVTVMILGISIIYINASLIHTFRKHQIFYTNPLYILFIHLVVNDTIQLMLTVLLFLLSYIIYKINVPICCALTLIALFTTENTPLNLACMAMECYIAVCFPLHHTQICTVRRTRMLIGLIWFVSVSSVLPDLFFTLATEPLNFFKTKVFCLRENVFPSPHLIRKRDITYIAYLIIVSLTIAYTYFRILFTAKLADKGAKKTRNTILLHGFQLLLCMSAYVTPLLKAALKEWFPENYPYSLFACYIIVQILPRSISPIIYGVRDNTFRRYLRKQLLCE
>LOCXPSichOR4.1-eta.305.283.HIT1.OR.1R.299.7tm_1.exons2.LR722968.1.Thalassophryne_amazonica
MNVSSANVTSTSYRDSPSKAVIKNVIVVALGISIIYINSSLIHIFRKHQIFYTKPRYILFIHLVINDMIQLTMTAILFLLSYIVNKINVSSCCVLILIALFTTENTPLNLACMAVERYIAICVPLRHTQICTIKRTLVLIALIWLRSLCSVLPDLFVTLATESLSFFKSQVFCLRETVFPNHHLTKKRDYSHIVYLIIISLTIAYTYFRIMFTAKAADKDTKKARNTILLHGVQLVLCMGAYVTSALSNAVRQWFPKSFADSLFAGYIIVQILPRSISPIIYGLRDSTLRRYLRKHFVC
>LOCXPDilaOR13.7-eta.308.287.HIT1.OR.1R.291.7tm_1.exons2.LR722969.1.Thalassophryne_amazonica
QTNMYFIIAQLLVLTFFPVNFLMIVAIFKNDCFHAVARYILFTAMLHSDTFLLLISDILMILMQFQITIPLWLCVIICNVTVLYILRQARVLTAMTLERYVAICMPLRHGELCSTHRSVHCILIIHTLSLFPCMVVLSAFIASSEQSIYNQQWLCSMRTFISHRWQGHLKSALHQFYFLVVCIVIALCYFKIMKVAKTAAGENKESTSKALRTVALHAFQLLLCLIQLWCPFIEAAVFYIDLKMFVTVRFINYICFGLTPKCLSPLIYGFRDENFFMHLKKTLFASTYVKN
>LOCXPTilOR.S217.307.288.HIT1.OR.1R.277.7tm_1.exons1.LR722969.1.Thalassophryne_amazonica
VGFILIQLLVLIFFPINLLMIVTIFKNDCFHVVARYILFTVMLHSDSFILLMSDILLILVQFQITIPLWLCVITCGMTTLYSLVTPLTLTVMTLERYVAICIPLRHGELCSTHRSVHCILIIHTLSLFPCMVVFFILFASVEQNVYKQQRFCSVETLIIHRWQGHLKSALYQFYFLVMCIVIVFCYFKILKVAKTAAGQNKESTSKALRTVALHAFQLLLCLIQLWSPFIEAAVFYIDLKMFVTVRFINYVCFNIASRCLSSLIYGFRDEKLFNALK
>LOCXPDilaORUN.13-eta.308.289.HIT1.OR.1R.295.7tm_1.exons1.LR722969.1.Thalassophryne_amazonica
MGKNSSFINDGYPEPSYGAPFTFFQLVVLIFFSINLFMIVTIFKNDYFHSVARYILFTVMLHSDSFILLMSDILLILVLSQITIPLWLCVITCGMTTLYSLVTPLTLTVMTLERYVAICIPLRHGELCSTHRSVHCILIIHTLSLFPCVVDYSIFFASVEQNVYKQQQLCSQQTFIFHRWQGHLKSALHQFYFLVMCIVIAFCYFKILKVAKTAAGENKESTSKALRTVALHAFQLLLCLIQLWSPFIEDAVLRIDFTLFINVRFTNYLLFIITPRCLSSLIYGLRDDKFFHALK
>LOCXPTilOR.S217.307.296.HIT1.OR.1R.280.7tm_1.exons1.LR722969.1.Thalassophryne_amazonica
VVLIFFSINLFMIVTIFKNDYFHAVARYILFTVMLHSDSFILLMSDILLILVLSQITIPLWLCVITCGMTTLYSLVTPLTLTVMTLERYVAICIPLRHGELCSTHRSVHCILIIHTLSLFPCVVDYSIFFASVEQNVYKQQQLCSPQTFIIHRWQGHLKSALHQFYFLVMCIVIAFCYFKILKVAKTAAGENKESTSKALRTVALHAFQLLLCLIQLWSPFIEDAVLRIDFTLFINVRFTNYFLFIITPRCLSSLIYGLRDDKFFHALKKTCLSFTYFKK
>LOCXPSichOR22.20-delta.316.322.HIT1.OR.1R.283.7tm_4.exons2.LR722974.1.Thalassophryne_amazonica
MENQTFNADMLNLEGLKVSSEASIPVFTFLLLTYIFIMVSNISLIILISLEKSLHQPMYLLFCNMIFNDVFCCETIIPPLLSQVFVPITDRYIHYVNCVIQAFFAHFHASAAHTVLMIMAFDRYVAICKPLSYSTIMTNRMVVKLSVSAWVVTFTWVSILLGLTNRLSHCRQVIFNPFCENASFFKLSCESVLINQIYGLGSTIVILASSIGSITLTYLKITAVCLSQNNKVLNSTTDLCISPDFISRHAGVGHSHGRPTPFPRLIGPTEDSFCNVAHDPSCS
>LOCXPDilaORUN.32-delta.312.338.HIT1.OR.1R.275.7tm_4.exons1.LR722974.1.Thalassophryne_amazonica
IYIYIYIYHMAIWYIMVANAGIIFINKNLRQPMFLLYCNLSLNDILGNCVVIPRLLSDMLMSTSERFINFHECVVQAFITMLYGTAAHTVLMIMAFDRYMAICNPLHYTTIMTSKMVWKLLLSAWGVGFVLVGILIGRFKRCRTLITNLFCDNVSLFRLSCDSVFINNVYGLTFTAVLLTSSICSVFLTYTKITVICLTSKNKSLNKKALKTCSNHLTVYLIMIVCGFTIIILNRFPQYSYYRKFSAIIIRVIPGSLNPIIYGIQSAEIHKSLSQ
>LOCXPDilaOR15.9-delta.310.267.HIT1.OR.1R.297.7tm_4.exons1.LR722979.1.Thalassophryne_amazonica
FFSLSGLNFTAEHKLVLFAVTSLYYVIIWFVNVALILTIVTDRTLHDPMYVFLCSMCVSGLYGTSGFYPKFLKDLLSPAHVASYTECFLQSFVIYSSHPCDLSTLTLMAFDRYVAICLPLRYHSVMTKQRVALFVVFSWLLPLFCMFVNTVTVLQSDLCGSNIPKLYCSNYFISKLACTPSVANTGVSFFNIVFYILHLVFILCSYIPLLRTCRRSNEGWNKFVQTCVPHLIALLNFGVATLFDLMYMRFGSLSLTQNLQNFMSIEVFLIPPIMNPLIYGLKLSKLQNKVHEFIHKK
>LOCXPCyseOR16.10-delta.316.268.HIT1.OR.1R.296.7tm_4.exons1.LR722979.1.Thalassophryne_amazonica
FSLSGLNFTAEHKLVLFAVTSLYYVIIWFVNVALILTIVTDRTLHDPMYVFLCSMCVSGLYGTSGFYPKFLKDLLSPAHVASCTECFLQSFVIYSSYSCDLSTLTLMAFDRYVAICLPLRYHSVMTKQRVALFVVFSWLLPLFCVFVDAVTVLQSDLCGSNIPKLYCSYHFISKLACTPSVGHTGVSFFIIVFYILHFVFIFCSYIPLLRTCQRSNEGWNKFVKTCVPHLIALLNFGVAVLFDLMYMRFGSLSLTQNLQNFMSIEMFLIPPIMNPLIYGLKLSKLQNKVHKSIHKK
>LOCXPDilaOR15.9-delta.310.269.HIT1.OR.1R.294.7tm_4.exons1.LR722979.1.Thalassophryne_amazonica
FFSLSGLNFTAEHKLVLFAVTSLYYVIIWFVNVALILTIVTDRTLHDPMYVFLCSMCVSGLYGTSGFYPKFLKDLLSPAHVASYTECFLQSFVIYSSYSCDLSTLTLMAFDRYVAICLPLRYHSVMTKQRVALFVVFSWLLPLFCMFVNTMTVLQSDLCGSNIPKLYCSNYFINKLACTPSVANTGVVYFNIIFYILHFVFILCSYIPLLRTCQRSNEGWNKFVQTCVPHLIALLNFGVAVLFDLMYMRFGSLSLTQNLQNFMSIEVFLIPPIMNPLIYGLKLSKLRNKVHEFI
>LOCXPOR3.130.HIT1.OR.2R.301.7tm_1.exons2.LR722968.1.Thalassophryne_amazonica
MNLSSNGNNMSSVQSFSDSSIEVVTKCVIVFILGLIINFINGILVHTFRKHEVFYLEPRYILFIHLVVNDIIQLTATIHLFLFAYILYKINTAFCCFIINIAILATANTPLNLAVMSLERYIAICLPLRHADMCTIKRTYIVIGWIWTTTSLLALPDLFITVATQPPDFFYSATVCQWEFLFKHPIILQKRDVSQIIYLVGIWLTLFYTYLKIFFAAKTADADAKKARNTIILHSIQLLLCMLTYIYHLLTKAHLFLIPRNDFKQLHFVVYIIIHVLPRLISPILYGLRDRTFRQYLKQYL
>LOCXPOR5.163.HIT1.OR.2R.307.7tm_1.exons2.LR722968.1.Thalassophryne_amazonica
MNLSSYGNNTSSVQIFIESFSAVVTKCVIVLSLGLIINFINGTLVHTFRKHEVFYLEPRYILFIHLVVNDIIQLTATIHLFVFAYIFNKVNAAFCCFIITIAILATANTPLNLAVMSLERYIAICLPLRHADLCTIKRTYIVIGWIWTTTSLLALPDLFITVETQPPEFFYSAIVCQRDFLFRHPVILQKRDVSYIIYLVGIWMTLFYTYLKVFFAAKTAGADAKKARNTIILHSIQLLLCMLTYIYPFLTKAQLFSIPLSDFVQLHFAAYIIIQILPRLISPILYGLRDRTFRQYLKQYLQCTLRV
>LOCXPOR6.174.HIT1.OR.2R.301.7tm_4.exons2.LR722968.1.Thalassophryne_amazonica
MNTSSANITVVTSYRDSFVKAVAKNVTVVILAISIIYINANLIHTFRKHQIFFMNPRYILFIHLVVNDMIQLTLTVLLFLLSYIIYKINVSICCVLMLIALFTTENTPLNLACMAVECYIAVCLPLRHSQICTVRRTRMLIGLIWFVSVCSVLPDLFFTLATEPLNFFKSQVFCVRETIFMNPHLIRKRDFTYIAYLIVVCLTIAYTYFMIVFTAKSAKEGAKKAMNTILLHGFQLLLCMGAYVTPLLTPALKEWFPENYTDSLFACYIIVQILPRSISPIIYGVRDNTFRKYLRKQLLCK
>LOCXPOR7.185.HIT1.OR.2R.304.7tm_1.exons2.LR722968.1.Thalassophryne_amazonica
MNLSSYGNMSSVQRFIDSFSGVVTKCVIVLILGLIINFINGTLIHTFRKHEVFYLEPRYILFIHLVVNDIIQLTTSVKLFVFNYISYKINAAFCCFIINIAVLATANTPLNLAVMSLERYIAICLPLRHADLCTIKRTYIVIGWIWAMGLLLALQDLFITVATQPTEFFYSPTLCRRDFLFKQPVIFRDVSYIIYLVSIWMTLFYTYLKVFFAAKTADADAKKARNTIILHSIQLLLCMLTYIYPFLGKAYLFSIPRNDFVQLHFAVYIIVQILPRLISPILYGLRDRTFRQYLKQYLQCTLRV
>LOCXPOR9.105.HIT1.OR.2R.314.7tm_1.exons1.LR722969.1.Thalassophryne_amazonica
MNLTEPPANATLHQALSVIIKVCMVIPFFLLFLCCIIVILHIFASYRHLLDTSRYILFAHMLVNDTLQLLTSVLLFLLVMGQVHFIFVYCAPLLVLATVTFRNTPLILAAMSIERYIAIIYPLQHPAAWRSDRTWVIMLSVWITNSIILVTDFSIGEKKPAEDLFTTPVLCKPAVVNSSLIQRVFSAVIDVLIFALVAVVILFTYVKILLETRKLKQNRISVSKAMHTVLLHGIQLLLCILAYTQPITQRLILLHANWSPEDISFFNFFCFILIPRFLSPLIYGFRDQSLMSYVRKSVSCCSNSVTPHIRGTLQ
>LOCXPOR10.110.HIT1.OR.2R.314.7tm_1.exons1.LR722969.1.Thalassophryne_amazonica
MNLTEPPANATLHQALSVIIKVCMVIPFFLLFLCCIIVILHIFASYRHLLDTSRYILFAHMLVNDTLQLLTSVLLFLLVMGQVHFSFVYCAPLLVLATVTFRNTPLILAAMSIERYIAIIYPLQHPAAWRSDRTWVIMLSVWITNSIILVTDFSIGEKKPAEDLFTTPVLCKSAVVNSSLIQRVFSAVIDVLIFALVAVVILFTYVKILLETRKLKQNRISVSKAMHTVLLHGIQLLLCILAYTQPITQRLILLHANWSPEDISFFNFFCFILIPRFLSPLIYGFRDQSLRNYVRKSVSCCSNSVTPQVRGTLQ
>LOCXPOR11.111.HIT1.OR.2R.302.7tm_4.exons1.LR722969.1.Thalassophryne_amazonica
MENDTVGFELTLDGFIIPPGGKYPIFFMGIFIYLFVVFCNVILLTLIILKKNLHKPMYFILLSLPLNDLIGISAMLPKVLSDIVTETNRIYYPLCVLQAFLIHMYGGAVLFILAAMSIDRYIAICMPLRYSSLMTPTNVACVIVLIWGLDFVLIVSLLALQARLPRCKSVIMNVFCDNPSLLKLTCGNTTINNIVGLLNTAIMQLLSISIQTFSYVRILITCLVTRKSETKTKAINTCVAQLVVFIIFEIVGTFTILSHRFKNISLDLQKIMGMLIFLVPPLLNPVVYGLCTKEIRNALLKV
>LOCXPOR12.112.HIT1.OR.2R.310.7tm_4.exons1.LR722969.1.Thalassophryne_amazonica
MENDTVGFELTLDGFIIPPGGKYPIFFMGIFIYLFVVFCNVILLTLIILKKNLHKPMYFILLSLPLNDLIGINAMLPKVLSDIVTETNRIYYPLCVLQAFLIHMYGGAVLFILAAMSIDRYIAICMPLRYSSLMTPTNVACVIVLIWGLDFVLIVSFFALQARLPRCKSVIMNVFCDNPSLLKLTCGNTTINNIVGLLNTAIMQLLTISIQTFSYVRILITCLLTKKLETKRKAINTCVAQLVVFIIFEIVTTFTILSHRFKNISLDLQKIMGMLIFLVPPLLNPVVYGLCTKEIRNALLKVCKATMCQI
>LOCXPOR13.113.HIT1.OR.2R.314.7tm_4.exons1.LR722969.1.Thalassophryne_amazonica
KKRIKMDNLYNTSSVLRLQSFNLSSESVFPAFLFATLSYMIILCCNFILILTIVLNKCLHQPMYLILLNLPINDLIGSSACFPQMIKEILQDTKTMHYSACVAQAFFIHVYGAGAVFILTAMAYDRYVAICHPLKYCSIMTNRHIVRIITFVWLCNLISIGVLFYLLLLLPRCRSAMTHVYCDNPSLLSLVCSSTAVNNIYGLLLVAVSQIVANGMILYTYLHILFTCFRTKRSDTRAKALQTCATHLTVFLLLECLGLFTIISYRIKTTSSYFRRFMGLSTLIFPPTLNPIIYGLKTKEIRKQLMIFFRNKIL
>LOCXPOR14.114.HIT1.OR.2R.315.7tm_4.exons1.LR722969.1.Thalassophryne_amazonica
TCITTITDFVILGFPGLDPKYNAAVSVLLFFTYLAIVFGNLLILVFVGLDKRLYKPTYLIFCHLAMTDLLFGTVTLPKAISKYWWDDKIVSFGGCFTQMYFVHALGAIQSLLLLIMALDHFISVCLPLKYPVLITNNKISIACGLSWIFTFFRMMIIVFHALSLPYCDSNIIVQCYCDHISIVRLGCGENVRYVQRVALGFAMFSLLLPVSFILFSYTSIFVVILRMRTVERSYKTFSTCTPQLFITFLYYLPRCFAYVANNVGFSFNLDIHILVTLLYSLIPCVFNPLIYCFKTRDIKDSLMRKLTRAKVGMKQ
>LOCXPOR14.115.HIT1.OR.2R.293.7tm_4.exons1.LR722969.1.Thalassophryne_amazonica
MQQCLFFFFSLIWLLFLAIFYFSFVGLDKRLYKPTYLIFCHMAMTDLLFGTVTLPKAISRYWWDDKIISFGGCFTQMYFVHSFGAIQSLLLLIMALDRFISVCFPLKYPVLITNNKISIACSLLWIFTFFRMMIIVFHALSLPYCDSNIIVQCYCDHISIVRLGCGEGVKYIHRVALGFAMFSLLLPVSFILFSYTSIFVVILRMRTVEGRYKTLSTCTPQLFITFLYYLPRCFVYVANNVGFSFSLDIRILVTLLYSLIPCVFNPLIYCFKTRDIKDSLMRKLTRAKVGMQQ
>LOCXPOR15.116.HIT1.OR.2R.307.7tm_4.exons1.LR722969.1.Thalassophryne_amazonica
SSDMRMKPFVILGFPGLSPQYYGPVSALLFFIYITIFLGNLFILVFVITEKSLQKPTYLVFCHLALNDLTFGTVTLPKIISKYWFNDSTISFYGCFAQMFFVHYIGASHSFILMVMGLDRLIAICIPLRYSALITNKLISVLCGSAWFIPVLLMVVAMTLALPLPFCKSNVIAHCYCDLITITNQACGGHVQTVVIITLCNAMFCLLVPLAFILFSYVCIIVAILKMSNAAGRKRTLSTCMPQIFITSLFYLPRCFVYVANGVGLSFSLDIRILVILMYSLLPATVNPIIYCFKTQDIKEMLRKRLK
>LOCXPOR16.117.HIT1.OR.2R.319.7tm_4.exons1.LR722969.1.Thalassophryne_amazonica
SSDMRMKPFVILGFPGLSPPYYGPVSALLFFIFFALVFGNLFILVFVMSERSLQKPTYLVFCHLALNDLTFGTVTLPKIISKYWFNDSTISFYGCFVQMFFVHYIGAAHSFILMVMAFDRLIAICIPLRYPALITNTVISVLCGCSWFIPVSLILTIVLQALNLPYCKSNVIIQGYCDHFSIITQACGKDVIVAQITAFCIAMFCLLLPLAFILFSYVSIIVAILKISNSAGCKRTLSTCTPQIFITCLFYLPRCFVYVANTVGFSFSLDIRILLILLYSLLPAAVNPIIYCFKTQDIKKMMVKRLTKAKVVRVIKMSF
>LOCXPOR17.118.HIT1.OR.2R.321.7tm_4.exons1.LR722969.1.Thalassophryne_amazonica
MLEEVSRMNFSHTTFVFRGFPELQRYRHLLALPFFVSYLSVLVGNVLLVFIIHSVESLHNPMYLLVAALCIVDVVAVTAIIPNLLLGLLFDLDQISLAGCLTQMFITHFLSSVGSTLLLAMALDRYVAVCKPLRYTYIIDSSMLVKLLLFTLVRSGSVMATLIALAGSLQFCKSNVIQHGYCDHMALVSLACGSTEMNSVMGVAVIVCFVGVDIPLIIFSYGKILSVVVQVAGRSEDQWKAIHTCGTHLMVMMCFYLVGSVTFLSHNLNIPIPTDINTFLGIMYILLPATVNPIIYGVRTREIRKRFYQMFKLRSRKIMSV
>LOCXPOR18.120.HIT1.OR.2R.313.7tm_1.exons1.LR722970.1.Thalassophryne_amazonica
MSYSNQSQINVFAGLQGDLLVEYVLFTVLCSLPCCLFLFINGMMLFTLRSKAVFRETPRYNLLYNVLLADTALLAQSQLLYALAASGLRLTYPVCGVLTMLTILSNEISPLTLMVMSLERYVAVCYPLRHAQIITITKTAAAICMVWAFSLLNVCMRVLLLLESPLEDNLQMATVCTDTAMMIGPLSYQYNLAYTCVLFVLVAVVISFSYISVVLAARSASVDQASARKARNTLLLHLVQLGLSLCSTLHSVTIISLSKTRDKVTISRLKRVLYVCVYLFPRCLRVLIYGLKDQTIRPVLMFYLCCCLQRAKA
>LOCXPOR19.121.HIT1.OR.2R.312.7tm_1.exons1.LR722970.1.Thalassophryne_amazonica
MSYSNQSQTNVFAGLQGDLLVEYVLFTVLCSLPCCLFLFINGMMLFTLRSKAVFRETPRYNLLYNVLLADTALLAQSQLLYALAASGLRLTYPVCGVLTMLTILSNEISPLTLMVMSLQRYVAVCYPLRHAQIITITKTAAAICMVWAFSLLNVCMRVLLLLESPLEDNLQMATVCTDTDMMIGPLSYQYNLAYTCVLFVLVAVVISFSYISVVLAARSASIDQASARKARNTLLLHLVQLGLSLCSTLHSVTIISLSKTRDELTISRLKRVLYVCVYLFPRCLSVLIYGLKDQTIRPVLMFYLCCCLQRAK
>LOCXPOR20.122.HIT1.OR.2R.312.7tm_1.exons1.LR722970.1.Thalassophryne_amazonica
MSYSNQSQINVFAGLQGDLLVEYVLFTVLCSLPCCLFLFINGMMLFTLRSKAVFRETPRYILLYNVLLADTALLAQSQLLYALAASGLRLTYPVCGVLTMLTTLSNEISPLTLMVMSLERYVAVCYPLRHAQIITITKTAAAICMVWAFSLLNVCMRVLLLLESPLEDNLQMATVCTDTAMMIGPLSYQYNLAYTCVLFVLVAVVISFSYISVVLAARSASVDQASARKARNTLLLHLVQLGLSLCSTLHSVTIISLSKTRDKVTISRLKRVLYVCVYLFPRCLSVLIYGLKDQTIRPVLMFYLCCCLQRAK
>LOCXPOR21.123.HIT1.OR.2R.312.7tm_1.exons1.LR722970.1.Thalassophryne_amazonica
MSYSNQSQINVFAGLQGDLLVEYVLFTVLCSLPCCLFLFINGMMLFTLRSKAVFRETPRYILLYNVLLADTALLAQSQLLYALAASGLRLTYPVCGVLTMLTTLSNEISPLTLMVMSLERYVAVCYPLRHAQIITITKTAAAICMVWAFSLLNVCMRVLLLLESPLEDNLQMATVCTDTAMMIGPLSYQYNLAYTCVLFVLVAVVISFSYISVVLAARSASIDQASARKARNTLLLHLVQLGLSLCSTLHSVTIISLSKTRDELTISRLKRVLYVCVYLFPRCLSVLIYGLKDQTIRPVLMFYLCCCLQRAK
>LOCXPOR22.124.HIT1.OR.2R.319.7tm_1.exons1.LR722970.1.Thalassophryne_amazonica
MSYGIEPQSNVSAGVQYQGLVERVIFSILITLPGYVFLFINGTMLFTLNSKVVFCETPRYVLLFNLLLADTLHLVENQVMYILAVSRVRLTYPACGVLTMANILTSGISPLTLVVMSLERYVAVCYPLRHANIVTMTNTVAAICVVWFFCAIHILIHVVLLLEYPFEELESLQLNDVCSEVNILIGPSSTHYNMTSKCVLFVLAAAVIICSYISVVVAARSASTDKASAQKARNTLLLHLVQLSLSLISNVESSLVIFLIKILDRITIIRIRSVLYVCIYLLPRCLSPLIYGLRDPCIRSLLMENLCCHLKLSAIRAKT
>LOCXPOR23.125.HIT1.OR.2R.324.7tm_1.exons1.LR722974.1.Thalassophryne_amazonica
LNISAALQERGELERVLFITLLSLPCSLFLLVNGVLLFTLTSKVVFRETPRYVLLYNLLLADTVHLVHAQLMYVLATCRVMLTFPVCGVLVTLASLVNEICPLTLVLMSVERYVAVCFPLRHASLVTLTNTGASICAVWALSFLHVAMRLVFMFDFPFEALDSLQMDMICSSENMMIGSLSDQYNKVYSYMVMTVAAVVIGCSYVGVVLAARSASADKASALKARKTLLLHLVQLCLSLCSMLYSFTTKLLASIILDRATLSRIKTSLYVCIQLLPRCLSALIYGLRDSRIRPILLFYLCCGLKLRVVTAEPLTPNPVCHSGIL
>LOCXPOR24.126.HIT1.OR.2R.301.7tm_4.exons1.LR722974.1.Thalassophryne_amazonica
MENQTFNTDMLNIEGLKVSSEASIPVFTFLLLTYIFIMVSNISLFILISLEKSLHQPMYLLFCNMIVNDVFEATAIIPPLLSQIFVPITDRYIHYVNCVIQAFFAHFHACAAHTVLMIMAFDRYVAICKPLGYSTIMTNRMVVKLSVSAWVVAFTWVSILLGLTIRLSRCRQVIFNPFCENASLFKLSCESVLINQIYGLGSTIVILGSSLGSITLTYLKIAAVCLSRKNKVLNSRALQTCASHLTLYLLMLVLCIIAVTLHRFPDLSDQQKVASVMLHVIPPALDPVIYGLQIQMVRQKL
>LOCXPOR25.128.HIT1.OR.2R.301.7tm_4.exons1.LR722974.1.Thalassophryne_amazonica
MENQTFNTDMLNLEGLKVSPEASIPVFTFLLLTYIFIMVSNISLFILISLEKSLHQPMYLLFCNMIVNDVFEATAIIPPLLSQIFVPIMDRYIHYVNCVIQAFFAHFHACATHTVLMIMAFDRFVAICKPLRYSIIMTNRMVVKLSVSAWMLPVAMVSILLGLSIHLSRCRQVIFNPFCDNASLFKLSCESVLINQIYGLGYTVVLLGSSIGIVTLTYLKIAAVCLSQRNKVLNSRALQTCASHLTLYLVLLVVGIVNITLHRFPGLSDQQKIASVLLHVIPPALDPGIYGLQIQMVRQKL
>LOCXPOR25.129.HIT1.OR.2R.301.7tm_4.exons1.LR722974.1.Thalassophryne_amazonica
MENQTFNADMLNLEGLKFSPEASIPVFTFLLLTYIFIMVSNISLFILISLEKSLHQPMYLLFCNMIVNDVFEATAIIPPLLSQIFVPIMDRYIHYVNCVIQAFFANFNASAAHTVLMIMAFDRYVAICKPLGYSTIMTNRMVVKLSVSAWMVPVAMVSILLGLSIRLSRCRQVIFNPYCENASLFKLSCESVLINQIYGLGYTVVLLGSSIGSITLTYLKIAAVCLSRKNKVLNSRALQTCASHLTLYLVLLVLGIVNITLHRFPDLSDQQKVASVMLHVIPPALDPVIYGLQIQMVREKI
>LOCXPOR27.131.HIT1.OR.2R.302.7tm_4.exons1.LR722974.1.Thalassophryne_amazonica
MENKTFNADMLNLEGLKVSPDAVIPVFTFLLLTYIFIMVSNISLIILISLEKSLHQPMYLLFCNMIVNDVFEATAIIPPLLSQVFVPITDRYIHYVNCVIQAFFGHFHLGAAQTVLMIMAFDRYVAICKPLSYSTIMTNRMVVKLSVSAWIVPVVMVSILLGLSIRLSRCRQVIFNPYCDNASLFKLSCESVLINQIYGLGYTVVIVSSSLGSITLTYVKIAVVCLSQKNKVLNSRALQTCASHLTLYFIMLVTGIVVVALHRFPDLSEQQKIASIMWHVIPPALDPVIYGLQIQMVRQKLF
>LOCXPOR28.132.HIT1.OR.2R.302.7tm_4.exons1.LR722974.1.Thalassophryne_amazonica
MKNKTFSADMLNLEGLKVSPEASIPVFTFLLLTYIFIMVSNISLFILISLEKSLHQPMYLLFCNMIVNDVFEATAIIPPLLSQVFVPITDRYIHYVKCVIQAFFAHFHASAAHTVLMIMAFDRFVAICKPLRYSNIMTNRMVVKLSVLAWIVPVVMVSILLGLSIRLSRCRQVIFNPFCENASLFKLSCESVLINQIYGLGYTVVIVSSSLGSITLTYVKIAVVCLSQKNKFLNSRALQTCASHLTLYLLMLVLGMIVVALHRFPDLSDQQKIASVLLHVIPPALDPVIYGLQIQIVRQKLF
>LOCXPOR29.133.HIT1.OR.2R.302.7tm_4.exons1.LR722974.1.Thalassophryne_amazonica
MENKTFNADMLNLEGLKVSPDASIPVFTFLLLTYIFIMVSNISLIILISLEKSLHQPMYLLFCNMIVNDVFEATAIIPPLLSQVFVPITDRYIHYVNCVIQAFLAHFHLGAAQTVLMIMAFDRYVAICKPLSYSTIMTNRMVVKLSVSAWIVPVVMVSILLGLSIRLSRCRQVIFNPFCDNASLFKLSCESVLINQIYGIGYTVVILGSSLGSITLTYVKIAAVCLSRKKKVLNSRALQTCASHLTLYFVMLVLGMVMVALHRFPDLSEQQKIASIVLHVIPPALDPVIYGVQIQMVRQKLF
>LOCXPOR33.134.HIT1.OR.2R.311.7tm_4.exons1.LR722974.1.Thalassophryne_amazonica
HLSYFNMMENYTYNSLTLQMERLNISEDYVHAVFVVVFLTYMFIMVANAGITLLIFINKNLHQPMFLLYCNLSLNDILGNCVMIPRLLSNMLMSECIINYNECVIQAFLTHLYATAAHTVLMIMAFDRYVAICNPLHYTTIMTTNMVWKLSRSAWGVGFVLVGILIGLSVRLNRCRTLITNLYCDNASLFKLSCDSIFINNVYGLTFTVVLLTSSISSIVLTYTKITVICLTSKNKSLNKKALKTCSTHLTVYLIMFICGMMIIVLHRFPQFSYYRKVCAILFHIVPGILNPIIYGTQSAEILKALSKLLR
>LOCXPOR31.135.HIT1.OR.2R.297.7tm_4.exons1.LR722974.1.Thalassophryne_amazonica
NYTYNSLTLQLERLNISVFVVVFFIFMFIMVANAGITLLIFINKNLHQPMFLLYCNLSLIDILGNCVMIPHLLSNMLMSECIINYNECVIQAFLTHLYGTTTHTVLMIMAFDRYVAICNPLHYTTIMTTNMVWKLSLSAWGVGFVLVGILIGLSVRLNRCRTLITNLFCDNASLFRLSCDSVFINNVYGLTFTVVLLTSSISSIVLTYTKITVVCLTSKNKSLNKKALNTCSTHLTVYLIMFICGMMIIVLHRFPQFSYYRKVCAILFHIVPGILNPIIYGTQSAEILKALSNFLRI
>LOCXPOR31.136.HIT1.OR.2R.302.7tm_4.exons1.LR722974.1.Thalassophryne_amazonica
NYTYNSLMLQMERLNISEDYVHAVFVVIFFIYMFIMVANTGITLLIFISKLHQPMFLLYCNLSLNDILGNCVMIPRLLSNMLMSECIINYNECVIQAFLTHLYATAAHTVLMIMAFDRYVAICNPLHYTTIMTSKMVWKLSLSAWGVGFVLVGILISLSIRLNRCRTLITNLFCDNASLFKLSCDSVFINNVYGLTFTVVLLTSSISSIVLTYTKITVVCLTSKNKSLNKKALKTCSTHLTVYLIMFICGMMIIVLHRFPQFSYYRKVCAILFHIVPGILNPIIYGTQSAEILKALSKLLRI
>LOCXPOR33.137.HIT1.OR.2R.311.7tm_4.exons1.LR722974.1.Thalassophryne_amazonica
HLSYFSMMENYTYNSLMLQMERLNISEDYVHAVFVVVFFTYMFIMVANAGITLLIFINKNLHQPMFLLYCNLSLNDILGNCVMIPRLLSNMLMSERIINYNECVVQAFFSHLYGTAAHTVLMIMAFDRYVAICNPLHYTTIMTSKMVWKLSLSAWGVGFVLVGILIGLSVRLNRCRTLITNLYCDNASLFKLSCDSVLINNVYGLTFTVVLLTSSISSIVLTYTKITVICLTSKNKSLNKKALKTCSTHLTVYLIMFICGMMIIVLHRFPQFSYHRKVCAILFHIVPGILNPIIYGTQSAEILKALSKLLR
>LOCXPOR33.138.HIT1.OR.2R.320.7tm_4.exons1.LR722974.1.Thalassophryne_amazonica
FSVALMIHYCGFRMMENDTYNSLTVQMERLNISEDYVHAVFVVVFFTYMFIMVAKAGITLLIFINKNLHQPMFLLYCNLSLNDILGNCAVIPRFLSDMLVSTSERIINYNECVVQAFLTHLYGTTTHTVLMIMAFDRYVAICNPLHYTTIMTSEMVWKLSLSAWGVGFVLVGILISLSVRLNRCRTLITNLYCDNASLFKLSCDSVFINNVYGLTFTVVLFTSSIGGIFLTYTKITVVCLTSKNKSLNKKALKTCSTHLTVYLIMIICGFTTIILHRFPQFSYYRKFFAILFRLIPGSLNPVIYGIQSAEIHKSLSKLFR
>LOCXPOR33.139.HIT1.OR.2R.320.7tm_4.exons1.LR722974.1.Thalassophryne_amazonica
FSLAFMIHYCGFRMMENYTYNSLVLQLERLNISEDYVHAVFVVLFFIFMFIMVANAGITLLIFINKNLHQPMFLLYCNLSLNDILGNCVVIPRFLSDMLMSTSECIINYNECVVQAFLTHLYGTTTHTVLMIMAFDRYVAICNPLHYTTIMTTNMVWKLSLSAWGVGFVLVGILIGLSVRLNRCRTLITNLYCDNASLFKLSCDSVFINNVYGLTFTVVLFTSSISSIVLTYTKITVVCLTSKNKSLNKKALKTCSTHLTVYLIMIVCGFTTIILHRFPQFTYYRKVFSILLRMIPGSLQPVIYGIQSAEIRKSVSKLFR
>LOCXPOR35.140.HIT1.OR.2R.319.7tm_4.exons1.LR722974.1.Thalassophryne_amazonica
MTSTFSLALTIHYCGFRMMENYTYNSLVLQMERLNISEDYVHAVFVVIFFTYMFIMVANAGITLLIFINKNLHQPMFLLYCNLSLNDILGNCVVIPRFLSDMLMSTSERFINFHECVVQAFITMLYGTAAHTVLMIMAFDRYVAICNPLHYTTIMTTNMVWKLSLSAWGVGFVLVGILIGLSVRLNRCRTLITNLYCDNASLFKLSCDSVFINNVYGLTFTVVLFTSSICSMFLTYTKITVICLTSKNKSLNKKALKTCSTHLTVYLIMFICGITVVILNRFPQYSYYRKFFAILIRLIPGSLNPIIYGIQSAEIRKSL
>LOCXPOR36.142.HIT1.OR.2R.325.7tm_4.exons1.LR722974.1.Thalassophryne_amazonica
MTSTFSLALMIHYCCFRMMENYTYNSLVLQLERLNISEDYVHAVFVVVFFTYMFIMVANAGITLLIFINKNLHQPMFLLYCNLSLNDILGNCVVIPRFLSDMLMSTSERFINFHECVVQAFITMLYGTASHTVLMIMAFDRYVAICNPLHYTTIMTSEMVWKLSLSAWGVGFVVVGILIGLSVRLNRCRTLITNLFCDNASLFRLSCDSVFINNVYGLTFTAISLTSSICSIFLTYTKITVICLTSKNKSLNKKALKTCSTHLTVYLIMIVCGFTIIILNRFPQYSYYRKFFAIIIRLIPGSLNPIIYGIQSAEIRKSLSQLLRT
>LOCXPOR33.143.HIT1.OR.2R.319.7tm_4.exons1.LR722974.1.Thalassophryne_amazonica
FSLALMIHYCGFRMMENSTYSLTLQLERLNISEDYVHAVFVVIFFTYMFIMVANAGITLLIFINKNLHQPMFLLYCNLSLNDILANCAVIPRFLSDMLMSTSERIINYNECVVQAFVVHLYGTASHTVLMIMAFDRYVAICNPLHYTTIMTSKMVWKLSLSAWGVGFVLVGILIGLSVRLNRCRTLITNLYCDNASLFKLSCDSVFINNVYGLTFTVVLLTSSISSIVLTYTKITVVCLTSKNKSLNKKALKTCSTHLTVYLILIVCGFTIIILHRFPQFSSYRKVFAILFYLIPGSLNPIIYGIQSSEIHKSFSKLFR
>LOCXPOR33.145.HIT1.OR.2R.320.7tm_4.exons1.LR722974.1.Thalassophryne_amazonica
FSLALMIHYCCFRMMENYTYNSLMLQMERLNISEDYVHAVFVVVFFTYMFIMVANAGITLLIFINKNLHQPMCLLYCNLSLNDILENCVVIPRFLSDMLMSTSECIINYNECVVQAFLTHLYGTTTHTVLMIMAFDRYVAICNPLHYTTIMTSKMVWKLSLSAWGVGFVLVGILIGLSVRLNRCRTLITNLYCDNASLFKLSCDSVFINNVYGLTFTVVLLTSSISSIVLTYTKITVVCLTSKNKSLNKKALKTCSTHLTVYLIMIICGMMIVVLHRFPQFSYYRKVCSILFCMIPSSLQPVIYGIQSEEIRKSVLKLFK
>LOCXPOR39.146.HIT1.OR.2R.320.7tm_4.exons1.LR722974.1.Thalassophryne_amazonica
FSLALTIHYCGFRMMENYTYNSLTLQLERLNISEDYVHAVFVVIFFTYMFIMVANAGITLLIFINKNLHQPMFLLYCNLSLNDILGNCVMIPRFLSDMLMSTSERIINFHECVVQAFVVHLSATTAHTVLMIMAFDRYVAICNPLHYTTIMTSKMVWKLSLSAWGVGFVLVGILIGLSVRLNRCRTLITNLYCDNASLFKLSCDSVFINNVYGLTFTVVLLTSSIGSIVLTYTKITVVCLTSKNKSLNKKALKTCSTHLTVYLIMFICGMMIIVLHRFPQFSYYRKLCAILFRMIPGSLQPVIYGIQSEEIRKSVLKLFR
>LOCXPOR39.147.HIT1.OR.2R.320.7tm_4.exons1.LR722974.1.Thalassophryne_amazonica
FSLALMIHYCGFRMMENYTYNSLTLQLERLNISEDYVHAVFVVVFFTFMFIMVANAGITLLIFINKNLHQPMFLLYCNLSLNDILGNCVAIPHLLSDMLMSTSERIINFHECVVQAFILHLCATTAHTVLMIMAFDRYVAICNPLHYTTIMTSKMVWKLSLSAWGVGFVLVGILIGLSVRLNRCRTLITNLYCDNASLFKLSCDSVIINNVYGLTFTVVLLTSSISSIVLTYTKITVVCLTSKNKSLNKKALKTCSTHLIVYLIMFICGMMIVVLHRFPQFSYYRKFSSILFRMIPSSLQPIIYGIQSEEIRKSVLKLFR
>LOCXPOR41.148.HIT1.OR.2R.316.7tm_4.exons1.LR722974.1.Thalassophryne_amazonica
FSLALMIHYCGFRTMENYTYNSLMLQMERLNISEDYVHAIFVVVFFTYMFIMVANAGITLLIFINKNLHQPMFLLYCNLSLNDILGNCVAIPRLLSDMLMSTSERIINYNEYVIQAFVVHLSATAAHTVLMIMAFDRYMAICNPLHYTSKMVLKLSLSAWGVGFVLVGILIGLSVRLNRCRTLITNLVCDNASLFKLSCDSVFISNVYGLTFTAALFTSSISSIVLTYTKIAVVCLTTKNNSLNKKALKTCSTHLTVYLIMFICGMMIVVLHRFPQFSYYRKVCSILLYMIPSSLQPIIYGIQSEEIRKSLLKLFR
>LOCXPOR42.149.HIT1.OR.2R.319.7tm_4.exons1.LR722974.1.Thalassophryne_amazonica
IFFGLNDSLLCFRMMENYTYNSLMLQMERLNISEDYVHAVFVVVFFTYMFIMVANAGITLLIFINKNLHQPMFLLYCNLSLNDILGNCVMIPRLLSDMLMSTSERIINYNECVVQAFFLHLSATAAHTVLMIMAFDRYVAICNPLHYTTIMTSKMVWKLSLSAWGVGFVLVGILIGLSVRLNRCRTLITNLVCDNAGLFKLSCDSVFINNVYGLTFTVVLLTSSISSIVLTYTKITVVCLTSKNKSLNKKALKTCSTHLTVYLIMFICGMMIIVLHRFPQFSYYRKVCSILFRMIPSSLQPVIYGIQSEEIRKSVLKLF
>LOCXPOR43.150.HIT1.OR.2R.303.7tm_4.exons1.LR722974.1.Thalassophryne_amazonica
MENQTFNADMLNLEGLKFSSEASIPVFTFLLLTYIFIMVSNISLIILISLEKSLHQPMYLLFCNMSINDVFGATIIIPLLLSQIFVPITDRYIHYVNCVIQAFFGHIHASAAHTVLMIMAFDRYVAICKPLSYSTIMTNRMVVKLSVSAWMVPVVMVSILLGLSIRLSRCRQVIFNPYCDNASLFKLSCESVLINQIYGLGYTVVLLGSSMGSITLTYLKIAAVCLSRRNKVLNSRALQTCASHLTLYLVMLVTGIVNIALHRFPDLSDQQKLASIMYHVVPPALNPVIYGLQIQMVREKLFL
>LOCXPOR44.151.HIT1.OR.2R.317.7tm_4.exons1.LR722974.1.Thalassophryne_amazonica
MELFNSALGRNITFVRPAYFIISGFSGIPHINYYYIFLFFVYIVSVLANTAVMAVILLDQNLRTPKYVAVFNLACVDLFGSTVLVPKVLDIFLFNHPNISYNDCMTFLFFCYTCLCMQALNLVVLSYDRLVAITFPLHYHMKVTHRFMFCLVAFAWVLSIFVNVIVVCLLTRLSICKSVIINSYFCDHGQIYRLACNDNMPSYLVACIVPVLVFWLPLAFVLLSYSYIGYTLTKVASVKERVKAFKTCSAHLSLVAIYFIPLLITFTLMANIQPNARIVNLSLTFIFPPMLNPIIYFLQTQEIKESVKRLLKIRGQS
>LOCXPOR45.153.HIT1.OR.2R.317.7tm_4.exons1.LR722974.1.Thalassophryne_amazonica
MELFNSALGRNITFVRPAYFIIGGFAGIPHINYYYIFLFFVYIVSVLANTAVMAVILLDQNLRTPKYVAVFNLACVDLFGSTVLVPKVLDIFLFNHPNISYNDCMTFLFFCYTCLSMQALNLVVLSYDRLAAITFPLHYHMKVTHRFMFSLVAFAWVLSIFVNLITVCLLTRLSICKSVIINSYFCDHGQIYRLACNDNMPSYLVACIVPVLMLWLPLTFVLLSYSYIGYTLTKVASVKEKVKAFKTCSAHLSLVAIYFIPLLITFTLMANIHPNARIINLSLTFIFPPMLNPIIYFLQTQEIKESVKRLLKIRGQS
>LOCXPOR46.154.HIT1.OR.2R.317.7tm_4.exons1.LR722974.1.Thalassophryne_amazonica
MELFNSAFGRNITFVRPAYFIIGGFAGIPHINYYYIFLFLVYIVSVLANTAVMAVILLDQNLRTPKYVAVFNLAWTDMFGSTVLVPKVIDIFLFNHSNISYNDCMTFLFFCYTCLCMQSLNLVALSYDRLVAITFPLHYHVKVTHRFMFSLVAFAWVLSILVTLIAVCLLTRLSICKSVIINSYFCDHGQIYRLACNDNMPSYLVACIVPVLVFWLPLTFVLLSYSYIGYTLTKVASVKERVKAFKTCSAHLSLVAIYFIPLLLTFTLMANIHPNARIVNLSLTFIFPPMLNPIIYFLQTQEINESVKRLLKIRGQS
>LOCXPOR47.155.HIT1.OR.2R.319.7tm_4.exons1.LR722974.1.Thalassophryne_amazonica
VELFNSALRRNITFVRPAYFIINGFSDIPHINYYYAFLFFVYIMSVLGNTAVMAVILLDQNLRTPKYVAVFNLAWTDLLGSTVQVPKVLDIFLFAHHIISYNDCMTFLFFSYTCLSMQSLNLVVLSYDRLVAITFPLHYHVKITHRFIFSLVGFFWVFVLTAVFIAVGLLTRLSICKSVIINSYFCDYSQIIQLACNDTTSAVVLGWLLPVLILWFPLIFILFSYSYIGCTLTKVASVQERVKAFKTCSAHLSLVAIYFLPILLSLTFIAHMHPNSRMINLSLTSVIPPMLNPFIYVLQTQEIKISMKKVLKIKYFSNI
>LOCXPOR48.156.HIT1.OR.2R.319.7tm_4.exons1.LR722974.1.Thalassophryne_amazonica
VELFNSALRRNITFVRPAYFIINGFSGIPHINYYYAFLFFVYIVSVLGNTAVMAVILLDQNLRTPKYVAVFNLAWTDLLGSTVQVPKVLDIFLFAHHIISYNDCMTFLFFSYTCLSMQSLNLVVLSYDRLVAITFPLHYHMKVTHRFIFSLVGFFWVFVLTAVFIAVGLLTRLSICKSVIINSYFCDYSQIIQLACNDTTSAVVLGWLLPVLILWFPLIFILFSYSYIGCTLTKVASVQERVKAFKTCSAHLSLVAIYFLPVLLSLTFIAHMHPNSRMINLSLTSVIPPMLNPFIYVLQTQEIKISMKKVLKIKYFSNI
>LOCXPOR49.157.HIT1.OR.2R.313.7tm_4.exons1.LR722974.1.Thalassophryne_amazonica
MGLFNFALGRNITFVHPPYFIISGFSGISHISYYYVFLFFVYIVSVLGNTAVMAVILLDKNLRTPKYVAVFNLAWTDLLGSTAQVPKVLDIFVFNHRLISYNDCMTFLFFCYTCLSMQALNLVVLSYYRLVAITFPLHYHMKVTHRFIFSLIGFFWVFTVIVTLIAVGLLTRLSICKSVIINSYFCDHGKIYKLACNDNTPSFVIGELSTILILWFPLIFILISYTYITYTSLTKMASVRERVKAFKTCSGHLSLVAIYFLPILITFTFNKYIPINNRIINLSLSSVIPPMLNPFIYVLQTQEIKQSVKTLLK
>LOCXPOR50.158.HIT1.OR.2R.313.7tm_4.exons1.LR722974.1.Thalassophryne_amazonica
SDYSTLLLEETSPLFVLHIHINWISDIPHMNYYYVFLFFVYIVSVLGNTAVMAVILLDRNLRTPKYVAVFNLAWTDLLGSTVQVPKVLDIFLFNHHIISYNDCMTFLFFCYTCLSMQALNLVVLSYDRLIAITFPLHYHMKVTHRFMFSLTGFFWVLVITAVLIAVGLLTRLSICKSVIINNYFCDYGQIFWLACNDNTPSYVISWVLTILILWFPLTFILFSYSCIGCTLLKVASVQERVKAFKTCSAHLSLVAIYFLPILITYTFTIYIPPNVRMISLSLTSVIPPMLNPLIYVLQTQEIKKSMKRLLKLK
>LOCXPOR51.161.HIT1.OR.2R.314.7tm_4.exons1.LR722974.1.Thalassophryne_amazonica
IGLFNSALGRNITFVRPPYFILTGFSDIPHMNYYYVFLFFVYIVSVLGNTAVMAVILLDRNLRTPKYVAVFNLAWTDLLGSTVQVPKVLDIFLFNHHIISYNDCMTFLFFSYTCLSMQALNLVVLSYDRLVAITFPLHYHMKVTHRFMFSLIGFFWVLTMVAFLIAVGLLTRLSICKSVIINNYFCDYGQIFWLACNDNTPSYVISWVLTILILWFPLTFILFSYSCIGCTLLKVASVQERVKAFKTCSAHLSLVAIYFLPILITYTFTIYIPPNVRMISLSLTSVIPPMLNPVIYVLQTQEIKKSMKRLLKLK
>LOCXPOR52.164.HIT1.OR.2R.314.7tm_4.exons1.LR722974.1.Thalassophryne_amazonica
MGLFNSALGRNITFVRPPYFIISGFSDIPHMNYYYVFLFFVYIVSVLGNTAVMAVILLDRNLRTPKYVAVFNLAWTDLLGSTVQVPKVLDIFLFNHHIISYNDCMTFLFFCYTCLSMQALNLVVLSYDRLVAITFPLHYHMKVTHRFMFSLIGFFWVLVITAMFIAVGLLTRLSICKSVIINSYFCDYEKIHRLACSDTTLNYVYGNLLPVLILWCPLIFILFGYSYIGYTLSKLASVQERVKAFKICSAHLSLVAIYFLPVLMTFTFNRYIDSNGRIINLSLTSVIPPTLNPFVYVLQTQEIKKSVTRLLKIK
>LOCXPOR53.165.HIT1.OR.2R.318.7tm_4.exons1.LR722974.1.Thalassophryne_amazonica
MGLFKSVLGRNITFVRPPYFIISGFSGIPHMNYYYVFLFFVYIVSVLGNTAVMAVILLDRNLRTPKYVAVFNLAWTDLLGSTVQVPKVLDIFLFNHHIISYNDCMTFLFFSYMCLSMQSLNLVVLSYDRLIAITFPLHYHMKVTHRFMFSLVGFFWVFTIIVTLIAVGLLTTLSICKSVIINSYFCDYSQIFWLACNDKTSSYIIAWLLPVLILWVPLIFILLTYTYIGCTLTKISSVKERLKAYKTCSAHLSLVAIYFLPILITFTFNRYMPTNARIINMSLTSVIPPMLNPFIYVLQTKEINESVKKMFKIKWKSK
>LOCXPOR54.166.HIT1.OR.2R.318.7tm_4.exons1.LR722974.1.Thalassophryne_amazonica
MELFNSVLGRNITFVRPPYFIISGFSDIPHMNYYYVFLFFVYIVSVLGNTAVMAVILLDRNLRTPKYVAVFNLAWTDLLGSTVQVPKVLDIFLFNHHIISYNDCMTFLFFCYTCLSMQALNLVVLSYDRLIAITFPLHYHVKVTHRFMFSLIGFFWVLVITAMFIAVGLLTRLSICKSVIINSYFCDYSQIFWLACNDTTSSYVVAWLLPVLILWVPLIFILLTYTYNGCTLTKISSVKERLKAYKTCSAHLSLVAIYFLPVLITFTFNRYMPTNARIINMSLTSVIPPMLNPFIYVLQTKEINESVKKLFTIKWKSK
>LOCXPOR55.167.HIT1.OR.2R.322.7tm_4.exons1.LR722974.1.Thalassophryne_amazonica
MGLFKSVDGRNITFVRPPYFIISGFSGIPHMNYYYVFLFFVYIVSVLGNTAVMAVILLDQNLRTPKYVAVFNLAWTDLLGSTVQVPKVLDIFLFNHHIISYNDCMTFLFFCYTCLSMQALNLVVLSYDRLIAITFPLHYHMKVTHRFMFSLVAFFWVFTIIGILITVGLLTTLSICKSVIINSYFCDHKQIFWLACNDRTSSYIIGWLLPVLILWVSLIFILLSYTYIGCTLTKIASVKERLKAYKTCSAHLSLVAIYFLPVLITFTFNRYMPTNARIINMSLTSVIPPMLNPFIYVLQTKEINESVKKLFKIKWKSKFTMK
>LOCXPOR56.168.HIT1.OR.2R.314.7tm_4.exons1.LR722974.1.Thalassophryne_amazonica
MGLFNSALGRNITFVRPPYFILTGFSDIPHMNYYYVFLFFVYIVSVLGNTAVMAVILLDRNLRTPKYVAVFNLAWTDLLGSTVQVPKVLDIFLFNHHIISYNDCMTFLFFSFTCLSMQSLNLVVLSYDRLVAITFPLHYHMKVTHRFMFSLVGFFWVLIITAVLIAVGLLTRLSICKSVIIKSYFCDYGKIYMLACNDYTPAHVTAVLLIVLILWFPLIFILFSYSYIGYALTKIGSVQERLKALKTCSAHLSLVAIYFLPVLITFNFAPYINPNGRIINLSLTSVIPPMLNPFIYVLQTQEIKKSVKKLFKIK
>LOCXPOR57.169.HIT1.OR.2R.322.7tm_4.exons1.LR722974.1.Thalassophryne_amazonica
MGLFNSALGRNITFVRPPYFILSGFSGIPHMNYYYVFLLVVYIVSVLGNTAVMAVILLDRNLRTPKYVAVFNLAWTDLLGSTVQVPKVLDIFLFNHHIISYNDCMTFLFFSYMCLSMQALNLVVLSYDRLIAITFPLHYHMKVTHRFIFSLIGFFWVLIITAVLIAVGLLTRLSFCNSLIIRSYFCDHGKIFWLACNDNTPNNVFGWILTVLILWVPLIFILLSYMYIGCTLTKMASVCERQKAFKTCSAHLSLVAIYFLPILITFSFNRYMPTNARIISLSMTSVIPPMLNPFIYVLQTKEINKSVKKLFKIKWKSKFTIK
>LOCXPOR58.170.HIT1.OR.2R.304.7tm_4.exons1.LR722974.1.Thalassophryne_amazonica
QTSYFIISGFSGIPHMNYYFVFLLVVYIVSVLGNTAALILLDQNLRTSKYVAVFNLAWTDLLGSTVQVPKVLDIFLFNHHIISYNDCMTFLFFCYMCLSMQALNLVVLSYDRLIAITFPLHYHMKVTHRFMFCLIAFFWVFTITAMFIAVGLFTTLSICKSVIINSYFCDHSQIFWLACNDRTSSYGVAWLLPVLILWFPLIFILLTYTYIGCNLTKIASVKERLKAYQTCSARLSLVAVYFLPVLITFTFNKYMPTNARIIHVSDLCHSTHVKPIYLCSTDKRNQRICEKVAHNQMEIQIYNE
>LOCXPOR59.171.HIT1.OR.2R.310.7tm_4.exons2.LR722974.1.Thalassophryne_amazonica
MGLFNSALGRNITFVRPPYFIISGFSDIPNINYYYVFLFFVYIVSVLGNTAVMAVILLDQNLRTPKYVAVFNLAWTDLLGSTVQVPKVLDIFVFNQRLISYNDCMAFILFSINHSINFIYISLNLVVLSYDRLIVITFPLHYHMKVTHRFMFSLIAFFWVLTITAVLIAVSLLTTLSICKSVIINSYFCDYVKIYMLACNDYTPAHVTAHLFTVLMIWFPLIFILFSYSYISYTLTKITSIQEKVKTFKTCSAHLSLVVIYFLPTVGKHLHPNGRIINLSLSSVIPPMVNPFIYVLQTQEIKKSIKKLLK
>LOCXPOR60.172.HIT1.OR.2R.296.7tm_4.exons1.LR722974.1.Thalassophryne_amazonica
MGLFNSALGRNITFVRPPYFIISGFSDIPNINYYYVFLFFVYIVSVLGNTAVMAVILLDQNLRTPKYVAVFNLAWTDLLGSTVQVPKVLDIFVFNQRLISYNDCMAFILFSYTCLCMQSLNLVVLSYDRLIAITFPLHYHMKVTHRFMFSLIAFFWVLTITAVLIAVSLLTTLSICKSVIINSYFCDYGKIYMLACNDYTPAHVTAHLFTVLMIWFPLIFILFSYSYIGYSLSKITSVREKVKTFKTCSAHLSLVIIYFLPVLITSTVGKHLHPNGRIINLSLSSVIPPMVNPFIY
>LOCXPOR60.175.HIT1.OR.2R.312.7tm_4.exons1.LR722974.1.Thalassophryne_amazonica
MRLFNSALERNITFVRPPYFIISGFSDIPNINYYYVFLFFVYIVSVLGNTAVMAVILLDRNLRTPKYVAVFNLAWTDLLGSTVQVPKVLDIFVFNQRLISYNDCMAFIFFSYTCLSMQSLNLVVLSYDRLVAITFPLHYHMKVTHRFMFSLIAFFWVSSITAVLIAVGLLTTLSICKSVIINSYFCDYGKIYMLACNDYTPAHVTIHLFTVLMIWLPLIFILFSYSYIGYSLSKITSVQEKVKTFKTCSAHLSLVVIYFLPVLISTTVGKHLHPNGRIINLSLSSVIPPMLNPFIYVLQTQEIKKSIKKLLK
>LOCXPOR61.176.HIT1.OR.2R.308.7tm_1.exons1.LR722974.1.Thalassophryne_amazonica
NNTTASQMLPLHTPVKVFLSVVPCLLFLYVNGVMLVALLRKPLLLESSRYVLFAHLLLTDSLQLVVAMLLYIFAAAKVTMLHYMCMFLTLLAIVFVKMSPLNLTIMSLERYVAICFPLRHSEVTTTRRTGVAIGVMWAVVSLDALVQLFVFISLKHTHFTVQVFCSTQSMFMLQSHMTLYSTLTLLYFVLVSMIIIYTYIAVLVTVKSASSKVGCKGAKALKTILLHLLQLCLCLLTTLFNMINSEGVWKSLHGIQAIHVQYILFLSLLIFPKCLSPLIYGLRDDAFRRVFKYYFTFGLKTAVCPLPK
>LOCXPOR65.177.HIT1.OR.2R.296.7tm_4.exons1.LR722979.1.Thalassophryne_amazonica
ELNVTYITLGGHVELHKYRYVYFLIMFTVYILIICCNSTIVCLIWIHKNLHEPMYIFIAALLMNSVLFSSALYPKLLIDFLSEKQIISYAGCLSQYFLFYSLGGSEFLLLATMAYDRFVSICKPLQYHTIMRKTEIMIFVVAAWLLPVCHMLVATSLIANRKLCYFTLKGIFCNNSLLNLHCVRSTIITIYGIFGLLVFVILPVLFTIFTYIKILRICYKRSADVRKKAAETCLPHLLVLMSISCLSLYDVIVVRLESNIPKILCLIMTLQIIVYHPLFNPLIYGLKMKEISKHLK
>LOCXPOR62.178.HIT1.OR.2R.303.7tm_4.exons1.LR722979.1.Thalassophryne_amazonica
MDGELNVTYITLGGHVELHKYRYLYFIIMFTVYILIICFNSTIVCLIWIHKNLHEPMYIFIAGLLMNSLLFSSAFYPKLLIDFLTEKQIISYPGCLSQYVLFYSLCASEFLLLAAMAYDRYVSICKPLQYHTIMRQTNIIIALVSAWIVPPSHMLVAAALVANGQLCDFTLKGIFCNNSVVKLQCVRSTVIIIYGVFILFNLAILPVFFILFTYIKILKICYKSSAGVRKKAAETCLPHLLVLLSLLCLITYEVIVVRLETNIPKTVRLIITLKIIVYHPLFNPLIYGLKMREISKHLKRLIC
>LOCXPOR63.179.HIT1.OR.2R.307.7tm_4.exons1.LR722979.1.Thalassophryne_amazonica
MDEDQNVTYITLGGHVELHKYRYLYFIIMFTVYILIICFNSTIVCLIWIQKNLHEPMYIFIAALLMNSVLFSSALYPKLLIDFLSEEQIISYPGCLSQYVLFYSLCGSEFLLLAAMAYDRYVSICKPLQYHTIMTKTNIIITLVSAWLLPPSNMILTPALVAKRKLCDFTLKGIFCNNSVLKLQCVKSTVITVYGVVILFTFSIFPVFFIFFTYTNILRICYKSSSGVRKRAAETCLPHLLVLISLVCIISYDVIVVRLETNFPKTIHLVMSLQVIVYHPLFNPLIYGLNMREISKHLNRLFCQAVI
>LOCXPOR64.180.HIT1.OR.2R.303.7tm_4.exons1.LR722979.1.Thalassophryne_amazonica
MDEDQNVTYFILGGHVELHKYRYLYFMIMLTVYVLIICFNSTIVCLIWIHINLHEPMYIFIAALLVNSVLFSSALYPKLLIDFLSVKQVTPYAGCLSQYLLVYSLGLSDFLLLAAMAYDRYVSICKPLQYHTIMRKTNIIISLFAAWLLPVCHMAVAAALFAERKLCDFTLKGIFCNNSLFKLQWVKSPILTVYGLLILLVFGIFPVFFILFTYSNILRICYKSSADVRKRAAETCLPHLLVLISFSCLAIYDVIAARLESNIPKTVHLIMTLQVTVYHPLFNPLIYGLKMKEISNRLMRLFC
>LOCXPOR65.181.HIT1.OR.2R.303.7tm_4.exons1.LR722979.1.Thalassophryne_amazonica
MDGELNVTYITLSGHVELHKYRYLYFIIMFIAYLLIICCNSTIVCLIYVHKNLHEPMYIFIAALLMNSVLFSSALYPKLLIDFSSEKQIISYPSCLLQYFFFYFLGCSEFLLLAAMAYDRYVSICKPLQYHTIMRKTNVIIALVSAWLVPACHFLTGATLIAHRKFCDFTLKGILCNNSILKLQCVRSTTIIIYGLFVLFSDAIFPVFFILFTYTKILSICYQSSADVRKKAAETCLPHLLVLTSFSCLSLYDVIVVRLETNIPKTLSLIMTLQVIVYHPLFNPLIYGLKMKEISKHIKRLFC
>LOCXPOR66.182.HIT1.OR.2R.302.7tm_4.exons1.LR722979.1.Thalassophryne_amazonica
MDGELNVTYITLSGHVELHKYRYLYFIIMFIAYLLIICCNSTIVCLIYVHKNLHEPMYIFIAALLMNSVLFSSALYPKLLIDFSSEKQIISYPSCLLQYFFFYFLGCSEFLLLAAMAYDRYVSICKPLQYHTIMTKTNVIIALVSAWLVPACHALTGAILIAHRKFCEFTLKGIFCNNSILKLQCVRSTTIIIYGLFVLFNNTIFPIFFILFTYTKILSICYQSSADVRKKAAETCLPHLLVLTSFSCLSLYDVIVVRLETNIPKTLSLIMTLQVIVYHPLFNPLIYGLKMKEISKHIKRLF
>LOCXPOR67.183.HIT1.OR.2R.302.7tm_4.exons1.LR722979.1.Thalassophryne_amazonica
MNEEPNVTYITLSGHVELHKYRYLYFTIMFIAYLLIICCNSTIVCLICIHKNLHEPMYIFIAALLMNSVLFSSAFHPKLLFDFLSDKQIISYPGCLFQSFLFYALGGSEFFLLAAMAYDRYVSICKPLQYHTIMRQTNIIIFLVTAWIVPACHFLVNTTLSANRKLCNFTLKTVYCNNIVLTLPCERSAVIMTNGIFVLLNLEIFPVLFILFTYIKILRICSQSRAHVRKKAAETCLPHLLVLITFSFIIGFDFIVIRMESLIPKTCRLIMSLQVIVYHPLFNPLIYGLKMKEISKHLKRLF
>LOCXPOR68.184.HIT1.OR.2R.302.7tm_4.exons1.LR722979.1.Thalassophryne_amazonica
MNEEPNVTYITLGGHVELHKYRYLYFTIMFIAYLLIICCNSTIVCLICIHKTLHEPMYIFIAALLMNSVLFSSAFHPKLLVDFLSEKQIISYPGCLFQMFLFYALGGSEFFLLAAMAYDRYVAICKPLQYHTIMRKTNIIIFLVTAWIVPACHVLVSATLSVNRKLCNFTLKTVYCNNIVLTLPCERSAVITTCGIFVLLNLEIFPVLFIILTYIKILRICSQSRAHVRKKAAETCLPHLLVLITFSCIIGSDFIVIRMESLIPKTCRLIMSLQVIVYHPLFNPLIYGLKMKEISKHFKRLF
>LOCXPOR69.186.HIT1.OR.2R.302.7tm_4.exons1.LR722979.1.Thalassophryne_amazonica
MNEEPNVTYITLGGHVELHKYRYLYFTIMFIAYLLIICFNSTIVCLICIHKNLHEPMYIFIAALLMNSVLFSSAFHPKLLFDFLSDKQIISYPGCLFQSFLFYALGGSEFFLLAAMAYDRYVSICKPLQYHTIMRQTNIIIFLVTAWIVPACHVLVSATLSVNRKLCNFTLKTVYCNNTVLTLPCVKSTVITTYGIFIFLNLEIFPVLFILFTYIKILRICSQSRADVRKKAAETCLPHLLVLITFSCMIIFYFIVIRLESLIPTTIHLIMSLQVIVYHPLFNPLIYGLKMKEISKHLKRLF
>LOCXPOR70.187.HIT1.OR.2R.302.7tm_4.exons1.LR722979.1.Thalassophryne_amazonica
MNEEPNVTYITLGGHVELHKYRYLYFTIMFIAYLLIICCNSTIVCLICIHKNLHEPMYIFIAALLMNSVLFSSAFHPKLLFDFLSEKQIISYPGCLFQSFLFYALGGSEFFLLAAMAYDRYVSICKPLNYHTIMRQTNIIIFLVTAWIVPACHFLVNATLSVNRKLCNFTLKTVYCNNIVLTLPCERSAVITTYNIFVLLNLEIFPVLFIIFTYIKILRICSQSRADVRKKAAETCLPHLLVLITFSCMIIFYFIVIRLESLIPTTIHLIMSLQVIVYHPLFNPLIYGLKMKEISKHLKRLF
>LOCXPOR71.188.HIT1.OR.2R.303.7tm_4.exons1.LR722979.1.Thalassophryne_amazonica
ELNLTYITLGGHVELYKYRYLYFMILFAVYILIICCNSTIVCLIYLHNDLHEPMYIFIAALLVNAVLFSTAFYPKLLIDFLSEKQMISYVGCVSQCFLFYSLGCSEFLLLAAMAYDRFVSICKPLQYHTIMTKTNIIIALVSAWLVPACHVLIAVALSANRKLCDFTLKGIFCNNSVQKLQCVRSTILTLYGVVVLFNVEILPVLFILFTYTKILRICYQSSADVRKKAAETCLPHLLVLITFSCMIITDVIMVRLESNIPKIVCLIMSLQVIVCHPLFNPLIYGLKMKEISKHFKKLFCQVK
>LOCXPOR72.190.HIT1.OR.2R.302.7tm_4.exons1.LR722979.1.Thalassophryne_amazonica
MGSELNLTYITLGGHVELHKYRYLYFMIMFTVYILIICCNSTIVCLICVHKNLHEPMYIFIAALLMNSVLFSTGFYPKLLIDVLSEKQIISYAGCLFQGFLFYSLGCSEFLLLAAMSYDRYVSICKPLQYHTIMTKTNVIIALVTAWLFSACHVLIGVALIANRKLCDFNLKGIFCNNSVQKLQCVRSEVVAVYGVVILINVEILPVLFILFTYTKILIICSQSSADVRKKAAETCLPHLLVLISFSAMIITDVIMVRLESNIPKIVHFIISLQAIVCHPVFNPLIYGLKMKEISKHLKILF
>LOCXPOR73.191.HIT1.OR.2R.302.7tm_4.exons1.LR722979.1.Thalassophryne_amazonica
MGSELNLTYITLGGHVELHKYRYLYFIIMFTVYILIICCNSTIVCLICVHKNLHESMYIFIAALLMNSVLFSTGFYPKLLIDVLSEKQIISYAGCLFQAFLLYSLGGSEFLLLAAMSYDRYVSICKPLQYHTIMTKTNVIIALVSAWLVPSCHVLIGVALIANSKLCDFNLKGIFCNNSVLKLQCVRSAVVAVYGVVVLINVEILPVLFILFTYTKILIICSQSSADVRKKAAETCLPHLLVLISFSAMIITDVIMVQPESNIPKIVRFIISLQTIVCHPVFNPLIYGLKMKEISKHLKILF
>LOCXPOR74.192.HIT1.OR.2R.302.7tm_4.exons1.LR722979.1.Thalassophryne_amazonica
MGSELNLTYITLGGHVELHKYRYLYFMIMFTVYILIICCNSTIVCLICVHKNLHEPMYIFIAALLMNSVLFSTGFYPKLLIDVLSEKQIISYAGCLFQGFLFYSLGCSEFLLLAAMAYDRYVSICKPLQYHTIMTKTKVIIALVSAWLFSAFHLLIAVALIANRKLCDFNLKGIFCNNSVQKLQCVRSAVVAVYGVVVLINLEILPVLFILFTYTKILIICSQSSADVRKKAAETCLPHLLVLISFSAMIITDVIMVRLESNIPKIVHFIISLQAIVCHPVFNPLIYGLKMKEISKHLKILF
>LOCXPOR72.193.HIT1.OR.2R.293.7tm_4.exons3.LR722979.1.Thalassophryne_amazonica
MAAELNLTYITLGGHVELHKYRYLYFMIMFTVYILIICCNSTIVCLICVHKNLHESMYIFIAALLMNSVLFSTGFYPKLLIDVLSEKKIISYAGCLFQAFLFYSLGCSEFLLLTAIAYDRYVSICKPLQYHTIMTKTKVIIAVVTAWLFSACHILIAVALSANRKLCDFNLKGIFCNNSVVKLQCVRSEVYLVYGVVILINVEILPVLFILFTYTKILIICSQSSADVRKKAAETCLPHLLVLISFSAMIITDVIMVRLESNIPKIVCFIISLQAIVCQPVFNPLIYGLKMKE
>LOCXPOR75.194.HIT1.OR.2R.302.7tm_4.exons1.LR722979.1.Thalassophryne_amazonica
MAAELNLTYITLGGHVELHKYRYLYFMIMFTVYILIICCNSTIVCLICVHKNLHEPMYIFIAALLMNSVLFSTGFYPKLLVDVLSEKQIISYAGCLFQAFLFYSLGCSEFLLLAAMSYDRYVSICKPLQYHTIMTKTNVIIALVTAWLVPSCHFLIAVALSANRKLCDFNLKGIFCNNSVLKLQCVRSAVVAVYGVVILINLEILPVLFILFKYTKILIICSQSSADVRKKAAETCLPHLLVLISFSAMIITDVIMVRLESNIPKIVHFIISLQTIVCHPVFNPLIYGLKMKEISKHLKILF
>LOCXPOR76.195.HIT1.OR.2R.307.7tm_4.exons1.LR722979.1.Thalassophryne_amazonica
MGNESSINVFFLSGLNETMNHRITLFSVTLICYCLIFLLNVSLVVIIISDKNLHEPMYILLCAFCLNTLPGTTGFYPKFLWDLLSPVHLISYSGCLIQALLVYSYALSDLSILALMAYDRYLAICRPLQYHSIMTKKRLLQVVVFSWLTPFCVMGINIFLTSRLKLCSSNISRIVCINWIIVQLACSSSDTMINNIVAYITIIIYVFHGLFIIWSYMYLIKTCISSLENRRKFMQTCVPHLTSLLTFLVTILFDLMYMRFGSKNLPQTFQNFVAVEFLFISPIMNPLIYGFKSVSIRKRIQVLAGFK
>LOCXPOR77.197.HIT1.OR.2R.307.7tm_4.exons1.LR722979.1.Thalassophryne_amazonica
MDNVTSINVFFLSGLNETMNHRIAIFSVTLICYCVILLLNVSLVVIIISDNNLHEPMYIILCAFCMNGLYGTTGFYPKFLWDLLSPVHLISYSGCLIQALVIHSFTSSDLSILALMSYDRYLAICRPLQYHSIMTKKRLFHFLVFIWIVPAIIFRINMFLTSRMKLCSSRISRLYCLNRVIVQLACSSSDNMISSIVAYITIIIYFFHGLFIVWSYMYLIKTCISSLENRRKFMQTCVPHLTSLFIFIVTVLFDLMYMRFGSKDLPQAFQNFVAIEFLVIPPIMNPLIYGFNLAKIWKRIQNVTQLK
>LOCXPOR78.198.HIT1.OR.2R.307.7tm_4.exons1.LR722979.1.Thalassophryne_amazonica
MDNVTSIHVFFLSGLNETMKHRLVLFSVTLICYCVILLFNVSLVVIIILDKNLHEPMYILLCAYCLNTLYGTTGFYPKFLWDLLSPVHLISYSGCLIQALVMYSFACSELSILALMSYDRYLAICHPLQYHSIMTKKRLFQLVVFSWLIPFIIFCINIFLTSRLKLCRSVISRLLCVNWTIVQLACPSSDTMINSIIAYITIILYASHGLFIVWSYMYLIRKCINSLENRRKFMQTCVPHLTSLLTFLVTIGFDLMYMRFGSKDLPQTFQNFVAIEFLVIPPFMNPLIYGFKLSNIRNKIQDLTRYK
>LOCXPOR79.199.HIT1.OR.2R.301.7tm_4.exons1.LR722979.1.Thalassophryne_amazonica
VKVFVLSGFNETLKHRIVLFSVTLICYCAILLLNVSLVMIIILDKNLHEPMYILLCAYCLNTCYGTTDFYPKFLWDLLSPVHLISYSGCLIQALVMYSFACSELSILALMSYDRYLAICRPLRYHSIMTKKRLFHFMVFIRIVPAIIFRIDMFLTLRMKLCSSNISRLYCLNRVIVQLACSSSDKMIINVVYVAIIIYFFHGLFIVWSYMYLIKTCISSLENRTKFLQTCVPHLTSLFIFIVTVLFDYMYIRFGSKDLPQAFQNFVAIEFLVIPPIMNPLIYGFNLANIRKRIQNLTRLKY
>LOCXPOR81.200.HIT1.OR.2R.303.7tm_4.exons1.LR722979.1.Thalassophryne_amazonica
MWNVSARTIFTLSGFNFTFEEKIVLFLFSLLWYLLILLLNGSIIIATIMDKNLHEPMYIILCNFCINTLYGTVGFYPKFLLDLLSSHVISYAGCMLQGFVIHSAIMADFSILTLMAYDRYVAICRPLQYHSFMTKQRVSVFVFFSWLIPLCCMLMNTVTLLGSQLCGSHINRIYCVNWMIASLACSPPKANIASGYFNILFYLGHVGFILWSYVYLIRTCLSSKNSRSRFMQTCLPHLICLFIFLFSLLLDLFYMRFGSKDLAQDLANLMTMEFLFIPPVVYPLIYGLKLTKIRKKCVHYFYI
>LOCXPOR81.201.HIT1.OR.2R.303.7tm_4.exons1.LR722979.1.Thalassophryne_amazonica
MWNVSARTIFTLSGFNFTFEEKIVLFMFSLLWYLLILLLNGSIIIATIMDKNLHEPMYIILCNFCINTLYGTVGFYPKFLLDLLSSHVISYAGCMLQGFVIHSAKSCDFSILTLMAYDRYVAICRPLQYHSFMTKQRVSVFVFFSWLIPLCCMLMNTVTLLGSQLCGSHINRIYCVNWMIASLACSPPKANIASGYFNILFYLGHVGFILWSYVYLIRTCLSSKNSRSRFMQTCLPHLICLFIFMFSLLLDLFYMRFGSKDLAQDLANLMTMEFLFIPPVVYPLIYGLKLTKIRKKCVHYFYI
>LOCXPOR82.202.HIT1.OR.2R.307.7tm_4.exons1.LR722979.1.Thalassophryne_amazonica
MMWNVSVITVFTLSGLNFTFEEKIALFSFSLLWYLLILLLNGSIIIAIIMDKNLHEPMYIILCNFCINTLYGTVGFYPKFLLDLLFSHVILYAGCMLQGFVIHSAKACDFSILTLMAYDRYVAICRPLQYHSFMTKQRVFLLVFFFWLIPLCCKLVGSMTLLGSQLCGSHINRIYCVNWMIASLACSPPKVHIAVEYFIIMFYVCHIWLIFISYVYLIRTCLSSKNSWRRFMQTCLPHLICLFIFLFSLLLDLFYMRFGSKDLSQDLSNLMAMEFLFIPPVVYPLIYGLKLTKIRKKLVNYFCIVKK
>LOCXPOR83.203.HIT1.OR.2R.308.7tm_4.exons1.LR722979.1.Thalassophryne_amazonica
LMWNVSVITIFTLSGLNFTFDKKIVLFLFSLLWYLLILLLNGSIIIAIIMDKNLHEPMYIILCNFCINTLYGTVGFYPKFLLDLLSSHVISYAGCMLQSFVIHSAIMADFSILTLMAYDRYVAICRPLQYHSFMTKQRVSVFVFFSWLIPIYCKFMGTVMLLGSQLCGSHINRIYCVNWMIVSLACSPPKANIAVGYFNITFYVGHFSFILWSYVYLIRTCLSSKNSRRRFMQTCLPHLICLTMFAFSLFLDVFYMRFGSSDLSQDLSNLMTMEILFVPPVVYPLIYGLKLTKIRNKFVNYFSIGKKM
>LOCXPOR84.204.HIT1.OR.2R.308.7tm_4.exons1.LR722979.1.Thalassophryne_amazonica
LMWNVSVITIFTLSGLNFTFDKKIVLFSFSLLWYLLIVLLNGSIIIAIIMDKNLHEPMYIILCNFCINTLYGTVGFYPKFLLDLLSSHVISYAGCMLQSFVIHSAIMADFSILTLMAYDRYVAICRPLQYHSFMTKQRVSVFVFFSWLIPIYCKFMGTVMLLGSQLCGSHINRIYCVNWMIVSLACSPPKANTFVAYFNILFYFGHVGFILWSYVYLIRTCLSSKNSQRRFLQTCLPHLICLFIFMFSLLLDLFYMRFGSSDLSQDLSNLMAVELLFVPPVVYPLIYGLKLTKIRNKFVNYFYVGKKM
>LOCXPOR84.205.HIT1.OR.2R.308.7tm_4.exons1.LR722979.1.Thalassophryne_amazonica
LMWNVSVITIFTLSGLNFTFEEKIALFLFSLLWYLLILLLNGSIIIAIIMDKNLHEPMYIILCNFCINTLYGTVGFYPKFLLDLLSSHVISYAGCMLQGFVIHSAIIADFSILTLMAYDRYVAICRPLQYHSFMTKQRVSVFVFFSWLIPLCCMLMNTMTLLGSQLCGSHINRIYCVNWMIVSLACSPPKANIAVGYFNILFYLGHVGFILWSYVYLIRTCLSSKNSWSRFMQTCLPHLMCLFIFLFSLLLDLFYMRFGSSDLSQDLSNLMAIELLFIPPVVYPLIYGLKLTKIRNKFVNYFYAGKKL
>LOCXPOR86.206.HIT1.OR.2R.303.7tm_4.exons2.LR722979.1.Thalassophryne_amazonica
MINSSFPLYFNLTVFVHMGSYRYLTFILCFLLYATIISANLVIIVVIVREKSLHETMYIFILCLSINSLYGCSGFFLRFLQDILSDTHLILRSACLTQIYVIYTYASYELTILSVMAYDRYVAVCQPLHYHNKMTSKAMSALVVLAWFYPSFSVSTCVYLTSTLPLYSNKIPKVFCANWPVVKLSCVPTVINNLVGMLVSMITVFLPLVFVLYTYVRIFLVCRKCSPEFKGKVIQSCLPHIITFENTVITVFCDVVLSRFDVEQLNLFLAVTLSLEFVVIPPILNPLVYGLKLPEIRKPIFRM
>LOCXPOR87.106.HIT1.OR.2R.304.7tm_4.exons1.LR722979.1.Thalassophryne_amazonica
MENITVFFYFNLTMFENIGQYRYAAFVFCLLLYSFIVSANLVLILVISRERMLHEPMYIFIAFLSVNALYGSSGFFPRFLMDLLSDTHLISHPACFFQIYVIYSYGSCELTILGVMAYDRYVAVCHPLHYHTKMTPKTVMKLGAFAWIWPAVILTAVISLSATLPFCGREIKKVYCANWNVAKLSCVTTVVNNIVGMLLTIMTVFLPLLYVLYTYLRIVFVCLKSSVEIRQKVFQSCLPHIVSFVIYSITGFCDIALSRYNVEHLNPFVAIILSLEFVVIPPILNPLLYGLKLPEIRRHILRTL
>LOCXPOR88.107.HIT1.OR.2R.313.7tm_4.exons1.LR722979.1.Thalassophryne_amazonica
MENRTVYFFLNLTMFENVGQYRYAAFVFCLLLYSFILSANLVLILVILRERTLHQPMYIFIAYLSINALYGSSGFFPRFLVDLLSDTHLISRPACFTQIYVIYTYGINELTILSIMAYDRYIAVCHPLHYHTKMNMRKVMIMSALAWLCPACNLTVTLSMIVRLPLCGNNIQKVYCASWNIVKLSCISTAVNGLVAMLGAIAIAYLPFSLILYTYLRIVISCWKGSVEVRAKVLQSCLPHVISFVIYSITSFSDAALSRQNINEMNKFVVIILSIEYIVIPPILNPLVYGLKLPEIRRQIFRMLFSKTKMEHN
>LOCXPOR89.108.HIT1.OR.2R.315.7tm_4.exons1.LR722979.1.Thalassophryne_amazonica
MSNMSNVGVFFLSGFSVTVHHKAVLFCLTLLCYLLIIMVNMCLIVTITLDKSLHEPMYILLCNLCINALYGTAGFYPKFAFDLLSDTPIISYVGCFVQYFIIYSYAIIDFSVLVVMAYDRYVAICRPLQYGALMSVQRTSILVALCWCVPLCVELCVVTLTSSLTLCGAHIDKLYCENWAVVKLACGSTTLNNIVGLIAISFYLGHILFIVCSYVPLVKSALKCTETRRKFTQTCVPHLLCLLNVTAALLFDHMYSRYGSTFVSQNVKNLMAVQFIVFPPVLNPIIYGLILKKIRHRVLTWLRTTHQRFKLTLKV
>LOCXPOR90.109.HIT1.OR.2R.301.7tm_1.exons1.LR722988.1.Thalassophryne_amazonica
YTCVRFYVSAASFSVLLFFNLIINWTIVREERLRSHARFVLIFHLLVSALVHLGTSSVFYYQIHLDARPGRSACVALVTVLISSASNILLTLTVMALDRYCAVCRPMRYTSACTRGHWPWLLGALTWLLALLIPLSLFLQADAGAGAHEECGREQLKRGELHKVVFIGLCALVILYSYVRILLEGRRLGVLNRRNRAGCRTIALHGTQLTVYILPNFVNFVLAVLHKRSLIRPETKELAAVVIFAFFSLAQCVAPVVYGLRKEELLEQLSLRFPCFSRYLKQVLGWTVRANWTSTRHRTRY
>LOCXPOR90.109.HIT1.OR.2R.300.7tm_1.exons1.LR722988.1.Thalassophryne_amazonica
HLRALLRVRRVLLGAALLQPHHQLDHRARGAAALSRTLRADLPPARVRACPPGHEQRLLLSDPPGRAPGPLGVRGLGDGSDQQRLQHPAHAHGHGAGPLLRRVPPDALHLGVHARALALAPGGAHVAPGPPDPAQSVPPGGRRRRCARGVRARAAEEGRASQSGVHRAVRARHPLQLRPHPAGGPPLRGAQPAQPCRVPDHRAARDAADGLHPPQLRQLRAGGSAQEEPDPAGNQGAGRRGHLCLLQLGAVRCACCLRFAQRGTSGAAESAVPLLLPLLKASLGLDCARQLDINPPQNTV
>LOCXPOR92.104.HIT1.OR.2R.313.7tm_4.exons1.CABVOY010000196.1.Thalassophryne_amazonica
LLGTRRMWVNSTRPPFFTLAAYLDVGLFKSLCFLIVVCLYVVIICSNVLLIVVICVNRSLHEPMYVFLCSLFLNQLLGSVGLFPFLLVQILSDTHSISFAACFLQIFIVYVYGSVEFTSLAIMSYDIYLAICCPLHYNTLMSKNRVCLLIAMMWLPPFLAVSVTILLTVSLRFCGNVIPTVYCNNHQVIKLSCSHSTLNNVYELVVGSITVFIPLILIFYTYIRILRVCSSASTQMRQKAVSTCTPHLASIFNFSFGVCFEILQSRFNMTHVPTAVIIFLSLYFLTCQPLLNPLLYGVKLLKIRVQCKMLFYS
>LOCXPTAAR1.42.HIT1.TAAR.2R.301.7tm_1.exons2.LR722978.1.Thalassophryne_amazonica
SEAVLLPILMSSVSVLTVTLNLLVIISVSHFRQLHFPSNLLLSLAVSDVLVGLVVLPGDILQHSDCWFFGDLMCSVYNFVSLIIICASVGDMVLISVDRYIAVCHPLQYSARVTVRRTSLCICLCWFYSLFYTSLVTKAELSQHDSYHSCRGQCFIPFNKTTGLVDLVVNFIGPVSVIMVLYVRVFVVAVSQARAMRSHVTALTHKPSGNVKTKKSELKAARTLGVVVVVYLMCFCPFYCFSLAVDLALSSPVGAFMSYLFCFNSFLNPLIYALFYPWFRKSIKLIVTGQILKPGSSEDNV
>LOCXPTAAR5.64.HIT1.TAAR.2R.292.7tm_1.exons2.LR722978.1.Thalassophryne_amazonica
METQDRAELCFPQLLNTSCRKLSHPRTEVLLIQILMSSVSVLTVTLNLLVIISVSHFRYKLFLHVPSNLLLLSLAVADFLVGLVVMPFETLRHSECWFLGPLMCSFSLFVTITATSASIGDMVLIAVDRYVAVCHPLHYSTRVTVRRVQICIFLCWICSVLYNTLFLGAGLVQTSSHDSCQGQCEINTFIVGIVDIVISLFLPIAVIVVLYVRVFVVAVSQARAIRSHVQALTQKPSVNVRTMKSELKAARALGVVVIVFIMCLFPFYGVVLSGNNFLNTPSGFIVHFMYFF
>LOCXPTAAR2.85.HIT1.TAAR.2R.329.7tm_1.exons2.LR722979.1.Thalassophryne_amazonica
METQDGAELCFPELLNTSCRKPSYPQSEVLPLHILMSSVSVLTVTLNLLVIISVSHFRQLHFPSNLLLLSLAVADFLVGLFVMPFEILRNSECWFLGPLICSFSAFISITATCVSIGDMVLISVDRYVAVCHPLHYSTRVTVRRVQICIFLCWLCSVFYIILFLGAGLVQTSSHDSCWGQCEFTITFTGVTIDIVISFFLPISVVVVLYVRVFVVAVSQARAMRSHVTALTHKPSVNVRTKKSELKAARALGVVVVVFLICMCPLYTVILSENYFMNTPSGFIVTFMYSINSCLNPVIYALFYPWFRKTIKFIVTLQILKPGSSGAKIL
>LOCXPTAAR3.97.HIT1.TAAR.2R.330.7tm_1.exons2.LR722979.1.Thalassophryne_amazonica
WRPRTEQSSAFQNSSTPPAGSRHLLGILLCFSTFCCPPSLSSRPHSTCWSSSQSHTSGTNLHFPSNLLLLSLAISDFLVGLILIPTEILRQTACWFLGDLMCSLYIYVSYIITFSSIGDMVLISVDRYIAICHPLHYSTRVTVRKVQISVCLCWLFSLVFITLLLQEDLHRPGSYHSCRGECLYVINSTAGIFDIIFCFILPIAIIITLYMRVFVVAVSQARAMCSHVTAVRNKQSVKATANKSELKAARTLGVVVLVFLLCFCPFYCVALSGENVLNASAAAFVNILYYFNSCLNPVIYALFYPWFRKAIKLIATLQILRPGSSEANIL
>LOCXPTAAR4.100.HIT1.TAAR.2R.309.7tm_1.exons3.LR722979.1.Thalassophryne_amazonica
METKDGAELCFPELLNTSCRKPAPPGSEAVLGHILMSSVSVLTVTLNLLVIISVSHFRHLLFFILHFPSNLLLLSLAVSDFLVGLLVLPSEIFRQSACWFLGDLMCSLYNYVTLIITSASVGDMVLISVDRYVAVCDPLHYSTRVTVRRVQTSICMCWFTSVCYCGLISKGDLTHPGRPRISCFGECVIVMNDITGVVDLVVTFISPISVIVVLYVRVFVVAVSQARAMRSHVTALTHKPSVNVRTKKSELKAARALGVVVVFIICFCPYYCVFLAGENLLNAQSGAFVLYVFYFNSCINPVIYALFYP
>LOCXPTAAR5.102.HIT1.TAAR.2R.332.7tm_1.exons2.LR722979.1.Thalassophryne_amazonica
METQDGAELCFPELLNTSCRKLSRPQTEVLPLQILMSSVSVLTVTLNLLVIISVSHFRHKLFLHFPSNLLLLSLAVADFLVGLFVMTFEILRNSECWFLGPLICSFSAFITITATCVSIGDMVLISVDRYVAVCHPLHYSTRVTVRRVQICIFLCWLCSVFYIILFLGAGLIQTSSHDSCRGHCEVTITFIAVTTDIVISFFLPISVVVVLYVRVFVVAVSQARAMRSHVTALTHKPSVNVRSMKSELKAARALGVVVVVFIMCLCPLYGVILSGNNFMNTPSGFILTFMYSINSCLNPVIYALFYPWFRKTIKFIVTLQILKPGSSGAKIL
>LOCXPTAAR6.105.HIT1.TAAR.2R.322.7tm_1.exons2.LR722979.1.Thalassophryne_amazonica
ELCFPELLNTSCRKPAPPGSDAVLGPILLSSISVLTVTLNLLVIISVSHFRQLHFPSNLLLLSLAVSDFFVGLVVLPVEMLRHSACWFLGDLMCSLYNYVSFIITSASVGDMVLISVDRYVAVCHPLHYSTRVTVRRVQTSICLCWFSSAFYNSLIVMDVLNEPDKHHTCSGQCVIIINYIAGVVDLGVTFIGPISVIVVLYVRVFVVAVSQARAMRSHVTALTHKPSVNVRTMKSELKAARALGVVVVAFLICFCPYYCFAVSGSALLSSAAGAFIHYLFSFNSCLNPVIYALFYPWFRKSIRLIVSLQILQPGSSEANML
>LOCXPTAAR7.46.HIT1.TAAR.2R.322.7tm_1.exons2.LR722979.1.Thalassophryne_amazonica
ELCFPELLNTSCRKPAPPGSEAVLGHILMSSVSVLTVTLNLLVIISVSHFRQLHFPSNLLLLSLAVSDFFVGLIVLPADIFRQSACWFLGDLMCSLCNYLTFIITSASIGDMVLISVDRYVAVCHPLHYSTRVTVRRVQTSICLCWSGCVFYNGLILMDNLNEPDKHHTCSGQCVIIMNSTAGAVDLVVTFIGPISIIVVLYVRVFVVAVSQARAMRSHVTALTHKPSVNVRTMKSELKAARALGVVVLVFIICFCPYYCVSVSGSNLMNSPAGVFFRYLFYFNSCLNPVIYALFYPWFRKSLHLIVTFQILQPGSSEANIL
>LOCXPTAAR8.49.HIT1.TAAR.2R.329.7tm_1.exons3.LR722979.1.Thalassophryne_amazonica
METQDGAELCFPELLNTSCRKPSYPQSEVLLLQILMSSVSVLTVTLNLLVLSFSQSFVQLHVPSNLLLLSLAVSDFFVGLVLMPIEILRQTSCWFLGDLVCCLYKLVSFFISYASVGDMVLISIDRNVAVCYPLHYSTRVTVRRTKVYISVCWLCSFIYSIVFTGEDLNQTDRFSFCRGECLVVINSTAGVVDLVVTFIGPISVIVVLYVRVFVVAVSQARAMRSHVTALTHKPSVNVRTKKSELKAARALGVVVVVFLLCLCPYYTVSLAAGDHVSASAASFVLFLYYCNSCLNPVIYVLFYPWFSKAMKLILTLKILQSGSCQIDIL
>LOCXPTAAR10.51.HIT1.TAAR.2R.286.7tm_1.exons3.LR722979.1.Thalassophryne_amazonica
QNGAALCFPKLLNTSCRKPTPSRGEIALQTLLLSISVLIMVLNLLFYRYEQSDLQLHVPSNLLLLSLAVSDFLVGFVLMPIESLKETTCWFLGDLTCSLYNCISFVVTSASVGNMVLISIDRYVAVCHPLHYQTRVTVRRVSLCICVCWSCSVLYGGLIVMEDLSEPGAYSSCYGECVIVINYIQGTVDLILTFIIPVTVIVVLYMRVFVVAVSQARAMRSHVTAVTHQQSVHIRVKKSEMKAARTLGVIVFVFIITFFPYYCVTLVIENPNAQSAVFLVFCVTPI
>LOCXPTAAR9.53.HIT1.TAAR.2R.322.7tm_1.exons3.LR722979.1.Thalassophryne_amazonica
ELCFPELLNASCRKPTAPQSQAVILQILLFLISVVTVVLNLLVLHKVTVSGQLHVPSNLLLVSLAVSDFLVGLVLMPSEILLQISCWFLGDLLCSLYNFVTFIVTSASVGNMVLISIDRYFAICVPLHYQTRVTVERVTLCICVCWCGSVLYNGLILKKELSQPGRFNSCYGECVIVITFTAGAADLVVTFIAPIIVIVVLYLRVFVVAVSQARAMRLPVLAITHEQSVHVSVKKSEMKAAKTLGVVVLVFLISFFPYYCIGLTRENSVSGSAASFVLYLYYLNSCLNPLIYALFYPWFRKAIKLIVTRKFLQPDSCEANIL
>LOCXPTAAR10.60.HIT1.TAAR.2R.325.7tm_1.exons3.LR722979.1.Thalassophryne_amazonica
QDRGELCFPELLNASCRKPTDSQGLIVVQIVLFSISLLMVVLNLLIFIYEQSDLQLHVPSNLLLLSLAVSDLLVGLAMMPGESLKQTSCWFLGDFMCSLGLFVSFIVVSASVGNMVLISIDRYVAVCHPLHYQTRVTVRRVSLCICVCWSCSVLYGCVFVMEDLIEPGRFNICYGECVIVINYIYGTVDLIMAFILPITVIVVLYGRVFVVAVSQARAVRCHVTAVTHKQSMKVNVMKSEMKAAKTLGVVIVVFLITLFPYYCFALTVEDSLSSPAASFFICLMYFNSCLNPVIYALFYPWFRKAIKLIITFQILQPDSCEANIL
>LOCXPTAAR11.76.HIT1.TAAR.2R.330.7tm_1.exons2.LR722979.1.Thalassophryne_amazonica
METVEGADLCAPQLLNTSCKKPKQPPTEAMVIYTVPSFISVLTVLLNLLVIIAISHFRQLHSLTNLLLLSLAGSDLLVGLLLMAVEIIYIEACWFLGDLVCTLYYVLDYLIASASVANMVLISLDRFVAICDPVKYHLRVTQRRVQLAVIVCWICCIFYFALLLHDHLLHPGKSNTCFGQCVVVIDHIAGIVDLVITFIIPISVIVVLYLRVFVVAVIQVRAICSHVMAAKLQHSRNVFAKKSELKAAWTLGIVVIVFLICFCPYHIPAFAGQDTAIDASSAAFEIWLAHFNSYLNPIIYVFCYPWFRKSVKLIATLQILKPDSRYAKVL
>LOCXPTAAR12.84.HIT1.TAAR.2R.331.7tm_1.exons1.LR722980.1.Thalassophryne_amazonica
MMDGMKEEELCYPELLNSSCRGVLRPPSEAVLLYFLLSSISVLTVSLNLLVIISLSHFKQLHTPTNLLLLSLAIADFLVGLLVMPIETIRFIETCWLLGNIMCALSYIIGFTLTSASVGNMVLISIDRYVAICFPLQYPTKITHGRVGLSVCVCWACSLLYNSLILKDHLRQPDKHNSCYGECLVVINYVSGAADLLFTFIGPCTVIIVLYVRVFVVAVSQARAMHSHVAVVTTGPVIVSAKKSEKKAARTLGIVIVVFLMCFCPYYYPSLAGQDTSNSGFSWSIVSWILYFNSCLNPLIYAFFYPWFRKAIKFIVTLKILKRDSYQANIL
>LOCXPTAAR13.87.HIT1.TAAR.2R.319.7tm_1.exons1.LR722986.1.Thalassophryne_amazonica
TDVSFTLHPCYEVMNASYIRTTNPSAICILLQIFLALLSAVTVCGNLLVIIAVIYFKQLHTPTNYLIVSLAAADLQVGVLVFPLSMVFTVTLCLHNEDVFCKVRGSFDISLSTCSILNLCCISIDRYHAVCQPLTYRMKINNGVVVVMMVVCWGLSALIGISVITAGLHNEMCEEKCLIDVLMANTIGPILSFYLPVIIMLCIYLKIFLVALKQARSIQNTKSGATVSKMERKATKTLAVVMGVFLLCWTPFFLCITFHQVSQNSVPVPVIETLNWLTLSNSTLNPFIYAFFYSWFRSAFRIILSGKIFQSDCANVKLT
>LOCXPTAAR14.88.HIT1.TAAR.2R.326.7tm_1.exons1.LR722986.1.Thalassophryne_amazonica
MDLGFSRNQTNDLIDIHLCYKIDASFTLIYNPSPSCVLLQICLGFIAAVTICGNLLVIISVIYFKQLHTPTNFLVLSLAVADLLVGLLAFPINMVLTVTSCLYHYSSFCIVRSAFDRSLCTFSILILCCISIDRYYAVCQPLTYRTKMNNRVIAVMILVIWGAATVISVSIIMAKLSSSCDDEICQIYRNVGNFMGFILAFYLPVIIMLCIYLKIFLVALKQARSIQNTKSGATVSKMERKATKTLAVVMGVFLLCWLPYFLCVSVIVSKKVHVPLSLTETLNWLSMSNSTINPFIYAFFYSWFRTAFKMIISGKIFQGNFTNSRL
>LOCXPTAAR15.92.HIT1.TAAR.2R.305.7tm_1.exons1.LR722986.1.Thalassophryne_amazonica
NIHPCYQIDAYFVLMKDISALCVLLHVYLSILCIVTICGNLLVIISVIYFKQLHTPTNFLVLSLAVADLLVGLLVFPLTMEYSVAPCAFQKDFFCKVRGIFEISLCTSSILHLCCISIDRYHAVCQPLTYRTKINNHVVATMITVSWGLSVLTGIGFITSGLNTKTCDETCMINLILANIIGLILSFYLPVIIMLCIYLKIFLVALKQARSIQNTKSGATVRKMERKATKTLAVVMGVFPIVLASVLSLHHCSFIHLCSCATFNDRSTELARAVKFNAQSIYLCFLLQLVQISSKNDSFWETNWR
>LOCXPTAAR16.93.HIT1.TAAR.2R.327.7tm_1.exons1.LR722986.1.Thalassophryne_amazonica
MDAEFSINNSYVYNEIHPCYESNNATYIFINQPFTGCVLLYMFLGLLCVVTICGNFLVIISIIYFKQLHTPTNYLILSLAVADLLVGVVVFPFSMAFTVTSCWYHDDMFCKIRGSVDVTLSTASILNLCCISVDRYYAVCHPLTYRSKIHNHVIVLMILVSWSVSALIGISIVIAGFNQGKCQDRCLIDALISTTLACIFSFYIPVIVMLCIYLKIFLVAQKQANTIHGTKTRATVSKMEKKATKTLAIVLGVFILCWTPYFVCMIFQPLTHEFTPVSVIESLNWLTLSNSMLNPFIYAFFYSWFRSAFKMIISGKIFHCDFSNSKL
>LOCXPTAAR18.94.HIT1.TAAR.2R.327.7tm_1.exons1.LR722986.1.Thalassophryne_amazonica
MDAEFSINNSYVYNEIHPCYESNNATYIFINHPFTACVLLYMFLGLLCVVTICGNFLIIISIIYFKQLHTPTNYLILSLAVADLHVGVVVFPFSMVVMVTSCWYHDDMFCKIRGSFDVTLSTASILNLCCISVDRYYAVCHPLTYRSKIHNCVIVLMILVSWSVSALIGIGIIIAGFNQGKCEDRCLIDALISTTLAYIFSFYIPVIIMLCIYLKIFLVAQKQANTIHSTKTRATVSKMEKKATKTLAIVLGVFILCWTPYFVCMIFQPLTHEFTPVPVIETLNWLALSNSMLNPFIYAFFYSWFRSAFKIIISGKIFHCDVSNSKL
>LOCXPTAAR18.95.HIT1.TAAR.2R.327.7tm_1.exons1.LR722986.1.Thalassophryne_amazonica
MDAEFSINDTYVYNEIHPCYESNNATYIFINQLFTGCVLLYMFLGLLCVVTICGNFLIIISIVYFKQLHTPTNYLILSLAVADLHVGVVVFPFSIAFTVTSCWYHDDMFCTIRGSVDVTLSTASILNLCCISVDRYYAVCHPLTYRSKIHNRVIVLMILVSWSVSALTGIGIVIAGFNQGKCQDRCLIDALILTTLACIFSFYIPVIVMLCIYLKIFLVAQKQANTIHSTKTRATVSKMEKKATKTLAIVLGVFILCWTPFFVCIIFHPLTHEFTPVPVIETLNWLALSNSMLNPFIYAFFYSWFRSAFKIIISGKIFHCDVSNSKL
>LOCXPTAAR19.96.HIT1.TAAR.2R.319.7tm_1.exons1.LR722986.1.Thalassophryne_amazonica
MDAEFSFNNTYVYNEIHPCYESNNATYIFISQPFKGCVLLYMFLGLLCVVTICGNFLVIISIIYFKQLHTPTNYLILSLAVADLHVGVVVFPFSMAFTVTSCWYHDDMFCKIRGSVDVTLSTASILNLCCISVDRYYAVCHPLTYRSKIHNRVIALMILVSWSVSALIGIGIIIAGFNQGKCEDRCLIDALISTTLACIFSFYIPVIVMLCIYLKIFLVAQKQANTIHGTKTGATVSKMEKKATKTLAIVLGVFILCWTPYFVCMIFQPLTHEFTPVSVIETLNWLALSNSMLNPFIYAFFYSWFRSALKIMISGKIFH
>LOCXPOra1.3.HIT1.Ora.2R.317.V1R.exons1.LR722968.1.Thalassophryne_amazonica
MPSEEFVRGMLYVSLTVVGIPGNSAVVLAFLLLLHQESRLLPADAIVLHLACANLLVVVVRCLLETIASFHLAVIYTDVSCKAVIFIYRTSRALSIWLTCVLSVYQCLSIAPPGSCWASIRSFMASYLGLVFFFLWLLNTCMSSAAILFSSSTQSNFSLLSHGINVQFCYVHFPSKLSKEANGATQVGRDVVPMVLMSLASLIILVFLYKHSRQVKGLRSSSGGSSGAERRAAKAVVALVTLYVALYGIDNGLWVYTLTVTKAMRYSLISDLRIFFSSLYAALSPLIIVASNRKVKGRLQCAVQKKPAQEKNTTISA
>LOCXPOra2.4.HIT1.Ora.2R.313.7tm_1.exons1.LR722968.1.Thalassophryne_amazonica
QVLQSAVNSPSRRLPPSDTILVHLSLANLLTSLFRTVPIFVSDLGLEVSLSLGWCRFFMLLWVWWRAVGCWVTLTLSVFHCTTLRRQRVTLSPHAYQRERRWVWIVLGLVWGANLVFSLPALVFSTHLHSNATVELMVISCTTRPLLGCIWEFPTEQQGSAFASTSLALNEVLPLMLMVCTNLVTLHSLAKHIRTISSGGEPGGSHGELDKHVSTERKAAHVIMSLVTLFVVCWALQVAAVTYYNHNGGHHAEGLLTVAHLSASLFVGFSSMVVALGHGNLRRRIMCMMQGWTSVIKCHSDRTEGECKSTKTR
>LOCXPDreOlfCc1.161.HIT1.OlfC.1R.700.ANF_receptor.exons14.LR722969.1.Thalassophryne_amazonica
FNFRAFRWTQTMLFAINEINMRTDLLPKTDLGYVIYDSCFTISKAVEGTLTYLTGQDEAIPNYRCGSGAPLAALVGAGGSDLSIATARILGLYHFPQVSYASSSSMLNSKFQFPTFLRTIPNDVHQSAAMAQLVLHFGWTWVGTIAADDDYGKYGIKDFKEQVEEADVCISFSEVLPKAHSPEDIQRIVETVVKSTAKIIVVFSSDVDFSPLILELLRHNVTNRTWIASEAWVTSSLINQPGVDSVLGGTLGFALKRADIPNLQHHLLDLDPYDDPLTEELWETVVNETHSRAERSVPDGLCTGKESLARLNNTYSDVSQLRITYSVYKAVYAVAHALHNLEHCEPGKGPFTGNNCADITNFEPWQLMYYLMHVRFTMRQTGEEVYFTDGDVEGLYDIINWQVKSDGQMSYITVGHYNGSAPQESRMVLLNDSIVWNKEELQPPRSVCNENCEPGTRKGIRQGEPVCCFDCIPCANGEISNTTNARACIQCTGDDWSNDAHDACVPKLIEFLAFGEPLGITLIVISAFGALVTIIVMVVFIVHLDTPLVKANDALLSFSLLFSLVVTFLCSIVFLGEPQPWSCMTSQVALALGFALCLSSIMGKAAVLMLRAQALKAAHAKAKAAAKAAKAAAAEAAANTGSRNVIATNTNTKNNVLIAEGDSSCGNNNTGHSLYRVAHHPPSTSCEKHLQPEREDNSRM
>LOCXPOlfC1.34.HIT1.OlfC.2R.907.ANF_receptor.exons11.LR722969.1.Thalassophryne_amazonica
MSWFSWLLMLWASSAPSLLLIGLVGRQLGVKVGFQVVQTVMCSQWRTPSSQEQTQDGDVVLGGLFSLHFQTPAIDNDFTKPPHYKPCTGLEQFPLQYMYAMMFAVEEINRSTKLLPSVRLGYRILDSCALHPWALNGALSLIAGGSSSCESAAEYSDKKGEEIKGYQPVPLVIGGASSQTGLIISRTLGPLSVPLISYQSSCPCLSDRHLYPNFFRTIPSDIYQAQAMARLAIRFNWTWIGAVKANNDYGHVAIKVFQEEIQGAGVCLAFVETLDRANIMSDARRAALTIQSSTARVILIFTWYTDVRQLFLELVKRNVTDRQFLASEAWSTSADLLQNHAFSHVAAGVLGVAIRSSNIPGFEKYLRSLHPSKHPDDVFLKEFWENEFGCNPGTIQSNATTLISNSAVTSRSSNSIASANKSLQKAALLPCSGTESLERLQNRLTDLSQLRVVYNVYLAVYAAAHALHNLLSCPDGHSSYRCSSPRHIEPLQVNTITLLKHLNKVNFTTPQGESFYFDGADIPAKYDLVNWQKTADGSLKLVLVGHVDGFDFFLNQSALQWSSGSNQVPVSVCSEHCPPGTRVAIRKGEPVCCFDCIACTEGEISNKSGSLHCERCPSEFWSNAQRTSCIPRQLDFLSFTETLGITLTTVAVSGVVVTTTVFVVFLWYRQTPMVRANNSELSFLLLVSLKLCFLCSLVFIGRPSVWSCRFQQAAFGISFVLCVSCLKVKTIVVLAAFRSAWPGAGALIKWFGPNQQRGSVCLFTCIQIIICVIWLTLNPPVPRPNFDIRGLKVTLECAMSSVVGFSLVLGYIGLLACSCLLLAFLARSLPDNFNEAKLITFSMLIFCAVWVAFVPAYISSPGKYTVAVEIFAILASSYGLLVCIFAPKCFIILLRPERNTKKYLMSR
>LOCXPOlfC3.75.HIT1.OlfC.2R.851.ANF_receptor.exons9.LR722969.1.Thalassophryne_amazonica
SGSPLASSCELQGHFQLNTMYKFGDVVLGGLFPFNLISVAPDLSFKSEPQHPTCYSFNIEGFRQAQTMAFAIDEINKNSKLLPNVTLGYKLYDNCIKVGIAFRAALSLASGQDKQFKLHETCVGTPPVLGIVGDSSSTSSIAISSVFGLYRVPMVSYFSTCSCLSDRKTFPSFFRTIPSDAFQVRAMIKILKHFGWTWVGLLVSDDDYGLHAARSFQSDMVESGEGCLAYLEVLPLNEKTAEFKRVVEVMKKSTARVVIAFAYKRHMIQLMEEVVKQNVTGLQWIASEAWTSAAILQTLKLMPYLGGTLGIAIQRGEIRGLKEFLSKIHPGQHHNSSYGHNLVQQFWEFLFQCRFAPISAQWLEAHGVQCTGQEDLRNQVESKFLDVSNLRSEYNVYKAVYALAYALDDMLQCVPGRGPFSGKGCASLHNLELWQLVHYLQNVNFTTSSGDQVQFDENGDSLPTYDIVNWQWLPDGTIKAENVGVIQKSAWKSEELKLEEDRIFWNLQFKEQPRSVCSDSCPPGTRIARKKGEPECCFDCIPCSEGKISNETDSIDCISCPEDFWSSLQHDQCIPKEIEFLSYHEPLGICLTAASLLGTFFCAVVLGIFIYYRSTPIVRANNSELSFQVVISLSLCFLCSLLFIGRPQMWTCQLRHAVFGISFVLCVSCILVKTMVVLAVFTSSKPGGRAKLKWFGARQQRGTVLSLSSVQAVICIAWLVSSSPSPHKNTQYHNDKIVYECVVGSTVGFAVLLGYIGFLAVLSFLLAFLARNLPDSFNEAKLITFSMLIFCAVWVAFVPTYISSPGKYADAVEVFAILASSYGLLIALFGPKCYIILLRPERNTKKAIMSR
>LOCXPOlfC2.35.HIT1.OlfC.2R.873.ANF_receptor.exons9.LR722969.1.Thalassophryne_amazonica
AYLFVTVTLVMYVMLFSKFSSAGSSSVSCWLQGQFHLNMMHKSGDVVLGGLFPFHVFWVVPDLLYKSEPQQPTCYSFNIQGFRQAQTMAFAINEINRNSNVLPNVTLGYNLYDTCANLVTGFHAALSLASGQEKEFKLNETCVGTPPVLGVVGDSSSTRTIAISSVLGLYRVPMVSYLATCSCLSDRQKFPSFFRTIPSDAFQVRAMINILKHFGWTWVGLLVSDDDYGLHAAQSFQSGLVASGEGCLAYVEVLPFSKKLTEFKRIVQVIKKSTARVVIVFASHRQVIQLMEEIVKENVTGLQWIASEVWTSSAMLQTPEFAPYLCGTLGIAIRQQEIPGLVEFLLKIHPGQHYNSSYGHNLVKQFWEYTFQCRFAPLPAGWVETGGALCTGQEDQRKVESEFLDVSNLRTEYDVYKAVYALAYALDDMLQCVPGRGPFTGNSCASLNSLQPWQLVHYLQNVNFTTASGDQVLFDDKGDALPTYDIVNWMCLSDGTIQIENVGVVQKSAGKGEDLKLEEDRIFWSSQLKETPRSVCSENCPPGTRMARIKGKPVCCFECVPCSEGKISNETDSMDCTSCPEDLWPSPQRDQCVPKGIEFLSYHEPLGICLTAASLLGTFICTVVLGIFTYYHSTPIVRANNSELSFQLIISLKLCFLCSLLFIGRPQLWTCQLRHAAFGISFVLCVSCILVKTMVVLAVFKSSKPGGGTRLKWFGARQQRGTVLSLSSVQAVICTVWLISSSPAPHKNTQYHNDKIVYECVVGSTAGFAVLLGYIGFLAVLSFLLAFLARNLPDSFNEAKLITFSMLIFCAVWVAFLPTYISSPGKYADAVEVFAILASSFGLLLALFGPKCYIILLRPERNTKKAIMSRGIE
>LOCXPOlfC3.36.HIT1.OlfC.2R.850.ANF_receptor.exons9.LR722969.1.Thalassophryne_amazonica
AGSPSASSCQLQGQFHLNMMHKSGDVILGGLFVFHLFSVVPDLSFKSEPQQPKCYSFNVLGFRQAQTMAFTIDEINKNSNLLPNVTLGYSFYDHCVSVGIAFRAALSLASGQEKEFQFDETCVGPPPVLGIVGDSSSTNSIAISSVLGLYRVPMVSYFSTCSCLSDRKKFPSFFRTIPSDAFQVRALIKILKHFGWTWVGLLVSDDDYGLHAARSFQSDLVESGEGCLAYLEILPLSKKPTEFKRIVEVMKKSTARVVIGFAHESLIIQIMEEVVKQNVTGLLWMASEAWTSSAVLQTPKLRAYLGGTLGIAIQQGYIPGLKDFMFKINPGQQHNNSYGHNVVKQFWEFTFQCRFAPLPAGWLEAGGALCTGQEDLKNVEREILDVSNLRSEYNVYKAVYALAYALDDMLQCVPGRGPFGGNTCASLNRLEPWQLAHYLQNVNFTTSSGDQVQFDENGDSLPIYDIVNWQWLPDGTIKIENVGVIQKSAWKGEELMLEEHRIYWNLQFKETPKSVCGESCPPGTRIARRKGEPLCCFDCVPCSDGKLSNQTDSMDCTSCPEDFWPNPQHDQCVPKGTEFLSYHEPLGICLTAATLLGTFICAVVLGIFTYYHSTPIVRANNSELSFLLIISLKLCFLCSLLFIGRPQLWTCQLRHAAFGISFVLCVSCILVKTMVVLFVFKSSKPGGGAKLKWFGARQQRRTVLALSSVQAVICTVWLVSSSPAPHKNTQYHNDKIVYECVVGSTAGFTVLLGYIGFLAVLSFLLAFMARNLPDSFNEAKLITFSMLIFCAVWVAFVPTYISSPGKYADAVEVFAILASSFGLLVALFGPKCYIILLRPEKNTKKAIMSR
>LOCXPOlfC4.38.HIT1.OlfC.2R.860.ANF_receptor.exons9.LR722969.1.Thalassophryne_amazonica
FCNICSAGSLSASSCQLQRHFHLNMMHKSGDVVLGGLFIFHLFSVVPDLSFISEPQHPKCYSFNVQGFRQAQTMAFAIEEINKNSNLLPNVTLGYDLYDNCLKVGIGLRAALSLASGRDEEIKFSNTCVGNPPVLGIVGDYSSTHSIAISSVLGLYRVPMVSYFATCSCLSDRKKFPSFFRTIPSDAFKVRAIIKILKHFGWTWVGLLVSDDDYGLHAARAFQSDFVESGEGCLAYLEVLPLNNNPTEFKRIVEVMKKSTARVVIGFVHASLIIQTMEEVVKQNVTGLVWIASDAWASFEVLQTPKLMPYLGGTLGIDIQQGEIAGLKEFLLKIHPGQHHNNSYGQNVVKQFWEFAFQCRFDPIPAGWVEGGGALCTGQEDLKTVANEFLDVSNLRSEYNVYKAVYALAYALDEMLQCVPGRGPFKGKSCANLNSLEPWQLVHYLQNVNFTTSFGDQVQFDENGDVLPIQDVVNWHWLPDGTIKVENVGVVHESAWKGEELKLQEDRIHWNLHFKEPPRSMCSESCSHGTHMARKTGEPLCCFDCVPCSEGKISNETDAIDCTSCPEDFWPNSQRDQCVPKGIEFLSYHEPLGICLTVASLLGTFICAVVLWIFTYYSSTPIVLANNSELSFLLIISLKLCFLCSLLFIGQPQLWKCQLRHAVFGISFVLCVSCILVKTMVVLAVFKSSKPGGGARLKWFGTRQQRGTVLALSSVQAVICTVWLVSSSPAPHKNTQYLNDKIVYECVVVSTVGFAVLLGYIGFLAVLSFLLAFLAKNLPDSFNEAKLITFSMLIFCAVWVTFVPTYISSPGKYADAVEVFAILASSFGLLVALFGPKCYIILLRPERNTKKAIMSRGVEA
>LOCXPOlfC5.45.HIT1.OlfC.2R.865.ANF_receptor.exons9.LR722969.1.Thalassophryne_amazonica
VTLLLIYIMFSNFSSAGSPVSSCQLQGHFHPSMMHKSEDVVLGGLFKFHLFSLLPDLSFKSEPQQPTCYSFNVVGFRQAQTMAFAIDEINRNSNLLPNVTLGYKLYDNCAKPGIAFHAALSLASGQDKEFMFNETCVGTTPVLGIVGDSSSTHSIAISSVLGLYRVPMVSYFATCSCLSDRQKFPSFFRTIPSDAFQVRAIIKILKHFGWTWVGLLVSDDDYGLHAARSFQSDFVESGEGCLAYLGVLPFSKKPAEFKNIVEVMKKSTARVVIGFTHESEMIQIMEEVVNQNVTGLLWIASEAWTSSAVLQTPKLSPYLSGTLGIAVRRGEIPGLKEFLLKIDPGQQHNNNNGQIVVRQFWEYAFQCRFAPLPEGWMEAGGALCTGQEDLKKVESEFLDVSNLRSEYNVYKAVYALAYALNDMLQCVPGRGPFSWKSCVNFNSLEPWQLVHYLQNINFTTSTGDQVVFDENGDSLPIYDIVNWQWLPDGTIKVENVGVVQTTAWEGEELKLEDRIHWNLQFKEPPQSVCSESCPPGTHMARKKGEPLCCFDCVPCSEGKISNETDSMDCTSCPEDFWPNPQRDQCVSKGIEFLSYHEPLGICLTTASLLGTVICAVVLGIFTYYRSTPIVRANNSELSFLLIISIKLCFLCSLLFIGRPQLWTCQLRHAAFGISFVLCVSCILVKTMVVVAVFKSSKPGAGTRLKWFGTRQQRGTVLVLSSVQAVICTVWLVSSSPSPHKNTQYHNDKIVYECVVGSTAGFAVLLGYIGFLAVLSFLLAFLARNLPDSFNEAKLITFSMLIFCAVWVAFVPTYISSPGKYADAVEVFAILASSFGLLVALFGPKCYIILVRPENNTKKAIMSRDI
>LOCXPOlfC6.54.HIT1.OlfC.2R.834.ANF_receptor.exons8.LR722969.1.Thalassophryne_amazonica
TGAWVNAGASSMRCKLQGSARQPAFSMDGDYVIGGVFSIHFNMHTVKHNYISKPNPVQCKGSIDSRELRFSRAMVFAIEEINNSTELLPGIRLGYQIHDSCASVPVAIQVAFQLSNGLDMMFDTGDKCSQSGMMMGVVGESGSTPSISMSQVIGAFDIPQVSHYATCACLSDKQQYPTFFRTIPSDQFQADALAKLVKHFGWSWIGAIRSDSDYGNNGMALFLHAAQKERICVEYSESFDRTNPLSRIKQVADVIRRSSAVVVVAFVSSGDIRILLEELARQPSPPHQWIGSESWITDPNMLRFDFCVGAIGFGIQRSVIPGFRDFLLDLSDTKVAVSPVLTEFWEDAFKCHLGKDESACDGSQNIQTLQSPYTDTSQLRITNMVYKAVYAIAHGIHNTVCQQTNSTTQCDKFTKIKYTQLLSHLKRVNFSQNGYHVSFDINGDPVAVYELVNWQKNKNGSTELVTVGLYDASLPAGQEFRITKKITWLDGGNQVPVSVCTDSCPPGTRKLLQKGKPFCCYDCTPCPEGEISNTTDSPDCFRCPAELWPGAKRDICLPKPVQFLSFDDVLGIILATFSVGGACLAFITAAIFFRHRRTAIVRANNSELSFLLLFSLVLCFLCSLTFIGVPSKWSCVLRHTTFGITFVLCISCVLGKTIVVLMAFRARLPGSNLMKWFGPLQQRIAVISFTFIQVLICTIWLVLNPPFPIKNLTTYKDKIILECALGSAAGFWVVLGYIGLLAVFCFVLAVLARKLPDNFNEAKLITFSMLIFCAVWITFIPAYVSSPGKFTVAVEIFAILASSFGLVLCIFAPKCFIILFKPEKNTKKNIMDQN
>LOCXPOlfC7.60.HIT1.OlfC.2R.825.ANF_receptor.exons8.LR722969.1.Thalassophryne_amazonica
GRKEKRTGAWVNAGASSMRCKLQGSARQPAFSMDGDYVIGGVFSIHFNMHTVKHNYISKPNPVQCKGSINPRELRFSRAMVFAIEEINNSTELLPGIRLGYQIHDSCASVPVAIQVAFQLSNGLDMMFDTGDKCSQSGMMMGVVGESGSTPSISMSRVIGAFDIPQVSHYATCACLSDKQQYPTFFRTIPSDQFQADALSKLVKHFGWSWIGAIRSDSDYGNNGMATFLHAAQKERICVEYSVSFDRTNPLSRIKQVADVIRRSSAVVVVAFVSSGDMRILLEELTRQPSPPRQWIGSESWVTDPNMLRFDFCVGAVGFGIQRSVIPGFRDFLLDLSDTKVAVSPVLTEFWEDAFKCHLGKDESACDGSENIQTLQSPYTDTSHLRITNMVYKAVYAIAHGIHNTVCQQTNSTTQCDKFTKINYTQLLSHLKRVNFSQNGYHVSFDINGDPVAVYELVNWQKNKNGSTELVTVGLYDASLPAGQEFRITKKITWLDGGNQVPVSVCTDSCLPGTRKLLQKGKPVCCYDCTPCPEGEISNTTDSPDCFRCPAELWPGAKRDICLPKPVEFLSFDEVLGIILATFSVGGACLAVITAAIFFRHRRTAIVRANNSELSFLLLFSLVLCFLCSLTFIGVPSEWSCVLRHTTFGITFVLCISCVLGKTIVVLMAFRATLPGSNVMKWFGSLQQIMTVISFTFIQVLICTIWLVLSPPFPIKNLTTFKDRIILECALGSAAGFWAVLGYIGLLAIFCFVLAVLARKLPDNFNEAKLITLACDILCSLDHLYPSICQLSWEVHCGCGDICYFGFQFWTDTVYICSKVFYHII
>LOCXPOlfC6.63.HIT1.OlfC.2R.830.ANF_receptor.exons8.LR722969.1.Thalassophryne_amazonica
INAGASSMRCKLQGSARQSAFSMDGDYVIGGVFSIHINMHTVKHNYISKPNPVQCKGSIDSRELRFSRAMVFAIEEINNSTELLPGIRLGYQIHDSCASVPVAIQVAFQLSNGLDMMFDTGDKCSQSGMMMGVVGESGSTPSISMSRVIGAFDIPQVSHYATCACLSDKQQYPTFFRTIPSDQFQADALAKLVKHFGWSWIGAIRSDSDYGNNGMATFLHAAQKERICVEYSESFDRTNPLSRIKQVADVIRRSTAVVIVAFVSYGEMRILLEELAQQPSPRRQWIASESWVTDPNVLQFDFCVGTIGFGIQQSVIPGLRDFLLDLSPTKVAASPVLTEFWEDAFKCHLGQDESACDGSQNIQTLQSPYTDTSQLRITNMVYKAVYAIAHGIHNTVCQQTNSTTQCDKFTKIKYTQLLSHLKKVKFSQNGYHVSFDINGDPVAVYELVNWQKNKNGSTELVTVGLYDASLPAGQEFRITKKITWLDGGNQVPVSVCTDSCPPGTRKVLQKGKPVCCYDCTPCPEGEISNTTDSPDCFRCPSELWPGAKRDICLPKPVEFLSFDEVLGIILATFSVGGACLAVITAAIFFHHRTTAIVRANNSELSFLLLFSLVLCFLCSLTFIGAPSEWSCVLRHTAFGITFVLCISCVLGKTIVVLMAFRATLPGSDVMKWFGPLQQIMAVISFTFIQVLICTIWLVLNPPFPIKNLTTYKDRIILECALGSAAGFWAVLGYIGLLAVFCFVLAVLARKLPDNFNEAKLITFSMLIFCAVWITFIPAYVSSPGKFTVAVEIFAILASSFGLILCIFVPKCFIILFKPEKNNKKNIMPRN
>LOCXPOlfC8.71.HIT1.OlfC.2R.861.ANF_receptor.exons6.LR722969.1.Thalassophryne_amazonica
MLLMADVLLLSLLAVRGQKPACQTYGTKELSQFSKEGDINIGGIFSFHQNPVSVNPALHINPGMMHCDGLDPGELQYAYTMIFAIEEINNSSELLPGVTLGYRIFDSCPSIPLSIRASLNLMNQYENEESSCDHFSTVHAVIGDTTSTSTIGIARTMGPFRIPVISHSATCACLSNRRNYPSFFRTIPSDSYQSKALAKLVKHFGWSWVGTIRTNSDYGNGGMSTFLRAAEKEGICVEYSVAIYRTDPRKWFLRVVDIIKASTSKVIVAFTDGTDLDILIKELYVQNVTGLQWVGSEGWITYRYIASPVNYAVVQGAVGFAPLNVDIPELQEFLANSKPSTILGDHGLVELWEMVFSCKLSPQADSHGQTSVSACTGNESLKNTSSRFTDVSDASLLNNIYKATYAVAHALHLSLTCQDGQSPFQGNICAKKENLKPWQVLHYLTQVNFTTKIGESVFFDELGDPVAHYELVNWQMDETGFIHFETIGYFDAFRPEGQQFQMKAGMKAIWAKENPEVPKSVCSQSCVPGTRQAFIQGKPICCFDCITCADGEFSNSTNAVKCDKCPPEYKSNQEKNNCDLKAIEFLTFREVMGTLLVTFSVFGVFLALAVALIFFLYRHTPIVRANNCERSFLLLFSLSLCFLCSLTFIAQPSEWSCILRHTAFGITFVLCMSCVLGKTMVVLMAFRATLPGSKVMKWFGPAQQRLSVLAFTLIQVIICILWLAMNPPFPFKNTKQYKEKIILECALGSPIWFWAVLGYIGFLAMLCFVLAFLARKLPNNFNEAKFITFSMVIFCTVWITFIPAYVSSPGKFSVAVEIFAILASSYGMLFCIFLPKCYIILLKPQNNTKKHLMGHSNPRAL
>LOCXPOlfC9.72.HIT1.OlfC.2R.823.ANF_receptor.exons6.LR722969.1.Thalassophryne_amazonica
ILALEAGAEKAPFCMMLGTPKKPLLFKEGDVTIGGAFSIHSKITQPALSFTDKPTYFKCSSVNLREFRFAQTMIFAIEEVNRSDFLLPNVSIGYRIYDNCGSTLSSMHAAMALLNGDERTGGTKCSGQSAVHAIIGESESSSTIVLSRTTGPFKIPVISHSATCECLSNKRDYPFFFRTIASDLYQSRALAQLVKYFGWNWVGAVNSDSDYGNNGMAIFLATAQEEGVCVEYREKFHRSEPEKLSKVVEVIRKSTARVIVGFLAHVEMNHLLEQLILHNITGRQFIGVEAWITADSLVTPSSFSVLGGSLGFAVQKANITDLNKFLIKDFWEKEFNCNEMNPDRAATVLCEELLDLVELKYSDDDMAELRYSSNIYKAIYAVAHSLHSTLNCSNNEACNKSMKITPWQVVESLKNVNFTIKTGDTVWFDHSGAAVARYELVNWQRGSDGLVKFKPVGYYDAALPPDQRFILHSEAIMWPGGSTELPVSVCSQSCKPGTHKVPQKGKPGCCYDCVQCAEGKFSNTTDSHSCTKCPEEFWSNHKRDACILKILEFLSFTEDMGKILMFFTLLGVLLTFLVAALFLIKKDTPLVKANNSELSFLLLFSLSLCFLCSLTFIGRPSEWSCMLRHTAFGITFVLCISCLLGKTMVVLMAFRATLPGSKVMKWFGPAQQRLSVLAFTLIQVVISILWLTINPPFPSKNMVYYKEKIILECAVGSPVGFWAVLGYIGLLAVLCFVLAFLARKLPDNFNEAKFITFSMLIFCAVWVTFIPSYVSSPGKFTVAVEIFAILASSYGVLFCIFAPKCFIIILKPELNTKKHLMGK
