# Supplementary material for: Expanded olfactory system in ray-finned fishes capable of terrestrial exploration
Source: BMC Biol. 2023 Jul 31;21:163. doi: 10.1186/s12915-023-01661-8 (PMC10392011; doi:10.1186/s12915-023-01661-8)
Supplement: Supplementary file 3 — Additional file 3: Data S1. Protein sequences and genomic coordinates of OLF genes. FASTA and General Feature Format (GFF) files containing the protein sequences and genomic coordinates for all identified OLF genes in this study. [file 12915_2023_1661_MOESM3_ESM.zip › PROTEINS/Thamnaconus_septentrionalis.OLF_genes.fa]

>LOCXPDilaOR14.1-eta.309.103.HIT1.OR.1R.292.7tm_1.exons1.CM020504.1.Thamnaconus_septentrionalis
AKALLCVLPCLLFLYVNAVMMFALLSKPLLLGSPRYILFGHLLLSDSLQLLLAMFLYISAISSIKMNNHVCLLMSSFASIAVKMSPLTLAAMSSERYVAICFPLRHADIVTVRMTGVAIAFIWTVGSIESCTQLFLFVSLQNKTVTIPNFCSKNVALRRQIFSNSRTVINILCFVLVSVIIIYTYIAVMVTVKSACSHARNTTKASKTVLLHLIQLLLCLTSTFFNEMNSSRMWNINPSFALHIQYALFVALIIFPKCLSPLIYGLRDETFRLVFKYYFTFGFECNPKAFPQ
>LOCXPDilaORUN.67-eta.333.86.HIT1.OR.1R.300.7tm_1.exons2.CM020506.1.Thamnaconus_septentrionalis
LLVVRDTYSTALLKNFIVVLVWVILSYINGTLVVIFIRHQTFYEDPRYILFIHMVINDAVQLTVTVTLFVLSYVLYKIKVSVCCIFILLAVFTTRNTPVSLASMALERYIAIHDPLRHSQICTAGRTYVVIGLIWLISVTPDITDLFVTLATESLSFFHQSVFCLRHNVFKDPVLATKRLIFDVMYFSCVFLTLVFTYLRILFAARALATERTSAQRARNTILLHGAQLAMCMLSYISPSVEMVLQLIFPGRILEIRYANYLIVYMLPRFLSPIIYGLRDKKFRRYLMMHLQSSRSRVKL
>LOCXPSichOR4.9-eta.317.87.HIT1.OR.1R.304.7tm_1.exons3.CM020506.1.Thamnaconus_septentrionalis
NVTVVIQYQDSFAKAVSKNVIILVLGISITCINASAIHTFCKHQIFYTNPRYILFIHLVINDMVQLTTSTCLFILSYVFYRINASACCLLIVLVILTTLNTPFNLVVMAVECYVAVCLPLRHAQLCTLKHTHIAIGLIWALSLTSTLPDVFFSLATEPLRFFLSEIFCERNNLFRQPMQAQKRDHLYVIYMTIAWLVLLYTYVRIFSAARGAKASRSGNREMRKARNTILLHSFQLLLCMLTYVSDKITRALIHHFPRNVVNVIFFIFVGTQILPRGLSPLVYGLRDKTLRQYLKKYFLWRGNK
>LOCXPDilaORUN.13-eta.308.109.HIT1.OR.1R.294.7tm_1.exons1.CM020510.1.Thamnaconus_septentrionalis
SVRTQISWQVIFVQILVFVFLCINMMMILTFYTRAYFYTNMRYILFATSLLSDCLILIVTNVLLILTYSRIPMPLPLCVIFFVASSVYSVVTPVTLTAMTLERYVAICMPLRHAQLCSKHRALWCIFIIHGISSVPCVLILLSFFAPATQNLLNKFHICAVQRFSTQTWQIDLRLGIIQTYFLIMSIVIMFCYTKIMKVAKAASGYNKKSSRKGLRTVIIHGVQLLLCLTQMWCPFIEAAVFKTGSVMFKAVRFYNYILFYLVPRCLSPLIYGLRDDKFVLALKYYALCDFRRN
>LOCXPOR1.55.HIT1.OR.2R.315.7tm_1.exons2.CM020503.1.Thamnaconus_septentrionalis
SSTAWEAEASYTGVRVLVSAASFSVLLLFNLLISSTIVRVEQLRGHARFVLLFHLLLSALVYLATSTVFHYQVHVRARPGRAACAVMVTLLMSSGSHILLTLTAMALDRYWAVCHPMRYTLSRLTASHWPWALGVVTWLASLAIPLAVLSGGGQGDAERGGAAEECGRERLRQGELPKVVFIGACTALILYSYVRILLESRRLGVLNCRNRAGCRTIALHFSQLAVFLLPNFVSFVLTVLQKRNVVSGEAKERCAVVIFAFFSLAQCVAPVVYGLRKEELVEQLEHRFPCCSRYVKNVLGWTVLANRTLTHQQTR
>LOCXPOR1.55.HIT1.OR.2R.296.7tm_1.exons2.CM020503.1.Thamnaconus_septentrionalis
PCLLMRERPVGEHGPAEHVLDVARAAWEAVLQLLHQLLLAQAVDHRRHALRQAEEGEDDHGAALLGLTADHVALLQHRQHEADKVGQEEDRQLAEVQRDGPAAGTVAAVEHAEAAALQQDPDVAVKDERRARANEDHLGQLSLAQPLAAALFRSPAALRVTLAAAAEHRQRDGQRREPRDHAQRPGPVASGQARERVTHGVAHGPVAVQRHGREREQDVRAAAHQQRHHDRAGGATRPRAHVHLVMEDGAGGQVDQGGEQQVEEQHEARVPAQLLHADDGGADEQVEEQQHREGCR
>LOCXPOR2.81.HIT1.OR.2R.308.7tm_1.exons1.CM020504.1.Thamnaconus_septentrionalis
MFHLNGSQNNFSVENQNVGILEVTLLSIVNSAPCCLFIFINCTMLFALRSKTVFYETPRYVLVFNLLLADTVLLFQAQSMYLMSAGRVRLSYYVCFLISMIAEVTLLISPLTLLAMSVERYVAVCFPLRHTSIITIRNTGAAIVMIWAFGFLNAFVQVVLLLKASLSKGITLKISDYCGKERIFPDPNLSLFKTMYTYFWYVLAAVIITITYIGVMVAAWSTSTDKVSAQKAGKTLMLHMVQLGISLCSPVYDPIVFRLSKHLNRNTFVRIHVAVYVCIVLFPRCLSSLVYGLRDQTIRPFLLQKLCC
>LOCXPOR3.107.HIT1.OR.2R.314.7tm_1.exons1.CM020504.1.Thamnaconus_septentrionalis
RMSNLNQSSTNATVGINFVGILEVAVFTTITSLPCCVFIFINCTMLFTLRSKTVFYETPRYVLVFNLLLADTVLLFQAQSLYLLSAGRVRLSYYVCFLISMISEITLLISPLTLLAMSVERYVAVCFPLRHTSIITIRNTGAAIVMIWAFGFLNAFVQVVLLLKASLSKGITLKTSDYCGKERIFPDPNMSLFKTIYTYFWYVLAAVIITITYIGVMVAAWSTSTDKVSAQKAGKTLMLHMVQLGISLCSPIYDPIVFLLSKHLNRIIVVRIQVALYICYFMIPRCLSSLIYGLRDQTIRPVLMRNLLCGWKGS
>LOCXPOR4.113.HIT1.OR.2R.352.7tm_1.exons1.CM020504.1.Thamnaconus_septentrionalis
CFCEKCVLLLCSTFMHRMQFILYPRFPRMSNLNQSSTNATVGINFVGILEVAVFTTITSLPCCVFIFINCTMLFTLRSKTVFYETPRFVLVFNLLLADTVLLVQTQSLYLMSAGRVRLSYYVCFLITMISEITLLISPLTLLAMSVERYVAVCFPLRHTSIITIRNTGAAIFMIWAFGFQYVFVQVVLLLKASLSKGITLKTSDYCGRERIFPDPNMSLFKTMYIYFWYVLAAVIITITYIGVMVAAWSTSTDKVSAQKAGKTLMLHMVQLGISLCSPIYYPIVFLLSKHLNRIIVIRIQVALYICVFMIPRCLSSLIYGLRDQTIRPVLMRNLLCGWKGSLSVSVHPRKAK
>LOCXPOR4.114.HIT1.OR.2R.338.7tm_1.exons1.CM020504.1.Thamnaconus_septentrionalis
MHRMQFILYPRFPRMSNLNQSSTNATVGINFVGILEVAVFTTITSLPCCVFIFINCTMLFTLRSKTVFYETPRYVLVFNLLLADTVLLFQAQSLYLMSAGRVRLSYYVCFLITMISEITLLISPLTLLAMSVERYVAVCFPLRHTSIITIRNTGAAIVMIWAFGFLNAFVQVVLLLKASLSKGITLKTSDYCGKERIFPDPNLSLFKTMYTYFWYVLAAVIITITYIGVMVAAWSTSTDKVSAQKAGKTLMLHMVQLGISLCSPIYYPIVFLLSKHLNRIIVVRIQVALYICVFMIPRCLSSLIYGLRDQTIRPVLMRNLLCGWKGSLSVSVHPRKAK
>LOCXPOR6.115.HIT1.OR.2R.308.7tm_1.exons1.CM020504.1.Thamnaconus_septentrionalis
MSNLNQSSTNSTVGVNYVGILEVAVFAILTSLPCCVFIFINCTMLFTLRSKTVFYETPCFVLVFNLLLADTVSLVQTQSMYLMSAGRVRLSYHVCFSLSMIAEVTLLISPLTLLAMSLERYVAVCFPLRHTSIITIRNTGAAIVMIWAFGFLNAFVQVVLLLKASLSKGITLKTSDYCGRERIFPDPNMSLFKTMYIYFWYVLAAVIITSTYIGVMVAAWSTSTDKVSAQKAGKTLMLHMVQLGISLCSPVYYPIVFLLSKHLNRIIVIRIQLALYICVFMIPRCLSSLIYGLRDQTIRPALMRNLLC
>LOCXPOR7.116.HIT1.OR.2R.309.7tm_1.exons1.CM020504.1.Thamnaconus_septentrionalis
MSNLNQSSTNSTVGVNYVGILEVAVFAILTSLPCCVFIFINCTMLFTLRSKTVFYETPRYVLVFNLLFADTVSLVQTQSMYLMSAGRVRLSYYVCFSLSMIAEVTLLISPLTLLAMSLERYVAVCFPLRHTSIITIRNTGAAIFMIWAFGFQYVFVQVVLLLKASLSKGIALKTSDFCGKERIFPDSILNLFKTMYIYFWYVLAAVVITSTYIGVMVAAWSTSTDKVSAQKAGKTLMLHMVQLGISLCSPVHNPIVFLLSKHLNRIIVIRIQVALYVFVVMFPRCLSSLIYGLRDQTIRPVLMQNLLCR
>LOCXPOR8.57.HIT1.OR.2R.306.7tm_1.exons1.CM020504.1.Thamnaconus_septentrionalis
FGNQTMLNVTNEQQYQGIVERVFFSVMTTVPCCIFLYINLTMLFTLRTKTEFQETCRYILLFHLLFGDTVQMGLTQVLYLVAACRIKLVYPLCGVLTMISRLTSEISPLTLVVMSLERYIAVCHPLRHAIVVTSRSTSAAVAGVWAFSSLNVIVQVGLLLDFPFAELESLQMKDFCSNVALFLGPISDIYEKAFTCTLFVSASLAVTSSYIGVMVAARSASTNKTSFQKARNTLLLHLIQLALTLSSTLYTPMLLALSRMTTRLIVVRVQNVLYLFVIIFPRCLSALIYGLRDKNIRPVLMQNLCC
>LOCXPOR9.58.HIT1.OR.2R.339.7tm_1.exons1.CM020504.1.Thamnaconus_septentrionalis
TKCVFLLSSTFNGKDAIYLLITCLLRMANLTQPTANATIGMNYVSKLEVAVFAILTSLPCCVFIFINCTMLFTLRSKTVFYETPRYVLVFNLLLADTVLLFQAQSMYLMSAGRVRLSYHVCFLLSMIAEITLLISPLTLLAMSVERYVAVCFPLRHTSIITIRNTGAAIVIIWVIGFQYVFVRVVLLLKVSLSKGITLKTSDFCGKEMFFNDPVFNVFKKSYTYFWYVLAAVIITSTYIGVMVAAWSASTDKVSAEKARKTLMLHMVQLGISLCSPVHDAIVFLLSKHLNRAVVIRIQVALYVCVIMFPRCLSSLVYGLRDQTISTVLIQKLLCGWKGS
>LOCXPOR10.59.HIT1.OR.2R.312.7tm_4.exons1.CM020504.1.Thamnaconus_septentrionalis
MENYTINTLTLQLEGLKVTEVSVYPVFLFFFFSYIIILLANVCIVVLICMDTGLHQPMYLLFCNLPVNDVIGNSIMVPRLMMDLLRPPAERLITYYECVVQAFSTHMFGTTSHTVLMIMAFDRYVAICNPLRYSSIMTNRMVVKLTVSAWGVALVLVGVLLGLTIRLNRCRTLITNPYCDNASLFKLSCDRVVINNVYGLTFTVVLLTSSIGSMIITYGRITLVCLTSRNKTLNSKALKTCSTHLFVYLIMFGCSILSIILHRFPQYSDYRKFSAILFHIIPSSLNPIIYGVQSKEMRKFLSKFFQGHKVLP
>LOCXPOR11.60.HIT1.OR.2R.308.7tm_4.exons1.CM020504.1.Thamnaconus_septentrionalis
MGNETVAGDVLVLESFPVTAHVPSFIILLLVYLYIMVSNIGLLLLIHGSRHLRQPMYLLLCNMVVNDAFGATIVIPHVLLDILAAPSLRYIHYVGCAVQAFCVHLHASASHTILMIMAFDRYVAIGDPLRYSAIMSHGLVARLSAVAWASAAILVLVLVGLSLRLSRCRTSIANLFCDNASLFKLSCESVLANNIYGLGYTVVLLGSSIGSVGVTYLKIAVVCLRSKSQMLNRRALQTCTTHLVVYAILLVSGFIIVTLHRFPSMSGHRKMAAVLGHVALPALNGAIYGLQIKEVRQRIRTVFQKVSV
>LOCXPOR12.61.HIT1.OR.2R.301.7tm_4.exons1.CM020504.1.Thamnaconus_septentrionalis
NYTFNSLTLLIEGLPMPAEHLHPAFVFFLLSYVLIITLNFGISVLVFMNRNLHQPMYLLFCNLLFTDILGASIMLPRLLMDLVRPLSERLISYHNCVLQAFFMSLYGSTSQTVLIIMAYDRYVAICNPLRYSTIMTNRMVVKLSAAVWGSAIVFVAILLSLTIRLNRCRMVIKNVFCDNASLFKLSCDNVFINNVYGLAYTVVLKTVVIGSIVFTYTKITVVCLVSKNKSVNKKALQTCTTHLVIFVILVFTGMINIALHRIPKYSDYRKLNVILFAIIPGCLNPIIYGVQSKDMRLFLSE
>LOCXPOR13.62.HIT1.OR.2R.301.7tm_4.exons1.CM020504.1.Thamnaconus_septentrionalis
NYTFNSLTLLIEGLPVPAEHLHPAFVFFILSYVLIITLNVGVSALVFMNRNLHQPMYLLFCNLLLTDILGANVILPRLLMDLVRPLSERLISYHNCVLQAFFMSLYGSTSQTILIIMAYDRYVAICNPLRYSTIMTNRMVVKLSAAVWGSAIVFVAILLSLTIRLNRCRMVIKNVFCDNASLFKLSCDNVFINNVYGLAYTVVLKTVVIGSIVFTYTKITVVCLVSKNKSVNKKALQTCTTHLVIFIILVFSGMTIIALHRIPKYSDYRKFSIILFAIIPGCLNPIIYGVQSKEIRLFLSK
>LOCXPOR14.63.HIT1.OR.2R.311.7tm_4.exons1.CM020504.1.Thamnaconus_septentrionalis
AGMENLTYNSLILQMEGFRVTMTSKYPVFFLLLASYVFIMLANGCMVALIWMQRSLHQPMYFLFCNLSINDIVGNSLLIPQALSNVLLPPKERLIHYYACAIQAYTAHIFGTNAHGVLMVMAYDRYVAICNPLRYSAIMSNKMVLKLTATAWGTAVIFVSVLLGLTLRLNRCTTLIRNMYCDNPSLFKLSCESVYANNVFGLFYTVTLFTASIGSVLLTYSKILAACLSSRCKSLNSKALKTCSTHLSLYLIMVISGLIPIIFHRLPHYDEYRKISVLLFFVIPGSLNPLIYGLQSQEINKCLSNFFCTRK
>LOCXPOR15.64.HIT1.OR.2R.301.7tm_4.exons1.CM020504.1.Thamnaconus_septentrionalis
NYTFNSMTLLIEGLPMPAEYLHPAFVFFLLSYVLIITLNVGVSAVVFMNRNLHQPMYLLFCNLLFTDILGANIILPRLLMDLVRPLSERLISYHNCVLQAFFLSLYASTSQTVLVIMAYDRYVAICNPLHYSAIMTNRMVVKLSAAVWGSAIVFVAILLSLTIRLNLCRMVMKNVFCENASLFKLSCDSVVINNVYGLAYTVVLKTVVIGSIVFTYTKITVVCLASKNKSVNKKALQTCTTHLVIFVILVFSGMTIVALHRIPKFSDYRKFSVILFAIIPGCLNPIIYGVQSKEIRLFLSK
>LOCXPOR16.65.HIT1.OR.2R.300.7tm_4.exons1.CM020504.1.Thamnaconus_septentrionalis
NYTFNSLILQLEGLPMPAEYLHPAFVFFLLSYVLIITLNVGVSALIFIDRNLHQPMYLLFCNLLFTDILGANIMLPRLLMDLVRPLTERLISYHNCVLQAFFMSLYGSTSQTILIIMAYDRYVAICNPLRYSTIMTNRMVVKLSAAVWGSAIVFVAILLSLTIRLNRCRMVIKNVFCENASLFKLSCDNVFINNVYGLAYTVVLKTVVIGSIIFTYTKITVVCLVSKKSVNKKALQTLMSHLVIFVILVFSGMTIIALHRIPRLTNYKKLSIILFAIIPGCLNPIIYGVQSKEMRLFLSK
>LOCXPOR17.67.HIT1.OR.2R.315.7tm_4.exons1.CM020504.1.Thamnaconus_septentrionalis
FRTSSNDSLIVHPAGFYIIGFETFPFISVYFIFLAFVYAITLLFNCLVIYIITITTCLHTPKFVAVVNLAVIDIILNSCTIPSMIRTFLLKDNFVPFGVCLLQMFIYYSFASLESYALAVLAYDRLIAICFPLQQNSINTLWSMATIVAVTWSFALGATGFATGIMTRLSFCKSVRVLSYFCDYTPVFRLACNDNRLQWTVASTLSVVSLIIPLTFIILSYVSILVTVFSMESVGSRIKALATCTEHLILVAIYYTPIFSIFSIGLFVRSLDPDRRVLCLSLASCIPPCINPILYSLKTKDIKIRVLALLRKNRV
>LOCXPOR19.68.HIT1.OR.2R.318.7tm_4.exons1.CM020504.1.Thamnaconus_septentrionalis
LSRCLLDFHQPLERVLDLLCLQDIDDGVQHGRKDGSQGQIYDSGVWVNFFHQGERDQQRDEIDGDQREVAHAGLEGLQPALNAGHFSHGPADVQVAKQNEGEGEPENKNRVQAADDVTGEVVVAGKPVDLAVVAEVAVDLHGAAEGQPGQQAHRHQHGHDDEEPEGGDHGQHEAVRDLDVVVQREDDGHQPVVGERHQVEGLHGEAGVAEEQEGHAVVVGQAPVVEQEDVEQLGHQGRVPKQVDEGQVENGHVLGGSQVVIQADHGHDDGVAHHRDHVHEEEEDVVEPDVDHPGQAADEEVRGAHKRDVSLPESRAEE
>LOCXPOR19.68.HIT1.OR.2R.318.7tm_4.exons1.CM020504.1.Thamnaconus_septentrionalis
FFSAALGEGNVTFVRPPHFFISGLTGVIHVRFYYVFLFFVYVVSVVGNSVVMAVICLDHNLRTPKYVAVFNLAFVDLFGNSALVPKLLDIFLFNHRRLAYNDCMAFLFFCYTCLSMQALNLVALSYDRLVAIIFPLHYHVKVTHRFMLSMIASFWLFIIVAVLVAVGLLTRLSFCRSVEINSYFCDHGQIYRLACNDHFPSYVVSCLYPVFIFWLPLAFILFSYLYIGWAMAKVASIQRGLKTFKTCVGHLSLVAIYFIPLLITFTLMEKIHPNARIINLSLTSVFPPMLNPIIYVLQTQEIKDSFKRLMKIKKTPRK
>LOCXPOR20.69.HIT1.OR.2R.322.7tm_4.exons1.CM020504.1.Thamnaconus_septentrionalis
KKAAAAAFNSTFVRPESFYLTGFIDIPHVRYYYMFLCFVYILTVVGNGSLLAVIYLAKSLHTAKYMIVCNLALMDLCGSTALIPKLLDSFLFGRRSIVYEACLSYMFFVFFFLCMQSWTLVIMSFDRFVAICFPLHYHGVVTAPTVATLLLSAWLGMLALVAASVGLIDRLSFCRSVAVKSFYCDHAPVYRLACNDTSLNNIMAYMGFVLVLVVPLVLIALSYTCISVALSRIASGVERLRAMKTCTSHLILVAIFFLPVISTNVASVLSFIHPNTRIINSSLTQILPALLNPIVYSLKTEEVLQSFREFSKRNQICRASVK
>LOCXPOR22.70.HIT1.OR.2R.281.7tm_4.exons1.CM020505.1.Thamnaconus_septentrionalis
DDTRVLLHPICLPSGHACLQAAALPGHAMLYGTILGANVSAVCDRRQAEPPPARLPPPLRPVCQPAVGKLCPLPPPAAAAASGAAHRGSAALLPADLLPVLVRLPYRSRMTARRVALLLSASWLHGAAVCVLPLSVTASLSLCGDIIDKVYCDNFSIVKLACGNTAFINHYGLAASVVVTAAPAGLILYTYMANLRVCVGGAAAAVAARRKAVRTCAPHLASLLNFSFGCLFEVVQSRFDMSLLPAGLQVALSLYFLSGQPLLNPLLYGLSMSSVRQAFRA
>LOCXPOR21.71.HIT1.OR.2R.316.7tm_4.exons1.CM020505.1.Thamnaconus_septentrionalis
NSSHTSFLLRGFPLLQGAQRRLLALPFSACYLAVLLGNSALVFVVWRDRRLRSPMNLLICWLCLVDVLAASAIVPSLLLSLLLDLDRVSLTFCLLQMFSTHFLSSLESTLLLAMALDRYVAVCLPLRYGRLVGAPALAALLLFTLLRSGTALGLLVALAGSLHFCGSDVIRHCYCDHMALVSLACGSTASSTAVGLAVIACVVGVDIPLIAFSYARILVAVRRAAAAGQDPRKALHTCGTHMITMLCFYLVGSVAFLSHNLHIPMTPDLNSVLGVTYILLPASANPVIYGVRTREIRRGLLALLRLRATGGSQVLP
>LOCXPOR22.72.HIT1.OR.2R.304.7tm_4.exons1.CM020505.1.Thamnaconus_septentrionalis
STTRVSFFILSAYRLDTRVSRLLLFLATAMLYCTILGANVSLLAVIGARRSLHQPIYLLLCGLFANQLWGSSALFPHLLLQLLAELHIVAVPLCFLQIFCLYSYACVEFFTLTAMSYDRYLAICCPLQYRSRMTARRVALLLSASWLHGAAVCVLPLSVTASLSLCGDVIDKVYCDNFSIVKLACGNTAAINHYGLAASVVVTAAPAGLILYTYVAILRVCVGGAASAVTARRKAVRTCAPHLASLLNFSFGCLFEVVQSRFDMSLLPAGLRVALSLYFLSGQPLLNPLLYGLSMSSVRQAFRA
>LOCXPOR23.73.HIT1.OR.2R.321.7tm_4.exons4.CM020506.1.Thamnaconus_septentrionalis
MLLNTTAAWSPLDLLSAANGSSVLPGGAVGTAKDSFANALTKNIVAMLVWLTLSVINGSMVHTFLQHSLFYENPRYIMFVCMVVNDALQLSLVTALYVLSYIFRKIHASVCCCLIMTAVLTTRSTPLILAGMAVERYVSICFPLHYGQVCTAPRTFLVLAAILVLAAAPPLSDLLVALAHERPGFFRGAIFCDQPLLFRHRSVYYKNCVFDGVYLSFVALALLYTYCKIMLTARAASAGLPSVRKARNTVLLHGVQLLLCMLAFVVPSLQAALISLFPGLSLEIRYIFFLVVYIIPRFLSPVIYGFRDEQFRRYWARYLAC
>LOCXPOR23.73.HIT1.OR.2R.299.7tm_4.exons4.CM020506.1.Thamnaconus_septentrionalis
AGQVAGPVPAELLVPEAVDDGAEEARDDVDHQEEDVADLQAEAREEGDERRLQGGHHEGQHAEQQLHAVEQHGVAGLAHRREAGRGGARRQHDLAVGVEQRQRHKGQVDAVEDAVLVVDGAVAEQQRLVAEDGAAEETRPLVRQRHQQVAEGRRGCQHQDGGQHQEGARRRAHLAVVQREADGDVALHRHAGQDERRGAGGEHRRHDQAAADGGVDLPEDVAEDVERRHQAELQRVVHHHAHKHDVARVLVEQAVLQEGMHHAAVDDAESQPHQHGHDVLGEGVGEAVLGRAHGAPWQH
>LOCXPOR27.84.HIT1.OR.2R.298.7tm_1.exons2.CM020506.1.Thamnaconus_septentrionalis
MNVTSDNATSAGREQESLSTALIKNLIVLLLGISINSINASLIYTFCKNQIFYMNPRYILFIHLVINDMIQVTLSISLFVISYTIHTINVSLCCVLVLLLLFTTGNTPLNLACMVVECYISICIPLRHMQICTVRRTFMLIGLIWATSMACSFPDLLVTLNTQPVDFFHSHVLCIDEIVFSDPILTQKRDVIYSVLLVVVWITIFYAYFQILFTAKAASGDTKKARSTVILHGIQLLLCMTTYVAPQLIDKLRQVLQISRSHFLFIFYIMTQVIPRSISPFSYGIRDSTFRGYLKKYL
>LOCXPOR28.87.HIT1.OR.2R.301.7tm_4.exons2.CM020506.1.Thamnaconus_septentrionalis
ERFGGQRDRGHRVPRLLHQSRHQECDRCGSQHLHQLHQCRPHPHLPEEPDLLHQPALHPLHPPGDQRHGPGDADRGPVHHQLHHLQDPGLPVLGPRSAGAPDHREHPGQPGLHGGRVLRGRLHPAAPHADLHSAENAGADHPHLGAQHDVCSAGSAGHLGHAAPGLLQNSGLLPQRDSLSACGHHREEGRDLRAVSGDRLAGHLLHILPDSVHRKSGEQGRQKGQEHGPAARLPGAAVHGHLHGPAPQTGLAAVVSQELLGLHVCMLHHHPDATALYKSDHLWRERQDVPEVPPELPAVQH
>LOCXPOR28.87.HIT1.OR.2R.300.7tm_4.exons2.CM020506.1.Thamnaconus_septentrionalis
NASAANVTVVIEYRDSFTKAVTKNVIVVVLSISINYINAGLIHTFQKNQIFYTNPRYILFIHLVINDMVQVTLTVVLFIISYTIYRIQVSLCWVLVLLALLTTENTPVNLACMVVECYVAVCIPLRHTQICTVRRTLVLIILIWGLSMMSVLPDLLVTLATQPRDFFKTRVFCLRETAFPHADIIEKRDVTYVLYLVIVWLVIFYTYFQILFTAKAASKDAKKARNTVLLHAFQVLLCMATYTDPLLKQALLRWFPKNYSDSMFACYIIIQMLPRSISPIIYGVRDKTYRRYLQSYLLCN
>LOCXPOR29.88.HIT1.OR.2R.309.7tm_4.exons1.CM020510.1.Thamnaconus_septentrionalis
MDNLTQVSSFTLVGYMDVGPLRYLYFLLVLTFYSCVLAANLLLLLLICCHRSLHQPMYIFLCSLCVNEVYGSSSIFPLLLQQLLSELHTIPAPLCFLQIFCLYSYGGVEFCTLTAMSYDRYLAICYPLQYRSRMTGRRMAALTAAAWLYPFAINILFVCGLTMSLPLCGSVIDKVYCDNFYVVKLACGDTSLHNIFGLAHMFVVIFGLILLILYTYVRILRVCVGGSAQTRQKALSTCTPHLASLANFSFGCFFEIVQSRFNLQHLPNLLRVLLSLYWLTMQPLVNPLLYGLKMAKIRSVYGALLTGRK
>LOCXPOR30.89.HIT1.OR.2R.303.7tm_4.exons1.CM020510.1.Thamnaconus_septentrionalis
AEHVPAGPGAAGPEPVDGDAAGLTGGGAVLVPADAAAQPHAGADHLPGPAAPPAHLHLRVQPLPQRPVGGVVLLPQAAARPAGRRPPGPLLRLPGSALQHLLLRLQPVLQPDIDGLRPLPGHLSPPAVWHCHVGAEGGLAAAAGLDLLLAGVAGGTILTRRLTLCSRRLPKLFCTNWEVVKLSCSASDTTLNNIYGYVLMFSHVSQTALILVSYTHLVSASLRLRSKRRKFVQTCIPHLVTLLVFTITLVFDVLYSRYGSDTQQVLKNLLAAEFLVVPPLINPVIYGINLHQLRSKIFLRFSH
>LOCXPOR31.90.HIT1.OR.2R.312.7tm_4.exons1.CM020510.1.Thamnaconus_septentrionalis
MPLNSSSVFSYFVLAAYLPVGNLRYLCFAATALLYGAIVLLNSSIIAVICLRRSLHRPVYLFLCSLFANELYGSAALFPFLLLQLLQELHTVTAPLCFLQIFCLYTYAQVEFCNLALMSYDRYLAICCPLLYNSHMSFSKALVFIAAVWCYSFLKFVVTLALNVRLRLCSNVIDSLYCHNYLIAKLACADATVNNVYGLVGTVLTVLVPLVPTVVSYLRILRVCRSASPGARRKAVGTCTPQLVSLINFSFGCCFEILQSRFDNAALPPGLRVALSLYFLLIPPLLNPLMYGLQMSHIRWSCKEVLLWRVGT
>LOCXPOR31.90.HIT1.OR.2R.311.7tm_4.exons1.CM020510.1.Thamnaconus_septentrionalis
AAQLVLGLLLLRAGRLPSRRQPALPVLRRHRPALWRHRAAQQLHHCGDLPAAEPPPARLPLPLQPVCQRAVRQRRPLPLPAAAAAAGAAHRDSAALLPADLLPLHLRPGGVLQPGPHVLRPLPGHLLPAAVQLPHVVQQGPGVHRRRLVLLLPQVRGHPGTQRAAAAVQQRHRQPLLPQLPDCQAGLRRRHRQQRVRSGGHGADRAGSAGADRGLLPEDPQGLPLRLPGRPPQGRGHLYAPAGVADQLLLRLLLRDPAEPLRQRRPTARPAGGTLALLPAHPAAAQPAHVRPADVPHQVVLQGGAAVACGD
>LOCXPOR33.91.HIT1.OR.2R.318.7tm_4.exons1.CM020510.1.Thamnaconus_septentrionalis
MVLRNMTTIKNFVITGFPGLPSEYYGLVSVLLLLLYLGIVVGNAFVLAAIVFEKTLRKPTYWIFFHLAMTDIIFGTVTLPKIIIIYWWADAMTSSFGSCFAQMYFVHALGAVHSLMLMMMALDRFIAVWFPFRYPVVVTNKSILVACNFCWALTFIRMMGIVLHASTLHYCNRNTILQCYCDHVSITSLGCGDEVAYVKKVALGNALFTLFVPLTVIISSYIFITMAVLKISQTQSRHKILSTCLPQLMVTCLYYVPRCFVYITNNMGLLTLRSDSRVVITMMYSLIPAVVNPLIYCLKTKDIKEKLRRRFKNKRIKI
>LOCXPOR34.92.HIT1.OR.2R.320.7tm_4.exons1.CM020510.1.Thamnaconus_septentrionalis
MTSNVTRIRSFYILGFPGLSPEYYGPVSALLFFIYLAIAVGNVFILAFVTSQRPLQRPTYLVFCHLALNDLTFATATLPKVISKYWFGDGHISFYGCFSQMFFVHYLGSVTSFTLLVMALDRFVAVCLPLRYAALISNGTISVLCGLAWLVPLPLVVAVVLHALTLPFCGSNVIAQCYCDHISISSQACGEDVHVVAVTSLCIAMFCLLLPLAFILFSYSSIIVAIAKMSNAAGRRKTLSTCTAQIFVTCLFYLPRCFVYVANTVGFSFSLDVRILLILLYSLFPPTVNPIIYCFKTQDIKTRLLKKLRASRVGTEAKLS
>LOCXPOR34.92.HIT1.OR.2R.287.7tm_4.exons1.CM020510.1.Thamnaconus_septentrionalis
DQQCDKDKELLHPWLPWTLPRVLRACVCSALLHLPRHCSGERLHSGIRDQSEAAAEAHLPGVLPPGAERPDFRHRHPPQGHLQVLVRRRPHLLLRVLLSDVLRPLPGLGDLLHPAGDGPRSLCGRLPAAALRRSHLQRHHLRPLRAGLARAAAPGGGRRTARSHIALLRLQRHRPVLLRPHLHQQSGMRGGRPRRGSHVFVHRHVLPPAPSRLHPVLLLLHHRGHRQNVQRRRTPEDPVDMHRANICHLPLLPAQVLRLRGQHGGIFLQPGRAHFAHPAVQPLPPHG
>LOCXPOR35.93.HIT1.OR.2R.310.7tm_4.exons1.CM020510.1.Thamnaconus_septentrionalis
MHNLYNMSTVIELKGFDLPPDAVLPTFLFATLSYMIIFLCNCVLILVITLNKSLHQPVYLILLNLPINDLVGSSAFFIQEIKELLLDSRTIQHAACVTQAFFIHIYAGGTIYILTAMAYDRYIAICCPLKYNSIMTNAHVLKIITGVWVANLLMIGLLFLLLLRLPRCRSQLTHSYCDHPSLLTLVCADTTANNVYGLLMVAVTQLMANGTILYTYLQILIACFRSKRSDTKAKALQTCATHLVVFLLLECLGLFTIISHRIKNISPQLRRFMGTSTLIFPPTLNPIIYGLRTKEIRDKLVSFLKSKIIP
>LOCXPOR35.94.HIT1.OR.2R.286.7tm_4.exons1.CM020510.1.Thamnaconus_septentrionalis
NTSSATALLELQSLSLSDSHVYPAFLFGTLLYVVIMSCNLLVLTTIAWCKKLHQPMFIMLFSLPISDMLGATAFFPQFVMSIVTRSRLISYPACVTQAFLIHLYGTLNLLSLSAMAYDRYIAICFPLRYSTLMSPHILVKIIVVVWLSSFGIISTLFALLQRFRVCRRNLVDLFCNNPSLLKLVCDDTRMNNYYGLIFIAVVQGGPALVMLFTYTQILRTCLMAQQSNSRRKAIQTCCSHLIVYLMLQINTLVTLISHRNESLSPALRRAFGVSVLLFPPLFDPII
>LOCXPOR36.95.HIT1.OR.2R.302.7tm_4.exons1.CM020510.1.Thamnaconus_septentrionalis
MENVSFALSSELTLDPFVIPAGGKYLLFALGVVVYFFTALCNTTLLTLIVVEKNLHRPMYFILLSLPLNDLIGITAMLPKVLSDIMTETHKIQYPLCVLQGFLLHMYGGGILLILAAMSFDRYAAICMPLRYNSIMTPRAVVCIVSLVWGLDFVLILLVFSLHTRLPRCKSFILNVFCDSPSLLKLKCGNTTVNNVTGLLVTAFLQLLSVSVQTFSYVKILITCVVSQRSDTKMKAVNTCVAQLVILVIFEIVGTFTILSHRFTNVSADLQKIMGMLIFLVPPLLNPLVYGLYTREIRQTLL
>LOCXPOR37.97.HIT1.OR.2R.305.7tm_1.exons1.CM020510.1.Thamnaconus_septentrionalis
MQNVTDFPSNSSSHSRLPVIIKVCLVIPVLGIFLYCIAVMLRVFACHRRYLDSSRYILFAHMLINDTLQLLSSVLLFLLVMGLVKCAIVCCVPLLFISTVTYQNTPLILATMSLERYVAIFNPLQCPAAWRSDRIWIIIMSLWLLSCMVVVINYSIGEPHPALASPLTTPVACLPVLLNSSQVQILFGAAKSIFFFAAVAVIILFTYMRILIETRKLRQDSVSVSKAMHTVLLHGCQLLLSMLAFTIPITETLIVVHAKWPQEDIAFFNYFCFILIPRLLSPLIYGFRDQSLRGYIGKAFLCRLK
>LOCXPOR38.98.HIT1.OR.2R.290.7tm_1.exons1.CM020510.1.Thamnaconus_septentrionalis
MQNVTDVPSNSSSHSRLPVIIKVCLVIPVLGIFLYCIAVMLRVFVCHRRYLDSSRYILFAHMLINDTLQLLSSVPLFLLVMGLVKCAIVCCVPLLFICTVTYQNTTLILATMSLERYVAIFYPLQCPAAWRSDRIWIIIMSLWLLSCMLVVINFSIGEPHPALASPLTSVLCITKIVKSSQVQILFGAAKSIFFFAAVAVIILFTYMRILIETRKLRQDSVSVSKAMHTVLLHGCQLLLSMLAFTIPITETLIVVHAKWPQEDIAFFNYFCFILILGCSALSSTDSGIRV
>LOCXPOR38.99.HIT1.OR.2R.304.7tm_1.exons1.CM020510.1.Thamnaconus_septentrionalis
MQNVTDVPSNSSSHSRLPVIIKVCLVIPVLGIFLYCIAVMLRVFVCHRRYLDSSRYILFAHMLINDTLQLLSSVLLFLLVMGLVKCAIVCCVPLLFICTVTYQNTTLILATMSLERYVAIFNPLQCPAAWRSDRIWIIIMSLWLLSCMLVVINFSIGEPHPALASPLTSVLCITKIVKSSQVQILFGAAKSIFFFAAVAVIILFTYMRILIETRKLRQDSVSVSKAMHTVLLHGCQLLLSMLAFTIPITETLIVVHAKWPQEDMAFFNYFCFILIPRLLSPLIYGFRDQSLRGYIGKAFLCRLK
>LOCXPOR39.100.HIT1.OR.2R.305.7tm_1.exons1.CM020510.1.Thamnaconus_septentrionalis
MQNVTDFPSNSSSHSRLPVIIKVCLVIPVLGIFLYCIAVMLRVFACHRRYLDSSRYILFAHMLINDTLQLLSSVLLFLLVMGLVKCAIVCCVPLLFISTVTYQNTTLILATMSLERYVAIFYPLQCPAAWRSDRIWIIIMSLWLLSCMVVVINYSIGEPNPALASPLTTPVACLPVLLKSSQVQILFGAAKSIFFFAAVAVIILFTYMRILIETRKLRQDSVSVSKAMHTVLLHGCQLLLSMLAFTIPITETLIVVHAKWPQEDIAFFNYFCFILIPRLLSPLIYGFRDQSLRGYIGKAFLCRLK
>LOCXPOR40.101.HIT1.OR.2R.335.7tm_1.exons1.CM020512.1.Thamnaconus_septentrionalis
AQRPAPDARRWLFSLLPYTDAVPALILVLCALTAVSLSVNALTLLGLRKADDQSWERRFTLFRNLVLNDLLQTLLFAPSVIHALMQRRTVAFNAWCHVQHFAGTVMLFNSLLTVTLMAVERYVFVCHAIHYLVLLTRARLWLALGLTWLFSLSVGTINLLLLLLSPPATERRQQQQQQQWADEASGGLLCEPDMMEERMGFPRASALYRKVLGPLVLGACLLVYAFSYLRMYQDAAKAMLPIRAVNTAARKTVLFYLGMLMLQLLPLFVKVLSDAVWELVPQSRKAGGAQHGPTAAVLHLSLVVATLVPPCVNPLVFGIRNAEMRRALLTPLRRL
>LOCXPOR40.101.HIT1.OR.2R.334.7tm_1.exons1.CM020512.1.Thamnaconus_septentrionalis
AAPRTGRASLALLPAALHGRGARAHPRAVRAHRRLAVRQRAHAARPTQGRRPVVGAALHPLPQPGAQRPAADPPLRALRHPRAHAAAHRGVQRLVPRAALRGHGDALQQPAHRHAHGGGALRLRVPRHPLPGAADARAPLAGPRPHVALLPVGGHHQLVAAAAVAAGHREAAAAAAAAVGGRGERRAAVRARYDGGAHGLPARLRPLPKGARPVGAGRVPAGVRLLLPENVPGRGQGHAAHPGGEHGGAQDGALLPGDADAAAAAALRQGAVGRRVGVGAPKSEGGRGAARAHRRRAALVPRRRHPGAAVRQPAGLWHPQRGDAPRAAHAAAAV
>LOCXPOR46.102.HIT1.OR.2R.302.7tm_4.exons1.CM020514.1.Thamnaconus_septentrionalis
MNNRTAVQVFSLTGFNVTYNYRGLFFCLTLLCGCLTVTANLTLIFTIIADKSLHKPMYIFLCSLCVNGLYGTSGFYPKFASDLLSDVHEISYEGCLLQVFIIYSSAATDYSILVFMAYDRYVAVCRPLHYHSMMSARRTTVLLCLSWLVPFCCLAMVLTLTSRLDLCGSTIDKLYCENWSIVKLACGSTEVNSITGLIVVFFYVGHTVCIASSYVRLVRFSLRTRECRKKFIQTCLPHLLCLFCVTATLVFDIMYTRYGSVSVPQHLRNFMAIQFVIITPAVNPIIYGLNLTKIRSKIKGYI
>LOCXPOR41.103.HIT1.OR.2R.304.7tm_4.exons1.CM020514.1.Thamnaconus_septentrionalis
MENTTLPFYFNFTMFMNLGHYRNPTFIFCLLVYAFIVSSNLAMICIVVQEKSLHEPMYVFIAFLSVNSLYGSAGFFPRFLLDLLSDTHLISRAACLAQIYVIYTYASYELSILCIMAYDRYVAVCHPLHYRRRMSARVVAALSFLAWACPACNLAVSISTVARLPLCGRSIQKVYCASWNVVKLSCSANAVNSTVAILGAVAIAFFPFGFIVYTYLRIVVACWRTSAEVRAKVLQRCSPHIISFAVYSFTSFSDTALSRQPPGAIHPVLAVVLSLEFIVIPPVLNPLIYGLKLPEIRRHIVRVV
>LOCXPOR41.103.HIT1.OR.2R.304.7tm_4.exons1.CM020514.1.Thamnaconus_septentrionalis
HHPDDVPPYLGQLQAVDEGVEHWRDDDELQRQDDGQDGVDGAGRLPAQRRVAERREGVDGEGDDVRRTALQHFGPDLRRRPPAGHHDPQVGVHDESEGEEGDGHGPQDGHRAVHRVGRARELDDVPAGAVDLLDAAAAQRQPRHRADGHGQVAGGTGPRQERQGGHDSGRHPPAVMQRVADGHVPVVRHDAEDAQLVRGIRVDDVDLGEAGGPRDEVGVGQQVQEEPGEEAGRAVEGVDREEGDEDVHGFVERLLLHDDADHGEVGGHDEGVDQQAEDEGGVAVVAQVHEHGEVEVEGEGGILH
>LOCXPOR41.103.HIT1.OR.2R.303.7tm_4.exons1.CM020514.1.Thamnaconus_septentrionalis
GEYHPPLLLQLHHVHEPGPLPQPHLHLLPAGLRLHRVLQPRHDLHRRAGEVAPRTHVRLHRLPLCQLPLRLGRLLPQVPPGPAVRHPPHLAGRLPRPDLRHLHVCLVRAEHPLHHGVRQVRGRLPPAALPQEDVCQSRGRPVFPGVGLSRLQPGRVHQHGGAAAAVRPQHPEGLLRQLERRQALVLGQRGEQHGGHPGGRGHRLLPLRIHRVHLPEDRGGLLEDVGGGQGQSAAALFAAHHLLRRLLLHVVQRHGAEPAAARRHPPRPGRRPVAGVHRHPSSAQPPHLRPEAARDTAAHRPGG
>LOCXPOR44.104.HIT1.OR.2R.305.7tm_4.exons1.CM020514.1.Thamnaconus_septentrionalis
MDNGSTSPYFNLTMFVHMGHFRHPAFAACLLLYSFIVVANLVIVLVISLEKSLHEPMYIFVALLSVNSLYGSSGFFPRLLLDLLSDTHLISRTACFAQIYVIYTYASYEMTILAVVAYDRYVAVCQPLHYHTKMTGRAVRYLAAAALLLPAVAVLVLVSMSAQLPLCSNRIQKIFCANWNVVKLSCVGTAANNAYGLLLSVLTAFFPLLFVLYTYMRIIAVCWRSSAQFRGKVFHSCLPHIVTYCIYTITAFCDVALSRHNGKDLNPFVATILSLEFVVIPPLLNPLVYGLKLPHIRRNIARMLS
>LOCXPOR44.104.HIT1.OR.2R.304.7tm_4.exons1.CM020514.1.Thamnaconus_septentrionalis
GQRQHLSILQPHHVCAHGPLPPPGLRRLPAALLLHRGGQPGHRAGDLLGEVAPRAHVHLRGPPLRQLAVRLQRLLPQAAAGPAVRHPPHLADRLLRPDLRHLHLRLLRDDHPGRRGLRPLRGRVPTAALPHQDDRQGGALPGGGRPAPPRRGRAGAGVDVRPAAAVQQPHPEDLLCQLERGEAVVRGHRRQQRLRPAAVRAHRLLPAALRPLHLHAHHRRVLEELGAVQGQSVPQLPAAHRHLLHLHHHGLLRRGPEPPQWQRPEPVCGHHPVAGVCRHPAASEPPGVRTQVAAHSKKHRKDAV
>LOCXPOR46.106.HIT1.OR.2R.296.7tm_4.exons1.CM020514.1.Thamnaconus_septentrionalis
LTLSGLSGLASHRFTVFAFTLLCYCVIWILNVGVIATVAADRSLHEPMYVLLCNLCFNGLYGASGFYPKFLSDLLSISHVISYAGCLLQDFVLHSSTCAHYSLLLLMALDRYVAICRPLVYHSVMSTRRVRALLALAWLIPVFLMSVTVLTTSTLRLCGSHIPKLYCTKHLMIKIACSPSKAHMVMTVVNYTFYCSHAFFVVWSYMYLVRMCRASRQGRRKFMQTCLPHLVCLLALVVCFLFDRLHMRYSSNRLPQSVMVFIEMELFLIPPILNPLIYGLNLRKIRNHVKHICVVK
>LOCXPOR46.109.HIT1.OR.2R.311.7tm_4.exons1.CM020514.1.Thamnaconus_septentrionalis
MENDSLEVLLTLSGFNFTSEQRVNLFILTFLWYLMIILANGFLICAIVVDRNLHEPMYIFLCSLCVNTLYGTAGFYPKFLIDLLSSSVISYAGCMLQGFVIHSSTCADFSMLALMAYDRYVAICRPLAYHSVMTRQRVSVFVFLSWFFPLYCMLMNSVTLLGIKLCGSHIDKLYCVNWMVVQLACSPPRANTVVAYVNILLFFGHFVFIFWSYIYLVKTCISSKEDQRKFMQTCLPHLVSLVTLAITVLLDIMYMRFGSKDISQNLSNFMAVEVLLIPPFVNPLVYGFKLTKVRQSVLGFIHVKRKVAHDS
>LOCXPOR29.110.HIT1.OR.2R.302.7tm_4.exons1.CM020514.1.Thamnaconus_septentrionalis
MENSTQIVSFVLTMYADIGNMVYLYFPLALLLYVSVIFANTVLVVITYLDRKLHEPMYLFLCCLSVNQIYGNTSLMPCLMVQMLSETHEISKVYCFMQIFNIYSYVAVEFGTLTVMAYDRYVCICQPLHYNSKITTRKVKIAIFIIWTASFVEVGFLLSFTVRLKLCGNLIHKIVCDNHLVVNLSCSPDRTMSYLHDLFFGLTLTVGAPLCFIMFTYGKILAVCLKGSTETKLKALETCTPHFISIMSFIFMCLYNLITQRFDVTFLPFELHVILVMYGIIIHPLVNPFIYGLQLSTIRHAF
>LOCXPOR29.111.HIT1.OR.2R.302.7tm_4.exons1.CM020514.1.Thamnaconus_septentrionalis
MENSTQIVSFLLTRYADIGNMVYLYFPLALLLYVSVIFANTVLVVITYLDRKLHEPMYLFLCCLSVNQIYGNTSLMPCLMVQMLSETHEISKVYCFMQIFNIHSYNAVEFGTLTVMAYDRYVCICQPLHYNSKITMRKVKIAIFIIWAASFVEVGFLLLFTVRLKFCRNLIHKVFCDNYLVAELSCSPDRTMSYIHDIFFGLTLTVGTPLCFIMFTYGKILAVCLKGSTETKLKALETCTPHFISIMSLMFVCFYNVITQRFDVTFVPLELHVILVMYGIIIHPLVNPFIYGLQLSTIRHAF
>LOCXPOR29.112.HIT1.OR.2R.302.7tm_4.exons1.CM020514.1.Thamnaconus_septentrionalis
MENSTQIVSFLLTRYADIGNMVYLYFPLALLLYVSVIFANTVLVVITYLDRKLHEPMYLFLCCLSVNQIYGNTSLMPCLMVQMLSETHEISKVYCFMQIFNIHSYNAIEFGTLTVMAYDRYVCICQPLHYNSKITTRKVKIAIFIIWTASFVEVGFLLSFTVRLKFCRNLIHKIVCDNYLVAELSCSPDRTMSYIHDIFFGLTLTVGTPLCFIMFTYGKILAVCLKGSTETKLKALETCTPHFISIMSLMFVCFYNVITQRFDVTFVPFELHVILVMYGIIIHPLVNPFIYGLQLSTIRHAF
>LOCXPTAAR1.79.HIT1.TAAR.2R.331.7tm_1.exons1.CM020501.1.Thamnaconus_septentrionalis
MMDNMGETQLCFPQLHNSSCKRLIRPHSETIFFYMLFSSISVLTVVLNLLVIISICHFKQLHTPTNLLLLSLAVSDLLVGLLVMPTETIRVVESCWILGELMCALSCIVSFTLTSASVGNMVLISIDRYIAICYPLQYPCFITRSWVQLCVCLCWACSFLYNGLILKDHLRQPGRYNSCLGECLVLIDYVSGTVDLVVTFFGPCIAIVVLYMRVFFVAVSQARALRSHITVIPVGSVSVIAKRSEKKAARTLGIVILVFLMSFCPYYYPSLAGQDITTSGSSWTIVMWVLYFNSCLNPIIYAFFYPWFRKAMKLIVTWKIRQQNSSHTNIL
>LOCXPTAAR2.95.HIT1.TAAR.2R.330.7tm_1.exons1.CM020501.1.Thamnaconus_septentrionalis
MDNLGETQLCFPQLHNLSCKRLIRPHSETIFFYILLSSISGLTVVLNLLVIISISHFKQLHTPTNLLLLSLAVSDLLVGLLVMPPQAVRFVESCWILGELMCALCYIISFILTSASVGNMVLISIDRYVAICYPLQYPCFITRSRVQLCVCLCWACSFLYNGLILKDHLRQPGRYNSCLGECLVLIDYVSGTVDLVITFFGPCIAIVVLYMRVFFVAVSQARALQSHITVIPVGSVSVIAKRSEKKAARTLGIVILVFLMSFCPYYYPSLAGQDITTSGSSWTIVMWVLYFNSCLNPIIYAFFYPWFRKAMKLIVTWKIRQQNSSHTNIL
>LOCXPTAAR10.104.HIT1.TAAR.2R.329.7tm_1.exons1.CM020501.1.Thamnaconus_septentrionalis
MDNLGETQLCFPQLHNLSCKRLIRPHSETIFFYMLLSSISVLTVVLNLLVIISISHFKQLHTPTNLLLLSLAVSDLLVGLLVMPTETLRFVESCWILGELMCALSEIVSFTLTSASVGNMVLISIDRYVAICYPLQYPGTNTRSRMQLCVCLCWACSFLYNGLILKDHLRQPDRYNSCLGECLVLIDYVSGTVDLVVTFFGPCSAIVFLYLRVFFVAVSQARALRSHITVIPVASVSVTAKKSEKKAARTLGIVILVFLMSFCPYYYPSLAGQDITNSASSWTIVTWVFYFNSCLNPIIYAFFYPWFRKTVRLIVTWKICQQNSSHTNI
>LOCXPTAAR4.107.HIT1.TAAR.2R.319.7tm_1.exons1.CM020501.1.Thamnaconus_septentrionalis
MDNLGETQLCFPQLHNLSCKRLIRPHSETIFFYILLSSISVLTVILNLLVIISISHFKQLHTPTNLLLLSLAVSDLLVGLLVMPPEAVRFVESCWILGDLMCALSYIVSFTLTSASVGNMVLISIDRYVAICYPLQYPGTVTRSRVQLCVCLCWACSFLYNGLFLKDHLGHPENYYSCFGECILKFNHVSGTVDLVFMFLGPCSAIVVLYMRVFFVAVSQARALRSHITVIPVRSVSVTAKKSEKKAARTLGIVILVFLMSFCPYYYPSLAGQDISISASSLDILTWMLYFNSCLNPIIYAFFYPWFRRAIKLIVTWRI
>LOCXPTAAR5.45.HIT1.TAAR.2R.330.7tm_1.exons1.CM020501.1.Thamnaconus_septentrionalis
MDNLGETQLCFPQLHNLSCKRLIRPHSETIFFYILLSSISGLTVVLNLLVIISISHFKQLHTPTNLLLLSLAVSDLLVGLLVMPTETIRFVESCWILGDLMCALCYIISFILTSASVGNMVLISIDRYVAICYPLQYPGTITRSRMQLCVCLCWACSFLYNGLILKYFLRQPGRYNSCVGECLIVVDYVSGTVDLVVTFLGPCSAIVVLYMRVFFVAVSQARALRSHITVIPVASVSVTAKKSEKKAARTLGIVILVFLMSFCPYYYPSLVGQHISISASSWDVLTWMLYFNSCLNPIIYAFFYPWFRKAVRLIVTWKICQQNSSQTNIL
>LOCXPTAAR6.46.HIT1.TAAR.2R.330.7tm_1.exons1.CM020501.1.Thamnaconus_septentrionalis
MDNLGETQLCFPQLHNSSCKRLIRPHSETIFFYILLSSISGLTVVLNLLVIISISHFKQLHTPTNLLLLSLAVSDLLVGLLVMPTETIRFVESCWILGDLMCALSCIVNFILTSASVGNMVLISIDRYVAICYPLQYPGTITHSRVQLCVCLCWACSFLYNGLILKDHLRQPGRYNSCLGECLIVIDYVSGTVDLVVTFFGPCIAIVVLYMRVFFVAVSQARALRSHITVIPVGSVSVIAKKSEKKAARTLGIVILVFLMSFCPYYYPSLAGQDITTSASSWTIVTWVLYFNSCLNPIIYAFFYPWFRKTVWLIVTWKLPQQNSSQANIL
>LOCXPTAAR7.47.HIT1.TAAR.2R.329.7tm_1.exons1.CM020501.1.Thamnaconus_septentrionalis
MDNLGETQLCFPQLHNLSCKRLIRPHSETIFFYILLSSISGLTVVLNLLVIISISHFKQLHTPTNLLLLSLAVSDLLVGLLVMPTETIRFVESCWILGELMCALCCIISFILTSASVGNMVLISIDRYVAICYPLQYPGTITHSRVQLCVCLCWACCFLYNGLILKDHLRQPGRYNSCLGECLVLIDYVSGTVDLVVTFFGPCSAIVVLYLRVFFVAVSQARALRSHITVIPVGSVSVMAKRSEKKAAQTLGIVILVFLMSFCPYYYPSLAGQDITNSASSWTIVTWVFYFNSCLNPIIYAFFYPWFRKTVRLIVTWKIRQQNSSHTNI
>LOCXPTAAR8.49.HIT1.TAAR.2R.307.7tm_1.exons1.CM020501.1.Thamnaconus_septentrionalis
MDNLGETQLCFPQLHNLSCKRLIRPHSETIFFYILLSSISVLTVVLNLLVIISICHFKQLHTPTNLLLLSLAVSDLLVGLLVMPPETLRFVESCWILGDLMCALSEIVSFTLTSASVGNMVLISIDRYVAICYPLQYPGTITRSRLQLCVCLCWACCFLYNGLILKDHLRQPDRYNSCLGECLVLIDYVSGTVDLVFTFLGPCSAIVVLYLRVFFVAVSQARALRSHITVIPVASVSVTAKKSEKKAARTLGIVILVFLMSFCPDTTLLWQARTLQTALPLGKLCQMGVVFQFLSESNHICFFLSLV
>LOCXPTAAR9.50.HIT1.TAAR.2R.330.7tm_1.exons1.CM020501.1.Thamnaconus_septentrionalis
MDNLGETQLCFPQLHNLSCKRLIRPHSETIFFYILLSSISVLTVVLNLLVIISISHFKQLHTPTNLLLLSLAVSDLLVGLLVMPTETLRVVESCWILGDLMCALSYIVGFTLTSASVGNMVLISIDRYVAICYPLQYPGTVTHSRVQLCVCLCWACSFLYNGLILKDHLRQPDRYNSCLGECLVLIDYVSGTVDLVFTFLGPCSAIVVLYMRVFFVAVSQARALQSHITVIPVGSVSVTAKKSEKKAARTLGIVILVFLMSFCPYYYPSLAGQDISNSASSWTIVSWVLYFNSCLNPIIYAFFYPWFRKAVKLIVTWKISQQNSSQTNIL
>LOCXPTAAR10.52.HIT1.TAAR.2R.329.7tm_1.exons1.CM020501.1.Thamnaconus_septentrionalis
MDNLGETQLCFPQLHNLSCKRLIRPHSETIFFYILLSSISGLTVVLNLLVIISISHFKQLHTPTNLLLLSLAVSDLLVGLLVMPTETLRFVESCWILGELMCALSEIVSFTLTSASVGNMVLISIDRYVAICYPLQYPGTITRSRMQLCVCLCWACSFLYNGLILKDHLRQPDRYNSCLGECLVLIDYVSGTVDLVVTFFGSCSAIVFLYLRVFFMAVSQARALRSHITVIPVASVSVTAKKSEKKAARTLGIVILVFLMSFCPYYYPSLAGQDITNSASSWTIVTWVFYFNSCLNPIIYAFFYPWFRKTVRLIVTWKICQQNSSHTNI
>LOCXPTAAR10.54.HIT1.TAAR.2R.307.7tm_1.exons1.CM020501.1.Thamnaconus_septentrionalis
MDNLGETQLCFPQLHNLSCKRLIRPHSETIFFYILLSSISVLTVILNLLVIISICHFKQLHTPTNLLLLSLAVSDLLVGLLVMPPETLRFVESCWILGDLMCALSEIVSFTLTSASVGNMVLISIDRYVAICYPLQYPGTITRSRLQLCVCLCWACCFLYNGLILKDHLRQPDRYNSCLGECLVLIDYVSGTVDLVFTFLGPCSAIVVLYLRVFFVAVSQARALRSHITVIPVASVSVTAKKSEKKAARTLGIVILVFLMSFCPYYYPSLAGQDITNSASSWKIVSWVLYFNSCLNPIIYAFFLSLV
>LOCXPTAAR20.57.HIT1.TAAR.2R.303.7tm_1.exons2.CM020508.1.Thamnaconus_septentrionalis
LNVSCRTNPITFTTTHVLCTLMYSTSVLTVMLNLLLILVSPTTRQLQTPTNLILLSLAVSDLLVGAAVMPLSTFMFQSCVTLRYVCMLQILLSLIITSASIGNMVLISVDRYLAICFPLQYPLILTTGRVKIGVSLCWFISIIYNIVMMTDLLSPSYLLSNPCPQKCEYPKNHAADVADFVISLFVPLTVIIVLYTRVFVVAMSQVRILRSQVSVAQRNTVTIKISNLKAARTLGIVLIMFILTFFPYYIPQLLGFDGGNISYVFQLWLFYSNSTVNPIIYALLYPWFRKAIRMIVSLQIVRS
>LOCXPTAAR12.62.HIT1.TAAR.2R.324.7tm_1.exons3.CM020514.1.Thamnaconus_septentrionalis
MDTLGETDACFPQLLNVSCRRPVQHHANTLLLYILLPSISLLTVALNLLVIISISHFREQSAHPTNLLLLSLAVSDLLVGLLLMPAQILLIGGCWYLGSFVCGLFDYSSFILTSASVGNMVLISIDRYVSICYPLSYPNKVTQGRVKVCVCVCWALSVFYNGVILRDFLKHPDLYNSCYGQCIVVIDSTTGAVDVMLTFVCPVAIIVVLYVRVFVVAVSQARAMRSHVTAVSVQGSVRVWVKKSEIKAARTLGVIVGVFVICFCPYFYLSLAGQDLPTSVAFSVFGVWLLYCNSCLNPLVYAFSTLVQEGHETHCHASDIAARL
>LOCXPTAAR13.65.HIT1.TAAR.2R.331.7tm_1.exons3.CM020514.1.Thamnaconus_septentrionalis
MDTLGETDACFPQLLNVSCRRPVQHHANTLLLYILLPSISLLTVALNLLVIISISHFRRQLHTPTNLLLLSLAVSDLLVGLLLMPAQILLIGGCWYLGSFVCGLFYYSSFILTSASVGNMVLISIDRYVSICYPLSYPNKVTQGRVKVCVCVCWALSVFYNGVILRDFLKHPDLYNSCYGQCIVVIDSTTGAVDVMLTFVCPVAIIVVLYVRVFVVAVSQARAMRSHVTAASVQGSVRVWVKKSEIKAARTLGVIVGVFVICFCPYFYPSLVGQDLSTSVAFSVFGVWLLYCNSCLNPLVYAFFYPWFRRAMRLIVTLQILQPGSNNVNIL
>LOCXPTAAR14.68.HIT1.TAAR.2R.321.7tm_1.exons2.CM020514.1.Thamnaconus_septentrionalis
EESEVCFPHFNSSCRKKLRSPVEALLTSSLLFCITLLTVALNLLVIISIYHFRQLHTATNLLLLSLAVADFLVGFLQMPVEILLLNGCWILGDIVCLINNFLGMVIVSASVGNMVLISVDRYVAICEPMLYSTKVTMKRVQLCICLCWIFSTVHTSWVQRDLLGQPGKHNSCYGECVLIIRYEEGIIDIFVSFFGPIAVIVVLYARVFAVAVSHSRPARLQTSAAIQRSKRTPPLRSQVKAAKTLGVVVLIFLLCFCPFYVFTMAESNMIGESSAAEIWLLYLNSCLNPLVYVFCYPWFRKSIKRLVTLQPVKACSFQVDI
>LOCXPTAAR15.72.HIT1.TAAR.2R.329.7tm_1.exons2.CM020514.1.Thamnaconus_septentrionalis
ETMQADEFCFPQLNNSCKTPTQPYTEAMLIYVLLSCVSLVTVLLNLLVIISISHFRQISGLHTPTNLLLLSLAVADLFVGLLLMPVEIIYVEACWFLGDILCTLYYVVDYIITSASVASMVLISVDRYLAVCYPFYYSTKVTNRRVKNSVFLCWLCSILYRILLLKDHLEKPGHSSSCLGECVVVINNLAGVVDLICTFIIPITVIIVLYMRVFVVVVATARTIKFQIAGVTVPHSVAVKKTEMKAARILGVVVVVFLFCFCPYYFPTLAGEDTLVNASFVAFEIWLTHFNSCLNPVIYAFFYPWFRKCIRLIFTLEIFKPGSCNAKVI
>LOCXPTAAR16.75.HIT1.TAAR.2R.323.7tm_1.exons2.CM020514.1.Thamnaconus_septentrionalis
QEGGDLCFPQLLNASCRKPVRPQHEVMLTYVLLSSISLLTTALNLAVIVSIAHFKQLHTPTNFLLLSLAVSDFFVGLLMFFQIILIDGCWIFGDAVCSLYIVLDYTITSSSIGTMVLISVDRYVAICYPLHYPTKVTVRGVTVCICFCWGGAVLYNCLLLSDNLRHPGRYKSCSGECVVVINHFAGRADVVLSFIGPLTVIVVLYVKVFAVAVAQAHAMRSHIAAVTLQGSVKAGARKSEAKAAKTLGIVVVVFLLCLCPYFCITLTDTLVNLSSAAFVICLFYFNSCLNPLIYALFYPWFRKSVKLILTLQILEPDSCDIRM
>LOCXPTAAR17.81.HIT1.TAAR.2R.320.7tm_1.exons2.CM020514.1.Thamnaconus_septentrionalis
LAESEFCFPHLHNTSCQRPQRPLSETMFIYILISVISFLTVTLNLLVIISITHFKQLHTPTNFLLLSLAVADFVVGLVMPFQILITEGCWILGDVMCTLVYIIDYITTSASVGTIMLISVDRYVAICYPLHYFTKITVREVTIGNCLCWAFSALYNGVIMNDNLTHPGKYNSCLGECVVVISYHAGKVDIILTFICPVIVIVVLYARVFVVAVSQAHAMRSHIATVTLSETVPAKKSELKAARTLGVVVIVFLTCLCPYFSSSLVSQETLFSVTSVPVENWLFYLNSCLNPLIYAFCYPWFRKSIKVILTCKIFNTMSSE
>LOCXPTAAR18.84.HIT1.TAAR.2R.320.7tm_1.exons2.CM020514.1.Thamnaconus_septentrionalis
LAESEFCFPHLHNTSCQRPQRPLSETMLIYILLSVISFLTVTLNLLVIISITHFKQLHTPTNFLLLSLAVADFVVGLVMPFQILITEGCWILGDVMCTLVCILEYITTSASVGTIMLISVDRYVAICYPLHYSTKITVREVTIGNCLCWAFSALYNGVIMNDNLTHPGKYNSCLGECVVVISYHAGIVDIILTFICPVIVIVVLYARVFVVAVSQAHAMRSHIATVTLSETVPAKKSELKAARTLGVVVIVFLTCLCPYFSSSLVSQETLFSVTSVPVETWLFYLNSCLNPLIYAFCYPWFRKSIKVILTCKIFNTMSSE
>LOCXPTAAR19.87.HIT1.TAAR.2R.320.7tm_1.exons2.CM020514.1.Thamnaconus_septentrionalis
MESLEETDLCFPQLLNTSCRKIHYPIVTSFLIHALLSCISPLTAFFNLLVIISISHFRQLHTPTNFLLLSLAVSDFLISFLMLFQMILLDGCWFLGDIVCALYYFMDYTITSASIGTMVLISVDRYVAICDPLRYRTTVTKKRLQICVTLCWTCSAIFHGIRFKDSFKNAGSANNCFGQCTVVLSFAAGMADMVLSFLGPVSVVVVLYIRVFSVVVSQSRAMASQVASVTLHCSLKVSTLKSEMRAATALGLVVVVFLICVCPYFCHILAGQSASVGTSSTFVIVILFYLNSFINPLIYATFYSWFRKSVKLIVTLKILK
>LOCXPTAAR20.89.HIT1.TAAR.2R.313.7tm_1.exons3.CM020514.1.Thamnaconus_septentrionalis
DELCFPHLLNTSCRRTTTYRPNVTLTRSLMIFMSLLTAALNLLFILKIMFCKHLQSPTNLLILSLGVSDFLVGIFAMLSGLFLTDDCWYLGESMCALFCMLNVIITSSSVGNMVLISIDRFLAICGPLHYPIRVTTGRTKIAICLCWMCSILYNCLLLSSFLGDPNAFNSCYGECVLAFNNAIGMVDFLCTLIAPVATIIVLYTRIFSVALSQARAMRVVHIASSSVSVKPQKSELRAAITLGVVVLIFLICFPPYFFPYLAGQDININDSSVSFTVYLLYFNSCLNPVIYALFYPWFRKSVKLILTLKILRT
>LOCXPTAAR21.90.HIT1.TAAR.2R.334.7tm_1.exons1.CM020519.1.Thamnaconus_septentrionalis
RIDMQVYVNATYSLSNMHPCFESQNATYVFTSNPSVLCVLVYAFLGLLSVVTTCGNMLVIMSVIYFKQLHTPTNYLILSLAVADLLVGVFVFPFSMAFTVTSCLYHEDFLCKIRDCFDVILCTSSILNLCCISVDRYYAVCQPLVYRTKVNVQVTVVMILVSWGVSTLIGIGLTVTGFNQGTCEDCSVDIVMTNTLGPVFGFFLPAITMLCIYLKIFIVAQRQAKSIQSTMCGGTVSKMERKATKTLATVMGIFLLSMTPYFLCVVFQPLSSDTPSVSVIETLNWLTLSNSMLNPFIYAFFYSWFRSAFKMIVSGKIHRGEISNMRCLDIITQN
>LOCXPTAAR22.91.HIT1.TAAR.2R.327.7tm_1.exons1.CM020519.1.Thamnaconus_septentrionalis
RIDMQVYVNATYSLSNMHPCYESQNATYVFTSNPSVLCVLVYAFLGLLSVVTTCGNMLVIMSVIYFKQLHTPTNYLILSLAVADLLVGVFVFPFSMAFTVTSCLYHEDFLCKIRDCFDATLCTSSILNLCCISIDRYYAVCQPLAYRTKVNVQFTVVIILVSWGVSTAIGIGITMTGFNQGTCEDCSVGTVMANTMGPIFSFFVPAITMLCIYLKIFIVAQRQANSIQSTKCVGAVSKMERKATKTLATVMGIFLLCLTPYFLCVVFQPLASDAPPLSLIETLNWFALSNSMLNPFIYAFFYSWFRSALKMIVCGKIFQRGFSNSKL
>LOCXPTAAR23.92.HIT1.TAAR.2R.329.7tm_1.exons1.CM020519.1.Thamnaconus_septentrionalis
SRRMDKQVYANATYSLSNMHPCFESQNATYVFTSNPSVLCVLVYAFLGLLSVVTTCGNMLVIMSVIYFKQLHTPTNYLILSLAVADLLVGVFVFPFSMAFPLTSCLYHEDFLCRICDCFDVILCTSSILNLCCISIDRYYAVCQPLAYRTKVNVQVTVVMILVSWGVSTAIGIGITMTGFSQGTCEDCSVDTVMANTMGPIFSFFVPAITMLCIYLKIFIVAQRQANSIQSTKCVGTVSKMERKATKTLATVMGIFLLCLTPCFLCVVFQPLASDAPPLSLIETLNWFALSNSMLNPFIYAFFYSWFRSALKMIVCGKIFQRGFSNSKL
>LOCXPTAAR24.93.HIT1.TAAR.2R.317.7tm_1.exons1.CM020519.1.Thamnaconus_septentrionalis
NNSFSDMHPCYESGNATYVFTSNPSVLCVLVYAFLGLLSVVTICGNMLVMMSVIYFKQLHTPTNYLILSLAVADLLVGVFVFPFSMAFTVTSCLYHEDFLCKIRDCFDVTLCTSSILNLCCISIDRYYAVCQPLAYRTKVNVQVTVVMILVSWGVSAIIGIGITMTGFSQGTCEDCSVDIVMANTLGPIFAFFVPAITMLCIYLKIFIVAQRQANSIQSTKCVGTVSKMERKATKTLATVMGIFLLCLTPYFLCVVFQPLASDAPPLSVIETLNWLTLSNSMLNPFIYAFFYSWFRSAFKMIVCGKIFQKEFSNSKL
>LOCXPTAAR25.94.HIT1.TAAR.2R.317.7tm_1.exons1.CM020519.1.Thamnaconus_septentrionalis
NNSFSAMHPCYESGNATYVFTSNPSVLCVLVYAFLGLLSVVTICGNILVMMSVIYFKQLHTPTNYLILSLAVADLLVGVFVFPFSMAFTVTSCLYHEDFLCKIRDCFDVTLCTSSILNLCCISVDRYYAVCQPLAYRTKVNVQVTVVMILVSWGVSAIIGIGITMTGFSQGTCEDCSVDIVMANTLGPIFAFFVPAITMLCIYLKIFIVAQRQANSIQSTKCVGTVSKMERKATKTLATVMGIFLLCLTPYFLCVVFQSLASDAPPVSVIETLNWLTLSNSMLNPFIYAFFYSWFRSAFKMIVCGKIFQREFSNSKL
>LOCXPTAAR26.96.HIT1.TAAR.2R.317.7tm_1.exons1.CM020519.1.Thamnaconus_septentrionalis
TVAVTDIHPCYEIDNLNHVLTYSPSVICAFLYIFLVFLSVVTVCGNLLITISVIYFKQLHTPTNYLILSLAIADLLVGIVVFPFNMVFPVSSCLHHENLFCRVRGSFDIWLSTCSILNLCCISIDRYYAVCQPLMYRAKISHNVVVCMILVSWVVSASIGIAVRVGGHDNEGCGERCLIDILINTIGNALSFYLPVVIMLCIYMKIYLVARKQARNIQILKSGATLSKTERKATKTLAIVLGVFLLCWTPIFLCITLLDVSDLSAPVSVMEALNWVALSNSMLNPFIYAFFYSWFRAAFRIIITGKIFQGDCSNLKL
>LOCXPTAAR27.97.HIT1.TAAR.2R.318.7tm_1.exons1.CM020519.1.Thamnaconus_septentrionalis
TVAVTDIHPCYEIDGFAYVLSNSPSVICTFLYIFLVFLSVVTVCGNLLVTISVIYFKQLHTPTNYLILSLAIADLLVGIVVFPFSMVFSISSCLYHETLFCMVRGSFDISLSTCSILNLCCISIDRYYAVCQPLMYRAKISHNVVVCMILVSWVVSALIGIAVIVGGLDNEGCGERCLIDMVIENTVGPILSFYLPVVIMLCIYLKIYLVARKQARNIQILKSGATLSKTERKATKTLSIVLGVFLLCWTPFFLCITFLPLNNFSVPVSVMEALNWLTLSNSMLNPFIYAFFYSWFRAAFRMIITGKLFQGDFANIKL
>LOCXPTAAR28.98.HIT1.TAAR.2R.317.7tm_1.exons1.CM020519.1.Thamnaconus_septentrionalis
TVAVTDIHPCYEIDNLNHVLTYSPSVICAFLYIFLVFLSVVTVCGNLLITISVIYFKQLHTPTNYLILSLAIADLLVGIVVFPFNMVFPVSSCLHHENLFCRVRGSFDIWLSTCSILNLCCISIDRYYAVCQPLMYRAKISHNVVVCMILVSWVVSASIGIAVRVGGHDNEGCGERCLIDILINTIGNALSFYLPVVIMLCIYMKIYLVARKQARNIQILKSGATLSKTERKATKTLAIVLGVFLLCWTPIFLCITLLDVSDLSAPVSVMEALNWVALSNSMLNPFIYAFFYSWFRAAFRIIVTGKIFQGDCSNLKL
>LOCXPTAAR27.99.HIT1.TAAR.2R.318.7tm_1.exons1.CM020519.1.Thamnaconus_septentrionalis
TVAVTDIHPCYEIDGFAYVLSNSPSVICTFLYIFLVFLSVVTVCGNLLVTISVIYFKQLHTPTNYLILSLAIADLLVGIVVFPFSMVFSVSSCLYHETLFCMVRGSFDIWLSTCSILNLCCISIDRYYAVCQPLMYRAKISHNVVVCMILVSWVVSALIGIAVIVGGLDNEGCGERCLIDMVIENTVGPILSFYLPVVIMLCIYMKIYLVARKQARNIQILKSGATLSKTERKATKTLSIVLGVFLLCWTPFFLCITFLPLNKFSVPVSVMEALNWVALSNSMLNPFIYAFFYSWFRAAFRMIITGKLFQGDFANIKL
>LOCXPTAAR30.100.HIT1.TAAR.2R.323.7tm_1.exons1.CM020519.1.Thamnaconus_septentrionalis
IGMSLNRSDILAQIHPCYKLDVSNVRISTLSVTCGLFYVFLGSVAVLTVCGNLLVILAIIYFRRLHTPTNFLVLSLAVADLLIGALVLPLTMEFSVTPCLFYNVFFCKIRGTFDVSLCTASILNLCCISIDRYYAVCHPLKYRTKINDRVVVVMILLSWALSVLTGIGYISAGLTSGNCDTKCFAYFVIANILGLFFSFYLPVIVMLCIYVKIFLVAQRQVKSIQNTKSVAAVSKERKATKTLAIVMGVFLLCWLPFFLCTTILSFSHFNVSLLLIEILNYLALSNSMINPFIYAFFYSWYRSAFRLIISGKVIQGSFSNSEL
>LOCXPENSTRUP00000055032.1.12.HIT1.Ora.1R.293.7tm_1.exons1.CM020519.1.Thamnaconus_septentrionalis
SIRIVVSCLGIFGNVFLIVGIIQTKVSRLKSFEVLLLELAAANLEEIVIVNIYDVVILQTSFLSRDVWSCRVFKFLTVFGEVTSILFTVLISIFRYQKVRDAGKRVNLPIYLDSTRSLWMVSGACIVFALLLSVPIFAIHLADDFSSNGTSCPPDFFQCSKNNCPLFRGLYKYLFILWCNLLPLIIVTVTGCLIIAVLLRQRRTLTPGVSVPGQFGAKSKSLRFQRSTVAVLTAMALFQVDWTLYLIFHLTVSPEDFPLWGEIEFFISTSYTSISPYVYGIGNNLFTFKNFMR
>LOCXPOra1.5.HIT1.Ora.2R.309.V1R.exons1.CM020506.1.Thamnaconus_septentrionalis
MQSDLFARGMLYLFLTVVGVPGNTAIILAFLLLLYQEKELLPADAIVLHLASVNLLVVGVRSLLETLASFRLANIFSDVGCKAVIFVYRTSRSLSIWLTFVLSAYQCLSIAPPGSRWASFRTVVAHYLGVVFLCLWLINTCMSSAAVLFSFGTKNDSSQTTHSINVQFCYVHFPSKLSKEANGAAQVGRDVVPMALMTLCSVIILVFLYKHSRQVKGLRGNRSKQRAAKAVVALVTLYVVLYGVDNALWVYTLTVRKTMRSPLISDLRIFFSSLYAALSPVIIIVSNRKVNGRLKCTVQEKPIQEKATS
>LOCXPOra2.6.HIT1.Ora.2R.313.V1R.exons1.CM020506.1.Thamnaconus_septentrionalis
MDLCVTIKGVSFLLQTGMGILGNTVVLLAYGHIIFTETKLLPVDVILCHLAFTNLMLLLTRCVPQTMTVFGLRDLLNDAGCKVVIYAYRISRALSVCITCMLSAFQAVTIAPAGPRLSRLKPALPSLVLPTFAGLWLLNMAICIAAPFFSMAPRNGTVPAFTLNLGFCHVDFRDSLSYVINGVAVSGRDFAFVALMVGSSAYILLLLHRHSRQVRGIRRSQGGGAETRAAKTVVTLVVLYVVFFGIDNVIWIYMLTVAKVSPVVADMRVFFSSCYASLSPYFIVSSNKKVKAKIICAAEQDQPTVDNSESSDK
>LOCXPOra3.7.HIT1.Ora.2R.369.7tm_1.exons2.CM020506.1.Thamnaconus_septentrionalis
MSQVLTVEAILFGLLVFSGILGNILVIHVVLQSALQSASRRLAPSDTILAHLSLANLLTSLFRTVPIFVSDLGLDVSLSPGWCRVFMLLWVWWRAVGCWVTLALSVFHCTTLRRHHVSFGPLAQQRERRRVWVVLGLVWGLNLAFSIPALVYSTHVHGNATVELMVISCTTRPLLGCIWEFPSDQQGSAFASASLALNEVLPLVLMIFTNLATLHGLAKHIRAVTSAGDSGGSSGELDKHVSTERKAAHVIMSLVSLFVVCWALQVAAVTYYNHDGGHHAEGLLTVAHFSASLFVGFSPMVVALGHGKLRRKIVSMMQRWFEAIKCHGGNNAHGGGSRKIAETSGKQIVFNVPEERKVVQVVPADKAKK
>LOCXPOra4.8.HIT1.Ora.2R.330.TAS2R.exons4.CM020506.1.Thamnaconus_septentrionalis
MNDPAEEDGADELVGMGLRVSVSPAQTTFYIILVLLGIFGNATVLAVIGKNIIKDRGAGNNSDIIIINMALSNLLVSLMRNTLLVISDVGLEMYSSREWCQFLMGVWVWLRSVNVWSTLFLSAFHLQTLRRVAPSIVNLHATRGAPKVLLMSLSLIWILNFIYSIPAHIFSINGNVNSTETLMLVSSTTRPLLGCVWNFATSYSGLAYATTSMVIHETLPIILMAFTNLGSLYTLYSHGRIRSSSQDAPIIKRVPAERRAAKVILALIMLFIASWGTSILSVNYFNYNRGSSAEFLLVIARFANIIFIAMSPMVLAVGHRGLRSFVKSIL
>LOCXPHaplo16.12aa.163.HIT1.OlfC.1R.705.ANF_receptor.exons9.CM020510.1.Thamnaconus_septentrionalis
ALVKYFILFIQIMFTFFSSYPLIFSSPLSCKLWKKFHLNEIHKPGDVVMGGLFEVHYGSVFPERTYKSEPQLPVCRGFDTLGFRQAMTMAFAIEEINKDSTLLPNLTLGYSLHDNCGALVVGFSASLSMTGGSEEQFLLPENCVGTPPLLGIVGDSPSTFTIATSRVLGLYNLPIVSYFSTCACLSDRKQFPSFFRTIPSDSFQVRAMIQILKHFGWTWVGLLISDDDYGRNVARSLKSDLAQSGAGCLAFSEVLPWDSDPSELRRIVHLMRSSTTRVLMVFAHEFHMIHLMKEVVRQNVTGLQWIASEAWTAAAVLQTPLLMPYLGGTLGIAIRRGEIPGLREFLTQIRPDRNANNSGNNMVTQFWEHTFECRFNPHDSMVKQCTGQEDIESVESEILDVSNLRPEYNIYKAVYALAHALNDLLKCQQGRGPFPGNNCAVLQSLEPWQLVHYLQHVNFTTTFGDQVSFDENGNALPIYDIVNWVWQADGRTRVQNVGDVKRSTFKGEELTINEDKIFWNFKSNKAPRSVCSESCPPGTRMARKKGQPVCCFDCVPCSEGKFSNNTDSMECISCPEDFWSSPQRDHCVPKKTEFLSYQEPLGICLTAASLLGTFISSVVLGIFICHHSTPIVRANNSELSFLLLASLKLCFLCSLLFIGRPTLWTCQLRHAAFGISFVLCVSCILVKTMVVLAVFKASKPGGEPV
>LOCXPOlfC1.81.HIT1.OlfC.2R.899.ANF_receptor.exons14.CM020510.1.Thamnaconus_septentrionalis
RFLLGLCLLSHACCCASAATCKLKAKFNLSGYKNVEKKKVVIGGMFPVHKSIISSDGNTSRLPVSSDCQGFNFRTFRWTQTMLFAIDEINRRDDLLPETDLGYVIYDSCFTISKAVEGTLTYLTGQDEAVPNYRCGDGPPLAALVGAGGSDLSIATARILGLYHFPQVSYSSTCSALESKFQFPTFLRTIPNDKHQSAAIARLVLHFGWTWVGTIAADDDYGKYGIKDFKEQVEEAGVCIAFSETLPKVSSPEDIQRIVQTVVETTAKIIVVFSSDVDLSPLVTELLRHNVTNHTWIATEAWVTSALMLQPGVSSLLAGTLGFAVKRASIPGLQRYLLDLDPYSDLLTEEFWETVFSTARWTTAKPRNGLCTGHESLAKADNTYSDVSQLRITYSVYKAVYAVANALHNLEHCQDGRGPFYGKDCANISSFEPWQLMYYLKNVRFDVPHTGEQIYFDDGDVEGFYDIINWQFDGDGQISYVAVGRYNGSQEPEERLVVFNDSILWNNDELQPPRSVCSENCQPGTRKGIRQGEPVCCFDCIPCADGEISNTTNARECILCGEDDWSNEVHDTCVPKIIEFLAFGEPLGITLIVISVFGALVTIGVGVVFALKMGTPLVKANDPLLSFSLLFSLVVTILCSIVFLGEPQDWSCMTSQVALALGFALCLSSIMSKAAVLMLRARALKAARARSKAAAKAAKAAAEAAASSGSPDIIAANTLSNNNDTHLVCVCVCVCVCAQAVACTVWLLILPPHAIKNTSAQNIKIILECDEGSVVFICCIFAYDILLALLAFVFAFIARRLEDHFSEGKCMTFGMLVFFIVWISFVPAYLSTRGKFMVAVQIFAILASSFGLLTCVFLPKCYILLVKPEHNTEEMMRPRAKPRDGTSTGTSASLATAGT
>LOCXPOlfC2.107.HIT1.OlfC.2R.700.7tm_3.exons11.CM020510.1.Thamnaconus_septentrionalis
MLMPFSVPVISFMASCPCLSDRRKFSNFFRTIPSDVYQARAMARLAMRFHWNWIGAVAVNTDYGRLAIQAFQKEIRGSGVCLEFIEMFSRETIAIDAKRAALTIESSTASVILIFSWYTDVKTIILELARRNVTGKQFLASEAWSTSEHLLQDPAISEVLAGVLGVAIQSSPIPGFEIYLRSLHPASRPFDHFLGELWQREFKCNADSAFSGAGRLLQTASLPPCTGAESLKEGQHPFTDTSQLRAVHNVYLAVYAAAHGLHSLLSCPRRGPDPGKNHTCFPPKHIHSKELLQHMGKVNVTTPQGDAFYFEGADIKAKYDLVNWQRSPEGTLRLVLVGRVDGFDLHLNESAVQWSTGSSQVPKSVCSESCPPGTRKANRVGAPSCCFDCVPCAEGEISNDTDSLHCNRCPPEFWPNVEQTTCVPRQLDFLSFSETLGITLTTVAVSGATVTVAVFVVFLHHRHTPIVRANNSELSFLLLVSLKLCFLCSLVFIGRPSVWSCRFQQVAFGISFVLCVSCLLIKTLVVLAVFHSARPGAGSMMKWFGPGLQRGSVGFFTTIQVIICTIWLSFSRPVPKLDLGFQGSKVTLECSMTSVVGFSLVLGYIGLLACTCLLLAFFARKLPDNFNEAKLITFSMLIFCAVWVAFVPAYVSSPGKYVVAVEIFAILASSYGLLLCIFAPKCFIILLRPEKNTKKQLMSK
>LOCXPOlfC2.152.HIT1.OlfC.2R.880.ANF_receptor.exons11.CM020510.1.Thamnaconus_septentrionalis
MSFFQLLLNLWLPSLLPLLLMGFAGVELGLRVRVKAVQLLTCSRWGAPSDGGLFQHGDVIIGGLFSLHYKPPPTTHNFTHQPNYKSCTGLQTLPLQYLYAMVFGLEEINRSPALLPGLKLGYHIRDSCALPTWAMRGAMTLVGGESANCDSEALPDFSGGPGEERAQFLPLIIGGSSSVAAKILAKFLGPLFIPLMSYTASCPCLSDRRQYPTFFRTMPSDIYQARAIAQLAIRFNWTWIGAVVANNDYGHMAVKVFQEETRGRGVCLAFVETLQRERIVSDARRAALTIQASTARVILIFSWYTDVRKLFLQLSKINVTDRQFLASEAWSTSGNLLQDVLSTRVATGVIGVAIRSAPMPGFQKYLWSLKPSLRPDDKLLKEFWENEFGCSPAIALSSSVLPPCSGAESLEGVQHTFTDTSQLRVTYNVYLAVYAVAHALHSLLSCPDHDVNITHNRSNCSLPKHIQPQELLHHLNTVNFTTPQGERLHFQGADVPAKYDLVNWQRTPGGTLKLVLVGRVDGFDLRLDESAIQWNTANNQVPKSVCSESCRPGTRKANRKGEPLCCFDCIPCAEGEISNRTDSLHCERCPPEFWPNVEQTICMARQLDFLSFNETLGITLTTVAASGVTVTAAVFVVFLHYRHTPVVRANNSELSFLLLVSLKLCFLCSLVFIGRPSVWSCRFQQAAFGISFVLCVSCLQVKTIVVLAAFRSAQPGAGALMKWFGPSQQRGSVCLFTSIQVLICIIWLCLSPPEPQVDFNNPGSKVTLECFMASVVGFSLVLGYIGLLACTCLLLAFLARKLPDNFNEAKLITFSMLIFCAVWVAFVPAYVSSPGKYSVAVEIFAILASSYGLLFCVFAPKCFIILLKPEKNTKKHLMGR
>LOCXPOlfC3.229.HIT1.OlfC.2R.859.ANF_receptor.exons9.CM020510.1.Thamnaconus_septentrionalis
MLLHSCSHYAESSPPYPSCQMEGQFHLNGMSKSGDVVLGGLFEIHFFSVFPDLSFTSEPEQPNCHGFDVPGFRQIQTMVFAINEINKNSNLLPNVTLGYSLYDNCLKLAIGFRAALSLVSGPEEQFVLKDTCEGNPPVIGIVGDSSSTRSIAISTVLGLYRIPMVSYFATCACLSERQKYPSFFRTIPSDAFQVRAMIQILQHFGWTWTGLLISDDDYGRHAARSFQTDLSQSGGGCIAYLEVLPWGRDHDEIKRIVDVMRRSTARVVIVFAHESHMIQLMEEVVRQNVTGLQWMASEAWTAAAVLQTPQLMPYLAGTLGIAIRRGEIPGLREFLLQVHPDQQQNSSHENDMVKQFWEHTFKCRFARTNHSDQGRPLCTGQEDLFSVVTEFLDISNLRPEYNVYKAVYALAYALDDMLRCEPGRGPFSGNSCGDLKSLEPWKLVHYLQKVNFTTSFGDEVSFDENGDVLPVYDIMNWALLPDGTAKVQNVGDVKRSALKGEELTIKDNQIFWNFESKEAPRSVCSESCPPGTRMARKKGQPVCCFDCVPCSEGKFSNNTDSMECISCPEDFWSSPQRDHCVPKKTEFLSYQEPLGICLTAASLLGTSISAIVLGIFISHHSTPIVRANNSELSFLLLASLKLCFLCSLLFIGRPRLWTCQLRHAAFGISFVLCVSCILVKTMVVLAVFKASKPGGGASLKWFGTMQQRGTVLGLTSIQAAICTAWLVSSSPAPHKNTQYHNDKIVYECVVGSTLGFAVLLGYIGLLAIVSFLLAFLARNLPDNFNEAKLITFSMLIFCAVWVAFVPAYVNSPGKYADAVEVFAILASSFGLLVALFGPKCYIILLRPERNTKKAIMGRG
>LOCXPOlfC3.231.HIT1.OlfC.2R.802.ANF_receptor.exons9.CM020510.1.Thamnaconus_septentrionalis
DQQQNSSHGNDMPNPSTGFSLKATIEEINKNTNLLPNVTLGYDLYDNCLQLVIGFRAAMSLVSGKEEQFVLKDTCEGNPPVMGIVGDSSSTRSIAISTVLGLYRIPMVSYFATCACLSERQKYPSFFRTIPSDAFQVRAMIQILQHFGWTWTGLLISDDDYGRHAARSFQTDLSQSGGGCIAYLEVLPWARDHDELKRIVDVMRRSTARVVIVFAHESHMIQLMEEVVRQNVTGLQWMASEAWTAAAVLQTPQLMPYLAGTLGIAIRRGEIPGLREFLLQVRPDQQQNSSHGNDMVKQFWEHTFKCRFARTNHSDQGRPLCTGQEDLFSTVTEFLDISNLRPEYNVYKAVYALAYALDDMLRCEPGRGPFSGNSCGDLKSLEPWKLVHYLQKVNFTTSFGDEVSFDENGDVLPVYDIMNWALLPDGTAKVQNVGDVKRSALKGEELTIKDNQIFWNFESKESPRSVCSESCPPGTRMARKKGQPVCCFDCVPCSEGKFSNNTDSMECISCPEDFWSSPQRDHCVPKKTEFLSYQEPLGICLTAASLLGTSISAIVLGIFICHHSTPIVRANNSELSFLLLASLKLCFLCSLLFIGRPRLWTCQLRHAAFGISFVLCVSCILVKTMVVLAVFKASKPGGGASLKWFGTMQQRGTVLGLTSIQAAICTAWLVSSSPAPHKNTQYHNDKIVYECVVGSTLGFAVLLGYIGLLAIISFLLAFLARNLPDNFNEAKLITFSMLIFCAVWVAFVPAYVNSPGKYADAVEVFAILASSFGLLVALFGPKCYIILLRPERNTKKAIMGRG
>LOCXPOlfC4.86.HIT1.OlfC.2R.871.ANF_receptor.exons9.CM020510.1.Thamnaconus_septentrionalis
SFLNIFSFLCVNLKFFAAPATAPTSCKLRRQFHLNGMHKPGDVILGGLFEVHYTSVFPEMTFTSEPEHLRCQGFDPPGFRHAMTMAFAVDEINKNSNLVPNVTLGYSLYDNCATLVMGFSAALSMATGQEQDVPFQDNCFGAPPVLGIVGDSFSTFSIATADVIGLFKLPIVSYFATCSCLSDRRKYPSFFRTIPNDAFQVRAMIQILKHFGWTWVGLLVSDDDYGLHVAQSFQSDLIQSGGGCLAYLEILPWGYNPAELKRIVEGMEKSTARVVIVFAHQIHMIQLIEEVVKQNVTGLQWIASEAWTSAAVLQTPGLMPFLGGTLGIAIRRGEIPGLSDFLQKLHPDQHESQQYGTSMVRQFWEYTFHCRFDPPPAGWVEDEGALCTGDENLEKAQTEYLDVSNLRPEYNIYKAVYALAHALDDLLKCVPGRGPFHGNTCTTLEKLEPWQLMYYLEKVNFTTPFGDEVSFDETGDAMPIYDIMNWAWLSDGRAKVQNVGEVRRSALKGEELTISEDKIYWNFELKRSPLSVCSDSCRPGTRVVRKKGQPLCCFDCVPCSDGKISNETDSLECISCPEDFWSSPQRDHCVPKKTEFLSYQEPLGICLTAASLLGTFISSVVLGIFICHHSTPIVRANNSELSFLLLASLKLCFLCSLLFIGRPRLWTCQLRHAAFGISFVLCVSCILVKTMVVLAVFKASKPGGGASLKWFGAMQQRGTVLGLTSIQAAICTAWLVSSSPAPHKNTQYHNDKIVYECVVGSTLGFAVLLGYIGLLAIISFLLAFLARNLPDNFNEAKLITFSMLIFSAVWVAFVPAYVNSPGKYADAVEVFAILASSFGLLVALFGPKCYIILLRPERNTKKSIMGRGCNK
>LOCXPOlfC5.87.HIT1.OlfC.2R.829.ANF_receptor.exons8.CM020510.1.Thamnaconus_septentrionalis
RADGFSLKCELQGSAREPAFAMAGDYIIGGVFSIHHYREEMKHEYTTRPEPSRCTGSIDSRELRLSHAMVFAIEEINNSTELLPGVTLGYQIHDSCAAVPLAVQMAFQLLNGRHPVFHTSDNCSQSGAVVAIVGESGSTPSISMSRVIGSFNIPLVSHFSTCACLSDKQQYPTFFRTIPSDQFQADALAKLVKHFGWTWIGAIHSDSDYGNNGMASFLKAAKKVGICVEYSESFYRTNPHSRIQKVAEVIRRSTATVIIAFATAGDLKILLKELSHKPSSPRQWIGSEAWVTNPDMRKFNFCAGAIGFGIQQSVIPSLREFLLDLSPTLAASSPVLTEFWEDSFDCKLGKHKRVCDGSEDIKTLQSPYTDTSQFRITNMVYKAVYAIAHAIHNAMCQNTNSTLHCDKNTQLKAKEVLTQLKKVNFTQNGYDVSFDVNGDPVARYELVNWKKGESGTSELVAVGLYDASLPEGQEFHIHRNITWMDGSTQFPVSVCSNSCPPGTRKMLQKGKPTCCYDCIQCPEGEISNVTDSPDCVPCPEEFWPNAQRDTCLPKPVEYLSFHEVLGIILAAFSVGGACLAIVTAAVFFRHRNSPIVRANNSELSFLLLFSLTLCFLCSLTFIGAPSQWSCMLRHTAFGITFVLCISCVLGKTIVVLMAFRATLPGSNVMKWFGPPQQRITVVSFTSIQVLICTLWLVLSPPFPMRNLTIYKRRIILECALGSAIGFWAVLGYIGLLAVFCLVLAVLARKLPDNFNEAKFITFSMLIFCAVWITFIPAYISSPGKFTVAVEIFAILASSFGLILCIFAPKCFIIVFKPEKNSKKHLMYKH
>LOCXPOlfC6.90.HIT1.OlfC.2R.842.ANF_receptor.exons8.CM020510.1.Thamnaconus_septentrionalis
GREEERAATGDRADGFSLKCERQFSARVPAFAMNGDYIIGGVFSIHFYIEEDNHEYTKRPEPTRCTGRIYPSQLRHSHAMVFAIEEINNSTELLPGVTLGYQIHDSCAAVPLAVQMAFQLLNGRHPVFHTSDNCPQSGAVVAIVGDSSSTPSISMSRVIGSFSVPLVSHFATCACLSDKQQHPTFFRTIPSDQFQADALAKLVKHFGWTWIGAIHSDSDYGNNGMASFLKAAKKEGICVEYSESFYRTNPHSRIKRIADIIRRSTAAVIIAFATSGDIKILLEELSREPSPPRQWIGSEGWVANQDMLQFNFCAGAIGFGIQRSVIPGLREFLLDLSPSKVAASPVLTEFWEDLFNCKLGKAPKDRACNGSEDIEALQIWYTGTSQFRGTTMVYKAVYAIAHAIHNAICQKTNSTTQCDKYIKLKPKQVLTQLKKVNFTQNGYDVSFDVNGDPVARYELVNWKKSESGKIELVAVGLYDASMPEGQEFHIHRNITWMDGSTKVPVSACSNSCPPGTRKMLQKGKPTCCYDCIQCPEGEISNVTDSPDCVPCPEEFWPNAQRDTCLPKPVEYLSFHEVLGIILAAFSVGGACLAIGTAAVFFRHRNSPIVRANNSELSFLLLFSLTLCFLCSLTFIGAPSQWSCMLRHTAFGITFVLCISCVLGKTIVVLMAFRSTLPGSNVMKWFGPPQQRITVVSFTFIQMLICTLWLILSPPFPMRNLTIYKKRIILECALGSAIGFWAVLGYIGLLAVFCLVLAVLARKLPDNFNEAKFITFSMLIFCAVWITFIPAYVSSPGKFTVAVEIFAILASSFGLLLCIFAPKCFIIVLKPEKNSKKCLMGKS
>LOCXPOlfC6.99.HIT1.OlfC.2R.842.ANF_receptor.exons8.CM020510.1.Thamnaconus_septentrionalis
GREEERAAAGDRADGFSLKCERQGSAREPVFSMDGDYIIGGVFSIHFYIEEVNHEYTTKPEPSKCTGRIYSRQLRLSHAMVFAIEEINNSTELLPGVTLGYQIHDSCATVPLAVQMAFQLLNGRDPVFHTSDNCSQSGAVVAIVGESNSTPTISMSRVIGSYNVPLVSHYATCACLSDKQQHPTFFRTIPSDHFQADALAKLVKHFGWTWIGAIHSDSDYGNNGMASFLKAAKKEGICVEYTEPFYRTNPQSKIKRLADVIRRSTAKVIIAFVASGDIKILFEELSREPSPPRQWIGSEGWVADQEMLQFNFCAGAIGFGIQRSVIPGLREFLLDLSPSKVAASPVLTEFWEDLFNCKLGKAPKERACNGSEDMEALQIRYTGTSQFRGTTMVYKAVYAIAHAIHNAICRKTNFTIQCNQSLKLKPKQVLTQLKKVNFTQNGQDVSFDVNGDPVARYELVNWKKGESGTIELVAVGLYDASLPEGQEFHIHRNITWMDGSTNVPVSVCSNSCPPGTRKMLQKGKPTCCYDCIQCPEGEISNVTDSPNCVPCPEEFWPNAQRDTCLPKPVEYLSFHEVLGIILAAFSVGGACLAIGTAAVFFRHRNSPIVRANNSELSFLLLFSLTLCFLCSLTFIGAPSQWSCMLRHTAFGITFVLCISCVLGKTIVVLMAFRATLPGSNVMKWFGPPQQRITVVSFTSIQVLICTLWLVLSPPFPMKNLTIYKKRIILECALGSAIGFWAVLGYIGLLAVFCLVLAVLARKLPDNFNEAKFITFSMLIFCAVWITFIPAYVSSPGKFTVAVEIFAILASSYGLILCIFAPKCFIIVLRPERNTKKHLMNKN
>LOCXPOlfC7.104.HIT1.OlfC.2R.827.ANF_receptor.exons8.CM020510.1.Thamnaconus_septentrionalis
SLKCERQGSAREPAFSMDGDYIIGGVFSIHTYIEEVTHEYTTKPEPSRCTGRLFPYQLRHSHAMVFAIDEINNSTELLPGVTLGYQIHDSCAAVPLAVQMTFQLLNGRDPVFHTSDNCSRSGAVVAIVGESGSTPSISMSRVMGSFNIPLVSHFATCACLSDKQQHPTFFRTIPSDQFQADALAKLVKHFGWTWIGEIHSDSDYGNNGMASFLKAAKKEGICVEYTEPFYRTNPQSRIKRVADVIRRSTATVIVAFASPGDIKILFEELSREPSPSRQWIGSEGWVANQDLLQFNFCAGAIGFGIQRSVIPGLREFLLDLSPSKVAASPVLTQFWEDLFNCKLGKTSAAEERVCDGSEDIETLQILHTGTSQFRVTTMVYNAAYAIAHAIHDAICRKTNSTTHCDKSIKLKPKQILTQLKKVNFTQNGHDVSFDVNGDPVARYELVNWKKGESGTIELVAVGLYDASLPEGQEFHIHRNITWMDGSTNVPVSVCSNSCPPGTRKMLQKGKPTCCFDCLQCPEGEISNVTDSPNCVPCPEEFWPNAQRDTCLPKPVEYLSFHEVLGIILAAFSVGGACLAIGTAAVFFHHRNSPIVRANNSELSFLLLFSLTLCFLCSLTFIGAPSQWSCMLRHTAFGITFVLCMSCVLGKTIVVLMAFRATLPGSNVMKWFGPPQQRITVVSFTSIQVLICTLWLVISPPFPEKNLTIYKRRIILECALGSAIGFWAVLVYIGLLAVFCLVLAVLARKLPDNFNEAKFITFSMLIFCAVWITFIPAYVSSPGKFTVAVEIFAILASSYGLMLCIFAPKCFIIVFKPERNTKKNLMNK
>LOCXPOlfC8.110.HIT1.OlfC.2R.840.ANF_receptor.exons8.CM020510.1.Thamnaconus_septentrionalis
GREEERAAAGDRTYGFSLKCERQGSTREPAFSMDGDYIIGGVFSIHSYIVEVNHEYTTKPEPSRCTGRLFPYKLRHSHAMVFAIDEINNSTELLPGVTLGYQIHDSCATVPLAVQMTFQLLNGRDLVFHTSENCSQSGAVVAIVGDSGSTRSISMSRVMRAFNIPLVSHFSTCACLSDKQQHPTFFRTIPSDQYQADALAKLVKHFGWTWIGAIHSDSDYGNNGMASFLKAAKKEGICVEYSESFYRANPQSKIKRVADVIRRSTATVIVVFAAPGDVKILFEELSREPSPSRQWIGSEAWVVYQDLLQFNFCAGAIGFGIQRSVIPGLREFLLDLSPSKVAASPVLTQFWEDLFNCKLGKEERVCDGSEDIKTLHSQYAGTSQYRVTTMVYKAVYAIAHAIHNAICQQTNSTTQCDKSIKLKPRQVLTQLKKVNFTQNGHDVSFDVNGDPVARYELVNWKKGESDIIELVAVGLYDASLPEGQEFHIHRNISWMDGSTQVPVSVCSNSCPPGTRKMLQKGKPTCCFDCLQCPEGEISNVTDSPDCVPCPEEFWPNAQRDTCLPKPVEYLSFHEVLGIILAAFSVGGACLAIGTAAVFFRHRNSPIVRANNSELSFLLLFSLTLCFLCSLTFIGAPSQWSCMLRHTAFGITFVLCMSCVLGKTIVVLMAFRATLPGSNVMKWFGPPQQRFTVVSFTSIQVLICTLWLVLSPPFPKKNLTIYKRRIILECALGSAIGFWAVLGYIGLLAVFCLVLAVLARKLPDNFNEAKFITFSMLIFCAVWITFIPAYVSSPGKFTVAVEIFAILASSYGLILCIFAPKCFIIVLKPERNTKKHLMNKN
>LOCXPOlfC9.113.HIT1.OlfC.2R.844.ANF_receptor.exons8.CM020510.1.Thamnaconus_septentrionalis
GREEERAATGDRADGFSLKCERQGSAREPAFSMDGDYIIGGVFSIHTYIEEVTHEYTTKPEPSRCTGRLFPYKLRHSHAMVFAINEINNSTELLPGVTLGYQIHDSCATVPLAVQMTFQLLNGRDPVFHTSDNCSQSGAVVAIVGESGSTPSISMSRVTGSFNIPLVSHFATCACLSDKQQHPTFFRTIPSDQFQADALAKLVKHFGWTWIGAIHSDSDYGSNGMASFLKAAKKEGICVEYTEPFYRTNPQSRIKRVADVIRRSTATVIVAFAAPGDVKILFEELSREPSPSRQWIGSESWVAYQDMLQFNFCAGAIGFGIQRSVIPGLREFLLDLSPSKVAASPVLTQFWEDLFNCKLGKASAPEERVCNGSEDMEALQIHYTGTSQFRVTTMVYKAVYAIAHATHDAICRKTNSTTQCDKSIKLKPRQVLTQLKKVNFTQNGHDVSFDVNGDPVARYELVNWKKGESGNIELVAVGLYDASLPEGQEFHIHRNITWMDGSTNVPVSVCSNSCPPGTRKMLQKGKPTCCYDCLHCPEGEISNVTDSPDCVPCPEEFWPNAQRDTCLPKPVEYLSFHEVLGIILAAFSVGGACLAIGTAAVFFHHRNSPIVRANNSELSFLLLFSLTLCFLCSLTFIGAPSQWSCMLRHTAFGITFVLCISCVLGKTIVVLMAFRATLPGSNVMKWFGPPQQRITVVSFTSIQVLICTLWLVLSPPLPKKNLTIYKKRIILECALGSAIGFWAVLGYIGLLAVFCLVLAVLARKLPDNFNEAKFITFSMLIFCAVWITFIPAYVSSPGKFTVAVEIFAILASSFGLLLCIFAPKCFIIVLKSERNTKKNLMNKN
>LOCXPOlfC10.122.HIT1.OlfC.2R.839.ANF_receptor.exons8.CM020510.1.Thamnaconus_septentrionalis
GREEERAATGDRADGFSLKCELQGSARDPAFSMNGDYIIGSVFSIHFYIEEINHEYTAKPEPSRCTGRIYSRQLRHSHAMVFAIDEINNSTELLPGVTLGYQIHDSCAAVPLAVQMAFQLLNGRDPVFHTSDTCSQSGAVVAIVGETSSTPSISMSQVIGSFNIPLVSHFATCACLSDKQQHPTFFRTIPSDQFQADALAKLVKHFGWTWIGAIHSDSDYGNNGMASFLKAAKKEGICVEYTEPFYRTNPQSRIKRVADVIRRSTATVIVAFAASGDIKVLFEELSREPSPPRQWIGSEAWVANKDLLQFNFCAGAIGFGIQRSVIPGLREFLLDLSPSKVAASPVLTQFWEDLFNCKLGKEERVCDGSEDMEALQIQYAGTSQFRVSTMVYKAVYAIAHAIHNAICRKTNSTTQCDKSIKVKPKQVLTQLKKVNFTQNGHDVSFDVNGDPVARYELVNWKKGESGTIELVAVGLYDASLPEGQEFHIHRNISWMYGSTQVPASVCSNSCPPGTRKMLQKGKPTCCYDCLHCPEGEISNVTDSPDCVPCPEEFWPNAQRDTCLPKPVEYLSFHEVLGIILAAFSVGGACLAIGTAAVFFHHRNSPIVRANNSELSFLLLFSLTLCFLCSLTFIGAPSQWSCMLRHTAFGITFVLCMSCVLGKTIVVLMAFRATLPGSNVMKWFGPPQQRITVVSFTSIQVLICILWLVLSPPFPKKNLTIYKKRIILECALGSAIGFWAVLGYIGLLAVFCLVLAVLARQLPDNFNEAKFITFSMLIFCAVWITFIPAYVSSPGKFTVAVEIFAILASSFGLLLCIFAPKCFIIVLKPERNTKKHLMNK
>LOCXPOlfC11.146.HIT1.OlfC.2R.829.ANF_receptor.exons8.CM020510.1.Thamnaconus_septentrionalis
RAAAPSLKCTVQGPARLPVFSAGGDYIIGGIFSIHHYKQTVQHDYAAMPEPERCAGRIDSRELRFSSAMIFAIEEINNSTKLLPGIKLGYQIHDSCTSVPVAVHVAFQLLNGPEPANYNKGNCSHSGGVVAIVGESESTPSISMSHIIGSFNIPLVSYFATCACLSDKQQHPTFFRTIPSDQFQADALAKLVKHFGWTWIGAFHSDTVYGNNGMASFLKAAKKEGICVEYSESFYRAHPRSRIQKVAEVIHRSTATVIVAFTASPELRLLLEELSEKQSPPRQWIGSEAWVTNQDMLQFNLCAGAIGFGIQQSVIPGLREFLLDLSPSDVAASPVLTELWEDLFNCKLRKYKRVCDGSEDIRTLQSQYTDTSQLRITNMVYKAVYAIAHSLHNTLCSNTNSTTKCDKSMTIEAKQVLTQLKKVNFTQNGYDVSFDVNGDPVATYELVNWQRGESGTIEMVTVGLYDASLPEGQEFHIHRNITWMEGSTQVPASVCSNSCSPGTQKILQKGKPTCCYDCLQCPEGEISNVTDSPDCVPCPEEFWPNAQRDTCLPKPVEYLSFHEVLGIILAAFSVGGACLAIGTAAVFFRHRNSPIVRANNSELSFLLLFSLTLCFLCSLTFIGAPSQWSCMLRHTAFGITFVLCMSCVLGKTIVVLMAFRATLPGSNVMKWFGPPQQRITVVSFTSIQVLICTLWLILSPPFPKINMTIYKRRIILECALGSAIGFWAVLGYIGLLAVFCLVLAVLARKLPDNFNEAKFITFSMLIFCAVWITFIPAYVSSPGKFTVAVEIFAILASSFGLILCIFVPKCFLILFKPENNTRKFLMGKN
>LOCXPOlfC12.149.HIT1.OlfC.2R.829.ANF_receptor.exons8.CM020510.1.Thamnaconus_septentrionalis
RAAAPSLKCTVQGPARLPVFSAGGDYIIGGIFSIHHYKQSGKHDYAAMPEPEKCAGSIYSSELRFSSAMIFAIEEINNSTKLLPGIKLGYQIHDSCMSVPVAVDVAFQLLNGPEPANYNNGNCSHSGRVVAIVGESGSTPSISMSRIIGSFNIPLVSHFATCACLSDKQQHPTFFRTIPSDQFQADALAKVVKHFGWTWIGAFHSDSDYGKNGMASFLKAAKKEGICVEYSESFHHAHPRSRIQKVAEVIHRSTATVIVAFADSSELRLLLEELSQKQSPPRQWIGSEAWVTNQDMLQFNLCAGAIGFGIQQSVIPGLREFLLDLSPSDVAASPVLTELWEDLFNCKLRKYKPVCDGSEDIRTLQSQYTDTSKLRITNMVYKAVYAIAHALHNTLCSNTNSTTKCDKSMTIEAKQVLTQLKKVNFTQNGYDVSFDVNGDPVATYELVNWQRGESGTIEMVTVGLYDASLPEGQEFHIHRKITWMDGSTQVPVSVCSNSCPPGTRRMLQKGKPICCYDCIHCPEGEISNVTDSPDCVPCPEEFWPNAQRDTCLPKPVEYLSFHEVLGIILASFSVGGACLAIGTAAVFFRHRNSPIVRANNSELSFLLLFSLTLCFLCSLTFIGAPSQWSCMLRHTAFGITFVLCISCVLGKTLVVLMAFRATLPGSNVMKWFGPPQQRITVVSFTSIQVLICTLWLILSPPFPKKNLTIYKRRIILECALGSAIGFWAVLGYIGLLAVFCLVLAVLARKLPDNFNEAKFITFSMLIFCAVWIAFIPAYVSSPGKFTVAVEIFAILASSFGLILCIFAPKCFIIVFKPENNTRKFLMGKN
>LOCXPOlfC13.151.HIT1.OlfC.2R.847.ANF_receptor.exons9.CM020510.1.Thamnaconus_septentrionalis
SSSLSCKLQKRFQLNGMHRAGDIVIGGLFEVHFSSVYPELTFTSEPEQPVCQGFDMLGFRHAQTMAFAIDDINRNPNLLPNVTLGYSLYDNCATLGISFRASLSMASGQEEQFPLDETCTGNPPVLGIVGDSYSTFTIAMSSVMGLYKMPIVSYFATCPCLSDVERFPSFFRTIPSDTFQVQAMIQILKHFGWTWVGLLVSDDDYGLHAARTFQTDLSQTSGGCLAYVQVLPWRNDPTELRRIVTLMKMSTARVVIVFAHETHMIHLMDEVVRQNVTGLQWMSSEAWTAVAVLQTPQPMPYLAGTLGIAIRRGEIPGLREFLLQVRPDQQQNSTHGNSLVNQFWEDTFKCRFSPPSVDWAEAGGTLCTGEEKVEFEKTELLDFSNLRPEYNVYKAVYALAYALDNMLHCVPGSGPFSGHSCASLQQLEPWQLVHYLQKVNFTTPFGDEVSFDKNGDPLPIYDIMNWAWLPTGGTEVKNVGEVKRSTLKGNELTIEEDKIFWNFETKKAPRSVCSESCPPGTRMARKKGQPVCCFDCVPCSEGKFSNKTDSMECISCPEDFWSSPQRDHCVPKRTEFLSYQEPLGICLTAASLLGTFISSIVLGIFICHHSTPIVRANNSELSFLLLASLKLCFLCSLLFIGRPRLWTCQLRHAAFGISFVLCVSCILVKTMVVLAVFKASKPGGGASLKWFGAMQQRGTVLGLTSIQAAICTAWLVSSSPAPHKNTQYHNDKIVYECAVGSTIGFAVLLGYIGLLAIISFLLAFLARNLPDNFNEAKLITFSMLIFCAVWVAFVPAYVNSPGKYADAVEVFAILASSFGLLVALFGPKCYIILLKPERNTKKAIIGR
>LOCXPOlfC14.155.HIT1.OlfC.2R.850.ANF_receptor.exons13.CM020510.1.Thamnaconus_septentrionalis
HCEKLAGAEPLALRSGGDVVIGGLFPLHYVASQPMHSYQNKPQLAPCSGFDHRAFRWMMTMVFAVEEINRNSSLLPGVTLGYRILDSCDNVHTSLRALLSLLRDITEETMHSKPQTERVPSCIADSPVPAVIGLASSSPTRAVAHTLGPFSIPLVSYFATCTCLSDKSVYPSFLRTVPSDLSQVRGLVQLVTFFDWFWVGTVGTTDDYSRYGIQGFSKQLRLKGGCLAFQLTVPKSPTAADIREMADQLQGSSARVVVVFATEGQLLELFLELANRNVTGIQWVASEAWVTASLLTSPSFQPLLEGTLGFSFPGVHIPGLAEFLLNIRPDGKPGMELIKVFWEEQFGCRLNLREVTSKENTTDAGERVPGLEDLRDTDRSYTDMSQFRISYNVYKAVYTIAHALHTLLNCDSTNNSSGTCVKHQSVTSKQLLHHIRTVNFTNQFDEKVYFDSSGEPVPLYDLINWQRDQENVMKFVKVGSYDGSGPFGQHLLIDYNNIVWAEGQSEVPVSRCSAPCAPGSRQARRPGEPRCCFDCLPCADGEISNHTDSTECHKCPEYYWSDADKVKCSAAVEEFLSVDDTIGIVLVTLTLLGVLLTVAITLVFHRYRSTPIVKANNSEMSFLLLLSLKLCFLCSLVFIGRPAAWTCRLRQAAFGISFVLCLSCLLVKTIVVLLAFRTSAPSQREFKLFSQSQQRTLILCTTAPQVCLCAGWLLGAPPFPARNPTYQASTGKIVVECKEPWPYGFYLVLGYIGLLAFLCLFLAFLGRKLPDTFNEAKLITFSMLIFWAVWISFIPAYVSSPGKFAVAVEVFAILASSFGLLFCIFGPKCHILLLQPEKNTKRGITGKYRR
>LOCXPOlfC19.160.HIT1.OlfC.2R.829.ANF_receptor.exons6.CM020510.1.Thamnaconus_septentrionalis
MGWVFAVLFTLLVGTKTEKDTCRIIGQTGFKEFSKEGDLIIGGVFSITSTRRLIDNGYQALPQTYCEKWNERELKFARTVMYTVDEINRDSKLLPGVTLGYRLYNGCGSTNLIRAAVEAVTGDDSNGCSGRVQAVLGHSSSGISEDINLILSPLSIPQVSHLSTCACLSDKSLFPTFFRTVPSDRFQVIGLVQLMKYYDWRWVGIIYSKGLYSKKATADFAMQAQRENICVEYRLPFSKKSATQLKAIVTMLRESTSKVVLLFLSLSSTKSFLSKMESYNITGKQWLGSEAWITQVELASPERMHILQGTIGFAIPRASILGLGEYLLSLKPSDEPHSAIVKAVWEKFFDCSFLPSNTSVACTGTEDLRTVSNDYTDVTHFRAENNVYKAVYLVAHAMHILLQCKDGSNPTTRKPCVLEHIKYVNFTTREGAKVYFDENGEAVAQYDLVNWQMQEDGSVEIAKIGLYDTSFPEENKLRLEESAKIIWGGNSKEVPRSVCSEPCPPGTRKAINKFKPVCCFDCFDCPEGTISNTTDSLDCFMCPPELWPNEKKDLCLPKPSEYLSYKEITGALLTGLGCFGVFLSILTMIIFLIHKETPIVKANNSELSFLLLISLKLCFLCSLTFIGRPSNWSCMLRHTAFGITFVLCISCVLGKTIVVLMAFRATLPGNSMIKRFGPRHQRISVVTVTLIQVLICILWLTINPPFPRRNMKYYKEKIILECALGSAVGFWAVLTYIGILAVLCFILAFLARKLPDSFNEAKLITFSMLIFCAVWITFIPAYVSSPGKFTVAVEIFAILASSFGLLACIFFPKCFIIIFRPEQNSKKHI
>LOCXPOlfC15.171.HIT1.OlfC.2R.842.ANF_receptor.exons7.CM020510.1.Thamnaconus_septentrionalis
LTYMCCESDNTVCGCEVLGRFDMPSLFRQGDIMIGGIFPVFNKEIITTFAFESKPEGVMCTGFDLRAYRWTQVMIFAIDEINKDPSILPNTSLGYRILNSCASPTTTLRAALTLTSLPQQTDLTSPCPPAISALIAASGSSQSAAVAGIIGPFQVPIVSYFSTCACLSDRAKYPTFFRTIPSDYHQAKALAALVKHFGWQWIGAIQSDNDYGRNGIAAFTKEVKKFGVCIAFVGTILLPYPMEKILEVVEMIKLSTVKVILAFVPEFDLYPLMMEVVKQNITGIQWIASEAWITATQLSTPEMYQAFGGALGFVVQKMAIPKLKPFLADISPDTDPGAAFVRDFWQAMVGCRPQDHTGAMNETCSGDEAVNFQDVFFNVTQLRVSYNVYKAVYAIAHALHQLIFCKAVGEQPVQPCLDISQIHPKEVTKYLQGVNFINQFGDKVFFDVNGDPPASYDIINWQLIDGQVQHVTLGHFASDDAGQYQLTIQEEKIVWRTGEMVPTSVCSDVCAVGTRKAQIKGKPSCCFDCIACGDGTIANSTGAADCTPCSQEYWSSERKDECIPKTIEFLTYYEPMGVTITVVSLLGASLSLATLITFKRYRETPVVKASNPELSCFLLFSLVFCFLCPLPFIGRPTVWTCILRHTAFGITFALCISCVLGKTIVVVTAFKAKFPGNNAVRKFGPPQQKIMVCSCTLMQIIVCSLWLKFRRPFPDMVFKYSKQKIVLECNTGSDVAFYTVLGYIGILATLCLVLAFLARKLPDNFNEAKFITFSMLIFCAVWITFIPAYVSSPGKFTVAVQTFAILSSAFGLLLSIFCPKCYIILIRPERNTKKNVMGKTAN
>LOCXPOlfC16.183.HIT1.OlfC.2R.846.ANF_receptor.exons7.CM020510.1.Thamnaconus_septentrionalis
MVSQMCVYVCVREINTVCGCEVLGRFDMPSLFRQGDIMIGGIFPVFNKEIITTFAFESKPAGVMCTGFDLRAYRWTQVMIFAIDEINKDPSILPNTSLGYRILNSCASPTTTLRAALTLTSLPQQTDLTSPCPPAISVLIAASGSSRSAAVAGILGPFQVPIVSYFSTCACLSDRAKYPTFFRTIPSDYFQTKALAALVKHFGWQWIGAIQSDNDYGRNGIAAFTKEVKKFGVCIAFVGTISLTYPMEKILEVVEMIKLSTVKVILAFVPEFDFYPLMMEVVKQNITGIQWIASEGWITATRPSTPEMYQAFGGALGFVVQKMAIPKLKPFLADISPDTDPGAAFVRDFWQAMVGCRPQDHTGAMNDTCSGDEAVNFQDVFFNVTQLRVSYNVYKAVYAIAHALHQLIFCKAVGEQPVQPCLDISQIHPKEVTKYLQGVNFINQFGDKVFFDVNGDPPASYDIINWQLIDGQVQHVTLGHFASDDTGQYRLTIQEEKIVWRTGEMVPTSVCSDVCPVGTRKAQIKGKPSCCFDCIACGDGTIANSTGAADCTPCSQEYWSSERKDECIPKTIEFLTYYEPMGVTITVVSFWGLLSLATLITFKRYRETPVVKASNPELSCFLLFSLVFCFLCPLPFIGRPTVWTCILRHTAFCITFALCISCVLGKTIVVVTAFKARFPGNKAVRMFGPHQQRIIVFFCTSMQIIICSLWLNLRPPFPNLVFKYSKQKIVLECNTGSDVAFYAVLGYIGILATLCLVLAFLARKLPDNFNEAKFITFSMLIFCAVWITFIPAYVSSPGKFTVAVETFAILSSAFGLLLSIFCPKCYIILIRPEKNTKKSVMGRSAN
>LOCXPOlfC17.188.HIT1.OlfC.2R.847.ANF_receptor.exons6.CM020510.1.Thamnaconus_septentrionalis
LHTAVAFMVFALCQNTVCGCEVLGRFDMPSLFRQGDIMIGGIFPVFNKEIITTFAFESKPAGVMCTGFNLRAYRWTQVMIFAIDEINKDPSILPNTSLGYRILNSCASPTTTLRAALTLASRPQQTDLTSPCPPAISALIAASGSSRSAAVAGILGPFQVPIVSYFSTCACLSDRAKYPTFFRTIPSDYHQAKALAALAKHFGWQWIGAIQSDNDYGRNGIAAFTKEVKKFGVCIAFVGTISLTYPMEKILEVVEMIKLSTVKVILAFVQDFDFYPLMMEVVKQNITGIQWIASEAWITATQLSTPEMYQAFGGALGFVVQKMAIPKLKPFLSDMSPDTDPGAAFVRDFWQAMVGCKPQDHRGTMNETCSGEEAVNFQDVFFNVTQLRVSYNVYKAVYAIAHALHQLIFCKAVGEQPVQPCLDISQIHPKEVTKYLQGVNFTNQFGDKVFFDVNGDPPASYDIINWQLIDGQVQHVTLGHFASDDAGQYRLTIQEEKIVWRTGEMVPTSVCSDVCPVGTRKAQIKGKPSCCFDCIACGDGTIANSTGAADCTPCSQEYWSSERKDECIPKTIEFLTYYEPMGVTITVVSLLGASLSLATLITFKRYRETPVVKASNPELSCFLLFSLVFCFLCPLPFIGRPTVWTCILRHTAFGITFALCISCVLGKTIVVVAAFKARFPGNKAVRMFGPLQQRIIVFLCTSMQIIICSLWLKLRPPFPNLVFKYSKQKIVLECNTGSDVAFYAVLGYIGILATLCLVLAFLARKLPDNFNEAKFITFSMLIFCAVWITFIPAYVSSPGKFTVAVETFAILSSAFGLLLSIFCPKCYIILIRPEKNTKKSVMGKSAN
>LOCXPOlfC18.194.HIT1.OlfC.2R.843.ANF_receptor.exons6.CM020510.1.Thamnaconus_septentrionalis
VALMVFTLCQNTVCGCEVLGRFDMPSLFKQGDIMIGGIFPIFNKDISSTSTFESEPAGVKCARFDLRAYRWTQVMIFAVDEINKDPSILPNTSLGYRILNSCGSTTTTLRAALALASRPQQIDLTSPCPPAISALIAASGSSRSAAVAGILGPFQVPIVSYFSTCACLSDRAKYPTFFRTIPSDYFQTKALAALVKHFGWQWIGAIQSDNDYGRNGIAAFTKEVKKFGVCIAFVGTILRTYPMKKILEVVEMIKLSTVKVILAFVPEGDFHPLMMEVVKQNITGIQWIASEAWITATQPSTPEMYQAFGGALGFVVQKMAIPKLKPFLADISPDTDPGAAFVRDFWQAMVGCRPQDHTGAMNETCSGDEAVNFQDVFFNVTQLRVSYNVYKAVYAIAHALHQLIFCKEVGEQPVQPCLDISQIHPKEVTKYLQGVNFINQFGDKVFFDVNGDPPASYDIINWQLIDGQVQHVTLGHFASDDAGQYQLTIQEEKIVWRTREMVPTSVCSDVCPVGTRKAQIKGKPSCCFDCIACGDGTIANSTGAADCTPCSQEYWSSERKDECIPKTIEFLTYYEPMGVTITVVSLLGASLSLATLFVFTRYRETPVVKASNPELSCFLLFSLVFCFLCPLPFIGRPTVWTCILRHTAFGITFALCISCVLGKTIVVVTAFKARFPGNKAVRMFGPLQQRIIVFLCTSMQIIICSLWLKLRPPFPNLVFKYSKQKIVLECNTGSDVAFYAVLGYIGILATLCLVLAFLARKLPDNFNEAKFITFSMLIFCAVWITFIPAYVSSPGKFTVAVETFAILSSAFGLLLSIFCPKCYIILVRPEKNTKKNVMGKTAN
>LOCXPOlfC19.204.HIT2.OlfC.2R.743.ANF_receptor.exons7.CM020510.1.Thamnaconus_septentrionalis
LLWLLLLVLLVGRGLTVCRLQGLAQPAELAQDGDLVIGGIFSFRTKQDYVINTFQRMPEKRKCKNFNFREFKFAQAVIFAVNEINKNPRMLPNFRLGYKIFDNCGSMDILRAALALASGLEKEVGDENCTKTDTVQAILGHSGSRPTIAFARVVGRFQIPVISHFATCACLSNRKEYPTFFRTIPSDYYQSRALAKLVKHFGWTWIGAVAVDNEYGLNGIAAFMQAAQDYGVCTEFYEAFSSSDPPERLQRIVGIIKQATSRVIVAFMSHREIKLLAQQLHKHNVTGLQWVGSDAWITDHSLSDSEGHSILLGSLGFTVSKAQIPGLKEHLTQLRPSQFPESQFVRDFWEETFDCSLNETVNVQRKPCSGSESLMNVTSPFTDVSELRFTNNVYKSVYAVAHALDNLTKCKEGTFSPGRSVANLVLHYLSTVEFTTNTGERVYFDDNGDSPARYELVNLQIRNKETMEGATVGIYDASLPESHQFIMNSIPVSWGSGQTQVPVSVCSAACPPGTHKVLQKGRPVCCYDCIPCPAGEISNLTNSIHCLKCPLLFWSNERRDACIPKAIEFLAYSELLGALLVVFSLLGVFLTLITVLIFYCHKETPLVRANNSELSFLLLFSLTLCFLCSVTFVGRPSEWSCMLRHTAFGITFVLCISCVLGKTIVVLMAFRATLPGSNMMKWFGPAQQRACVVALTLTQVLICVLWLSINPLFLPEICCSIQTESSWSALWAPLLAFGPYLPT
>LOCXPOlfC19.214.HIT1.OlfC.2R.862.ANF_receptor.exons6.CM020510.1.Thamnaconus_septentrionalis
MTHTQRWPEQSWALLQLFLVASISQGEDTVCLQRGVPGSPQLSEDGDIMLGGIFSFHSSWIERHDTFMHKPLPLQCTSLNFRGFQYTQAMLFAIKEINNSTDILPGVSLGYKIYDSCGSIAQGVKAALALANGNEVKFSPSQNPCSKPAQVQAIIGVTSSSPCMAIATVIGPFHIPLISHFATCACLSDKTKYPSFLRTIPSDYYQSRALAQLVKHFGWSWVGAIRTNDDYGNNGMATFTEAAQQLGICLEYSISFFRTDSPGKIQKVIDTIKVSTSKVIVTFLSHMDMDVLIHELSRHNMTGYQWVGTEGWIFDSQIAEMDRRHILDGAIGLSIPKVHVRGMREFILDVKKLLSTQNELSVEFWEALFHCRFRHVESSEGNQRECTGDESLTGVQNSFTDLSLMPIFNNVYKGVYAVAHALHRIFSCDETCDKTVHLDPNKILQHIWQVKFKTKDGNEVYFNEKGDPAAKYEIINWQPKGHGAVDFVTVGLYDASLPADRQLTLHNKSIIWANNSLQVPVSVCSEKCLPGTHKVLQKGKPICCYDCIRCSDGEISNITDSITCVRCDPEFWPNERRDVCVKKEAEFLSYAEIMGALLTTASLCGTCLTAGVAFVFYRYRKTPIVRANNSELSFLLLFSLTLCFLCSLTFIGAPSQWSCMLRHTAFGITFVLCISCVLGKTIVVLMAFRATLPGSNVMKWFGPTQQRLSVLGFTLVQVVICVLWLATSPPFPIRNLKEFKDKIILECALGSALGFWAVIGYVGLLAILCFVLAFLARKLPDNFNEAKFITFSMLIFCAVWITFIPAYVSSPGKFSVAVEIFAILSSSFGLLICIFIPKCHIILLKPERNTKKNMIGRAATSP
>LOCXPOlfC20.223.HIT1.OlfC.2R.852.ANF_receptor.exons6.CM020510.1.Thamnaconus_septentrionalis
LSDCAFVMLMFVIFLSAFALEEDATRCRIMGSPESPLLSKDGDVIIGGAFSIHSQMSKQELSFRETPEHLQCSRINFREFRFAQTMIFAIEEINNSSLLLPNISLGYKIFDTCGLPLPSAHAVMALMNGDKRRKTCSTQSSVHAIIGASESSSTIGILQISGIFQIPVISHFATCACLSNRKEYPFFFRTIPSDFYQSRALAKLVKHFGWMWVGAVRSDNDYGNSGLAAFIRAAHHEGVCVEYSEAISRTDPGEHIARVVGVIKRGSAKVLVAFLAQSEMHILLEEALKQNLTGLQWVGSESWITAGHLATREYSEILTGSLGFTIRKARVRGLRDFLLRVHPGPDPQNNVVREFWEEAFGCSFQSDLRSETRCSGSERLQDVDNSFTDVSELRISNNVYKAAYAVAQAMQSMLKCGTNNGAANESCTLDDDFKPEQVAKHLRVVNFTLPSGERVYFDENGDPAATYDLVNWQRNRAGEIIFVAVGSYDASQPNGRQFIMNRNNITWAAESLERPQSVCSESCPPGFRQAFIKGKPICCFSCIACAAGEISNSSNSAECLRCPLEYWSSEDHSRCVPKVMEFLSNAETMGGLLTVFSLLGASLTLAVLFIFIQYRRTPLVKASNSELSFLLLFSLTLCFLCSLTFIGRPSEGSCMLRHTAFGVTFALCMSCILAKTIAVVTAFKTKRPTIAVLHCSVPLQRTSVVVCTSLQVVVCVLWLTLAPPVPYKNTAYAFEKIILECKLGSSIWFWVVLGYIGLLALLCLILAFLARKLPNNFNEARFITFSMLIFCAVWGTFIPSYVSSPGKYTVAVEIFAILASSFGLLFCIFAPKCYILLFKPEKNTKKHMIGKN
>XPLOC_47.2R.1.OlfC.2R.873.ANF_receptor.exons..Thamnaconus_septentrionalis
CVIQNNFQPGFVAEGDFVVAGIFPLHYNQEMPDLNSTYRPQPVKCNSFDPRAFRWAQTMRLAVEEINHSTQLLPNHTLGYTVFDSCAYPLTGQRAALAVLNGLIDGRAPICNKTSPLLAVIGESGSAQSIVVSRILQPFKIPMVMTLFVEKHSDESSKHFNFFYSLSHDILFVLTLKISYFSSCACLSDRRKYPTFFRVIPNDDYQVRVFASFLQVKAIAQLLLRFNWTWVGIVRGDHEYGRFAVKGLMRELKRTKVCVAYRVMIPLLYSRHKALEILQVIQVIRSSSAKVVVVFSAEGEMTPFLKDYMAQNITGIQWVASEAWVTASVFTGSEYYPYLGGTVGFGISKGHIPGLSDYLQGVNPKLYPNNLLVTELWEALYGCSASDSSGFHFPPCTGQESLLEQHAAYMNTSSPRVAYNVYKAVYAIAYSLHNLLLCQPGSGPFHNNSCAQNNNIQPWQVDQQLQHYLQELTFNIAGEEVNFDLNGDSIPYYDVINWQRGTSGNIEFVHVGLFDGTKPAGEELDIKEDEMIWAGHRSEASWSHCVPLSVCSASCPPGSRKAVRRGEPVCCFDCVPCDSGKISNETDFWSNQNRTACIPKKVEFLAYDSLGIALTVTSAVGACFTILVFGVFFYHRNTAIVRVNNSELSFFILFSLTLCFLCSLVFIGEPTAWSCMLRHTAFSITFSLCLSCILGKTLVVLAAFTAMRPGDNVMKWFGPKQQRVIIFSCTLVQVIICTAWLVDAPPIPFRNTQYEHSKIILECNVGSSFAFWFILGYIGLQACLCFILAFLARKLPGNFNEAKFITFSMLIFCAVWLAFIPAYISSPGNYSDAVESFAILASSFGLLFCLFAPKCYIILLKPNKNNKQHLMGK
>LOCXPOlfC21.228.HIT1.OlfC.2R.809.ANF_receptor.exons8.CM020511.1.Thamnaconus_septentrionalis
AVTAPGDIIIGGIFPIHESVYENISFNPFGQCSRIQERGLTEALAMINAIQLMNKSPLLAEVNVSLGYCIVDSCSDVSAALRATQDWSRQENQCSGSSPSVCSQPVMAVVGPYYSEISIALAQHLTLQMIPMIGYSSTAVILSDKRRFPNFMRTIPNDKHQISAMVSLLSHYGWNWVGIITTDGNYGRSALENFLSQASERRICVAFKSVLPEFVESERIHSAIKKTAETVHANPKAQVIVSFVQPVHMKYLYQELKSQTLTMGGSARSMRRLWLASDSWSSSASTASSNLSMEDIGHVVGFQFKSRPMTSFNEYLNTLDAAGENIEASNPFVENTDEAKLALKALRTLSQSARVDMIFSIEMAVSAIAQAVATICKSEGRKALQTEVLMNMLKTLRLQEFSFNGVRYMFDTNGDMNLDYDVTVWRWDGKKINENIRNVFTKNIRSDPNNFHTSSNTKNLKHIVSKCSDSCDPGEFKKTAEGQHICCYECINCTENYYSNMTDMDQCLSCDPDTEWSPKGSHTCHAKELLFFSWQDSFAIVLLAFSVLGILLTLLVSALFLHQHDTPVVKAAGGPLSQVILLSLVSSYISSMLFVGRPNTFQCKARQVLFGISFTLCVSCILVKSLQILLAFQFDPVLQEVLRKFYKPYGIIITCVALQVITCICWLVLQSPFNHVSRQTTSLLEYCHEGSYLGFGVMLGYITILAFVCFICAFKGRKLPQNYNEAKFITFSMLLYLISWLLFIPVYVTTSGVYLPAVEMVVILISTYGILSCHFFPKCYIIIFKKEQNTKSVFERKVYEYSNKGMDSV
