# Supplementary material for: Expanded olfactory system in ray-finned fishes capable of terrestrial exploration
Source: BMC Biol. 2023 Jul 31;21:163. doi: 10.1186/s12915-023-01661-8 (PMC10392011; doi:10.1186/s12915-023-01661-8)
Supplement: Supplementary file 3 — Additional file 3: Data S1. Protein sequences and genomic coordinates of OLF genes. FASTA and General Feature Format (GFF) files containing the protein sequences and genomic coordinates for all identified OLF genes in this study. [file 12915_2023_1661_MOESM3_ESM.zip › PROTEINS/Thunnus_albacares.OLF_genes.fa]

>LOCXPDilaORUN.68-eta.315.368.HIT1.OR.1R.314.7tm_1.exons2.OU607595.1.Thunnus_albacares
MNLTSGNRNVTPAVNYRDNFVIAVGKNVIVVVLGITINYINATMVHTFNKHHILKLNPRYILFIHLVFNDMIQLTTSITLFVFTYTFHTIYVSLCCLLILPAVFTTQNTPLNLAFMAAECYIAVCIPLRYNYICTVKRTYIVIGIVWTMSSLSVLPDVFILLATEPLEFLHARVFCKRDGVFRSIYSLRKRDASHIFFLVVVWITLFYTYFRILFVAKAADTDAKKARNTILLHGFQVLLCMITYVQPMLRDFLIYLFPGGVASINFVIFIINQILPRFVSPIVYGLRDNTFRKYFKRYLLCTINENSHATTTL
>LOCXPSichOR4.7-eta.324.215.HIT2.OR.1R.308.7tm_4.exons2.OU607595.1.Thunnus_albacares
SASSNVTARDDFSVAVSKNLIVAVLCIIINYINGTLIHTFNKHQIFNVNPRYILFIHLVVNDMMQLTSSVMLMLLSYIFYKISVSLCCFLLLFTIIATQNTPMNLAGMAAECYIAICLPLHHTTLCTVRRTYILIGIIWFVSSMSYIPDILILLNTESVEFLDSKIICIRNNAFLNPLIRQKNNIYNTVLLVMVWSTLLYTYLRILFAAKSADGDAKKARNTILLHGFQLLLSMLTYVAQAFRQALYTWFPKNISDAIFVSYIFIQVLPRLISPIVYGLRDKTFRKYLQRYLLCGMRARINPQPTLKE
>LOCXPTilORs.W240.305.228.HIT1.OR.1R.287.7tm_4.exons2.OU607595.1.Thunnus_albacares
YRDTLNTAIIKNVITVVLCISINYINGTLVHTFRKHEIFNINPRYILYIHLVINDIMLLTMFTLVQVLSYIVFTLNVSLCIVLLMIAIFANLNNPLTLAVMAIECYIAICFPLHHTQICTVKKTYVVIGLIWVMSALSILPDLFVTLATESLDFFHSRVFCLRESVFRNSYLTEKRDVSYIVYLVIVWLTLFYTYFRILFAAQAASADAKKARNTVLLHGFQLLLCMLTYVFHLIINGLTYLFPKGVLAIRFTIAIFVQVLPRLISPIVYGLRDKTFRQYLKRYLLC
>LOCXPCyseOR11.7-eta.308.243.HIT1.OR.1R.300.7tm_1.exons2.OU607595.1.Thunnus_albacares
SSVNGTLTVIGNQRDRFTTAVTNNVIVTALCISINYINGTLVHTFRKHQIFSSNPRYILFIHLVINDMMQLILSTLLHIISYTLYTINVPFCLIMLTITILTTLNTPLNLAGMAVECYIAVCFPLRHAQICTVQKTYILIGLIWVASALSILPDIFILLATEPLQFFYSKVLCARDYVFRSNYSLKKRDASHIVCLVLVWLTLLYTYFRILFAAKKATIGIKKARNTILLHGFQLLLCMLTYARPMFEKGLLYLLPKQFLAIRFASYVIVQILPRFVSPIVYGLRDQTFRRYMRRYVLCK
>LOCXPDilaORUN.67-eta.333.267.HIT1.OR.1R.280.7tm_1.exons1.OU607595.1.Thunnus_albacares
YILHSPLSPFVFLQAFYEDPRYILFIHMVINDAIQLTVTITLFVLSYIFYKLNVSFCCFFILVAVFTTRNTPVNLASMAIERYIAICEPLRHSHICTVRRTYIVIGLIWFICVAPDITDLFVTLATESLSFFHQSVFCLRQNVFKDPILAYKRQAFDIIYFSCVFLTLVFTYLRILFAARALSTEKVSAQRARNTILLHGAQLAMCMLSYISPSVEIVLHLIFPGRILEIRFANYLIVYILPRFLSPIIYGVRDKKFRKYLKMYFVSNRCRVRVQKVAAQ
>LOCXPDilaORUN.66-eta.351.290.HIT1.OR.1R.344.7tm_1.exons4.OU607595.1.Thunnus_albacares
EEEMSVMLNSTSSNPLDLLMSNTSSPLTGGAVTVPKDSFSNALTKNIVAMLVWLALSIINSTMVHTFLRHSLFYENPRYIMFISMVINDALQLSLVTALYVVSYIFRKIHASVCCLLIMTAVLTTRSTPLILAGMAVERYVSICFPLHYSQMCTVPRTLLLIYIILLLTATPPVTDLLITIVKEPPSFFQTSIFCDHSLLFRDRSIYYKNCVFDGVYLSFVALTLLYTYCKIMLTARAASMGLASVKRARNTVLLHGVQLLLCMLAYVVPSLQAALISLFPRLSLEIRYIFFLVVYIIPRFLSPVIYGFRDEQFRKYWTRYLACWSHSIIRVRPVVLKANLQVK
>LOCXPDareOR11.4-eta.308.311.HIT1.OR.1R.289.7tm_1.exons4.OU607595.1.Thunnus_albacares
DSFNDAFTKNFITFAFGFIINSINGAFVYTYFKSQVFQRDPRYVLYIHLVINDMIMLTVSVALQIMTYTIPLRFAPCCIMLLILVTTNKNSPLNLAGMAVERYIAVCRPLRHVQICTVQRAYALIALIWGISIIPAFTDIIIILATKPLSVFSSSVICYPTYIYNTPYHKTQSTVVQVLLFSFVFLTVIVTYLKVLCAARAVSGSNQASARNARNTILLHGVQLLICMLSYISPFLNLILVTTWPQERTKIFFSCFLFTNVLPRLLSPLIYGIRDKKFSSHIRLHFCCK
>LOCXPLeocOR16.1-lambda.380.323.HIT1.OR.1R.285.7tm_1.exons2.OU607596.1.Thunnus_albacares
SEGLDAAGCLFLSILPYGQAAPALICVFVLLTLFSFLINGLTLFGLGRSEDLSWEPRFAFLKNLMLSDLMQSVTFGPAVIHSLVQRRTMTFNTWCYVQYFVGTASIFSSLVTITCMALERYLYVCHAIHYLVILTQVRLRLVLSLIWVYSISISIVNMVLLHMGRGDQNEYVTGGLLCEPDTVEQHMGFPRASAVFRKLVGSFTLLMCLLVYAFSYTRMYQDARNAVIPFNAVNTTARKTVVFYCGMLFLQLLPLLLKATTDALWEASARRSRSPRSRRPCSTCP
>LOCXPTilOR.B045.321.241.HIT1.OR.1R.313.7tm_4.exons1.OU607602.1.Thunnus_albacares
LAAQQLLHLCEDLLHLQSVNHRVQHGGNQHHQHGGDDGRGGVACGVQAAVQQVEGGAQTVVEEDEQVRQTGVQRFAAEGSRAAQTDGEDPAVREEHEGGRQEDGGSGAQQPVHFAQQRRAAAAAQPDEAVDVAVNPVEPRAAERQAACQQRRAAHQTGGKQPAEQQQRSHRGRRRERGVAQWAADRQVAVEGHSGQQHETGAAQRVQHEGLTQTRRARHMRDTAAAQFAQQFGINSDARGNRVQQHRRHEHVHGSMEAPPRHHEVHNQEVTEQHEHKGRQTHEEEQQPVIRQLQETVQSHRGHRGHRGHVQHR
>LOCXPSichOR22.9-delta.318.261.HIT1.OR.1R.319.7tm_4.exons3.OU607604.1.Thunnus_albacares
MENVTLVTPLKQPIVFELEGFFVPPGYSSLLFFLALFNYMVVLLGNGVVLCVIVIDKNLHRPMFLLVCNLVVCDLLGATAVLPRLMMHFLTGQKRIPYILAIAQAFCVHTYGVAVQTILGAMAYDRYIAVCEPLRYHAIMTSARLHFCCALAWLIALLCIAVLFAFHMNTQLCGNIIRHVYCSNRSILNLACSPTLSNNIYGLSMTWSLSTGVFLIIAFSYIRILHASVKQGRSDSGARSKAFQTCAPHLVVYLLFEIASVIIIVSHRFPSLSQNIKKFFSILFVIIPPAINPIIYGLVSKELRGSIIKHFTSQACRKK
>LOCXPSichOR22.13-gamma.351.285.HIT1.OR.1R.348.7tm_4.exons4.OU607604.1.Thunnus_albacares
MELLPFDISHESPKDSYLPLSSNPRSSFVNSTWEPDGISFFIIQGLANLGEKKMILFVILLLVYIIILGGNIMIIFVVLTDPKLNSPMYFFLCNLSFVDIVYTTTTIPNMLSGFLTDMKTISILGCFFQMHFFIQLAVTGRAILTVMAYDRYVAICNPLRYSTVMTRPVRLLLIAGAWGFGAFCTLPATSLAWQRPYCGPNVVRHGWCDVSSVRRLACADTSVDSIVSISFALVALLTTAILILTSYVLIGVSISRMSVAQRLKAVGTCAAHLTVVSISYSSASFVYISYRVGNFPPEVRIIVSVLYSALTPFLNPMIYSLRNKELRESIRRTLSKFRPAVGSAMKDI
>LOCXPOR1.181.HIT1.OR.2R.305.7tm_4.exons2.OU607595.1.Thunnus_albacares
MNESSPNVTVVIEYRDSFTKAVTKNVIVVVLGISINYINASLIQTFRKNQIFYMNPRYILFFHLVINDMIQVTLTVILFIISYTLYKINVSVCCVFILLALFTTENTPLNLACMAVECYIAICLPLHHIQICTVKRTSMLIGLIWITSMLSVLPDLFITLAMEQLDFFHSRVFCLRETAFRNPHIIKKRDVTYIMYLVIVWFVIFYTYFKILFTARTASKDAKKARNTILLHGFQVLLCMATYAEPMLKHALQQWFPKNYPDSLFACYIIVQILPRSISPIIYGIRDKTFRKYLKRYLLCKTGPQ
>LOCXPOR2.275.HIT1.OR.2R.303.7tm_1.exons2.OU607595.1.Thunnus_albacares
MNVSAANVSVVLQYRDSFTKAVTKNVIVVVLGISINYINASLIHTFRKHEIFYMNPRYILFIHLVVNDMIVVTLTVILFIISYTLYKINVSVCCIYVLFLIFTTENTPLNLACMAVECYIAICLPLRHTQICTVKRTLMLIGLIWTTSIISGIPDLFITLATEPLDFFHSRVFCLRKNAFPHPLLVKKRDITYITFLVIVWITIFYTYFKILFTAKTANKDAKKARNTILLHGFQLLLCMSSYATALLKDALQRWFPKNYADSLFAIYIIVQILPRFISPIIYGIRDNTFRKYLRRHLLCKVS
>LOCXPOR3.287.HIT1.OR.2R.303.7tm_1.exons2.OU607595.1.Thunnus_albacares
MNVSAANVSVVLQYRDSFTKAVTKNVIVVVLGISINCINASLIHTFHKHEIFYMNPRYILFIHLVVNDMIVVTLTVFLFIISYTLYKINVSICCISVLFVIFTTENTPLNLACMAVECYIAICLPLRHTQICTVKRTLMLIGLIWTTSIISGIPDLFITLATEPLDFFHSQVFCLRETAFPHPLLVKKRDITYLMFLVLVWITIFYTYFKILFTAKTANKDAKKARDTILLHGFQLLLCMSSYATPLLKDALQRWFPKNYADSLFAIYIIVQILPRSISPIIYGIRDNTFRKYLRRHLLCKVS
>LOCXPOR2.298.HIT1.OR.2R.303.7tm_1.exons2.OU607595.1.Thunnus_albacares
MNVSAANVSVVLQYRDSFTKAVTKNVIVVVLGISINYINASLIHTFRKHEIFYMNPRYILFIHLVVNDMIVVTLTVILFIVSYTLYKINVSVCCIYVLFLIFTTENTPLNLACMAVECYIAICLPLRHTQICTVKRTLMLIGLIWTTSIISGIPDLFITLATEPLDFFHSRVFCLRKNAFPHPLLVKKRDITYITFLVIVWITIFYTYFKILFTAKTANTDAKKARDTILLHGFQLLLCMSSYATALLKDALQRWFPKNYADSLFAIYIIVQILPRSISPIIYGIRDNTFRKYLKRHLLCKVS
>LOCXPOR5.310.HIT1.OR.2R.303.7tm_1.exons2.OU607595.1.Thunnus_albacares
MNVSAANVTVVLQYRDSFTKAVTKNVIVVVLGISINYVNASLIHTFCKHQIFYLNPRYILFIHLVINDMIQLMLTVILFVISYTLYKINVSVCCVFILLALFTTENTPLNLACMAVECYIAICLPLHHIQICTVKRTLMLIGLIWTTSMLSVLPDLFITLATEPLDFFHSRVFCLRQTAFPHPLIVKKRDITYSVFLVIVWITIFYTYFKILFTAKTASKDAKKARNTILLHGFQLLLCMTTYVAPQLLTVVQQWFPKNYADSLFAYYIIVQVLPRSISPIIYGIRDNMFRKYLKRYLLCKLS
>LOCXPOR7.332.HIT1.OR.2R.310.7tm_1.exons2.OU607595.1.Thunnus_albacares
MNSSSYGYNVSSGLSYRDPSSSAVVKNVIVLALGLTINYINGTLIHTFRKHQIFYVNPRYILFIHLVLNDIIQLTTTISLFVFSYIFYKINASFCCLIITFAVFTTLNTPLNLAVMAVECYIAICLPLRHAELCTIKKTNILIGWIWAMSAVSTLPDVFIILATEPLQLFYSTIFCERDNLFHHPISLKKRDVSYIIYLIGVWLTLFYTYFKIFFAAKAAKEAKSSDGDAKKARNTILLHGFQLLLCMLTYVAPVLKKVLLYWFPKHYVHALFVCYIIIQILPRFISPIVYGLRDKTFRQHLKKYLLCSV
>LOCXPOR8.343.HIT1.OR.2R.310.7tm_1.exons2.OU607595.1.Thunnus_albacares
MNSSSYGYNVSSGLSYRDPSSSAVVKNVIVLALGLTINYINGTLIHTFRKHQIFLVNPRYILFIHLVLNDIIQLTTTISLFVFSYIFYKINASFCCLIITFAVFTTLNTPLNLAVMAVECYIAICLPLRHAELCTIKKTNILIGWIWAMSAVSTLPDVFIILATEPLRLFYSTIFCERDNLFHHPISLKKRDVSYIIYLIGVWLTLFYTYFKIFFAAKAAKEAKSSDGDAKKARNTILLHGIQLLLCMLTYVAPVLKKVLLYWFPKHYVHALFVCYIIIQILPRFISPIVYGLRDKTFRQHFKKYLLCSV
>LOCXPOR9.354.HIT1.OR.2R.310.7tm_1.exons2.OU607595.1.Thunnus_albacares
MNSSSYGYNVSSGLSYRDPSSSAVVKNVIVLALGLTINYINGTLIHTFRKHQIFYVNPRYILFIHLVLNDIIQLTTTISLFVFSYIFYKINASFCCLIITFAVFTTLNTPLNLAVMAVECYIAICLPLRHAELCTIKKTYLLIGWIWAMSAVSTLPDVFIILATKPLWLFYSTIFCERDNLFHHPISLKKRDVSYIIYLIGVWLTLFYTYFKIFFAAKAAKEAKSSDGDAKKARNTILLHGFQLLLCMLTYVAHELKKALLYWFPKHYVHALFVCYIIIQMLPRFISPIVYGLRDKTFRKHLKKYLLCSV
>LOCXPOR10.183.HIT1.OR.2R.313.7tm_1.exons2.OU607595.1.Thunnus_albacares
MNSSSYGYNVSSGLSYRDPSSSAVVKNVIVLALGLTINYINGTLIHTFRKHQIFYVNPRYILFIHLVLNDIIQLTTTISLFVFSYIFYKINASFCCLIITFAVFTTLNTPLNLAVMAVECYIAICLPLRHAELCTIKKTYILIGWIWAMSAVSTLPDVFIILATEPLRLFYSTIFCERDNLFHHPISLKKRDVSYIIYLIGVWLTLFYTYFKIFFAAKAAKEAKSSDGDAKKARNTILLHGFQLLLCMLTYVAHVLIKALLYWFPKHYVHIIFACYIIIQILPRFISPIVYGLRDKTFRKHLKKYLLCSVWAS
>LOCXPOR14.206.HIT1.OR.2R.330.7tm_4.exons1.OU607597.1.Thunnus_albacares
MLEVLQGRNFSHSTFVFQGFPKLQKHRRLLALPFSISYLSALLGNSLLVYVICSMKSLHSPMYFLICMLCIVDVVVVTAIIPNMLLGLLFDWDEISLAGCLTQMFVTHFLSSVESTLLLAMALDRYVAISQPLRYTEIIDSSMFVKLLLFTLVRSGSIMATLVGLVGSLQFCYLNTIQHCYCDHMALVSLACGNTDRNSAVGLAVIVCFVGVDIPLIFFSYMKILSVVLQSVAAGEDRWKAFHTCGTHLIVMMCFYLVGSVTFLSHNLNIPILTDVNTFMGLMYILFPATVNPVIYGIRTKEIRKGVYRLFKLRAKKILMVKVSPSSKGQ
>LOCXPOR15.217.HIT1.OR.2R.318.7tm_4.exons1.OU607597.1.Thunnus_albacares
EPLRENFSSHEHFILDGFSELGALRPVLFIPFFIMFVVSLSANSLLLYVIISQRSLHSPMCILIAGMACVDLSPPLFFVPNMLLSFLFDWRGISLIGCLVQIYIVHLLGAFQSTLLLWMALDRYFAICTPLYYNECMALPRFLKFVIPLVVRNVLMVTLVVSLVGPLSFCATNVINHCFCEHMALVELACGSTAVNSLVGLISVFFIAVVDFFFITASYVVIFSSVLGSGKSGIKALHTCVTHIMVMTVSLTIILVAFLSYRIRSGLPAAVRVFFSTMYLLFPSCFNPIIYGIRTTNIRQHILKTLSCCHSVQTEPYS
>LOCXPOR16.228.HIT1.OR.2R.305.7tm_4.exons1.OU607597.1.Thunnus_albacares
IMINSTQFSYFTLAAYFDTGLLKYFYFMTVMCLYIFIVSANVFLIVVICMNRSLHEPMYLFLCSLFVNELYGSTGLFPFLLVQILSDIHTVSASFCFLQIFCLYSYGGIEFLNLAIMSYDRYLAICYPLQYNTHMTSNRAAIFIAVIWVPPLLVNFLTLPLIVPLQLCGNIINKVYCDNHSVVKLACSDTTVNNVSGLIVIAFSVFGPLILILYTYMRILKVCFSGSKQTRQKAVSTCTPHLASLLNFSFGACFEILQSRFNMSSVPNTLRIFLSLYFLTCPPISNPLMYGLKLSKIRVTCKSLI
>LOCXPOR17.239.HIT1.OR.2R.305.7tm_4.exons1.OU607597.1.Thunnus_albacares
MINSTKISYFSLVAYFDTGVFKYLYFMVIMSLYFFIVSANVLLIVVICMNRSLHEPMYLFLCSLFVNELFGSTGLFPFLLVQILSDIHTVSASFCFLQIFCAHSYGAVEYLNLAIMSYDRYLAICCPLQYNTRMTSKKIGTLIAITWLYPCFVVVVWLSLATPLQLCGNIIDKVFCAAHSVVKLACSNTSGSNIYGLIASFGTMFVALNVILYTYLHILRVCFSGSKQTRQKAVSTCTPHLASLLNFSVGACFELLQSRFDMSRVPNMIRILLSLYFLTCPPLFNPVMYGLKMSKIRALSKSLIS
>LOCXPOR18.250.HIT1.OR.2R.305.7tm_4.exons1.OU607597.1.Thunnus_albacares
MINSTKISYFSLVAYFDTGVFKYLYFMVIMLLYFFIISANVLLIVVICMNRSLHEPMYLFLCSLFVNELFGSTGLFPFLLVQILSDIHTVSASFCFLQIFCLYTYASVEFFNLAIMSYDRYLAICYPLQYNTRMTSKRIGTLIAITWLYPCFVMVVWLSLATPLQLCGNIIDKVFCAAHSVVKLACSNTSGSNIYGLIVSFGIIFVALNVILYTYLHILRVCFSGSKQTRQKAVSTCTPHLASLLNFSLGAYFEILQSRFDMSRVPNMIRILLSLYFLTCPPLFNPVMYGLKMSKIWALSKSLIS
>LOCXPOR19.261.HIT1.OR.2R.305.7tm_4.exons1.OU607597.1.Thunnus_albacares
MINSTKISYFSLVAYFDTGVFKYLYFMVIMSLYFFIVSANVLLIVVICMNRSLHEPMYLFLCSLFVNEVFGSTGLFPFLLVQILSDIHTVSASFCFLQIFCLHTYASVEYLNLAIMSYDRYLAICCPLQYNTRMTSKRIGTLIAITWLYSCFVMVVWLSLATPLQLCGNIIDKVFCAAHSVVKLACSNTSGSNIYGLIVCFGTIFVALNVILYTYLHILRVCFSGSKQTRQKAVSTCTPHLASLLNFSVGASFEISQSRFDMSRVPNMLRIFLSLYFLTCPPLFNPVMYGLKMSKIRALSKSLIS
>LOCXPOR20.272.HIT1.OR.2R.305.7tm_4.exons1.OU607597.1.Thunnus_albacares
MINSTKISYFSLVAYFDTGVFKYLYFMVIMSLYFFIVSANVLLIVVICMNRSLHEPMYLFLCSLFVNELFGSTGLFPFLLVQILSDIHTVSASFCFLQIFCAHSYGAVEYLNLAIMSYDRYLAICCPLQYNTRMTSKKIGTLIAITWLYPCFAMVVWLSLTTPLQLCGNIIDKVFCAAHSVVKLACSNTSGSNIYGFIASFGTIFVALNVILYTYLHILRVCFSGSKQTRQKAVSTCTPHLASLLNFSLGACFELLQSRFDMSRVPNMLRIFLSLYFLTCPPLFNPVMYGLKMSKIRALSKSLIS
>LOCXPOR21.274.HIT1.OR.2R.305.7tm_4.exons1.OU607597.1.Thunnus_albacares
MINSTKISYFSLVAYFDTGVFKYLYFMVIMSLYFFIVSANVLLIVVICMNRSLHEPMYLFLCSLFVNEVFGSTGLFPFLLVQILSDIHTVSASFCFLQIFCLHTYASVEYLNLAIMSYDRYLAICCPLQYNTRMTSKKIGTLIAITWLYSCFLMVVWLSLATPLQLCGNIIDKVFCAAHSVVKLACSNTSGSNIYGLIVSFGTVFVALNVILYTYLHILRVCFSGSKQTRQKAVSTCTPHLASLLNFSVGASFEISQSRFDMSRVPNMIRILLSLYFLTCPPLFNPVMYGLKMSKIRALSKSLIS
>LOCXPOR20.277.HIT1.OR.2R.305.7tm_4.exons1.OU607597.1.Thunnus_albacares
MINSTKISYFSLVAYFDTGVFKYLYFMVIMSLYFFIVSANVLLIVVICMNRSLHEPMYLFLCSLFVNELFGSTGLFPFLLVQILSDIHTVSASFCFLQIFCAHSYGAVEYLNLAIMSYDRYLAICCPLQYNTRMTSKKIGTLIAITWLYPCFAMVVWLSLTTPLQLCGNIIDKVFCAAHSVVKLACSNTSGSNIYGFIASFGTIFVALNVILYTYLHILRVCFSGSKQTRQKAVSTCTPHLASLLNFSLGACFELLQSRFDMSRVPNMLRIFLSLYFLTCPPLFNPVMYGLKMSKIRALSKSLIS
>LOCXPOR23.278.HIT1.OR.2R.305.7tm_4.exons1.OU607597.1.Thunnus_albacares
MINSTKISYFSLVAYFDTGVFKYLYFMVIMSLYFFIVSANVLLIVVICMNRSLHEPMYLFLCSLFVNELFGSTGLFPFLLVQILSDIHTVSASFCFLQIFCLYTYASVEYLNLAIMSYDRYLAICCPLHYNTRMTSKKIGTLIAITWLYSCFVMVVWLSLATPLQLCGNIIDKVFCAAHSVVKLACSNTSGSNMYGLIVSFGIIFIALNVILYTYLHILRVCFSGSKQTRQKAVSTCTPHLASLLNFSLGASFEILQSRFDMSRVPNMIRILLSLYFLTCPPLFNPVMYGLKMSKIRALSKSLIS
>LOCXPOR24.279.HIT1.OR.2R.305.7tm_4.exons1.OU607597.1.Thunnus_albacares
MINSTKISYFSLVAYFDTGVFKYLYFMVIMSLYFFIVCANVLLIVVICMNRSLHEPMYLFLCSLFVNELFGSTGLFPFLLVQILSDIHTVSAPLCFLQIFCLYSYASVEFFNLAIMSYDRYLAICCPLHYNTHMTSKKIGTLIAITWLYPCFAIVVWLSLTTPLQLCGNIIDKVFCAAHSVVKLACSNTSGSNIYGLIVCFGTIFVALNVILYTYLHILRVCFSGSKQTRQKAVSTCTPHLASLLNFSVGACFELSQSRFDMSRVPNMLRIFLSLYFLTCPPLFNPVMYGLKMSKIRALSKSLIS
>LOCXPOR25.280.HIT1.OR.2R.307.7tm_4.exons1.OU607597.1.Thunnus_albacares
IMNSTQFSSFTLAAYFDNGLFKYLYFMIVMSLYMLIVCANVLLIVVICMNRSLHEPMYLFLCSLFVNELFGSTGLFPFLLVQILSDIHTVSASFCFLQIFCVYTYASIQFSNLATMSYDRYLAICCPLQYNTHVTYNKTAFLIAVTWLYPFLAIFILISLSSSLQLCGNIINKVYCDNYSIVKLACSDTRVNNIYGIIYTFTTIVLVLLIICSYVKILKVCFSGSKQTRQKAVSTCTPHLASLLNFSCGCFFEIVQNRFDMSSVPNMLRIFVSLYFLTCPPLFNPVLYGLNITKIRITCKSVVFGRM
>LOCXPOR26.281.HIT1.OR.2R.305.7tm_4.exons1.OU607597.1.Thunnus_albacares
MLNSTQVSYFTLAAYFDTGVFKYLYFMIVMSLYMLIICANVLLIVVICMNRSLHEPMYLFLCSLFVNELYGSTGLFPFLLVQILSDIHTVSAPLCFLQIFCLYSYASVEFFNLAIMSYDRYLAICCPLHYNTRMTSHKITLLIAVTWLYAYVICFVPITLSVPLQLCSNIINKVYCDNYSIVKLACYNTTVINIYGLTATALIVSCPVTLIFYTYIKILQVCFSGSKQTRQKAVSTCTPHLASLLNFTVGAGFELVQHRFDMSRVPNMLRIFLSLYWLTCQPLFNSVMYGLKMSNIRIICKNMFF
>LOCXPOR27.282.HIT1.OR.2R.310.7tm_4.exons1.OU607597.1.Thunnus_albacares
IVMMNSSQVSYFTLAAYFDIGLLKYLFFIITVCFYMLIVCANVLLIVVICMNRSLHEPMYLFLCSLFVNELYGSTGLFPFLLVQILSDIHTVSVFFCLMQIFCLYTYVNVQFYNLAVMSYDRYLAICFPLQYNTRMTSKKVAILIAITWLFPLLAIVVMISLNASLKLCGNIIYRLYCDNYSVVKLACYDTSANNIYGLIYTFTVLTGLTILNVYSYMRILKVCFSGSKQTRQKAVSTCTPHLVSLLNFSCGCFLEVLQSRFDMSSVPNMLRIFLSLYFLTCQPLFNPVLYGLKLSKIHRLCKSLVFGKM
>LOCXPOR39.283.HIT1.OR.2R.276.7tm_4.exons1.OU607597.1.Thunnus_albacares
MNMSLIVIICMNRSLHEPMYLFLCSLFVNELYGSTGLFPFLLVQILSDIHTVSASFCFLQIFCIYTYANTEFCNLAIMSYDRYLAICFPLQYNTRMTCNHVPIFIILIWLYSFVKFLITLSLNINLPLCGNIINSLYCHNYLVVKLACSDTKVNNIYGLFGVVLSILVPLLPIIYSYMKILNVCFSGSKQMRQKAVRTCTPHLVSLLNFSFGCSFEILQSRFDMSSVPSVFKIILSLYFLIIQPLLNPIMYGLQMSKIRKMYQHLFCYKMLSGQAD
>LOCXPOR28.284.HIT1.OR.2R.304.7tm_4.exons1.OU607597.1.Thunnus_albacares
SITTITFTIYGALGLYNSALVICILVLYISGLCVNFFLVLVICVESRLHRPMYVLLVNLSLSGVVGSSSVCPNIIKQLVVNRQESSLEGCLTQVFFTNVYGGCIFCILALMAYERFVSICKPLGYHSIITPARVKLMLAVVYFILSSSSIIQVYLTSRLTLCRHTVDKLLCDSLVIAKLSCKKTTLISVYGLCCAVFVIVLPCFLVFLSYFHIFLVILKTSKESRRKALRTCTPHLVTFINFSVASFCGVTYNRLSHEVPRAANIFISLNFFVIPPLLHPIIYGIKMQEIRQSMNRIMKWRIIQ
>LOCXPOR29.285.HIT1.OR.2R.303.7tm_4.exons1.OU607597.1.Thunnus_albacares
IMNSTQVSYLALVAYFDTGFFKYLYFMIVMSLYMLIVCSNVFLIVIICMNRSLHEPMYLFLCSLFVNELYGSTGLFPFLLVQILSDIHTVSTFFCFLQIFCVHFYGSVELFTLGVMSYDRYLAICCPLQYNTRMTHSKVAVLTAFVWLYSVLATVVMMSLSATLQLCGNMIHKVYCDNYSIVKLACSDTTVNNIYGIVYIFTVIVSLIILIVFSYMRILKICFSGSKQTRRKAVSTCTPHLASLLNFSFGAFFEIVQGRFNMSRVPNMLRIILSLYWLTCQPLFNPVLYGLNMTKIRIICKSL
>LOCXPOR30.286.HIT1.OR.2R.304.7tm_4.exons1.OU607597.1.Thunnus_albacares
MLNSTQVSYFTLAAYFDTGVFKYLYFLIILAFYIAIVCSNVFLIVVICMNRSLHEPMYLFLCSLFVNELFGSTGLFPFLLVQILSDIHTVSAPFCFLQIFCLYSYGGIEFLTLAIMSYDRYLAICYPLQYNTRMTPNKIAKLTALIWIYPILINIFIVACLTVPLQLCGNIINKVYCDNYYVVKLACSDTTVNNIFGLCHMFTVIFGLILLILYTYMRILKVCFSGSKQTRRKAVSTCTPHLASLLNFSFGAFFEIVQGRFNMSRVPNMLRIILSLYWLTCQPLFNPVLYGLNMTKIRIICKSL
>LOCXPOR31.288.HIT1.OR.2R.304.7tm_4.exons1.OU607597.1.Thunnus_albacares
MLNSTQVSYFTLAAYFDTGVFKYLYFLIILAFYIAIVCSNVFLIVIICMNRSLHEPMYLFLCSLFVNELFGSTGLFPFLLVQILSDIHTVSAPFCFLQIFCLYSYGSIELLTLAIMSYDRYLAICYPLQYNTHMTPNKIAKLTALIWIYPILINIFIVACLTVPLQLCGNIINKVYCDNYYVVKLACSDTTVNNIFGLCHMFTVIFGLILLILYTYMRILKVCFSGSKQTRRKAVSTCTPHLASLLNFSFGAFFEIVQGRFNMSRVPNMLRIILSLYWLTCQPLFNPVLYGLNMTKIRIICKSL
>LOCXPOR32.289.HIT1.OR.2R.308.7tm_4.exons1.OU607597.1.Thunnus_albacares
RSMINSTQVSYFTLGAYFDTGVFKYLLFMVTLSLYMLIICANVLLIVVICMNRSLHEPMYLFLCSLFVNELFGSTGLFPFLLVQILSDIHTVSAPLCFLQNFVLYSYGGVEYLNLAIMSYDRYLAICCPLQYNTRMTFNKIAILIAVTWLCPMLLCFVMTSLTNSLQLCGTIIKKVYCDNYFIVKLACSDTTINNIYGLFVTSLSVFCPLILIIFTYIKILKICFSGSKQTRKKAASTCTPHLISLLNFSCGGGFEIVQSRFNMNNLPNILRIFLSLYWLTCQPLFNPLLYGLNMSKIRIICKSLVFA
>LOCXPOR33.290.HIT1.OR.2R.308.7tm_4.exons1.OU607597.1.Thunnus_albacares
RSMINSTQVSYFTLGAYFDTGVFKYLLFMVTLSLYMLIICANVLLIVVICMNRSLHEPMYLFLCSLFVNELYGSTGLFPFLLVQILSDIHTVSAPLCFLQNFILYSYGGVEYLNLAIMSYDRYLAICCPLQYNTRMTFNKIAILIAVTWLCPMLLCFVMTSLTNSLQLCGTIIKKVYCDNYFIVKLACSDTTINNIYGLFVTSLSVFCPLILIIFTYIKILKICFSGSKRTRKKAASTCTPHLISLLNFSCGGGFEIVQSRFNMNNLPNILRIFLSLYWLTCQPLFHPLLYGLNMSKIRIICKSLVFA
>LOCXPOR34.291.HIT1.OR.2R.309.7tm_4.exons1.OU607597.1.Thunnus_albacares
IMINSTQVSYFTLAAYVDTGVFKYLYFMIILSLYMLIVCANVLLIVVICMNRSLHEPMYLFLCSLFVNELFGSTGLFPFLLVQILSDIHTISTFFCFLQIFCVFSYACVELLNLVIMSYDRYLAICCPLQYNTRMTTKKVATLIALTWLFPFLAILVVISLSAPLQLCGNIINRLYCGNYSIVKLACSDTTINNIYGLIYTVISIIIPLILILYTYIKILRVCFSGSKQTRQKAVSTCTPHLASLLNFSFGCIFQILLSRFELSSLPNVLDILLSVYFLTCQPLFTPVLYGLKMSKIRLICKRLLCGKV
>LOCXPOR35.292.HIT1.OR.2R.306.7tm_4.exons1.OU607597.1.Thunnus_albacares
IMINSTQVSYFTLAAYVDTGVFKYLYFMIILSLYMLIVCANVLLIVVICMNRSLHEPMYLFLCSLFVNELFGSTGLFPFLLVQILSDIHTVSVFFCFLQILWLYSYVCVEFLNLFLMAYDRYLAICCPLQYNTRMTTKKVATLITVTWLFSFLAILVLISLSAPLQLCGNIINKVYCGNYHIVKLACSDTTINNIYGLIYTVISVIIPLILILYTYLRILKVCFSGSKQTRRKAVSTCTPHLASLLNFSFGCCFQILLSRFELSSLPNVLQVILSLYFAVLQPLLNPIMYGMKMSNIRNTCKHVLC
>LOCXPOR36.293.HIT1.OR.2R.304.7tm_4.exons1.OU607597.1.Thunnus_albacares
INSTQVSYLTLSAYFDSGDLKYLFFMMVMSLYMLIVGANVFLIVIICMNRSLHEPMYLFLCSLFVNELYGSTGLFPFLLVQILSDIHTVSASFCFLQIFCLYSYGSVEFTNLAIMSYDRYLAICCPLQYNTHMTSNKVAMLIAVTWFYSFLIVVVTTSLSSSLQLCGNIIDKLVCTNYAIVKLACSDTRVNNIYGLTVTLLTVFGPVILIFYTYMRILKVCFSGSQQTRQKAISTCTPHLVSLLNFCLGACFQIIMARFDVKIAPSMLNMFLSLYYLIFQPLVNPVMYGLKMSKIRTLCKSMLY
>LOCXPOR36.294.HIT1.OR.2R.304.7tm_4.exons1.OU607597.1.Thunnus_albacares
INSTQVSYLTLSAYFDSGDLKYLFFMMVMSLYMLIVGANVFLIVIICMNRSLHEPMYLFLCSLFVNELYGSTGLFPFLLVQILSDIHTVSASFCFLQIFCLYSYGSVEFTNLAIMSYDRYLAICCPLQYNTHMTSNKVAMLIAVTWFYSFLIVVVTTSLSSSLQLCGNIIDKLVCTNYAIVKLACSDTRVNNIYGLTVTLLTVFGPVILIFYTYMRILKVCFSGSQQTRQKAISTCTPHLVSLLNFCLGACFQIIMARFDVKIAPSMLNMFLSLYYLIFQPLVNPVMYGLKMSKIRTLCKSMLY
>LOCXPOR38.295.HIT1.OR.2R.307.7tm_4.exons1.OU607597.1.Thunnus_albacares
STLSYFILGAYMHVGGLTYFCFMLTAMLYVVIITANTSLTVVICMNRSLHEPMYLFLCSLFINELYGSTGFFPFLLVQILSDIHTVSASLCFLQIFCLYTYANIQFSNLAIMSYDRYLAICCPLQYNTRMTSNRSVIFIIVIWLYSFVKFLITLSLNIRLTLCGNIINSLYCNNYFIVKLACSDTKVNNIYGLFDTFLSVVVPLFPILFSYMKILKVCFSGSKQTRQKAVSTCTPHLASLLNFSFACLFATLQSRFDVSSVSSVLRIIVLVYLLIIPLLNPIMYGLQTSKIRNLFCSKMLAGHRDTM
>LOCXPOR39.296.HIT1.OR.2R.310.7tm_4.exons1.OU607597.1.Thunnus_albacares
STLSYFIFSTYIHIGTLRYLYFMLTVMLYTVIITANTSLIVVICMNRSLHEPMYLFLCSLFVNELYGSTGLFPFLLVQILSDIHTVSTSFCFLQIFCLYTYASVEFFNLAIMSYDRYLAICCPLQYNTRMTSNKALIFITVIWLYSFVKFLITLSLNIRLPLCGNIINSLYCNNYLVVKLACSETKVNNIYGLFGVVLTIIVPLFPILFSYMKILKVCFSGSEQTRQKAVSTCTPHLASLLNFSFGCLFEILQSRFDMSSVSSVLRIILSLYFLIIQPLLNPIMYGLQMSKIRNTCKHLFCSKMWACHRD
>LOCXPOR40.297.HIT1.OR.2R.308.7tm_4.exons1.OU607597.1.Thunnus_albacares
MINSTQFSYFTLNAYIDSGHLKYLFFVILISLYILTVCANVLLIVVICMNRSLHEPMYLFLCSLFVNELYGSTGLFPFLLVQILSDIHTVSASFCFLQIFFVYSYANVQFCNLAIMSYDRYLAICFPLQYNTRMTSKKVAMLIAITWLFPFIEVAVMISLSAPLQLCGNIINKVYCDNYSVVKLACYDTTANNIYGIIYTIFLIVGVVTLILYTYIRILKVCFYGSKQTRQKAVSTCTPHLISLLNFSCGCFFEIMQSRFDMSSVPNMLRIVLSLYFLTCQPLFNPVLYGLKMSKIRTLCKSLVFSKM
>LOCXPOR40.300.HIT1.OR.2R.308.7tm_4.exons1.OU607597.1.Thunnus_albacares
MINSTQFSYFTLNANIDSSHLKYLFFVILMSMYILIICANVLLIVVICMNSSLHEPMYFFLCSLFVNELYGSTGLFPFLLVQILSDIHTVSTFFCFLQIFCVYSYANVQFCNLAIMSYDRYLAICFPLQYNTRMTSKKVAMLIAITWLFPFIEVAVMVSLSAPLQLCGNIINKVYCNNYSVVKLACYDTTVNNIYGIIYTILIIVGVVTLILYTYIRILKVCFYGSKQTRQKAVSTCTPHLISLLNFSCGCFFEIMQSRFDMSSVPNMLRIVLSLYILTCQPLFNPVLYGLKMSKIHRLCKSLVFSKM
>LOCXPOR42.301.HIT1.OR.2R.307.7tm_4.exons1.OU607597.1.Thunnus_albacares
MENNSEIVFVLHGLNDSLTNRQVYFAFALVSYLFTIFVNLTLIVTVCLEKSLHEPIYIFLCNLCFNGICGASSFYPKLLHDLLAESHVISYAGCLAQMLVVYSYIFCEFTSLTVMAYDRYVAICKPLQYRAVMTAQKVAQLLMLTWCFSLLEALTGIMLTARLPLCGRHVQKIFCTNWEVVKLSCSDTTVNNIYGFVLTVSHVSQTGLILVSYAHLVRASLRSRSDRRKFVQTCLPHLVTLLVFTASLVFDIMYSRYGGGGSLQALRNALAAEFLVVPPLINPIIYGINLQQIRSKIFPDFTRKPDI
>LOCXPOR42.301.HIT1.OR.2R.307.7tm_4.exons1.OU607597.1.Thunnus_albacares
DVRFAGEVGEDLGADLLQVDAVDDRVDEGRDHQELRGQRVPQRLQRAAAAVARVHDVEHQRGGEDEQRDEVRQARLHELPAVGTRPERGAHQVSVGHQDESRLRDVRNREHEAVDVVDGGVGARQLHHLPVGAEDLLDVAAAERQPGRQHDARQSLQQREAPREHQQLRHLLRRHHRPVLQRLTDGHVAVVRHDGQTGELAENVAVDDQHLSQTAGVGDDVRLGQKVVKQLRVETGGAADPVEAQVTQEDVDGLVQRFLQTHGDDERQVDEDGEEVRHESEGEVDLPVGQRVVQTVKHKHDFRVILH
>LOCXPOR44.302.HIT1.OR.2R.307.7tm_4.exons1.OU607597.1.Thunnus_albacares
STLSYFILGAYIHVGGLKYFCFMLTAMLYVVIITANTSLTVVICMNRSLHEPMYLFLCSLFINELYGSTGTFPFLLVQILSDIHTVSASFCFLQIFCLYTYANIQFSNLAIMSYDRYLAICCPLQYNTRMTSNRSVIFIIVIWLYSFVKFLITLSLNIRLTLCGNIINSLYCNNYFIVKLACSDTKVNNIYGLFDTFLSVVVPLFPILFSYMKILKVCFCGSKQTRQKAVSTCTPHLASLLNFSFACLFVTLQSRFDVSSVSSVLRIIVLVYLLIIPLLNPIMYGLQTSKIRNLFCSKMLAGHRDTM
>LOCXPOR45.303.HIT1.OR.2R.318.7tm_4.exons1.OU607597.1.Thunnus_albacares
MKYTNITTIKDFIITGFPGLSPKYYGPVSALLLLTFTAIVVGNAFILTIIVYERTLHKPTYMIFFHLAMTDVIFGFVTLPKIIARYWWNDVISSFGVCFTQMYFVHSLGAIHSLILLIMALDRFVAICLPFRYPVMITNKTISIACSMCWVVTFIRMLGIVLHALTLPYCNQNVITHCYCDHMSITRLGCGENVKYVKMVSLGNAMVILLVPLAFIIISYFSIIIAVLKMSHTESRHKVLSTCAPQIFITCLYYVPRCFVYLAHNLGFSFTADARILITMLYSLIPAVVNPLIYCFKTKDIKEALVQRFKNKKASIAI
>LOCXPOR46.304.HIT1.OR.2R.319.7tm_4.exons1.OU607597.1.Thunnus_albacares
MFYTNVTRIKHFFIIGFPGLSPEYYGPVSALLFVLFLAIVVGNIFILVFVKCERSLHKPTYLIFCHLALTDLAFGIVTLPKIISKYWFDYSIISFYGCFAQMYFVHFLGATHSFILMVMALDRFTAICTPLRYAATFTNTTVSVLCGISWLMPISWMVGIVLDALTLPFCNSNIIVQCYCDHIAITALGCENVREVQVVAFGLAMLSLLLPLGFIIFSYFVIIIAVVRMSSSEGRMRTLSTCTPQLLITCLYYMPRCFVYLANNVGFTFSVPVRIVVVMLYSLLPAAVNPIIYCFKTKDIKENLKKKFYRKKINFIMKT
>LOCXPOR47.305.HIT1.OR.2R.321.7tm_4.exons1.OU607597.1.Thunnus_albacares
IYTNVTRMKSFFILGFPGLSQPYYGPVSALFFFIYLAIAIGNIFILAFVMCEKSLQKPTYLVFCHLALNDLTFGTVTLPKIISKYWFDESLISFYGCFTQMFFVHYLGSAQSFILLVMALDRFIAICIPLRYPVLITNNIISVLCGFAWFIPVSLMVTIVLHTLTLPFCKDNVIAQCYCDHISITRQACGEDVIIVQVTTLVMAMFSLLLPLAFILFSYISIIVVILKMSNATGRKKTLSTCTPQIFITCLFYLPRCFVYVANTIGFAFSLDIRILLILLYSLFPAAVNPIIYCFKTQDIKQTLITKLKKTRVGIEIKLAY
>LOCXPOR48.306.HIT1.OR.2R.321.7tm_4.exons1.OU607597.1.Thunnus_albacares
MIANVTRMKSFVILGFPGLSQQYYGPVSALLFFFYLAIAIGNIFILAFVICEKSLQKPMYLVFCHLALNDLTFGTVTLPKIISKYWFGESLISFYGCFTQMFFVHYLGSVQSFILLVMALDRFIAICIPLRYPVLITNNIISVLCGFAWFIPLPLMIAVVLHVLTLPFCKANVIAQCYCDHISITSQACGEDVNIVAVISLVIAMFCLLLPLAFISFSYISIIVVILKMSNAAGRKKTLSTCTPQIFITCLFYLPRCFVYVANTVGFAFSLDIRILLILLYSLYPAAVNPIIYCFKTQDIKQTLIKKLKKTRVGIEIKLAF
>LOCXPOR49.307.HIT1.OR.2R.321.7tm_4.exons1.OU607597.1.Thunnus_albacares
MIYTNITTIKDFIITGFPGLHATYYGPVSALLFFTYLVILVGNIFILVLIGVERRLHKPTYLIFSHLAMNDLLFGTVTLPKIISRYWWDDKIIYFGACFTQMYFVHALGAIHSLLLLIMALDRFIAVCLPLKYPVLITNNTISIACGLSWIGTLLRMIAVVLHALTLPYCDSNFIVQCYCDHISITRLACGEDVKYVKSVALGLAMFSLLLPLSFILFSYFSIFLVVMRIPNMEGRYKTISTCTPQLLISCLYYLPRCFVYLSNAVGFTFSLDVRILLILLYSLLPCAVNPVIYCFKTKDMKDVLMKIFKKAKIGMKQVSK
>LOCXPOR50.308.HIT1.OR.2R.306.7tm_4.exons1.OU607597.1.Thunnus_albacares
MSLQNASIKVTEFIIGGFDKTEKPFVVGVVILITYVLAILANMMNILFIIYDKRLHKPMYLLICNLAVVDILYTSSASPTMIGVLVAGVKTISYVPCFIEMFAFHLGGVMEMFALSIMAFDRLIAISCPFKYHIYLTNVRTLVLTYILWIVACGFVSILPATLLPLPHCHSTLKYTFCDYAAIIRTTCVDPRPYFNLVTVIVFFLLFFTFTFICLSYILIIFFVKLSSDSNKRKMGSTCLSHFIVVTCYYGPLFIRIVLTRMGVVLTLEARHGLMIGAILGPSLVNPFVYCLRTKEIRCKIFRIFK
>LOCXPOR51.309.HIT1.OR.2R.331.7tm_4.exons1.OU607597.1.Thunnus_albacares
LGNFCSIMAEENQSTVTEFILTGFPGLHSKYQGIVSAVLFLVYSLTMIGNATIFFLFATDRSLHKPMYYIILNLSACDILFSTTTLPKIISKYWFQSGTISFTACFVQMYFVHYLGTVNSYILFLMALDRYLAICHPLRYPLVLKNSTICIISITAWVIASAAPLMLVIRAYPLPYCASNIINHCYCDHIGITVLACTDRAPYGFPAFVFAMVALLGPLAFILFSYCSIIIAVLKIANWQGRLKSLSTCSTQLIIISLYYSPRCFVYLASNVGIKFSADMRIVTIMLYSLCPPMINPLIYCLRAKDMRESLRKHFNKRTVPQKEQVSAICN
>LOCXPOR52.311.HIT1.OR.2R.331.7tm_4.exons1.OU607597.1.Thunnus_albacares
LGNFCSIMAEENQSTVTEFILTGFPGLHSKYQGIVSAVLFLVYSLTMIGNATIFFLFATDRSLHKPMYYIILNLSACDILFSTTTLPKIISKYWFQSGTISFTACFVQMYFVHYLGSVNSYILFLMALDRYLAICHPLRYPLVLKNSTICIISITAWVIANAAPLMLVIRAYPLPYCASNIINHCYCDHIGITVLACTDRAPYGFPAFVFAMVVLLGPLAFILFSYCSIIIAVLKIANWQGRLKSLSTCSTQLIIISLYYSPRCFVYLASNVGIKFSADMRIVTIMLYSLCPPMINPLIYCLRAKDMRESLRKHFNKRTVPQKEQVSAICN
>LOCXPOR53.312.HIT1.OR.2R.304.7tm_4.exons1.OU607597.1.Thunnus_albacares
MPLQNASIKVTEFIISGFDKTEKPFVVGVVILITYVLAILANIMNILFIINDKQLHKPMYLLICNLAVVDILYTSSASPTMIGVLVAGVKTISYVPCFIGMFAFHLGGIMEMFALSIMAFDRLIAISCPFKYHSYLTNVRTLVLTYILWIVACGIMSGISATLLPLPHCYSKLKYSFCEYAAIMRTTCVDPTPYFNLVTIIMFFLIFFTFAFICLSYILIIFFVKLSSNNNKRKMGSTCLSHLVVVTCYYCPVFILIVLTRMGVVLTLEARHGLMIGKILGPCLVNPFMYCLRTKEIRCKIFGI
>LOCXPOR54.313.HIT1.OR.2R.304.7tm_4.exons1.OU607597.1.Thunnus_albacares
MSLQNASIKVTEFIIGGFDKTKKPFVVGVVILITYVLAILANIMNILFIINDKRLHKPMYLLICNLAVVDILYTSSSSPTMIGVLVAGVKTISYVPCFIEMFAFHVGGIMEMFALSIMAFDRLIAISCPFKYHSYLTNVRTLVLTYILWIVACGIMSGISATLLPLPHCYSKLKYSFCEYAAIMRTTCVDPTPYFNLVTIIMFFLIFFTFAFICLSYILIIFFVKLSSNNNKRKMGSTCLSHLVVVTCYYCPVFILIVLTRMGVVLTLEARHGLMIGKILGPCLVNPFMYCLRTKEIRCKIFGI
>LOCXPOR56.314.HIT1.OR.2R.306.7tm_4.exons1.OU607597.1.Thunnus_albacares
MSLQNASIKVTEFIIGGFDKTEKPFVVGVVILIAYVLAVLANIINILFIIYDKRLHKPMYLLICNLAVVDILYTSSASPTMIGVLIAGVKTISYVPCFIEMFAFHLGGIMETFALSIMAFDRLIAISCPFKYHSYLTNVRTLVLTYILWIVACGIMSGMSATLLPLPHCHSKLRYTFCDYPAIIRTTCVDPRPYFNLVTVIVFFILFFTFTFICLSYILIIFFVKLSSNSNKRKMGSTCLSHLVVVTCYYCPVFISVVLTRMGVVLTLEARHGLTIGAILGPSLVNPFVYCLRTKEIRCKILGIFK
>LOCXPOR56.315.HIT1.OR.2R.306.7tm_4.exons1.OU607597.1.Thunnus_albacares
MPLQNASIKVTEFIIGGFEKTEKPFVVGVVILITYVLAVLANIMNILFIIYDKRLHKPMYLLICNLAVVDILYSSSASPTMIGVLVAGVKTISYVPCFIEMFAFHLGGVMETFALSIMAFDRLIAISCPFKYHSYLTNVRTLVLTYILWIVACAIVSGISATLLPLPHCYSKLKYTFCDYPAIIRTTCVDPTPYFNEGSIIVFLILFFTFTFICLSYILIIFFVKVSTNSNKRKMGSTCLSHLVVVTCYYCPVFILMVLTRLGVVLTLEARHGLMIGTILGPSLVNPFVYCLRTKEIRCKIFGIFK
>LOCXPOR57.316.HIT1.OR.2R.306.7tm_4.exons1.OU607597.1.Thunnus_albacares
MPLQNASIKVTEFIIGGFEKTEKPFVVGVVILITYVLAVLANIMNILFIIYDKRLHKPMYLLICNLAVVDILYTSSASPTMIGVLVAGVNTISYVPCFIEMFAFHLGGVMETFALSIMAFDRLIAISCPFKYHSYLTNVRTLVLTYILWIVACAIVSGISATLLYLPHCYSKLKYTFCDYPAIIRTTCVDPTPYFNEASIIVFLILFFTFTFICLSYILIIFFVKVSTNSNKRKMGSTCLSHLVVVTCYYCPVFILMVLTRLGVVLTLEARHGLMIGTILGPSLVNPFVYCLRTKEIRCKIFGIFK
>LOCXPOR58.317.HIT1.OR.2R.306.7tm_4.exons1.OU607597.1.Thunnus_albacares
MPLQNASIKVTEFIIGGFDKTEKPFVVGVVILIAYVLAILANIMNILFIIYDKRLHKPMYLLICNLAVVDILYTSSSSPTMIGVLVAGVKTISYVPCFIAMFAFHLGGVMVTFALSIMAFDRLIAISCPFKYHSYLTNVRTLVLTYILWIVACGFASYLQAILIPLPHCHSKLKHNFCEFAAIIRTTCVDLTPYFNLVAVIVFIYLFFTFTFICLSYILIIFFVKLSSNSNKRKMGSTCLSHLIVVMCYYCPVFVIVVLTRMGVVLTLEARHGLLIGTILGPSLVNPFVYCLRTKEIRCKILGIFK
>LOCXPOR59.318.HIT1.OR.2R.306.7tm_4.exons1.OU607597.1.Thunnus_albacares
MSLHNASIKITEFIIGGFDKTEKPFVVGVVILITYVLGILANMMNILFIIYDKRLHKPMYLLICNLAVADILYTSSSSPTMIGVLVAGVKTISYVPCFIAMFTFNFGGVMVTFALSIMAFDRLIAISCPFKYHSYLTNVRTLVLAYILWIVACGYASFLQAILIPLPHCHSKLKYTFCEFSAIIRTTCVDLTPYFNVVAVVVLIYLFFTFTFICLSYILIIFFVKLSSNSNKRKLGSTCLSHLIVVTCFYCPIFVLVISPRMGVVLTLEARHSLMIGTILGPSLVNPFVYCLRTKEIRCKIFGIFK
>LOCXPOR60.319.HIT1.OR.2R.306.7tm_4.exons1.OU607597.1.Thunnus_albacares
MSFYNSSIKVTEFIIGGFDKTEKPFVVGVVILITYVLGILANMMNILFIIYDKRLHKPMYLLICNLAVADVLYTSSASPTMIGVLVAGVKTISYVPCFIAMFTFNFGGVMVTFALSIMAFDRLIAISCPFKYHSYLTNVRTVVLAYILWIVACGFASFLQAILIPLPHCHSKLKHNFCEFAAILRTTCVDLTPYFNLVAVVVFIYLFFTFTFICLSYILIIFFVKLSSNSNKRKLGSTCLSHLIVVMCYYCPIFVLVISPRIGVVLTLEARHGLMIGAVLGPSLVNPFVYCLRTKEIRCKIFGIFK
>LOCXPOR61.320.HIT1.OR.2R.306.7tm_4.exons1.OU607597.1.Thunnus_albacares
MSLQNASIKVTEFIIGGFDKTEKPFVVGVVILITYVLTILANMMNILFIIYDKRLHKPMYLLICNLAVVDILYTSSTSPTMIGVLVAGVNTISYVPCFIGMFAFHLGGVMVTFALSIMAFDRLIAISCPFKYHSYLTNVRTLVLTYILWIVACGFASYLQATLIPLPHCHSKLKHNFCEFAAIIRTTCVDLTPYFNVVAVAALIYLFFTFTFICLSYILIIFFVKLSSNSNKRKLGSTCLSHLIVVTCFYCPAFVLVISPRMGVVLTLEARHGLLIGTILGPSLVNPFVYCLRTKEIRCKIFRIFK
>LOCXPOR62.322.HIT1.OR.2R.306.7tm_4.exons1.OU607597.1.Thunnus_albacares
MSLQNASIKVTEFIIGGFDKTEKPFVVGVVILITYVLAILANMMNILFIIYDKRLHKPMYLLICNLAVVDILYTSSSSPTMIGVLVAGVNTISYVPCFIGMFAFHVGGIMEMFALSIMAFDRLIAISCPFKYHSYLTNVRTLVLTYILWIVACGFASTLQATLLPLPHCHSKLKYTFCEYAAIIRTTCVDPTPYFNLVTVIVFFLLFSTFTFIFLSYILIIFFVKLSSDSNKRKMGSTCLSHLVVVMCFYCPVFVIVVLTRMGVVLTLEARHGLLVGTILGPSLVNPFVYCLRTKEIRCKIFRIFK
>LOCXPOR63.323.HIT1.OR.2R.306.7tm_4.exons1.OU607597.1.Thunnus_albacares
MSFYNSSIKVTDFFIGGFEKTEKPFVVGVVILITYVLGILANMMNILFIIYDKRLHKPMYLLICNLAVVDILYSSSASPTMIGVLVAGVNTISYVPCLLEMFAFHVGGIMEMFALSIMAFDRLIAISCPFKYHSYLTNVRTLVLTYILWIVACALVSSLPATLLSLPHCYSKLKYTFCDYPAILRTTCVDPTPYFNEASIIVFFILFFTFTFICLSYILIIFFVKLSSNSNKRKMGSTCLSHLVVVTCYYCPIFILMVLTRLGVVLTLEARHGLMIGTILGPSLVNPFVYCLRTKEIRCKIFGIFK
>LOCXPOR64.324.HIT1.OR.2R.310.7tm_4.exons1.OU607597.1.Thunnus_albacares
MPLQNASIKVTEFIIGGFDKTEKPFIVGVVILITYVLAILANMMNILFIIYDEQLHKPMYLLICNLAVVDILYTSSTSPTMIGVLVAGVNTISYVPCFIEMFAFHLGGVMQMFALSIMAFDRLIAISCPFMYHSYLTNVRTLVLTYILWIVACGFVSILPATLLPLPHCHSTLKHNFCEYAAIIRTTCVDPTPYFNLVTVIVFFLLFFTFTFICLSYILIIFFVKLSSDSNKRKMGSTCLSHLVVVTCYYGPLFIIVVLTRMGVVLTLEARHGLRIGAILGPSIVNPFVYCLRTKEIRCKIFRIFKTVAT
>LOCXPOR65.325.HIT1.OR.2R.310.7tm_4.exons1.OU607597.1.Thunnus_albacares
MSFQNASIKVTEFIIGGFDKTEKPFIVGVVILITYVLAILANMMNILFIIYDKRLHKPMYLLICNLAVVDILYTSSTSPAMIGVLVAGVTTISYVPCFIEMFAFHLGGVMEMFALSIMAFDRLIAISCPFMYHSYLTNVRTLVLTYILWIVACGFVSILPATLLPLPHCHSTLKYTFCEYAAIIRTTCVDPRPYFNLVTVIVFFLLFFTFTFICLSYILIILFVKLSSDSNKRKMGSTCLSHLVVVTCYYGPLFIIVVLTRMGVVLTLEARHGLTIGAILGPSIVNPFVYCLRTKEIRCKIFRIFKTVAT
>LOCXPOR66.326.HIT1.OR.2R.321.7tm_4.exons1.OU607597.1.Thunnus_albacares
FFNVLGGRELKMDNLYNTSSVLVLNGFNLSSESVFPAFLFATLSYMIILFCNLILILTIVLNKCLHQPMYLILLNLPVNDLIGSSALFPQVIKEILTNSKTMQYSTCVAQAFFIHIYAAGTVFILSAMAYDRYIAICCPLKYNTVMTNAHIMRIITIVWMSSLIMIGVLFFLLLRLPRCRSVMTHTYCDNPSLLTLVCADTTINNIYGLFLVALSQVISNGTVLYTYLQILVACFRSKRSDTKAKALQTCATHLIVFLLLECLGLFTIISYRIKNISPHLRRFIGLSTLIFPPTLNPIIYGLKTKEIRERVVHLFRNKINP
>LOCXPOR67.327.HIT1.OR.2R.310.7tm_4.exons1.OU607597.1.Thunnus_albacares
MPTNASSSKLLTMETLGISTAHIYPTFVFGTVTYLTIVFCNLLVLITIAVSKKLHKPMFILLFNLPISDMVGATAFFPHLMFSIVTQNRLISHPACITQAFLIHVYGSGNLLILSAMAYDRYIAICYPLRYNTIMNPNNLIKIIVLIWFINLSLIFTLIMLHVRFKICRTNIVDLYCNNPSLMKLTCEDNRVNNFYGIATIVLIQGVPLSIIIYTYAQILRTCVMTNQPDARRKAIQTCGTHLVVFLILQINTIFTLISHRFETVAPNIRKTLGVSVLIFPPFLDPIIYGLKTTELKQNIILFLKRNLSS
>LOCXPOR67.328.HIT1.OR.2R.309.7tm_4.exons1.OU607597.1.Thunnus_albacares
PTNASSSKLLTMETLGISTAHIYPTFVFGTITYLTIVFCNLLVLITIAVSKKLHKPMFILLFNLPISDMVGATAFFPHLMFSIVTQSRLISHPACITQAFLIHVYGSGNLLILSAMAYDRYIAICYPLRYNTIMNPNNLIKIIVLIWFINLSLIFTLIMLHVRFKICRTNIVDLYCNNPSLMKLTCEDNRVNNFYGIATIVLIQGVPLSIIIYTYAQILRTCVMTNQPDARRKAIQTCGTHLVVFLILQINTMFLLISHRFETVAPNIRRTFGVSILIFPPFLDPIIYGLKTTELKQNIILFLKRNLSS
>LOCXPOR69.329.HIT1.OR.2R.313.7tm_4.exons1.OU607597.1.Thunnus_albacares
MPTNASSSKLLTLETLDISAAHIYPTFVFGTITYLTIVFCNLLVLITIAVSKKLHKPMFILLFNLPISDMVGATAFFPHLMFSIVTQSRLISHPACITQAFLIHVYGTGNLLILSAMAYDRYIAICYPLRYNTIMNPNNLIRIIVLKWFINLSLIFTLIMLNARFKICRTNIVDLYCNNPSLLKLTCEDTRVNNYYGIAIIVLLQGVPLSIITYTYAQIFHTCVMTNQPDARRKAIQTCGTHLVVFLILQINTTFTLIAHRIANVSPNIRRTLGVSVIVFPPFLDPIIYGLKITELKQNIILFLKRNFCSIKL
>LOCXPOR70.330.HIT1.OR.2R.307.7tm_4.exons1.OU607597.1.Thunnus_albacares
MENKSFGFSFELTLDPFVIPPGGKYPVFFFGIAIYCFGIFCNLTLLTLIILKRNLHKPMYFILFNLPLNDLIGITAMLPKVLSDIVTETNKVYYPLCVLQAFLLHMYGGGILFILAAMSFDRYVAICMPLRYSSIMTPRGVTCIICLVWGLDFVLIVSLFSLQTRLPRCKSVIMNVFCDNPSLLKLTCGNTTVNNIIGLFNTAVMQAVSVSVQAFSYVKILITCVVTRRSDAKTKAINTCVAQLVILIIFEVAGTFTILSHRFKNVSTDLQKIMGMLIFLVPPLLNPIVYGLYTHEIRSTFLKVLKN
>LOCXPOR71.331.HIT1.OR.2R.309.7tm_4.exons1.OU607597.1.Thunnus_albacares
MESNMSMSSDILEIQGFNISPKFTYPLFFLLLFVYSSLLFSNIGVLLVIITEKSLHQPMYILFCNLSVNDLIGNTVLLPQLMAHIISTERFITYNQCVAQAFHSHTFGSASHMILTIMAIDRYVAICHPLRYSSIMTTRAVFGLSAAAWGLSLALVSVLIGLTVRLSRCRSLIQNAYCDNASLFKLSCEDVSINNIYGLFFTVLLFSCSMGSIAVTYFRIALICWIKKNKELNNRALQTCASHLVLYLIMLWSGFLTIILHRFPDHPDLRKIAYILFHVVPANLNPVIYGMQTRSLRAKIIQILHREVT
>LOCXPOR72.333.HIT1.OR.2R.304.7tm_1.exons1.OU607597.1.Thunnus_albacares
MADNNSLVGGQPLLRKLNYRVILVQVLVTLFLYINFLLITTFFMKHFFYTTMRYIFFANTLVSDCLILIFTNTLLIMSYFPFTIQTWLCLIIYIVLSLYTFVTPVTLTAMTLERFVAICMPLRHAELCSTRRALHCILIIHGLSSIPCIVFLSVFFASATHSFYSQDRICSVEAFTIHRWQGHLRSAISQFYFSIMFITIVISYIKIMKVAKAASGENKKSTWKGLRTVILHAFQLLLCLIQLWCPVIEAAILQIDFMLYIDVRYFNYITFILVPRCLSPLIYGLRDDKFFLALKYYALCGLYK
>LOCXPOR73.334.HIT1.OR.2R.305.7tm_1.exons1.OU607597.1.Thunnus_albacares
MADNNSLVDGQALMRKINDQVILVQVLVTLFLCINFLLITTFFMKHFFYTTMRYILFANTLVSDCLILILTNTMLIMSYFRFTIQTWLCLIVFIVSSLYNFVTPVTLTTMTLERFVAICMPLRHAELCSTRRALHCILIIHGLSSIPCIVFLSVFFASATHSLYTQNRICSVEMFTIHRWQGHLRSAISQFYFLIMFITIVISYIKIMKVAKAASGENKKSTWKGLRTVALHAFQLLLCLIQLWCPVIEAAVLQIDLMLYIDVRYFNYITFYLAPRCLSPLIYGLRDDKFFLALKYYALCGLYKN
>LOCXPOR73.335.HIT1.OR.2R.305.7tm_1.exons1.OU607597.1.Thunnus_albacares
MADNNSLVDGQALMRKINDRVILVQVLVTLFLCINFLLITTFFMKHFFYTTMRYILFANTLLSDCLILILTNTLLIMSYFRFTTQTWLCLIMFIVSSLYNFVTPVTLTTMTLERFVAICMPLRHAELCSTRSALQCILIIHGLSSIPCIVFLSIFFASATHSFYTQNRICSVELFTIHRWQGHLRSAISQFYFLIMFITIVISYIKIIKVAKAASGENKKSTWKGLRTVALHAFQLLLCLIQLWCPFIEAAVLQIDLMLYIDVRYFNYITFYLASRCLSPLIYGLRDDKFFLALKYYALCGLYKN
>LOCXPOR75.336.HIT1.OR.2R.304.7tm_1.exons1.OU607597.1.Thunnus_albacares
MAKNSSLVGGESLMRSINYRVILVQILVAVFLCINFLLITTFYMKDFFYKTMRYILFANTLLSDCLILIISNILLIFDYFRATMQIWLCLIFYILSSVYILVTPFTLMAMTLERYVAICLPLRHVELCSTHRVLPCILIIHSLSAIPCIVDLSIFFASATLNFHKQYRVCSVEVFTFQRWQGHLRSSIHQFYFFIMCVTIVFSYFKIMKVAKAASGENKKSTWKGLRTVILHAFQLLLCLIQLWCPFIEAAVLQIDFMLYINVRYFTYITFYLAPRCLSPLIYGLRDDKFFLALKYYALCGLYK
>LOCXPOR76.337.HIT1.OR.2R.304.7tm_1.exons1.OU607597.1.Thunnus_albacares
MAKNSSLVGGESLMRSINYRVILVQILVAVFLCINFLLITTFFMKDFFYKTMRYILFANTLLSDCLILIISNILLIFDYFRATMQIWLCLIFYILSSVYILVTSFTLMAMTLERYVAICLPLRHVELCSTHRVLPCILIIHSLSAIPCIVDLSIFFASATLNFHKQYRVCSVEVFTFQRWQGHLRSAINQFYFFIMFITIVFSYFKIMKVAKAASGENRKSTWKGLRTVILHAFQLLLCLIQLWCPFIEAAVLQIDFMLYINVRYFTYITFYLAPRCLSPLIYGLRDDKFFLALKYYALCGLYK
>LOCXPOR77.338.HIT1.OR.2R.304.7tm_1.exons1.OU607597.1.Thunnus_albacares
MAKNSSLVGGESLMRSINYRVILVQILVAVFLCINFLLITTFFMKDFFYKTMRYILFANTLLSDCLILIISNILLIFDYFRATMQIWLCLIFYILSSVYILVTSFTLMAMTLERYVAICLPLRHVELCSTHRVLPCILIIHSLSAIPCIVDLSIFFASATLNFHKQYRVCSVEVFTFQRWQGHIRSSIRQFYFLIMCVTIVFSYFKIMKVAKAASGENRKSTWKGLRTVILHAFQLLLCLIQLWCPFIEAAVLQIDFMLYINVRYFTYITFYLAPRCLSPLIYGLRDDKFFLALKYYALCGLYK
>LOCXPOR78.339.HIT1.OR.2R.304.7tm_1.exons1.OU607597.1.Thunnus_albacares
MADNNSLAGDESVMRKINDRVIIVQVLVSVFLCINFLLITTFFMKDYFYTTMRYILFANTLLSDCLFLIMTNTLLILSYFHFTIQMWLCLIIYIVLSLHTFVTPFTLTTMTLERYVAICMPLRHAELCSIHSTLQCILIIHSLSSIPCIFILSIFFASATHSFYTQDRICSSHMFMLRGWQGHLRSAISQFYFLIMCITIVFSYVKIMKVAKAASGENKKSTWKGLRTVVLHAFQLLLCLIQLWCPFIESAVLQIDLMLFINIRYFNYITFILAPRCLSPLIYGLRDEMFFHALKYYALCGLYK
>LOCXPOR82.340.HIT1.OR.2R.304.7tm_1.exons1.OU607597.1.Thunnus_albacares
TNDSSVGGAYWQRYGQVIIVQLLVVIFLYINLLLIVTFFSKDFFYKTMRYILFAVTLLSDSLLLIMSDILLILTYFRFTMQIGMCVIMSIVVILYTFVTPVTLTAMTLERFVAICMPLRHAELCSTHSALQCILIIHGLSSIPCIFIYSFFFASATHSLYTQDRICSVEIFILRSWHDHFRSAISQFYFLIMCFTIVFSYVKIMKVAKAASGENRKSTWKGLRTVVLHAFQLLLCLIQLWCPFIESAVLQIDSILFVSVRYFTYITFYLAPRCLSPLIYGLRDEMFFHALKYYALCGLYKKQSS
>LOCXPOR81.341.HIT1.OR.2R.306.7tm_1.exons1.OU607597.1.Thunnus_albacares
TNNSSVGGAYLQRQINGQVIIVQLLVVIFLYINLLLIVTFFSKDFFYTTMRYILFAVTLLSDSLILIISDIMLILSYFRFTMQIGICVIMSIVVVLYTFVTPVTLTAMTLERFVAICMPLRHAELCSTRSALQCILIIHGLSSIPCIFIHSFFFASATHSFYTHNKICSVEIFILRSWHDHVRSAISQSYFLIMCITIVFSYVKIMKVAKAASGENKKSTWKGLRTVVLHAFQLLLCLIQLWCPLIESAVLQIDLMLFINIRYFNYITFYLAPRCLSPLIYGLRDEMFFYALKYYALCGLYKKQSS
>LOCXPOR82.342.HIT1.OR.2R.306.7tm_1.exons1.OU607597.1.Thunnus_albacares
TNNSSVGGAYLQRQINGQVIIVQLLVVIFLYINLLLIVTFFSKDFFYTTMRYILFAVTLLSDSLILIISDIMLILSYFRFTMQISMCVIMSIVVILYTFVTPVTLTAMTLERFVAICMPLRHAELCSTRSALQCILIIHGLSSIPCIFIHSFFFASATHSFYTHVKICSVEIFILRSWHGHVRSAISQFYFLIMCITIVFSYVKIMKVAKAASGENKKSTWKGLRTVVLHGFQLLLCLIQLWRPLIESAVLQIDLILFINIRYFTYITFYLAPRCLSPLIYGLRDEMFFHALKYYALCGLYKKHSS
>LOCXPOR81.344.HIT1.OR.2R.304.7tm_1.exons1.OU607597.1.Thunnus_albacares
TNDSSVGGAYWQRYGQVIIVQLLVVIFLYINLLLIVTFFSKDFFYTTMRYILFAVTLLSDSLLLIMSDILLILTYFRFTMQIGICVIMSIVVILYTFVTPVALTAMTLERFVAICMPLRHAELCSTHSALQCILIIHGLSSIPSIFVHSFFFASATHSFYTHDKICSVEMFILRSWHDHFRSAISQFYFLIMCITIVFSYVKIMKVAKAASGENKKSTWKGLRTVVLHAFQLLLCLIQLWRPFIESAVLQIDSILFVSVRYFTYITFYLAPRCLSPLIYGLRDEMFFHALKYYALCGLYKKQSS
>LOCXPOR81.345.HIT1.OR.2R.306.7tm_1.exons1.OU607597.1.Thunnus_albacares
TNNSSVGGAYLQRQINGQVIIVQLLVVIFLYINLLLIVTFFSKDFFYTTMRYILFAVTLLSDSLILIISDIMLILSYFRFTMQIGMCVIMSIFVVLYTFVTPVTLTAMTLERFVAICMPLQHAELCSTRSALQCVLIIHSLSSIPCIFIHSFFFASATHRFYTHDKICSAEMFILRSWHGHFRSAISQSYFVIMCITIVFSYVKIMKVAKAASGENKKSTWKGLRTVILHAFQLLLCLIQLWCPFIESAVLQIDLMLFINIRYFNYITFYLAPRCLSPLIYGLRDEMFFHALKYYALCGLYKRQSS
>LOCXPOR82.346.HIT1.OR.2R.306.7tm_1.exons1.OU607597.1.Thunnus_albacares
TNNSSVGGAYLQRQINGQVIIVQLLVVIFLCINLLLTVTFFSKDFFYTTMRYILFAVTLLSDSLILIISDILLILSYFRFTMQIGMCVIMSFVVILYTFVTPVTLTAMTLERFVAICMPLQHAELCSTRSALQCVLIIHGLSSIPCIFIYSFFFASATHGLYTQDKICSVEIFILRSWHDHFRSAISQFYFLIMCITIVFSYVKIMKVAKAASGENKKSTWKGLRTVVLHAFQLLLCLIQLWCPFIESAVLQIDLMLFINIRYFTYITFYLAPRCLSPLIYGLRDEMFFHALKYYALCGLYKKHSS
>LOCXPOR82.347.HIT1.OR.2R.306.7tm_1.exons1.OU607597.1.Thunnus_albacares
TNNSSVGGAYLQRQINGQVIIVQLLVVIFLCINLLLTVTFFSKDFFYTTMRYILFAVTLLSDSLILIISDILLILSYFRFTMQIGMCVIMSIVVILYTFVTPVTLTAMTLERFVAICMPLRHAELCSTRSALQCILIIHGLSSIPCIFIHSFFFASATHSFYTHDKICSVEMFILRSWHSHVRSAISQSYFLIMCITIVFSYVKIMKVAKAASGENKKSTWKGLRTVVLHAFQLLLCLIQLWRPFIESAVLQIDLMLFINIRYFNYITFYLAPRCLSPLIYGLRDEMFFHALKYYALCGLYKKHSS
>LOCXPOR84.348.HIT1.OR.2R.316.7tm_1.exons1.OU607597.1.Thunnus_albacares
MQNLTEFPLNATSHKSLSVIIKVCVVIPFFCVFLCCIVLMLHIFASHRQFLDTSRYILFAYMLVNDTLQLLSSVLLFLFVMGQVKFAIVYCVPLLFISTVTFQNTPLILATMSLERYVAIIYPLQCPATWRSDRIWIIILSLWLISCISPVIDYSIGKRYPAVDAFSTPVLCKNVVINSSPIQTLIRAAASVLFFAVVAVIILFTYVRILLETRKMRQDRVSVSKAMHTVLLHGFQLLLCMLAYTLPITETLIVLHANWLPEDIAFFNYFCFILIPRFLSPLIYGFRDQSLRVYIGKTFLCCTNKVKPRVRGKPQD
>LOCXPOR85.349.HIT1.OR.2R.316.7tm_1.exons1.OU607597.1.Thunnus_albacares
MQNLTEFPLNATSHKSLSVIIKVCVVIPFFCVFLCFIVLMLHIFASHRQFLDTSRYILFAYMLVNDTLQLLSSVLLFLFVMGQVKFAIVYCVPLLFISTVTFQNTPLILATMSLERYVAIIYPLQCPATWRSDRIWIIILSLWLISCISPVIDHSIGKRYPAVDASSTPVLCKRVIINSSPIQTLIKVAVSVLFFVVVAVIILFTYMRILLETRKMRQDRVSVSKAMHTVLLHGFQLLLCMLAYTIPITETLIVLHANWLPEDIAFFNYFCFILIPRFLSPLIYGFRDQSLRVYIGKTFLCCTNKVKPRVRGKPQD
>LOCXPOR86.350.HIT1.OR.2R.316.7tm_1.exons1.OU607597.1.Thunnus_albacares
MQNLTEFPLNATSHKSLSVIIKVCVVIPFFCVFLCCIVLMLHIFASHRQFLDTSRYILFAYMLVNDTLQLLSSVLLFLFVMGKVKFAIVYCVPLLFISTVTFQNTSLILATMSLERYVAIIYPLQCPATWRSDRIWIIILSLWLISCISPVIDHSIGKRYPAVDAFSTPVLCKPVVINLSPIQTLIKVAVSVLFFAVVAVIILFTYMRILLETRKMRQDRVSVSKAMHTVLLHGFQLLLCMLAYTLPITETLIVLHANWLPEDIAFFNYFCFILIPRFLSPLIYGFRDQSLRVYIGKTFLCCTNKVKPRVRGKPQD
>LOCXPOR87.351.HIT1.OR.2R.306.7tm_4.exons1.OU607602.1.Thunnus_albacares
MDDELNVTYITLGGHVEVDKYRYVYFLIIFTVYILIICSNSTIVYLIWTQQNLHEPMYIFIAALLVNSVLLSTAIYPKLLIDFLSEKQIISYSACLFQFHMFYSLGGSEFLLLSAMAYDRYVSICKPLQYPIIMRKSTVSIFLVLAWLLPASQVAVPVGLSANKKLCSFTLKAIFCNNTVYKLRCVVSRAQIIHDMVILLNVALLPVLFILFTYTRIFIISYRSGREVRKKAAQTCLPHLIVLINFSCLCAYDVITIQLESDFPKTVRLIMTLQIVMYHPLFNPIMYGLKMKEISKELKKLFCQAK
>LOCXPOR88.352.HIT1.OR.2R.308.7tm_4.exons1.OU607602.1.Thunnus_albacares
MDYELNVTYITFGGHVDVHKYRYLYFLIMFTVYILIICCNSTIICLIWIHKNLHEPMYIFIAALLLNSVVVSTAMYPKMLIDFLSEKQIISYSACLFQFFLFYSLSGSEFLLLSAMAYDRYVSICKPLHYPTIMRKNTVSIFLILAWLVPASQIAVPVILSADMKLCSLTVKGIFCNNAIYNLHCVSSRARSIFGVVALMNIALFPVLFILFTYTKIFIISYRSCGQVRKKAAQTCLPHLLVLISFACLCAYDVSIVRLESDFTKTARLIMTLQFVLYHPLFNPIIYGLKMKEITKHLKRLFCQSKEI
>LOCXPOR89.353.HIT1.OR.2R.311.7tm_4.exons1.OU607602.1.Thunnus_albacares
MTNTSIIVVFSLSGFSATVSYQVTLLSLTLLCYCLILVVNVSLILTIILDQNLHEPMYIFLCNLCINGLYGTAGFYPKFVFDLMSDIHIISYVGCFLQVFVIYSYATIDFSILALMAYDRCVAICRPLEYHSVMSVRRIAVLVSLSWLVPLCCEVMVVTLTSTLKLCGSQIQKLYCENWSIVKLACSTTIANNIVGLIVISFYCGHVLFIVYSYVRLVKSALKSREGRRKFMQTCVPHLFCLLNVTAALLFDVMYSRYGSASVPQSVKNFMAIQFLIMPPILNPIIYGLILTKIRYRMTTLCMTACQRFKL
>LOCXPOR95.355.HIT1.OR.2R.304.7tm_4.exons1.OU607602.1.Thunnus_albacares
MENTTFSFYFNLTMFVNIGHYRYPAFVFCLLLYSFIVSANLVIMLVISRERTLHEPMYMFIACLSVNALFGSTGFFPRFLMDLLSDSHLISHLACYTQIYVIYTYACNEMTILGIMAYDRYVAVCHPLHYHRKMTSKSVFKLAAMAWIYSAFVVTVCNSMSMRLPLCGNKIQKVFCANWNIVKLSCVATVVNNIVGMLLTITTVFFPLFYILYTYLRIIIVCWKSSAEFKGKVLERCLPHVISFVIYSIAGFCDIALSRYDPEEINTFMAVFLSLEFLVIPPVMNPLVYGLKLPEIRRHILRML
>LOCXPOR91.356.HIT1.OR.2R.304.7tm_4.exons1.OU607602.1.Thunnus_albacares
MDNNTVSFYFNLTLFVNIGHYRYPAFVFCLLLYSFIVSANLVLMLMISRERTLHEPMYMFIACLSVNDLYGSTGFFPRFLMDLLSDSHLISHPACFIQIYVIYTYACNEMIILGIMAYDRYVAVCHPLHYHRKMTSKTVFKLAAMAWIYSAFAVIVCNSMSMRLPLCGNKIQKVFCANWNIVKLSCVATVVNNIVGMLLTIASVFFPLFYILYTYLRIIIVCWKSSAEFKGKVLERCLPHVISFVICSITGFCDIALSRYDPEEINTFMAVFLSLEFVVIPPVMNPLVYGLKLPEIRRHILRML
>LOCXPOR92.357.HIT1.OR.2R.304.7tm_4.exons1.OU607602.1.Thunnus_albacares
MDNNTVSFYFNLTMFVKIGHYRYPAFVFCLLLYSFIVSANLIIMLVISRERTLHEPMYMFIACLSVNALYGSTGFFPRFLMDLLSDSHLISRPACYLQIHVIYTYASNEIIILGIMAYDRYVAVCHPLHYHRKMTSKTVFKLAAMAWIYSAFVLTLCNSMCMRLPLCGNKIQKVFCANWNIVKLSCVATVVNNILGMLIAIATIFLPLFYILYTYLRIIIVCWKSSAEFKGKVLESCLPHVISLVIYSIAGFCDIALSRYDPEEINTFMAVFLSLEFVVIPPVMNPLVYGLKLPEIRRHILRML
>LOCXPOR93.358.HIT1.OR.2R.304.7tm_4.exons1.OU607602.1.Thunnus_albacares
MDNNTVSFYFNLTLFVNIGHYRYPAFVFCLLLYSFIVCANLIIMLVISRERTLHEPMYMFIACLSVNALYGSTGFFPRFLMDLLSDSHLISPPACYTQIYVIYTYASNEITILAIMAYDRYVAVCHPLHYHRKMTCRSVFKLAAMAWIYSAFVVTVCNSMSMRLPLCGNEIQKVFCANWKIVKLSCVATGVNNIVGMLLSIATVFIPLFYILYTYLRIIIVCWKSSAEFKGKVLESCLPHVISFVIYSITGFCDITLSRYDPEEINTFMAVFLSLEFVVIPPVSNPLVYGLKLPEIRRHILRML
>LOCXPOR94.359.HIT1.OR.2R.304.7tm_4.exons1.OU607602.1.Thunnus_albacares
MDNNTVSFYFNLTMFVKIGHYRYPAFVFCLLLYSFIVSANLVIMLVISRERTLHEPMYMFIACLAVNALYGSTGFFPRFLMDLLSDSHLISRPACYIQIYVIYTYACNEMIILGIMAYDRYVAVCHPLHYHRKMTSKTVFKLAAMAWIYSAFSVTVCNSMSMRLPLCGNKIQKVFCANWNIVKLSCVATVVNNIVGMLLTIASVFLPLFYILYTYLRIIIVCWKSSAEFKGKVLESCLPHVISFVIYSIAGFCDITLSRYDPEEINTFMAVFLSLEFVVIPPVMNPLVYGLKLPEIRRHILRML
>LOCXPOR95.360.HIT1.OR.2R.304.7tm_4.exons1.OU607602.1.Thunnus_albacares
MDNNTVSFYFNLTLFVNIGHYRYPAFVFCLLLYSFIVSANLVIMLVISRERTLHEPMYMFIACLSVNALYGSTGFFPRFLMDLLSDSHLISRPACYIQIYVIYTYACNEIIILGIMAYDRYVAVCHPLHYHRKMTSKTVFKLAAMAWIYSAFGVTVCNSMSMRLPLCGNKIQKVFCANWNIVKLSCVATVVNNIVGMLLTIASVFFPLFYILYTYLRIIIVCWKSSAEFKGKVLERCLPHVISFVIYSIAGFCDTALSRYDPEEINTFMAVFLSLEFVVIPPVMNPLVYGLKLPEIRRHILRML
>LOCXPOR96.361.HIT1.OR.2R.304.7tm_4.exons1.OU607602.1.Thunnus_albacares
MDNNTVSFYFNLTMFVNIGHYCYPAFVFCLLLYSFIVSANLVIMLVISRERTLHEPMYMFIACLSVNALYGSTGFFPRFLMDLLSDSHLISRPACYLQIHVIYTYASNEIIILGIMAYDRYVAVCHPLHYHRKMTSKTVFKLAAMAWIYSAFVLTLCNSMCMRLPLCGNKIQKVFCANWNIVKLSCVATVVNNILGMLIAIATIFLPLFYILYTYLRIIIVCWKSSAEFKGKVLESCLPHVISLVIYSIAGFCDIALSRYDPEEINTFMAVFLSLEFVVIPPVMNPLVYGLKLPEIRRHILRML
>LOCXPOR97.362.HIT1.OR.2R.304.7tm_4.exons1.OU607602.1.Thunnus_albacares
MDNNTVSFYFNLTLFVNIGHYRYPAFVFCLLLYSFIVSANLVIMLVISRERTLHEPMYMFIACLSVNALYGSTGFFPRFLMDLLSDSHLISRPACYTQIYVIYTYASNEITILGIMAYDRYVAVCHPLHYHRKMTSKTVFKLAAMAWIYSAFVVTVCNSMSMRLPLCGNEIQKVFCANWKIVKLSCVATVVNNIVGMLITVATVFLPLFYILYTYLRIIIVCWKSSAEFKRKVLQSCLPHVISFVIYSIAIFCDIALSRYDPEEINTFMAVFLSLEFVVIPPVSNPLVYGLKLPEIRRHILRML
>LOCXPOR98.363.HIT1.OR.2R.304.7tm_4.exons1.OU607602.1.Thunnus_albacares
MDNNTVSFYFNLTLFVNIGHYRYPAFVFCLLLYSFIVSANLVIMLVISRERTLHEPMYMFIACLSVNALYGSTGFFPRFLMDLLSDSHLISRPACYTQIYVIYTYASNEMIILGIMAYDRYVAVCHPLHYHRKMTSKTVFKLAAMAWIYSAFGVTVCNSMSMRLPLCGNKIQKVFCANWKIVKLSCVATVVNNIVGMLLTIASVFFPLFYILYTYLRIIIVCWKSSAEFKGKVLESCLPHVISFVIYSIAGFCDTALSRYDLEEINTFMAVFLSLEFVVIPPVMNPLVYGLKLPEIRRHILRML
>LOCXPOR99.364.HIT1.OR.2R.304.7tm_4.exons1.OU607602.1.Thunnus_albacares
MDNNTVSFYFNLTMFVNIGHYCYPAFVFCLLLYSFIVSANLVIMLVISRERTLHEPMYMFIACLSVNALYGSTGFFPRFLMDLLSDSHLISRPACYLQIHVIYTYASNEMIILGIMAYDRYVAVCHPLHYHRKMTSKTVFKLAAMAWIYSAFVVTVFNSMSVRLPLCGNKIQKVFCANWNIVKLSCVATVVNNIVGMLLTIATVFLPLFYILYTYLQIIIVCWKSSAEFKGKVLESCLPHVISFVIYSITGFCDIALSRYDPEEINTFMAVFLSLEFVVIPPVSNPLVYGLKLPEIRRHILRML
>LOCXPOR100.184.HIT1.OR.2R.304.7tm_4.exons1.OU607602.1.Thunnus_albacares
MDNNTVSFYFNLTLFVNIGHYRYPAFVFCLLLYSFIVCANLIIMLVISRERTLHEPMYMFIACLSVNALYGSTGFFPRFLMDLLSDSHLISPPACYTQIYVIYTYASNEITILAIMAYDRYVAVCHPLHYHRKMTCRSVFKLAAMAWIYSAFVVTVCNSMSMRLPLCGNEIQKVFCANWKIVKLSCVATGVNNIVGMLLSIATVFLPLFYILYTYLRIIIVCWKSSAEFKGKVLESCLPHVISFVIYSITGFCDITLSRYDPEEINTFMAVFLSLEFVVIPPVSNPLVYGLKLPEIRRHILRML
>LOCXPOR101.185.HIT1.OR.2R.304.7tm_4.exons1.OU607602.1.Thunnus_albacares
MDNNTVSFYFNLTMFVKIGHYRYPAFVFCLLLYSFIVSANLVIMLVISRERTLHEPMYMFIACLSVNALYGSTGFFPRFLMDLLSDSHLISRPACYLQIHVIYTYACNEMIILGIMAYDRYVAVCHPLHYHRKMTSKTVFKLAAMAWIYSAFSVTVCNSMSMRLPLCGNKIQKVFCANWNIVKLSCVATVVNNIVGMLLTIASVFLPLFYILYTYLRIIIVCWKSSAEFKGKVLESCLPHVISFVIYSIAGFCDITLSRYDPEEINTFMAVFLSLEFVVIPPVMNPLVYGLKLPEIRRHILRML
>LOCXPOR102.186.HIT1.OR.2R.304.7tm_4.exons1.OU607602.1.Thunnus_albacares
MDNNTVSFYFNLTMFVNIGHYCYPAFVFCLLLYSFIVSANLVIMLVISRERTLHEPMYMFIACLSVNALYGSTGFFPRFLMDLLSDSHLISRPACYLQIHVIYTYASNEIIILAIMAYDRYVAVCHPLHYHRKMTSKTVFKLAAMAWIYSAFVVTVFNSMSVRLPLCGNKIQKVFCANWNIVKLSCVATVVNNIVGMLLTIATVFLPLFYILYTYLRIIIVCWKSSAEFKGKVLESCLPHVISFVIYSITGFCDIALSRYDPEEINTFMAVFLSLEFVVIPPVSNPLVYGLKLPEIRRHILRML
>LOCXPOR103.187.HIT1.OR.2R.304.7tm_4.exons1.OU607602.1.Thunnus_albacares
MDNNTVSFYFNLTLFMNIGHYRYPAFVFCLLLYSFIVSANLVIMLVISRERTLHEPMYMFIACLSVNALYGSTGFFPRFLMDLLSDSHLISPPACYTQIYVIYTYASNEITILAIMAYDRYVAVCHPLHYHRKMTCRSVFKLAAMAWIYSAFVVTVCNSMSMRLPLCGNEIQKVFCANWKIVKLSCVATGVNNIVGMLLSIATVFLPLFYILYTYLRIIIVCWKSSAEFKGKVLQSCLPHVISFVIYSITGFCDITLSRYDPEEINTFMAVFLSLEFVVIPPVSNPLVYGLKLPEIRRHILRML
>LOCXPOR104.188.HIT1.OR.2R.304.7tm_4.exons1.OU607602.1.Thunnus_albacares
MDNNTVSFYFNLTLFVNIGHYRYPAFVFCLLLYSFIVSANLVIMLVISRERTLHEPMYMFIACLSVNALYGSTGFFPRFLMDLLSDSHLISRPACYTQIYVIYTYASNEITILAIMAYDRYVAVCHPLHYHRKMTCRVVFKLVAMAWIYSAFAVTVCNSMSMRLPLCGNKIQKVFCANWKIVKLSCVATVVNNIVGMILNIATVFLPLFYILYTYLRIIIVCWKSSAEFKGKVLESCLPHVISFVIYSITGFCDITLSRYDPEEINTFMAVFLSLEFVVIPPVSNPLVYGLKLPEIRRHILRML
>LOCXPOR105.189.HIT1.OR.2R.304.7tm_4.exons1.OU607602.1.Thunnus_albacares
MDNNTVSFYFNLTLFVNIGHYRYPAFVFCLLLYSFIVSANLVIMLVISRERTLHEPMYMFIACLSVNALYGSTGFFPRFLMDLLSDSHLISRPACYTQIYVIYTYASNEITILAIMAYDRYVAVCHPLHYHRKMTSKTVFKLAAMAWIYSAFVVTVCNSMSMRLPLCGNEIQKVFCANWKIVKLSCVATVVNNIVGMLITVATVFLPLFYILYTYLRIIIVCWKSSAEFKRKVLQSCLPHVISFVIYSIAIFCDIALSRYDPEEINTFMAVFLSLEFVVIPPVSNPLVYGLKLPEIRRHILRML
>LOCXPOR106.190.HIT1.OR.2R.308.7tm_4.exons1.OU607602.1.Thunnus_albacares
MENDTFMSHFDLTLYVNIGYYRYPAFVLCFLLFAFIVTANLVIILIISRESTLHEPMYIFIACLSFNSLYGSTGFFPRFLMDLLSDSHLISRPACFTQIYVIYTYASNEMTILGIMAYDRYVAVCHPLHYHNKVTPRAAYVLAALAWICPAFTVGTCLYLAIRLPLCGNEILKVYCAIWNIAKLSCVTTSINNITGLFVATITVFLPLTYVLYTYFRILLVCRKSSSECKSKVLQTCLPHTISFVSYSVTAFCDIALSRINVEKLNPFFAAILSLEFVMIPPVLNPLVYGLKLPEIRRHIFRMLSWLK
>LOCXPOR107.191.HIT1.OR.2R.305.7tm_4.exons1.OU607602.1.Thunnus_albacares
MDNVSVITVFTLSGLSGTTNYRVTLFALTLLCYCVIWLVNVTVIVTIIMDKSLHEPMYIFLCNLFINGLYGTAGFYPKFLVDLLSTTHVISYAGCLLQGFVLHSSACTDLSFLVLMAYDRYVAICRPLVYHSRMTKQRICVFVFFAWLIPHYLVFMSTITTSTSRLCGSHIPKIYCVNWLIGRVACSASIASIIIPAFNYTFYFGHFIVIIWSYMYLIRTCLTSKENRSKFMQTCLPHLFCLIIFIVCLLFDLLYMRFGSEQLPQSAQNFMAIEFLLIPPILNPLIYGFKLTQIRNRIIQFMCGK
>LOCXPOR108.192.HIT1.OR.2R.309.7tm_4.exons1.OU607602.1.Thunnus_albacares
MDNVSVVIIFSLSGINETVNYRVTLFTFTLLYYCVILFVNISLIMIIILDENLHEPMYIFLCSFCINGLYGTTGFYPKFLLDLLSSSQEISYSGCLFQAFIMYSFACSDLSILAVMAYDRYLAICRPLHYHSLMTKRRLSQLVCFSWLTPFCIFSINVLLTSKLKLCGSKIEKLFCVNWIIVKLACPDTDTVSNSVIAYATIFIYVSHGFFIIWTYMHLIKKCVRSTEDRAKFMQTCVPHLVSLNTFLVAIVFDLMYMRFGSRDLPQSFQNFIAIEFLLIPPVMNPLIYGFKLTKIRNRILGLVYIKRK
>LOCXPOR109.193.HIT1.OR.2R.305.7tm_4.exons1.OU607602.1.Thunnus_albacares
MDNMSVITVFTLSGLSGTTNYRVTLFALTLLCYCVIWLVNVTITVTIITDKSLHEPMYIFLCNLFINGLYGTAGFYPKFLVDLLSTTHVISYAGCLLQGFVLHSSACADLSFLVLMAYDRYVAICRPLVYHSVMTKRRICVFVFFAWLIPHYLVFMGTITTSTSRLCGSHIPKIYCVNWLIGEVACSASVASIVIPAFNYTFYFGHFVFVVWSYMYLIRTCLTSKENRCKFMQTCLPHLFCLIIFIVCLLFDLLYMRFGSEQLPQSAQNFMAIEFLLIPPILNPLIYGFKLTQIRNRIIQFMCGK
>LOCXPOR110.196.HIT1.OR.2R.305.7tm_4.exons1.OU607602.1.Thunnus_albacares
MDNVSVLTFFILSGLNYTAQHRTILFVLTLLYYSLIWIVNAVLIVTIIVDRKLHEPMYIFLCNLCVNALYGTTGFYPKFLMDLLSATHVISYTECFLQSFVIYSSAGGDLSILAVMAYDRYVALCKPLMYHSVMTRQRILMLVALSWLLPLNCMFINTITIFQSKLCGSNIPKLYCANSLISRLACSTSIVNNSIVYFNIAFYCGHFILIIWSYMYLIRTCLKSKEGRSKFMQTCLPHLISLLNFGFAVLFDLMYSRFGSSTLSQSLQNFMAIEFLLIPPVMNPLIYGLNLTKIRKRILGFSRAK
>LOCXPOR111.197.HIT1.OR.2R.309.7tm_4.exons1.OU607602.1.Thunnus_albacares
MDNVSVVIIFTLSGINETVNYRVTLFSLTLLYYCVILFVNISLIMIIILNENLHEPMYIFLCNFCISGLYGTTGFYPKFLLDLLSSSQEISYSGCLFQAFIMYSFACSELSILAVMAYDRYLAICRPLHYHSLMTKRRLSQLVCFSWLTPFCIFSINVLLTSKLKFCGSNIEKHFCVNWVIVKLACPETDTVSNSVIAYATIFIYVSHGFFIIWTYMHLITTCVRSTEDKVKFMQTCMPHLISLITCTVTVVFDLMNMRFGSKDLPQSLQNFIATEFLIIPPVMNPLIYGFKLTKIRNRILGLVYIKGK
>LOCXPOR112.198.HIT1.OR.2R.309.7tm_4.exons1.OU607602.1.Thunnus_albacares
MDNVSVVRIFILSGINETMNYRLTIFSLTLLYYCVILFVNISLIVIIILDENLHEPMYILLCNFCINGLYGTTGFYPKFLLDLLWSSQEISYSGCLFQAFIVYSFACSELSILAVMAYDRYLAICRPLHYHSLMTKRRLSQLSCFSWLTPFCIISTSILLTSRLRLCGSNIQKLFCVNWVIVKLACSDTDTVSNSVIAYATIFIYVSHGFFIIWTYMHLIKKCVRSTEDRAKFMQTCVPHLVSLITFLIVIIFDLMYMRFGSRDLPQSLQNFIAIEFLLIPPFMNPLIYGFKLTKIRNRILGLVYVKRK
>LOCXPOR113.199.HIT1.OR.2R.305.7tm_4.exons1.OU607602.1.Thunnus_albacares
MMENVSIVKMFTLSGLDFTLEQRITLFFLTLLWYLIILLGNATLIVVIIVDKNLHEPMYIFLCNLCINALYGTVGFYPKFLLDLLSSHVISYAGCMLQGFVIHSSTCCDFSILALMAYDRYVAICRPLVYHSFMTKQRVSVFVLFSWVLPLYCMFMNTASLLGSRLCGSHINRVYCVNWMIVTLACSPLKANTAVAYFNMLFYFGHFVFIIWSYMYLIRTCMSSKENWGKFMQTCMPHLLSLITFTISVLLDLLYMRFGSADLSQDFSNFMAIEFLLIPPVVNPLVYGLKLTKIRNKLVSFVHIK
>LOCXPOR114.200.HIT1.OR.2R.308.7tm_4.exons1.OU607602.1.Thunnus_albacares
MDNSSFVHFFVLSGITETKNHRFAIFFLTLLCYCVILLVNISLIVTIILDKNLHEPMYVLLCTFCMNGLYGTAGFYPKFLWDLLSPVHVISYAGCLVQALVMYSFVCSDLSILAVMAYDRYLAICQPLEYHAIMSKQKLFYLVCLSWITPFCIMAVNIFLASRLKLCSQYIRRLYCVNWIIVKLACSPAETTVNSIVAYITIIIYVFHGFFIIWSYMYLIKTCVNSLEKRAKFMQTCVPHLTSLITFLVSVLFDGMNMRFSSKDLPQTLQNFVAIEYLLIPPIMNPIIYGFKLTKIRKRIVGFIHFKI
>LOCXPOR115.201.HIT1.OR.2R.301.7tm_4.exons1.OU607602.1.Thunnus_albacares
MLFLSGLNETKNHQFAVFFLALLYYCVILLVNISLIVTIILDKNLHEPMYVLLCTFCINGLYGTTGFYPKFLWDLLSPVHVISYSGCLIQALVIYSFATSDLSILAVMAYDRYLAICQPLEYHAIMSKQKLFYLVSFSWITPFCIVAVNIFLTSRLKLCSSYIRRLLCSNWTIVTLACFPAETLINNIIAYISIIIYVCHGFFIVWSYIHLIKTCANSIEKRAKFMQTCVPHITSLVTFLVTILFDPMHMRFGSKDLPQNLQNLIAIEFLIIPPIVNPLIYGFKLTKIRNRILGFVYIKMK
>LOCXPOR118.202.HIT1.OR.2R.308.7tm_1.exons1.OU607604.1.Thunnus_albacares
MNNTTEVTQVMPFREPVKALLSMLPCLLFLYVNAVMLFALLRKPFLLESSRYILFGHLLIIDTLQLLVTMLLYLFAETMVRMISYVCVTVILLSVVTYTISPINLAVMSLERYVAICFPLRHTDITTNRTTGIAVSVMWILASLDSLTQFFLFISLENTGFILQSFCARNNVFRLKIYSTVYNAFTAINFMLVSLIIIYTYIAIMIVVKSASANVHEAMKACKTVLLHLFQLCLCLISTLFHMISPNKMMTINTAMAVTTRYVLFVSLIVFPKCLSPLIYGLRDDTLRHIFRYYFTFGFKVTIKPSPK
>LOCXPOR118.203.HIT1.OR.2R.308.7tm_1.exons1.OU607604.1.Thunnus_albacares
MNNTTEVTQVMPFQTPIKALLSMLPCLLFLYVNAVMLFALLRKPLLLESSRYILFGHLLIIDSLQLLVTMLLYLFAVTMVRMISYVCVTVTLLAVVTVKMSPINLAVMSLERYVAICFPLRHTDITTTRTTGIAVTVMWILASLDSLTQFFLFISLENTGFTLQSFCTKNDVFRLKIYSTVYNAFTAIYFVLVSLIIIYTYIAIMIVVKSASANVRKAIKACKTVLLHLLQLCLCLTSTLFNMIISNNMLNINTAMAINIRYALFVSLIVFPKCLSPLIYGLRDDTLRHIFRYYFTFGFKVTIKPSPK
>LOCXPOR118.204.HIT1.OR.2R.308.7tm_1.exons1.OU607604.1.Thunnus_albacares
MNNTTEVTQVMPFQTPIKALLSMLPCLLFLYVNAVMLFALLRKPLLLESSRYILFGHLLIIDTLQLLVTMLLYLFAETMVRMISYVCVTVTLLAVATYKMSPINLAVMSLERYVAICFPLRHTDITTNRTTGTAITVMWIVGSLDSLTQFFLFISLENTGFILQSFCTKSNVFRLKIYSTVYNAFTAIYFVLVSLIIIYTYIAIMIVVKSASANVHEAMKACKTVLLHLFQLCLCLTSTLFNMISPNKMATINTAMAITTRYVLFLSLIVFPKCLSPLIYGLRDDTLRHIFRYYFTFGFKVTIKPSPK
>LOCXPOR121.205.HIT1.OR.2R.306.7tm_4.exons1.OU607604.1.Thunnus_albacares
MKNSSEVTSFTLSDFYGMDDLKPIYFCVFLIIYITIVAENVVLIGVIYCEKTLHEPMYLLLCNLAVNGLYGSTALLPAVLINVVSHSHEIALPFCQTQIYTIHTYAITEFTILAAMSYDRYVAICYPLTYHTIMLQRVVKLIVFTWLFPMLAFLIVFILTLQLRFCERIIEKVYCINYLLVKLACTDTSIVNIVGLLSVALYTLPQLIMIFYSYALILRICILSFSKSKLKALRTCTPHLLAIINYSIGCFFEIAQSRFNTSGLPYHTKLFLSMYFLIFPPLLNPAIYGLSIQVIRLRLFRLFSRK
>LOCXPOR122.207.HIT1.OR.2R.308.7tm_4.exons1.OU607604.1.Thunnus_albacares
MDNTTSLTFTMTAYAVMEKYKHGLFTVFLLLYLITITLNTLLISVIHQNKKLHQPMNVFACLLSINEIYGSTALLPALMSILISKTHEVSVKWCMAQVYFLHTYAGAEFCILAVMGYDRYVAICYPLHYHSIMSNSKVGKLVALASLYPIIVFICYYSLTLRLSFCGKVMPKLYCVNMELVKISCTNASYISTVGLVLILFFVVPQVIMIVFSYAQISRVCWTLTKESQGNALKTCIPHVLSVINYTIGSLFEIIQTRFNMSHVAVEARIFLSLYFIIIPPVTNPVLYGLGTQIVRVQILKLFIKYKI
>LOCXPOR123.208.HIT1.OR.2R.321.7tm_4.exons1.OU607604.1.Thunnus_albacares
MEFFNSALGKNITFVRPAYFIISGFTGIPNIKYYYIFLFFVYIIAVLGNTIVMAVIILDHNLRTPKYAAVFNLAFVDLFGSSALVPKVLDIFLFNHHYVPYYSCLVMLFFCYTCLSMQSLNLVILCYDRLVAITYPLHYQTKITKRFMLNLIASVWVFVIIAVLIAVGLLTRLSYCRSVVVNSYFCDHGQIYKLACNDVTPNAAIAGLFPFLLLWLPLTFILLSYSFIGHALSKVATNNERVKAFKTCTAHLSLVAIYFLPILITFTMSSKINTNARIINLSLSSVFPPMLNPVVYVLQTQQIKESVKKILKIRRQSKITV
>LOCXPOR124.209.HIT1.OR.2R.335.7tm_4.exons1.OU607604.1.Thunnus_albacares
MSPEEKAATTFNDTFVRPAKFYISGFSNIPHVKYYYVFLCFVYVMTVLGNVLLLSVIYLVETLHTPKYMIVSNLAVTDLCGSTALIPKLLDTFLFDKRYIVYEACLSYMFFVLFFLCVQSWTLVTMAYDRFIAICFPLRYHSIVSKPAITAMLLFVWVSLLSLVAFTVGLIDRLSFCRSLVIKSFYCDHGPVYRLACNDNSLNNIMAYVAFIIVLCIPLILIGVTYVCIAIALSRIASGEERLKALKTCTSHLILVAIFFLPILGTNIAAVASNIHPNARIINSSLTHTIPALLNPIVYSLKTEEVLNSIKKVFKRNRLSNTTSSRKVNSLSVPY
>LOCXPOR125.210.HIT1.OR.2R.335.7tm_4.exons1.OU607604.1.Thunnus_albacares
MSPEEKAATIFNATFVRPAKFYISGFSNIPHVEYYYVFLCFVYIMTVLGNVLLLSVIYLVEALHTPKYMIVSNLAVTDLCGSTALIPKLLDTFLFDKRYIVYEACLSYMFFVLFFLCVQSWTLVTMAYDRFIAICFPLKYHSIVTKPAITAMLMFVWGFLLSFVAFSVGLIDRLSFCRSLVIKSFFCDHGPVYYLACNDTSLNNIMAYVAFIIVLCIPLILIGITYVCIAIALNRIASGEERHKALKTCTSHLIIVAIFFLPIVGINIAAVASNIHPNARIINSSLTHTIPALLNPIVYSLKTEEVLNSVKKVFKRNRLSNTTSSRKVNSLSVLY
>LOCXPOR126.211.HIT1.OR.2R.334.7tm_4.exons1.OU607604.1.Thunnus_albacares
MSPEEKAATIFNATFVRPAKFYISGFINIPHVKYYYVFLCFVYVMTVLGNVLLLSVIYLVETLHTPKYMIVSNLAVTDLCGSTALIPKLLDTFLFDKRYIVYEACLSYMFFVLFFTGIQSWTLVTMAYDRFIAICFPLRYHIIVTKPAITAMLLFVWVSLLTLVAFTVGLFDRLSFCRSLVIKSFFCDHGPVYYLACNDTSLNNIMAYVAFIIFLCIPLILIGITYVCISIALSRIASGEERFKALKTCTSHLIIVAIFFLPIVGINIAAVASDIHPNARIINSSLTHTIPALLNPIVYSLKTEEVLNSVKKVFKRRLSNTTSSRKVNSLSVLY
>LOCXPOR128.212.HIT1.OR.2R.335.7tm_4.exons1.OU607604.1.Thunnus_albacares
MSPEEKAATIFNATFVRPAKFYISGFSNIPHVEYYYVFLCFVYIMTVLGNVLLLSVIYLVETLHTPKYMIVSNLAVTDLCGSTALIPKLLDTFLFDKRYIVYEACLSYMFFVLFFGSVQSWTLVTMAYDRFIAICFPLRYHIIVTKPAITAMLLFVWVFLLSLVAFIVGLIDRLSFCRSLVIKSFFCDHGPVYYLACNDTSLNNIMAYVAFIIILCIPLILIGITYVCIAIALSRIASGEERLKALKTCTSHLIIVAIFFLPLVGINIAAVASDIHPNARIINSSLTHTIPALLNPIVYSLKTEEVLNSVKKVFKRNKLHNTTSSRKVNSLSVLY
>LOCXPOR128.213.HIT1.OR.2R.335.7tm_4.exons1.OU607604.1.Thunnus_albacares
MSPEEKAATIFNATFVRPAKFYISGFSNIPHVKYYYVFLCFVYIMTVLGNVLLLSVIYLVETLHTPKYMIVSNLAVTDLCGSTALIPKLLDTFLFDKRYIVYEACLSYMFFVLFFGCVQSWTLVTMAYDRFIAICFPFRYHSIVTKPAITAMLLFVWVFLLSLIAFTVGLIDRLSFCRSLVIKSFFCDHGPVYYLACNDTSLNNIMAYVAFIIILCIPLILIGITYVCIAIALSRIASGEERLKALKTCTSHLIIVAIFFLPIVGINIAAVASDIHPNARIINSSLTHTIPALLNPIVYSLKTEEVLNSVKKVFKRNKLHNTTSSRKVNSLSVLY
>LOCXPOR129.214.HIT1.OR.2R.335.7tm_4.exons1.OU607604.1.Thunnus_albacares
MSPEEKAATIFNATFVRPAKFYISGFSNIPHVEYYYVFLCFVYIMTVLGNVLLLSVIFLVETLHTPKYMIVSNLAVTDLCGSTALIPKLLDTFLFDKRYIVYEACLSHMFFVLFFGSVQSWTLVTMAYDRFIAICFPLRYHSIVTKPAITAMLLFVWVFLLSLWAFIVGLFERLSFCRSLVIKSFYCDHGPVYRLACNDTSLNNIMAYFAFIIVLCIPLILIGITYVCITIALSRIASGEERLKALKTCTPHLILVAILFLPILGTNIAAVASNIHPNARIINSSLTHTIPALLNPIVYSLKTEEVLNSLKKLLKKNRLSNTTSSRKVNSLSLLY
>LOCXPOR128.215.HIT1.OR.2R.325.7tm_4.exons1.OU607604.1.Thunnus_albacares
MSPEEKAATTFNDTFVRPAKFYISGFSNIPHVKYYYVFLCFVYIMTVLGNVLLLSVIYLVETLHTPKYMIVSNLAVTDLCGSTALIPKLLDTFLFDKRYIVYEACLSYMFFVLFFGSVQSWTLVTMAYDRFIAICFPFRYHSIVTKPAITAMLLFVWVSLLSLVAFTVGLIDRLSFCRSLVIKSFYCDHGPVYRLACNDTSLNIIMAYVAFIIILCIPLILIGITYVCITIALSRIASGEERLKALKTCTSHLIIVAIFFLPIVGINIAAVASNIHPNARIINSSLTHTIPALLNPIVYSLKTEEVLNSVKKVFKRNRLSNTTSS
>LOCXPOR131.216.HIT1.OR.2R.338.7tm_4.exons1.OU607604.1.Thunnus_albacares
MSFLRTVLNNSVIIHPPGFYIIGFQTFPYISVYFIFIAFVYVVTLLFNSLVIYVIAFNHCLHTPKFLAVVNLAVIDLILNTCTIPSMIKIFLIEDNFIPFNLCLLQMFVYYTCASLESYALAILAYDRLIAICFPLRQNSINTVRSMCCIVGLTWSSALGVTAFSVGIMTRLSFCNSVRVFSYFCDYAPVFRLACNDYTMQWFAASFLTVLLLVGPFTFILLSYVSILVTVFKMKSLDSRVKALATCVEHLILVAVFYIPLITIFTIGFYLRLIDPDQRVLSLSLASCIPPCINPVVYSLKTKEIKIRAVALFRKIKIGTQQTHQHKNYTFNINKTWQ
>LOCXPOR132.218.HIT1.OR.2R.336.7tm_4.exons1.OU607604.1.Thunnus_albacares
MSFLRTVLNNSVIIHPPGFYIIGFQTFPYISVYFIFLAFVYVVTLLFNSLVIYVIAFNHCLHTPKFLAVVNLSVIDVILNTCTIPSMIKIFLVKDNFIPFNLCLLQMFVYYTFGTLESYALAVLAYDRLIAICFPLRQNSINTVRSMCCIVGLTWSFALGVTAFTTGIMTRLSFCNSVRVFSYFCDYAPVFRLACNDYTMQWFAASFLTVLLLVGPFTFILLSYVSILVTVFRMKSLDSRVKALATCVEHLILVAVFYIPLITIFTIGFYLRAINPDQRVLSLSLASCIPPCINPIVYSLKTKEIKIRAVALVRKIKIGTQQTHQHENYTFNINKT
>LOCXPOR133.219.HIT1.OR.2R.338.7tm_4.exons1.OU607604.1.Thunnus_albacares
MSFLRTVLNNSVIIHPPGFYIIGFQTFPYISVYFMFLAFVYVVTLLFNSLVIYVIVFNHCLHTPKFLAVVNLAVIDVILNTCTIPSMIKIFLVKDNFIPFNLCLLQMFVYYTFGTLESYALAVLAYDRLIAICFPLRQNSINTVRSMCCIVGLTWCFSLGIISFSVGIMTRLSFCNSVKVFSYFCDYAPVFRLACNDYTMQWSVASLLTFLLLVGPFTFILLSYVSILVTVFRMKSLDSRVKALATCVEHLILVAVFYIPLITIFTIGFYLRLIDPDQRVLSLSLASCIPPCINPIIYSLKTKEIKIRAVALVRKHKIGTQQQDQLKSKPWGINKTFQ
>LOCXPOR134.220.HIT1.OR.2R.320.7tm_4.exons1.OU607604.1.Thunnus_albacares
MSFLRTVLNNSVIIHPPGFYIIGFQSFPYISVYIIFLAFVYVVTLVFNSLLIYIIACDRCLHTPKCLAVVNLAVTDIFLNTSTIPSMIKTFLFKDNFIPFNLCLLQMYVYYAFASLESYALAVLAYDRLIAICLPMHQNLFNTLRIMSCIIGLTWVYNLVRVAYSTAIMTRLSFCNSVRVFSYFCDYAPVFRLACNDYTMQWSMASTSSMINLMGPFTFILLSYASILVTVFRMKSVSSRMKALATCIEHIILVAVFFIPIFSIFLMGLYVRSIDPDQRVLSLSLASCIPPCINPIVYSLKTKEIKIRALALVHRMKTSP
>LOCXPOR136.221.HIT1.OR.2R.319.7tm_4.exons3.OU607604.1.Thunnus_albacares
MENETMVTPLKQPIVFELEGFFVPPGYSSLLFFLALFNYMVVLLGNGVVLCVIVIDKNLHRPMFILVCNLVVCDLLGATAVLPRLMMHFLTGQKRIVYTLAIAQAFCVHTYGAAVQTILGAMAYDRYIAVCEPLRYHTIMTSARLHFCCALAWLIALLCIAVLFAFHMNTQLCGNIIRHVYCSNRSILSLACGPTLSNNIYGLSMTWSLSTGVFLIIAFSYIRILHASVKQGRSDSGARSKAFQTCAPHLVVYLLFEIASVIIIVSHRFPSVSQNIKKFFSIMVVIIPPAINPIIYGLVSKELRGSIIKHFTSQACRKK
>LOCXPOR137.222.HIT1.OR.2R.329.7tm_4.exons1.OU607604.1.Thunnus_albacares
MLIVTFTVLFCSFRLMENYTYNSPTLQLEGLNVSKGSVYPVFLFLFFSYLFIIFANVGIAVLVFTDKSLHQPMYLLFWNLSVNDILGNSILVPRLLIDMLRPPSERLINYYVCLVQAFISHMFGTTTHTVLMIMAFDRYVAICNPLRYAAIMNNKMVIKLTVSAWGVAFVLVGILLGLTIRLNRCRTLITSPYCDNAALFRLSCESVFINNVYGLTFTVVLFTGSIGSIVLTYTKITVVCLTSKNKSLNSKAFKTCSTHLTVYLIMLISGILIITLHRFPQYSHYRKLCSILFHVIPGGLNPIIYGVQSKEIRKFFSKSFKHKKVLPSL
>LOCXPOR138.223.HIT1.OR.2R.323.7tm_4.exons1.OU607604.1.Thunnus_albacares
LTVLFCSFRLMENYTYNSPTLQLEGLNVSKGSVYPVFLFLLFSYLFIIVANVGIAFMVFTDKSLHQPMYLLFWNLSVNDILGNSILEPRLLVDMLRPPSERIISYYECVVQAFTTHMFSTTAHTVLMIMAFDRYVAICNPLRYAAIMSNKMLIKLTVSAWGVAFVLVGILLGLTIRLNRCRTLIRSPYCDNAALFKLSCESVFINNVYGLTFTVVLFTGSIGSMVLTYTKITVVCLTSKNKSLNSKALKTCSTHLVVYLIMLFSGMSIITLHRFPKYSYSRKFVAILYHIIPGSLNPIIYGMQSKEIRRFLSKLFDSKKVLPS
>LOCXPOR139.224.HIT1.OR.2R.327.7tm_4.exons1.OU607604.1.Thunnus_albacares
LPVTLTVLFCSFRLMENYTYNSPTLQLEGLNVSKDSTYPVLLFLFFSYLFIIVANAGIAFIVFVDKTLHQPMYLLFWNLSINDILGNSVVVPRLLTDILQPPSERIISYYECVVQAFIIHMFNTSSHTLLMIMAFDRYVAICNPLRYAAIMTNKMLIKLTVSAWGVAFVLVGILLGLTIRLNRCRTLMRSIYCNNAALFKLSCESVFINNVYGLTFTVVLFTGSIGSMVLTYTKITVVCLTSKNKSLNSKALKTCGTHLVVYLIMLLSGMIVIILHRFPQLSDSKKIAAVLYHIIPGSLNPIIYGMQSKEIRRFLSKLFDSKKVLPS
>LOCXPOR140.225.HIT1.OR.2R.326.7tm_4.exons1.OU607604.1.Thunnus_albacares
LPVTLTVLFCSFRLMENYTYNSPTLQLEGLYVSKDSTYPVLLFLFFSYLFIIVANAGIAFIVFVDKTLHQPMYLLFWNLSINDILGNSVIVPRLLLNMLRLPSERIISYYECVVQAFITHMFSTTSHTVLMIMAFDRYVAICSPLRYATIMTNKMLIKLTVSAWGVAFVLVGILLGLTIRLNRCRTLIKSLYCSNAALFKLSCESVFINNVYGLTFTVVLFTCSIGSMVLTYTKITVVCLTSKNKSLNSKALKTCSTHLVVYLILLLSGMSIITLHRFPELSDTRKFVAILYHIIPSSLNPIIYGMQSKEIRRFLSKLFDSKKVLP
>LOCXPOR141.226.HIT1.OR.2R.326.7tm_4.exons1.OU607604.1.Thunnus_albacares
LPVTLTVLFCSFRLMENYTYNSPTLQLDGLYVSKDSTYPVFLFLFFSYLFIIVANAGIAFIVFVDKTLHQPMYLLFWNLSINDILGNSVIVPRLLLNMFRLPSERIISYYECVVQAFITHMFSTTSHTVLMIMAFDRYVAICSPLHYATIMTNKMLIKLTVSAWGVAFVLVGILLGLTIRLNRCRTLMRSLYCDNAALFKLSCESVFINNVYGLTFTVVLLTCSIGSMVLTYTKITVVCLTSKNKSLNSKALKTCSTHLVVYLILLLSGMSIITLHRFPQLSDTRKFVAILYHIIPSSLNPIIYGMQSKEIRRFLSKLFDSKKVLP
>LOCXPOR142.227.HIT1.OR.2R.327.7tm_4.exons1.OU607604.1.Thunnus_albacares
LPVTLTVSFCSFRLMENYTYNSPTLQLEWSNVFKDFTYPVFLFLFFSYLFIIVANAGIAFIVFIDKTLHQPMYLLFWNLSINDILGNSIIVPRLLIDILRPSSERIISYYECVVQAFTTHMFSTTSHTVLMIMAFDRYVAICSPLHYATIMSNKMLIKLTVSAWGVAFVLVGILLGLTIRLSRCRTLIKSLYCSNAALFKLSCESVFINNVYGLTFTVVLFTGSIGSMVLTYTKITVVCLTSKNKSLNSKALKTCSTHLVVYLILLLSGMSIITLHRFPQLSDTRKFVAILYHIIPSSLNPIIYGMQSKEIRRFLSKLFDSKRVLPS
>LOCXPOR143.229.HIT1.OR.2R.313.7tm_4.exons1.OU607604.1.Thunnus_albacares
MENYTYNSFTLQLEGLNVSKDSVYPLYFFFLFSYLFIMVANVGIAILVFTDKNLHQPMYLLFCNLPFNDILGNSILVPRLLIDMFRPPSERLISYYECVVQAFTSHMFGTTTHTVLMIMAFDRYVAICNPLRYAVIMTNNMVIKLTVSAWGVAFVLVGILLGLTIRLNRCRTLITSPYCDNASLFMLSCESVFINNVYGLTFTVVLFTASIGSMVLTYIKITVVCLTSKNNSLNSKALKTCSTHLVVYLIMVFSGMSLIALHRFPQYSDYRKLSSILFHIIPGSLNPIIYGVQSKEIRKFLAKLFEPKKILPS
>LOCXPOR144.230.HIT1.OR.2R.313.7tm_4.exons1.OU607604.1.Thunnus_albacares
MENYTYNSFTLQLEGLNVSKDSVYPLYFFFLFSYLFIMVANVGIAILVFTDKNLHQPMYLLFCNLPFNDILGNSILVPRLLIDMFRPPSERLISYCECVVQAFTSHMFGTTSLTVLMIMAFDRYVAICNPLRYAVIMTNNMVIKLTVSAWGVAFVLVGILLGLTIRLNRCRTLITSPYCDNASLFMLSCESVFINNVYGLTFTVVLFTASIGSMVLTYTKITVVCLTSKNNSLNSKALKTCSTHLVVYLIMVFSGMSLIALHRFPQYSDYRKLSSILFHIIPGSLNPIIYGVQSKEIRKFLAKLFEPKKILPS
>LOCXPOR145.231.HIT1.OR.2R.327.7tm_4.exons1.OU607604.1.Thunnus_albacares
LHVTIGALFCSFRLMENYTYNSPTLQLEGLNVSKDSIYPLYLFFFFSYLFIMVANLGIAVIIFIDKSLHQPMYLLFCNLPFNDIFGNSIMVPRLLIDMFRPPSERLISYYECVVQAFTTHMFGTTSHTVLMIMAFDRYVAICNPLRYAAIMTNKMVIKLTVSAWGVAFVLVGILLGLTIRLNTCRALITNPYCDNASLFKLSCESVYINNVYGITFTVVLFIGSVGSIVLTYTKITVVCLTSKNKSLNSKALKTCSTHLVVYLIMIFNGMSIITLHRFPQYSFYRKLSSILFHIIPCSLNPIIYGVQSKEIQKFLAKLFEPKKILPS
>LOCXPOR145.232.HIT1.OR.2R.326.7tm_4.exons1.OU607604.1.Thunnus_albacares
LHVTIGALFCSFRLMENYTYNSPTLQLEGLNVSKDSIYPLYLFFFFSYLFIMVANLGIAVIIFIDKSLHQPMYLLFCNLPFNDILGNSIMVPRLLIDMFRPPSERLISYYECVVQAFTTHMFGTTSHTVLMIMAFDRYVAICNPLRYAAIMTNKMVIKLTVSAWGVAFVLVGILLGLTIRLNTCRTLITNPYCDNASLFKLSCESVYINNVYGITFTVVLFIGSVGTIVVTYTKITVVCLTNKNKSLNSKALKTCSTHLVVYLIMIFNGMSIISLHRFPQYSDYRKLCTILFHIIPGSLNPIIYGVQSKEIQKLLSKLMSKKVLPS
>LOCXPOR147.233.HIT1.OR.2R.324.7tm_4.exons1.OU607604.1.Thunnus_albacares
LSVISDLSYCRLMENYTYNSFTLQLEGLNISKGSIYPVFLFFFFSYVFLMFLNVGITCLVFIDKNLHQPMYLLFCNLPLNDILGNSNMVPRLLMDMLLPPSERIITYYECVIQAFTTQMFGTTAHTVLMIMAFDRYVAICNPLRYAAIMTNKMVIKLTVSAWGVGFVLVGILLGLTIRLNRCRTLIMNPYCDNASLFKLSCESVFINNVYGLTFTVVLLTASIGSIVLTYTKITVVCLTSKNKSLNSKALKTCSTHLVVYLIMLLSGMIVILLHRFPQYSDYRKLSAILFHIIPGTLNPLIYGVQSAEICKSLSKLFRSKPVMP
>LOCXPOR148.234.HIT1.OR.2R.323.7tm_4.exons1.OU607604.1.Thunnus_albacares
IISDLSYCRLMENYTYNSFTLQLEGLNISKGSIYPVFLLFFFSYVFIMFLNVGITCLVFIDKNLHQPMYLLFCNLPVNDILGNSIMVPRLLMDMLLPPSERIITYYECVIQAFTTHMFGTTTHTVLMIMAFDRYVAICNPLRYAAIMTNKMVIKLTVSAWGVAFVLVGILLGLTIRLNRCRTLIMNPYCDNASLFKLSCESVFINNVYGLTFTVVLLTASIGSIVLTYTKITVVCLTSKNKSLNSKALKTCSTHLVVYLIMLLSGIIVILLHRFPQYSDYRKLSAILFHIIPGTLNPLIYGVQSAEICKSLSKLFRSKPVMPL
>LOCXPOR149.235.HIT1.OR.2R.329.7tm_4.exons1.OU607604.1.Thunnus_albacares
GMYIIHDFFSSPLFYFCVAQMENYTYNSLILQLEGLRITKTNKHPVFLFLLLTYVFILIANVGIVFLIWTERSLHQPMYLLFCNLSVNDVMGNSLLVPRVLAYIHVPPSERFIHYYECVMQAFTSHMHGTNAHTVLMIMAFDRYVAICNPLQYATIMTGKMVIKLTVSAWGVAFVLVGILLGLTIRLNRCRTLIMNPYCDNPSLFKLSCDSVFINNVYGFTFTVVLLSSSIGSIILTYSKITAACLTNKSKSLNSKALKTCSTHLCLYLLMLLSGMIPIILHRFLQYTEYRKISAILFYIVPGSLNPIIYGLQSQEIHRCLSNILQLRK
>LOCXPOR150.236.HIT1.OR.2R.331.7tm_4.exons1.OU607604.1.Thunnus_albacares
IIHDFFFSPLFYFCVAQMENYTYNSLILQLEGLRITKTNKYPAFLFLLQTYMLILIANMGIVFLIWTERSLHQPMYLLFCNLSVNDVMGNSLLVPRVLAYIHVPSSERFIHYYECVMQAFTSHMYGTNAHTVLMIMAFDRYIAICNPLQYATIMTGKMVIKLTVSAWGVAFVLVGILLGLTIRLNRCRNRITNPYCDNASLFKLSCESVFINNVYGLTFTVVLLSSSIGSMILTYSKITAACLTNKSKSLNSKALKTCSTHLCLYLIMLLSGMIPIILHRFPQYTEYRKISAILFHIVPGSLNPIIYGLQSQEIHRCLSNILQLRKIKPSF
>LOCXPOR151.237.HIT1.OR.2R.327.7tm_4.exons1.OU607604.1.Thunnus_albacares
FFFPLLFYFCVAQMENYTYNSLILQLEGLRITKTNKHPVFLFLLLAYVFILIANVGIVFLIWTERSLHQPMYLLFCNLSVNDVMGNSLLVPRVLADIHVPSSERFIHYYECVMQAFTTHMYGTNAHTVLMIMAFDRYIAICNPLQYATIMTGKMVIKLTVSAWGVAFVLVGILLGLTIRLNRCRTLIMNPYCDNPSLFKLSCDSVFINNIYGLAFTVVLLSSSIGSIILTYSKITAACLTNKSKSLNSKALKTCSTHLCLYLLMLLSGMIPIILHRFLQYTEYRKISALLFHIVPGILNPIIYGLQSQEIHKCLSNILQLRKIKPSF
>LOCXPOR152.238.HIT1.OR.2R.324.7tm_4.exons1.OU607604.1.Thunnus_albacares
FFSPLFSLAQMENYTYNSLTLELEGLKVTKTSKYPVFIILLLTYGFILIANVGIMVLIWTERSLQQPMYLLFCNLSINDVMGNSLLVPRVLADILVPSSERFIHYYECVMQAFILHMFGANAHTVLMIMAFDRYIAICNPLQYATIMTDKMVIKLTVSAWGVAFVLVGILLGLTIRLNRCRTRITNPYCDNASLFKLSCESVFINNVYGLTFTVVLLSSSIGSIILTYAKITAACITSKSKSLNSKALKTCSTHLCLYLIMLLSGMILIILHRFPQYADYGKISAILFHVIPGSLNPIIYGLQSQEIHKCLSNMRHLKKVTPSF
>LOCXPOR154.240.HIT1.OR.2R.314.7tm_4.exons1.OU607604.1.Thunnus_albacares
MENETFNADIIFIEGLKVIPGSSIPAFVLLLLIYIFILVSNIGLVVLITMERSLHEPMYLLFCNMSINDVFGATAIIPRLLSNVFTPITDRYIHYIDCVVQAFASHFHAGTSHTVLMIMAFDRYVAICNPLRYATIMTNKMVVKLSVGAWVAAFISVAILLGLAIRLTRCRRVIINPFCDNASLFKLSCQNLLINHIYGLGSAVVILGSSLGSITLTYLRIAMVCLSSKNKVLNSRALQTCATHLAVYLIMLVSCFTPMIMHRHPEWADNGKVASVMFHVVPPVLNPIIYGLQCKDLKQRIVAVFHKNKVMDGK
>LOCXPOR155.241.HIT1.OR.2R.306.7tm_4.exons1.OU607604.1.Thunnus_albacares
MENETFNLDILQLEGLKVSPEASIPAFVLLLLIYIFIMVSNIGLVILIFMESSLHEPMYLLFCNMSINDAFGATTIIPSVLGYIFTPIAQRYIHYYECVIQAFCAHFHVAISHTVLTIMAFDRYVAICNPLRYATIMTKRMVVSLSVGAWGTAFFLVVILVSLSVCLSRCRRAVHNPFCDNASLFKLSCENVLINHIYGLGTGVAIMCGSLSSVTLSYLRIAMVCLSSKNKALNSKALQTCATHLAVYILLLFSGNIIIILHRFPNLSDHRKVASVLIHVVPPSVNAIIYGLQIKALRERIVIVLT
>LOCXPOR156.242.HIT1.OR.2R.316.7tm_4.exons1.OU607604.1.Thunnus_albacares
MENQTVSEDILLLERLQVTPQSSIPAFTLLLIIYIFIMVSNLGLVVLIFRTRSLHQPMYLLLCNMSINDAFGATIVIPHVLRDILISNSERYIHYFCCVIQAFCVHFHASASHTVLMIMAFDRYVAICNPLRYATIMTNKMVVKLSVAAWAVAFVMVAILVGLSVRLSRCRRVILNPFCDNASLFSLSCESLLINHIYGLGYTVVLLGSSIGSVTLTYLKIAVVCLRNKNKMLNSKALQTCATHLAVYIILLVSGFIIVILHRFPQLSDHRKVASVLGHVALPALNAVIYGLQIKEVRQRITAAFHNNKVSLMNVK
>LOCXPOR157.243.HIT1.OR.2R.306.7tm_4.exons1.OU607604.1.Thunnus_albacares
MENWTLSEDILLLEGLKVTPKSSIPAFTLLLLIYIFIMVSNLGLVVLIFRTRSLHQPMYLLYCNMSINDVFGATIIIPHVLRDMFISNSERYIHYMDCVIQAFCVHVYGSTSHTVLMIMAFDRYVAICNPLRYATIMTDKMVVKLSVAAWVAAFIMVAILLGLTIRLSRCRRVIPNLFCDNASLFSLSCESVLINQIYGLGYTVVLLGSSVSSVTLTYLKIAAVCLRSKNKMVNSKALQTCATHLAVYILLLISAFIIVILHRFPRLSDHRKVATIVGEVVLPALNAVIYGLQIKVIRQRIMAVFH
>LOCXPOR158.244.HIT1.OR.2R.311.7tm_4.exons1.OU607604.1.Thunnus_albacares
MENYTFNSLTLELEGLKVTQVSMYPVFFFFLLSYIVIISANVGIVVLVFIDKSLHQPMYLLFCNLPVNDIVGNSIMVPRLLSDILLPPSERLISYYECVVQAFTTHMFGTTSHTVLMIMAFDRYVAICNPLRYAAIMTNKMVIKLTVSAWGVAFVLVGILLGLTIRLNRCRTLITNPFCDNASLFKLSCENVFINNIYGLTFTVVLFTASIGSMVLTYTKIAVVCLTSKNKSLNSKALKTCSTHLFVYLIMFLCGTFIIILHRFPQYSDYRKLSAILFHIIPGSLNPIIYGVQSKEIRKFLSKLFQPTKVL
>LOCXPOR159.245.HIT1.OR.2R.320.7tm_1.exons1.OU607604.1.Thunnus_albacares
MSDATQSQTNITVGLGLVERVMLTTLTTVPCCIFFFINVTMLFTLRSKLVFCETSRYILLYNLLFADTVQMTLSQILYILSICRVMLTYPVCIVLIMIANLTNEISPLTLVVMSLERYVAVCYPLRHATINTIRNTGVAITMVWAFCSLNVLTRVLLLLNFPFQDLESLQMKHFCSTFVMFLVPISDHYDKAYTCFLFISAGVAVISSYIGVIVAARSASTDKASAHKARNTLLLHLVQLGLSLSSTIHNPLLIAISKTVTRIMLVRVQNIFYVFIIILPRCLSALIYGLRDQTIRPVLVYYLCCRLKLSVFPAKAENSS
>LOCXPOR160.246.HIT1.OR.2R.320.7tm_1.exons1.OU607604.1.Thunnus_albacares
MSDATQSQTNITVGLGLVERVMLTTLTTVPCCIFFFINVTMLFILRSKLVFRETSRYILLYNLLFADTVQMTLSQILYILSICRIMLTFPVCGVLIMIANLTNEISPLTLVVMSLERYVAVCYPLRHATIITIRNTGVAITMVWAFCSLNVLTRVLLLLNFPFQDLESLQMKNFCSTLVMFLVPISDHYDKAYTCFLFISAGVAVISSYIGVIVAARSASTDKASAHKARNTLLLHLVQLGLSLSSTIHNPLLIAISKTVTRIMLVRVQNIFYVFIIILPRCLSALIYGLRDQTIRPVIVYYLCCRLKLSVFPAKAENSS
>LOCXPOR161.247.HIT1.OR.2R.323.7tm_1.exons1.OU607604.1.Thunnus_albacares
MTYANQSLTNVSSVQQFQGLLERALFCTLITVPCCVFLFINGTMLFTLRSKPVFRETSRYILLYNLLFADTAQLILSQLLYILAFCRMKLTYPVCGVLTMIADLTNEVSPLTLVLMSLERYVAVCYPLRHATIITIRNTGVAIIVVWVFSSLNVLTRVLLLLDFPFEELESLQMKDFCSDIAMFLGPMSNHYDKAYTCFLFVSAGAAITSSYIGVIVAARSASTDKASARKARNTLLLHLVQLGLSLSSTVYNPILIALSKTVTRLVFVRVQNVFYVCIFIFPRCLSSLIYGIRDQTIRPVLMYHLCCRLKLSVISAKAEVSL
>LOCXPOR162.248.HIT1.OR.2R.322.7tm_1.exons1.OU607604.1.Thunnus_albacares
MSYANQYQTNITVGPQYQGLLGIVMFSILTTLPCCVFLSINGIMLFTLRSKPVFRETSRYILLYNLLFADTVLLAQSQLLYIIAAFRLRMSYPVCGVLTMLAYLTNEISPLTLVLMSLERYVAVCYPLRHATIITIRNTGVAIVVIWAFCSLNVLTRVLLLLNFPFEDLESLQMKDYCSDIAMRLGALSDYYDKAYTSFLFVSAGVAITSSYIGVIVAARSASTNEASARKARNTLLLHLVQLGLSLSSTMHNPLLVAISEIGSRLIIVRIQIVIYVCIILFPRCLSSLIYGLRDQTIRPVLMYHLCCRLKLSVIPAKAEVS
>LOCXPOR163.249.HIT1.OR.2R.330.7tm_1.exons1.OU607604.1.Thunnus_albacares
QQAKEAFFLHICIMLSLLQPKANITAGLHYQTSQEVMMFGMLSMGSSCSFLYINSVLLFTLRSKQVFCETSRYILLYNMLFADTVHMAANLLLYFLASLRIKITYYACGALVLLSVFTATISPLSLAVMSLERYVAVCYPLRHATIFNMRSTGMAIALVWGFSFIHILIRGFMLLYLFTKLSLKQMGDFCSKEAVFFAPMFNDFEEAYASTLFLSIGVVIIASYIGVALVARSVSTDKASARKALQTLLLHLIQLSLILISTFISTILMAIARTVGRLVLMRIYNVCFVCLNILPRCLSALIYGLRDQTIRAIFMQNLCCLLRCSVFLNK
>LOCXPOR164.251.HIT1.OR.2R.330.7tm_1.exons1.OU607604.1.Thunnus_albacares
QQAKEVFFPHICIMLSLLQPKANITAGLHYQTSQEVMMFGMLSMGSSCSFLYINSVLLFTLRSKQVFCETSRYILLYNMLFADTVHMASNLLLYFLASLRIKITYYACGALVLLSVFTITISPLSLAVMSLERYVAVCYPLRHATIFNMRSTGMAIALVWGFSFIHILIRGFMLLYLFTKLSLKQMGDFCSKEAVFFAPMFNDFEEAYASTLFLSIGVVIIASYIGVALVARSVSTDKASARKALQTLLLHLIQLSLILISTFISTILMAIARTVGRLVLMRIYNVCFVCLNILPRCLSALIYGLRDQTIRAIFMQNLCCHLRCSVFLNK
>LOCXPOR165.252.HIT1.OR.2R.325.7tm_1.exons1.OU607604.1.Thunnus_albacares
MLHANQSQTNITVGLQYQELLGLVMFSILTSVPCCVFLFINGTMLFTMRSKPVFRETSRYILLYNLLLGDTVHMAQSQLMYILGACRLRLTYAVCGVLVMLAELTNKISPLTLVLMSLERYVAVCYPLRHTTIITVRNTGVAICVIWTFSSVNVLTQVLLMLNFQFEDLVSMQMADFCGKDSMMLDQISDLYEKAYTCFLFVSAGMVVACSYVGVMIAARSASTDQSSASKARKTLLLHLVQLGLSLSSAIHNPLLFFISKNLKRVIFVRIQIVIYFCIIILPRCLSALIYGIRDQTIRPVLMYHLCCQWRCLPLLSVVPTKAKI
>LOCXPOR166.253.HIT1.OR.2R.317.7tm_1.exons1.OU607604.1.Thunnus_albacares
MLYANQSQTNITVGLQYQELLGLVMFSILTSVPCCVFLFINGTMLFTMRSKPVFRETSRYILLYNLLFGDTVQMAQSQLMYILAACRLRLTYAVCGVLVMLAELTNKISPLTLVLMSLERYVAVCYPLRHTAIITIRNTGVAICVIWTFSSVNVLTQVLLMLNFQFEDFVSMQMADFCGKESLMLDQISDLYEKAYTCFLFVSAGLAVTFSYVGVMIAARSASTDQSSASKARKTLLLHLVQLGLSLSSTIHNPLLFFISKIFDRIIFVRIQNVLYFCITILPRCLSALIYGIRDQTIRPVLMYHLCCQWRCLPLLS
>LOCXPOR167.254.HIT1.OR.2R.317.7tm_1.exons1.OU607604.1.Thunnus_albacares
MLYANQSQTNITVGLQYQELLGLVMFSILTSVPCCVFLFINGTMLFTMRSKPVFRETSRYILLYNLLFGDTVQMAQSQLMYILAACRLRLTYPVCGVLVMLAELTNKISPLTLVLMSLERYVAVCYPLRHTTIITVRNTGVAICVIWTFSSVNVLTQVLLMLNFRFEDLVSMQMADFCGKESMTLDQISDLYEKAYTCFLFVLAGMVVTCSYVGVMIAARSASTDQSSASKARKTLLLHLVQLGLGLSSTIYNPLLFFISKILDRIIFVRIQIVIYFCIIILPRCLSALIYGIRDQTIRPVLMYHLCCQWRCLPLLS
>LOCXPOR168.255.HIT1.OR.2R.330.7tm_1.exons1.OU607604.1.Thunnus_albacares
HQQFHIFITGFSNMLYANQSQTNITVGLQYQELLGTVLFAILTSVTCCVFLSINGTMLFTLRSKPVFRETSRYILLYNLLFGDTVLLAHSQLMYILGACRLRLTYPVCGVLIMLASLTNKISPLTLVVMSLERYVAVCYPLRHTTIITVRNTGVAICVIWTFSSVNVLTQVLLMLNFQFEDLVSMQMADFCGKDSMMLDQISDLYEKAYTCFLFVSAGMAVAFSYVGVMIAARSASTDQSSASKARKTLLLHLVQLGLSLSSTIHNPLLFFISKNVNRIIFVRIQIVIYFCIIILPRCLSALIYGIRDQTIRPVLMYHLCCQWRCLPLLS
>LOCXPOR169.256.HIT1.OR.2R.317.7tm_1.exons1.OU607604.1.Thunnus_albacares
MLYANQSQTNITVGLQYQELLGLVMFSILTSVPCCVFLFINGTMLFTMRSKPVFRETSRYILLYNLLFGDTVQMAQSQLMYILAACRLRLTYAVCGVLVMLAELTNKISPLTLVLMSLERYVAVCYPLRHTAIITIRNTGVAICVIWTFSSVNVLTQVLLMLNFQFEDLVSMQMADFCGKESMTLDQISDLYEKGYTCFLFVLAGMAVTFSYVGVMIAARSASTDQSSASKARKTLLLHLVQLGLSLSSAIHNPLLFFISKNLNRIIFVRIQIVIYFCITILPRCLSALIYGIRDQTIRPVLMYHLCCQWRCLPLLS
>LOCXPOR170.257.HIT1.OR.2R.317.7tm_1.exons1.OU607604.1.Thunnus_albacares
MLYANQSQTNNTVGLQYQELLGLVMFSILTSVPCCVFLFINGTMLFTMRSKPVFRETSRYILLYNLLFGDTVQMAQSQLMYILAACRLRLTYAVCGVLVMLAELTNKISPLTLVLMSLERYVAVCYPLRHTAIITIRNTGVAICVIWTFSSVNVLTQVLLMLNFQFEDLVSMQMADFCGKESMTLDQISDLYEKAYTCFLFVLAGMAVTFSYVGVMIAARSASTDQSSASKARKTLLLHLVQLGLSLSSAIHNPLLFFISKIFDRIIFVRIQNVLYFCITILPRCLSALIYGIRDQTIRPVLMYHLCCQWRCLPLLS
>LOCXPOR171.258.HIT1.OR.2R.328.7tm_1.exons1.OU607604.1.Thunnus_albacares
IFFFTGFSNMLYANQSQTNITVGLQYQELLGTVLFAILTSVPCCVCLSINGTMLFTLRSKPVFRETSRYILLYNLLFADTVQLAQSQLMYILAVCRLRLTYPVCGFLTMLASLTNKISPLTLVLMSLERYVAVCYPLRHATIITIRNTGVAVIVVWAFSSVNVLTQVLLMLNFYFENPEILQMADFCGKDSVMLDPISDVYDKAYTCFLFISAAMVVTCSYVGVMIAARSAYTDKASAHKARNTLLLHLVQLGLNLSSTIHNPLLIAISKILDRITSVRIQIVLYVCIIILPRCLSALIYGIRDQTIRPVLIYHLYHLCCQWRRSLFL
>LOCXPOR172.259.HIT1.OR.2R.312.7tm_1.exons1.OU607604.1.Thunnus_albacares
MSNATPSQTNITVGLQYRGLLEIVLFSAPITLPCCLFLFINGIMLFTLRSKSVFRETSRYIFLYNLLFADTVQMALSQLMYILAACRLRLTYAVCGVLVMLAELTNEVSPLTLVLMSLERYVAVCYPLRHATIITIRNTAVAIIVVWAFSSLNVLIQVLLLLEFPFEELESLQMKDYCSDIAMFLSPMSDHYDKALTCFVFLSAGVAVTLSYIGVVIAARSASTDKASARKARNTLLLHLVQLGLSLSSTVHDPLLIAMSKFLDRVAIVRIHSILYVCIILLPRCLSALIYGIRDQTIRPILMYHLCCRLKL
>LOCXPOR175.260.HIT1.OR.2R.312.7tm_1.exons1.OU607604.1.Thunnus_albacares
MSNATPSQTNITVGLQYRGLLEMVLSSAPITVACCVFLFINGIMLFTLRSKSVFRETSRYILLYNLLFADTVQMALSQLLYLLSACRIWLTYPVCGVLAMLADLTNEVSPLTLVVMSLERYVAVCYPLRHATIITIRNTGVAIVVVWAFSSLNVLIRVLLLLDFPFEELESLQMKDFCSDIAMFLGPMSDHYNKAFTCFLFVLAGVTVTCSYIGVMIAARSASSDKASAHKARNTLLLHLVQLGLSLSSTVHDPLLIAMSKFLDRVVLLRIQSVLYVCIILLPRCLSALIYGIRDQTIRPILMYHLCCRLKL
>LOCXPOR174.262.HIT1.OR.2R.312.7tm_1.exons1.OU607604.1.Thunnus_albacares
MSNATPSQTNITVGLQYRGLLEIVLFSAPITLPCCVFLFINGIMLSTLRSKSVFRETSRYILLYNLLFADTMQMALSQLLYLLSACRIWLTYPACGVLAMLLDLTNEVSPLTLMVMSLERYVAVCYPLRHATIITIRNTGVAIVVVWAFCSLNALIRVILLLDFPFEELESLQMKDYCSDTAMFLSPISHDYNEAFTCFLFVSASVTVTCSYIAVVIAARSASTDKASAHKARNTLLLHLVQLGLSLSSTAHDPLFIAISKNLDRVAIVRLQIILYVCIILLPRCLSALIYGIRDQTIRPILIYHLCCRLKL
>LOCXPOR175.263.HIT1.OR.2R.312.7tm_1.exons1.OU607604.1.Thunnus_albacares
MSYATPSQTNITVGLQYRGLLEMVLSSVPITVACCVFLFINGIMLFTLRSKSVFRETSRYILLYNLLFADTVQMALSQLLYLLSACRIWLTYPVCGVLAMLADLTNEVSPLTLVLMSLERYVAVCYPLRHATIITIRNTDVAIVVVWAFSSLNVLIRVILLLDFPFEELESLQMKDFCSDIAMFLGPMSDEYNKAFTCFLFVLAGVTVTCSYIGVMIAARSASTDKASAHKARNTLLLHLVQLGLSLSSTVHDPLVIAMSKFLDRVTHLRIHSIIYVCIILLPRCLSALIYGIRDQIIRPILMYHLCCRLKL
>LOCXPOR175.264.HIT1.OR.2R.312.7tm_1.exons1.OU607604.1.Thunnus_albacares
MSYATPSQTNITVGLQYRRVLEMVLSSAPITVACCVFLFINGIMLFTLRSKSVFRETSRYILLYNLLFADTVQMALSQLLYLLSACRIWLTYPVCGVLAMLADLTNEVSPLTLVLMSLERYVAVCYPLRHATIITIRNTDVAIVVVWAFSSLNVLIRVLLLLDFPFEELESLQMKDFCSDIAMFLGPMSDHYNKAFTCFLFVLAGVTVTCSYIGVVIAARSASTDKASAHKARNTLLLHLVQLGLSLSSTVHDPLLIAMSKFLDRVTHLRIHSIIYVCIILLPRCLSALIYGIRDQIIRPILMYYLCCRLKL
>LOCXPOR181.265.HIT1.OR.2R.312.7tm_1.exons1.OU607604.1.Thunnus_albacares
MSNATPSQTNITVGLQYRRLLEIVLFSAPITLPCCVFLFINGIMLFTLRSKSVFRETSRYILLYNLLFADTVQMALSQLLYLLSACRIWLTYPVCGVLAMLADLTNEVSPLTLVVMSLERYVAVCYPLRHATIITIRNTAVAIIVVWAVSSLNVLIRVLLLLDFPFEELESLQMKDYCSDTAMFLSPMSDHYDKAFTCFLFVSAGVTVTCSYIGVIIAARSASTDKASAHKARNTLLLHLVQLGLSLSSTLHDPLIIAISKNLKRVAIVRIQSIIYVCIILLPRCLSALIYGIRDQTIRPILIYHLCCRLKL
>LOCXPOR178.266.HIT1.OR.2R.312.7tm_1.exons1.OU607604.1.Thunnus_albacares
MSYATPSQTNITVGLQYRRLLEIVLSSAPITVACCVFLFINGIMLFTLRSKSLFRETSRYILLYNLLFADTVQMALSQLLYLLSACRIWLTYPVCGFLAMLADLTNEVSPLTLVVMSLERYVAVCYPLRHTTIITIRNTGVAIVVVWAFSSLNVLIQVILLLDFPFEELESLQMKDHCSDIAMFLSPLPDHYNKAFTCFLFVSAGVTVTCSYIGVVIAARSASTDKASAHKARNTLLLHLVQLGLSLSSTVHDPLIIAMSKFLDRVAIGRIQRVLYVCIILLPRCLSALIYGIRDQTIRPILIYHLCCRLKL
>LOCXPOR179.267.HIT1.OR.2R.313.7tm_1.exons1.OU607604.1.Thunnus_albacares
MSYATPSQTNITVGLQYRRLLEIVLFSAPITVACCVFLFINGIMLFTLRSKSVFRETSRYIHLYNLLFADTVQMALSQLLYLLSACRIWLTYPVCGFLAMLADLTNEVSPLTLVVMSLERYVAVCYPLRHATIITIRNTGVAIVVVWAFSSLNALIQVILLLDFPFEELESLQMKDYCSDIAMFLGPMSDDYNKAFTCFLFALAGVTVTCSYIGVMIAARSASTDKALAHKARNTLLLHLVQLGLSLSSTVHDPLLIAMSKFLDRVAISRIHSIIYVCIILLPRCLSALIYGIRDQTIRPILMYYLCCQLKLT
>LOCXPOR181.268.HIT1.OR.2R.312.7tm_1.exons1.OU607604.1.Thunnus_albacares
MSNATPSQTNITVGLQYRRLLEIVLFSAPITLSCCVFLFINGIMLFTLRSKSVFRETSRYILLYNLLFADTVQMALSQLLYLLSACRIWLTYPVCGVLAMLADLTNKVSPLTLVVMSLERYVAVCYPLRHTTIITIRNTAVAIIVVWAFSSLNVLIRVLLLLEFPFEELESLQMKDYCSDTAMFLSPMSDHYDKAFTCFLFVSAGVTVTCSYIGVIIAARSASTDKASAHKARNTLLLHLVQLGLSLSSTVHDPLIIAISKNLKRVAIVRIHSIIYVCIILLPRCLSALIYGIRDQTIRPILIYHLCCRLKL
>LOCXPOR181.269.HIT1.OR.2R.313.7tm_1.exons1.OU607604.1.Thunnus_albacares
MSYATPSQTNITVGLQYRRLLEIVLSSAPITLPCCVFLFINGIMLFTLRSKSVFRETSRYILLYNLLFADTVQMALSQLLYLLSACRIWLTYPVCGVLAMLADLTNEVSPLTLVVMSLERYVAVCYPLRHATIITIRNTGVAIVVVWAFSSLNALIQVILLLDFPFEELESLQMKDYCSDIAMFLGPMSDHYNKAFTCFLFVSAGVTVTCSYIGVMIAARSASTDKALAHKARNTLLLHLVQLGLSLSSTVHDPLLIAMSKFLDRVAISRIHSIIYVCIILLPRCLSALIYGIRDQTIRPILIYHLCCRLKLT
>LOCXPOR182.270.HIT1.OR.2R.313.7tm_1.exons1.OU607604.1.Thunnus_albacares
MSYATPSQTNITVGLQYRRLLEIVLSSAPITVACCVFLFINGIMLFTLRSKSVFRETSRYILLYNLLFADTVQMALSQLLYLLSACRIWLTYPVCGFLTMLTDLTNEVSPLTLVVMSLERYVAVCYPLRHTTIITIRNTGVAIVVVWAFSSLNVLIQVILLLDFPFEELESLQMKDYCSDIAMFLGPMSDHYNKAFTCFLFVLAGVTVTCSYIGVVIAARSASTDKASAHKARNTLLLHLVQLGLSLSSTIHEPLIIAMSKFLDRLTHLRIHSIIYVCIILLPRCLSALIYGIRDQTIRPILIYHLCCRLKLT
>LOCXPOR183.271.HIT1.OR.2R.312.7tm_1.exons1.OU607604.1.Thunnus_albacares
MSYATPSQTNITVGLQYRRLLEIVLFSAPITVACCVFLFINGIMLFTLRSKSVFRETSRYILLYNLLFADTVQMALSQLLYLLSACRIWLTYPVCGFLAMLADLTNEVSPLTLMVMSLERYVAVCYPLRHTTIITIRNTGVAIVVVWAFSSLNVLIQVILLLDFPFEELESLQMKDYCSDIAMFLSPIPDHYNKAFTCFLFVSAGVTVTCSYIGVMIAARSASTDKASAHKARKTLLLHLVQLGLSLSSTVHDPLLIAMSKFLDRVAIVRIQIILYVCIILLPRCLSALIYGIRDQTIRPILIYHLCCRLKL
>LOCXPOR184.273.HIT1.OR.2R.303.7tm_1.exons1.OU607613.1.Thunnus_albacares
NDYPCVRFYVSTVSFSVLLFFNLIINWTIIREEQLRTHARFVLVFHLLVSALVHMGMSSVFYYQIHLRAELDRPACMAMLTILISSGSNILLTLTVMALDRYCAVCHPMRYSSLSNKGHWPWLLGVLTWVVALIIPFSLLLRPDADYDGKCTREKLKKGDVQKVLFIAVCTLLILYSYVRILMEGRRLGVLNRRNRAGCRTITLHGSQLAVYILPNFVNFFLKKLYPENSIEPETKELLAVVIFAFFSLAQCVAPVVYGLRKEELLEQLSHRFPYCSRYLKRVLGWTVRANWPHIEHISRYVP
>LOCXPTAAR1.55.HIT1.TAAR.2R.331.7tm_1.exons1.OU607594.1.Thunnus_albacares
VMEGLEEAELCYPHLLNSSCRGTMPPRTKAVILYALLSFIAMLTVTLNLLVIISISHFRQLHSPTNLILLSLAISDFLVGLLVMPIDTMRFIETCWLLGDHMCAASYVIGFTLTSASVGNMVLICIDRYVAICHPLQYPNKITHSRVQVSVCLCWACSLFYNGLILTDHFREPDRHNSCYGECLVVISHVSGAVDLVFTFIGPCAVILVLYMRVFVVAVSQARVMQSHISAVPNGTIRVTATKSEKKAARTLGIVILVFLLCFCPFYYPSLAGQDMSNGAPSWAFVSWLLFFNSFLNPLIYAFFYPWFRKAIKFIVTLKIFEQDSSHANIL
>LOCXPTAAR2.70.HIT1.TAAR.2R.309.7tm_1.exons1.OU607594.1.Thunnus_albacares
TLRNQASRIFLYGFFSIGIVCTVVGNFLVVLSIAYFKQLQSPTNSFVMSLAVADCLVGLVVMPYSMIRTVEGCWYFGGLFCQLHSSLDVMLCTASIFHLSCIAFDRYYAVCNPLVYSLKMSRNRVALLIVICWAVPMLISFGPIMLDLHIAGVDILLPNNVCIFLVNRIYAVMASLVAFYLPMAIMLVAYWKIFKAAKRQARQISAMESQMAAGVGKDSSKKQRHRNTMKREGKAAKTLGIIMGVFLIFWMPFFTVNIVDPFIEYSTEVVVWDIFLWLGYINSSLNPFLYGFFYRSFRRAFLMFMGCKV
>LOCXPTAAR5.91.HIT1.TAAR.2R.282.7tm_1.exons1.OU607600.1.Thunnus_albacares
LSLISIIIISHSRQLHTSTNVFLLSLAVSDLLVGLVVMPAAIATLQSCWFLGEITCALWILFSCILTSSSIGSMVLISVDRYVAICAPLHYSSMITPRRAKICVSLCWICSVLYNFIILKDFLLQIDMLNPCPQECTLIISYISGAVDFILTFFSPVTVIIVLYMRVFVVAVSQARVMRSQIVAVKSRTLTVVVKKSEMRAARTLGIVLLVFILCLCPYYCPSLVGEDTTVDGSFAQLWLFFCNSSLNPLIYAFFYPWFRKSIKLIASLQILQPGSCEAKIM
>LOCXPTAAR5.115.HIT1.TAAR.2R.282.7tm_1.exons1.OU607600.1.Thunnus_albacares
LSLISIIIISHSRQLHTSTNVFLLSLAVSDLFVGLAVMPAAIATLQSCWFLGEITCALSFMLSFILISSSIGSMVLISVDRYVAICAPLHYSSMITPRRAKICVSLCWICSVIYNFIILKDFLLQIDMLNTCPQECTLIISYISGAVDFILTFFSPVTVIIVLYMRVFVVAVSQARVMRSQIVADKSRTLTVVVKKSEMRAARTLGIVLLVFILCLCPYYCPSLAGQDKTVDGSSPEVWLFYCNSSLNPLIYAFFYPWFRKSIKLIASLQILQPGSCEAKIM
>LOCXPTAAR5.124.HIT1.TAAR.2R.281.7tm_1.exons1.OU607600.1.Thunnus_albacares
LSLISIIIISHSRQLHTSTNVLLLSLAVSDLLVGLAMMPAAIALHSCWFMDEITCALSFMLTFILTSSSVGSMVLISVDRYVAICAPLHYSSMITPRRAKICVSLCWICSVIYNFIILKDHLLQTDMLNPCPQECTLIISYISGAVDFILTFFSPVTVIIVLYMRVFVVAVSQARVMRSQIVADKSRTLIVVAKKSEMRAARTLGIVLLVFILCLCPYYCPSLAGQDKTVDGSSPEVWLFYCNSSLNPLIYAFFYPWFRKSIKLIASLQILQPGSCEAKIM
>LOCXPTAAR5.129.HIT1.TAAR.2R.281.7tm_1.exons1.OU607600.1.Thunnus_albacares
LSLISINIISHFRQLHTSTNVFLLSLAVSDLLVGLAVMPAAIALHSCWFLDEITCVLSFLLTFILTSSSVGSMVLISVDRYVAICAPLHYSSMIMPRRAKICVSLCWICSVLYNFIILKDHLSQIDMLNPCPQECTLIISYISGAVDFILTFFCPVTVIIVLYMRVFVVAVSQARVMRSQIVADKSRTLTVVAKKSEMRAARTLGIVLLVFILCLCPYYCPSLAGQDNTVDGSSPEVWLFYCNSSLNPLIYAFFYPWFRKSIKLIVSLQILQPGSCEAKIM
>LOCXPTAAR5.130.HIT1.TAAR.2R.281.7tm_1.exons1.OU607600.1.Thunnus_albacares
LSLISINIISHSRQLHTSTNVFLLSLAVSDLLVGLAVMPAAIALHSCWFLGEITCALSFLLTFILTSSSVGSMVLISVDRYVAICAPLHYSSMITPRRAKICVSLCWICSVIYNFIILKDHLLQIDMLNPCPQECTLIISYISGAVDFILTFFSPVTVIIVLYMRVFVVAVSQARVMRSQIVADKSRTLIVVAKKSEMRAARTLGIVLLVFILCLCPYYCPSLAGQDNTVDGSSPEVWLFFCNSSLNPLIYAFFYPWFRKSIKLIVSLQILQPGSCEAKIM
>LOCXPTAAR5.131.HIT1.TAAR.2R.280.7tm_1.exons1.OU607600.1.Thunnus_albacares
SLISIIIISHSRQLHTSTNVLLLSLAVSDLFVGLAMMPAAIALHSCWFLDEITCALSFMLTFILTSSSVGSMVLISVDRYVAICAPLHYSSMITPRRAKICVSLCWICSVLYNFTILKDFLLQIDMLNPCPQECTLIISYISGAVDFILTFFSPVTVIIVLYMRVFVVAVSQARVMRSQIVADKSRTLTVVVKKSEMRAARTLGIVLLVFILCLCPYYCPSLAGQDNTVDGSFAQLWLFHCNSSLNPLIYAFFYPWFRKSIKLIVSLQILQPGSCEAKIM
>LOCXPTAAR3.132.HIT1.TAAR.2R.323.7tm_1.exons2.OU607600.1.Thunnus_albacares
TLERTELCTLPLNTSCTSMPVSPKAMLIKTLLYCIALLTVTLNLLVVISICYFRQLHTSTNVFLLSLAVSDLLVGLVLMPTSVATLLSCWFLDKITCALWILLSSILTSSSVGNMVLISVDRYVAICAPLHYSSMITQRRAKICVSLCWICSVIYNFIILKDHLSQTDMLNPCPQECTLIISYISGAVDFILTFFSPVTVIIVLYMRVFVVAVSQARVMRSQIVADKSRTLIVVAKKSEMRAARTLGIILLVFILCLCPYYCPFLAGQDTTDDGSSPEVWLFCCNSTLNPLIYAFFYPWFRKAIKLIVSLQILQPGSCEAKIM
>LOCXPTAAR5.56.HIT1.TAAR.2R.281.7tm_1.exons1.OU607600.1.Thunnus_albacares
LPLISIIIISHCRQLHTSTNVFLLSLAVSDLLVGLAVMPAAIALHSCWFLDEITCALSFLLTFILTSSSVGSMVLISADRYVAICAPLHYSSMITPRRAKICVSLCWICSVIYNFIILKDHLLQIDMLNPCPQECTLIISYISGAVDFILTFFSPVTVIIVLYMRVFVVSVSQARVMRSQIVAVKSRTLTVVAKKSEMRAARTLGIVLLVFILCLCPYYCPSLAGQDTTFDGSFAQLWLFYCNSSLNPLIYAFFYPWFRKAIKLIFTFQILQPGSCEAKIM
>LOCXPTAAR5.57.HIT1.TAAR.2R.282.7tm_1.exons1.OU607600.1.Thunnus_albacares
LSLISIIIISHSRQLHTSTNVLLLSLAVSDLFVGLALMPTAIATLQSCWILDKITCALWILFSSILTCSSVGSMVLISVDRYVAICAPLHYSSMITQRRAKICVSLCWICSVIYNFIILKDHLLQIDVLNPCPQECTLIISYISGAVDFVLTFFCPVTVIIVLYMRVFVVAVSQAHVMRSQIVAVKSRTLIVVARKSEMRAARTLGIVLLVFILCLCPFYCPFLVGQDTTFDDSSPQVWLFYCNSSLNPLIYAFFYPWFRKSIKLIFSRQILQPGSCEAKIM
>LOCXPTAAR5.58.HIT1.TAAR.2R.282.7tm_1.exons1.OU607600.1.Thunnus_albacares
LSLIGIIIISHSRQLHTSTNVLLLSLAVSDLLVGLAVMPAAIATLQSCWFLDEITCALWFLLSFILTSSSVGSMVLISVDRYVAICAPLHYSSMITPRRAKICVSLCWICSVIYNFIILKDHLLQTDMLNPCPQECTLIISYISGAVDFILTFFSPVTVIIVLYMRVFVVAVSQARVMRSQIVADKSRTLTVVAKKSEMRAARTLGIVLLVFILCLCPYYCPFLAGQDTTDDGSSAQLWLFYCNSSLNPLIYAFFYPWFRKAIKLIFSLQILQPGSCEAKIM
>LOCXPTAAR4.59.HIT1.TAAR.2R.324.7tm_1.exons2.OU607600.1.Thunnus_albacares
TLEQAELCTLPLNTSCMSMPVSPSQAMLIKTLLYCIALLTVTLNLLVLISICHFRQLHTSTNVLLLSLAVSDLFVGLVLMPTAIATLQSCWILDKITCALWILFSCILTSSSVGSMVLISVDRYMAICAPLHYSSMITPRRAKICVSLCWICSVIYNFIILKDHLSQRDMLNPCPQGCTPIINYIAGAVDFILTFFSPVTVIIVLYMRVFVVAVSQARVMRSQIVAVKSRTLIVVAKKSEMRAARTLGIVLLVFILCLCPYYCPSLAGQDHTDNGSSPEVWLFYCNSSLNPLIYAFFYLWFRKAIKLIVSLQILQPGSREAKIM
>LOCXPTAAR5.61.HIT1.TAAR.2R.282.7tm_1.exons1.OU607600.1.Thunnus_albacares
LPLISIIIISHSRQLHTSTNVLLLSLAVSDLFVGLVLMPTAIATLQSCWILDKITCALWILFSCILTSSSVGSMVLISVDRYMAICAPLHYSSMITPRRAKICVSLCWICSVIYNFIILKDHLSQTDMLNPCPQECTLIISYISGAVDFILTFFCPVTVIIVLYMRVFVVAVSQARVMRSQIVADKSRTLTVVARKSEMRAARTLGIVLLVFILCLCPYYCPSLAGQDHTVDGSSPEVWLFYCNSSLNPLIYAFFYPWFRKAIKLIVSLQILQPGSCEAKIM
>LOCXPTAAR5.62.HIT1.TAAR.2R.282.7tm_1.exons1.OU607600.1.Thunnus_albacares
LPLISIIIISHSRQLHTSTNVLLLSLAVSDLFVGLALMPTAIATLQSCWILDKITCALWILFSSILTSSSIGSMVLISVDRYVAICAPLHYSSMITQRRAKICVSLCWICSVIYNFTILKDHLSQTDMLNPCPQECILIISYISGAVDFILTFFCPVTVVIVLYMRVFVVAVSQARVMRSQIVADKSRTLIVVARKSEMRAARTLGIVLLVFILCLCPYYSPSLAGQDNTVDGSSPQVWLFFCNSTLNPLIYAFFYPWFRKAIKLIVSLQILQPGSCEAKIM
>LOCXPTAAR6.71.HIT1.TAAR.2R.329.7tm_1.exons3.OU607602.1.Thunnus_albacares
MEVQEGAELCFPQLLNTSCRRPMSSGFQAVFLRILLSSFSLLTVAPNLLVIISVRKHLQLHTPTNLLLLSLAVSDFLVGLLLMPGAVLPQTSCWFLGDLMCLLCNYVAFMINSSAIGNIVLISVDRYVAICDPLHYTTRITVRRVKLCVCLCWFFSALYSIFSVKNVLTQPGKYNSCQGECVVLIDYISGVVDLVLSFIVPVTIIIILYMRVFVVAVSQARAMRSRVAVVTLQVSLTLTSKKSELKAARTLGILVVVFLICLCPYYIAIFAGNNSLNTSSAFFVLYLFYLNSCLNPVIYTLFYPWFRKASKFIVTLQILQPDSCDANIL
>LOCXPTAAR7.74.HIT1.TAAR.2R.329.7tm_1.exons2.OU607602.1.Thunnus_albacares
MEVQEGAELCFPQLLNTSCRRPTSSGSEAVFLKILLSSLSLLTVALNLLVIISVSHFRQLHTPTNLLLLSLAVSDFLVGLLLMPGAVVLQTFCWFLGDEICLLCNYISFIITSSSVGDMVLISVDRYVAICDPLHYTTRITVRRVKLYVCLCWFFSALFSIVFTKDELTQPGKYNSCQGECVFVIDYISGLVDLVLTFIVPVTFIIILYMRVFVVAVSQARAMRSHVAAVTLQVSLTLTSKKSELKAARTLGILVVVFLICFCPYYITVLAGNNLLNTSSAFFVLHLLQFNSCLNPVIYTLFYPWFRKASKFIVTLQILQPGSCDANIL
>LOCXPTAAR8.76.HIT1.TAAR.2R.308.7tm_1.exons3.OU607602.1.Thunnus_albacares
TSSGSEVVFRIILLSSFSLLTVALNLIVIISVVHVLQLHTPTNLLLFSLAVSDFLVGLVVMPGAFLQQTSCWFLGDFMCFLCHYISFIITSSSVGNMVLVSVDRYVAICDPLHYTTRITVRRVKLCVCLCWFFSALFSIFLTKDELTQPGKYNSCHGECVFVIDYISGLVDLVLTFIVPVTIIIILYMRVFVVAVSQARAMRSHIAAVTLQVSLTLTSKKSELKAARTLGILVVVFLICFCPYYCVSLAGGDTSFTNPSAFFLGILYYLNSCLNPVIYALFYPWFRKAIKLIVTLQILQPDSCDANIL
>LOCXPTAAR9.78.HIT1.TAAR.2R.330.7tm_1.exons3.OU607602.1.Thunnus_albacares
MEVQEGAELCFPQLLNTSCRRSTSSGSEVVFRIILLSSFSLLTVALNLIVIISADQKMQLHTPTNLLLLSLAISDILVGLVLIPGAVLPQTSCWFLGDLMCSLFNYVAFTITSSSVGDMVLISVDRYVAICDPLHYTTRITVRRVKLCVCLCWFFSALFSIFLTKDELTQPGKYNSCHGECVFVIDYISGLVDLVLTFIVPVTIIIILYMRVFVVAVSQARAMRSHIAAVTLQVSLTLTSKKSELKAARTLGILVVVFLICFCPYYCVSLAGGDTSFTNPSAFFLGILYYLNSCLNPVIYALFYPWFRKAIKLIVTLQILQPDSCDANIL
>LOCXPTAAR10.80.HIT1.TAAR.2R.330.7tm_1.exons3.OU607602.1.Thunnus_albacares
MEVQEGAELCFPQLLNTSCRRSTSSGSEVVFRIILLSSFSLLIVALNLLVIISNIRLMQLHTPTNLLLLSLAVSDILVGLVVMPGIVFRRTSCWFLGDLMCSLFNYVAFIITSSSVGDMVLISVDRYVAICDPLHYTTRITVRRVKLCVCLCWLFSAIFSIVFTKDELTQPGKYNSCHGECVFVIEYVSGLVDLVLTFVVPVTLIIILYMRVFVVAVSQARAMRSHVAAVTLQVSLTLTSNKSELKAAKTLGILVVVFLICFCPYYCISLAGGDTSFTNPSEFFLGVLYYFNSCLNPVIYALFYPWFRKAIKLIVTLQILQPDSCDANIL
>LOCXPTAAR10.82.HIT1.TAAR.2R.330.7tm_1.exons3.OU607602.1.Thunnus_albacares
MEVQEGAELCFPQLLNTSCRRSTSSGSEVVFRIILLSSFSLLIVALNLLVIISNIRLMQLHTPTNLLLLSLAVSDILVGLVVMPGIVFRRTSCWFLGDLMCSLFNYVAFIITSSSVGDMVLISVDRYVAICDPLHYTTRITVRRVKLCVCLCWLFSAIFSIVFTKDELTQPGKYNSCHGECVFVIEYVSGLVDLVLTFVVPVTLIIILYMRVFVVAVSQARAMRSHVAAVTLQVSLTLTSNKSELKAAKTLGILVVVFLICFCPYYCISLAGGDTSFTNPSEFFLGVLYYFNSCLNPVIYALFYPWFRKAIKLIVTLQILQPDSCDANIL
>LOCXPTAAR6.85.HIT1.TAAR.2R.330.7tm_1.exons3.OU607602.1.Thunnus_albacares
MELQEGVELCFPQLLNTSCRKPMQPRAETVFLNILLSSISLLTAVNFTRVAFGTLEILQLHTPTNLLLLSLAVSDFLVGLLLMPVQILLIGGCWFLGTFICGLFYYASFILTSASVGNMVLISVDRYVAICDPLCYPTKVTLTKVKICVCLCWACSVLYNGLILNNFLKHPDRYNSCYGECVVVIDFITGAVDVTLTFVGPIAVIIVLYMRVFVVAVSQVRAMRSHIAAVTLQGSVSVTARTSERKAARTLGVVVLVFLICFCPYFYPSLAGQDMSTSVAFSIFGVWLLYCNSCLNPIIYAFFYPWFRKSIKLTVTLKILQPDSCDVNIL
>LOCXPTAAR12.89.HIT1.TAAR.2R.325.7tm_1.exons2.OU607602.1.Thunnus_albacares
VERVELCFPQLNSSCRKPEPPNTNTVLIYILLSFISLLTAALNLSVIISISHLRQIILHTSTNLLLLSLAVSDFLVGLLVMPVEILLTETCWILGDIMCALYYFVPIIIISASVGNMVLISVDRYVAICDPLHYPTKVTKKIVIICICLCWICSVFYSIILLYDNLKQPGRYNSCYGECVVNITGAVDLALGFIIPITVIIVLYMRVFVVAVSQARAMRSGIAAVSLQHSVKITVLKSEIKAARTLGIVIVVFLMCFSPYYCVSLTGQDILVGSTTEAFMIFLMYFNSCLNPVIYAFFYPWFKKAIKLIVTLQILQPDSCEANIL
>LOCXPTAAR13.93.HIT1.TAAR.2R.325.7tm_1.exons2.OU607602.1.Thunnus_albacares
MMEGAELCVLQLNNSCTRPKLSDSEYLLIYILLSCISLLTATLNLLVIISISHFKQLHTPTNLLLLSLAVSDFFVGLIIFFQIVLIDGCSYLSDVMCALCQYLTYIITSASVGTMVLISVDRYVAICDPLHYPIKITLKRIQICICLCWMCSVLCFSLLMKDHLRHPSRYRSCSGDCVISFNFIERIIDLILTFIIPSAVIFVLYMRIFIVAVSQARALQSHIATVTLQRSEPVTAKKSEMKAARTLGIVIVAFLICICPYFCVTLTGQDTLLTASSEAFVACLFYFNSCLNPVIYVFFYPSFRKSIKLTVTLQILQPDSCDTNI
>LOCXPTAAR14.96.HIT1.TAAR.2R.325.7tm_1.exons2.OU607602.1.Thunnus_albacares
MDTLEEAELCFPQLLNSSCRKPEPPHSAIFIYILLFVISMFTAALNLLVMMFSHCRQLHTSTNLVLLSLAVSDFLVGLLVMPVEILLTETCWILGDIMCALYYVLPFIITSASVGNMVLISVDRYVAICDPLHYPTKVTKKIVIICICLCWICSVFYSIILLYDNLKQPGRYNSCYGECVVNIAGAVDLVLTFIIPISVIIVLYMRVFVVAVSQARAMRSGIAAVSLQHSVKITVLKSEIKAARTLGIVIVVFLMCFSPYYCVSLTGQDILVGSTTEAFMIFLMYFNSCLNPVIYAFFYPWFKKAIKLIVTLQILQPDSCEANIL
>LOCXPTAAR14.101.HIT1.TAAR.2R.324.7tm_1.exons3.OU607602.1.Thunnus_albacares
ETVERVELCFPQLNSSCRKPEPPNTNTVLIYILLSFISLLTAALNLLMMMISHCRQLHTSTNLLLLSLAVSDFLVGLLVIPVEILLTETCWILGDIMCALYYFVPIIIISASVGNMVLISVDRYVAICDPLHYPTKVTKKIVIICICLCWICSVFYSIILLYDNLKQPGRYNSCYGECVVNITGAVDLALGFIIPISVIIVLYMRVFVVAVSQARAMRSGIAAVSLQHSVKITVMKSEIKAARTLGIVIVVFLMCYSPYYCVSLTGQDILVRSTTEAFMIFLMYFNSCLNPVIYAFFYPWFKKAIKLIVTLQILQPDSCEANIL
>LOCXPTAAR13.103.HIT1.TAAR.2R.325.7tm_1.exons2.OU607602.1.Thunnus_albacares
MMEGAELCVLQLNNSCTRPKLSDSEYLLIYILLSCISLLTATLNLLVIISISHFKQLHTPTNLLLLSLAVSDFFVGLIIFFQIVLIDGCSYLSDVMCALCQYLTYIITSASVGTMVLISVDRYVAICDPLHYPIKITLKRIQICICLCWMCSVLCFSLLMKDHLRHPSRYRSCSGDCVISFNFIERIIDLILTFIIPSAVIFVLYMRIFIVAVSQARALQSHIATVTLQRSEPVTAKKSEMKAARTLGIVIVAFLICICPYFCVTLTGQDTLLTASSEAFVACLFYFNSCLNPVIYVFFYPSFRKSIKLTVTLQILQPDSCDTNI
>LOCXPTAAR17.107.HIT1.TAAR.2R.325.7tm_1.exons2.OU607602.1.Thunnus_albacares
MDTLEEAELCFPQLLNSSCRKSEPPHSAIFIYILLFVISMFTAALNLLVMMFSHCRQLHTSTNLVLLSLAVSDFLVGLLVMPVEILLTETCWILGDIMCALYYVLPFIITSASVGNMVLISVDRYVAICDPLHYPTKVTKKIVIICICLCWICSVFYSIIILYDNLKQPGRYNSCYGECVVNIAGAVDLVLTFIIPISVIIVLYMRVFVVAVSQARAMRSGIAAVSLQHSVKITVLKSEIKAARTLGIVIIVFLMCFSPYYCVSLTGQDILVGSTTEAFMIFLMYFNSCLNPVIYAFFYPWFKKAIKLIVTLQILQPDSCEANIL
>LOCXPTAAR14.110.HIT1.TAAR.2R.324.7tm_1.exons3.OU607602.1.Thunnus_albacares
ETVERVELCFPQLNSSCRKPEPPNTNTVLIYILLSFISLLTAALNLLMMMISHCRQLHTSTNLLLLSLAVSDFLVGLLVIPVEILLTETCWILGDIMCALYYFVPIIIISASVGNMVLISVDRYVAICDPLHYPTKVTKKIVIICICLCWICSVFYSIILLYDNLKQPGRYNSCYGECVVNITGAVDLALGFIIPITVIIVLYMRVFVVAVSQARAMRSGIAAVSLQHSVKITVMKSEIKAARTLGVVIVVFLMCYSPYYCVSLTGQDILVHSTTEAFMIFLMYFNSCLNPVIYAFFYPWFKKAIKLIVTLQILQPDSCEANIL
>LOCXPTAAR19.112.HIT1.TAAR.2R.321.7tm_1.exons2.OU607602.1.Thunnus_albacares
LEGTELCFPQLLNTSCKKTKRSYSVATLIYILLSSISLLTVTLNLLVIISIFHYKQLHTPTNLLLLSLAVSDFCVGFLMLLQIVLLDGCWPLGNLLCSVYYVLDYTITSASIGNMVLISVDRYVAICDPLHYPTKVTRTRIKICVCLCWICSLLFHCVRFKDNLKQPGRYNSCSGECVLVIDYAAGITDTFLSFIGPVIVIVILYMRVFVVAVSQARAMRSHTVTLQFSMTTWKSEMKAARTLGVVVVVFLICICPYFCVTLKGQDISLNASSSAFIIFLFYFNSCLNPVIYASFYPWFRKSIKLIVTLKILQPNSCDSNI
>LOCXPTAAR1.114.HIT1.TAAR.2R.330.7tm_1.exons3.OU607602.1.Thunnus_albacares
MMKTPEAAELCFPQLLNNSCRKPLPPQSDALLAYILLSFISLLTVTLNLLISFSDHLMQLHNPTNLLILSLAISDFLVGLLLMPVEILLTEACWFFGDHMCALYYIVEFIITSSSVGNMVLISIDRYLAICDPLQYTNKVTLDRTKICVCLCWICSVLYNSLILNNFLRQPDGQNSCYGECVVILNNITGAVDFVFTFISPISVIIFLYVRVFVVAVSQARTMRSHIATVALQRSVKVTAKKSEMKAARTLGVVVVVFLICICPYYSPIFVGQDIEDSSSSSPFAIWLFYFNSCLNPVIYAFFYPWFRKSIKFIVTLQILQPDSCNVRIM
>LOCXPTAAR20.117.HIT1.TAAR.2R.338.7tm_1.exons1.OU607607.1.Thunnus_albacares
KSRSMEPELTVNGTYVVNDIHPCYESDNTTYIFTSNPSIICLSAYVFLGLLSVTTICGNLLVITSIIYFKQLHTPTNYLILSLAVADLLVGVLVFPFSMAFSLSSCLYHENLFCKIRDSFDISLCTSSILNLCCISIDRYQAVHQPLTYRTKMTVHVTLIMILVCWGISALIGIGIIIAGFSQGTCEEMCSVDVALANILGPVLSFYFSAIIMICIYLKIFLVARKQVNSIQKTTCQSIKSGATVSKMERKATKTLAIVMGVFLLCMSPYFLCVVFQPLAYNPPPVPVIEALNWLTLSNSILNPFIYAFFYKWFRSAFRMIITGKIFQGDFANSELFL
>LOCXPTAAR21.118.HIT1.TAAR.2R.326.7tm_1.exons1.OU607607.1.Thunnus_albacares
MEPESTDKGTYVINGMHPCYDNTSYIFASNPSMMCVLLYIFLGLLCVVTICGNLLVIISVIYFRQLHIPTNYLILSLAVADLLVGVLVFPFSMMFTVTSCWYYEGLLCKVRGSFDVTLSTASILNLCCISIDRYYAVCQPLSYKSKINDRVIGILIFVSWSVSALIGIGIIIAGFNQGKCEESCIIDALISTTLACIFSFYVPVIIMLCIYLKIFLVAQRQARSIQSTKSGATVSKMERKATNTLAIVMGVFILCWTPYFLCIIFQPVIYDLTPIAVIETLNWLALSNSMLNPFIYAFFYSWFRSAFRMIISGKIFQGDYANSKLL
>LOCXPTAAR22.119.HIT1.TAAR.2R.326.7tm_1.exons1.OU607607.1.Thunnus_albacares
MEPESTDKGTYVINGMHPCYDNTSYIFASNPSMMCVLLYIFLGLLCVVTICGNLLVIISVIYFRQLHIPTNYLILSLAVADLLVGVLVFPFSMMFTVTSCWYYEGLLCKVRGSFDVTLSTASILNLCCISIDRYYAVCQPLSYKSKINDRVIGIMIFVSWSVSALIGIGIIIAGFNQGKCEESCIIDALISTTLACIFSFYVPVIIMLCIYLKIFLVAQRQARSIQSTKSGATVSKMERKATNTLAIVMGVFILCWTPYFLCIIFQPVTYDLTPIAVIETLNWLTLSNSMLNPFIYAFFYSWFRSAFRMIISGKIFQGDYANSKLL
>LOCXPTAAR23.120.HIT1.TAAR.2R.315.7tm_1.exons1.OU607607.1.Thunnus_albacares
VNDIHPCYKIDNVSYVLTSTPSTVCVLLYIFLGSLSVVTICGNILVIISIIYFKQLHTPTNYLILSLAVADLLVGFLVFPFSMEYTVSFCLYHKDLLCKVRDSIDVTLSTASILNLCCISIDRYYAVCQPLTYRTKINVHVVVIMILVSWSVSVLLAIGFLIAGLNHEKCEEKCFIDVLLANILGAIFSFYLPMIIMLCIYLKIFLVAQRQARSIQSTKSGATVSKMERKATKTLAIVMGVFLICWTPFFLCFTFQLLNNVSVPIALFETLNWLALSNSMLNPFIYAFFYSWFRSAFRIIICLKIFQGDFANTKL
>LOCXPTAAR23.121.HIT1.TAAR.2R.315.7tm_1.exons1.OU607607.1.Thunnus_albacares
VTDIHPCYEIDHFKYILANTPSFICILLYIFLVLLSVVTICGNLLVIISIIYFKQLHTPTNYLILSLAVADLLVGIIVFPFSMAFSLSSCLYHEDLFCKIRGSFDISLSTCSILNLCCISIDRYYAVCQPLTYRTKINHHVVVIMILVSWGISVLIGIAVIIAGLNSEKCEERCLIDVLMANTIGPILSFYLPVIIMLCIYLKIFIVAQRQARSIQSTKSGAKVSKMERKATKSLSIVMGIFLMCWLPFFICITFLPFSNDSVPVPVIETLNWLTLSNSMLNPFIYAFFYSWFRSAFRMIISGRIFQGDFANSKL
>LOCXPTAAR24.122.HIT1.TAAR.2R.316.7tm_1.exons1.OU607607.1.Thunnus_albacares
IYVDDVHPCYGIDNVSYILTSNASTMCILFYICLSSLSVVIICGNLLVIISIIYFKQLHTPTNYLILSLAVADLLVGLVVFPLSMAFSLSSCLYHDGLFCKLRNGFDISLTASSVLNLCCISIDRYYAVCQPLTYRTKINGRVAVIMILVSWSVSGLVTTGFLMAGSMQDKCKEKCLTDVALSFMIGMIFSFYLPLIIMLCIYLKIFLVAQRQARSIQSTKSGATVSKMESKATKTLAIVMGLFLMCWTPLFLYSMFDSLGYDSMVLVTEAVYWLALLNSLLNPFIYAFFYSWFRSALRIIISGKIFQGDFANSKL
>LOCXPTAAR25.123.HIT1.TAAR.2R.316.7tm_1.exons1.OU607607.1.Thunnus_albacares
IYVDDVHPCYGIDNVSYILTSNASTMCILFYICLSSLSVVIICGNLLVIISIIYFKQLHTPTNYLILSLAVADLLVGLVVFPLSMAFSLSSCLYHDDLFCKLRNGFDISLTASSVLNLCCISIDRYYAVCQPLTYRTKINGRVAVIMILVSWSVSGLVTTGFLMAGSMQDKCKEKCLTDVALAIMIGMIFSFYLPLIIMLCIYLKIFLVAQRQARSIQSTKSGATVSKMESKATKTLAIVMGVFLMCWTPLFLYLMFDSLGYYSMVLVTEAVYWLALLNSLLNPFIYAFFYSWFRSALRIIISGKIFQGDFANSKL
>LOCXPTAAR25.125.HIT1.TAAR.2R.316.7tm_1.exons1.OU607607.1.Thunnus_albacares
IYVDDVHPCYGIDNVSYILTSNASTMCILFYICLSSLSVVIICGNLLVIISIIYFKQLHTPTNYLILSLAVADLLVGLVVFPLSMAFSLSSCLYHDDLFCKVRNGFDISLTASSILNLCCISIDRYYAVCQPLTYRTKINGRVAVIMILVSWSVSGLVTTGFLMAGSMQDKCKEKCLTDVALAIMIGMIFSSYLPLIIMLCIYLKIFLVAQRQARSIQSTKSGATVSKMESKATKTLAIVMGVFLMCWTPFFLCFMFNSLGYDSMVLVTEAVYWLALLNSLLNPLIYAFFYSWFRSALRIIISGKIFQGDFANSKL
>LOCXPTAAR27.126.HIT1.TAAR.2R.328.7tm_1.exons1.OU607615.1.Thunnus_albacares
MDGTGGPPLCFPDFNSSCRRLLLPRSESSLLYTLLAFVSLLTVTLNLLVIISISHFQQLHTPTNTLLLSLAVSDLVVGLLVMPIEGLRYMLMCWLLGRLMCALTPYVSYCILSASLGHMVLISIDRYLAICDPLLYSSKVTLTKVKICICLCWACSIIYNGLILLDHLGRPDRFNSCHGECVVVISHISGTVDLFITFVGPCTVMVVLYMRVFVVAVSQMRVIQSQTAATKMRAAPTAKRSERKAARTLGIVIAVFLMCFCPYYYPALAGQDTSNSLSYFSVLSWVMLMNSCVNPLIYALFYRWFRKAIKLILTLRILQPHSWEVNIL
>LOCXPTAAR29.127.HIT1.TAAR.2R.328.7tm_1.exons1.OU607615.1.Thunnus_albacares
MDGTWGPPLCFPDFNSSCRRLLLPRSESSLLYTLLAFVSLLTVTLNLLVIISISHFQQLQTPTNTLLLSLAVSDLVVGLLVMPIEGLRYIEACWLPGRLMCALTPYVSYCMLSASLGHMVLISIDRYLAICDPLLYSSKVTLNRVKISICLCWACSLLYNGCILMGHLGRPDRFSSCHGECVVVISHISGTLDLFFSFVGPCTVMVVLYMRVFVVAVSQMKVIQSQTAATKMRAAPTAKRSERKAARTLGIVIAVFLMCFCRYYSSALAGQDTSNSLSYFSVLSWLMLMNSCVNPLIYALLYPWFRKAIKLILTLRILQPHSQEAKIL
>LOCXPTAAR29.128.HIT1.TAAR.2R.328.7tm_1.exons1.OU607615.1.Thunnus_albacares
MDGTWGPPLCFPDFNSSCRRLLLPHFESALLYTLLAFVSLLTVTLNLLVIISISHFQQLHTPTNTLLLSLAVSDLVVGLLVMPIEGLRYIERCWMLGRLMCALTPYVSYCMLSASLGHMVLISIDRYLAICDPLLYSSKVTLNRVKISICLCWACSLLYNGCILMGHLGRPDRFSSCHGKCVVVISHISGTLDLFFSFVGPCTVMVVLYMRVFVVAVSQLRVIQSQTAATKMRAAPTAKRSERKAARTLGIVITVFLMCFCPYYYPALAGQDTSTSLSYFGVLSWLMLMNSCVNPLIYALFYPWFRKAIKLILTLRILQPHSQEAKIL
>LOCXPOra1.6.HIT1.Ora.2R.313.V1R.exons1.OU607595.1.Thunnus_albacares
MDLCVTIKGVSFLLQTGMGILGNTVVLMAYAHIIYTEPKLLPVDMILCHLAFANLMLLLTRCVPQTMTVFGLRDLLNDPGCKVVIYAYRIGRALSVCITCMLSVFQAVTIAPAGPHLSRLKPALPSLVLPTFAGLWLLNMAICIAAPFFSMAPRNGTVPAFTLNLGFCHVDFRDNLSYVINGVAVSGRDFVFVALMVGSSGYILLLLHRHSRQVRSIRRSQGGGAETRAAKTVVTLVVLYVVFFGIDNVIWIYMLTVAKVSPVVADMRVFFSSCYASLSPYFIISSNKKVKAKIACAAEQDQPSADTQESNDK
>LOCXPOra2.7.HIT1.Ora.2R.321.V1R.exons1.OU607595.1.Thunnus_albacares
MPSEEFVRGMLYLSLTVVGVPGNAAVILAFLLLLYHENQLLPADAIVLHLACVNLLVVGVRCLLETLASFHLANIFGDIGCKAVIFVYRTSRSLSIWLTFVLSAYQCLSIAPPGSHWASVRALVAHYLGFVFLFLWLLNTCMSSAAILFSFGTQNDSSLANHGINVQFCYVHFPSKLSKEANGAAQVGRDVVPMALMTLASLIILVFLYRHSRQVKGLRCSSGGSGGSGGAEQRAAKAVVALVTLYVVLYGVDNGLWVYTLTVRKTMRSSLISDLRIFFSSLYAALSPLVIIASNRKVNGRLGCVVQEKPVQEKATSLSTM
>LOCXPOra3.8.HIT1.Ora.2R.369.7tm_1.exons2.OU607595.1.Thunnus_albacares
MSEVLTVDAILFGLLVFSGILGNILVIHVVFQTAIESPSQRLPPSDTILVHLSLANLLTSLFRTVPIFVSDLGLDVSLSPGWCRVFMLLWVWWRAVGCWVTLALSVFHCTTLRRQHVTFGPLAQQRERRRVWIVLGLVWGANLAFSIPALVYSTHVHGNATVELMVISCTTRPLLGCIWEFPSNEQGSAFASSSLALNEVLPLVLMIFTNLATLHALAKHIRAVTSGGHSGGTHGELDKHVSSERKAAHVIMSLVSLFVVCWALQVAAVTYYNHDGGHHAEGLLTVAHFSASLFVGFSPMVVALGHGKLRKKIMGMILGWFKIVKCHNADAEVGNESPETKGKKGKQTIFVVQKERQVINVEEKVKANK
>LOCXPOra4.9.HIT1.Ora.2R.323.7tm_1.exons4.OU607595.1.Thunnus_albacares
DAELVGMGLRVSVSPAQTAFYIILVMLGILGNATVVGVIGKSVIMDRGGGRNSDIIIINMALSNLLVSVMRNTLLVISDMGLELYSSKEWCQFLMGVWVWLRSVNVWSTLFLSAFHLQTLRRVAPTIGNLQRPRGAPRTLLLSLGLIWLLNFIYSIPAHIFSTSGNMNSTETLMLVSSTTRPLLGCVWNFPSIFSGLAYATTSMVIHETIPIILMAFTNLGSLYTLYTHGRMRTSAQDAPVIKRVPAERRAAKVILALIMLFIASWGTSIISVNYFNYNRGSSAEFLLVIARFANIIFIAMSPAVLAVGHRRLRSFMKSVLDH
>LOCXPOra5.10.HIT1.Ora.2R.304.7tm_1.exons1.OU607607.1.Thunnus_albacares
MADSSINLLGLRICISGIGLVGNVFLILSIIQTKLSRVKSFELFLLGLAAANLEEILILNIYDVIIHWPSAATASTWSCRLLKFLTVFGEANSILFTVLICIFRYHKLRDANRRVNLPIYLDSIRSAWLVCGVCVMLSTLLSVPIFVINLQSPAENITVNISGCPPDFFRCSEDHCPIFNRIYKYLFILACNLLPLIIITVSSCLIIAVLLSQRKTVKPVACVSGSEQFGKKSKGLRIQRSTVAVLAAMALFQVDWTLFVVLQLTVNPTDFPFWAEMEFFISTSYTSTSPYVYGIGNNLFSLKN
>LOCXPOlfC1.76.HIT1.OlfC.2R.869.ANF_receptor.exons12.OU607597.1.Thunnus_albacares
SLLLLSVVGRQMGLEVVQAIVCSRWGTPSKKGLSQDGDVIIGGLFNLYYIPSAIQQVFNKLPHSKPCTGLDPESLKYMYAMTFAVEEINHNSTLLPGVKLGYRILDSCSRYPWSLQAALSLVGGDTSSCILTAPVPQSAAYEQPGETTGGQPVPLLIGAATSTTAIMLSSILGPLSVPVISYWASCPCLSDRPKFPNFFRTIPSDIYQARAIAQLAIRFKWTWIGAVLVNNDYGQLAIQTFQEEIRGKGVCLEFIETVRRENIVHDARRAANTIQASTTRVILIFCWYTDVKKLFLELAERNVTDRQFLASEAWSTSSDLLQDLTISKVANGVLGVAIRSSTVPGFEQYLKRLHPNHRPDDEFLRYFWEKEFACSPRATQSHRSLQKASLPTCNGTESLEGMQHLFTDTSQLRVAYNVYLAVYAAAHALHSLLSCPNRDSPLRNNSSTCSSPKHIKPIELLQHLSKVNVTTPQGEMFYFQGADIPAKYDLVNWQNTPEGPLNLVLIGRVDGFDLHLNESAIQWSTGSNQVPISVCSESCPPGTRKANRKGEPVCCFDCIPCAEGEINNKTSSLQCERCPSEFWSNANRTACIPRQLDFLSFNETLGITLTTAAVSGTIVTTAVSVVFISYRQTPMVRANNSELSFLLLLSLKLCFLCSLVFIGRPSVWSCRFQQAAFGISFVLCVSCLLVKTIVVLAVFRSARPGAESLMKWFGPGQQRGSVCLFTCIQVIICVIWLSLSPPVPQRDLGFQGSKVTLECAMTSVVGFSLVLGYIGLLACTCLILAFLARKLPDNFNEAKLITFSMLIFCAVWVTFVPAYVSSPGKYVVAVEIFAILASSYGLLFCIFAPKCFIILLKPEKNTKKHLMAR
>LOCXPOlfC2.78.HIT1.OlfC.2R.869.ANF_receptor.exons12.OU607597.1.Thunnus_albacares
SLLLLSVVGRQMGLEVVQAITCSQWGTLSNKDLSQDGDVIIGGLFNLHYIPSAIQQVFNKPPHYKPCTGLDQQSLKYMYAMTFAVEEINRNSTLLPGVKLGYRILDSCSRYPWSLQAALSLVGGDTSSCILTAPVPQSAAYEQPGETTGGQPVPLLIGAATSTTAIIESLILGPLSVPVISYLASCPCLSDRPKFPNFFRTIPSDIYQARAIAQLAIRFKWTWIGAVLVNNDYGQLAIQTFQEEIQGKGVCLEFIETVRRETIVRDARRAANTIQASTTRVILIFCWYTDVKKLFLELAERNVTDRQFLASEAWSTSGDLLQDLTISKVANGVLGVAIRSSTVPGFEQYLKRLHPNHRPDDEFLRYFWEKEFACSPRATQSHRSLQKASLPTCNGTESLEGMQHLFTDTSQLRVAYNVYLAVYAAAHALHSLLSCPNRDSPLRNNSSTCSSPKHIKPIELLQHLSKVNVTTPQGEMFYFQGADIPAKYDLVNWQNTPEGPLKLVLIGRVDGFDLHLNESAIQWSTGSNQVPISVCSESCPPGTRKANRKGEPVCCFDCIPCAEGEINNKTGSLQCERCPSEFWSNANQTACIPRQLDFLSFNETLGITLTTAAVCGAIVTTAVSVVFLSYRQTPMVRANNSELSFLLLLSLKLCFLCSLVFIGRPSVWSCRFQQAAFGISFVLCVSCLLVKTIVVLAVFRSARPGAESLMKWFGPGQQRGSVCLFTCIQVIICVIWLSLSPPVPQRDLGFQGSKVTLECAMTSVVGFSLVLGYIGLLACTCLILAFLARKLPDNFNEAKLITFSMLIFCAVWVTFVPAYVSSPGKYVVAVEIFAILASSYGLLFCIFAPKCFIILLRPEKNTKKHLMAR
>LOCXPOlfC3.82.HIT1.OlfC.2R.869.ANF_receptor.exons12.OU607597.1.Thunnus_albacares
SLLLLSVVGRQMGLEVVQAIVCPRWGTPSKKGLSQDGDVIIGGLLNLYYIPSAIQQVFTKLPHYKPCTGLDLESLKYMYAMTFAVEEINRNSTLLPGVKLGYRILDSCSRYPWSLQAALSLVGGDTSSCILTAPVPQSAAYEQPGETTGGQPVPLLIGAATSTTAIMLSSILGPLSVPVISYLASCPCLSDRPKFPNFFRTIPSDIYQARAIAQLAIRFKWTWIGAVLVNNDYGQLAIQTFQEEIRGKGVCLEFIETVRRETIERDARRAANTIQASTARVILIFCWYTDVKNLFLELAERNVTDRQFLASEAWSTSSDLLQDLTISKVANGVLGVAIRSSTVPGFEQYLKRLHPNHRPDDEFLRYFWEKEFACSPRATQSHRSLQKASLPTCNGTESLEGMQHLFTDTSQLRVAYNVYLAVYAAAHALHSLLSCPNRDSPLRNNSSTCSSPKHIKPIELLQHLSKVNVTTPQGEMFYFQGADIPAKYDLVNWQNTPEGPLKLVLIGRVDGFDLHLNESAIQWSTGSNQVPISVCSESCPPGTRKANRKGEPVCCFDCIPCAEGEINNKTGSLHCERCPSEFWSNANRTACMPRQLDFLSFNETLGITLTTAAVCGAIVTTAVSVVFISYRQTPMVRANNSELSFLLLLSLKLCFLCSLVFIGRPSVWSCRFQQAAFGVSFVLCVSCLLVKTIVVLAVFRSARPGAESLMKWFGPGQQRGSVCLFTCIQVIICVIWLSLSPPVPQRDLGFQGSKVTLECAMTSVVGFSLVLGYIGLLACTCLILAFLARKLPDNFNEAKLITFSMLIFCAVWVTFVPAYVSSPGKYVVAVEIFAILASSYGLLFCIFAPKCFIILLRPEKNTKKHLMAR
>LOCXPOlfC4.87.HIT1.OlfC.2R.869.ANF_receptor.exons12.OU607597.1.Thunnus_albacares
SLLLLSVVGRQMGLEVVQAIVCPRWGTPSKKGLSQDGDVIIGGLFNLYYIPSAIQQVFTKLPHSKPCTGLDLVSLKYMYAMTFAVEEINRNSTLLPGVKLGYRILDSCSRYPWSLQAALSLVGGDTSSCILTAPVLQSAAYEQPGETTGGQPVPLLIGAASSTTAIMLSSILGPLSVPVISYLASCPCLSDRPKFPNFFRTIPSDIYQARAIAQLAIRFKWTWIGAVLVNNDYGQLAIQTFQEEIRGKGVCLEFIETVRRETIVRDARRAANTIQASTTRVILIFCWYTDVKNLFLELAERNVTDRQFLASEAWSTSSDLLQDLTISKVANGVLGVAIRSSTVPGFEQYLKRLHPNHRPDDEFLRYFWEKEFACSPRATQSHRSLQKASLPTCNGTESLEGMQHLFTDTSQLRVAYNVYLAVYAAAHALHSLLSCPNRDSPLRNNSSTCSSPKHIKPIELLQHLSKVNVTTPQGEMFYFQGADIPAKYDLVNWQNTPEGPLKLVLIGRMDGFDLHLNESAIQWSTGSNQVPISVCSESCPPGTRKANRKGEPVCCFDCIPCAEGEINNKTGSLQCEHCPSEFWSNANRTACMPRQLDFLSFNETLGITLTTAAVCGAIVTTAVSVVFISYRQTPMVRANNSELSFLLLLSLKLCFLCSLVFIGRPSVWSCRFQQAAFGVSFVLCVSCLLVKTIVVLAVFRSARPGAESLMKWFGPGQQRGSVCLFTCIQVIICVIWLSLSPPVPQRDLGFQGSKVTLECAMTSVVGFSLVLGYIGLLACTCLILAFLARKLPDNFNEAKLITFSMLIFCAVWVTFVPAYVSSPGKYVVAVEIFAILASSYGLLFCIFAPKCFIILLRPEKNTKKHLMAR
>LOCXPOlfC5.90.HIT1.OlfC.2R.914.ANF_receptor.exons11.OU607597.1.Thunnus_albacares
MSSFSWFFTLWPSKATSLLLADLVGRQLGLRVGLQVVQTLTCSQWGTPSDKGLFQDGDVVIGGLFNFRYQTPAIDHDFTQLPHNKPCAGLEHVPLQYIYAMVFAVEEINHSTTLLPGAKLGYHIHNSCGLPQWALQSALSLVGGDSTSCNLTAPLDYSAGYGEESGERRGGHPVPLIIGGASSTTAQILSRILGPLSVPLVSYLASCPCLSDRLQFPNFFRTIPSDIYQARAIAQLAIRFNWTWIGAVIANNDYGHAAIKVFQKEIQGAGVCLAFVETLRRENIVSDARRAALTIQASTARVILIFAWYTDVRELFLQLAKINVTERQFLASESWSTSGDLLQNLATSKVASGVLGVAIRSSPMPGFGNYLRSLNPSHRPDDEFFKEFWEQVFGCSPEVTYHSSPLQSVTPRQRSSRPSNTSTSSFPNTPLQKAFLPLCSGTESLERVQNLFTDISQLRVTYNVYLAVYAAAHALHNLLSCPDTDSPPRNNSTCSSPKDIKPIELLQHLNNVNFTTPQGEMFFFQGADTLAKYDLINWQKTPEGSQKLVLIGHVDGFDLHLNESAIQWSTGSYQVPISVCSNSCPPGTRKANRKGEPVCCFDCIPCAEGEISHKTGSLHCERCPPEFWSNDKQTACIPRQLDFLSFNETLGITLTTAAVSGAIVTTAVFVVFLCYRQTPVVRANNSELSFLLLLSLKLCFLCSLVFIGRPSVWSCRFQQAAFGVSFVLCVSCLQVKTIVVLAAFRSARPGAEALIKWFGPGQQRGSVCLLTCIQVIICVIWLSLSPPVPRRDLGFKGSKVTLECAMTSVVGFSLVLGYIGLLACTCLILAFLARKLPDNFNEAKLITFSMLIFCAVWVAFVPAYVSSPGKYTVAVEIFAILASSYSLLFCIFAPKCFIILLRPEKNTKKQLMAR
>LOCXPOlfC6.92.HIT1.OlfC.2R.866.ANF_receptor.exons9.OU607597.1.Thunnus_albacares
LPLLMYFMLLSSYVSSAVSSPLYSSSCQLQGQFHLNGMHKTGDVVVGGLFEIHFFSVFPDLSFTSEPQEPTCHGFDVLGFRQAQTMAFAVNEINRNSNLLPNVTLGYSLYDNCVKLGIGFRAALSLVSGQEEEFMLDESCVGAPPVLGIVGDSSSTRSIAISTILGLYRVPMVSYFATCSCLSDRQKFPSFFRTIPSDAFQVRAMIQILKRFGWTWAGLLVSDDDYGLHAARSFQSDLAQSGGGCLAYLEVLPWGNDPAELGRIVDIMKKSTARVVIVFAHESHMIYLMEEVVKQNVTGRQWIASEAWTAAAVLQTPDLMPYLGGTLGIAIRRGEIPGLMDFLLRIRPDLHHNNSYGNMINQFWEHTFQCRFAPPPAGWVESGRAICTGDEDLENVDTEFLDLSNLRPEYNVYKAVYALAYALDDMLQCVPGRGPFSRHSCATLQRLEPWQLVYYLQKVNFTTPFGDQVSFDENGDALPIYDIMNWLWLPDGKTKVQNVGEVKKSALKGEELTIDEDKIFWNFQSKEPPRSVCSESCPPGTRKARKKGQPECCFDCIPCSEGKISNSMDSTECTSCPEDFWSNPQRDYCVAKKIEFLSYHEPLGICLKTTSLLGTSICAVVLGIFIYHRSTPMVRANNSELSFLLLVSLKLCFLCSLLFIGRPRLWTCQLRHAAFGISFVLCVSCILVKTMVVLAVFKASKPGGGATLKWFGAVQQRGTVLALTSIQAAICTTWLVSSSPAPHKNTQYHNDKIVYECVVGSTVGFAVLLGYIGLLAILSFLLAFLARNLPDNFNEAKLITFSMLIFCAVWVAFVPAYVNSPGKYADAVEVFAILASSFGLLVALFGPKCFIILLRPERNTKKAIMG
>LOCXPOlfC7.96.HIT1.OlfC.2R.869.ANF_receptor.exons9.OU607597.1.Thunnus_albacares
LYLLMYFMLLSSYVSSAVSSTLYSSSCRLQGRFHLNGMHKAGDVVLGGLFKVHFFSVFSDMSFSSEPQETICQGFDVLGFRHAQTMAFAVNEINRNSNLLPNVTLGYSLYDNCVKLGIGFRAALSLVSGQGEEFILEESCVGAPPVLGIVGDSYSQPTIAISTVLGLYRVPMVSYFATCSCLSDRQKFPSFFRTIPSDAFQVRAMIQILKRFGWTWAGLLVSDDDYGLHAARSFQSDLAQSGGGCLAYLEVLPWGNDPAELSRIVDIMKKSTARVVIVFAHESHMIYLMEEVVKQNVTGRQWIASEAWTAGAVLQTPDLMPYLGGTLGIAIRRGEIPGLKDFLLRTRPDLHHNNSYGNNMINQFWEHTFQCRFAPPPAGWVESGRAICTGDEDLENVETELLDVSNLRPEYNIYKAVYALAYALDDMLQCVPERGPFSGRSCASLQRLEPWQLVYYLQKVNFTTPFGDQVSFDENGDALPIYDIMNWLWLPDGQVKVQNVGAVKKSALKGEEFTIDVDKIFWNFQSKEPPRSVCSESCPPGTRKARKKGQPECCFDCIPCSDGKISNMTDSTECTACPEDFWSSPQRDHCAPKKTEFLSYHEPLGICLTTTSLLGTFICAVVLGIFIHHRSTPMVRANNSELSFLLLISLKLCFLCSLLFIGRPRLWTCQLRHAAFGISFVLCVSCILVKTMVVLAVFKASKPGGGASLKWFGAMQQRGTVLGLASIQAAICTTWLVSSSPAPHKNTQYHNDKIVYECVVGSTIGFAVLLGYIGLLAILSFLLAFLARNLPDNFNEAKLITFSMLIFCAVWVAFVPAYVNSPGKYADAVEVFAILASSFGLLVALFGPKCYIILLRPERNTKKAIMGRG
>LOCXPOlfC8.100.HIT1.OlfC.2R.876.ANF_receptor.exons9.OU607597.1.Thunnus_albacares
MGAFLDTHLFLCVYLILIFFSSSSLLSVFSSPSLSCKLRRQFHLNGMHKPGDVILGGLFEVHYTSVFPDWTFSSEPRQPSCQGFDTLGFRHAQTMAFAIDEINRNSNLLPNVTLGYSLYDNCGALVIGFSGALSLASGREEQFQLQENCLGTPPVLGIVGDSSSTFTIAASNVLSLYKMPLVSHFATCSCLSDRQKFPSFFRTIPSDAFQVRAMIQILKRFHWTWMGLLVTSDDYGLHAAQSFQSDLARYGGGCLAYLEVLPWDNDLSELRRIVHLIKTSTARVVIVFAHESHMIQLMEEVVRQNVTGLQWIASEAWTAAALLQTPRLMPYLSGTLGIAIRRGEIPGLRDFLLKIHPDLHDINNYENSMVNLFWEHTFQCRFAPPPAGWVGALCTGDENLENVETEILDVSNLRPEYNVYKAVYALAYALDDMLQCVPGRGPFSGRSCATLQRLEPWQLVHYLQKVNFTTPFGDQVSFDENGDALPVYDIMNWLWLPDGRTKVQNVGEVKKSAFKGEELTLDENKIFWNFQFKEPPQSVCSESCPPGTRIARKKGQPECCFDCIPCSDGKISNNTDSMECTSCPEDFWSNPQRDHCVPKKIEFLSYHEPLGICLTTTSLLGTFICAVVLGIFTHHRSTPIVRANNSELSFLLLISLKLCFLCSLLFIGSPRLWTCQLRHAAFGISFVLCVSCILVKTMVVLAVFKASKPGGGASLKWFGAMQQRGTVLVLTSIQAAICTAWLVSSSPAPYKNIQYQNDKIIYECVVGSTVGFAVLLGYIGLLAILSFLLAFLARNLPDNFNEAKFITFSMLIFCAVWVAFVPAYVNSPGKYADAVEVFAILASSFGLLVALFGPKCYIILLRPERNTKKALMGRGT
>LOCXPOlfC9.103.HIT1.OlfC.2R.866.ANF_receptor.exons9.OU607597.1.Thunnus_albacares
LPLLMYFMLLSSYVSYAVSSPLYSSSCQLQGQFHLNGMHKTGDVVVGGLFQVHFFSVFPDLSFTSEPQETTCHGFDVLGFRQTQTMAFAVNEINRNSNLLPNVTLGYSLYDNCVKLGIGFRAALSLVSGQGEEFILDKSCVGAPPVLGVVGDSSSTRTIAISTVLGLYRVPMVSYFATCSCLSDRQKFPSFFRTIPSDAFQVRAMIQILKRFGWTWAGLLVSDDDYGLHAARSFQSDLAQSGGGCLAYLEVLPWGNDPAELNRIVDIMKKSTARVVIVFAHESHMIGLMEEVVKQNVTGRQWIASEAWTAAAVLQTPDLMPYLGGTLGIAIRRGEIPGLRDFLLRVRPDLHHNNSYENNLVNQFWEHTFQCRFAPPPAGWVGALCTGDENLENVETEFLDVSNLRPEYNVYKAVYALAYALDDMLQCVPERGPFSGRSCASLQRLEPWQLVHYLQKVNFTTTFGDQVSFDENGDALPIYDIMNWLWLPDGRTKVQNVGAVKKSVFKGEELTLDENKIFWNFQSKEPPRSVCSESCPPGTRMARKKGQPECCFDCIPCSEGKISNNTDSTECTSCPEDFWSNPENELCVPKKIEFLSYHEPLGICLTTTSLLGTFICAVVLGIFIYHRSTPMVRANNSELSFLLLVSLKLCFLCSLLFIGRPRLWTCQLRHAAFGISFVLCVSCILVKTMVVLAVFKASKPGGGANLKWFGAVQQRGTVLVLTSIQAAICTTWLVTSSPTPHKNTQYYNDKIVYECVVGSTVGFAVLLGYIGLLAILSFLLAFLARNLPDNFNEAKLITFSMLIFCAVWVAFVPAYINSPGKYADAVEVFAILASSFGLLVALFGPKCYIILLRPERNTKKAIMGRG
>LOCXPOlfC10.107.HIT1.OlfC.2R.876.ANF_receptor.exons9.OU607597.1.Thunnus_albacares
MGAFFDTHLFLCVLILIFFSSSSLLSVFSSPSLSCKLWRQFHLNGMHKPGDVILGGLFEVHYTSVFPDWTFSSEPRQPSCQGFDTLGFRHAQTMAFAIDEINRNSNLLPNVTLGYSLYDNCGALVIGFSGALSLASGREEQFQLQENCLGTPPVLGIVGDSFSTFTIAASNVLGLYKMPMVSYFATCSCLSDRQRFPSFFRTIPSDAFQVRAMIQILKRFRWTWVGLLVTSDDYGLHVAQSFQSDLAQSGGGCLAYLEVLPWDSDPNELRKIVHSIKTSTARVVMVFAHEGHMIPLMEEVVRQNVTGLQWIASEAWTAAAVLQTPRLMPYLGGTLGIAIRRGELPGFRDFLLRIRPGQHDSNNYENSIVNQFWEDTFQCRFAPPPAGWMESGGALCTGDEDLENVDTEFLDLSNLRPEYNVYKAVYALAYALDDMLQCVPGRGPFSGHSCATLQRLEPWQLVHYLQKVNFTTTFGDQVSFDENGDALPVYDIMNWLWLPDGRTKVQNVGEVKKSALKGEELTLDENKIFWNFQLKEPPRSVCSESCPPGTRVARKKGQPECCFDCIPCSEGKISNNTDSMECTSCPEDFWSNPQRDHCVPKKIEFLSYHEPLGICLTTTSLLGTFICVVVLGIFTRHHSTPMVRANNSELSFLLLISLKLCFLCSLLFIGRPRLWTCQLRHAAFGISFVLCVSCILVKTMVVLAVFKASKPGSGATLKWFGAVQQRGTVLALTSIQAAICTAWLVSSSPAPHKNTQYHNDKIVYECVVGSTVGFAVLLGYIGLLAILSFLLAFLARNLPDNFNEAKLITFSMLIFCAVWVAFVPAYVNSPGKYADAVEVFAILASSFGLLVALFGPKCYIILLRPERNTKKAIMGR
>LOCXPOlfC11.114.HIT1.OlfC.2R.851.ANF_receptor.exons9.OU607597.1.Thunnus_albacares
LLCICMILILSSSYFFLTESSSLSSSCKIRRQFNLNGMHKVGDVILGGLFEVHYSSVFPELTFTSEPHQPSCQGFDPPGFRHAMTMAFAIDEINRNSSLLPNVTLGYSLYDNCATLGIGFSAALSLASGQEEQFPLQETCLGTPPVLGIVGDPFSTFSIATSNVLGLFKLPIVSYFATCSCLSDRQRFPSFFRTIPSDAFQVRAMIQILKHFSWTWAGLLVSDDDYGLHVARSFQSDLAQSGGGCLAYLEVLPWGNDPKQYTRIVDIMKKSTARVVIVFAHQMHMVQIMEEVVKQNVTGLQWIASEAWTLVDGLQTPAFMPYLVGTLGIAVRHGHISGLRDFLLKIHPNRHHNSENSMVRQFWEHTFQCRFAPPPADWVEAGGALCTGDEDLENVEIEFWDVTNLRPEYNIYKAVYALAYALDDMLQCVPGRGPFSEHSCATLQRLEPWQLMYYLEKVNFTTPFGDQVSFDENGDALPVYDIMNWLWLPDGRTKVQSVGVVKKSAFEGEELKLDEDRIYWNFDPKQVTSPPRSVCSESCPPGTRMARRRGQPVCCFDCIPCSEGKISNETDSMECTSCPEDFWSNPQRDHCVPKKTEFLSYHEPLGICLTTASLLGTFICAFVLGIFIYHRSTPMVRANNSELSFLLLVSLKLCFLCSLLFIGRPRPWTCQLRHAAFGISFVLCVSCILVKTMVVLAVFKTSKPGGGTTLKWFGAVQQRGTVLALTCIQAAICTAWIVSASPAPHKNTQYHNDKIVYECVVGSTVGFVVLLGYIGLLAILSFLLAFLARNLPDNFNEAKLITFSMLIFCAVWVAFVPAYINSPGRYADAVEVFAILASSFGLLVALFGPKC
>LOCXPOlfC12.118.HIT1.OlfC.2R.884.ANF_receptor.exons9.OU607597.1.Thunnus_albacares
MGTFLDAFLLLYVYLILILLSYPCFFTESSSLFSSCKLRRQFYLNGMHKPGDVILGGLFEVHYTSVFPELTFISEPHQLTCQGFDIPGFRHAMTMAFAIDEINRNSNLLPNVTLGYSLYDNCATLVIGFSAALSLASGREEQFLLQETCFGTPPVLGIVGDSFSTFSIATSDVIGLFKLPIVSYFATCSCLSDRQRFPSFFRTIPSDAFQVRAMIQILKRFSWTWAGLLVSDDDYGLHVARSFQSDLAESGGSCLAYLEILPWGDNPAELRRIVEVMKKSTARVVIVFAHQIHMIQLMEEVVKQNVTGLQWLASEAWTAAAVLQTPHLMPYLGGTLGIAIRRGEIPGLRDFLLTIRPELHHNSNGNNMVRQFWEHTFQCRFAPLPADWVEAGGALCNGDEDIENVETEFLDVSNLRPEYNIYKAVYALAYALDDMLQCVPGRGPFSGRSCATLQRLEPWQLMYYLEKVNFTTSFGDQVSFDENGDALPIYDIMNWLWLPDGRRKIQSVGVVKKSAFKGEELKLDEDRIYWNFDSKQVTSPPRSVCSESCPPGTRNARKKGQPVCCFDCIPCSEGKFSNETDSMECKSCPEDFWSSPQRDQCVPKKTEFLSYHEPLGICLTTASLLGTFICAFVLAIFIYHRSTPMVRANNSELSFLLLISLKLCFLCSLLFIGRPRLWTCQLRHAAFGISFVLCVSCILVKTMVVVAVFKVSRPGGGASLKWFGAVQQRGTVLVLTSVQAAICTAWLVTSSPTPHKNNQYHNDKIVYECVVGSTIWFAVLLGYIGILAILSFLLAFLARNLPDNFNEAKFITFSMLIFCAVWVAFVPAYVNSPGKYADAVEVFAILASSFGLLVALFGPKCYIILLRPERNTKKALMGRGTTKT
>LOCXPOlfC13.121.HIT1.OlfC.2R.885.ANF_receptor.exons9.OU607597.1.Thunnus_albacares
MGTFLDAFLLLYVYLILILLSYPCFFTESSSLFSSCKLRRQFYLNGMHKPGDVILGGLFEVHYTSVFPELTFISEPHQLTCQGFDIPGFRHAMTMAFAIDEINRNSNLLPNVTLGYSLYDNCATLVIGFSAALSLASGREEQFLLQETCFGTPPVLGIVGDSFSTFSIATSDVIGLFKLPIVSYFATCSCLSDRQRFPSFFRTIPSDAFQVRAMIQILKHFSWTWAGLLVSDDDYGLHVARSLQSDLAESGGGCLAYLEVLPWGDNSVEFRRIVEVMKKSTARVVIVFAHRIHMIQLMEEVVKQNVTGLQWLASEAWTTTAVLQTPHLMPYLSGTLGIAIRRGKIPGLRDFLLRIRPDLHHNNSNGNNMVRQFWEHTFQCRFAPPPADKVEDGGALCNGDEDIENVETELLDVSDLRPEYNIYKAVYALAYALDDMLQCVPGRGPFSGRSCATLQRLEPWQLMYYLEKVNFTTSFGDQVSFDENGDALPIYDIMNWLWLPDGRTKVQSVGVVKKSAFKGEELKLDEDRIYWNFDSKQVTSPPRSICSESCPPGTRMARKKGQPVCCFDCIPCSEGKFSNETDSMECKSCPEDFWSSPQRDHCVPKKTEFLSYHEPLGICLTTASLLGTFICAFVLAIFIYHRSTPMVRANNSELSFLLLISLKLCFLCSLLFIGRPRLWTCQLRHAAFGISFVLCVSCILVKTMVVVAVFKASRPGGGASLKWFGAVQQRGTVLALISIQAAICTAWLVSSSPTPHKNNQYHNDKIVYECVVGSTIWFAVLLGYIGILAILSFLLAFLARNLPDNFNEAKFITFSMLIFCAVWVAFVPAYVNSPGKYADAVEVFAILASSFGLLVALFGPKCYIILLRPERNTKKALMGRGTTKT
>LOCXPOlfC14.128.HIT1.OlfC.2R.879.ANF_receptor.exons9.OU607597.1.Thunnus_albacares
MGAFLDVYFVFYVYLILILFSSSFFFSVSFSVSSICKLRRQFHLNGLHKPGDVTLGGLIEVHYTSVFPEWTFTSEPRQPSCTGFDTQGFRHAMTMVFAVEEINRNSKLLPNVTLGYSLYDNCGALVIGFRAALALASGQEEQFLQENCSGTPPVLGIVGDSYSTFSIATSNVLGLFRLPMVSHFATCSCLSDRKRFPSFFRTIPSDAFQVRAMIQILKHFGWTWVGLLVSDDDYGLHVARSFQSDLAQFGGGCLAYSEVLPWGNDPAERRRIVEVMKKSTARVVMVFAHEIHIYQLMEEVVRQNVSGLQWMASEAWTSVDVLQTPAFMPYLGGTLGIAIRRGEIAGLKDFLYKIHPDQHHNNYGNSIVNQFWEFIFQCKFAPPPAGWVEAGGALCTGQEYLHNVESELFDVSNLRPEYNVYKAVYALAYALDDMLQCMPGRGPFIGHSCATLQRLEPWQLVYYLDKVNFTTPFGDQVTFDENGDALPIYDVMNWLWHPDGTTKIQNVGEVKESAKGRELTLHEDRIFWNFESKQPPRSVCSENCPPGTRMARKKGQPVCCFDCILCSEGKISNETDSMECTSCPEDFWSNPQRDQCVPKKTEFLSYHEPLGICLTTASLLGTSICAVVLGIFIYYRSTPMVRANNSELSFLLLISLKLCFLCSLLFIGRPRLWTCQLRHAAFGISFVLCVSCILVKTMVVLAVFKASKPGGGASLKWFGALQQRGTVLVLTSIQGAICTAWLVSSSPVPHKNTQYHNDKIVYECVVGSTIGFAVLLGYIGLLAILSFLLAFLARNLPDNFNEAKFITFSMLIFCAVWVAFVPAYVNSPGKYADAVEVFAILASSFGLLVALFGPKCYIILLRPERNTKKAIMGRATPKT
>LOCXPOlfC15.130.HIT1.OlfC.2R.881.ANF_receptor.exons8.OU607597.1.Thunnus_albacares
MEISALITGLSLALGLFEMPSALALNGSGDGLNHRAGHTEHRTGAGVTEAPTVKCKLQGTARLPAFSMDGDYVIGGVFSIHYYMHTVKHNYTSMPEPLRCTGSIDSRELRFSRAMVFAIEEINNSTKLLPGIRLGYQIHDTCASVPVAVHLAFQLVNGLDPVFHTGDKCSQSGMVMAIVGESGSTPSIGMSRIIGSFNIPQVSHFATCACLSDKQQYPSFFRTIPSDQFQADALAKLVKHFGWTWIGAVRSDSDYGNNGMAAFLHAALKEGICVEYSESFYRTHPHSRIQRVADVIRRSTAMVVVAFVASGDMMILLEELARQPSPPRQWIGGESWITAPDMLRFSFCAGAIGFGIQQSVIPGLRHFLLNLSPTEVAASPILTEFWEDAFKCRLGKSVATDVSVCDGTEDIQKLRIAYTDTSQLRITNMVYKAVYAIAHAIHNAVCQETNSTSHCDKFTRIESTQVLTQLKKVNFSQNGYHVSFDANGDPVATYELVNWQKSKSGSIEMVTVGHYDASLPVGQEFRINRNLTWVGGSTQVPVSVCSDSCPPGTRKVLQKGKPICCYDCIPCPEGEISNATDSPGCFHCPKEFWPNAERDTCFPKPVEFLSFDEVLGIILATFSVGGACLAIIIAAVFFRHRTSPIVRANNSELSFLLLFSLTLCFLCSLTFIGAPSEWSCMLRHTAFGITFVLCISCILGKTIVVLMAFRATLPGSNVMKWFGPPQQRMTVVSFTFIQVLICTIWLVISPPFPMKNLTIYKERIILECALGSAVGFWAVLGYIGLLAVFCFVLAVLARKLPDNFNEAKLITFSMLIFCAVWVTFIPAYVSSPGKFTVAVEIFAILASSFGLILCIFAPKCFIILFKPEKNTKKHLMNKNQS
>LOCXPOlfC16.132.HIT1.OlfC.2R.866.ANF_receptor.exons13.OU607597.1.Thunnus_albacares
MAERLTGVGIEGVSGFGSGLPQCVRLGDSEALALESEGDVVIGGLFPLHYVAPEPQHSYNSKPLLTPCSGFDHRAFRWMMTMVFAVQEINRNSSLLPGVKLGYQIMDSCDHVHTSLRALFSLVSHRKERLGTQSETLPSCLAGSPISAVIGLASSSPTRAVAHTLGPFNIPLVSYFATCACLTDKHVYPSFLRTVPSDLFQVRGLVQLVTFLGWRWVGTIGTMDDYSHYGIQAFSNQFKQQGGCLAFHLTISKSPTVAEIQEMTDRLQRSTAQVVVVFATEGQLLELLSELAQRNVTGIQWVASEAWVTASLLTSPRFHPLLEGTLGFSFPAVHIPGLKEFLLNVRPSPEPGMEFVNMFWEELFGCRLHTINQSFDENYKSTAEKPVCTGSEDLRLTDSSYTDISQVRISYNVYKAVYAIAHALHHLLSCDLKGMCKKKKSFSSRQLLHYLKTVNFTTQFEEKVYFDSNGEPVPLYDIINWQKDSNDEIRFIKVGGYDGSAPLGQQLQMEKSSIVWTKGQSQVPVSQCSAPCPPGSRQARRPGQPHCCFDCLRCADGEISNQTGSTECTKCPEYYWSDKDNVKCIAGVEEFLSFYDTMGIILVALTVLGVILTTIITTVFHHFRSTPIVKANNSEISFLLLLSLKLCFLCSLVFIGQPSVWTCRLRQAAFGISFVLCLSCLLVKTIVVLSAFRANTPGSRALKLFGPSQQRTLILCTTAPQVCLCTGWLLGAPPFPFRNPTYQASTGKIVVECKEPWPPGFYLVLGYIGLLAFLCLLLAFLGRKLPDTFNEAKLITFSMLIFWAVWISFIPAYVSSPGKFTVAVEIFAILASSFGLLLCIFVPKCYIILLQPERNIKKGMTGKYPR
>LOCXPOlfC17.134.HIT1.OlfC.2R.866.ANF_receptor.exons8.OU607597.1.Thunnus_albacares
LALFSLINYVWVLTLIYAPISIFTSLSPSAAKVCTLQNSFEPGFVAEGDYVIGGIFPLHYNQEMPDLNCTYRPPPVKCNGFDPRAFRWAQTMRLAVEEINQNMELLPNYTLGYKIFDSCAYPLTGQRAALAVLNGLSEDHSPMCRGASPLLAVIGESGSAQSIVVSRILQPFRIPMISYFSSCACLTDRIKYPTFFRVIPNDDYQVKAIAQLLVRFNWTWVGLVRGDHEYGRFAVQGLLRELQGTKVCVAYREMIPLLYNRQRALEIMQVMRSSTAKVVVVFSAEGEMTPFLRDYMMQNITGIQWVASEAWVTASVFTGSEYYPYLGGTIGFGIRKGHISRLGDYLLTVNPQMYPNNPLVQELWEALYGCNPSLSSGSQLPPCSGQESLLDQHSAYMNTSSPRVAYNVYKAVYAIAHSLHNLLLCQPDQGPFLNNSCAQSNNIQPWQLQHYLQEVTFSIAGEEVNFDLKGDSIPYYDIINWQRGTGGNIEFVNVGLFDGTKPAGEELVIQEDRIVWAGHQSEASCSHCSVCSASCLPGSRKAVRRGEPVCCFDCVPCDSGKISNQTNSIECTFCPEDFWSNNNRTACIPKKVEFLAYDSLGIALTVISVVGACLTIAVLAVFFHHRNTAIVRVNNSELSFFILFALTLCFLCSLVFIGEPTAWSCMLRHTAFSITFSLCISCILGKTLVVLAAFTATRPGDNIMKWLGPKQQRAIIFSCTLIQVIICAAWLIDAPPYPSRNTQYERSKIILECSVGSSLAFWCVLGYIGLQACLCFILAFLARKLPGNFNEAKFITFSMLIFCAVWLAFIPAYISSPGNYADAVESFAILASSFGLLFCLFAPKCYIILLKPEKNTKQHLMGKEKK
>LOCXPOlfC18.137.HIT1.OlfC.2R.872.ANF_receptor.exons8.OU607597.1.Thunnus_albacares
MALVAAKLLMLLSLFGGKSGSAALDNCVFMGEEETNNLYEDGDVVIGGLFPLHYSPLSSLPTYKTKPTLSTYKYSRALRWMQTMTFAIKEINQRNNLLPHLKLGFHIRDSGDNIPASLKASLLLVNGQPERGKGLEIDTDSNLGCGAVSQAVSPVIIGDAGSGVSMALLRNLGSFHIPLVSYFASCSCLSNQREFPTFMRTMPSDAFQIRALARLVSYFGWTWVGVIGAKSEYARFAIQLFLQESVHYGVCAAYTHLYPVALSQQDVDELLDNIQVASSKVIINFSSESELQTILREIRRRNITDLQWIASEAWSTAKSLWEKFGDLLTGTLGFAIRRAEAIPGLKQHLISLRPSYIHDSAYLAEFWEEMFNCRLNGSVNSHSHGVDKYLDRCPCKGTEDLKDVYSPYSDVTQLRVSYNVYKAVYLVAHALQDMSDCIIGQGPFLNGTCADPKNFQSWQLIHYMKHTNFSALGEKVSFDQNGDPIAYYDLLNWQRMPDGSLHLVKVGFYDASLPDGYSLVINDSVIQWPVGKKASRSVCSDTCPPGSRIARRKGEPICCFDCVPCAEGEVSYENDSLECSRCSEDRWSNKARDLCIPKTIEFLSYHEIMGIVLCVVSVLGACISLSILALFFMYKDTPLVRANNMELSFLFLVFLAVCFLVGLLFIGEPSDWLCRFRYPAFGISFALCISCLLAKTGVVLMAFRSTLPGSNVMKWFGPKQQRASVFLGTAVQVIICLIWLISSPPHAHNNTDYHSATIIIECVTGSEVGFWCVLGYIGILACMCFLMAFLARKLPDNFNEAKFITFSMLIFFAVWITFIPVYVSTAGKYTVAVHVFAILTSSFGLLFCIFAPKCYIIILKPEENSKKKMMHK
>LOCXPOlfC19.143.HIT1.OlfC.2R.851.ANF_receptor.exons6.OU607597.1.Thunnus_albacares
LERSMLLYLSVLYLNAASGCELLSRFDMPSLFKQGDIMIGGIFPVLNKDISSTSTFDRDPPGVKCAGFDLRAFRWTQVMIFAIEEINKDPALLPNISLGYRILNSCASPTNTLRAALTLSSRPEETESTSPCPPAISALIAESGSSQSLALAGTLGPFQMPVVSYFSTCACLSNRAKYPTFFRTIPSDYFQAKALAALVKHFGWQWVGAIQSDNDYGRNGILAFTEEVKKLGVCVAFVGTILRTYSMDKILDVVELIKQSTVKVILAFVPEGDFYPLMKEVVKQNITGIQWIGSEAWITASRPSTSEIYQAFGGALGFVVKKMAIPNLKPFLTGISPYTDPGAAFVRDFWENIVGCRPAVPGEHTGSEATNEICTGNETLMNSQDVFFNVTQLRVSYNVYKAVYAIAHALHQLVFCQPVGEKRVRPCLNISEIQPKEVTDHLQRVNFRNQFGDKVFFDENGDPPASYDVINWQLRDGQVQHVTLGHFASAANGDYELSIQEEEIVWRTGKMVPTSVCSNVCPIGTRKAQIKGKPTCCFDCIPCADGTIANSTGAADCTPCPQEYWSNDRKDKCIPKTIEFLTYYEPMGIALTVVSLLGATLSLATMTIFIRSRDTPVIKASNSELSCFLLFSLSLCFLCPLTFIGRPTVWTCMLRHTAFGVTFALCISCVLGKTIVVVTAFKATVPGSKVARKFGPSQQRIIVCSCTLIQIVICVLWLKLNPPFPDMVFRYSNKKIVLECNTGSEAAFYAVLGYIGLLAIICLVLAFLARKLPDNFNEAKFITFSMLIFCAVWITFIPAYVSSPGKFTVAVEIFAILSSAYGLLICIFAPKCHIILIKPERNTKKHIMGKL
>LOCXPOlfC20.147.HIT1.OlfC.2R.854.ANF_receptor.exons6.OU607597.1.Thunnus_albacares
LERSMLLYLSVLYLNAASGCELLGRFDMPSLFKQGDIMIGGIFPVLNKDISSTSTFDRDPPGMKCTGFDLRAFRWTQVMIFAIEEINKDPALLPNISLGYRILNSCASPTNTLRAALTLSSRPEETDSTSPCPPVISALIAEAGSSQSLALAGMLGPFQVPIVSYFATCACLSNRAKYPTFFRTIPSDYFQAKALAALVKHFGWQWIGAIHSDNDYGRNGILAFTEEVKKLGVCVAFVGTILRTYSMDKILDVVELIKQSTVKVILAFVPEGDFYPLMKEVVKQNITGIQWIGSEAWITASRPSTSEIYQAFGGALGFVVKKMAIPNLKPFLTGISPYTDPHAAFVRDFWENIVGCRPALPGEHIGSEATNEICTGNETLMNSQDVFFNVTQLRVSYNVYKAVYAIAHALHQLVFCQPVGEKTVSPCLNISEIQPKKVTDHLQRVNFRNQFGDNVFFDENGDPPASYDVINWQLRDGQVQHVTLGHFASAANGDYELSIQEEEIVWRTGKLVPTSVCSNVCPIGTRKAQIKGKPTCCFDCIPCADRTIANSTGAADCTPCPQEYWSNDRKNKCIPKTIEFLTYYEPMGIALTVVSLLGATLSLATMTIFIHSRDTPVIKASNSELSCFLLFSLFLCFLCPLTFIGRPTVWTCMLRHTAFGVTFALCISCVLGKTIVVVTAFKATVPGSKVAGKFGPSQQRIIVCSCTLIQIVICVLWLKLNPPFPDMVFRYSNKKIVLECNTGSEAAFYAVLGYIGLLAIICLILAFLARKLPDNFNEAKFITFSMLIFCAVWITFIPAYVSSPGKFTVAVEIFAILSSAYGLLICIFAPKCYIILIKPERNTKKHVMGKNQNK
>LOCXPOlfC21.150.HIT1.OlfC.2R.853.ANF_receptor.exons6.OU607597.1.Thunnus_albacares
LERPMLLYLSVLYLNAASGCELLGRFDMPSLFKQGDIMIGGIFPVFNKDISSTSTFERDPPGVKCTGFDLRAFRWTQVMIFAIEEINKDPALLPNISLGYRILNSCSSPTNTLRAALTLSSRPEETESSSPCPPVISALIAEAGSSQSLALAGMLGPFQMPVVSYFSTCACLSNRAKYPTFFRTIPSDYFQAKALAALVKRFEWQWIGAIQSDNDYGRNGILAFTEEVKKLGVCVAFVGTIGRTYTMDKILNVVELIKQSTVKVILAFVPESDFYLLMKEVVKQNITGIQWIGSEAWITAPQASTPEIYQAFGGALGFVVKEMAIPNLKPFLTGISPYTDPHAAFVRDFWEIIVGCRPALSGEHTGTEANEICTGNETLMNSQDVFFNVTQLRVSYNVYKAVYAIAHALHQLVFCQPVGEKTVSPCLNISEIQPKKVTDHLQRVNFRDQFGDKVFFDENGDPPASYDVINWQLRDGQVQHVTLGHFSSAANGDYELSIQEEEIVWRTGKMVPTSVCSNVCPMGTRKAEIKGRPTCCFDCIPCADGTIANSTGAADCTPCPREYWSNDRKDECIPKTIEFLTYYEPMGRALTVVSLLGVTLSLATMTIFIHSRDTPVIKASNSELSCFLLFSLSLCFLCPLTFIGRPTVWTCMLRHTAFGVTFALCISCVLGKTIVVVTAFKATFPGSKVAGKFGPAQQRIIVCSCTLIQIVICVLWLKLNPPFPDMVFRYSNKKIVLECNTGSEAAFYAVLGYIGLLAIICLVLAFLARKLPDNFNEAKFITFSMLIFCAVWITFIPAYVSSPGKFTVAVEIFAILSSAYGLLICIFAPKCYIILIKPERNTKKHVMGKNQNK
>LOCXPOlfC22.154.HIT1.OlfC.2R.835.ANF_receptor.exons6.OU607597.1.Thunnus_albacares
IILLTLLATTKSEKQTCKVIGQTGFMEFSKEGDLIIGGVFSMTSTRTLIDNDFQAIPYAYCKKWNDRELKFARTLIFTVEEINRDTKLLPGVSLGYRLYNGCGSENLIRAAVEAVNGEDSKGCKGQIQALLGHSSSGISEDINNILSPLSIPQVSYLSTCACLSDKKLYPTFFRTVPSDRFQVIGLVQLMKYFDWRWVGIIYSVAMYSEEGTAEFVEEAIKEGICVEYRLPYTKTSEKKINTIVEAVRQSSSKIVLLFMSLSYTKSILSKMENYNITGKQWIGTESWITQQDLASVKRKSILQGAMGFALPLASIPGLSEFLLDLKPSDEPQSAIIKSFWEKFFDCSFSPSNTSTLCTGTEDLKTVSSDYTDVTNFRAENNVYKAVYLVAYALQALLQCKAGSNPTTGKPCVSKNEVQPKLVLEHIRYVNFTTQNGAKVSFDENGDSVAQYDLVNWQMKEDGSVEIVNVGRYDTSFPDGKKFKLKDDTKIVWGGDSDEVPRSVCREPCPPGTRKAINKRKPVCCFDCFKCPEGTISNQTNSPDCLICPPEFWPNEKRDQCLPKPTEYLSYKEIMGAILTGFSCVGVFLSLLTSIIFLTHKETPIVKANNSELSFLLLFSLKLCFLCSLTFIGRPTEWSCMLRHTAFGITFVLCISCVLGKTIVVLIAFRATLPGSNVMKWFGPLQQRLSVLIFTLIQVLICILWLSTNPPFPKMNMRYYKEKIILECALGSAVGFWAVLGYIGILALLCFILAFLARKLPDSFNEAKLITFSMLIFCAVWITFIPAYVSSPGKLTVAVEIFAILSSSFGLLICIFVPKCYIIIFRPERNSKKHLM
>LOCXPOlfC23.156.HIT1.OlfC.2R.840.ANF_receptor.exons6.OU607597.1.Thunnus_albacares
TIILLTLLATTKSENQTCRVIGQTGFMEFSKEGDLIIGGVFSMTSTRTVVDNDYQAIPYAYCKKWNDRELKFARTLIFTVEEINRDTKLLPGVSLGYRLYNGCGSENLIRAAVEAVNGEDSKGCKGQIQALLGHSSSGVSEDINHILSPLSIPQVSYLSTCACLSDKKLYPTFFRTVPSDRFQVIGLVQLMKYFDWRWVGVIYSMGSMYSERGTAEFVEEAIKEGICVEYRLPYTKTSEKKINTIVETVRQSSSKVVLLFMSLSYTKSILSKMENYNITGKQWIGTESWITQQDLASVKRKSILQGAMGFALPLASIPGLGEFLLDLKPSDEPQSAIIKSFWEKFFDCSFSPSNTSTMCTGTEDLKTVSSDYTDVTNFRAENNVYKAVYLVAYALQALLQCKAGSNPTTGKPCVSKNEVLEHIQYVNFTTQNGAKVSFDENGDSVAQYDLVNWQMKEDGSVEIVNVGRYDTSFPDGKKFKLKDDTKIVWGGNNDEVPRSVCREPCPPGTRKAINKRKPVCCFDCFKCPEGTISNQTNSPDCLICPPEFWPNEKRDQCLPKPTEYLSYKEIMGAILTGFSCVGVFLSLLTSIIFLTHKETPIVKANNSELSFLLLFSLKLCFLCSLTFIGRPTEWSCMLRHTAFGIIFVLCISCVLGKTVVVLMAFRATLPGSNVMKWFGPLQQRFSVLIFTLIQVLICILWLSTNPPFPKMNMKYYKEKIILECALGSAVGFWAVLGYIGILALLCFILAFLARKLPDSFNEAKLITFSMLIFCAVWITFIPAYVSSPGKFTVAVEIFAILSSSFGLLICIFVPKCYIIIFKPERNSKKHLMGKIPPRTL
>LOCXPOlfC26.159.HIT1.OlfC.2R.846.ANF_receptor.exons6.OU607597.1.Thunnus_albacares
LLLFVLLMGKGESVCKLQGSAHPPELAQHGDLVLGGIFSFRTGQDYVVNTFQTIPELRKCKNFNFREFKFAQAMIFAINEINENPDMLSNVKLGYKIYDACGTMDIQRAALALVSGLKREISDDNCTESETVQAILGHSGSRPTIAFAPVVGSFHIPVISHFATCACLSNRKEYPTFFRTIPSDFYQSRALAKLVKHLGWTWIGAIAVDNEYGFNGITAFIQAAQEYGVCVEYSEAFSSSDPPDSLQRIIEIIKHATSKVIMAFMSHREIKLLARELYRQNITGLHMVGSDAWITDHSLTDSEGHSILVGSLGFTVSRAQIPGLEEHLRQLHPSQFPDSQFVKDFWENTFDCSLNQIANTQRKPCSGFESLQNVESQFTDVSELRFTNNVYKSVYSVGHALDNLFKCEEGKGPFSNWSCADTKNIQPWQVLQYLSTVNFTTQEGERVYFDSNGDSPARYELVNLQMTNKGTMEGVTIGIYDASLPESHQFIMNNIPVVWGNGMTEVPASVCSDSCRPGTRKVLQKGRPICCYECILCPAGEISNFTDSIHCMKCLPEYWSNKHRDACIPKEIEFLTYEEILGTLLAIFSLLGVFLTMITTLVFYCHRETPLVRANNSELSFLLLFSLTLCFLCSMTFIGRPSEWSCMLRHTAFGITFVLCISCVLGKTVVVLMAFKATLPGTHVMKWFGPTQQRLSVLVFTFIQVLICILWLTINPPFPFKNLLLYNDRIILECHLGSAVGFWAVLGYIGLLAILCFVIAFLARKLPDNFNEAKFITFSMLIFCAVWITFIPAYVSSPGKFSVAVEIFAILASSYGLLICIFLPKCFIILFRPEQNTKKHIMGKTS
>LOCXPOlfC24.162.HIT1.OlfC.2R.858.ANF_receptor.exons6.OU607597.1.Thunnus_albacares
MTSTQRWPEQGWALLQLLLVVSFSQAEEPVCRHRGDPEEPQLSKDGDIMLGGIFSFHSSWKDRQNTYMHKPLPLQCTSLNFRGFQFTQAMLFAIEEINNNTDLLPGISLGYKIYDACGSIARGVRVALALANGNGDASVLSEAPCTRPAQVQAIMGETSSSPCMAIATVIGPFYIPLISHFATCACLSDKVKYPSFLRTIPSDYYQSRALAQLVKHFGWTWVGAIRTNDDYGNNGMATFTETAQQLGICLEYSVSFFRTDPPDKIQRIINIIKASTSKVIVAFLSHMDMDVLIHELSYHNLTGYQWVGTEGWIFDSQTAAMDRHHILDGAIGLSIPKAQVSGMKEFMLDVKPLNTSSNEMFTEFWETLFSCEFKQTKSSTDNQRECTGNEDLTGVHNSFTDMSLMPIFNNVYKGVYSVAHALHSVLGCNKTCDDKVQLDPLKILQHIRKIEFKTKEGDEVYFNENGDPAAKYEIINWQPTENGLVDFVTVGLHDASLPAVKQLNLENKSLIWAKNSYQVPLSVCSEKCPPGTRKVLQKGKPVCCYDCIRCAEGEFSNSTDSITCVRCHPEFWSNEIRDACVRKDAEFLSYEEIMGALLTAASLFGTCMTAAVAFIFFRYRKTPIVRANNSELSFLLLFSLTLCFLCSLTFIGQPSEWSCMLRHTAFGITFVLCISCVLGKTMVVLMAFRATLPGSNIMKWFGPVQQRLSVLAFTLIQVVICILWLTISPPFPFKNFKEFKDKIILECALGSAVGFWSVIGYIGLLAMLCFFLAFLARKLPDNFNEAKYITFSMLIFCAVWITFIPAYVSSPGKFSVAVEIFAILASSFGLLICIFIPKCYIILLKPEKNTKKNMMGKG
>LOCXPOlfC25.165.HIT1.OlfC.2R.854.ANF_receptor.exons6.OU607597.1.Thunnus_albacares
QRWPEQCWALLQLLLVVSFSQAEELVCRHRGDPEKPQLSKDGDIMLGGIFSFHSSWKDRQDTYMHKPLPLQCTSLNFRGFQFTQAMLFAIEEINNNTDLLPGISLGYKIYDTCGSIARGVRVALALANGNRDTSVLSEAPCTRPAQVQAIMGETSSSPCMAIATVIGPFYIPLISHFATCACLSDKVKYPSFLRTIPSDYYQSRALAQLVKHFGWTWVGAIRTNDDYGNNGMATFTETAQQLGICLEYSVSFFRTDPPDKIQKIINIIKASTSKVIVAFLSHMDMDVLIHELSYHNLTGYQWVGSESWIFDSQTAAMDRHHILDGAIGLSIPKAQVSGMKEFMLDVKPFNTSSNEMFTEFWETLFNCKFKQTKSSTDNQRECTGNEDLTGVHNSFTDMSLMPIFNNVYKGVYAVAHALHSVLGCNKTCDDKVQLDPLKILQHIRKIEFKTKEGDEVYFNENGDPAAKYEIINWQPTENGFVDFVTVGLHDASLPADKQLNLENKSLIWAKNSYQVPLSVCSEKCPPGTRKVLQKGKPVCCYDCIRCAEGEFSNSTDSITCVRCHPEFWSNERRDACVKKDAEFLSYEEIMGALLTAASLFGTCMTAAVAFIFFRYRKTPIVRANNSELSFLLLFSLTLCFLCSLTFIGQPSEWSCMLRHTAFGITFVLCISCVLGKTIVVLMAFRATLPGSNMMKWFGPVQQRLSVLAFTLIQVVICILWLTISPPFPFKNFKEFKDKIILECALGSAVGFWSVIGYIGLLAMLCFILAFLARKLPDNFNEAKFITFSMLIFCAVWITFIPAYVSSPGKFSVAVEIFAILASSFGLLICIFIPKCYIILLKPEKNTKKNMMGKG
>LOCXPOlfC26.168.HIT1.OlfC.2R.857.ANF_receptor.exons6.OU607597.1.Thunnus_albacares
MLLIADLLLLSLLAVRGVKPVCQTYGTKELSQFSKPGDINIGGIFSFHQNPVSVNPALQINPGTIQCEGLDPGELQYAYTMMFAIEEINNSSELLPGVMLGYRIFDSCPSIPLSIRASLNLMNGYESGKDSCDKISTVHAVIGETTSTSTIGIARTMGPFHIPVISHSATCACLSNRRDYPSFFRTIPSDIYQSKALAKLVKHFGWTWVGAIRTNSDYGNGGMATFLDAAQKEGVCVEYSVAIYRTDPRKWFLEVVDIIKKSTSKVIVAFADGTDLDILIKELYAQNVTGLQWVGSEGWITYRYIASPVNYAVVQGAVGFAALNAHIPGLQEFLANSRPSTTPGNQGLVELWEMVFSCTLTPHAQDSVAACTGKESLWDTNSRFTDVSDSSLLNNVYKATYALAHALHMLFTCQDGQGPFENYSCADRENVKPWQVLHYLNRVNFTTKIGENVFFDEMGDPVARYALVNWQMDETGYILFETIGYYDASRPEGQQFEMKAGVEAIWAGENPKVPRSVCSESCLPGTRRAFVKGKPICCFDCITCADGEFSNSTNAVKCDKCPPEYKSNEERNNCDLKAIEFLTFRELMGILLVTFSVFGACLAVTIALIFFHYRQTPIVRANNSELSFLLLFSLTLCFLCSLTFIGRPSVWSCMLRHTAFGITFVLCISCVLGKTIVVLMAFKATLPASNMIKWFGPAQQRLSVLAFTLIQVLICILWLTINPPFPFKNMKHYKEKIILECALGSPVGFWAVLGYIGLLAILCFILAFLARKLPDNFNEAKFITFSMLIFCAVWITFIPAYVSSPGKFTVAVEIFAILASSYGMLFCIFLPKCYIILLKPENNTKKHLMGKATQRAL
>LOCXPOlfC27.170.HIT1.OlfC.2R.854.ANF_receptor.exons6.OU607597.1.Thunnus_albacares
MCDCVYVMLLFVFFIGAVGAEEDTAACKMLGSPEFPLLSKEGDITIGGAFSIHSQISDPPLSFTDTPEPLICSRINFREFLFAQTMIFTIEEINNSSSLLPNVSLGYKVFDSCSSTMASMRAVMSLMNREERTLRKTCSSQTPVHAIIAASESSLTTVMLQISGVFQIPMISHFATCACLSNRNEYPSFFRTIPSDYYQSRALAKLVKHFGWTWIGAIRSDNDYGNNGMATFITAARQQGVCIEYSEVISRTDRSEHIAKVVRVIRSGSARVLVAFISQGEMDLLLEEALNQNLTGLQWVGSESWITAGYLAIKRYSGILAGSLGFTIRKGKIPGLLDFLLQVNPSQNPQNNLLKEFWEATFGCSFQSSMHGQPQCSGSEKLENINNPFTDVSELRISHNVYKAVYAVAHAMHNMLKCTQSGENVNQSCIWRDDLKPKEVVKYLQGVNFTLQSGESIHFDENGDPVATYELVNWQKNQAGNTVFVAVGSYDASLPKEKQFTMSKINITWANDSLKRPQSVCSESCLPGFRQAVIKGKPICCFSCIACAAGEITNSTNSAECSRCSLEYWSNKDHSQCVPKVIEFLSYGETMGALLAVFSLFGASLTLVVSCVFFRFRHTPLVKASNSELSFLLLFSLTLCFLCSLTFIGRPTEWSCMLRHTAFGIAFALCMSCILAKTIAVVMAFKAKRPANTVPQCSAPLQRTSVLSCTLLQVFVCVLWLALAPPFPYKNTAHATEKIILECDLGSPIGFWAVLGYIGLLAALCFILAFLARKLPDNFNEAKFITFSMLIFCAVWVTFIPAYVSSPGKFTVAVEIFAILASSFGLLFCIFAPKCYILLLKPERNTKKHMMGRN
>LOCXPOlfC28.171.HIT1.OlfC.2R.840.ANF_receptor.exons6.OU607597.1.Thunnus_albacares
MSHVVMGLVVVGLLLAFGAAEEEAPVCRILGSPEFPLLSKEGDVTIGGAFSIHSKITQPSLSFTDKPTHLTCSSVNLREFRFAQTMIFAIEEINRSDFLLPNVSIGYRIYDNCGSTLSSVRAVMALMNGDEWTVGKSCSGQSAVHAIIGESESSSTIVLSRTTGPFNIPVISHSATCECLSSRKEYPSFFRTIASDLYQSQALAQLVKHFGWTWVGAVNSDSDYGNNGMAIFLAAAQEEGVCVEYTEKFHRAEPEKLMKVVEVIRKSSAQVIVGFLAHVEMNNLLEQLSLHNITGRQFIGVEAWITADSLVTPTSFSVLGGSLGFAVQKANIIGLDDFLIKDFWETEFKCKETNRGNMAYTAACKENQDLIEFKDYDDDVQELRYSSNIYKAIYAVAHSLHSILKCSNRQRCDKTVKVTPLQVVESLKQVNFTIKNGDQVWFDSTGAAVARYEVVNWQRGSDGSVQFKPVGYYDASQPPGQKFVLKTEDIMWPGGNTEANILPVSVCSESCLPGTHKVLQKGKPVCCYDCKPCAEGEISNTTDSNDCTKCPEEFWSNQNRDACILKNVEFLSFTEIMGKVLVFFTLFGVLLTLIVAILFFIYGDTPLVKANNSELSFLLLFSLTLCFLCCLTFIGRPSEWSCMLRHTAFGITFVLCISCILGKTIVVLMVFKATLPSSNVMKWFGPIQQRLSVLAFTLIQVLICILWLTINPPFPFKNTKHYKEKIILECALGSPVGFWAVLGYIGLLAILCFVLAFLARKLPDNFNEAKFITLSMLIFCAVWITFIPAYVSSPGKFTVAVEIFAMLSSSYGILFCIFAPKCFIIVLKPELNTKKHLMRK
>LOCXPOlfC29.173.HIT1.OlfC.2R.885.ANF_receptor.exons10.OU607597.1.Thunnus_albacares
VELSLSWQRTELLLLSLLCLGIFPNKSYQDQTQQCEVIPGSVSLPVLEKKGDIILGGLFSLHDTVVEPGLSFTSTPTPTQCTRFNFRTFRWMQTMIFAIEEVNRDGKLLPNITLGYKIYDSCSTPHQALKAAMELMGSENSSVAEGEMQGKGSCRGTVPAVIGDGGSTQSLVVARFLGVFHVPQVSYFSSCACLSDKKDFPAFLRTMPSDFFQVDALVQLVKHFGWTWVGVIAGDDAYGRGGANIFADEVRNLGACVALREIIPKNRAQTAISSIVSKIRSSGARVILVFAVEQDAAALFDEALRHDTFVCTWLASEAWSTASVLSTPKKYHRILQGSMGFAIRRAHIPGLQHFLLRLHPSSPDALDDPFLISFWEEVFQCSLGVQDQHQRHNVGGKPPCSGAEEMGSVANIYSDVSQLRISYNVYKAVYAIVNALKAMRSCEKGKGPFPLQACPDADNIQPWQLLHYIKRVKYLNSFGDEIQFDENGDPAAMYDLVNWQLRPNGEIEFVTIGKFDETTTGGKQKLQIQEQNIVWNGNKTNIPLSVCSSICPPGTRKAIRPNFPICCHDCVVCTAGEISNQTDAIDCARCLPEFWSNAERTACVPKQVEFLSFSDTMGITLMAISLIGSFCTCVVVFIFSYHRTTPIVRANNSDLSFLLLFSLTLCFLCSLTFIGQPSEWSCMLRHTAFGITFVLCISCILEKTIVVLMAFKATLPGSKVMRWFGLAQQKAIITFCTLVQVIICIVWLVVAPPTPRQLMPRESAIVILLCDEGSHIAFALVLGYIGLLACLCLLLAFLARKLPDNFNEARLIAFSMLIFCAVWVAFIPAYISSPGKYSTATEVFAILASSYGLLGCIFAPKCYIILLRPEKNTKKHLMSKVATDK
>LOCXPOlfC30.180.HIT1.OlfC.2R.837.ANF_receptor.exons11.OU607597.1.Thunnus_albacares
GGEPCQLMVKSVPGSVYQAGDVVIGGLFPVHVKAPQPELEFRMEKVNDSCEIFNQRAYRWLQAMIFAVEEINNNPDLLPNFTLGYLAADTCLAESTTLLAAMAMITGQEVHLTNSECGSVPTVPVIVGDPSTSASIVVANTLGVFDVPMVSYLASCVCLSDNKRFPLFFRTMPSDAAEAKAMAKLLRLMGWTWVGLVSADDDFGRFGMQMLMDALRGTEVCVAYHEVIPKNYPKMKMQKIVKHIQKSTARAVVTFLIDQDAKALFEELVHQNVTDKQWIANDAWVTYGAVSVPRYIPSLAGTIGFALRKADIPGLGAFLAHNNTRLSSPNSDPFIKELWEELFGCSPSADLGGTMCSGSEVIGIGESLYTDVSQLRITYNVYKAVYAIAHAINDMLVCEPGKGPFLEGQCPDIQRIQPLQIAHYLRGVNFTTPLNEWMNFDKNGDPPASYDIINWHMTAEGTIEFVTVGHFVSSQGSNGQFHIDMDRVAWGAGSRHEVPVSVCSSPCPPGTRIAVKKGKPVCCFDCLPCAEGEISNQTGSLECIQCPERFWSNSNRTVCIPQQVDFLSYNDMMGIVLSIVSIVGATLTAATFATFLYYRHTPLVRANNSEVIFMLLLSLKLCFLCALAFIGQPATWSCMLRHTLFGISFVLCISCLLSRTVVVLVAFRSTLPGDNLIRYVGPAQQRLGISICTLVQVLICVLWLTLAPPKPAEREIMDNWGPKIILECANGSIVGFSLVLGYIGLLASVCLFLAFLARKLPDNFNEAKLITFSMLIFCNVWVAFVPAYISSPGKYTVAVEIFAILASSYGLLFCIFAPKCFIILLRPEKNTKKHMMA
>LOCXPOlfC31.181.HIT1.OlfC.2R.917.ANF_receptor.exons14.OU607597.1.Thunnus_albacares
SRFLLGLCAFFHFFHTVSAESTCKLKAKFNLSGYKDVEKKKVVIGGMFPVHKRILSSDGNTSRVPVSSGCEGFNFRTFRWTQTMLFAINEINKRDDLLPDTDLGYVIYDSCFTISKAVEGTLTYLTGQDEAVPNYRCGTGAPLAALVGAGGSDLSIATARILGLYHFPQVSYCSSCSALESKFQFPTFLRTIPNDKHQSTAMAQLVLHFGWTWVGTIAADDDYGKYGIKDFKEQVEEAGVCISFSETLPKVNSPESIQRIVETVVASTANIIVVFSSDVDLSPLILELLHHNVTNRTWIASEAWVTSALINQPGVNSVLDGTLGFGVKRADIPGLQRHLLELDPYADPLTEEFWETELNGTLSRAARGVADGLCTGSESLGKLNNTYSDISQLRITYSVYKAVYAVAHALHNLEHCEPGKGPFSGNSCADITNFEPWQLMYYLKNVRFKVPNTDEEIYFTEGDVEGFYDIINWHFNSNGEISYVTVGHYNGSAVPEDRMTIMNDSIVWNNKVLEPPRSVCSENCQPGTRKGIRQGEPVCCFDCIPCADGEISNTINARECILCSGDYWSNEAHDTCVPKIIEFLAFGEPLGITLIVISAFGALVTIAVGVVFIVNIGTPLVKANDALLSFSLLFSLVVTFLCSIVFLGEPQKWSCMTSQVALALGFALCLSSIMGKAAVLMMRAQALKAARARAKAAAKAAKAAAEAAANSGSPDVIVTNTNNNNDVTASANPEVDTLTFAHQRAIAAVATLIQAVACTVWLIILPPYPVKNTSAQNIKIILECDEGSVVFICCIFAYDILLALLAFIFAFIARKLEDHFSEAKSMTFGMLVFFIVWISFVPAYLSTRGKFMVAVQIFAILASSFGLLTCIFLPKCYVLLVKPERNTEEMIRPHTKPRDGTSTGTSASLNTAATEVN
