# Supplementary material for: Expanded olfactory system in ray-finned fishes capable of terrestrial exploration
Source: BMC Biol. 2023 Jul 31;21:163. doi: 10.1186/s12915-023-01661-8 (PMC10392011; doi:10.1186/s12915-023-01661-8)
Supplement: Supplementary file 3 — Additional file 3: Data S1. Protein sequences and genomic coordinates of OLF genes. FASTA and General Feature Format (GFF) files containing the protein sequences and genomic coordinates for all identified OLF genes in this study. [file 12915_2023_1661_MOESM3_ESM.zip › PROTEINS/Thunnus_maccoyii.OLF_genes.fa]

>LOCXPDareOR11.4-eta.308.176.HIT1.OR.1R.289.7tm_1.exons4.OU343193.1.Thunnus_maccoyii
DSFNDAFTKNFITFAFGFIINSINGAFVYTYFKSQVFQRDPRYVLYIHLVINDMIMLTVSVALQIMTYTIPLRFAPCCIMLLILVTTNKNSPLNLAGMAVERYIAVCRPLRHVQICTVQRAYALIALIWGISIIPAFTDIIIILATKPLSVFSSSVICYPTYIYNTPYHKTQSTVVQVLLFSFVFLTVIVTYLKVLCAARAVSGSNQASARNARNTILLHGVQLLICMLSYISPFLNLILVTTWPQERTKIFFSCFLFTNVLPRLLSPLIYGVRDKKFSSHIRLHFCCK
>LOCXPCyseOR11.7-eta.308.302.HIT1.OR.1R.300.7tm_1.exons2.OU343193.1.Thunnus_maccoyii
SSVNGTLTVIGNQRDRFTTAVTNNVIVTALCISINYINGTLVHTFRKHQIFSSNPRYILFIHLVINDMMQLILSTLLHIISYTLYTINVPFCLIMLTITILTTLNTPLNLAGMAVECYIAVCFPLRHAQICTVQKTYILIGLIWVASALSILPDIFILLATEPLQFFYSKVLCARDYVFRSNYSLKKRDASHIVCLVLVWLTLLYTYFRILFAAKKATIGIKKARNTILLHGFQLLLCMLTYARPMFEKGLLYLLPKQFLAIRFASYVIVQILPRFVSPIVYGLRDQTFRRYMRRYVLCK
>LOCXPTilORs.W240.305.313.HIT1.OR.1R.287.7tm_4.exons2.OU343193.1.Thunnus_maccoyii
YRDTLNTAIIKNVITVVLCISINYINGTLVHTFRKHEIFNINPRYILYIHLVINDIMLLTMFTLVQVLSYIVFTLNVSLCIVLLMIAIFANLNNPLTLAVMAIECYIAICFPLHHTQICTVKKTYVVIGLIWVMSALSILPDLFVTLATESLDFFHSRVFCLRESVFRNSYLTEKRDVSYIVYLVIVWLTLFYTYFRILFAAQAASADAKKARNTVLLHGFQLLLCMLTYVFHLIINGLTYLFPKGVLAIRFTIAIFVQVLPRLISPIVYGLRDKTFRQYLKRYLLC
>LOCXPSichOR4.8-eta.324.328.HIT2.OR.1R.308.7tm_4.exons2.OU343193.1.Thunnus_maccoyii
SASSNVTARDDFSVAVSKNVIVAVLCIIINYINGTLIHTFNKHQIFNVNPRYILFIHLVVNDMMQLTSSVMLMLLSYIFYKISVSLCCFLLLFTIIATQNTPMNLAGMAAECYIAICLPLHHTTLCTVRRTYILIGIIWFVSSMSYIPDILILLNTESVEFLDSKIICIRNNAFLNPLIRHKNNIYNTVLLVMVWSTLLYTYLKILFAAKSADGDAKKARNTILLHGFQLLLSMLTYVAQAFRQALYTWFPKNISDAIFVSYIFIQVLPRLISPIVYGLRDKTFRKYLQRYLLCGMRARINPQPTLKE
>LOCXPDilaORUN.68-eta.315.189.HIT1.OR.1R.314.7tm_1.exons2.OU343193.1.Thunnus_maccoyii
MNLTSGNRNVTPAVNYRDNFVIAVGKNVIVVVLGITINYINATMVHTFNKHHILKLNPRYILFIHLVFNDMIQLTTSITLFVFTYTFHTIYVSLCCLLILPAVFTTQNTPLNLAFMAAECYIAVCIPLRYNYICTVKRTYIVIGIVWTMSSLSVLPDVFILLATEPLEFLHARVFCKRDGVFRSIYSLRKRDASHIFFLVVVWITLFYTYFRILFVAKAADTDAKKARNTILLHGFQVLLCMITYVQPMLRDFLIYLFPGGVASINFVIFIINQILPRFVSPIVYGLRDNTFRKYFKRYLLCTINENSHATTTL
>LOCXPLeocOR16.1-lambda.380.267.HIT1.OR.1R.285.7tm_1.exons2.OU343194.1.Thunnus_maccoyii
SDGLDAAGCLFLSILPYGQAAPALICVFVLLTLFSFLINGLTLFGLGRSEDLSWEPRFAFLKNLMLSDLMQSVTFGPAVIHSLVQRRTMTFSTWCYVQYFVGTASIFSSLVTITCMALERYLYVCHAIHYLVILTQVRLRLVLSLIWVYSISISIVNMVLLHMGRGDQNEYVTGGLLCEPDTVEQHMGFPRASAVFRKLVGSFTLLMCLLVYAFSYTRMYQDARNAVIPFNAVNTTARKTVVFYCGMLFLQLLPLLLKATTDALWEASARRSRSPRSRRPCSTCP
>LOCXPOR1.165.HIT1.OR.2R.344.7tm_1.exons4.OU343193.1.Thunnus_maccoyii
EEEMSVMLNSTSSNPLDLLMSNTSSPLTGGAVTVPKDSFSNALTKNIVAMLVWLALSIINSTMVHTFLRHSLFYENPRYIMFISMVINDALQLSLVTALYVVSYIFRKIHASVCCLLIMTAVLTTRSTPLILAGMAVERYVSICFPLHYSQMCTVPRTLLLIYVILLLTATPPVTDLLITVVKEPPSFFQTSIFCDHSLLFQDQSIYYKNCVFDGVYLSFVALTLLYTYCKIMLTARAASMGLASVKRARNTVLLHGVQLLLCMLAYVVPSLQAALISLFPRLSLEIRYIFFLVVYIIPRFLSPVIYGFRDEQFRKYWTRYLACWSHSIIRVRPVVLKANLQVK
>LOCXPOR2.249.HIT1.OR.2R.274.7tm_1.exons1.OU343193.1.Thunnus_maccoyii
LSPFVFLQAFYEDPRYILFIHMVINDAIQLTVTITLFVLSYIFYKLNVSFCCFFILVAVFTTRNTPVNLASMAIERYIAICEPLRHSHICTVRRTYIVIGLIWFICVAPDITDLFVTLATESLSFFHQSVFCLRQNVFKDPILAYKRQAFDIIYFSCVFLTLVFTYLRILFAARALSTEKVSAQRARNTILLHGAQLAMCMLSYISPSVEIVLHLIFPGRILEIRFANYLIVYILPRFLSPIIYGVRDKKFRKYLKMYFVSNRCRVRVQKVAAQ
>LOCXPOR5.282.HIT1.OR.2R.313.7tm_1.exons2.OU343193.1.Thunnus_maccoyii
MNSSSYGYNVSSGLSYRDPSSSAVVKNVIVLALGLTINYINGTLIHTFRKHQIFYVNPRYILFIHLVLNDIIQLTTTISLFVFSYIFYKINASFCCLIITFAVFTTLNTPLNLAVMAVECYIAICLPLRHAELCTIKKTYILIGWIWAMSAVSTLPDVFIILATEPLRLFYSTIFCERDNLFHHPISLKKRDVSYIIYLIGVWLTLFYTYFKIFFAAKAAKEAKSSDGDAKKARNTILLHGFQLLLCMLTYVAHVLIKALLYWFPKHYVHIIFACYIIIQILPRFISPIVYGLRDKTFRKHLKKYLLCSVWAS
>LOCXPOR6.293.HIT1.OR.2R.310.7tm_1.exons2.OU343193.1.Thunnus_maccoyii
MNSSSYGYNVSSGLSYRDPSSSAVVKNVIVLALGLTINYINGTLIHTFRKHQIFYVNPRYILFIHLVLNDIIQLTTTISLFVFSYIFYKINASFCCLIITFAVFTTLNTPLNLAVMAVECYIAICLPLRHAELCTIKKTYILIGWIWAMSAVSTLPDVFIILATKPLWLFYSTIFCERDNLFHHPISLKKRDVSYIIYLIGVWLTLFYTYFKIFFAAKAAKEAKSSDGDAKKARNTILLHGFQLLLCMLTYVAHELKKALLYWFPKHYVHALFVCYIIIQMLPRFISPIVYGLRDKTFRQHLKKYLLCSV
>LOCXPOR7.304.HIT1.OR.2R.310.7tm_1.exons2.OU343193.1.Thunnus_maccoyii
MNSSSYGYNVSSGLSYRDPSSSAVVKNVIVLALGLTINYINGTLIHTFRKHQIFYVNPRYILFIHLVLNDIIQLTTTISLFVFSYIFYKINASFCCLIITFAVFTTLNTPLNLAVMAVECYIAICLPLRHAELCTIKKTNILIGWIWAMSAVSTLPDVFIILATEPLQLFYSTIFCERDNLFHHPISLKKRDISYIIYLIGVWLTLFYTYFKIFFAAKAAKEAKSSDGDAKKARNTILLHGFQLLLCMLTYVAPVLKKVLLYWFPKHYVHALFVCYIIIQILPRFISPIVYGLRDKTFRQHFKKYLLCSV
>LOCXPOR9.326.HIT1.OR.2R.303.7tm_1.exons2.OU343193.1.Thunnus_maccoyii
MNVSAANVTVVLQYRDSFTKAVTKNVIVVVLGISINYVNASLIHTFRKHQIFYMNPRYILFIHLVINDMIQLMLTVILFVISYTLYKINVSVCCVFILLALFTTENTPLNLACMAVECYIAICLPLHHIQICTVKRTLMLIGLIWTTSMLSVLPDLFITLATEPLDFFHSRVFCLRQTAFPHPLIVKKRDITYSVFLVIVWITIFYTYFKILFTAKTASKDAKKARNTILLHGFQLLLCMTTYVAPQLLTVVQQWFPKNYADSLFAYYIIVQVLPRSISPIIYGIRDNMFRKYLKRYLLCKLS
>LOCXPOR10.166.HIT1.OR.2R.300.7tm_1.exons2.OU343193.1.Thunnus_maccoyii
MNVSAANVSVVLQYRDSFTKAVTKNVIVVVLGISINYINASLIHTFRKHEIFYMNPRYILFIHLVVNDMIVVTLTVILFIVSYTLYKINVSVCCIYVLFLIFTTENTPLNLACMAVECYIAICLPLRHTQICTVKRTLMLIGLIWTTSIISGIPDLFITLATEPLDFFHSRVFCLRKNAFPHPLLVKKRDITYITFLVIVWITIFYTYFKILFTANTDAKKARNTILLHGFQLLLCMSSYATALLKDALQRWFPKNYADSLFAIYIIVQILPRSISPIIYGIRDNTFRKYLKRHLLCKVN
>LOCXPOR11.179.HIT1.OR.2R.303.7tm_1.exons2.OU343193.1.Thunnus_maccoyii
MNVSAANVSVVLQYRDSFTKAVTKNVIVVVLGISINCINASLIHTFHKHEIFYMNPRYILFIHLVVNDMIVVTLTVFLFIISYTLYKINVSICCISVLFVIFTTENTPLNLACMAVECYIAICLPLRHTQICTVKRTLMLIGLIWTTSIISGIPDLFITLATEPLDFFHSQVFCLRETAFPHPLLVKKRDITYLMFLVIVWITIFYTYFKILFTAKTANKDAKKARDTILLHGFQLLLCMSSYATPLLKDALQRWFPKNYADSLFAIYIIVQILPRSISPIIYGIRDNTFRKYLRRHLLCKVS
>LOCXPOR12.192.HIT1.OR.2R.303.7tm_1.exons2.OU343193.1.Thunnus_maccoyii
MNVSAANVSVVLQYRDSFTKAVTKNVIVVVLGISINYINASLIHTFRKHEIFYMNPRYILFIHLVVNDMIVVTLTVILFIISYTLYKINVSVCCIYVLFLIFTTENTPLNLACMAVECYIAICLPLRHTQICTVKRTLMLIGLIWTTSIISGIPDLFITLATEPLDFFHSRVFCLRKNAFPHPLLVKKRDITYITFLVIVWITIFYTYFKILFTAKTANKDAKKARNTILLHGFQLLLCMSSYATALLKDALQRWFPKNYADSLFAIYIIVQILPRFISPIIYGIRDNTFRKYLRRHLLCKVS
>LOCXPOR13.204.HIT1.OR.2R.305.7tm_4.exons2.OU343193.1.Thunnus_maccoyii
MNESSPNVTVVIEYRDSFTKAVTKNVIVVVLGISINYINASLIQTFRKNQIFYMNPRYILFFHLVINDMIQVTLTVILFIISYTLYKINVSVCCVFILLALFTTENTPLNLACMAVECYIAICLPLHHVQICTVKRTSMLIGLIWITSMLSVLPDLFITLATEQLDFFHSQVFCLRETAFRNPHIIKKRDVTYIMYLVIVWFVIFYTYFKILFTARTASKDAKKARNTILLHGFQVLLCMATYAEPMLKHALQQWFPKNYPDSLFACYIIVQILPRSISPIIYGIRDKTFRKYLKRYLLCKTGPQ
>LOCXPOR13.217.HIT1.OR.2R.298.7tm_4.exons2.OU343193.1.Thunnus_maccoyii
MNESSPNVTVVIEYRDSFTKAVTKNVIVVVLGISINYINASLIQTFRKNQIFYMNPRYILFFHLVINDMIQVTLTVILFVISYTLYKINVSVCCVFILLALFTTENTPLNLACMAMECYIAICLPLHHVQICTVKRTSMLIGLIWITSMLSVLPDLFITLATEQLDFFHSRVFCLRETAFRNPHIIKKRDVTYIMYLVIVWFVIVYTYLKILFTARTASKDAKKARNTILLHGFQVLLCMATYAAPMLKHALQQWFPKNYPDSLFACYIIVQILPRSISPIIYGIRDKTFRKYLKRYL
>LOCXPOR14.240.HIT1.OR.2R.316.7tm_1.exons1.OU343196.1.Thunnus_maccoyii
MQNLTEFPLNATSHKRLSVIIKVCVVIPFFCVFLCFIVLMLHIFASHRQFLDTSRYILFAYMLVNDTLQLLSSVLLFLFVMGQVKFAIVYCVPLLFISTVTFQNTPLILATMSLERYVAIFYPLQCPATWRSDRIWIIILSLWLISCISPVIDHSIGKRYPAVDAFSTPVLCKPVVINLSPIQTLIKVAVSVLFFAVVAVIILFTYMRILLETRKMRQDRVSVSKAMHTVLLHGFQLLLCMLAYTLPITETLIVLHANWLPEDIAFFNYFCFILIPRFLSPLIYGFRDQSLRVYIGKTFLCCTNKVKPRVRGKPQD
>LOCXPOR15.246.HIT1.OR.2R.316.7tm_1.exons1.OU343196.1.Thunnus_maccoyii
MQNLTEFPLNATSHKSLSVIIKVCVVIPFFCVFLCFIVLMLHIFASHRQFLDTSRYILFAYMLVNDTLQLLSSVLLFLFVMGKVKFAIVYCVPLLFISTATFQNTPLILATMSLERYVAIFYPLQCPATWRSDRIWIIILSLWLISCISPVIDHSIGKRYPAVDASSTPVLCNRFIINLSPIQTLIKVAVSVLFFAVVAVIILFTYMRILLETRKMRQDRVSVSKAMHTVLLHGFQLLLCMLAYTIPITETLIVLHANWLPEDIAFFNYFCFVLIPRFLSPLIYGFRDQSLRGYIGKTFLCCTNKVKPRVRGKPQD
>LOCXPOR16.247.HIT1.OR.2R.316.7tm_1.exons1.OU343196.1.Thunnus_maccoyii
MQNLTEFPLNATSHKSLSVIIKVCVVIPFFCVFLCFIVLMLHIFASHRQFLDTSRYILFAYMLVNDTLQLLSSVLLFLFVMGKVKFAIVYCVPLLFISTATFQNTPLILATMSLERYVAIFYPLQCPATWRSDRIWIIILSLWLISCISPVIDYSIGKRYPAVDASSTPVLCNRFIINLSPIQTLIKVAVSVLFFAVVAVIILFTYMRILLETRKMRQDRVSVSKAMHTVLLHGFQLLLCMLAYTIPITETLIVLHANWLPEDIAFFNYFCFVLIPRFLSPLIYGFRDQSLRGYIGKTFLCCTNKVKPRVRGKPQD
>LOCXPOR17.248.HIT1.OR.2R.316.7tm_1.exons1.OU343196.1.Thunnus_maccoyii
MQNLTEFPLNATSHKSLSVIIKVCVVIPFFCVFLCCIVLMLHIFASHRQFLDTSRYILFAYMLVNDTLQLLSSVLLFLFVMGQVKFAIVYCVPLLFISTVTFQNTPLILATMSLERYVAIIYPLQCPATWRSDRIWIIILSLWLISCISPVIDYSIGKRYPAVDAFSTPVLCKNVVINSSPIQTLIRAAASVLFFVVVAVIILFTYVRILLETRKMRQDRVSVSKAMHTVLLHGFQLLLCMLAYTLPITETLIVLHANWLPEDIAFFNYFCFILIPRFLSPLIYGFRDQSLRVYIGKTFLCCTNKVKPRVRGKPQD
>LOCXPOR18.250.HIT1.OR.2R.302.7tm_1.exons1.OU343196.1.Thunnus_maccoyii
TNNSSVGGAYLQRQINGQVIIVQLLVVIFLCINLLLILTFFSKDFFYTTMRYILFAVTLLSDSLILIISDILLILSYFRFTMQIGMCVIMSIVVILYTFVTPVTLTAMTLERFVAICMPLRHAELCSTRSALQCILIIHSLSSIPCIFIHSFFFASATHSFYTHDKICSVEMFILRSWHSHVRSAISQFYFLIMCITIVFSYVKIMKVAKAASGENKKSTWKGLRTVVLHAFQLLLCLIQLWRPFIESAVLQIDLMLFINIRYFNYITFYLAPRCLSPLIYGLRDEMFFHALKYYALCGLYK
>LOCXPOR19.251.HIT1.OR.2R.302.7tm_1.exons1.OU343196.1.Thunnus_maccoyii
TNNSSVGGAYLQRQINGQVIIVQLLVVIFLYINLLLIVTFFSKDFFYTTMRYILFAVTLLSDSLILIISDIMLILSYFRFTMQIGMCVIMSIFVVLYTFVTPVTLTAMTLERFVAICMPPQHAELCSTRSALQCILIIHSLSSIPCIFIHSFFFASATHSFYTHDKICSAEMFILRSWHDHFRSAIGQFYFLIMCITIVFSYVKIMKVAKAASGENKKSTWKGLRTVVLHAFQLLLCLIQLWCPFIESAVLQIDLMLFINIRYFTYITFYLAPRCLSPLIYGLRDEMFFHALKYYALCGLYK
>LOCXPOR19.252.HIT1.OR.2R.300.7tm_1.exons1.OU343196.1.Thunnus_maccoyii
TNDSSVGGAYWQRYGQVIIVQLLVVIFLYINLLLIVTFFSKDFFYTTMRYILFAVTLLSDSLLLIMSDILLILTYFRFTMHIGICIIMFIVVVLYTFVTPVTLTAMTLERFVAICMPLRHAELCSTRSALQCILIIHGLSSIPCIFIYSFFFASATHGLYTQDKICSVEIFILRSWHDHFRSAISQFYFLIMCITIVFSYVKIMKVAKAASGENKKSTWKGLRTVVLHAFQLLLCLIQLWCPFIESATLQIDSILFVSVRYFTYITFYLAPRCLSPLIYGLRDEMFFHALKYYALCGLYK
>LOCXPOR20.253.HIT1.OR.2R.304.7tm_1.exons1.OU343196.1.Thunnus_maccoyii
MADNNSLAGDESVMRKINDRVIIVQVLVSVFLCINFLLITTFFMKDYFYTTMRYILFANTLLSDCLFLIISDILLILNYFHFTIKMWLCLIIYIVLSLHTFVTPFTLTTMTLERYVAICMPLRHAELCSTRSTLQCILIIHSLSSIPCIFILSIFFASATHSFYTQNRICSSHMFMLRGWQGHLRSAISQFYFLIMCITIVFSYVKIMKVAKAASGENKKSTWKGLRTVVLHAFQLLLCLIQLWCPFIESAVLQIDLMLFINIRYFNYITFILAPRCLSPLIYGLRDEMFFHALKYYALCGLYK
>LOCXPOR21.254.HIT1.OR.2R.304.7tm_1.exons1.OU343196.1.Thunnus_maccoyii
MAKNSSLVGGESLMRSINYRVILVQILVAVFLCINFLLITTFFMKDFFYKTMRYILFANTLLSDCLILIISNILLIFDYFRATMQIWLCLIFYILSSVYILVTSFTLMAMTLERYVAICLPLRHVELCSTHRVLPCILIIHSLSAIPCIVDLSIFFASATLNFHKQYRVCSVEVFTFQRWQGHIRSSIRQFYFFIMCVTIVFSYFKIMKVAKAASGEDRKSTWKGLRTVILHAFQLLLCLIQLWCPFIEAAVLQIDFMLYINVRYFTYITFYLAPRCLSPLIYGLRDDKFFLALKYYALCGLYK
>LOCXPOR22.255.HIT1.OR.2R.304.7tm_1.exons1.OU343196.1.Thunnus_maccoyii
MAKNSSLVGGESLMRSINYRVILVQILVAVFLCINFLLITTFFMKDFFYKTMRYILFANTLLSDCLILIISNILLIFDYFRATMQIWLCLIFYILSSVYILVTSFTLMAMTLERYVAICLPLRHVELCSTHRVLPCILIIHSLSAIPCIVDLSIFFASATLNFHKQYRVCSVEVFTFQRWQGHLRSSINQFYFFIMFVTIVFSYFKIMKVAKAASGENRKSTWKGLRTVILHAFQLLLCLIQLWCPFIEAAVLQIDFMLYINVRYFTYITFYLAPRCLSPLIYGLRDDKFFLALKYYALCGLYK
>LOCXPOR23.256.HIT1.OR.2R.304.7tm_1.exons1.OU343196.1.Thunnus_maccoyii
MAKNSSLVGGESLMRSINYRVILVQILVAVFLCINFLLITTFYMKDFFYKTMRYILFANTLLSDCLILIISNILLIFDYFRATMQIWLCLIFYILSSVYILVTPFTLMAMTLERYVAICLPLRHVELCSTHRVLPCILIIHSLSAIPCIVDLSIFFASATLNFHKQYRVCSVEVFTFQRWQGHLRSSIHQFYFFIMCVTIVFSYFKIMKVAKAASGENKKSTWKGLRTVILHAFQLLLCLIQLWCPFIEAAVLQIDFMLYINVRYFTYITFYLAPRCLSPLIYGLRDEKFFLALKYYALCGLYK
>LOCXPOR25.257.HIT1.OR.2R.305.7tm_1.exons1.OU343196.1.Thunnus_maccoyii
MADNNSLVDGQALMRKINDRVILVQVLVTLFLCINFLLITTFFMKHFFYTTMRYILFANTLLSDCLILILTNTLLIMSYFRFTTQTWLCLIMFIVSSLYNFVTPVTLTTMTLERFVAICMPLRHAELCSTRSALQCILIIHGLSSIPCIVFLSIFFASATHSFYTQNRICSVELFTIHRWQGHLRSAISQFYFLIMFITIVISYIKIIKVAKAASGENKKSTWKGLRTVALHAFQLLLCLIQLWCPFIEAAVLQIDLMLYTDVRYFNYITFYLASRCLSPLIYGLRDDKFFLALKYYALCGLYKN
>LOCXPOR25.258.HIT1.OR.2R.305.7tm_1.exons1.OU343196.1.Thunnus_maccoyii
MADNNSLVDGQALMRKINDQVILVQVLVTLFLCINFLLITTFFMKHFFYTTMRYILFANTLLSDCLILILTNTMLIMSYFRFTIQTWLCLIVFIVSSLYNFVTPVTLTTMTLERFVAICMPLRHAELCSTRRALHCILIIHGLSSIPCIVFLSVFFASATHSLYTQNRICSVEMFTIHRWQGHLRSAISQFYFLIMFITIVISYIKIMKVAKAASGENKKSTWKGLRTVALHAFQLLLCLIQLWCPVIEAAVLQIDLMLYIDVRYFNYITFYLAPRCLSPLIYGLRDDKFFLALKYYALCGLYKN
>LOCXPOR26.259.HIT1.OR.2R.304.7tm_1.exons1.OU343196.1.Thunnus_maccoyii
MADNNSLVGGQPLLRKLNYRVILVQVLVTLFLYINFLLITTFFMKHFFYTTMRYIFFANTLLSDCLILILTNTLLIMSYFPFTIQTWLCLIIYIVLSLYTFVTPVTLTAMTLERFVAICMPLRHAELCSTRRALHCILIIHSLSSIPCIVFLSVFFASATHSFYTQDRICSVEAFTIHRWQGHLRSAISQFYFSIMFITIVISYIKIMKVAKAASGENKKSTWKGLRTVILHAFQLLLCLIQLWCPVIEAAILQIDFMLYIDVRYFNYITFILVPRCLSPLIYGLRDDKFFLALKYYALCGLYK
>LOCXPOR27.261.HIT1.OR.2R.309.7tm_4.exons1.OU343196.1.Thunnus_maccoyii
MESNMSMSSDILEIQGFNISPKFTYPLFFLLLFVYSSLLFSNIGVLLVIITEKSLHQPMYILFCNLSVNDLIGNTVLLPQLMAHIISTERFITYNQCVAQAFHSHTFGSASHMILTIMAIDRYVAICHPLRYSSIMTTRAVFGLSAAAWGLSLALVSVLIGLTVRLSRCRSLIQNAYCDNASLFKLSCEDVSINNIYGLFFTVLLFSCSMGSIAVTYFRIALICWIKKNKELNNRALQTCASHLVLYLIMLWSGFLTIILHRFPDHPDLRKIAYILFHVVPANLNPVIYGMQTRSLRAKIIQILHREVT
>LOCXPOR28.262.HIT1.OR.2R.307.7tm_4.exons1.OU343196.1.Thunnus_maccoyii
MENKSFGFSFELTLDPFVIPPGGKYPVFFFGIAIYCFGIFCNLTLLTLIILKRNLHKPMYFILFNLPLNDLIGITAMLPKVLSDIVTETNKVYYPLCVLQAFLLHMYGGGILFILAAMSFDRYVAICMPLRYSSIMTPRGVTCIICLVWGLDFVLIVSLFSLQTRLPRCKSVIMNVFCDNPSLLKLTCGNTTVNNIIGLFNTAVMQAVSVSVQAFSYVKILITCVVTRRSDAKTKAINTCVAQLVILIIFEVAGTFTILSHRFKNVSTDLQKIMGMLIFLVPPLLNPIVYGLYTHEIRSTFLKVLKN
>LOCXPOR29.263.HIT1.OR.2R.313.7tm_4.exons1.OU343196.1.Thunnus_maccoyii
MPTNASSSKLLTLETLDISAAHIYPTFVFGTITYLTIVFCNLLVLITIAVSKKLHKPMFILLFNLPISDMVGATAFFPHLMFSIVTQSRLISHPACITQAFLIHVYGTGNLLILSAMAYDRYIAICYPLRYNTIMNPNNLIRIIFLIWFINLSLIFTLIMLNARFKICRTNIVDLYCNNPSLLKLTCEDTRVNNYYGIAIIVLLQGVPLSIITYTYAQIFHTCVMTNQPDARRKAIQTCGTHLVVFLILQINTTFTLIAHRIANVSPNIRRTLGVSVIVFPPFLDPIIYGLKITELKQNIILFLKRNFCSIKL
>LOCXPOR31.264.HIT1.OR.2R.309.7tm_4.exons1.OU343196.1.Thunnus_maccoyii
PTNASSTKLLTMETLGISTAHIYPTFVFGTITYLTIVFCNLLVLITIAVSKKLHKPMFILLFNLPISDMVGATAFFPHLMFSIVTQSRLISHPACITQAFLIHVYGSGNLLILSAMAYDRYIAICYPLRYNTIMNPNNLIKIIVLIWFINLSLIFTLIMLHVRFKICRTNIVDLYCNNPSLMKLTCEDNRVNNFYGIATIVLIQGVPLSIIIYTYAQILRTCVMTNQPDARRKAIQTCGTHLVVFLILQINTMFLLISHRFETVAPNIRRTFGVSILIFPPFLDPIIYGLKTTELKQNIILFLKRNLSS
>LOCXPOR31.265.HIT1.OR.2R.310.7tm_4.exons1.OU343196.1.Thunnus_maccoyii
MPTNASSSKLLTMETLGISTAHIYPTFVFGTVTYLTIVFCNLLVLITIAVSKKLHKPMFILLFNLPISDMVGATAFFPHLMFSIVTQNRLISHPACITQAFLIHVYGSGNLLILSAMAYDRYIAICYPLRYNTIMNPNNLIKIIVLIWVINLSLIFTLVMLNVRFKICRTNIVDLYCNNPSLMKLTCEDNRVNNFYGIATIVLIQGVPLSIIIYTYAQILRTCVMTNQPDARRKAIQTCGTHLVVFLILQINTIFTLISHRFETVAPNIRKTLGVSVLIFPPFLDPIIYGLKTTELKQNIILFLKRNLSS
>LOCXPOR32.266.HIT1.OR.2R.321.7tm_4.exons1.OU343196.1.Thunnus_maccoyii
FFNVLGGRELKMDNLYNTSSVLVLNGFNLSSESVFPAFLFATLSYMIILFCNLILILTIGLNKCLHQPMYLILLNLPVNDLIGSSALFPQVIKEILTNSKTMQYSTCVAQALFIHIYVAGTVFILSAMAYDRYIAICCPLKYNTVMTNAHIMSIITIVWMSSLIMIGVLFFLLLRLPRCRSVMTHTYCDNPSLLTLVCADTTINNIYGLFLVALSQVISNGMVLYTYLQILVACFRSKRSDTKAKALQTCATHLIVFLLLECLGLFTIISYRIKNISPHLRRFIGLSTFIFPPTLNPIIYGLKTKEIRERVVHLFRNKINP
>LOCXPOR33.268.HIT1.OR.2R.321.7tm_4.exons1.OU343196.1.Thunnus_maccoyii
FFNVLGGRELKMDNLYNTSSVLVLNGFNLSSESVFPAFLFATLSYMIILFCNLILILTIVLNKCLHQPMYLILLNLPVNDLIGSSALFPQVIKEILTNSKTMQYSTCVAQAFFIHIYAAGTVFILSAMAYDRYIAICCPLKYNTVMTNAHIMRIITIVWMSSLIMIGVLFFLLLRLPRCRSVMTHTYCDNPSLLTLVCADTTINNIYGLFLVALSQVISNGTVLYTYLQILVACFRSKRSDTKAKALQTCATHLIVFLLLECLGLFTIISYRIKNISPHLRRFIGLSTLIFPPTLNPIIYGLKTKEIRERVVHLFRNKINP
>LOCXPOR34.269.HIT1.OR.2R.310.7tm_4.exons1.OU343196.1.Thunnus_maccoyii
MSLQNASIKVTEFIIGGFDKTEKPFVVGVVILITYVLAILANMMNILFIIYDKRLHKPMYLLICNLAVVDILYTSSTSPAMIGVLVAGVTTISYVPCFIEMFAFHLGGVMEMFALSIMAFDRLIAISCPFMYHSYLTNVRTLVLTYILWIVACGFVSILPATLLPLPHCHSTLKYTFCEYAAIIRTTCVDPRPYFNLVTVIVFFLLFFTFTFICLSYILIIFFVKLSSDSNKRKMGSTCLSHLVVVTCYYGPLFIIVVLTRMGVVLTLEARHGLTIGAILGPSIVNPFVYCLRTKEIRCKIFRIFKTVAT
>LOCXPOR35.270.HIT1.OR.2R.310.7tm_4.exons1.OU343196.1.Thunnus_maccoyii
MPLQNASIKVTEFIIGGFDKTEKPFVVGVVILITYVLAILANMMNILFIIYDKRLHKPMYLLICNLAVVDLLYTSSTSPTMIGVLVAGVTTISYVPCFIGMFAFHLGGVMEMFALSIMAFDRLIAISCPFMYHSYLTNVRTLVLTYILWIVACGFVSILPATLLPLPHCHSTLKHNFCEYAAIIRTTCVDPTPYFNLVTVIVFFLLFFTFTFICLSYILIIFFVKLSSDSNKRKMGSTCLSHLVVVTCYYGPLFIIVVLTRMGVVLTLEARHGLRIGAILGPSIVNPFVYCLRTKEIRCKIFRIFKTVAT
>LOCXPOR36.272.HIT1.OR.2R.306.7tm_4.exons1.OU343196.1.Thunnus_maccoyii
MSFYNSSIKVTDFFIGGFEKTEKPFVVGVVILITYVLAILANMMNILFIIYDKRLHKPMYLLICNLAVVDILYSSSASPTMIGVLVAGVNTISYVPCLLEMFAFHVGGIMEMFALSIMAFDRLVAISCPFKYHSYLTNVRTLVLTYILWIVACALVSSLPATLLSLPHCYSKLKYTFCDYPAILRTTCVDPTPYFNEASIIVFFILFFTFTFICLSYILIIFFVKLSSNSNKRKMGSTCLSHLVVVTCYYCPIFILMVLTRLGVVLTLEARHGLMIGTILGPSLVNPFVYCLRTKEIRCKIFGIFK
>LOCXPOR37.273.HIT1.OR.2R.306.7tm_4.exons1.OU343196.1.Thunnus_maccoyii
MPLQNASIKVTEFIIGGFDKTEKPFVVGVVILITYVLAILANMMNILFIIYDKRLHKPMYLLICNLAVVDILYTSSTSPTMIGVLVAGVNTISYVPCFIGMFAFHVGGIMEMFALSIMAFDRLIAISCPFKYHSYLTNVRTLVLTYILWIVACAFASTLQATLLPLPHCHSKLKYTFCEYAAIIRTTCVDPTPYFNLVTVIVFFVLFSTFTFICLSYILIIFFVKLSSDSNKRKMGSTCLSHLVVVMCFYCPVFVIVVLTRMGVVLTLEARHGLLIGTILGPSLVNPFVYCLRTKEIRCKIFRIFK
>LOCXPOR38.274.HIT1.OR.2R.306.7tm_4.exons1.OU343196.1.Thunnus_maccoyii
MPLQNASIKVTEFIIGGFDKTEKPFVVGVVILIAYVLAILANMMNILFIIYDKRLHKPMYLLICNLAVVDILYTSSSSPTMIGVLVAGVKTISYVPCFIAMFAFHLGGVMVTFALSIMAFDRLIAISCPFKYHSYLTNVRTLVLTYILWIVACGFASYLQAILLPLPHCHSKLKHNFCEFAAIIRTTCVDLTPYFNLVAVIVFIYLFFTFTFICLSYILIIFFVKLSSNSNKRKMGSTCLSHLIVVTCYYCPVFVIVVLTRMGVVLTLEARHGLLIGTILGPSLVNPFVYCLRTKEIRCKILGIFK
>LOCXPOR39.275.HIT1.OR.2R.306.7tm_4.exons1.OU343196.1.Thunnus_maccoyii
MPLQNASIKVTEFIIGGFDKTEKPFVVGVVILITYVLAVLANIMNILFIIYDKRLHKPMYLLICNLAVVDILYTSSASPTMIGVLVAGVKTISYVPCFIEMFAFHLGGVMETFALSIMAFDRLIAISCPFKYHSYLTNVRTLVLTYILWIVACAIVSSISATLLYLPHCYSKLKYSFCDYPAIIRTTCVDPTPYFNEASIIVFLILFFTFTFICLSYILIIFFVKVSTNSNKRKMGSTCLSHLVVVTCYYCPVFILMVLTRLGVVLTLEARHGLMIGTILGPSLVNPFVYCLRTKEIRCKIFGIFK
>LOCXPOR41.276.HIT1.OR.2R.306.7tm_4.exons1.OU343196.1.Thunnus_maccoyii
MPLQNASIKVTEFIIGGFDKTEKPFVVGVVILIAYVLAVLANIINILFIIYDKRLHKPMYLLICNLAVVDILYTSSASPTMIGVLVAGVKTISYVPCFIEMFAFHLGGIMETFALSIMAFDRLIAISCPFKYHSYLTNVRTLVLTYILWIVACGIMSGMSATLLPLPHCHSKLRYTFCDYPAIIRTTCVDPRPYFNLVTVIVFFILFFTFTFICLSYILMIFFVKLSSNSNKRKMGSTCLSHLVVVTCYYCPVFISVVLTRMGVVLTLEARHGLTIGAILGPSLVNPFVYCLRTKEIRCKILGIFK
>LOCXPOR41.277.HIT1.OR.2R.306.7tm_4.exons1.OU343196.1.Thunnus_maccoyii
MPLQNASIKVTEFIIGGFEKTEKPFVVGVVILITYVLAVLANIINILFIIYDKRLHKPMYLLICNLAVVDILYTSSASPTMIGVLVAGVKTISYVPCFIEMFAFHLGGIMEMFALSIMAFDRLIAISCPFKCHSYLTNVRTLVLTYILWIVACGIMSGISATLLPLPHCHSKLKYTFCDYPAIIRTTCVDPRPFFNLVTVIVFFILFFTFTFICLSYILMIFFVKLSSNSNKRKMGSTCLSHLVVVMCFYCPVFISVVLTRMGVVLTLEARHGLTIGAILGPSLVNPFVYCLRTKEIRCKILGIFK
>LOCXPOR42.278.HIT1.OR.2R.304.7tm_4.exons1.OU343196.1.Thunnus_maccoyii
MSLQNASIKVTEFIIGGFDKTKKPFVVGVVILITYVLAILANMMNILFIINDKRLHKPMYLLICNLAVVDILYTSSSSPTMIGVLVAGVNTISYVPCFIEMFAFHVGGIMEMFALSIMAFDRLIAISCPFKYHSYLTNVRTLVITYILWIVACGFVSILPATLLPLPHCYSKLKYSFCEYAAVMRTTCVDPTPYFNLVTIIMFFLIFFTFAFICLSYILIIFFVQLSSNNNKRKMGSTCLSHLVVVTCYYCPVFILIVLTRMGVVLTLEARHGLMIGKILGPCLVNPFVYCFRTKEIRCKIFGI
>LOCXPOR43.279.HIT1.OR.2R.304.7tm_4.exons1.OU343196.1.Thunnus_maccoyii
MPLQNASIKVTEFIISGFDKTEKPFVVGVVILITYVLAILANIMNIFFIINDKQLHKPMYLLICNLAVVDILYTSSASPTMIGVLVAGVKTISYVPCFIGMFAFHLGGIMEMFALSIMAFDRLIAISCPFKYHSYLTNVRTLVITYILWIVACGIMSGISATLLPLPHCYSKLKYSFCEYAAIMRTTCVDPTPYFNLVTIIMFFLIFFTFAFICLSYILIIFFVKLSSNNNKRKMGSTCLSHLVVVTCYYCPVFILIVLTRMGVVLTLEARHGLMIGKILGPCLVNPFMYCLRTKEIRCKIFGI
>LOCXPOR44.280.HIT1.OR.2R.331.7tm_4.exons1.OU343196.1.Thunnus_maccoyii
LGNFCSIMAEENQSTVTEFILTGFPGLHSKYQGIVSAVLFLVYSLTMIGNATIFFLFATDRSLHKPMYHIILNLSACDILFSTTTLPKIISKYWFQSGTISFTACFVQMYFVHYLGSVNSYILFLMALDRYLAICHPLRYPLVFKNSTICIISITAWVIANAAPLMLVIRAYPLPYCASNIINHCYCDHIGITVLACTDRAPYGFPAFVFAMVVLLGPLAFILFSYCSIIIAVLKIANWQGRLKSLSTCSTQLIIISLYYSPRCFVYLASNVGIKFSADMRIVTIMLYSLCPPMINPLIYCLRAKDMRESLRKHFNKRTVPQKEQVSAICN
>LOCXPOR45.281.HIT1.OR.2R.331.7tm_4.exons1.OU343196.1.Thunnus_maccoyii
LGNFCSIMAEENQSTVTEFILTGFPGLHSKYQGIVSAVLFLVYSLTMIGNATIFFLFATDRSLHKPMYYIILNLSACDILFSTTTLPKIISKYWFQSGTISFTACFVQMYFVHYLGTVNSYILFLMALDRYLAICHPLRYPLVLKNSTICIISITAWVIASAAPLMLVIRAYPLPYCASNIINHCYCDHIGITVLACTDRAPYGFPAFVFAMVALLGPLAFIFFSYCSIIIAVLKIANWQGRLKSLSTCSTQLIIISLYYSPRCFVYLASNVGIKFSADMRIVTIMLYSLCPPMINPLIYCLRAKDMRESLRKHFNKRTVPQKEQVSAICN
>LOCXPOR46.283.HIT1.OR.2R.306.7tm_4.exons1.OU343196.1.Thunnus_maccoyii
MSLQNASIKVTEFIIAGFDKTEKPFVVGVVILITYVLAILANMMNILFIIYDKRLHKPMYLLICNLAVVDILYTSSASPTMIGVLVAGVKTISYVPCFIEMFAFHLGGVMEMFALSLMAFDRLIAISCPFKYHIYLTNVRTLVLTYILWIVACGFVSILPATLLPLPHCHSTLKYTFCDYAAIIRTTCVDPRPYFNLVTVIVFFLLFFTFTFICLSYVLIIFFVKLSSDSNKRKMGSTCLSHFIVVTCYYGPLFIRIVLTRMGVVFTLEARHGLMIGAILGPSLVNPFVYCLRTKEIRCKIFRIFK
>LOCXPOR47.285.HIT1.OR.2R.321.7tm_4.exons1.OU343196.1.Thunnus_maccoyii
MIYTNITTIKDFIITGFPGLHATYYGPVSALLFFTYLVILAGNIFILVLIGVERRLHKPTYLIFSHLAMNDLLFGTVTLPKIISRYWWDDKIIYFGACFTQMYFVHALGAIHSLLLLIMALDRFIAVCLPLKYRVLITNNTISIACGLSWIGTLLRMIAVVLHALTLPYCDSNFIVQCYCDHISITRLACGEDVKYVKSVALGLAMFSLLLPLSFILFSYFSIFLVVMRIPNMEGRYKTISTCTPQLLISCLYYLPRCFVYLSNAVGFTFSLDVRIFLILLYSLLPCAVNPVIYCFKTKDMKDVLMKIFKKAKIGMKQVSK
>LOCXPOR48.286.HIT1.OR.2R.321.7tm_4.exons1.OU343196.1.Thunnus_maccoyii
MIANVTRMKSFVILGFPGLSQQYYGPVSALLFFFYLAIAIGNIFILAFVICEKSLQKPMYLVFCHLALNDLTFGTVTLPKIISKYWFGESLISFHGCFTQMFFVHYLGSVQSFILLVMALDRFIAICIPLRYPVLITNNIISVLCGFAWFIPLPLMIAVVLHVLTLPFCKANVIAQCYCDHISITSQACGEDVNIVAVISLVIAMFCLLLPLAFISFSYISIIVVILKMSNAAGRKKTLSTCTPQIFITCLFYLPRCFVYVANTVGFAFSLDIRILLILLYSLYPAAVNPIIYCFKTQDIKQTLIKKLKKTRVGIEIKLAF
>LOCXPOR49.287.HIT1.OR.2R.321.7tm_4.exons1.OU343196.1.Thunnus_maccoyii
IYTNVTRMKSFFILGFPGLSQPYYGPVSALFFFIYLAIAIGNIFILAFVMCEKSLQKPTYLVFCHLALNDLTFGTVTLPKIISKYWFDESLISFYGCFTQMFFVHYLGSAQSFILLVMALDRFIAICIPLRYPVLITNNIISVLCGFAWFIPVSLMVTIVLHTLTLPFCKDNVIAQCYCDHISITRQACGEDVIIVQVTTLVMAMFSLLLPLAFILFSYISIIVVILKMSNATGRKKTLSTCTPQIFITCLFYLPRCFVYVANTIGFAFSLDIRILLILLYSLFPAAVNPIIYCFKTQDIKQTLITKLKKTRVGIEIKLAY
>LOCXPOR50.288.HIT1.OR.2R.319.7tm_4.exons1.OU343196.1.Thunnus_maccoyii
MSYTNVTRIKHFFIIGFPGLSPEYYGPVSALLFVLFLAIVVGNIFILVFVKCERSLHKPTYLIFCHLALTDLAFGIVTLPKIISKYWFDYSIISFYGCFAQMYFVHFLGATHSFILMVMALDRFTAICTPLRYAATFTNTTVSVLCGISWLMPISWMVGIVLDALTLPFCNSNIIVQCYCDHIAITALGCENVREVQVVAFGLAMLSLLLPLGFIIFSYFVIIIAVVRMSSSEGRMRTLSTCTPQLLITCLYYMPRCFVYLANNVGFTFSVPVRIVVVMLYSLLPAAVNPIIYCFKTKDIKENLKKKFYRKKINFITKT
>LOCXPOR51.289.HIT1.OR.2R.318.7tm_4.exons1.OU343196.1.Thunnus_maccoyii
MKYTNITTIKDFIITGFPGLSPKYYGPVSALLLLTFTAIVVGNAFILTIIVYERTLHKPTYMIFFHLAMTDVIFGFVTLPKIIARYWWNDVISSFGVCFTQMYFVHSLGAIHSLILLIMALDRFVAICLPFQYPVMITNKTISIACSMCWVVTFIRMLGIVLHALTLPYCNQNVITHCYCDHMSITRLGCGENVKYVKMVSLGNAMVILLVPLAFIIISYFSIIIAVLKMSHTESRHKVLSTCAPQIFITCLYYVPRCFVYLAHNLGFSFTADARILITMLYSLIPAVVNPLIYCFKTKDIKEALVQRFKNKKASIAI
>LOCXPOR52.290.HIT1.OR.2R.307.7tm_4.exons1.OU343196.1.Thunnus_maccoyii
STLSYFILGAYMHVGGLKYFCFMLTAMLYVVIITANTSLTVVICMNRSLHEPMYLFLCSLFINELYGSTGFFPFLLVQILSDIHTVSASLCFLQIFCLYTYANIQFSNLAIMSYDRYLAICCPLQYNTRMTSNRSVIFIIVIWLYSFVKFLITLSLNIRLTLCGNIINSLYCNNYFIVKLACSDTKVNNIYGLFDTFLSVVVPLFPILFSYMKILKVCFSGSKQTRQKAVSTCTPHLASLLNFSFACLFATLQSRFDVSSVSSVLRIIVLVYLLIIPVLNPIMYGLQTSKIRNLFCSKMLAGHRDTM
>LOCXPOR54.291.HIT1.OR.2R.307.7tm_4.exons1.OU343196.1.Thunnus_maccoyii
DVRFAGEVGEDLGADLLQVDAVDDRVDEGRDHQELRSQRVPQRLQRAAAAVARVHDVEHQRGGEDEQRDEVRQARLHELPAVGTRPERGAHQVSVGHQDESRLRDVRNREHEAVDVVDGGVGARQLHHLPVGAEDLLDVAAAERQPGRQHDARQSLQQREAPREHQQLRHLLRRHHRPVLQRLTDGHVAVVRHDGQTGELAENVAVDDQHLSQTAGVGDDVRLGQKVVKQLRVETGGAADPVEAQVTQEDVDGLVQRFLQTHGDDERQVDEDGEEVRHESEGEVDLPVCQRVVQTVKHKHDFRVVLH
>LOCXPOR54.291.HIT1.OR.2R.307.7tm_4.exons1.OU343196.1.Thunnus_maccoyii
MENNSEIVFVLHGLNDSLTNRQVYFAFALVSYLFTIFVNLTLIVTVCLEKSLHEPIYIFLCNLCFNGICGASSFYPKLLHDLLAESHVISYAGCLAQMLVVYSYIFCEFTSLTVMAYDRYVAICKPLQYRAVMTAQKVAQLLMLTWCFSLLEALTGIMLTARLPLCGRHVQKIFCTNWEVVKLSCSDTTVNNIYGFVLTVSHVSQTGLILVSYAHLVRASLRSRSDRRKFVQTCLPHLVTLLVFTASLVFDIMYSRYGGGRSLQALRNALAAEFLVVPPLINPIIYGINLQQIRSKIFPDFTRKPDI
>LOCXPOR56.292.HIT1.OR.2R.308.7tm_4.exons1.OU343196.1.Thunnus_maccoyii
MINSTQFSYFTLNANIDSSHLKYLFFVILMSMYILIICANVLLIVVICMNRSLHEPMYFFLCSLFVNELYGSTGLFPFLLVQILSDIHTVSTFFCFLQIFCVYSYANVQFCNLAIMSYDRYLAICFPLQYNTRMTSKKVAMLIAITWLFPFIEVAVMVSLSAPLQLCGNIINKVYCNNYSVVKLACYDTTVNNIYGIIYTILIIVGVVTLILYTYIRILKVCFYGSKQTRQKAVSTCTPHLISLLNFSCGCFFEIMQSRFDMSSVPNMLRIVLSLYFLTCQPLFNPVLYGLKMSKIHRLCKSLVFSKM
>LOCXPOR56.294.HIT1.OR.2R.308.7tm_4.exons1.OU343196.1.Thunnus_maccoyii
MINSTQFSYFTLNAYIDSGHLKYLFFVILISLYILTVCANVLLIVVICMNRSLHEPLYLFLCSLFVNELYGSTGLFPFLLVQILSDIHNVSASFCFLQIFFVYSYANVQFCNLAIMSYDRYLAICFPLQYNTRMTSKKVAMLIAITWLFPFIEVAVMISLSAPLQLCGNIINKVYCDNYSVVKLACYDTTVNNIYGIIYTIFLIVGVVTLILYTYIRILKVCFYGSKQTRQKAVSTCTPHLISLLNFSCGCFFEIMQSRFDMSSVPNMLRIVLSLYFLTCQPLFNPVLYGLKMSKIRTLCKSLVFSKM
>LOCXPOR57.295.HIT1.OR.2R.312.7tm_4.exons1.OU343196.1.Thunnus_maccoyii
STLSYFIFSTYIHIGTLRYLYFMLTAMLYTVIITANTSLIVVICMNRSLHEPMYLFLCSLFVNELYGSTGLFPFLLVQILSDIHTVSASFCFLQIFCLYTYANVEFFNLAIMSYDRYLAICCPLQYNTRMTSNKALIFITVIWLYSFVKFLITLSLNIRLPLCGNIINSLYCNNYLVVKLACSETKVNNIYGLFGVVLTVIVPLFPILFSYMKILKVCFSGSEQTRQKAVSTCTPHLASLLNFSFGCLFEILQSRFDMSSVSSVLRIILSLYFLIIQPLLNPIMYGLQMSKIRNTCKHLFCSKMWACHRDTM
>LOCXPOR58.296.HIT1.OR.2R.307.7tm_4.exons1.OU343196.1.Thunnus_maccoyii
STLSYFILGAYMHVGGLKYFCFMLTAMLYVVIITANTSLTVVICMNRSLHEPMYLFLCSLFINELYGSTGFFPFLLVQILSDIHTVSASLCFLQIFCLYTYANIQFSNLAIMSYDRYLAICCPLQYNTRMTSNRSVIFIIVIWLYSFVKFLITLSLNIRLTLCGNIINSLYCNNYFIVKLACSDTKVNNIYGLFDTFLSVVVPLFPILFSYMKILKVCFSGSEQTRQKAVSTCTPHLASLLNFSFACLFATLQSRFDVSSVSSVLRIIVLVYLLIIPLLNPIMYGLQTSKIRNLFCSKMLAAHRDTM
>LOCXPOR59.297.HIT1.OR.2R.304.7tm_4.exons1.OU343196.1.Thunnus_maccoyii
INSTQVSYLTLSAYFDYGDLKYLFFMMVMSLYMLIVCANVFLIVVICMNRSLHEPMYLFLCSLFVNELYGSTGLFPFLLVQILSDIHTVSASFCFLQIFCLYSYGSVEFTNLAIMSYDRYLSICCPLQYNTHMTSNKVAMLIAVTWFYSFLIVVVTTSLSSSLQLCGNIIEKLVCTNYAIVKLACSDTRVNNIYGLTVTLLTVFGPVILIFYTYMRILKVCFSGSQQTRQKAISTCTPHLVSLLNFCLGACFQIIMARFDVKIAPSMLNMFLSLYYLIFQPLVNPVMYGLKMSKIRTLCKSMLY
>LOCXPOR60.298.HIT1.OR.2R.306.7tm_4.exons1.OU343196.1.Thunnus_maccoyii
IMINSTQVSYFTLAAYVDTGVFKYLYFMIILSLYMLIVCANVLLIVVICMNRSLHEPMYLFLCSLFVNELFGSTGLFPFLLVQILSDIHTVSVFFCFLQILWLYSYVCVEFLNLFLMAYDRYLAICFPLQYNTRMTTKKVATLITVTWLFSFLAILVLISLSAPLQLCGNIINKVYCGNYHIVKLACSDTTINNIYGLIYTVISVIIPLILIFYTYLRILKVCFSGSKQTRRKAVSTCTPHLASLLNFSFGCCFQILLSRFELSSLPNVLQVILSLYFAVLQPLLNPIMYGMKMSNIRNTCKHVLC
>LOCXPOR61.299.HIT1.OR.2R.309.7tm_4.exons1.OU343196.1.Thunnus_maccoyii
IMINSTQVSYFTLAAYVDTGVFKYLYFMIILSLYMLIVCANVLLIVVICMNRSLHEPMYLFLCSLFVNELFGSTGLFPFLLVQILSDIHTISTFFCFLQIFCVFSYACVELLNLVIMSYDRYLAICCPLQYNTRMTTKKVATLIALTWLFPFLAILVVISLSAPLQLCGNIINRLYCGNYSIVKLACSDTTINNIYGLIYTVISIIIPLILILYTYMRILKVCFSGSKQTRQKAVSTCTPHLASLLNFSFGCIFQILLSRFELSSLPNVLDILLSVYFLTCQPLFTPVLYGLKMSKIRLICKRLLCGKV
>LOCXPOR62.300.HIT1.OR.2R.308.7tm_4.exons1.OU343196.1.Thunnus_maccoyii
RSMINSTQVSYFTLGAYFDTGVFKYLLFMVTLSLYMLIICANVLLIVVICMNRSLHEPMYLFLCSLFVNELYGSTGLFPFLLVQILSDIHTVSAPLCFLQNFVLYSYGGVEYLNLAIMSYDRYLAICCPLQYNTRMTFNKIAILIAVTWLCPMLLCFVMTSLTNSLQLCGTIIKKVYCDNYFIVKLACSDTTINNIYGLFVTSLSVFCPLILIIFTYIKILKICFSGSKQTRKKAASTCTPHLIALLNFSCGGGFEIVQSRFNMNNLPNILRIFLSLYWLTCQPLFNPLLYGLNMSKIRIVCKSLVFA
>LOCXPOR63.301.HIT1.OR.2R.304.7tm_4.exons1.OU343196.1.Thunnus_maccoyii
MLNSTQVSYFTLAAYFDTGVFKYLYFLIILTFYIAIVCSNVFLIVVICMNRSLHEPMYLFLCSLFVNELFGSTGLFPFLLVQILSDIHTVSAPFCFLQIFCLYSYGSIELLTLAIMSYDRYLAICYPLQYNTHMTPNKIAKLTALIWIYPILINIFIVACLTVPLQLCGSIINKVYCDNYYVVKLACSDTTVNNIFGLCHMFTVIFGLILLILYTYMRILKVCFSGSKQTRRKAVSTCTPHLASLLNFSFGAFFEIVQGRFNMSRVPNMLRIILSLYWLTCQPLFNPVLYGLNMTKIRIICKSL
>LOCXPOR64.302.HIT1.OR.2R.304.7tm_4.exons1.OU343196.1.Thunnus_maccoyii
MLNSTQVSYFTLAAYFDTGVFKYLYFLIILAFYIAIVCSNVFLIVIICMNRSLHEPMYLFLCSLFVNELYGSTGLFPFLLVQILSDIHTVSAPFCFLQIFCLYSYGGIEFLTLAIMSYDRYLAICYPLQYNTHMTPNKIAKLTALIWIYPILINIFIVACLTVPLQLCGNIINKVYCDNYYVVKLACSDTTVNNIFGLCHMFTVIFGLILLILYTYMRILKVCFSGSKQTRRKAVSTCTPHLASLLNFSFGAFFEIVQGRFNMSRVPNMLRIILSLYWLTCQPLFNPVLYGLNMTKIRIICKSL
>LOCXPOR65.303.HIT1.OR.2R.303.7tm_4.exons1.OU343196.1.Thunnus_maccoyii
IMNSTQVSYLALVAYFDTGLFKYLYFMIVMSLYMLIVCSNVFLIVIICMNRSLHEPMYLFLCSLFVNELYGSTGLFPFLLVQILSDIHTVSTFFCFLQIFCVHFYGSVELFTLGVMSYDRYLAICCPLQYNTRMTCSKVVVLTAFVWLYSVLATVVMMSLSATLQLCGNMIHKVYCDNYSIVKLACSDTTVNNIYGIVYIFTVIVSLIILIVFSYMRILKICFSGSKQTRRKAVSTCTPHLASLLNFSFGAFFEIVQGRFNMSRVPNMLRIILSLYWLTCQPLFNPVLYGLNMTKIRIICKSL
>LOCXPOR66.305.HIT1.OR.2R.304.7tm_4.exons1.OU343196.1.Thunnus_maccoyii
SITTITFTIYGALGLYNSALVICILVLYISGLCVNFFLVLVICVESRLHRPMYVLLVNLSLSGVVGSSSVCPNIIKHLVVNRQESSLEGCLTQVFFTNVYGGCIFCILALMAYERFVSICKPLGYHSIITPARVKLMLAVVYFILSSSSIIQVYLTSRLTLCRHTVDKLLCDSLVIAKLSCKKTTLIGVYGLCCAVFVIVLPCFLVFLSYFHIFLVILKTSKESRRKALRTCTPHLVTFINFSVASFCGVTYNRLSHEVPRATNIFISLNFFVIPPLLHPIIYGIKMQEIRQSINRIMKWRIIQ
>LOCXPOR67.306.HIT1.OR.2R.319.7tm_4.exons1.OU343196.1.Thunnus_maccoyii
MLNSTSSTLSYFILGAYLNIGNLRSFYFMITAMLYLVIIVMNMSLIVIICMNRSLHEPMYLFLCSLFVNELYGSTGLFPFLLVQILSDIHTVSASFCFLQIFCIYTYANTEFCNLAIMSYDRYLAICFPLQYNTRMTCNHVPIFIILIWLYSFVKFLITLSLNINLLLCGNIINSLYCHNYLVVKLACSDTKVNNIYGLFGVVLSILVPLLPIIYSYMKILNVCFSGSKQMRQKAVRTCTPHLVSLLNFSFGCSFEILQSRFDMSSVPSVLKIILSLYFLIIQPLLNPIMYGLQMSKIRKMYQHLFCYKMLSGQTDPVQ
>LOCXPOR68.307.HIT1.OR.2R.310.7tm_4.exons1.OU343196.1.Thunnus_maccoyii
IVMMNSSQVSYFTLAAYFDIGLLKYLFFIITVCFYMLIVSANVLLIVVICMNRSLHEPMYLFLCSLFVNELYGSTGLFPFLLVQILSDIHTVSVLFCLMQIFCLYTYVNVQFYNLAVMSYDRYLAICFPLQYNTRMTSKKVAILIAVTWLFPLLAIVVMISLNASLKLCGNIIYRLYCDNYSVVKLACYDTSANNIYGLIYTFTVLTGLTILNVYSYMRILKVCFSGSKQTRQKAVSTCTPHLVSLLNFSCGCFLEVLQSRFDMSSVPNMLRIFLSLYFLTCQPLFNPVLYGLKLSKIHRLCKSLVFGKM
>LOCXPOR69.308.HIT1.OR.2R.305.7tm_4.exons1.OU343196.1.Thunnus_maccoyii
MLNSTQVSYFTLAAYFDTGVFKYLYFMIVMSLYMLIICANVLLIVVICMNRSLHEPMYLFLCSLFVNELYGSTGLFPFLLVQILSDIHTVSAPLCFLQIFCLYSYASVEFFNLAIMSYDRYLAICCPLHYNTRMTSHKITLLIAVTWLYAYVICFVPITLSVPLQLCSNIINKVYCDNYSIVKLACYNTTVINIYGLTATALIVSCPVTLIFYTYIKILQVCFSGSKQTRQKAVSTCTPHLASLLNFTVGAGFELVQHRFDMSRVPNMLRIFLSLYWLTCQPLFNSVMYGLKMSNIRIICKNMFF
>LOCXPOR70.309.HIT1.OR.2R.307.7tm_4.exons1.OU343196.1.Thunnus_maccoyii
IMNSTQFSSFTLAAYFDNGLFKYLYFMIVMSLYMLIVCANVLLIVIICMNRSLHEPMYLFLCSLFVNELFGSTGLFPFLLVQILSDIHTVSASFCFLQIFCVYTYASIQFSNLATMSYDRYLAICCPLQYNTHVTYNKTAFLIAVTWLYPFLAIFILISLSSSLQLCGNIINKVYCDNYSIVKLACSDTRVNNIYGIVYTFTTIVLVLLIICSYVRILKVCFSGSKQTRQKAVSTCTPHLASLLNFSCGCFFEIVQNRFDMSSVPNMLRIFVSLYFLTCPPLFNPVLYGLNITKIRITCKSVVFGRM
>LOCXPOR71.310.HIT1.OR.2R.305.7tm_4.exons1.OU343196.1.Thunnus_maccoyii
MINSTKISYFSLVAYFDTGVFKYLYFMVIMSLYFFIVSANVLLIVVICMNRSLHEPMYLFLCSLFVNELFGSTGLFPFLLVQILSDIHTVSASFCFLQIFCLYTYASVEYLNLAIMSYDRYLAICCPLQYNTRMTSKKIGTLIAITWLYSCFVMVVWLSLATPLQLCGNIIDKVFCAAHSVVKLACSNTSGSNMYGLIVSFGIIFIALNVILYTYLHILRVCFSGSKQTRQKAVSTCTPHLASLLNFSLGASFEILQSRFDMSRVPNMIRILLSLYFLTCPPLFNPVMYGLKMSKIRALSKSLIS
>LOCXPOR72.311.HIT1.OR.2R.305.7tm_4.exons1.OU343196.1.Thunnus_maccoyii
MINSTKISYFSLVAYFDTGVFKYLYFMVIMSLYFFIISANVLLIVVICMNRSLHEPMYLFLCSLFVNELFGSTGLFPFLLVQILSDIHTVSASFCFLQIFCAHSYGAVEYLNLAIMSYDRYLAICCPLQYNTRMTSKKIGTLIAITWLYPCFAMVVWLFLTTPLQLCGNIIDKVFCAAHSVVKLACSNTSGSNIYGFIASFGTIFVALNVILYTYLHILRVCFSGSKQTRQKAVSTCTPHLASLLNFSLGACFELLQSRFDMSRVPNMLRIFLSLYFLTCPPLFNPVMYGLKMSKIRALSKSLIS
>LOCXPOR73.313.HIT1.OR.2R.305.7tm_4.exons1.OU343196.1.Thunnus_maccoyii
IMINSTQFSYFTLAAYFDTGLLKYFYFMTVMCLYIFIVSANVFLIVVICMNRSLHEPMYLFLCSLFVNELYGSTGLFPFLLVQILSDIHTVSASFCFLQIFCLYSYGGIEFLNLAIMSYDRYLAICYPLQYNTHMTSNRAAIFIAVIWVPPLLVNFLTLPLIVPLQLCGNIINKVYCDNHSVVKLACSDTTVNNVSGLIVIAFSVFGPLILILYTYMRILKVCFSGSKQTRQKAVSTCTPHLASLLNFSFGACFEILQSRFNMSSVPNTLRIFLSLYFLTCPPISNPLMYGLKLSKIRVTCKSLI
>LOCXPOR74.314.HIT1.OR.2R.314.7tm_4.exons1.OU343196.1.Thunnus_maccoyii
ENFSSHEHFILDGFSELGALRPVLFIPFFIMFVVSLSANSLLLYVIISQRSLHSPMCILIAGMACVDLSPPLFFVPNMLLSFLFDWRGISLIGCLVQIYIVHLLGAFQSTLLLWMALDRYFAICTPLYYNERMALPRFLKFVIPLVVRNVLMVTLVVSLVGPLSFCATNVINHCFCEHMALVELACGSTAVNSLVGLISVFFIAVVDFFFITASYVVIFSSVLGSGKSGIKALHTCVTHIMVMTVSLTIILVAFLSYRIRSGLPAAVRVFFSTMYLLFPSCFNPIIYGIRTTNIRQHILKTLSCCHSVQTEPYS
>LOCXPOR75.316.HIT1.OR.2R.321.7tm_4.exons1.OU343196.1.Thunnus_maccoyii
MLEVLQGRNFSHSTFVFQGFPKLQKHRRLLALPFSISYLSALLGNSLLVYVICSMKSLHSPMYFLICMLCIVDVVVVTAIIPNMLLGLLFDWDEISLAGCLTQMFVTHFLSSVESTLLLAMALDRYVAISQPLRYTEIIDSSMFVKLLLFTLVRSGSIMATLVGLVGSLQFCYLNTIQHCYCDHMALVSLACGNTDRNSAVGLAVIVCFVGVDIPLIFFSYMKILSVVLRSVAAGEDRWKAFHTCGTHLIVMMCFYLVGSVTFLSHNLNIPILTDVNTFMGLMYILFPATVNPVIYGIRTKEIRNSVYRLFKLRAKKILMV
>LOCXPOR76.317.HIT1.OR.2R.301.7tm_4.exons1.OU343201.1.Thunnus_maccoyii
MLFLSGLNETKNHQFAVFFLALLYYCVILLVNISLIVTIILDKNLHEPMYVLLCTFCINGLYGTTGFYPKFLWDLLSPVHVISYSGCLIQALVIYSFATSDLSILAVMAYDRYLAICQPLEYHAIMSKQKLFYLVSFSWITPFCIVAVNIFLTSRLKLCSSYIRRLLCSNWTIVTFACFPAETLINNIIAYISIIIYVCHGFFIVWSYIHLIKTCANSIEKRAKFMQTCVPHITSLVTFLVTILFDPMHMRFGSKDLPQNLQNLIAIEFLIIPPIVNPLIYGFKLTKIRNRILGFVYIKMK
>LOCXPOR77.318.HIT1.OR.2R.308.7tm_4.exons1.OU343201.1.Thunnus_maccoyii
MDNASFIHFFVLSGITETKNHRFAIFFLTFLCYCVILLVNISLIVTIILDKNLHEPMYVLLCTFCMNGLYGTAGFYPKFLWDLLSPVHVISYAGCLVQALVMYSFVCSDLSILAVMAYDRYLAICQPLEYHAIMSKQKLFYLVCLSWITPFCIMAVNIFLASRLKLCSQYIRRLYCVNWIIVKLACSPAETTVNSIVAYITIIIYVFHGFFIIWSYMYLIKTCVNSLEKRAKFMQTCVPHLTSLITFLVSVLFDGMNMRFSSNDLPQTLQNFVAIEYLLIPPIMNPIIYGFKLTKTRKRIVGFIHFKI
>LOCXPOR78.319.HIT1.OR.2R.305.7tm_4.exons1.OU343201.1.Thunnus_maccoyii
MMENVSIVKMFTLSGLDFTLEQRITLFFLTLLWYLIILLGNATLIVVIIVDKNLHEPMYIFLCNLCINALYGTVGFYPKFLLDLLSSHVISYAGCMLQGFVIHSSTCCDFSILALMAYDRYVAICRPLVYHSFMTKQRVSVFVLFSWVLPLYCMFMNTASLLGSRLCGSHINRVYCVNWMIVTLACSPLKANTAVAYFNMLFYFGHFVFIIWSYMYLIRTCMSSKENWGKFMQTCMPHLLSLITFTISVLLDLLYMRFGSADLSQDFSNFMAIEFLLIPPVVNPLVYGLKLTKIRNKLVSFVHIK
>LOCXPOR79.320.HIT1.OR.2R.309.7tm_4.exons1.OU343201.1.Thunnus_maccoyii
MDNVSVVRIFILSGINETMNYRLTIFSLTLLYYCVILFVNISLIMIIILDENLHEPMYILLCNFCINGLYGTTGFYPKFLLDLLWSSQEISYSGCLFQAFIVYSFACSELSILAVMAYDRYLAICRPLHYHSLMTKRRLSQLSCFSWLTPFCIISTSILLTSRLRLCGSNIQKLFCVNWVIVKLACSDTDTVSNSVIAYATIFIYVSHGFFIIWTYMHLIKKCVRSTEDRAKFMQTCVPHLVSLITFLIVIIFDLMYMRFGSRDLPQSLQNFIAIEFLLIPPFMNPLIYGFKLTKIRNRILGLVYVKRK
>LOCXPOR80.321.HIT1.OR.2R.309.7tm_4.exons1.OU343201.1.Thunnus_maccoyii
MDNVSVVIIFTLSGINETVNYRVTLFSLTLLYYCIILFVNISLIMIIILNENLHEPMYIFLCNFCISGLYGTTGFYPKFLLDLLSSSQEISYSGCLFQAFIMYSFACSELSILAVMAYDRYLAICRPLHYHSLMTKKRLSQLVCFSWLTPFCIFSINVLLTSKLKFCGSKIEKHFCVNWVIVKLACPDTDTVSNSVIAYATIFIYVSHGFFIIWTYMHLITTCVRSTEDKVKFMQTCMPHLISLITCTVAVVFDLMNMRFGSKDLPQSLQNFIATEFLIIPPVMNPLIYGFKLTKIRNRILGLVYIKGK
>LOCXPOR81.322.HIT1.OR.2R.305.7tm_4.exons1.OU343201.1.Thunnus_maccoyii
MDNVSVLTFFILSGLNYTAQHRTILFVLTLLYYSLIWIVNAVLIVTIIVDRKLHEPMYIFLCNLCVNALYGTTGFYPKFLMDLLSTTHVISYTECFLQSFVIYSSAGGDLSILAVMAYDRYVALCKPLMYHSVMTRQRIFMLVALSWLLPLYCMFINTITIFQSKLCGSHIPKLYCANSLISRLACSTSIVNNSIVYFNIAFYCGHFILIIWSYMYLIRTCLKSKEGRSKFMQTCVPHLISLLNFGFAVLFDLMYSRFGSSTLSQSLQNFMAIEFLLIPPVMNPLIYGLNLTKIRKRILGFSRAK
>LOCXPOR82.323.HIT1.OR.2R.305.7tm_4.exons1.OU343201.1.Thunnus_maccoyii
MDNMSVITVFTLSGLSGTTNYRVTLFALTLLCYCVIWLVNVTITVTIITDKSLHEPMYIFLCNLFINGLYGTAGFYPKFLVDLLSTTHVISYAGCLLQGFVLHSSACADLSFLVLMAYDRYVAICRPLVYHSVMTKQRICVFVFFAWLIPLYLVFMGTITTSTSRLCGSHIPKIYCVNWLIGEVACSASVASTVIPAFNYTFYFGHFVFVVWSYTYLIRTCLTSKENRCKFMQTCLPHLFCLIIFIVCLLFDLLYMRFGSEQLPQSAQNFMAIEFLLIPPILNPLIYGFKLTQIRNRIIQFMCGK
>LOCXPOR83.324.HIT1.OR.2R.309.7tm_4.exons1.OU343201.1.Thunnus_maccoyii
MDNVSVVIIFSLSGINETVNYRVTLFTFTLLYYCVILFVNISLIMIIILDENLHEPMYIFLCSFCINGLYGTTGFYPKFLLDLLSSSQEISYSGCLFQAFIMYSFACSDLSILAVMAYDRYLAICRPLHYHSLMTKRRLSQLVCFSWLTPFCIFSINVLLTSKLKLCGSKIEKLFCVNWIIVKLACPDTDTVSNSVIAYATIFIYVSHGFFIIWTYMHLIKKCVRSTEDRAKFMQTCVPHLVSLNTFLVAIVFDLMFMRFGSRDLPQSFQNFIAIEFLLIPPVMNPLIYGFKLTKIRNRILGLVYIKRK
>LOCXPOR84.325.HIT1.OR.2R.305.7tm_4.exons1.OU343201.1.Thunnus_maccoyii
MDNVSVITVFTLSGLSGTTNYRVTLFALTLLCYCVIWLVNVTVIVTIIMDKSLHEPMYIFLCNLFINGLYGTAGFYPKFLVDLLSTTHVISYAGCLLQGFVLHSSACTDLSFLVLMAYDRYVAICRPLVYHSRMTKQRICVFVFFAWLIPHYLVFMSTITTSTSRLCGSHIPKIYCVNWLIGRVACSASIASIIIPAFNYTFYFGHFIVIIWSYMYLIRTCLTSKENRSKFMQTCLPHLFCLIIFIVCLLFDLLYMRFGSEQLPQSAQNFMAIEFLLIPPILNPLIYGFKLTQIRNRIIQFMCGK
>LOCXPOR85.327.HIT1.OR.2R.308.7tm_4.exons1.OU343201.1.Thunnus_maccoyii
MENDTFMSHFDLTLYVNIGYYRYPAFVLCFLLFAFIVTANLVIILIISRERTLHEPMYIFIACLSFNSLYGSTGFFPRFLMDLLSDSHLISRPACFTQIYVIYTYASNEMTILGIMAYDRYVAVCHPLHYHNKVTPRAAYVLAALAWICPAFTVGTCLYLAIRLPLCGNEILKVYCAIWNIAKLSCVTTSINNITGLFVATITVFLPLTYVLYTYFRILLVCRKSSSECKSKVLQTCLPHTISFVSYSITAFCDIALSRINVEKLNPFFAAILSLKFVMIPPVLNPLVYGLKLPEIRRHIFRMLSWLK
>LOCXPOR86.328.HIT1.OR.2R.304.7tm_4.exons1.OU343201.1.Thunnus_maccoyii
MDNNTVSFYFNLTLFVNIGHYRYPAFVFCLLLYSFIVSANLVIMLVISRERTLHEPMYMFIACLSVNALYGSTGFFPRFLMDLLSDSHLISRPACYTQIYVIYTYASNEITILAIMAYDRYVAVCHPLHYHRKMTCRSVFKLAAMAWIYSAFVVTVCNSMSMRLPLCGNEIQKVFCANWKIVKLSCVATVVNNIVGMLITVATVFLPLFYILYTYLRIIIVCWKSSAEFKRKVLQSCLPHVISFVIYSIAIFCDIALSRYDPEEINTFMAVFLSLEFVVIPPVSNPLVYGLKLPEIRRHILRML
>LOCXPOR87.329.HIT1.OR.2R.304.7tm_4.exons1.OU343201.1.Thunnus_maccoyii
MDNNTVSFYFNLTMFVNIGHYCYPAFVFCLLLYSFIVSANLVIMLVISRERTLHEPMYMFIACLSVNALYGSTGFFPRFLMDLLSDSHLISRPACYIQIYVIYTYASNEIIILGIMAYDRYVAVCHPLHYHRKMTSKTVFKLAAMAWIYSAFVVIVFNSMSVRLPLCGNKIQKVFCANWNIVKLSCVATVVNNIVGMLLTIATVFLPLFYILYTYLRIIIVCWKSSAEFKGKVLESCLPHVISFVIYSITGFCDIALSRYDPEEINTFMAVFLSLEFVVIPPVSNPLVYGLKLPEIRRHILRML
>LOCXPOR88.330.HIT1.OR.2R.304.7tm_4.exons1.OU343201.1.Thunnus_maccoyii
MDNNTVSFYFNLTMFVKIGHYRYPAFVFCLLLYSFIVSANLVIMLVISRERTLHEPMYMFIACLSVNALYGSTGFFPRFLMDLLSDSHLISRPACYLQIHVIYTYASNEIIILGIMAYDRYVAVCHPLHYHRKMTCRSVFKLAAMAWIYSAFVLTLCNSMCMRLPLCGNKIQKVFCANWNIVKLSCVATVVNNILGMLIAIATIFLPLFYILYTYLRIIIVCWKSSAEFKGKVLESCLPHVISLVIYSIAGFCDIALSRYDPEEINTFMAVFLSLEFVVIPPVMNPLVYGLKLPEIRRHILRML
>LOCXPOR89.331.HIT1.OR.2R.304.7tm_4.exons1.OU343201.1.Thunnus_maccoyii
MDNNTVSFYFNLTMFVNIGHYRYPAFVFCLLLYSFIVSANLVIMLVISRERTLHEPMYMFIACLSVNALYGSTGFFPRFLMDLLSDSHLISHPACYIQIYVIYTYACNELIILVIMAYDRYVAVCHPLHYHRKMTSKTVFKLVAMAWIYSAFGVTICNSMSMRLPLCGNKIQKVFCANWNIVKLSCVATVVNNTVGMLLTIASIVLPPFYILYTYLRIIIVCWKSSAEFKGKVLESCLPHVISFVIFAIATFCDIALSRYDPEEINTFMAVFLSLEFLVIPPVMNPLVYGLKLPEIRRHILRML
>LOCXPOR89.332.HIT1.OR.2R.304.7tm_4.exons1.OU343201.1.Thunnus_maccoyii
MDNNTVSFYFNLTMFVNIGHYRYPTFVFCLLLYSFIVSANLVIMLVISRERTLHEPMYMFIACLSVNALYGSTGFFPRFLMDLLSDSHLISRPACYIQIYVIYTYACNELIILVIMAYDRYVAVCHPLHYHRKMTSKTVFKLVAMAWIYLAFGVTICNSMSMRLPLCGNKIQKVFCANWNIVKLSCVATVVNNTVGMLLTIASIVLPPIYILYTYLRIIIVCWKSSAEFKGKVLESCLPHVISFVIFAIATFCDIALSRYDPEEINTFMAVFLSLEFVVIPPVMNPLVYGLKLPEIRRHILRML
>LOCXPOR91.333.HIT1.OR.2R.304.7tm_4.exons1.OU343201.1.Thunnus_maccoyii
MDNNTVSFYFNFTLFVKIGHYRYPTFVFCLLLYSFIVSANLVIMLMISRERTLHEPMYMFIACLSVNDLYGSTGFFPRFLMDLLSDSHLISHPACFIQIYVIYTYACNEMIILGIMAYDRYVAVCHPLHYHRKMTSKTVFKLAAMAWIYSAFAVTVCNSMSMRLPLCGNKIQKVFCANWNIVKLSCVATVVNNIVGMLLTIASVFFPLFYILYTYLRIIIVCWKSSAEFKGKVLERCLPHVISFVICSITGFCDIALSRYDPEEINTFMAVFLSLEFVVIPPVMNPLVYGLKLPEIRRHILRML
>LOCXPOR92.334.HIT1.OR.2R.311.7tm_4.exons1.OU343201.1.Thunnus_maccoyii
MTNTSIIVVFSLSGFSATVSYQVTLLSLTLLCYCLILVVNVSLILTIILDQNLHEPMYIFLCNLCINGLYGTAGFYPKFVFDLMSDIHIISYVGCFLQVFVIYSYATIDFSILALMAYDRCVAICRPLEYHSVMSVRRIAVLVSLSWLVPLCFEVMVVTLTSTLKLCGSQIQKLYCENWSIVKLACSTTIANNIVGLIVISFYCGHVLFIVYSYVRLVKSALKSREGRRKFMQTCVPHLFCLLNVTAALLFDVMYSRYGSASVPQSVKNFMAIQFLIMPPILNPIIYGLILTKIRYRMTTLCMTACQRFKL
>LOCXPOR93.335.HIT1.OR.2R.308.7tm_4.exons1.OU343201.1.Thunnus_maccoyii
MDYELNVTYITFGGHVDVHKYRYLYFLIMFTVYILIICCNSTIICLIWIHKNLHEPMYIFIAALLLNSVVVSTAMYPKMLIDFLSEKQIISYSACLFQFFLFYSLSGSEFLLLSAMAYDRYVSICKPLHYPTIMRKNTVSIFLILAWLVPASQIAVPVILSADMKLCSLTVKGIFCNNAIYNLHCVSSRARSIFGVVALMNIALFPVLFILFTYTKIFIISYRSCGQVRKKAAQTCLPHLLVLISFACLCAYDVSIVRLESDFTKTARLIMTLQFVLYHPLFNPIIYGLKMKEITKHLKRLFCQSKEI
>LOCXPOR94.336.HIT1.OR.2R.306.7tm_4.exons1.OU343201.1.Thunnus_maccoyii
MDDELNVTYITLGGHVEVDKYRYVYFLIIFTVYILIICSNSTIVYLIWTQQNLHEPMYIFIAALLVNSVLLSTAIYPKLLIDFLSEKQIISYSACLFQFHMFYSLGGSEFLLLSAMAYDRYVSICKPLQYPIIMRKSTVSIFLVLAWLLPASQVAVPVGLSANKKLCSFTLKAIFCNNTVYKLRCVVSRAQIIHDMVILLNVALLPVLFILFTYTRIFIISYRSGREVRKKAAQTCLPHLIVLINFSCLCAYDVITIQLESDFPKTVRLIMTLQIVMYHPLFNPIMYGLKMKEISKELKKLFCQAK
>LOCXPOR95.168.HIT1.OR.2R.312.7tm_1.exons1.OU343203.1.Thunnus_maccoyii
MSNATPSQTNITVGLQYRRLLEIVLFSAPITVACCVFLFINGIMLFTLRSKSVFRETSRYILLYNLLFADTVQMALSQLLYLLSACRIWLTYPVCGFLAMLADLTNEVSPLTLMVMSLERYVAVCYPLRHATIITIRNTGVAIVVVWAFSSLNVLIQVILLLDFPFEELESLQMKDYCSDVAMFLGPMSDHYNKAFTCFLFVSAGVTVTCSYIGVMIAARSASTDKASAHKARKTLLLHLVQLGLSLSSTVHDPLVIAMSKFLDRVAISRIQSILYVCIILLPRCLSALIYGIRDQTIRPILIYHLCCRLKL
>LOCXPOR96.169.HIT1.OR.2R.313.7tm_1.exons1.OU343203.1.Thunnus_maccoyii
MSYATPSQTNLTVGLQYRRLLEIVLSSAPITVACCVFLFINGIMLFTLRSKSVFRETSRYILLYNLLFADTVQMALSQLLYLLSACRIWLTYPVCGFLTMLTDLTNEVSPLTLVVMSLERYVAVCYPLRHATIITIRNTGVAIVVVWAFSSLNVLIQVILLLDFPFEELESLQMKDYCSDIAMFLGPMSDHYNKAFTCFLFVLAGVTVTCSYIGVVIAARSASTDKASAHKARNTLLLHLVQLGLSLSSTVHEPLIIAMSKFLDRLTHLRIHSIIYVCIILLPRCLSALIYGIRDQTIRPILIYHLCCRLKLT
>LOCXPOR97.170.HIT1.OR.2R.312.7tm_1.exons1.OU343203.1.Thunnus_maccoyii
MSYATPSQTNITVGLQYRRLLEIVLFSAPITVACCVFLFINGIMLFTLRSKSVFRETSRYILLYNLLFADTVQMALSQLLYLLSACRIWLTYPVCGVLAMLADLTNEVSPLTLVVMSLERYVAVCYPLRHATIITIRNTGVAIVVVWAFSSLNALIQVILLLDFPFEELESLQMKDYCSDIAMFLGPMSDHYNKAFTCFLFALAGVTVTCSYIGVMIAARSASTDKALAHKARNTLLLHLVQLGLSLSSTVHDPLLIAMSKFLDRVAISRIHSIIYVCIILLPRCLSALIYGIRDQTIRPILIYHLCCRLKL
>LOCXPOR98.171.HIT1.OR.2R.312.7tm_1.exons1.OU343203.1.Thunnus_maccoyii
MSYATPSQTNITVGLQYRRLLEIVLSSAPITVACCVFLFINGIMLFTLRSKSLFRETSRYILLYNLLFADTVQMALSQLLYLLSACRIWLTYPVCGVLAMLADLTNEVSPLTLVVMSLERYVAVCYPLRHTTIITIRNTGVAIVVVWAFSSLNVLIQVILLLDFPFEELESLQMKDYCSDIAMFLSPLPDHYNKAFTCFLFVSAGVTVTCSYIGVVIAARSASTDKASAHKARNTLLLHLVQLGLSLSSTVHDPLIIAMSKFLDRVAIGRIQRVLYVCIILLPRCLSALIYGIRDQTIRPILIYHLCCRLKL
>LOCXPOR95.172.HIT1.OR.2R.312.7tm_1.exons1.OU343203.1.Thunnus_maccoyii
MSYATPSQTNITVGLQYRRLLEIVLFSAPITLPCCVFLFINGIMLFTLRSKSVFRETSRYILLYNLLFADTVQMALSQLLYLLSACRIWLTYPVCGVLAMLADLTNEVSPLTLVVMSLERYVAVCYPLRHATIITIRNTAVAIIVVWAFSSLNVLIRVLLLLDFPFEELESLQMKDYCSDTAMFLSPMSDHYDKAFTCFLFVSAGVTVTCSYIGVIIAARSASTDKASAHKARNTLLLHLVQLGLSLSSTVHDPLIIAISKNLKRVAIVRIQSIIYVCIILLPRCLSALIYGIRDQTIRPILIYHLCCRLKL
>LOCXPOR96.173.HIT1.OR.2R.312.7tm_1.exons1.OU343203.1.Thunnus_maccoyii
MSYATPSQTNITVGLQYRRVLEMVLSSAPITVACCVFLFINGIMLFTLRSKSVFRETSRYILLYNLLFADTVQMALSQLLYLLSACRIWLTYPVCGVLAMLADLTNEVSPLTLVLMSLERYVAVCYPLRHATIITIRNTDVAIVVVWAFSSLNVLIRVLLLLDFPFEELESLQMKDFCSDIAMFLGPMSDHYNKAFTCFLFVLAGVTVTCSYIGVVIAARSASTDKASAHKARNTLLLHLVQLGLSLSSTVHDPLLIAMSKFLDRVTHLRIHSIIYVCIILLPRCLSALIYGIRDQIIRPILMYHLCCRLKL
>LOCXPOR96.174.HIT1.OR.2R.312.7tm_1.exons1.OU343203.1.Thunnus_maccoyii
MSNATPSQTNITVGLQYRGLLEMVLSSAPITVACCVFLFINGIMLFTLRSKSVFRETSRYILLYNLLFADTVQMALSQLLYLLSACRIWLTYPVCGVLAMLADLTNEVSPLTLVLMSLERYVAVCYPLRHATIITIRNTDVAIVVVWAFSSLNVLIRVLLLLDFPFEDLESLQMKDFCSDIAMFLGPMSDYYNKAFTCFLFALAGVTVTCSYIGVVIAARSASTDKASAHKARNTLLLHLVQLGLSLSSTVHDPLVIAMSKFLDRVTHLRIHSIIYVCIILLPRCLSALIYGIRDQIIRPILIYHLCCRLKL
>LOCXPOR97.175.HIT1.OR.2R.308.7tm_1.exons1.OU343203.1.Thunnus_maccoyii
MSYATPSQTNITVGLQYRRLLEIVLSSAPITVACCVFLFINGIMLFTLRTKYVFRETSRYILLYNLLFADTVQMALSQLLYLLSACRIWLTYPVCGVLAMLADLTNEVSPLTLVVMSLERYVAVCYPLRHATIITIRNSGVAIVVVWAFSSLNVLIRVLLLLDFPFEELESLQMKDFCSDIAMFLGPMSDDYSKAFTCFLFALAGVTVTCSYIGVMIAARSASTDKASAHKARNTLLLHLVQLGLSLSSTAHDPLLIAMSKNLKRVAIVCIQSIIYVCIILFLKCLSALIYGIRDQTIRPILMYHLCC
>LOCXPOR103.176.HIT1.OR.2R.312.7tm_1.exons1.OU343203.1.Thunnus_maccoyii
MSNATPSQTNITVGLQYRGLLEIVLFSAPITLPCCVFLFINGIMLSTLRSKSVFRETSRYILLYNLLFADTMQMALSQLLYLLSACRIWLTYPACGVLAMLLDLTNEVSPLTLMVMSLERYVAVCYPLRHATIITIRNTGVAIVVVWAFCSLNALIRVILLLDFPFEELESLQMKDYCSDTAMFLSPISHDYNEAFTCFLFVSASVTVTCSYIAVVIAARSASTDKASAHKARNTLLLHLVQLGLSLSSTAHDPLFIAISKNLDRVAIVRLQIILYVCIILLPRCLSALIYGIRDQTIRPILIYHLCCRLKL
>LOCXPOR95.177.HIT1.OR.2R.312.7tm_1.exons1.OU343203.1.Thunnus_maccoyii
MSNATPSQTNITVGLQYRGLLEMVLSSAPITVACCVFLFINGIMLFTLRSKSVFRETSRYILLYNLLFADTVQMALSQLLYLLSACRIWLTYPVCGVLAMLADLTNEVSPLTLVVMSLERYVAVCYPLRHATIITIRNTGVAIVVVWAFSSLNVLIRVLLLLDFPFEELESLQMKDFCSDIAMFLGPMSDHYNKAFTCFLFVLAGVTVTCSYIGVMIAARSASTDKASAHKARNTLLLHLVQLGLSLSSTVHDPLLIAMSKFLDRVVLLRIQSVLYVCIILLPRCLSALIYGIRDQTIRPILMYHLCCRLKL
>LOCXPOR105.180.HIT1.OR.2R.312.7tm_1.exons1.OU343203.1.Thunnus_maccoyii
MSNATPSQTNITVGLQYRGLLEIVLFSAPITLPCCLFLFINGIMLFTLRSKSVFREISRYIFLYNLLFADTVQMALSQLMYILAACRLRLTYAVCGVLVMLAELTNEVSPLTLVLMSLERYVAVCYPLRHATIITIRNTAVAIIVVWAFSSLNVLIQVLLLLEFPFEELESLQMKDYCSDIAMFLSPMSDHYDKALTCFVFLSAGVAVTLSYIGVVIAARSASTDKASARKARNTLLLHLVQLGLSLSSTIHDPLLIAMSKFLDRVAIVRIHSILYVCIILLPRCLSALIYGIRDQTIRPILMYHLCCRLKL
>LOCXPOR106.181.HIT1.OR.2R.312.7tm_1.exons1.OU343203.1.Thunnus_maccoyii
FSKMSNASQSLTTTTVGRGLLERVMFCTLTTVPCCVFLFINVTMLFTLRSKSVFCETSRYILLYNLLFGDTVQMAVSQLLYIIAAFRLRLTYPVCGVLVMLTSLTIEISPLTLVVMSLERYVAVCYPLRHTIIITIRNTGLAIVVVWTLSSLNVLTRVLLLLDFPFEDLESEQMKDFCAMENMLLGPMSEHYDKAHTYSLFISASVAITSSYIGVIVAARSASTNEASANKARNTLLLHLVQLGLSLSSTLHNPFLKAIAKVLDRIVLVRIQIVIYVCVVIFPRCLSALIYGLRDQTIRSILIYHLCCRMKL
>LOCXPOR107.182.HIT1.OR.2R.328.7tm_1.exons1.OU343203.1.Thunnus_maccoyii
IFFFTGFSNMLYANQSQTNITVGLQYQELLGTVLFAILTSVPCCVCLSINGTMLFTLRSKPVFRETSRYILLYNLLFADTVQLAQSQLMYILAVCRLRLTYPVCGFLTMLASLTNKISPLTLVLMSLERYVAVCYPLRHATIITIRNTGVAVIVVWAFSSVNVLTQVLLMLNFYFENPEILQMKDFCGKDSVMLDPISDVYDKAYTCFLFISAAMVVTCSYVGVMIAARSAYTDKASAHKARNTLLLHLVQLGLNLSSTIHNPLLIAISKILDRITSVRIQIVLYVCIIILPRCLSALIYGIRDQTIRPVLIYHLYHLCCQWRRSLFL
>LOCXPOR108.183.HIT1.OR.2R.317.7tm_1.exons1.OU343203.1.Thunnus_maccoyii
MLYANQSQTNNTVGLQYQELLGLVMFSILTSVPCCVFLFINGTMLFTMRSKPVFRETSRYILLYNLLFGDTVQMAQSQLMYILAACRLRLTYAVCGVLVMLAELTNKISPLTLVLMSLERYVAVCYPLRHTAIITIRNTGVAICVIWTFSSVNVLTQVLLMLNFQFEDLVSMQMADFCGKESMTLDQISDLYEKAYTCFLFVSAGMVVACSYVGVMIAARSASTDQSSASKARKTLLLHLVQLGLSLSSAIHNPLLFFISKIFDRIIFVRIQNVLYFCITILPRCLSALIYGIRDQTIRPVLMYHLCCQWRCLPLLS
>LOCXPOR109.184.HIT1.OR.2R.330.7tm_1.exons1.OU343203.1.Thunnus_maccoyii
HQQFHIFITGFSNMLYANQSQTNITVGLQYQELLGTVLFSILTSVTCCVFLSINGTMLFTLRSKPVFRETSRYILLYNLLFGDTVMLAQSQLMYILAACRLRLTYPVCGVLIMIASLTNKISPLTLVVMSLERYVAVCYPLRHTAIITVRNTGVAICVIWTFSSVNVLTQVLLMLNFQFEDLVSMQMADFCGKDSMMLDQISDLYEKAYTCFLFVSAGMVVAFSYVGVMIAARSASTDQSSASKARKTLLLHLVQLGLSLSSAIHNPLQFFISKNLNRIIFVRIQIVIYFCITILPRCLSALIYGIRDQTIRPVLMYHLCCQWRCLPLLS
>LOCXPOR110.185.HIT1.OR.2R.317.7tm_1.exons1.OU343203.1.Thunnus_maccoyii
MLYANQSQTNITVGLQYQELLGLVMFSILTSVPCCVFLFINGTMLFTMRSKPVFRETSRYILLYNLLFGDTVQMAQSQLMYILAACRLRLTYPVCGVLVMLAELTNKISPLTLVLMSLERYVAVCYPLRHTTIITIRNTGVAICVIWTFSSVNVLTQVLLMLNFQFEDLVSMQMADFCGKESMTLDQILDLYEKAYTCLMFVSAGMVVACSYVGVMIAARSASTDQSSASKARKTLLLHLVQLGLGLSSTIYNPLLFFISKILDRIIFVRIQNVFYFCIIILPRCLSALIYGIRDQTIRPVLMYHLCCQWRCLPLLS
>LOCXPOR111.186.HIT1.OR.2R.330.7tm_1.exons1.OU343203.1.Thunnus_maccoyii
HQQFHIFITGFSNMLYANQSQTNITVGLQYQELLGTVLFAILTSVTCCVFLSINGTMLFTLRSKPVFRETSRYILLYNLLFGDTVLLAHSQLMYILGACRLRLTYPVCGVLIMIASLTNKISPLTLVLMSLERYVAVCYPLRHTTIITVRNTGVAICVIWTFSSVNVLTQVLLMLNFQFEDLVSMQMADFCGKDSMMLDQISDLYEKAYTCFLFVSAGMAVAFSYVGVMIAARSASTDQSSASKARKTLLLHLVQLGLSLSSTIHNPLLFFISKNLNRIIFVRIQIVIYFCIIILPRCLSALIYGIRDQTIRPVLMYHLCCQWRCLPLLS
>LOCXPOR112.187.HIT1.OR.2R.317.7tm_1.exons1.OU343203.1.Thunnus_maccoyii
MLYANQSQTNITVGLQYQELLGLVMFSILTSVPCCVFLFINGTMLFTMRSKPVFRETSRYILLYNLLFGDTVQMAQSQLMYILAACRLRLTYAVCGVLVMLAELTNKISPLTLVLMSLERYVAVCYPLRHTAIITIRNTGVAICVIWTFSSVNVLTQVLLMLNFQFEDLVSMQMADFCGKESMTLDQISDLYEKAYTCFLFVLAGMAVTFSYVGVMIAARSASTDQSSASKARKTLLLHLVQLGLSLSSAIHNPLLFFISKNLNRIIFVRIQIVLYFCITILPRCLSALIYGIRDQTIRPVLMYHLCCQWRCLPLLS
>LOCXPOR113.188.HIT1.OR.2R.325.7tm_1.exons1.OU343203.1.Thunnus_maccoyii
MLYANQSQTNITVGLQYQELLGLVMFSILTSVPCCVFLFINGTMLFTMRSKPVFRETSRYILLYNLLLGDTVHMAQSQLMYILGACRLRLTYAVCGVLVMLAELTNKISPLTLVLMSLERYVAVCYPLRHTTIITVRNTGVAICVIWTFSSVNVLTQVLLMLNFQFEDLVSMQMADFCGKDSMMLDQISDLYEKAYTCFLFVSAGMVVACSYVGVMIAARSASTDQSSASKARKTLLLHLVQLGLGLSSTIHNPLLFFISKNLKRVIFVRIQIVIYFCIIILPRCLSALIYGIRDQTIRPVLMYHLCCQWRCLPLLSVVPTKAKI
>LOCXPOR113.189.HIT1.OR.2R.325.7tm_1.exons1.OU343203.1.Thunnus_maccoyii
MLYANQSQTNITVGLQYQELLGLVMFSILTSVPCCVFLFINGTMLFTMRSKPVFRETSRYILLYNLLLGDTVHMAQSQLMYILGACRLRLTYAVCGVLVMLAELTNKISPLTLVLMSLERYVAVCYPLRHTTIITVRNTGVAICVIWTFSSVNVLTQVLLMLNFQFEDLVSMQMADFCGKDSMMLDQISDLYEKAYTCFLFVSAGMVVACSYVGVMIAARSASTDQSSASKARKTLLLHLVQLGLSLSSAIHNPLLFFISKNLKRVIFVRIQIVIYFCIIILPRCLSALIYGIRDQTIRPVLMYHLCCQWRCLPLLSVVPTKAKI
>LOCXPOR115.193.HIT1.OR.2R.330.7tm_1.exons1.OU343203.1.Thunnus_maccoyii
QQAKEVFFPHICIMLSLLQPKANITAGLHYQTSQEVMMFGMLSMGSSCSFLYINSVLLFTLRSKQVFCETSRYILLYNMLFADTVHMASNLLLYFLASLRIKITYYACGALVLLSVFTITISPLSLAVMSLERYVAVCYPLRHATIFNMRSTGMAIALVWGFSFIHILIRGFMLLYLFPKLSLKQMGDFCSKEAVFFAPMFNDFEEAYASTLFLSIGVVIIASYIGVALVARSVSTDKASARKALQTLLLHLIQLNLILISTFISTILIAIARTVGRLVLMRIYNACFVCLNILPRCLSALIYGLRDQTIRAIFMQNLCCHLRCSVFLNK
>LOCXPOR116.194.HIT1.OR.2R.330.7tm_1.exons1.OU343203.1.Thunnus_maccoyii
QQAKEVFFPHICIMLSLLQPKANITAGLHYQTSQEVMMFGMLSMGSSCSFLYINSVLLFTLRSKQVFCETSRYILLYNMLFADTVHMASNLLLYFLASLRIKITYYACGALVLLSVFTATISPLSLAVMSLERYVAVCYPLRHATIFNMRSTGMAIALVWGFSFIHILIRGFMLLYLFTKLSLKQMGDFCSKEAVFFAPMFNDFEEAYASTLFLSIGVVIIASYIGVALVARSVSTDKASARKALQTLLLHLIQLSLILISTFISTILIAIARTVGRLVLMRIYNACFVCLNILPRCLSALIYGLRDQTIRAIFMQNLCCHLRCSVFLNK
>LOCXPOR117.195.HIT1.OR.2R.322.7tm_1.exons1.OU343203.1.Thunnus_maccoyii
MSYANQYQTNITVGPQYQGLLGIVMFSILTTLPCCVFLSINGIMLFTLRSKPVFRETSRYILLYNLLFADTVLLAQSQLLYIIAAFRLRMSYPVCGVLTMLAYLTNEISPLTLVLMSLERYVAVCYPLRHATIITIRNTGVAIVVIWAFCSLNVLTRVLLLLNFPFGDLESLQMKDYCSDIAMRLGALSDYYDKAYTSFLFVSAGVAITSSYIGVIVAARSASTNEASARKARNTLLLHLVQLGLSLSSTMHNPLLVAISEIGSRLIIVRIQIVIYVCIILFPRCLSSLIYGLRDQTIRPVLMYHLCCRLKLSVIPAKAEVS
>LOCXPOR118.196.HIT1.OR.2R.323.7tm_1.exons1.OU343203.1.Thunnus_maccoyii
MTYANQSLTNVSSVQQFQGLLERALFCTLITVPCCVFLFINGTMLFTLRSKPVFRETSRYILLYNLLFADTAQLILSQLLYILAFCRMKLTYPVCGVLTMIADLTNEVSPLTLVLMSLERYVAVCYPLRHATIITIRNTGVAIIVVWVFSSLNVLTRVLLLLDFPFEDLESLQMKDFCSDIAMFLGPMSNHYDKAYTCFLFVSAGAAITSSYIGVIVAARSASTDKASARKARNTLLLHLVQLGLSLSSTVYNPILIALSKTVTRLVFVRVQNVFYVCIFIFPRCLSSLIYGIRDQTIRPVLVYHLCCRLKLSVISAKAEVSL
>LOCXPOR119.197.HIT1.OR.2R.320.7tm_1.exons1.OU343203.1.Thunnus_maccoyii
MSDATQSQTNITVGLGLVERVMLTTLTTVPCCIFFFINVTMLFILRSKVVFRETSRYILLYNLLFADTVQMTLSQILYILSICRIMLTFPVCGVLIMIANLTNEISPLTLVVMSLERYVAVCYPLRHATIITIRNTGVAITMVWAFCSLNVLTRVLLLLNFPFQDLESLQMKNFCSTLVMFLVPISDHYDKAYTCFLFISAGVAVISSYIGVIVAARSASTDKASVRKARNTLLLHLVQLGLSLSSTIHNPLLIAISKTVTRIMLVRVQNIFYVFIIILPRCLSALIYGLRDQTIRPVIVYYLCCRLKLSVVPAKAENSS
>LOCXPOR120.198.HIT1.OR.2R.320.7tm_1.exons1.OU343203.1.Thunnus_maccoyii
MSDATQSQTNITVGLGLVERVMLTTLTTVPCCIFFFINVTMLFTLRSKLVFRETSRYILLYNLLFADTVQMTLSQILYILSICRVMLTYPVCIVLIMIANLTNEISPLTLVVMSLERYVAVCYPLRHATINTIRNTGVAITMVWAFCSLNVLTRVLLLLNFPFQDLESLHMKHFCSTFVMFLVPISDHYDKAYTCFLFISAGVAVISSYIGVIIAARSASTDKASAHKARNTLLLHLVQLGLSLSSTIHNPLLIAISKTVTRIMLVRVQNIFYVFIIILPRCLSALIYGLRDQTIRPVLVYYLCCRLKLSVFPAKAENSS
>LOCXPOR121.199.HIT1.OR.2R.311.7tm_4.exons1.OU343203.1.Thunnus_maccoyii
MENYTFNSLTLELEGLKVTQVSMYPVFFFFLLSYIVIISANVGIVVLVFIDKSLHQPMYLLFCNLPVNDIVGNSIMVPRLLSDILLPPSERLISYYECVVQAFTTHMFGTTSHTVLMIMAFDRYVAICNPLRYAAIMTNKMVIKLTVSAWGVAFVLVGILLGLTIRLNRCRTLITNPFCDNASLFKLSCENVFINNIYGLTFTVVLFTASIGSMVLTYTKIAVVCLTSKNKSLNSKALKTCSTHLFVYLIMFLCGTFIIILHRFPQYSDYRKLSAILFHIIPGSLNPIIYGVQSKEIRKFLSKLFQPTKVL
>LOCXPOR122.200.HIT1.OR.2R.306.7tm_4.exons1.OU343203.1.Thunnus_maccoyii
MENWTLSDDILLLEGLKVTPKSSVPAFTLLLLIYIFIMVSNLGLVLLIFRTRSLHQPMYLLYCNMSINDVFGATIIIPHVLRDMFISNSERYIHYMDCVIQAFCVHVYGSTSHTVLMIMAFDRYVAICNPLRYATIMTDKMVVKLSVAAWVAAFIMVAILLGLTIRLSRCRRVIPNLFCDNASLFSLSCESVLINQIYGLGYTVVLLGSSVSSVTLTYLKIAAVCLRSKNKMLNSKALQTCATHLAVYILLLISAFIIVILHRFPRLSDHRKVATIVGEVVLPALNAVIYGLQIKVIRQRIMAVFH
>LOCXPOR123.201.HIT1.OR.2R.316.7tm_4.exons1.OU343203.1.Thunnus_maccoyii
MENQTVSEDILLLERLQVTPQSSIPAFTLLLIIYIFIMVSNLGLVVLIFRTRSLHQPMYLLLCNMSINDAFGATIVIPHVLRDILISNSERYIHYFCCVIQAFCVHFHASASHTVLMIMAFDRYVAICNPLRYATIMTNKMVVKLSVAAWAVAFIMVAILVGLSVRLSRCRRVILNPFCDNASLFSLSCESLLINHIYGLGYTVVLLGSSIGSVTLTYLKIAVVCLRNKNKMLNSKALQTCATHLAVYIILLVSGFIIVILHRFPQLSDHRKVASVLGHVALPALNAVIYGLQIKEVRQRITAAFHNNKVSLMNVK
>LOCXPOR124.202.HIT1.OR.2R.306.7tm_4.exons1.OU343203.1.Thunnus_maccoyii
MENETFNLDILQLEGLKVSPEASIPAFILLLLIYIFIMVSNIGLVILILMESSLHEPMYLLFCNMSINDAFGATTIIPSVLGYIFTPIAQRYIHYYECVIQAFCAHFHVAISHTVLTIMAFDRYVAICNPLRYATIMTKQMVVSLSVGAWGTAFFLVAILVSLSVCLSRCRRAVHNPFCDNASLFKLSCENVLINHVYGLGTGVAIMCGSLSSVTLSYLRIAMVCLSSKNKALNSKALQTCATHLAVYILLLFSGNIIIILHRFPNLSDHRKVASVLIHVVPPSVNAIIYGLQIKALRERIVIVLT
>LOCXPOR125.205.HIT1.OR.2R.315.7tm_4.exons1.OU343203.1.Thunnus_maccoyii
MENETFNADIIFIEGLKVIPGSSIPAFVLLLLIYIFILVSNIGLVVLITMERSLHEPMYLLFCNMSINDVFGATAIIPRLLSNVFTPITDRYIHYIDCVVQAFASHFHAGTSHTVLMIMAFDRYVAICNPLRYATIMTNKMVVKLSVGAWVAAFISVAILLGLAIRLTRCRRVIINPFCDNASLFKLSCQNLLINHIYGLGSAVVILGSSLGSITLTYLRIAMVCLSSKNKVLNSRALQTCATHLAVYLIMLVSCFTPMIMHRHPEWADNGKVASVMFHVVPPVLNPIIYGLQCKDLKQRIVAVFHKNKVMDGKS
>LOCXPOR126.206.HIT1.OR.2R.348.7tm_4.exons4.OU343203.1.Thunnus_maccoyii
MELLPFDISHESPKDSYLPLSSNPRSSFVNSTLEPDGISFFIIQGLANLGEKKMILFVILLLVYIIILGGNIMIIFVVLTDPKLNSPMYFFLCNLSFVDIVYTTTTIPNMLSGFLTDMKTISILGCFFQMHFFIQLAVTGRAILTVMAYDRYLAICNPLRYSTVMTRPVRLLLIAGAWGFGAFCTLPATSLAWQRPYCGPNVVRHGWCDVSSVRRLACADTSVDSIVSISFALVALLTTAILILTSYVLIGVSISRMSVAQRLKAVGTCAAHLTVVSISYSSASFVYISYRVGNFPPEVRIIVSVLYSALTPFLNPMIYSLRNKELRESIRRTLSRFRPAVGSAMKDI
>LOCXPOR127.207.HIT1.OR.2R.324.7tm_4.exons1.OU343203.1.Thunnus_maccoyii
FFSPLFSLAQMENYTYNSLTLELEGLKVTKTSKYPVFIILLLTYGFILIANVGIMVLIWTERSLQQPMYLLFCNLSINDVMGNSLLVPRVLADILVPSSERFIHYYECVMQAFILHMFGANAHTVLMIMAFDRYIAICNPLQYATIMTDKMVIKLTVSAWGVAFVLVGILLGLTIRLNRCRTRITNPYCDNASLFKLSCESVFINNVYGLTFTVVLPSSSIGSIILTYAKITAACITSKSKSLNSKALKTCSTHLCLYLIMLLSGMILIILHRFPQYADYGKISAILFHVIPGSLNPIIYGLQSQEIHKCLSNMRHLKKVTPSF
>LOCXPOR128.208.HIT1.OR.2R.330.7tm_4.exons1.OU343203.1.Thunnus_maccoyii
FMNFFSSPLFYFCVAQMENYTYNSLILQLEGLRITKTNKHPVFLFLLLAYVFILIANVGIVFLIWTERSLHQPMYLLFCNLSVNDVMGNSLLVPRVLADIHVPSSERFIHYYECVMQAFTTHMYGTNAHTVLMIMAFDRYIAICNPLQYATIMTGKMVIKLTVSAWGVAFVLVGILLGLTIRLNRCRTLIMNPYCDNPSLFKLSCDSVFINNIYGLAFTVVLLSSSIGSIILTYSKITAACLTNKSKSLNSKALKTCSTHLCLYLLMLLSGMIPIILHRFLQYTEYRKISALLFHIVPGILNPIIYGLQSQEIHKCLSNILQLRKIKPSF
>LOCXPOR129.209.HIT1.OR.2R.321.7tm_4.exons1.OU343203.1.Thunnus_maccoyii
FFSSPLFYFCVAQMENYTYNSLILQLEGLRITKTNKHPVFLFLLLTYVFILIANVGIVFLIWTERSLHQPMYLLFCNLSVNDVMGNSLLVHLLAYIHVPPSERFIHYYECVMQAFTSHMYGTNAHTVLMIMAFDRYVAICNPLQYATIMTGKMVIKLTVSAWGVAFVLVGILLGLTIRLNRCRTLIMNPYCDNPSLFKLSCDSVFINNVYGFTFTVVLLSSSIGSIILTYSKITAACLTNKSKSLNSKALKTCSTHLCLYLIMLLSGTIPIILHRFLQYTEYRKISAILFYIVPGSLNPIIYGLQSQEIHRCLSNILQLRK
>LOCXPOR130.210.HIT1.OR.2R.325.7tm_4.exons1.OU343203.1.Thunnus_maccoyii
LSVISDLSYCRLMENYTYNSFTLQLEGLNISKGSIYPVFLLFFFSYVFIMFLNVGITCLVFIDKNLHQPMYLLFCNLPVNDILGNSIMVPRLLMDMLLPPSERIITYYECVIQAFTTHMFGTTTHTVLMIMAFDRYVAICNPLRYAAIMTNKMVIKLTVSAWGVAFVLVGILLGLTIRLNRCRTLIMNPYCDNASLFKLSCESVFINNVYGLTFTVVLLTASIGSIVLTYTKITVVCLTSKNKSLNSKALKTCSTHLVVYLIMLLSGIIVILLHRFPQYSDYRKLSAILFHIIPGTLNPLIYGVQSAEICKSLSKLFRSKPVMPL
>LOCXPOR130.211.HIT1.OR.2R.317.7tm_4.exons1.OU343203.1.Thunnus_maccoyii
ISVISDLSYCRLMENYTYNSFTLQLEGLNISKGSIYPVFLFFFFSYVFLMFLNVGITCLVFIDKNLHQPMYLLFCNLPLNDILGNSNMVPRLLMDMLLPPSERIITYYECVIQAFTTQMFGTTAHTVLMIMAFDRYVAICNPLRYAAIMTNKMVIKLTVSAWGVGFVLVGILLGLTIRLNRCRTLIMNPYCDNASLFKLSCESVFINNVYGLTFTVVLLTASIGSIVLTYTKITVVCLTSKNKSLNSKALKTCSTHLVVYLIMLLSGMIAILLHRFPQYSDYRKLSAILFHIIPGTLNPLIYGVQSAEICKSMSKLF
>LOCXPOR132.212.HIT1.OR.2R.326.7tm_4.exons1.OU343203.1.Thunnus_maccoyii
LHVTIGALFCSFRLMENYTYNSPTLQLEGLNVSKDSIYPLYLFFFFSYLFIMVANLGIAVIIFIDKSLHQPMYLLFCNLPFNDILGNSIMVPRLLIDMFRPPSERLISYYECVVQAFTTHMFGTTSHTVLMIMAFDRYVAICNPLRYAAIMTNKMVIKLTVSAWGVAFVLVGILLGLTIRLNTCRTLITNPYCDNASLFKLSCESVYINNVYGITFTVVLFIGSVGTIVLTYTKITVVCLTNKNKSLNSKALKTCSTHLVVYLIMIFNGMSIISLHRFPQYSDYRKLCTILFHIIPGSLNPIIYGVQSKEIQKLLSKLLSKKVLPS
>LOCXPOR134.213.HIT1.OR.2R.313.7tm_4.exons1.OU343203.1.Thunnus_maccoyii
MENYTYNSFTLQLEGLNVSKDSVYPLYFFFLFSYLFIMVANVGIAILVFTDKNLHQPMYLLFCNLPFNDILGNSILVPRLLIDMFRPPSERLISYYECVVQAFTSHMFGTTSLTVLMIMAFDRYVAICNPLRYAVIMTNNMVIKLTVSAWGVAFVLVGILLGLTIRLNRCRTLITSPYCDNASLFMLSCESVFINNVYGLTFTVVLFTASIGSMVLTYTKITVVCLTSKNKSLNSKALKTCSTHLVVYLIMVFSGMSLIALHRFPQYSDYRKLSSILFHIIPGSLNPIIYGVQSKEIRKFLAKLFEPKKILPS
>LOCXPOR134.214.HIT1.OR.2R.313.7tm_4.exons1.OU343203.1.Thunnus_maccoyii
MENYTYNSFTLQLEGLNVSKDSVYPLYFFFLFSYLFIMVANVGIAIMVFTDKNLHQPMYLLFCNLPFNDILGNSILVPRLLIDMFRPPSERLISYYECVVQAFTSHMFGTTTHTVLMIMAFDRYFAICNPLRYAVIMTNNMVIKLTVSAWGVAFVLVGILLGLTIRLNRCRTLITSPYCDNASLFMLSCESVFINNVYGLTFTVVLFTGSIGSMVLTYTKITVVCLTSKNNSLNSKALKTCSTHLVVYLIMVFSGMSLIALHRFPQYSDYRKLSSILFHIIPGSLNPIIYGVQSKEIRKFLAKLFEPKKILPS
>LOCXPOR135.218.HIT1.OR.2R.327.7tm_4.exons1.OU343203.1.Thunnus_maccoyii
LPVTLTVSFCSFRLMENYTYNSPTLQLEWSNVFKDFMYPVFLFLFFSYLFIIVANAGIAFIVFIDKTLHQPMYLLFWNLSINDILGNSIIVPRLLIDILRPSSERIISYYECVVQAFTTHMFSTTSHTVLMIMAFDRYVAICSPLHYATIMSNKMLIKLTVSAWGVAFVLVGILLGLTIRLNRCRTLIKSLYCSNAALFKLSCESVFINNVYGLTFTVVLFTGSIGSMVLTYTKITVVCLTSKNKSLNSKALKTCSTHLVVYLILLLSGMSIITLHRFPQLSDTRKFVAILYHIIPSSLNPIIYGMQSKEIRRFLSKLFDSKKVLPS
>LOCXPOR136.219.HIT1.OR.2R.326.7tm_4.exons1.OU343203.1.Thunnus_maccoyii
LPVTLTVLFCSFRLMENYTYNSPTLQLEGLYVSKDSTYPVFLFLFFSYLFIIVANAGIAFIVFVDKTLHQPMYLLFWNLSINDILGNSVIVPRLLLNMFRLPSERIISYYECVVQAFITHMFSTTSHTVLMIMAFDRYVAICSPLHYATIMTNKMLIKLTVSAWGVAFVLVGILLGLTIRLNRCRTLMRSLYCDNAALFKLSCESVFINNVYGLTFTVVLLTCSIGSMVLTYTKITVVCLTSKNKSLNSKALKTCSTHLVVYLILLLSGMSIITLHRFPQLSDTRKFVAILYHIIPSSLNPIIYGMQSKEIRRFLSKLFDSKKVLP
>LOCXPOR137.220.HIT1.OR.2R.326.7tm_4.exons1.OU343203.1.Thunnus_maccoyii
LPVTLTVLFCSFRLMENYTYNSPTLQLEGLYVSKDSTYPVLLFLFFSYLFIIVANAGIAFIVFVDKTLHQPMYLLFWNLSINDILGNSVIVPRLLLNMLRLPSERIISYYECVVQAFITHMFSTTSHTVLMIMAFDRYVAICSPLRYATIMTNKMLIKLTVSAWGVAFVLVGILLGLTIRLNRCRTLIKSLYCSNAALFKLSCESVFINNVYGLTFTVVLFTCSIGSMVLTYTKITVVCLTSKNKSLNSKALKTCSTHLVVYLILLLSGMSIITLHRFPQLSDTRKFVAILYHIIPSSLNPIIYGMQSKEIRRFLAKLFDSKKVLP
>LOCXPOR138.221.HIT1.OR.2R.327.7tm_4.exons1.OU343203.1.Thunnus_maccoyii
LPVTLTVLFCSFRLMENYTYNSPILQLEGLNVSKDSTYPVLLFLFFSYLFIIVANAGIAFIVFVDKTLHQPMYLLFWNLSINDILGNSVVVPRLLTDILQPPSERIISYYECVVQAFIIHMFNTSSHTLLMIMAFDRYVAICNPLRYAAIMTNKMLIKLTVSAWGVAFVLVGILLGLTIRLNRCRTLMRSIYCNNAALFKLSCESVFINNVYGLTFTVVLFTGSIGSMVLTYTKITVVCLTSKNKSLNSKALKTCGTHLVVYLIMLLSGMIVIILHRFPQLSDSKKIAAVLYHIIPGSLNPIIYGMQSKEIRRFLSKLFDSKKVLPS
>LOCXPOR139.222.HIT1.OR.2R.323.7tm_4.exons1.OU343203.1.Thunnus_maccoyii
LTVLFCSFRLMENYTYNSPTLQLEGLNVSKDSTYPVFLFLLFSYLFIIVANVGIAFMVFTDKSLHQPMYLLFWNLSVNDILGNSILEPRLLVDMLRPPSERIISYYECVVQAFTTHMFSTTAHTVLMIMAFDRYVAICNPLRYAAIMSNKMLIKLTVSAWGVAFVLVGILLGLTIRLNRCRTLIRSPYCDNAALFKLSCESVFINNVYGLTFTVVLFTGSIGSMVLTYTKITVVCLTSKNKSLNSKALKTCSTHLVVYLIMLFSGMSIITLHRFPKYSYSRKFVAILYHIIPGSLNPIIYGMQSKEIRRFLAKLFDSKKVLPS
>LOCXPOR140.223.HIT1.OR.2R.329.7tm_4.exons1.OU343203.1.Thunnus_maccoyii
MLIVTFTVLFCSFRLMENYTYNSPTLQLEGLNLSKGSVYPVFLFLFFSYLFIIFANVGIAVLVFTDKSLHQPMYLLFWNLSVNDILGNSILVPRLLIDMLRPPSERLINYYVCLVQAFISHMFGTTTHTVLMIMAFDRYVAICNPLRYAAIMNNKMVIKLTVSAWGVAFVLVGILLGLTIRLNRCRTLITSPYCDNAALFRLSCESVFINNVYGLTFTVVLFTGSIGSIVLTYTKITVVCLTSKNKSLNSKALKTCSTHLTVYLIMLISGILIITLHRFPQYSHYRKLCSILFHVIPGGLNPIIYGVQSKEIRKFFSKSFKHKKVLPSL
>LOCXPOR141.224.HIT1.OR.2R.319.7tm_4.exons3.OU343203.1.Thunnus_maccoyii
MENVTMVTPLKQPIVFELEGFFVPPGYSSLLFFLALFNYMVVLLGNGVVLCVIVIDKNLHRPMFILVCNLVVCDLLGATAVLPRLMMHFLTGQKRIVYTLAIAQAFCVHTYGAAVQTILGAMAYDRYIAVCEPLRYHTIMTSARLHFCCALAWLIALLCIAVLFAFHMNTPLCGNIIRHVYCSNRSILSLACSPTLSNNIYGLSMTWSLSTSVFLIIAFSYIRILHASVKQGRSDSAARSKAFQTCAPHLVVYLLFEIASVIIIVSHRFPSVSQNIKKFFSILVVIIPPAINPIIYGLVSKELRGSIIKHFTSQACRKK
>LOCXPOR142.226.HIT1.OR.2R.319.7tm_4.exons3.OU343203.1.Thunnus_maccoyii
MENITMVTPLKQPIVFELEGFFVPPDYSSLLFFLALFNYMVVLLGNGVVLCVIVIDKNLHRPMFLLVCNLVVCDLLGATAVLPRLMMHFLTGQKRIPYILAIAQAFCVHTYGVAVQTILGAMAYDRYIAVCEPLRYHTIMTSARLHFCCALAWLIALLCIAVLFAFHMNTQLCGNIIRHVYCSNRSILNLACSPTLSNNIYGLSMTWSLSTGVFLIIAFSYIRILHASVKQGRSDSAARSKAFQTCAPHLVVYLLFEIASVIIIVSHRFPSLSQNIKKFFSILFVIIPPAINPIIYGLVSKELRGSIIKHFTSQASRKK
>LOCXPOR143.227.HIT1.OR.2R.320.7tm_4.exons1.OU343203.1.Thunnus_maccoyii
MSFLRTVLNNSVIIHPPGFYIIGFQSFPYISVYIIFLAFVYVVTLVFNSLLIYIIACDRCLHTPKCLAVVNLAVTDIFLNTSTIPSMIKTFLFKDNFIPFNLCLLQMYVYYAFASLESYALAVLAYDRLIAICLPMHQNLFNTLRIMSCIIGLTWVYNLVRVAYSTAIMTRLSFCNSVRVFSYFCDYAPVFRLACNDYTMQWSMASTSSMINLMGPFTFILLSYASILVTVFRMKSVSSRMKALATCIEHIILVAVFFIPIFSIFLMGLYVRSIDPDQRVLSLSLASCIPPCINPIVYSLKTKEIKIRALALVHRMKTSP
>LOCXPOR144.228.HIT1.OR.2R.327.7tm_4.exons1.OU343203.1.Thunnus_maccoyii
MSFLRTVLNNSVIIHPPGFYIIGFQTFPYISVYFIFLAFVYVVTLLFNSLVIYVIAFNHCLHTPKFLAVVNLSVIDVILNTCTIPSMIKIFLVKDNFIPFNLCLLQMFVYYTFGTLESYALAVLAYDRLIAICFPLRQNSINTVRSMCCIVGLTWCFSLGIISFSVGIMTRLSFCSSVKVFSYFCDYAPVFRLACNDYTMQWSVASLLTFLLLVGPFTFILLSYVSILVTVFKMKSLDSRVKALATCVEHLILVAVFYIPLITIFTIGFYLRLIDPDQRVLSLSLASCIPPCINPIVYSLKTKEIKIRAVALVRKHKIGTQQPDQLK
>LOCXPOR145.230.HIT1.OR.2R.336.7tm_4.exons1.OU343203.1.Thunnus_maccoyii
MSFLRTVLNNSVIIHPPGFYIIGFQTFPYISVYFIFLAFVYVVTLLFNSLVIYVIAFNHCLHTPKFLAVVNLSVIDVILNTCTIPSMIKIFLVKDNFIPFNLCLLQMFVYYTFGTLESYALAVLAYDRLIAICFPLRQNSINTVRSMCCIVGLTWSFALGVTAFTTGIMTQLSFCNSVRVFSYFCDYAPVFRLACNDYTMQWFAASFLTVLLLVGPFTFILLSYVSILVTVFRMKSLDSRVKALATCVEHLILVAVFYIPLITIFTIGFYLRAINPDQRVLSLSLASCIPPCINPIVYSLKTKEIKIRAVALVRKIKIGTQQTHQHENYTFNINKT
>LOCXPOR145.231.HIT1.OR.2R.336.7tm_4.exons1.OU343203.1.Thunnus_maccoyii
MSFLRTVLNNSVIIHPPGFYIIGFQTFPYISVYFIFIAFVYVVTLLFNSLVIYVIAFNHCLHTPKFLAVVNLAVIDLILNTCTIPSMIKIFLIEDNFIPFNLCLLQMFVYYTCASLESYALAILAYDRLIAICFPLRQNSINTVRSMCCIVGLTWSSALGVTAFSVGIMTRLSFCNSVRVFSYFCDYAPVFRLACNDYTMQWFAASFLTVLLLVGPFTFILLSYVSILVTVFRMKSLDSRVKALATCVEHLILVAVFYIPLITIFTIGFYLRLIDPDQRVLSLSLASCIPPCINPVVYSLKTKEIKIRAVALVRKIKIGTQQTHQHKNYTFNINKT
>LOCXPOR152.232.HIT1.OR.2R.325.7tm_4.exons1.OU343203.1.Thunnus_maccoyii
MSPEEKAATTFNDTFVRPAKFYISGFSNIPHVKYYYVFLCFVYVMTVLGNVLLLSVIYLVETLHTPKYMIVSNLAVTDLCGSTALIPKLLDTFLFDKRYIVYEACLSYMFFVLFFGSVQSWTLVTMAYDRFIAICFPFRYHSIVTKPAITAMLLFVWVSLLSLVAFTVGLIDRLSFCRSLVIESFYCDHGPVYRLACNDTSLNIIMAYVAFIIILCIPLILIGITYVCITIALSRIASGEERLKALKTCTSHLILVAIFFLPIVGINIAAVASNIHPNARIINSSLTHTIPALLNPIVYSLKTEEVLNSVKKVFKRNRLSNTTSS
>LOCXPOR148.233.HIT1.OR.2R.335.7tm_4.exons1.OU343203.1.Thunnus_maccoyii
MSPEEKAATIFNATFVRPAKFYISGFSNIPHVEYYYVFLCFVYIMTVLGNVLLLSVIYLVETLHTPKYMIVSNLAVTDLCGSTALIPKLLDTFLFDKRYIVYEACLSHMFFVLFFGSVQSWTLVTMAYDRFIAICFPLRYHSIVTKPAITAMLLFVWVFLLSLWAFIVGLFERLSFCRSLVIKSFYCDHGPVYRLACNDTSLNNIMAYFAFIIVLCIPLILIGITYVCITIALSRIASGEERLKALKTCTPHLILVAILFLPILGTNIAAVASNIHPNARIINSSLTHTIPALLNPIVYSLKTEEVLNSLKKLFKKNRLSNTTSSRKVNSLSLLY
>LOCXPOR149.234.HIT1.OR.2R.334.7tm_4.exons1.OU343203.1.Thunnus_maccoyii
MSPEEKAATIFNATFVRPAKFYISGFSNIPHVEYYYVFLCFVYIMTVLGNVLLLSVIYLVETLHTPKYMIVSNLAVTDLCGSTALIPKLLDTFLFDNRYIVYEACLSYMFFVLFFGSVQSWTLVTMAYDRFIAISFPLRYHIIVTKPAITAMLLFVWVFLLSLVAFTVGLIDRLSFCRSLVIKSFFCDHGPVYYLACNDTSLNNIMAYVAFIIILCIPLILIGITYVCIAIALSRIASGEERLKALKTCTSHLIIVAIFFLPLVGINIAAVASDIHPNARIINSSLTHTLPALLNPIVYSLKTEEVLNSVKKVFKRNKLHNTTSSRKVNSLSVL
>LOCXPOR150.235.HIT1.OR.2R.334.7tm_4.exons1.OU343203.1.Thunnus_maccoyii
MSPEEKAATIFNATFVRPAKFYISGFINIPHVKYYYVFLCFVYVMTVLGNVLLLSVIYLVETLHTPKYMIVSNLAVTDLCGSTALIPKLLDTFLFDNRYIVYEACLSYMFFVLFFTGIQSWTLVTMAYDRFIAICFPLRYHIIVTKPAITAMLLFVWVSLLTLVAFTVGLFDRLSFCRSLVIRSFFCDHGPVYYLACNDTSLNNIMAYVAFIIFLCIPLILIGITYVCISIALSRIASGEERLKALKTCTSHLIIVAIFFLPIVGINIAAVASDIHPNARIINSSLTHTIPALLNPIVYSLKTEEVLNSVKKVFKRRLSNTTSSRKVNSLSVLY
>LOCXPOR151.236.HIT1.OR.2R.335.7tm_4.exons1.OU343203.1.Thunnus_maccoyii
MSPEEKAATIFNATFVRPAKFYISGFSNIPHVEYYYVFLCFVYVMTVLGNVLLLSVIYLVEALHTPKYMIVSNLAVTDLCGSTALIPKLLDTFLFDKRYIVYEACLSYMFFVLFFLCVQSWTLVTMAYDRFIAICFPLKYHSIVTKPAITTMLMFVWGFLLSFVAFSVGLIDRLSFCRSLVIKSFFCDHGPVYYLACNDTSLNNIMAYVAFIIVLCIPLILIGITYVCIAIALSRIASGEERHKALKTCTSHLIIVAIFFLPIVGINIAAVASNIHPNARIINSSLTHTIPALLNPIVYSLKTEEVLNSVKKVFKRNRLSNTTSSRKVNSLSVLY
>LOCXPOR152.237.HIT1.OR.2R.335.7tm_4.exons1.OU343203.1.Thunnus_maccoyii
MSPEEKAATTFNDTFVRPAKFYISGFSNIPHVKYYYVFLCFVYVMTVLGNVLLLSVIYLVETLHTPKYMIVSNLAVTDLCGSTALIPKLLDTFLFDKRYIVYEACLSYMFFVLFFGSVQSWTLVTMAYDRFIAICFPLRYHSIVSKPAITAMLLFVWVSLLSLVAFTVGLIDRLSFCRSLVIKSFYCDHGPVYRLACNDNSLNNIMAYVAFIIVLCIPLILIGVTYVCIAIALSRIASGEERLKALKTCTSHLILVAIFFLPIVGTNIAAVASNIHPNARIINSSLTHTIPALLNPIVYSLKTEEVLNSIKKVFKRNRLSNTTSSRKVNSLSVLY
>LOCXPOR153.238.HIT1.OR.2R.321.7tm_4.exons1.OU343203.1.Thunnus_maccoyii
MEFFNSAFGKNITFVRPAYFIISGFTGIPNIKYYYIFLFFVYIIAVLGNTIVMAVIILDHNLRTPKYAAVFNLAFVDLFGSSALVPKVLDIFLFNHHYVPYYSCLVMLFFCYTCLSMQSLNLVILCYDRLVAITYPLHYQTKITKRFMLNLIASVWVFVIIAVLIAVGLLTRLSYCRSVVVKSYFCDHGQIYKLACNDVTPNVAIAGLFPFLLLWLPLTFILVSYSFIGHALSKVATNNERVKAFKTCTAHLSLVAIYFLPILITFTMSSKINTNARIINLSLSSVFPPMLNPVVYVLQTQQIKESVKKILKIRRQSKITV
>LOCXPOR154.239.HIT1.OR.2R.308.7tm_4.exons1.OU343203.1.Thunnus_maccoyii
MDNTTSLTFTMTAYAVMEKYKHGLFTVFLLLYLITITLNTLLISVIHQNKKLHQPMNVFACLLSINEIYGSTALLPALMSILISKTHEVSVKWCMAQVYFLHTYAGAEFCILAVMGYDRYVAICYPLHYHSIMSNSKVGKLVALASLYPIIVFICYYSLTLRLSFCGKVMPKLYCVNMELVKISCTNASYISTVGLVLILFFVVPQVIMIVFSYAQISRVCWTLTKESQGNALKTCIPHVLSVINYTIGSLFEIIQTRFNMSHVAVEARIFLSLYFIIIPPVTNPVLYGLGTQIVRVQILKLFIKYKI
>LOCXPOR155.241.HIT1.OR.2R.306.7tm_4.exons1.OU343203.1.Thunnus_maccoyii
MKNSSEVTSFILSDFYGMEDLKPIYFCVFLIIYITIVAENVVLIGVIYCEKTLHEPMYLLLCNLAVNGLYGSTALLPAVLINVVSHSHEIALPFCQTQIYTIHTYAITEFTILAAMSYDRYVAICYPLTYHTIMLQRVVKLIVFTWLFPMLAFLIVFILTLQLRFCERTIEKVYCINYLLVKLACTDTSIVNIVGLLSVALYTLPQLIMIFYSYALILRICILSFSKSKLKALRTCTPHLLAIINYSIGCFFEIAQSRFNTSGLPYHTKLFLSMYFLIFPPLLNPAIYGLSIQVIRLRLFRLFSRK
>LOCXPOR158.242.HIT1.OR.2R.308.7tm_1.exons1.OU343203.1.Thunnus_maccoyii
MNNTTEVTQVMLFQTPFKALLSMLPCLLFLYVNAVMLFALLRKPFLLESSRYILFGHLLIIDTLQLLVTMLLYLFAETMVRMISYVCVTVTLLAVATYKMSPINLAVMSLERYVAICFPLRHTDITTNRTTGTAITVMWIVGSLDSLTQFFLFISLENTGFILQSFCTKSNVFQLKIYSTVYNAFTAIYFALVSLIIIYTYIAIMIVVKSASGNVNKAMKACKTVLLHLFQLCLCLTSTLFNMISPNKMTTINTAMAVTTRYVLFLSLIVFPKCLSPLIYGLRDDTLRHVFRYYFTFGFKVTIKPSPK
>LOCXPOR157.243.HIT1.OR.2R.308.7tm_1.exons1.OU343203.1.Thunnus_maccoyii
MNNTTEVTQVMLFQTPIKALLSMLPCLLFLYVNAVMLFALLRKPLLLESSRYILFGHLLFIDSLQLLVTMLLYLFAVTMVRMISYVCVTVTLLAVVTVKMSPINLAVMSLERYVAICFPLRHTDITTNRTTGIAITVMWILASLDSLTQFFLFISLENTGFTLQSFCTKNDVFRLKIYSTVYNAFTAIYFVLVSLIIIYTYIAIMIVVKSASANVRKAIKACKTVLLHLLQLCLCLTSTLFNMIISNNMLNINTAMAVNIQYALFVSLIVFPKCLSPLIYGLRDDTLRHVFRYYFTFGFKVTIKPSPK
>LOCXPOR158.244.HIT1.OR.2R.308.7tm_1.exons1.OU343203.1.Thunnus_maccoyii
MNNTTEVTQVMPFREPVKALLSMLPCLLFLYVNAVMLFALLRKPFLLESSRYILFGHLLIIDTLQLLVTMLLYLFAETMVRMISYVCVTVILLSVVTYTISPINLAVMSLERYVAICFPLRHTDITTNRTTGIAITVMWILASLDSLTQFFLFISLENTGFILQSFCARNNVFRLKIYSTVYNAFTAINFVLVSLIIIYTYIAIMIVVKSASANVHEAMKACKTVLLHLFQLCLCLISTLFHMISPNKMTTINTAMAVTTRYVLFVSLIVFPKCLSPLIYGLRDDTLRYIFRYYFTFGFKVTIKPSPK
>LOCXPOR159.245.HIT1.OR.2R.303.7tm_1.exons1.OU343212.1.Thunnus_maccoyii
NDYPCVRFYVSTVSFSVLLFFNLIINWTIIREEQLRTHARFVLVFHLLVSALVHMGMSSVFYYQIHLRAELDRPACMAMLTILISSGSNILLTLTVMALDRYCAVCHPMRYSSLSNKGHWPWLLGVLTWVVALIIPFSLLLRPDADYDGKCTREKLKKGDVQKVLFIAVCTLLILYSYVRILMEGRRLGVLNRRNRAGCRTITLHGSQLAVYILPNFVNFFLKKLYPKNSIEPETKELLAVVIFAFFSLAQCVAPVVYGLRKEELLEQLSHRFPYCSRYLKRVLGWTVRANWPHIEHISRYVP
>LOCXPstkTARs_023.75.HIT1.TAAR.1R.281.7tm_1.exons1.OU343201.1.Thunnus_maccoyii
ILIILSLSRQLHTPTNLLLLSLAVSDLLVGLLLMPVEIIYIEACWFLGDIVCTLYYVVDYIITSTSVANMVLLSFDRYIAICDPLHYPTKVTKRRAEICVCLCWICSVFYRILLLNDHLEQPGRSNSCLGECVVVINYIAGVVDLAFTFIIPITVIIILYTRVFVVAVSQARAIRSHIAAVSAQCSGAVTVRTTVMKAARTLGIVVVVFLICFCPYYYSALAGEDTTVSASYAAFDIWLAHFNSCLNPVIYTFFYPWFRKSIKLIFTLQILKTGSRDAKIL
>LOCXPTilTARf.A018.79.HIT1.TAAR.1R.279.7tm_1.exons3.OU343201.1.Thunnus_maccoyii
MLFSLSRQLHTPTNLLLLSLAVSDFLVGLLLMPVQILLIGGCWFLGTFICGLFYYASFILTSASVGNMVLISVDRYVAICDPLCYPTKVTLTKVKICVCLCWACSVLYNGLILNDFLKHPDRYNSCYGECVVVIDFITGAVDVTLTFVGPIAVIIVLYMRVFVVAVSQVRAMRSHIAAVTLQGSVSVTARTSERKAARTLGVVVLVFLICFCPYFYPSLAGQDMSTSVAFSIFGVWLLYCNSCLNPIIYAFFYPWFRKSIKLTVTLKILQPDSCDVNIL
>LOCXPTAAR1.42.HIT1.TAAR.2R.309.7tm_1.exons1.OU343192.1.Thunnus_maccoyii
TLRNQASRIFLYGFFSIGIVCTVVGNFLVVLSIAYFKQLQSPTNSFVMSLAVADCLVGLVVMPYSMIRTVEGCWYFGGLFCQLHSSLDVMLCTASIFHLSCIAFDRYYAVCNPLVYSLKMSRNRVALLIVICWAVPMLISFGPIMLDLHIAGVDILLPNNVCIFLVNRIYAVMASLVAFYLPMAIMLVAYWKIFKAAKRQARQISAMESQMAAGVGKDSSKKQRHRNTMKREGKAAKTLGIIMGVFLIFWMPFFTVNIVDPFIEYSTEVVVWDIFLWLGYINSSLNPFLYGFFYRSFRRAFLMFMGCKV
>LOCXPTAAR2.54.HIT1.TAAR.2R.330.7tm_1.exons1.OU343192.1.Thunnus_maccoyii
VMEGLGEAELCYPHLLNSSCRGTMPPRTKAVILYALLSFIAMLTVTLNLLVIISISHFRQLHSPTNLILLSLAISDFLVGLLVMPIDTMRFIETCWLLGDHMCAASYVIGFTLTSASVGNMVLICIDRYVAICHPLQYPNKITHSRVQVSVCLCWACSLFYNGLILTDHFREPDRHNSCYGECLVVISHVSGAVDLVFTFIGPCAVILVLYMRVFVVAVSQARVMQSHISAVPNGTVIVTATKSERKAARTLGIVILVFLLCVCPFYYPSLAGQDMSNGAPSWAFVSWLLFFNSCLNPLIYAFFYPWFRKAIKFIVTLKIFEQDSSHANI
>LOCXPTAAR3.74.HIT1.TAAR.2R.282.7tm_1.exons1.OU343197.1.Thunnus_maccoyii
LPLISIIIISHSRQLHTSTNVLLLSLAVSDLFVGLALMPTAIATLQSCWILDKITCALWILFSSILTSSSIGSMVLISVDRYVAICAPLHYSSMITQRRAKICVSLCWICSVIYNFTILKDHLSQTDMLNPCPQECILIISYISGAVDFILTFFCPVTVVIVLYMRVFVVAVSQARVMRSQIVADKSRTLIVVARKSEMRAARTLGIVLLVFILCLCPYYSPSLAGQDNTVDGSSPQVWLFFCNSTLNPLIYAFFYPWFRKAIKLIVSLQILQPGSCEAKIM
>LOCXPTAAR3.87.HIT1.TAAR.2R.323.7tm_1.exons2.OU343197.1.Thunnus_maccoyii
TLEQAELCTLPLNTSCMSMPVSPKAMLIKTLLYCIALLTVTLNLLVLISICHFRQLHTSTNVLLLSLAVSDLFVGLALMPTAIATLQSCWILDKITCALWILSSSILTSSSVGSMVLISVDRYVAICAPLHYSSMITPRRAKICVSLCWICSVIYNFIILKDHLSQRDMLNPCPQGCTLIINYIAGAVDFILTFFCPVTIIIVLYMRVFVVAVSQARVMRSQIVAVKSRTLTVVAKKSEMRAARTLGIVLLVFILCLCPYYCPSLAGQDHTDNGSSPEVWLFYCNSTLNPLIYAFFYLWFRKAIKLIVSLQILQPGSREAKIM
>LOCXPTAAR3.92.HIT1.TAAR.2R.282.7tm_1.exons1.OU343197.1.Thunnus_maccoyii
LSLIGIIIISHSRQLHTSTNVLLLSLAVSDLLVGLAVMPAAIATLQSCWFLEEITCALWFLLSFILTSSSVGSMVLISVDRYVAICAPLHYSSMITPRRAKICVSLCWICSVIYNFIILKDHLLQTDMLNPCPQECTLIISYISGAVDFILTFFSPVTVIIVLYMRVFVVAVSQARVMRSQIVADKSRTLTVVAKKSEMRAARTLGIVLLVFILCLCPYYCPFLAGQDTTDDGSSAQLWLFYCNSSLNPLIYAFFYPWFRKAIKLIFSLQILQPGSCEAKIM
>LOCXPTAAR3.93.HIT1.TAAR.2R.281.7tm_1.exons1.OU343197.1.Thunnus_maccoyii
LSLISIIIISHSRQLHTSTNVFLLSLAVSDLLVGLAVMPAAIALHSCWFLDEITCALSFLLSFILTSSSVGSMVLISADRYVAICAPLHYSSMITPRRAKICVSLCWICSVIYNFIILKDHLLQIDMLNPCPQECTLIISYISGAVDFILTFFSPVTVIIVLYMRVFVVSVSQARVMRSQIVAVKSRTLTVVAKKSEMRAARTLGIVLLVFILCLCPYYCPSLAGQDTTFDGSFAQLWLFYCNSSLNPLIYAFFYPWFRKAIKLIFTFQILQPGSCEAKIM
>LOCXPTAAR4.94.HIT1.TAAR.2R.325.7tm_1.exons2.OU343197.1.Thunnus_maccoyii
VETLERTELCTLPLNTSCTSTPVSPKVMLIKTLLYCIALLTVTLNLLVVISICYFRQLHTSTNVFLLSLAVSDLFVGLVLMPTSVATLQSCWFLDKITCALWILLSSILTSSSVGNMVLISVDRYVAICAPLHYSSMITQRRAKICVSLCWICSVIYNFIILKDFLLQTDMLKFCSQECTFIISYISGAVDFILTFFCPVTVIIVLYMRVFVVAVSQARVMRSQIVADKSRTLTVVAKKSEMRAARTLGIILLVFILCLCPYYCPFLAGQDITDDGSSPEVWLFCCNSTLNPLIYAFFYPWFRKAIKLIVSLQILQPGSCEAKIM
>LOCXPTAAR3.95.HIT1.TAAR.2R.281.7tm_1.exons1.OU343197.1.Thunnus_maccoyii
LSLISINIISHSRQLHTSTNVFLLSLAVSDLLVGLAVMPAAIALHSCWFLDEITCALSFLLTFILTSSSVGSMVLISVDRYVAICAPLHYSFMIMPRRAKICVSLCWICSVLYNFIILKDHLLQIDMLNPCPQECTLIISYISGAVDFILTFFCPVTVIIVLYMRVFVVAVSQARVMRSQIVAVKSRTLTVVVKKSEMRAARTLGIVLLVFILCLCPYYCPSLAGQDKTVDGSSPAVWLFYCNSSLNPLIYAFFYPWFRKSIKLIVSLQILQPGSCEAKIM
>LOCXPTAAR4.96.HIT1.TAAR.2R.281.7tm_1.exons1.OU343197.1.Thunnus_maccoyii
LSLISIIIISHSRQLHTSTNVLLLSLAVSDLFVGLAMMPAAIALHSCWFLDEITCALSFMLTFILTSSSVGSMVLISVDRYVAICAPLHYSSMITPRRAKICVSLCWICSVLYNFIILKDFLLQTDMLNPCPQECTLIISYISGAVDFILTFFSPVTVIIVLYMRVFVVAVSQARVMRSQIVADKSRTLTVVVKKSEMRAARTLGIVLLVFILCLCPYYCPSLAGQDNTVDGSFAQLWLFHCNSSLNPLIYAFFYPWFRKSIKLIVSLQILQPGSCEAKIM
>LOCXPTAAR3.43.HIT1.TAAR.2R.281.7tm_1.exons1.OU343197.1.Thunnus_maccoyii
LSLISIIIISHSRQLHTSTNVLLLSLAVSDLFVGLAMMPAAIALHSCWFLDEITCALSFLLTFILTSSSVGSMVLISVDRYVAICAPLHYSFMIMPRRAKICVSLCWICSVIYNFIILKDHLLQIDMLNPCPQECTLIISYISGAVDFILTFFSPVTVIIVLYMRVFVVAVSQARVMRSQIVADKSRTLTVVAKKSEMRAARTLGIVLLVFILCLCPYYCPSLAGQDKTVDGSSPEVWLFYCNSSLNPLIYAFFYPWFRKSIKLIVSLQILQPGSCEAKIM
>LOCXPTAAR3.44.HIT1.TAAR.2R.282.7tm_1.exons1.OU343197.1.Thunnus_maccoyii
LSLISIIIISHSRQLHTSTNVLLLSLAVSDLLVGLAVMPAAIATLQSCWFLGEITCALWFLFSCILTSSSIGSMVLISVDRYVAICAPLHYSSMITPRRAKICVSLCWICSVIYNFIILKDFLLQIDMLNPCPQECTLIISYIAGAVDFILTFFSPVTVIIVLYMRVFVVAVSQARVMRSQIVAVKSRTLTVVVKKSEMRAARTLGIVLLVFILCLCPYYCPSLAGQDTTVDGSFAQLWLFFCNSSLNPLIYAFFYPWFRKSIKLIASLQILQPGSCEAKIM
>LOCXPTAAR2.46.HIT1.TAAR.2R.322.7tm_1.exons3.OU343201.1.Thunnus_maccoyii
AELCFPQLLNNSCRKPLPPQSDALLAYILLSFISLLTVTLNLLISFSDHLMQLHNPTNLLILSLAVSDFLVGLLLMPVEILLTEACWFFGDHMCALYYIVEFIITSSSVGNMVLISIDRYLAICDPLQYTNKVTLDRTKICVCLCWICSVLYNSLILNNFLRQPDGQNSCYGECVVILNNITGAVDFVFTFISPISVIIFLYVRVFVVAVSQARTMRSHIATVALQRSVKVTAKKSEMKAARTLGVVVVVFLICICPYYSPIFVGQDIEDSSSSSPFAIWLFYFNSCLNPVIYAFFYPWFRKSIKFIVTLQILQPDSCNVRI
>LOCXPTAAR5.48.HIT1.TAAR.2R.321.7tm_1.exons2.OU343201.1.Thunnus_maccoyii
LEGTELCFPQLLNTSCKKTKRSYSVATLIYILLSSISLLTVTLNLLVIISIFHYKQLHTPTNLLLLSLAVSDFCVGFLMLLQIVLLNGCWPLGNLLCSVYYVLDYTITSASIGNMVLISVDRYVAICDPLHYPTKVTQTRIKICVCLCWICSLLFHCVRFKDNLKQPGRYNSCSGECVLVIDYAAGITDTFLSFIGPVSVIVILYMRVFVVAVSQAHAMRSHTVTLQFSMTTWKSEMKAARTLGVVVVVFLICICPYFCVTLKGQDISLNASSSAFIIFLFYFNSCLNPVIYASFYPWFRKSIKLIVTLKILQPNSCDSNI
>LOCXPTAAR6.49.HIT1.TAAR.2R.325.7tm_1.exons2.OU343201.1.Thunnus_maccoyii
VERVELCFPQLNSSCRKPEPPNTNTVLIYILLSFISLLTAALNLLVIISISHLRQIILHTSTNLLLLSLAVSDFLVGLLVIPVEILLTETCWILGDIMCALYYVLPIIIISASVGNMVLISVDRYVAICDPLHYPTKVTKKIVIICICLCWICSVFYSIILLYDNLKQPGRYNSCYGECVVNITGAVDLALGFIIPISVIIVLYMRVFVVAVSQARAMRSGIAAVSLQHSVKITVMKSEIKAARTLGIVIVVFLMCFSPYYCVSLTGQDILVRSTTEAFMIFLMYFNSCLNPVIYAFFYPWFKKAVKLIVTLQILQPDSCEANIL
>LOCXPTAAR7.51.HIT1.TAAR.2R.325.7tm_1.exons2.OU343201.1.Thunnus_maccoyii
MDTLEEAELCFPQLLNSSCRKPEPPHSAIFIYILLFVISMFTAALNLLVMMFSHCRQLHTSTNLLLLSLAVSDFLVGLLVMPVEILLTETCWILGDIMCALYYVLPFIITSASVGNMVLISVDRYVAICDPLHYPTKVTKKIVIICICLCWICSVFYSIILLYDNLKQPGRYNSCYGECVVNITGAVDLVLTFIIPISVIIVLYMRVFVVAVSQARAMRSGIAAVSLQHSVKITVLKSEIKAARTLGIVIVVFLMCFSPYYCVSLTGQDILVGSTTEAFMIFLMYFNSCLNPVIYAFFHPWFKKAIKLIVTLQILQPDSCEANIL
>LOCXPTAAR8.53.HIT1.TAAR.2R.325.7tm_1.exons2.OU343201.1.Thunnus_maccoyii
MMEGAELCVLQLNNSCTRPKLSDSEYLLIYILLSCISLLTATLNLLVIISISHFKQLHTPTNLLLLSLAVSDFFVGLIIFFQIVLIDGCSFLSDVMCALCQYLTYIITSASVGTMVLISVDRYVAICDPLHYPIKITLKRVQICICLCWMCSVLCFSLLMKDHLRHPSRYRSCSGDCVISFNFIERIIDLILTFIIPSAVIFVLYMRIFIVAVSQARALQSHIATVTLQRSEPVTAKKSEMKAARTLGIVIVAFLICICPYFCVTLTGQDTLLTASSEAFVACLFYFNSCLNPVIYVFFYPSFRKSIKLTVTLQILQPDSCDTNI
>LOCXPTAAR7.55.HIT1.TAAR.2R.324.7tm_1.exons3.OU343201.1.Thunnus_maccoyii
ETVERVELCFPQLNSSCRKPEPPNTNTVLIYILLSFISLLTAALNLLMMMFSHCRQLHTSTNLLLLSLAVSDFLVGLLVMPVEILLTETCWILGDIMCALYYFLPIIIISASVGNMVLISVDRYVAICDPLHYPTKVTKKIVIICICLCWICSVFYSIILLYDNLKQPGRYNSCYGECVVNITGAVDLVLTFIIPISVIIVLYMRVFVVAVSQARAMRSGIAAVSLQHSVKITVLKSEIKAARTLGVVIVVFLMCFSPYYCVSLTGQDILVGSTTEAFMIFLMYFNSCLNPVIYAFFYPWFKKAIKLIVTLQILQPDSCEANIL
>LOCXPTAAR10.61.HIT1.TAAR.2R.330.7tm_1.exons3.OU343201.1.Thunnus_maccoyii
MEVQEGAELCYPQLLNTSCRRSTSSGSEVVFRIILLSSFSLLIVALNLLVIISNIRLKQLHTPTNLLLLSLAVSDILVGLVVMPGIVSRRTSCWFLGDLMCSLFNYVAFIITSSSVGDMVLISVDRYVAICDPLHYTTRITVRRVKLYVCLCWLFSAIFSIVFTKDELTQPGKYNSCHGECVFVIEYVSGLVDLVLTFVVPVTLIIILYMRVFVVAVSQARAMRSHVAAVTLQVSLTLTSNKSELKAAKTLGILVVVFLICFCPYYCISLAGGDTSFTNPSEFFLGVLYYFNSCLNPVIYALFYPWFRKAIKLIVTLQILQPDSCDANIL
>LOCXPTAAR11.64.HIT1.TAAR.2R.330.7tm_1.exons3.OU343201.1.Thunnus_maccoyii
MEVQEGAELCFPQLLNTSCRRSTSSGSEVVFRIILLSSFSLLTVALNLLVIISVVHVLQLHTPTNLLLLSLAVSDILVGLVLIPGAVLPQTSCWFLGDLMCSLFNYVAFTITSSSVGDMVLISVDRYVAICNPLHYTTRITVRRVKLCVCLCWLFSALFSIFFTKDELTQPGKYNSCHGECVFVIDYISGLVDLVLTFIVPVTIIIILYMRVFVVAVSQARAMRSHIAAVTLQVSLTLTSKKSELKAARTLGILVVVFLICFCPYYCVSLAGGDTSFTNPSAFFLGILYYLNSCLNPVIYALFYPWFRKAIKLIVTLQILQPGSCDANIL
>LOCXPTAAR12.65.HIT1.TAAR.2R.329.7tm_1.exons2.OU343201.1.Thunnus_maccoyii
MEVQDEAELCFPQLLNTSCRRPTSSGFQAVFLKILLSSLSLLTVALNLLVIISVSHFRQLHTPTNLLLLSLAVSDFLVGLLLIPGAVVLQTFCWFLGDEICLLCNYMSFIITSSSVGDMVLISVDRYVAICDPLHYTTRITVRRVKLYVCLCWLFSALFSIVFTKDELTQPGKYNSCQGECVFVIEYISGLVDLVLTFIVPVTLIIILYMRVFVVAVSQARAMRSHVAAVTLQVSLTLTSKKSELKAARTLGILVVVFLICFCPYYITVLAGNNLLNTSSAFFVLHLLQFNSCLNPVIYTLFYPWFRKASKFIVTLQILQPGSCDANIL
>LOCXPTAAR13.69.HIT1.TAAR.2R.329.7tm_1.exons3.OU343201.1.Thunnus_maccoyii
MEVQEGAELCFPQLLNTSCRRPMSSGFQAVFLRILLSSFSLLTVAPNLLVIISVRKHLQLHTPTNLLLLSLAVSDFLVGLLLMPGAVLPQTSCWFLGDLMCLLCNYVAFMINSSAIGNIVLISVDRYVAICDPLHYTTRITVRRVKLCVCLCWFFSALYSIFSVKNVLTQPGKYNSCQGECVVLIDYISGVVDLVLTFIVPVTIIIILYMRVFVVAVSQARAMRSHVAAVTLQVSLTLTSKKSELKAARTLGILVVVFLICLCPYYIAIFAGNNSLNTSSAFFVLYLFYLNSCLNPVIYTLFYPWFRKAIKLIVTLQILQPGSCDANIL
>LOCXPTAAR11.71.HIT1.TAAR.2R.329.7tm_1.exons3.OU343201.1.Thunnus_maccoyii
MEVQDEAELCFPQLLNTSCKRLTSTWSEVVFQIILLSSFSLLTVALNLLVIISVVHVLQLHTPTNLLLFSLAVSDFLVGLVVIPGAVLQQTSCWFLGDLICFLCHYVSFIITSSSVGNMVLISVDRYVAICDPLHYTTRITVRRVKLYVCLCWLFSALFSIFFIKDELTQPGKYNSCHGECVLVIDYISGLVDLVLTFIVPVTIIIILYMRVFVVAVSQARAMRSHVAVVTLQVSLTLTSKKSELKAARTLGILVVVFLICFCPYYCVSLAGVNTSVSPSVFFLGILFYFNSCLNPVIYALFYPWFIRAIKLIVTLQILQPGSCDANIL
>LOCXPTAAR14.77.HIT1.TAAR.2R.316.7tm_1.exons1.OU343207.1.Thunnus_maccoyii
IYVDDVHPCYGIDNVSYILTSNASTMCILFYICLSSLSVVIICGNLLVIISIIYFKQLHTPTNYLILSLAVADLLVGLVVFPLSMAFSLSSCLYHDDLFCKVRNGFDISLTASSILNLCCISIDRYYAVCQPLTYRTKINGRVAVIMILASWSVSGLVTTGFLMAGSIQDKCKEKCLTIVALAIMIGMIFSSYLPLIIMLCIYLKIFLVAQRQARSIQSTKSGATVNKMESKATKTLAIVMGVFLMCWTPFFLCFMFNSLGYDSMVLVTEAVYWLALLNSMLNPFIYAFFYSWFRSALRIIISGKIFQGEFANSKL
>LOCXPTAAR14.78.HIT1.TAAR.2R.316.7tm_1.exons1.OU343207.1.Thunnus_maccoyii
IYVDDVHPCYGIDNVSYILTSDASTMCILFYICLSSLSVVIICGNLLIIISIIYFKQLHTPTNYLILSLAVADLLVGLVVFPLSMAFSLSSCLYHDGLFCKVRNGFDISLTASSVLNLCCISIDRYYAVCQPLTYRTKINGRVAVIMILASWSVSGLVTTGFLMAGSMQDKCKEKCLTDVALAIMIGMIFSFYLPLIIMLCIYLKIFLVAQRQARSIQSTKSGATVSKMESKATKTLAIVMGVFLMCWTPLFLYLMFNSLGYDSMVLVTEAVYWLALLNSLLNPFIYAFFYSWFRSALRIIISGKIFQGDFANSKL
>LOCXPTAAR16.79.HIT1.TAAR.2R.315.7tm_1.exons1.OU343207.1.Thunnus_maccoyii
VTDIHPCYEIDHFKYILANTPSFICILLYIFLVLLSVVTICGNLLVIISIIYFKQLHTPTNYLILSLAVADLLVGIIVFPFSMAFSLSSCLYHEDLFCKIRGSFDISLSTCSILNLCCISIDRYYAVCQPLTYRTKINHHVVVIMILVSWGISVLIGIAVIIAGLNSEKCEERCLIDVLMANTIGPILSFYLPVIIMLCIYLKIFIVAQRQARSIQSTKSGAKVSKMERKATKSLSIVMGIFLMCWLPFFICITFLPFSNDSVPVPVIETLNWLTLSNSMLNPFIYAFFYSWFRSAFRMIISGRIFQGDFANSKL
>LOCXPTAAR16.80.HIT1.TAAR.2R.315.7tm_1.exons1.OU343207.1.Thunnus_maccoyii
VNDIHPCYKIDNVSYVLTSTPSTVCVLLYIFLGSLSVVTICGNILVIISIIYFKQLHTPTNYLILSLAVADLLVGFLVFPFSMEYTVSFCLYHKDLLCKVRDSIDVTLSTASILNLCCISIDRYYAVCQPLTYRTKINVHVVVIMILVSWSVSVLVAIGFLIAGLNHEKCEEKCFIDVLLANILGAIFSFYLPMIIMLCIYLKIFLVAQRQARSIQSTKSGATVSKMERKATKTLAIVMGVFLICWTPFFLCFTFQLLNNVSVPVALFETLNWLALSNSMLNPFIYAFFYSWFRSAFRIIICLKIFQGDFANTKL
>LOCXPTAAR17.81.HIT1.TAAR.2R.326.7tm_1.exons1.OU343207.1.Thunnus_maccoyii
MEPESTDKGTYVINGMHPCYDNTSYIFASNPSMMCVLLYIFLGLLCVVTICGNLLVIISVIYFRQLHIPTNYLILSLAVADLLVGVLVFPFSMMFTVTSCWYYEGLLCKVRGSFDVTLSTASILNLCCISIDRYYAVCQPLSYKSKINDRVIGIMIFVSWSVSALIGIGIIIAGFNQGKCEESCIIDALISTTLACIFSFYVPVIIMLCIYLKIFLVAQRQARSIQSTKSGATVSKMERKATNTLAIVMGVFILCWTPYFLCIIFQPVTYDLTPIAVIETLNWLTLSNSMLNPFIYAFFYSWFRSAFRMIISGKIFQGDYANSKLL
>LOCXPTAAR18.82.HIT1.TAAR.2R.326.7tm_1.exons1.OU343207.1.Thunnus_maccoyii
MEPESTDKGTYVINGMHPCYDNTSYIFASNPSMMCVLLYIFLGLLCVVTICGNLLVIISVIYFRQLHIPTNYLILSLAVADLLVGVLVFPFSMMFTVTSCWYYEGLLCKVRGSFDVTLSTASILNLCCISIDRYYAVCQPLSYKSKINDRVIGIMIFVSWSVSALIGIGIIIAGFNQGKCEESCIIDALISTTLACIFSFYVPVIIMLCIYLKIFLVAQRQARSIQSTKSGATVSKMERKATNTLAIVMGVFILCWTPYFLCIIFQPVTYDLTPIAVIETLNWLALSNSMLNPFIYAFFYSWFRSAFRMIISGKIFQGDYANSKLL
>LOCXPTAAR19.83.HIT1.TAAR.2R.326.7tm_1.exons1.OU343207.1.Thunnus_maccoyii
MEPESTDKGTYVINGVHPCYDNTSYIFASNPSMMCVLLYIFLGLLCVVTICGNLLVIISVIYFRQLHIPTNYLILSLAVADLLVGVLVFPFSMMFTVTSCWYYEGLLCKVRGSFDVTLSTASILNLCCISIDRYYAVCQPLSYKSKINDRVIGIMIFVSWSVSALIGIGIIIAGFNQGKCEESCIIDALISTTLACIFSFYVPVIIMLCIYLKIFLVAQRQARSIQSTKSGATVSKMERKATNTLAIVMGVFILCWTPYFLCIIFQPVTYDLTPIAVIETLNWLALSNSMLNPFIYAFFYSWFRSAFRMIISGKIFQGDYANSKLL
>LOCXPTAAR20.84.HIT1.TAAR.2R.338.7tm_1.exons1.OU343207.1.Thunnus_maccoyii
KSRSMEPELTVNGTYVVNDIHPCYESDNTTYIFTSNPSIICLSAYVFLGLLSVTTICGNLLVITSIIYFKQLHTPTNYLILSLAVADLLVGVLVFPFSMAFSLSSCLYHENLFCKIRDSFDISLCTSSILNLCCISIDRYQAVHQPLTYRTKMTVHVTLIMILVCWGISALIGIGIIIAGFSQGTCEEMCSVDVALANILGPVLSFYFPAIIMICIYLKIFLVARKQVNSIQKTTCQSIKSGATVSKMERKATKTLAIVMGVFLLCMSPYFLCVVFQPLAYNPPPVPVIEALNWLTLSNSMLNPFIYAFFYKWFRSAFRMIITGKIFQGDFANSELFL
>LOCXPTAAR21.86.HIT1.TAAR.2R.328.7tm_1.exons1.OU343214.1.Thunnus_maccoyii
MDGTWGPPLCFPDFNSSCRRLLLPHFESALLYTLLAFVSLLTVTLNLLVIISISHFQQLQTPTNTLLLSLAVSDLVVGLLVMPIEGLRYIERCWMLGRLMCALTPYVSYCMLSASLGHMVLISIDRYLAICDPLLYSSKVTLNRVKISICLCWACSLLYNGCILMGHLGRPDRFSSCHGECVVVISHISGTLDLFFSFVGPCTVMVVLYMRVFVVAVSQMRVIQSQTAATKMRAAPTAKRSERKAARTLGIVITVFLMCFCPYYYPALVGQDTSTSLSYFGVLSWVMLMNSCVNPLIYALFYPWFRKAIKLILTLRILQPHSQEAKIL
>LOCXPTAAR22.89.HIT1.TAAR.2R.328.7tm_1.exons1.OU343214.1.Thunnus_maccoyii
MDGTGGPPLCFPDFNSSCRRLLLPRSESSLLYTLLAFISLLTVTLNLLVIISISHFQQLQTPTNTLLLSLAVSDLVVGLLVMPIEGLRYIEACWLPGRLMCALTPYVSYCMLSASLGHMVLISIDRYLAICDPLLYSSKVTLNRVKISICLCWACSLLYNGCILMGHLGRPDRFSSCHGECVVVISHISGTLDLFFSFVGPCTVMVVLYMRVFVVAVSQMRVIQSQTAATKMRAAPTAKRSERKAARTLGIVIAVFLMCFCRYYSSALAGQDTSNSSSYFSVLSWLMLMNSCVNPLIYALLYPWFRKAIKLILTLRILQPHSQEAKIL
>LOCXPTAAR23.91.HIT1.TAAR.2R.328.7tm_1.exons1.OU343214.1.Thunnus_maccoyii
MDGTGGPPLCFPDFNSSCRRLLLPRSESSLLYTLLAFVSLLTVTLNLLVIISISHFQQLHTPTNTLLLSLAVSDLVVGLLVMPIEGLRYMLMCWLLGRLMCALTPYVSYCILSASLGHMVLISIDRYLAICDPLLYSSKVTLTKVKICICLCWACSILYNGLILLDHLGRPDRFNSCHGECVVVISHISGTVDLFITFVGPCTVMVVLYMRVFVVAVSQMRVIQSQTAATKMRAAPTAKRSERKAAGTLGIVIAVFLMCFCPYYYPALAGQDTSNSLSYFSVLSWVMLMNSCVNPLIYALFYRWFRKAIKLILTLRILQPHSWEVKLL
>LOCXPOra1.6.HIT1.Ora.2R.332.7tm_1.exons4.OU343193.1.Thunnus_maccoyii
MNGPMEKNGDAELVGMGLRVSVSPAQTAFYIILVMLGILGNATVVGVIGKSVIMDRGGGRNSDIIIINMALSNLLVSVMRNTLLVISDMGLELYSSKEWCQFLMGVWVWLRSVNVWSTLFLSAFHLQTLRRVAPTIGNLQRPRGAPRTLLLSLGLIWLLNFIYSIPAHIFSTSGNMNSTETLMLVSSTTRPLLGCVWNFPSIFSGLAYATTSMVIHETIPIILMAFTNLGSLYTLYTHGRMRTSAQDAPVIKRVPAERRAAKVILALIMLFIASWGTSIISVNYFNYNRGSSAEFLLVIARFANIIFIAMSPAVLAVGHRRLRSFMKSVLDH
>LOCXPOra2.7.HIT1.Ora.2R.369.7tm_1.exons2.OU343193.1.Thunnus_maccoyii
MSEVLTVDAILFGLLVFSGILGNILVIHVVFQTAVESPSQRLPPSDTILVHLSLANLLTSLFRTVPIFVSDLGLDVSLSPGWCRVFMLLWVWWRAVGCWVTLALSVFHCTTLRRQHVTFGPLAQQRERRRVWIVLGLVWGANLAFSIPALVYSTHVHGNATVELMVISCTTRPLLGCVWEFPSNEQGSAFASSSLALNEVLPLVLMIFTNLATLHALAKHIRAVTSGGHSGGTHGELDKHVSSERKAAHVIMSLVSLFVVCWALQVAAVTYYNHDGGHHAEGLLTVAHFSASLFVGFSPMVVALGHGKLRKKIMGMILGWFKIVKCHNADAEVGNESPETKGKKGKQTIFVVQKERQVINVEEKVKANK
>LOCXPOra3.8.HIT1.Ora.2R.321.V1R.exons1.OU343193.1.Thunnus_maccoyii
MPSEEFVRGMLYLSLTVVGVPGNAAVILAFLLLLYHEKQLLPADAIVLHLACVNLLVVGVRCLLETLASFHLANIFGDIGCKAVIFVYRTSRSLSIWLTFVLSAYQCLSIAPPGSHWASVRALVAHYLGFVFLFLWLLNTCMSSAAVLFSFGTQNDSSPANHGINVQFCYVHFPSKLSKEANGAAQVGRDVVPMALMTLASLIILVFLYRHSRQVKGLRCSSGGSGGSGGAEQRAAKAVVALVTLYVVLYGVDNGLWVYTLTVRKTMRSSLISDLRIFFSSLYAALSPLVIIASNRKVNGRLGCVVQEKPVQEKATSLSTM
>LOCXPOra4.9.HIT1.Ora.2R.313.V1R.exons1.OU343193.1.Thunnus_maccoyii
MDLCVTIKGVSFLLQTGMGILGNTVVLMAYAHIIYTEPKLLPVDMILCHLAFANLMLLLTRCVPQTMTVFGLRDLLNDPGCKVVIYAYRIGRALSVCITCMLSVFQAVTIAPAGPHLSRLKPALPSLVLPTFAGLWLLNMAICIAAPFFSMAPRNGTVPAFTLNLGFCHVDFRDNLSYVINGVAVSGRDFVFVALMVGSSGYILLLLHRHSRQVRSIRRSQGGGAETRAAKTVVTLVVLYVVFFGIDNVIWIYMLTVAKVSPVVADMRVFFSSCYASLSPYFIISSNKKVKAKIACAAEQDQPSADTQESNDK
>LOCXPOra5.10.HIT1.Ora.2R.304.7tm_1.exons1.OU343207.1.Thunnus_maccoyii
MADSSINLLGLRICISGIGLVGNVFLILSIIQTKLSRVKSFELFLLGLAAANLEEIVILNIYDAIIHWPSAATASTWSCRLLKFLTVFGEASSILFTVLICIFRYHKLRDANRRVNLPIYLDSIRSAWLVSGVCVMLSMLLSVPIFVISLQGPAENITVNISGCPPDFFRCSEDHCPIFNRIYKYLFILACNLLPLIIITVSSCLIIAVLLSQRKTVKPVACVSGSEQFGKKSKGLRIQRSTIAVLAAMALFQVDWTLFVVLQLTVNPTDFPFWAEMEFFISTSYTSTSPYVYGIGNNLFSLKN
>LOCXPOlfC1.80.HIT1.OlfC.2R.917.ANF_receptor.exons14.OU343196.1.Thunnus_maccoyii
SRFLLGLCAFFHFFHTVSAESTCKLKAKFNLSGYKDVEKKKVVIGGMFPVHKRILSSDGNTSRVPVSSGCEGFNFRTFRWTQTMLFAINEINKRDDLLPDTDLGYVIYDSCFTISKAVEGTLTYLTGQDEAVPNYRCGTGAPLAALVGAGGSDLSIATARILGLYHFPQVSYCSSCSALESKFQFPTFLRTIPNDKHQSTAMAQLVLHFGWTWVGTIAADDDYGKYGIKDFKEQVEEAGVCISFSETLPKVNSPESIQRIVETVVASTANIIVVFSSDVDLSPLILELLHHNVTNRTWIASEAWVTSALINQPGVNSVLDGTLGFGVKRADIPGLQRHLLELDPYADPLTEEFWETELNGTLSRAARGVADGLCTGSESLGKLNNTYSDISQLRITYSVYKAVYAVAHALHNLEHCEPGKGPFSGNSCADITNFEPWQLMYYLKNVRFKVPNTDEEIYFTEGDVEGFYDIINWHFNSNGEISYVTVGHYNGSAVPEDRMTIMNDSIVWNNKVLEPPRSVCSENCQPGTRKGIRQGEPVCCFDCIPCADGEISNTINARECILCSGDYWSNEAHDTCVPKIIEFLAFGEPLGITLIVISAFGALVTIAVGVVFIVNIGTPLVKANDALLSFSLLFSLVVTFLCSIVFLGEPQKWSCMTSQVALALGFALCLSSIMGKAAVLMMRAQALKAARTRAKAAAKAAKAAAEAAANSGSPDVIVTNTNNNNDVTVSANPEVDTLTFAHQRAIAAAATLIQAVACTVWLIILPPYPVKNTSAQNIKIILECDEGSVVFICCIFAYDILLALLAFIFAFIARKLEDHFSEAKSMTFGMLVFFIVWISFVPAYLSTRGKFMVAVQIFAILASSFGLLTCIFLPKCYVLLVKPERNTEEMIRPHTKPRDGTSTGTSASLNTAATEVN
>LOCXPOlfC2.84.HIT1.OlfC.2R.821.ANF_receptor.exons11.OU343196.1.Thunnus_maccoyii
QAGDVVIGGLFPVHVKAPQPELEFRMEKVNDSCEIFNQRAYRWLQAMIFAVEEINNNPDLLPNFTLGYLAADTCLAESTTLLAAMAMITGQEVHLTNSECGSVPTVPVIVGDPSTSASIVVANTLGVFDVPMVSYLASCVCLSDNKRFPLFFRTMPSDAAEAKAMAKLLRLMGWTWVGLVSADDDFGRFGMQMLMDALRGTEVCVAYHEVIPKNYPKMKMQKIVKHIQKSTARAVVTFLIDQDAKALFEELVHQNVTDKQWIANDAWVTYGAVSVPRYIPSLAGTIGFALRKADIPGLGAFLAHNNTRQSSPNSDPFIKELWEELFGCSPSADLGGTMCSGSEVIGIGESLYTDVSQLRITYNVYKAVYAIAHAINDMLVCEPGKGPFLEGQCPDIQRIQPLQIAHYLRGVNFTTPLNEWMNFDKNGDPPASYDIINWHMTAEGTIEFVTVGHFVSSQGSNGQFHIDMDRVAWGAGSRHEVPVSVCSSPCPPGTRIAVKKGKPVCCFDCLPCAEGEISNQTGSLECIQCPERFWSNSNRTVCIPQQVDFLSYNDMMGIVLSIVSIVGATLTAATFATFLYYRHTPLVRANNSEVIFMLLLSLKLCFLCALAFIGQPATWSCMLRHTLFGISFVLCISCLLSRTVVVLVAFRSTLPGDNLIRYVGPAQQRLGISICTLVQVLICVLWLTLAPPKPAEREIMDNWGPKIILECANGSIVGFSLVLGYIGLLASVCLFLAFLARKLPDNFNEAKLITFSMLIFCNVWVAFVPAYISSPGKYTVAVEIFAILASSYGLLFCIFAPKCFIILLRPEKNTKKHMMAR
>LOCXPOlfC2.90.HIT1.OlfC.2R.885.ANF_receptor.exons10.OU343196.1.Thunnus_maccoyii
VELSLSWQRTELLLLSLLCLGIFPNKSYQDQTQQCEVIPGSVSLPVLEKKGDIILGGLFSLHDTVVEPGLSFTSTPTPTQCTRFNFRTFRWMQTMIFAIEEVNRDGKLLPNITLGYKIYDSCSTPHQALKAAMELMGSENSSVAEGEMQGKGSCRGTVPAVIGDGGSTQSLVVARFLGVFHVPQVSYFSSCACLSDKKDFPAFLRTMPSDFFQVDALVQLVKHFGWTWVGVIAGDDAYGRGGANIFADEVRNLGACVALREIIPKNRAQTAISSIVSKIRSSGARVILVFAVEQDAAALFDEALRHDTFVCTWLASEAWSTASVLSTPKKYHRILQGSMGFAIRRAHIPGLQHFLLRLHPSSPDALDDPFLISFWEEVFQCSLGVQDQHQRHNVGGKPPCSGAEEMGSVANIYSDVSQLRISYNVYKAVYAIVNALKAMRSCEKGKGPFPLQACPDADNIQPWQLLHYIKRVKYLNSFGDEIQFDENGDPAAMYDLVNWQLRPNGEIEFVTIGKFDETTTGGKQKLQIQEQNIVWNGNKTNIPLSVCSSICPPGTRKAIRPNFPICCHDCVVCTAGEISNQTDAIDCARCLPEFWSNAERTACVPKQVEFLSFSDTMGITLMAISLIGSFCTCVVVFIFSYHRTTPIVRANNSDLSFLLLFSLTLCFLCSLTFIGRPSEWSCMLRHTAFGITFVLCISCILGKTIVVLMAFKATLPGSKVMRWFGLAQQKAIITFCTLVQVIICIVWLVVAPPTPRQLMPRESAIVILLCDEGSHIAFALVLGYIGLLACLCLLLAFLARKLPDNFNEARLIAFSMLIFCAVWVAFIPAYISSPGKYSTATEVFAILASSYGLLGCIFAPKCYIILLRPEKNTKKHLMSKVATDK
>LOCXPOlfC3.91.HIT1.OlfC.2R.840.ANF_receptor.exons6.OU343196.1.Thunnus_maccoyii
MSHVVMGLVVVGLLLAFGAAEEEAPVCRILGSPEFPLLSKEGDVTIGGAFSIHSKITQPSLSFTDKPTHLTCSSVNLREFRFAQTMIFAIEEINRSDFLLPNVSIGYRIYDNCGSTLSSVRAVMALMNGDEWTVGKSCSGQSAVHAIIGESESSSTIVLSRTTGPFNIPVISHSATCECLSSRKEYPSFFRTIASDLYQSQALAQLVKHFGWTWVGAVNSDSDYGNNGMAIFLAAAQEEGVCVEYTEKFHRAEPEKLMKVVEVIRKSSAQVIVGFLAHVEMNNLLEQLSLHNITGRQFIGVEAWITADSLVTPTSFSVLGGSLGFAVQKANIIGLDDFLIKDFWETEFKCKETNRGNMAYTAACKENQDLIEFKDYDDDVQELRYSSNIYKAIYAVAHSLHSILKCSNRKRCDKTVKVTPLQVVESLKQVNFTIKNGDQVWFDSTGAAVARYEVVNWQRGSDGSVQFKPVGYYDASQPPGQKFVLKTEDIMWPGGNTEANILPVSVCSESCLPGTHKVLQKGKPVCCYDCKPCAEGEISNTTDSNDCTKCPEEFWSNQNRDACILKNVEFLSFTEIMGKVLVFFTLFGVLLTLIVAILFFIYGDTPLVKANNSELSFLLLFSLTLCFLCSLTFIGRPSEWSCMLRHTAFGITFVLCISCILGKTIVVLMVFKATLPSSNVMKWFGPIQQRLSVLAFTLIQVLICILWLTINPPFPFKNTKHYKEKIILECALGSPVGFWAVLGYIGLLAILCFVLAFLARKLPDNFNEAKFITLSMLIFCAVWITFIPAYVSSPGKFTVAVEIFAMLSSSYGILFCIFAPKCFIIVLKPELNTKKHLMRK
>LOCXPOlfC4.92.HIT1.OlfC.2R.854.ANF_receptor.exons6.OU343196.1.Thunnus_maccoyii
MCDCVYVMLLFVFFIGAVGAEEDTAACKMLGSPEFPLLSKEGDITIGGAFSIHSQISDPPLSFTDTPEPLICSRINFREFLFAQTMIFTIEEINNSSSLLPNVSLGYKVFDSCSSTMASTRAVMSLMNREERTLRKTCSSQTPVHAIIAASESSLTTVMLQISGVFQIPMISHFATCACLSNRNEYPSFFRTIPSDYYQSRALAKLVKHFGWTWIGAIRSDNDYGNNGMATFITAARQQGVCIEYSEVISRTDRSEHIAKVVRVIRSGSARVLVAFISQGEMDLLLEEALNQNLTGLQWVGSESWITAGYLAIKRYSGILAGSLGFTIRKGKIPGLLDFLLQVNPSQNPQNNLLKEFWEATFGCSFQSSMHGQPQCSGSEKLENINNPFTDVSELRISHNVYKAVYAVAHAMHNMLKCTQSGENVNQSCIWRDDLKPKEVVKYLQGVNFTLQSGESIHFDENGDPVATYELVNWQKNQAGNTVFVAVGSYDASLPKEKQFTMSKINITWANDSLKRPQSVCSESCLPGFRQAVIKGKPICCFSCIACAAGEITNSTNSAECSRCSLEYWSNKDHSQCVPKVIEFLSYGETMGALLAVFSLFGASLTLVVSCVFFRFRHTPLVKASNSELSFLLLFSLTLCFLCSLTFIGRPTKWSCMLRHTAFGIAFALCMSCILAKTIAVVMAFKAKRPANTVPQCSAPLQRTSVLSCTLLQVFVCVLWLALAPPFPYKNTAHATEKIILECDLGSPIGFWAVLGYIGLLAALCFILAFLARKLPDNFNEAKFITFSMLIFCAVWVTFIPAYVSSPGKFTVAVEIFAILASSFGLLFCIFAPKCYILLLKPERNTKKHMMGRN
>LOCXPOlfC5.93.HIT1.OlfC.2R.857.ANF_receptor.exons6.OU343196.1.Thunnus_maccoyii
MLLIADLLLLSLLAVRGVKPVCQTYGTKELSQFSKPGDINIGGIFSFHQNPVSVNPALQINPGTIQCEGLDPGELQYAYTMMFAIEEINNSSELLPGVMLGYRIFDSCPSIPLSIRASLNLMNGYESGKDSCDKISTVHAVIGETTSTSTIGIARTMGPFHIPVISHSATCACLSNRRDYPSFFRTIPSDIYQSKALAKLVKHFGWTWVGAIRTNSDYGNGGMATFLDAAQKEGVCVEYSVAIYRTDPRKWFLEVVDIIKKSTSKVIVAFADGTDLDILIKELYAQNVTGLQWVGSEGWITYRYIASPVNYAVVQGAVGFAALNAHIPGLQEFLANSRPSTTPGNQGLVELWEMVFSCTLTPHAQDSVAACTGKESLWDTNSRFTDVSDSSLLNNVYKATYALAHALHMLFTCQDGQGPFENYSCADRENVKPWQVLHYLNQVNFTTKIGENVFFDEMGDPVARYALVNWQMDETGYILFETIGYYDASRPEGQQFEMKAGVEAIWAGENPKVPRSVCSESCLPGTRRAFVKGKPICCFDCITCADGEFSNSTNAVKCDKCPPEYKSNEERNNCDLKAIEFLTFRELMGILLVTFSVFGACLAVTIALIFFHYRQTPIVRANNSELSFLLLFSLTLCFLCSLTFIGRPSVWSCMLRHTAFGITFVLCISCVLGKTIVVLMAFKATLPASNMIKWFGPAQQRLSVLAFTLIQVLICILWLTINPPFPFKNMKHYKEKIILECALGSPVGFWAVLGYIGLLAILCFILAFLARKLPDNFNEAKFITFSMLIFCAVWITFIPAYVSSPGKFTVAVEIFAILASSYGMLFCIFLPKCYIILLKPENNTKKHLMGKATQRAL
>LOCXPOlfC6.94.HIT1.OlfC.2R.854.ANF_receptor.exons6.OU343196.1.Thunnus_maccoyii
QRWPEQCWALLQLLLVVSFSQAEELVCRHRGDPEKPQLSKDGDIMLGGIFSFHSSWKDRQDKYIHKPLPLQCTSLNFRGFQFAQAMLFAIEEINNNTDLLPGISLGYKIYDTCGSIARGVRVALALANGNRDTSVLSEAPCTRPAQVQAIMGETSSSPCMAIATVIGPFYIPLISHFATCACLSDKIKYPSFLRTIPSDYYQSRALAQLVKHFGWTWVGAIRTNDDYGNNGMATFTETAQQLGICLEYSVSFFRTDPPDKIQKIINIIKASTSKVIVAFLSHMDMDVLIHELSYHNLTGYQWVGSESWIFDSQTAAMDRHHILDGAIGLSIPKAQVSGMKEFMLDVKPFNTSSNEMFTEFWETLFNCKFKQTKSSTNNQRECTGNEDLTGVHNSFTDMSLMPIFNNVYKGVYAVAHALHSVLGCNKTCDDKVQLDPLKILQHIRKIQFKTKGGDEVYFNENGDPAAKYEIINWQPTENGLVNFVTVGLHDASLPADKQLNLENKSLIWAKNSYQVPLSVCSEKCPPGTRKVLQKGKPVCCYDCIRCAEGEFSNSTDSITCVRCHPEFWSNEIRDACVRKDAEFLSYEEIMGALLTAASLFGTCMTAAVAFIFFRYRKTPIVRANNSELSFLLLFSLTLCFLCSLTFIGQPSEWSCMLRHTAFGITFVLCISCVLGKTIVVLMAFRATLPGSNMMKWFGPVQQRLSVLAFTLIQVVICILWLTISPPFPFKNFKEFKDKIILECALGSAVGFWSVIGYIGLLAMLCFILAFLARKLPDNFNEAKFITFSMLIFCAVWITFIPAYVSSPGKFSVAVEIFAILASSFGLLICIFIPKCYIILLKPEKNTKKNMMGKG
>LOCXPOlfC7.97.HIT1.OlfC.2R.858.ANF_receptor.exons6.OU343196.1.Thunnus_maccoyii
MTSTQRWPEQGWALLQLLLVVSFSQAEEPVCRHRGDPEEPQLSKDGDIMLGGIFSFHSSWKDRQNTYMHKPLPLQCTSLNFRGFQFAQAMLFAIEEINNNTDLLPGISLGYKIYDACGSIARGVRVALALANGNGDTSVLSEAPCTRPAQVQAIMGETSSSPCMAIATVIGPFYIPLISHFATCACLSDKVKYPSFLRTIPSDYYQSRALAQLVKHFGWTWVGAIRTNDDYGNNGMATFTETAQQLGICLEYSVSFFRTDPPDKIQRIINIIKASTSKVIVAFLSHMDMDVLIHELSYHNLTGYQWVGTEGWIFDSQTAAMDRHHILDGAIGLSIPKAQVSGMKEFMLDVKPLNTSSNEMFTEFWETLFSCEFKQTKSSTDNQRECTGNEDLTGVHNSFTDMSLMPIFNNVYKGVYAVAHALHSVLGCNKTCDDKVQLDPLKILQHIRKIQFKTKEGYEVYFNENGDPAAKYEIINWQPTENGLVDFVTVGLHDASLPADKQLNLENKSLIWAKNSYQVPLSVCSEKCPLGTRKVLQKGKPVCCYDCIRCAEGEFSNSTDSITCVRCHPEFWSNEIRDACVRKDAEFLSYEEIMGALLTAASLFGTCMTAAVAFIFFRYRKTPIVRANNSELSFLLLFSLTLCFLCSLTFIGQPSEWSCMLRHTAFGITFVLCISCVLGKTMVVLMAFRATLPGSNMMKWFGPVQQRLSVLAFTLIQVVICILWLTISPPFPFKNFKEFKDKIILECALGSAVGFWSVIGYIGLLAMLCFFFAFLARKLPDNFNEAKYITFSMLIFCAVWITFIPAYVSSPGKFSVAVEIFAILASSFGLLICIFIPKCYIILLKPEKNTKKNMMGKG
>LOCXPOlfC5.99.HIT1.OlfC.2R.846.ANF_receptor.exons6.OU343196.1.Thunnus_maccoyii
LLLFVLLMGKGESVCKLQGSAHPPELAQHGDLVLGGIFSFRTGQDYVVNTFQTIPELRKCKNFNFREFKFAQAMIFAINEINENPDMLSNVKLGYKIYDACGTMDILRAALALVSGLKREISDDNCTESETVQAILGHSGSRPTIAFAPVVGSFHIPVISHFATCACLSNRKEYPTFFRTIPSDFYQSRALAKLVKHLGWTWIGAIAVDNEYGFNGITAFIQAAQEYGVCVEYSEAFSSSDPPDSLQRIIEIIKHATSKVIMAFMSHREIKLLVRELYRQNITGLHMVGSDAWITDHSLTDSEGHSILVGSLGFTVSRAQIPGLEEHLRQLHPSQFPDSQFVKDFWENTFDCSLNQIANTQRKPCSGFESLQNVESQFTDVSELRFTNNVYKSVYSVGHALDNLFKCEEGKGPFSNWSCADIKNIQPWQVLQYLSTVNFTTQEGERVYFDSNGDSPARYELVNLQMTNKGTMEGVTIGIYDASLPESHQFIMNNIPVVWGNGMTEVPTSVCSDSCRPGTRKVLQKGRPICCYECILCPAGEISNFTDSIHCMKCLPEYWSNKHRDACIPKEIEFLTYEEILGTLLAIFSLLGVFLTMITTLVFYCHRETPLVRANNSELSFLLLFSLTLCFLCSMTFIGRPSEWSCMLRHTAFGITFVLCISCVLGKTVVVLMAFKATLPGTHVMKWFGPTQQRLSVLVFTLIQVLICILWLTINPPFPFKNLLLYNDRIILECHLGSAVGFWAVLGYIGLLAILCFVIAFLARKLPDNFNEAKFITFSMLIFCAVWITFIPAYVSSPGKFSVAVEIFAILASSYGLLICIFLPKCFIILFRPEQNTKKHIMGKTS
>LOCXPOlfC8.102.HIT1.OlfC.2R.810.ANF_receptor.exons6.OU343196.1.Thunnus_maccoyii
SKEGDLIIGGVFSMTSTRTVVDNDYQAIPYAYCKKWNDRELKFARTLIFTVEEINRDTKLLPGVSLGYRLYNGCGSENLIRAAVEAVNGEDSKGCKSQIQALLGHSSSGVSEDINHILSPLSIPQVSYLSTCACLSDKKLYPTFFRTVPSDRFQVIGLVQLMKYFDWRWVGVIYSMGSMYSERGTAEFVEEAIKEGICVEYRLPYTKTSEKKINTIVETVRQSSSKVVLLFMSLSYTKSILSKMENYNITGKQWIGTESWITQQDLASVKRKSILQGAMGFALPLASIPGLGEFLLDLKPSDEPQSAIIKSFWEKFFDCSFSPSNTSTMCTGTEDLKTVSSDYTDVTNFRAENNVYKAVYLVAYALQALLQCKDGSNPTTGKPCVSKNEVQPKLVLEHIQYVNFTTQNGAKVSFDENGDSVAQYDLVNWQMKEDGSVEIVNVGRYDTSFPDGKKFKLKDDTKIVWGGNSDEVPRSVCREPCPPGTRKAINKRKPVCCFDCFKCPEGTISNQTNSPDCLICPPEFWPNEKRDQCLPKPTEYLSYKEIMGAILTGFSCVGVFLSLLTSIIFLTHKETPIVKANNSELSFLLLFSLKLCFLCSLTFIGRPTEWSCMLRHTAFGIIFVLCISCVLGKTVVVLMAFRATLPGSNVMKWFGPLQQRLSVLIFTLIQVLICILWLSTNPPFPKMNMKYYKEKIILECALGSAVGFWAVLGYIGILALLCFILAFLARKLPDSFNEAKLITFSMLIFCAVWITFIPAYVSSPGKFTVAVEIFAILSSSFGLLICIFVPKCYIIIFKPERNSKKHLMGK
>LOCXPOlfC9.105.HIT1.OlfC.2R.835.ANF_receptor.exons6.OU343196.1.Thunnus_maccoyii
IILLTLLATTKSEKQTCRVIGQTGFMEFSKEGDLIIGGVFSMTSTRTLIDNDFQAIPYAYCKKWNDRELKFARTLIFTVEEINRDTKLLPGVSLGYRLYNGCGSENLIRAAVEAVNGEDSKGCKGQIQALLGHSSSGISEDINNILSPLSIPQVSYLSTCACLSDKKLYPTFFRTVPSDRFQVIGLVQLMKYFDWRWVGIIYSVAMYSEEGTAEFVEEAIKEGICVEYRLPYTKTSEKKINTIVEAVRQSSSKVVLLFMSLSYTKSILSKMENYNITGKQWIGTESWITQQDLASVKRKSILQGAMGFALPLASIPGLSEFLLDLKPSDEPQSAIIKSFWEKFFDCSFSPSNTSTLCTGTEDLKTVSSDYTDVTNFRAENNVYKAVYLVAYALQALLQCKDGSNPTTGKPCVSKNEVQPKLVLEHIRYVNFTTQNGAKVSFDENGDSVAQYDLVNWQMKEDGSVEIVNVGRYDTSFPDGKKFKLKDDTKIVWGGNSDEVPRSVCREPCPPGTRKAINKRKPVCCFDCFKCPEGTISNQTNSPDCLICPPEFWPNEKRDQCLPKPTEYLSYKEIMGAILTGFSCVGVFLSLLTSIIFLTHKETPIVKANNSELSFLLLFSLKLCFLCSLTFIGRPTEWSCMLRHTAFGITFVLCISCVLGKTIVVLIAFRATLPGSNVMKWFGPLQQRLSVLIFTLIQVLICILWLSTNPPFPKMNMKYYKEKIILECALGSAVGFWAVLGYIGILALLCFILAFLARKLPDSFNEAKLITFSMLIFCAVWITFIPAYVSSPGKLTVAVEIFAILSSSFGLLICIFVPKCYIIIFRPERNSKKHLM
>LOCXPOlfC10.106.HIT1.OlfC.2R.853.ANF_receptor.exons6.OU343196.1.Thunnus_maccoyii
LERPMLIYLSVLYLNTASGCELLGRFDMPSLFKQGDIMIGGIFPVFNKDISSTSTFERDPPGVKCAGFDLRAFRWTQVMIFAIEEINKDPALLPNISLGYRILNSCSSPTNTLRAALTLSSRPEETESSSPCPPVISALIAEAGSSQSLALAGTLGPFQMPVVSYFSTCACLSNRAKYPTFFRTIPSDYFQAKALAALVKRFEWQWIGAIQSDNDYGRNGILAFTEEVKKLGVCVAFVGTIGRTYTMDKILNVVELIKQSTVKVILAFVPESDFYLLMKEVVKQNITGIQWIGSEAWITAPQASTPEIYQAFGGALGFVVKEMAIPNLKPFLTGISPYTDPHAAFVRDFWEIIVGCRPALSGEHTGTEANEICTGNETLMNSQDVFFNVTQLRVSYNVYKAVYAIAHALHQLVFCQPVGEKTVRPCLNISEIQPKKVTDHLQRVNFRDQFGDKVFFDENGDPPASYDVINWQLRDGQVQHVTLGHFSSAANGDYELSIQEEEIVWRTGKMVPTSVCSNVCPMGTRKAEIKGRPTCCFDCIPCADGTIANSTGAADCTPCPQEYWSNDRKDKCIPKTIEFLTYYEPMGRALTVVSLLGVTLSLATMTIFIHSRDTPVIKASNSELSCFLLFSLSLCFLCPLTFIGRPTVWTCMLRHTAFGVTFALCISCVLGKTIVVVTAFKATFPGSKVAGKFGPAQQRIIVCSCTLIQIVICVLWLKLNPPFPDMVFRYSNKKIVLECNTGSEAAFYAVLGYIGLLAIICLVLAFLARKLPDNFNEAKFITFSMLIFCAVWITFIPAYVSSPGKFTVAVEIFAILSSAYGLLICIFAPKCYIILIKPERNTKKHIMGKNQNK
>LOCXPOlfC12.109.HIT1.OlfC.2R.808.ANF_receptor.exons6.OU343196.1.Thunnus_maccoyii
LERSMLLYLSVLYLNAASGCELLSRFDMPSLFKQGDIMIGGIFPVLNKDISSTSTFDRDPPGMKCTGFDLRAFRWTQVMIFAIEEINKDPALLPNISLGYRILNSCASPTNTLRAALTLSSRPEETDSTSPCPPVISALIAEAGSSQSLALAGMLGPFQMPIVSYFATCACLSNRAKYPTFFRTIPSDYFQAKALAALVKHFGWQWIGAIHSDNDYGRNGILAFTEEVKKLGVCVAFVGTILRTYSVDKILDVVELIKQSTVKVILAFVPEGDFYPLMKEVVKQNITGIQWIGSEAWITASRPSTSEIYQAFGGALGFVVKKMAIPNLKPFLTGISPYTDPRAAFVRDFWENIVGCRPALPGEHIGSEATNEICTGNETLMNSQDVFFNVTQLRVSYNVYKAVYAIAHALHQLVFCQPVGEKRVSPCLNISEIQPKKVTDHLQRVNFRNQFGDNVFFDENGDPPASYDVINWQLRDGQVQHVTLGHFSSAANGDYELSIQEEEIVWRTGKMVPTSVCSNVCPIGTRKAQIKGQPICCFDCIPCADGTIANSTGAADCTPCPQEYWSNDRKDKCIPKTIEFLTYYEPMGIALTVVSLLGATLSLATMTIFIHSRDTPVIKASNSELSCFLLFSLFLCFLCPLTFIGRPTVWTCMLRHIAFGVTFALCISCVLGKTIVVVTAFKATVPGSKVAGKFGPAQQRIIVCSCTLIQIVICVLWLKLNPPFPDMVFRYSNKKIVLECNTGSEAAFYAVLGYIGLLAIICLILAFLARKLPDNFNEAKFITFSMLIFCAVWITFIPAYVSSPGKFM
>LOCXPOlfC12.111.HIT1.OlfC.2R.851.ANF_receptor.exons6.OU343196.1.Thunnus_maccoyii
LERSMLLYLSVLYLNAASGCELLSRFDMPSSFKQGDIMIGGIFPVLNKEISSTSTFDRDPPGVKCAGFDLRVFRWTQVMIFAIEEINKDPALLPNISLGYRILNSCASPTNTLRAALTLSSRPEETESSSPCPPAISALIAESGSSQSLAVAGTLGPFQMPVVSYFSTCACLSNRAKYPTFFRTIPSDYFQAKALAALVKRFGWQWVGAIQSDNDYGRNGILAFTEEVKKLGVCVAFVGTILRTYSMDKILDVVELIKQSTVKVILAFVPEGDFYPLMKEVVKQNITGIQWIGSEAWITASRPSTSEIYQAFGGALGFVVKKMAIPNLKPFLTGISPYTDPGAAFVRDFWEIIVGCRPALSGEHTGSEATNEICTGNETLMNSQDVFFNVTQLRVSYNVYKAVYAIAHALHQLVFCQPVGEKRVRPCLNISEIQPKKVTDHLQRVNFRNQFGDNVFFDENGDPPASYDVINWQLRDGQVQHVTLGHFSSAANGDYELSIQEEEIVWRTGKMVPTSVCSNVCPIGTRKAQIKGKPTCCFDCIPCADGTIANSTGAADCTPCPQEYWSNDRKDKCIPKTIEFLTYYEPMGIALTVVSLLGATLSLATMTIFIHSRDTPVIKASNSELSCFLLFSLSLCFLCPLTFIGRPTVWTCMLRHTAFGVTFALCVSCVLGKTIVVVTAFKATFPGSKVAGKFGPAQQRIIVCSCTLIQIVICVLWLKLNPPFPDMVFRYSNKKIVLECNTGSEAAFYAVLGYIGLLAIICLVLAFLARKLPDNFNEAKFITFSMLIFCAVWITFIPAYVSSPGKFTVAVEIFAILSSAYGLLICIFAPKCHIILIKPERNTKKHIMGKL
>LOCXPOlfC13.114.HIT1.OlfC.2R.872.ANF_receptor.exons8.OU343196.1.Thunnus_maccoyii
MALVAAKLLMLLSLFGGKSGSAALDNCVFMGEEETNNLYEDGDVVIGGLFPLHYSPLSSLPTYKKKPTLSTYKYSRALRWMQTMTFAIKEINQRNDLLPHLKLGFHIRDSGDNIPASLKASLLLVNGQPERGKGLEIDTDSNLGCGAVSQAVSPVIIGDAGSGVSMALLRNLGSFHIPLVSYFASCSCLSNQREFPTFMRTMPSDAFQIRALARLVSYFGWTWVGVIGAKSEYARFAIQLFLQESVHYGVCAAYTHLYPVALSQQDVDELLDNIQVASSKVIINFSSESELQTILREIRRRNITDLQWIASEAWSTAKSLWEKFGDLLTGTLGFAIRRAEAIPGLKQHLISLRPSYIHDSAYLAEFWEEMFNCRLNGSVNSHSHGVDKYLDRCPCKGTEDLKDVYSPYSDVTQLRVSYNVYKAVYLVAHALQDMSDCIIGQGPFLNGTCADPKNFQSWQLIHYMKHTNFSALGEKVSFDQNGDPIAYYDLLNWQRMPDGSLHLVKVGFYDASLPDGYSLVINDSVIQWPVGKKASRSVCSDTCPPGSRIARRKGEPICCFDCVPCAEGEVSYENDSLECSRCSEDRWSNKARDLCIPKTIEFLSYHEIMGIVLCVVSVLGACISLSILALFFMYKDTPLVRANNMELSFLFLVFLAVCFLVGLLFIGEPSDWLCRIRYPAFGISFALCISCLLAKTGVVLMAFRSTLPGSNVMKWFGPKQQRASVFLGTAVQVIICLIWLITSPPHAHNNTDYHSATIIIECVTGSEVGFWCVLGYIGILACMCFLMAFLARKLPDNFNEAKFITFSMLIFFAVWITFIPVYVSTAGKYTVAVHIFAILTSSFGLLFCIFAPKCYIIILKPEENSKKKMMHK
>LOCXPOlfC14.117.HIT1.OlfC.2R.866.ANF_receptor.exons8.OU343196.1.Thunnus_maccoyii
LALFSLINYVWVLTLIYAPISIFTSLSPSAAKVCTLQNSFEPGFVAEGDYVIGGIFPLHYNQEMPDLNCTYRPPPVKCNGFDPRAFRWAQTMRLAVEEINQNMELLPNYTLGYKIFDSCAYPLTGQRAALAVLNGLSEDHSPMCRGASPLLAVIGESGSAQSIVVSRILQPFRIPMISYFSSCACLTDRIKYPTFFRVIPNDDYQVKAIAQLLVRFNWTWVGLVRGDHEYGRFAVQGLLRELQGTKVCVAYREMIPLLYNRQRALEIMQVMRSSTAKVVVVFSAEGEMTPFLRDYMMQNITGIQWVASEAWVTASVFTGSEYYPYLGGTIGFGIRKGHISRLSDYLLTVNPQMYPNNPLVQELWEALYGCNPSLSSGSQLPPCSGQESLLDQHSAYMNTSSPRVAYNVYKAVYAIAHSLHNLLLCQPDQGPFLNNSCAQSNNIQPWQLQHYLQEVTFSIAGEEVNFDLKGDSIPYYDIINWQRGTGGNIEFVNVGLFDGTKPAGEELVIQEDRIVWAGHQSEASCSHCSVCSASCLPGSRKAVRRGEPVCCFDCVPCDSGKISNQTNSIECTFCPEDFWSNNDRTACIPKKVEFLAYDSLGIALTVISVVGACLTIAVLAVFFHHRNTAIVRVNNSELSFFILFALTLCFLCSLVFIGEPTAWSCMLRHTAFSITFSLCISCILGKTLVVLAAFTATRPGNNIMKWLGPKQQRAIIFSCTLIQVIICAAWLIDAPPYPSRNTQYERSKIILECSVGSSLAFWCVLGYIGLQACLCFILAFLARKLPGNFNEAKFITFSMLIFCAVWLAFIPAYISSPGNYADAVESFAILASSFGLLFCLFAPKCYIILLKPEKNTKQHLMGKEKK
>LOCXPOlfC15.118.HIT1.OlfC.2R.866.ANF_receptor.exons13.OU343196.1.Thunnus_maccoyii
MAERLTGVGIEGVSGFGSGLPQCVRLGDSEALALQSEGDVVIGGLFPLHYVAPEPQHSYNSKPLLTACSGFDRRAFRWMMTMVFAVQEINRNSSLLPGVKLGYQIMDSCDHVHTSLRALFSLVSHRKERLGTKSETLPSCLAGSPIPAVIGLASSSPTRAVAHTLGPFNIPLVSYFATCACLTDKHVYPSFLRTVPSDLFQVRGLVQLVTFLGWRWVGTIGTMDDYSHYGIQAFSNQFKQQGGCLAFHLTISKSPTVAEIQEMTDRLQRSTAQVVVVFATEGQLLELLSELAQRNVTGIQWVASEAWVTASLLTSPRFHPLLEGTLGFSFPAVHIPGLKEFLLNVRPSPEPGMEFVNMFWEELFGCRLHTINQSFDENYKSTAEKPVCTGSENLRLTDSSYTDISQVRISYNVYKAVYAIAHALHHLLSCDLKGMCNKKKSFSSRQLLHYLKTVNFTTQFEEKVYFDSNGEPVPLYDIINWQKDSNDEIRFIKVGSYDGSAPLGQQLQMEKSSIVWTKGQSQVPVSQCSAPCPPGSRQARRPGQPHCCFDCLRCADGEISNQTGSTECTKCPEYYWSDKDNVKCIAGVEEFLSFYDTMGIILVALTVLGVILTTIITTVFHHFRSTPIVKANNSEISFLLLLSLKLCFLCSLVFIGQPSVWTCRLRQAAFGISFVLCLSCLLVKTIVVLSAFRANTPGSRALKLFGPSQQRTLILCTTAPQVCLCTGWLLGAPPFPFRNPTYQASTGKIVVECKEPWPPGFYLVLGYIGLLAFLCLLLAFLGRKLPDTFNEAKLITFSMLIFWAVWISFIPAYVSSPGKFTVAVEIFAILASSFGLLLCIFVPKCYIILLQPERNIKKGMTGKYPR
>LOCXPOlfC16.119.HIT1.OlfC.2R.881.ANF_receptor.exons8.OU343196.1.Thunnus_maccoyii
MEISALITGLSLALGLFELPSALALNGSGDGLNHRAGHTEHRTGAGVTEAPSVKCKLQGTARLPAFSMDGDYVIGGVFSIHYYMHTVKHNYTSMPEPLRCTGSIDSRELRFSRAMVFAIEEINNSTKLLPGIRLGYQIHDTCASVPVAVHLAFQLVNGLDPVFHTGDKCSQSGMVMAIVGESGSTPSIGMSRIIGSFNIPQVSHFATCACLSDKQQYPSFFRTIPSDQFQADALAKLVKHFGWTWIGAVRSDSDYGNNGMAAFLHAALKEGICVEYSESFYRTHPHSRIQRVADVIRRSTAMVVVAFVASGDMMILLEELARQPSPPRQWIGGESWITAPDMLRFSFCAGAIGFGIQQSVIPGLRHFLLDLSPTEVAASPILTEFWEDAFKCRLGKSVATDVSVCDGTEDIQTLRIAYTDTSQLRITNMVYKAVYAIAHAIHNAVCQETNSTSHCDKFTRIESTQVLTQLKKVNFSQNGYHVSFDANGDPVATYELVNWQKSKSGSIEMVTVGHYDASLPVGQEFRINRNLTWVGGSTQVPVSVCSDSCPPGTRKVLQKGKPICCYDCIPCPEGEISNATDSPGCFRCPKEFWPNAERDTCFPKPVEFLSFDEVLGIILATFSVGGACLAIIIAAVFFRHRTSPIVRANNSELSFLLLFSLTLCFLCSLTFIGAPSEWSCMLRHTAFGITFVLCISCILGKTIVVLMAFRATLPGSNVMKWFGPPQQRMTVVSFTFIQVLICTIWLVLSPPFPMKNLTIYKERIILECALGSAVGFWAVLGYIGLLAVFCFVLAVLARKLPDNFNEAKLITFSMLIFCAVWVTFIPAYVSSPGKFTVAVEIFAILASSFGLILCIFAPKCFIILFKPEKNTKKHLMNKNQS
>LOCXPOlfC17.121.HIT1.OlfC.2R.879.ANF_receptor.exons9.OU343196.1.Thunnus_maccoyii
MGAFLDVYFVFYVYLILILFSSSFFFSVSFSVSSICKLRRQFHLNGLHKPGDVTLGGLIEVHYTSVFPEWTFTSEPRQPSCTGFDTQGFRHAMTMVFAVEEINRNSKLLPNVTLGYSLYDNCGALVIGFRAALALASGQEEQFLQENCSGTPPVLGIVGDSYSTFSIATSNVLGLFRLPMVSHFATCSCLSDRKRFPSFFRTIPSDAFQVRAMIQILKHFGWTWVGLLVSDDDYGLHVARSFQSDLAQFGGGCLAYSEVLPWGNDPAERRRIVEVMKKSTARVVMVFAHEIHIYQLMEEVVRQNVSGLQWMASEAWTSVDVLQTPAFMPYLGGTLGIAIRRGEIAGLKDFLYKIHPDQHHNNYGNSIVNQFWEFIFQCKFAPPPASWVEAGGALCTGQEDLHNVESELFDVSNLRPEYNVYKAVYALAYALDDMLQCMPGRGPFIGHSCATLQRLEPWQLVYYLDKVNFTTPFGDQVTFDENGDALPIYDVMNWLWHPDGTTKIQNVGEVKESAKGRELTLHEDRIFWNFESKQPPRSVCSENCPPGTRMARKKGQPVCCFDCIPCSEGKISNETDSMECTSCPEDFWSNPQRDQCVPKKTEFLSYHEPLGICLTTASLLGTSICAVVLGIFIYYRSTPMVRANNSELSFLLLISLKLCFLCSLLFIGRPRLWTCQLRHAAFGISFVLCVSCILVKTMVVLAVFKASKPGGGASLKWFGALQQRGTVLVLTSIQGAICTAWLVSSSPVPHKNTQYHNDKIVYECVVGSTIGFAVLLGYIGLLAILSFLLAFLARNLPDNFNEAKFITFSMLIFCAVWVAFVPAYVNSPGKYADAVEVFAILASSFGLLVALFGPKCYIILLRPERNTKKAIMGRATPKT
>LOCXPOlfC18.124.HIT1.OlfC.2R.885.ANF_receptor.exons9.OU343196.1.Thunnus_maccoyii
MGAFLDAFLLLYVYLILILLSYPCFFTESSSLFSSCKLRRQFYLNGMHKPGDVILGGLFEVHYTSVFPELTFTSEPHQLTCQGFDIPGFRHAMTMAFAIDEINRNSNLLPNVTLGYSLYDNCATLVIGFSAALSLASGREEQFLLQETCFGTPPVLGIVGDSFSTFSIATSDVIGLFKLPIVSYFATCSCLSDRQRFPSFFRTIPSDAFQVRAMIQILKHFSWTWAGLLVSDDDYGLHVARSLQSDLAESGGGCLAYLEVLPWGDNSVEFRRIVEVMKKSTARVVIVFAHRIHMIQLMEEVVKQNVTGLQWLASEAWTTTAVLQTPHLMPYLSGTLGIAIRRGKIPGLRDFLLRIRPDLHHNNSNGNNMVRQFWEHTFQCRFAPPPADKVEAGGALCNGDEDIENVETELLDVSDLRPEYNIYKAVYALAYALDDMLQCVPGRGPFSGRSCATLQRLEPWQLMYYLEKVNFTTSFGDQVSFDENGDALPIYDIMNWLWLPDGRTKVQSVGVVKKSAFKGEELKLDEDRIYWNFDSKQVTSPPRSICSESCPPGTRMARKKGQPVCCFDCIPCSEGKFSNETDSMECKSCPEDFWSSPQRDHCVPKKTEFLSYHEPLGICLTTASLLGTFICAFVLAIFIYHRSTPVVRANNSELSFLLLISLKLCFLCSLLFIGRPRLWTCQLRHAAFGISFVLCVSCILVKTMVVVAVFKASRPRGGASLKWFGAVQQRGTVLALISIQAAICTAWLVSSSPTPHKNNQYHNDKIVYECVVGSTIWFAVLLGYIGILAILSFLLAFLARNLPDNFNEAKFITFSMLIFCAVWVAFVPAYVNSPGKYADAVEVFAILASSFGLLVALFGPKCYIILLRPERNTKKALMGRGTTKT
>LOCXPOlfC19.128.HIT1.OlfC.2R.876.ANF_receptor.exons9.OU343196.1.Thunnus_maccoyii
LLYVYLILILLSYSCFFTESSSLFSSCKLRRQFYLNGMHKPGDVILGGLFEVHYTSVFPELTFTSEPHQLTCQGFDPPGFRHAMTMAFAIDEINRNSNLLPNVTLGYSLYDNCATLVIGFSAALSLASGREEQFLLQETCFGTPPVLGIVGDSFSTFSIATSDVIGLFKLPIVSYFATCSCLSDRQRFPSFFRTIPSDAFQVRAMIQILKRFSWTWAGLLVSDDDYGLHVARSFQSDLAESGGSCLAYLEILPWGDNPAELRRIVEVMKKSTARVVIVFAHQIHMIQLMEEVVKQNVTGLQWLASEAWTAAAVLQTPHLMPYLGGTLGIAIRRGEIPGLRDFLLTIRPELHHNNSNGNNMVRQFWEHTFLCRFAPPPADWVEAGGALCTGDEDIENVETEFLDVSNLRPEYNIYKAVYALAYALDDMLQCVPGRGPFSGRSCATLQKLEPWQLMYYLEKVNFTTSFGDQVSFDENGDALPIYDIMNWLWLPDGRTKIQSVGVVKKSAFKGEELKLDEDRIYWNFDSKQVTSPPRSVCSESCPPGTRNARKKGQPVCCFDCIPCSEGKISNETDSMECKSCPEDFWSSPQRDHCVPKKTEFLSYHEPLGICLTTASLLGTFICAFVLAIFIYHRSTPMVRANNSELSFLLLISLKLCFLCSLLFIGRPRLWTCQLRHAAFGISFVLCVSCILVKTMVVVAVFKVSRPGGGASLKWFGAVQQRGTVLVLTSVQAAICTAWLVTSSPTPHKNNQYHNDKIVYECVVGSTIWFAVLLGYIGILAILSFLLAFLARNLPDNFNEAKFITFSMLIFCAVWVAFVPAYVNSPGKYADAVEVFAILASSFGLLVALFGPKCYIILLRPERNTKKALMGRGTTKT
>LOCXPOlfC20.130.HIT1.OlfC.2R.851.ANF_receptor.exons9.OU343196.1.Thunnus_maccoyii
LLCICMILILSSSYFFLSESSSLSSSCKIRRQFNLNGMHKVGDVILGGLFEVHYSSVFPELTFTSEPHQPSCQGFDPPGFRHAMTMAFAIDEINRNSSLLPNVTLGYSLYDNCATLGIGFSAALSLASGQEEQFALQETCLGTPPVLGIVGDPFSTFSIATSNVLGLFKLPIVSYFATCSCLSDRQRFPSFFRTIPSDAFQVRAMIQILKHFSWTWAGLLVSDDDYGLHVARSFQSDLAQSGGGCLAYLEVLPWGNDPKQYTRIVDIMKKSTARVVIVFAHQMHMVQIMEEVVKQNVTGLQWIASEAWTLVDGLQTPAFMPYLVGTLGIAIRHGHISGLRDFLLKIHPNRHHNSENSMVRQFWEHTFQCRFAPPPADWVEAGGALCTGDEDLENVEIEFWDVTNLRPEYNIYKAVYALAYALDDMLQCVPGRGPFSEHSCATLQRLEPWQLMYYLEKVNFTTPFGDQVSFDENGDALPIYDIMNWLWLPDGRTKVQSVGVVKKSAFEGEELKLDEDRIYWNFDPKQVTSPPRSVCSESCPPGTRMARRRGQPVCCFDCIPCSEGKISNETDSMECTSCPEDFWSNPQQDHCVPKKTEFLSYHEPLGICLTTASLLGTFICAFVLGIFIYHRSTPMVRANNSELSFLLLVSLKLCFLCSLLFIGRPRPWTCQLRHAAFGISFVLCVSCILVKTMVVLAVFKTSKPGGGTTLKWFGAVQQRGTVLALTCIQAAICTAWIVSASPAPHKNIQYHNDKIVYECVVGSTVGFVVLLGYIGLLAILSFLLAFLARNLPDNFNEAKLITFSMLIFCAVWVAFVPAYINSPGRYADAVEVFAILASSFGLLVALFGPKC
>LOCXPOlfC21.133.HIT1.OlfC.2R.869.ANF_receptor.exons8.OU343196.1.Thunnus_maccoyii
MTPLAIFPLISSVWVLTSTYAPISIFTSLSPSAAKVCTLQNSFEPGFVAEGDYVIGGIFPLHYIQEMPDLNCTYRPPPVKCNGFDPRAFRWAQTMRLAVEEINQSMELLPNYTLGYKIFDSCAHPLTGQRAALAVLNGLSEDYSPMCRGASPLLAVIGDSGSAQSIVISRMLQPFRIPMISYFSTCSCFADRIKYPNFFRVIPNDDYQVKAIAQLLVRFNWTWVGLMRGDTDYGRFAMRGLLRELQRTKVCVAYQEMIPLRYNRQRVQEILQVMRSSTAKVVVLFSNEGEMTPFLRDYMMQNITGIQWVASEAWVTASVFTGSEYYPYLGGTIGFGIRKGHISKLGDYLLTVNPQMYPNNPLVQELWEALYGCSPSLSSSSRLPPCSGQESLLDQHSAYMNTSSLRVAYNVYKAVYAIAHSLHNLLLCQPDQGPFLNNSCAQSNNIQPWQLQHYLQEVTFSIAGEEVNFDLKGDSTPYYDIINWQRGTGGNIEFVNLGLFDRTKPAGEELVIQEDRIVWAGHQNEASCSHCSVCSASCLPGSRKAVRRGEPVCCFDCVPCDSGKISNQTNSIECTFCPEDFWSNKDRTACIPKKVEFLAYDSLGIALTVISVVGACLTIAVLAVFFHHRNTAIVRVNNSELSFFILFALTLCFLCSLVFIGEPTAWSCMLRHTAFSITFSLCISCILGKTLVVLAAFTATRPGNNIMKWLGPKQQRAIIFSCTLIQVIICAAWLIDAPPYPSRNTQYERSKIILECSVGSSLAFWCVLGYIGLQACLCFILAFLARKLPGNFNEAKFITFSMLIFCAVWLAFIPAYISSPGNYADAVESFAILASSFGLLFCLFAPKCYIILLKPEKNTKQHLMGKEKK
>LOCXPOlfC22.136.HIT1.OlfC.2R.866.ANF_receptor.exons8.OU343196.1.Thunnus_maccoyii
LALFPLIYSVWVLTLTYAPISIFTSLSPSAAKVCTLQNSFEPGFVAEGDYVIGGIFPLHYIQEMPDLNCTYRPLPVKCYGFDPRAFRWAQTMRLAVEEINQNMELLPNYTLGYKILDSCAHPLTGQRAALAVLNGLSEDHSPMCRGASPLLAVIGDSGSAQSIVISRMLQPFRIPMISYFSTCSCFADRIKYPNFFRVIPNDDYQVKAIAQLLVRFNWTWVGLVRGDTDYGRFAMRGLLRELQRTKVCVAYQEMIPLRYDRQRVQEILQVMRSSLAKVVVLFSTEGEMTPFLRDYMTQNITGIQWVASEAWVTASVFTGSEYYPYLEGTIGFGIRKGHISKLGDYLLTVNPQMYPNNPLVQELWEALYGCSPSLSSSSRLPPCSGQESLLDQHSAYMNTSSLRVAYNVYKAVYAIAHSLHNLLLCQPDQGPFLNNSCAQSNNIQPWQLQHYLQEVTFSIAGEEVNFDLKGDSTPYYDIINWQRGTGGNIEFVNVGLFDRTKPAGEELVIQEDRIVWAGHQNEASCSYCSVCSASCLPGSRKAVRRGEPVCCFDCVPCDSGKISNQTNSIECTFCPEDFWSNKDRTACIPKKVEFLAYDSLGIALTVISVVGACLTIAVLAVFFHHRNTAIVRVNNSELSFFILFALTLCFLCSLVFIGEPTAWSCMLRHTAFSITFSLCISCILGKTLVVLAAFTATRPGNNIMKWLGPKQQRAIIFSCTLIQVIICAAWLIDAPPYPSRNTQYERSKIILECSVGSSLAFWCVLGYIGLQACLCFILTFLARKLPEKFNEAKFITFSMLIFCAVWLAFIPAYISSPGNYADAVESFAILASSFGLLSCLFAPKCYIILLKPEKNTKQHLMGKEKK
>LOCXPOlfC23.139.HIT1.OlfC.2R.877.ANF_receptor.exons9.OU343196.1.Thunnus_maccoyii
MGAFFDTHLFLCVYLILIFFSSSSLLSVFSSPSLSCKLWRQFHLNGMHKPGDVILGGLFEVHYTSVFPDWTFSSEPRQPSCQGFDTLGFRHAQTMAFAIDEINRNSNLLPNVTLGYSLYDNCGALVIGFSGALSLASGREEQFQLQENCLGTPPVLGIVGDSFSTFTIAASNVLGLYKMPMVSYFATCSCLSDRQRFPSFFRTIPSDAFQVRAMIQILKRFRWTWVGLLVTSDDYGLHVAQSFQSDLAQSGGGCLAYLEVLPWDSDPNELRKIVHSIKTSTARVVMVFAHEGHMIPLMEEVVRQNVTGLQWIASEAWTAAAVLQTPRLMPYLGGTLGIAIRRGELPGFRDFLLRIRPGQHDSNNYENSIVNQFWEDTFQCRFAPPPAGWMESGGAPCTGDEDLENVDTEFLDLSNLRPEYNVYKAVYALAYALDDMLQCVPGRGPFSGHSCATLQRLEPWQLVHYLQKVNFTTTFGDQVSFDENGDALPVYDIMNWLWLPDGRTKVQNVGEVKKSALKGEELTLDENKIFWNFQLKEPPRSVCSESCPPGTRVARKKGQPECCFDCIPCSEGKISNNTDSMECTSCPEDFWSNPQRDHCVPKKIEFLSYHEPLGICLTTTSLLGTFICVVVLGIFTRHHSTPMVRANNSELSFLLLISLKLCFLCSLLFIGRPRLWTCQLRHAAFGISFVLCVSCILVKTMVVLAVFKASKPGSGATLKWFGAVQQRGTVLALTSIQAAICTAWLVSSSPAPHKNTQYHNDKIVYECVVGSTVGFAVLLGYIGLLAILSFLLAFLARNLPDNFNEAKLITFSMLIFCAVWVAFVPAYVNSPGKYADAVEVFAILASSFGLLVALFGPKCYIILLRPERNTKKAIMGR
>LOCXPOlfC24.142.HIT1.OlfC.2R.866.ANF_receptor.exons9.OU343196.1.Thunnus_maccoyii
LPLLMYFMLLSSYVSYAVSSPLYSSSCQLQGQFHLNGMHKAGDVVVGGLFQVHFFSVFPDLSFTSEPQETTCHGFDVLGFRQTQTMAFAVNEINRNSNLLPNVTLGYSLYDNCVKLGIGFRAALSLVSGQGEEFILDKSCVGAPPVLGVVGDSSSTRTIAISTVLGLYRVPMVSYFATCSCLSDRQKFPSFFRTIPSDAFQVRAMIQILKRFGWTWAGLLVSDDDYGLHAARSFQSDLAQSGGGCLAYLEVLPWGNDPAELNRIVDIMKKSTARVVIVFAHESHMIGLMEEVVKQNVTGRQWIASEAWTAAAVLQTPDLMPYLGGTLGIAIRRGEIPGLRDFLLRVRPDLHHNNSYENNLVNQFWEHTFQCRFAPPPAGWVGALCTGDENLENVETEFLDVSNLRPEYNVYKAVYALAYALDDMLQCVPERGPFSGRSCASLQRLEPWQLVHYLQKVNFTTTFGDQVSFDENGDALPIYDIMNWLWLPDGRTKVQNVGAVKKSAFKGEELTLDENKIFWNFQSKEPPRSVCSESCPPGTRMARKKGQPECCFDCIPCSEGKISNNTDSTECTSCPEDFWSNPENELCVPKKIEFLSYHEPLGICLTTTSLLGTFICAVVLGIFIYHRSTPMVRANNSELSFLLLVSLKLCFLCSLLFIGRPRLWTCQLRHAAFGISFVLCVSCILVKTMVVLAVFKASKPGGGANLKWFGAVQQRGTVLVLTSIQAAICTTWLVTSSPTPHKNTQYYNDKIVYECVVGSTVGFAVLLGYIGLLAILSFLLAFLARNLPDNFNEAKLITFSMLIFCAVWVAFVPAYINSPGKYADAVEVFAILASSFGLLLALFGPKCYIILLRPERNTKKAIMGRG
>LOCXPOlfC25.149.HIT1.OlfC.2R.876.ANF_receptor.exons9.OU343196.1.Thunnus_maccoyii
MGAFLDTHLFLCVYLILIFFSSSSLLSVFSSPSLSCKLRRQFHLNGMHKPGDVILGGLFEVHYTSVFPEWTFSSEPRQPSCQGFDTLGFRHAQTMAFAIDEINRNSNLLPNVTLGYSLYDNCGALVIGFSGALSLASGREEQFQLQENCLGTPPVLGIVGDSSSTFTIAASNVLSLYKMPLVSHFATCSCLSDRQKFPSFFRTIPSDAFQVRAMIQILKRFHWTWMGLLVTSDDYGLHAAQSFQSDLAQYGGGCLAYLEVLPWDNDLSELRRIVHLIKTSTARVVIVFAHESHMIQLMEEVVRQNVTGLQWIASEAWTAAALLQTPRLMPYLSGTLGIAIRRGEIPGLRDFLLKIHPDLHDINDYENSMVNLFWEHTFQCRFAPPPAGWVGALCTGDENLENVETEILDVSNLRPEYNVYKAVYALAYALDDMLQCVPGRGPFSGRSCATLQRLEPWQLVHYLQKVNFTTPFGDQVSFDENGDALPVYDIMNWLWLPDGRTKVQNVGEVKKSAFKGEELTLDENKIFWNFQFKEPPQSVCSESCPPGTRIARKKGQPECCFDCIPCSDGKISNNTDSMECTSCPEDFWSSPQRDHCVPKKIEFLSYHEPLGICLTTTSLLGTFICAVVLGIFTHHRSTPIVRANNSELSFLLLISLKLCFLCSLLFIGSPRLWTCQLRHAAFGISFVLCVSCILVKTMVVLAVFKASKPGGGASLKWFGAMQQRGTVLVLTSIQAAICTAWLVSSSPAPYKNIQYQNDKIIYECVVGSTVGFAVLLGYIGLLAILSFLLAFLARNLPDNFNEAKFITFSMLIFCAVWVAFVPAYVNSPGKYADAVEVFAILASSFGLLVALFGPKCYIILLRPERNTKKALMGRGT
>LOCXPOlfC26.154.HIT1.OlfC.2R.869.ANF_receptor.exons9.OU343196.1.Thunnus_maccoyii
LYLLMYFMLLSSYVSSAVSSTLYSSSCRLQGRFHLNGMHKAGDVVLGGLFKVHFFSVFSDMSFTSEPQETICQGFDVLGFRHAQTMAFAVNEINRNSNLLPNVTLGYSLYDNCVKLGIGFRAALSLVSGQGEEFILEESCVGAPPVLGIVGDSYSQPTIAISTVLGLYRVPMVSYFATCSCLSDRQKFPSFFRTIPSDAFQVRAMIQILKRFGWTWAGLLVSDDDYGLHAARSFQSDLAQSGGGCLAYLEVLPWGNDPTELSRIVDIMKKSTARVVIVFAHESHMIYLMEEVVKQNVTGRQWIASEAWTAGAVLQTPDLMPYLGGTLGIAIRRGEIPGLKDFLLRTRPDLHHNNSYGNNMINQFWEHTFQCRFAPPPAGWVESGRAICTGDEDLENVETELLDVSNLRPEYNIYKAVYALAYALDDMLQCVPERGPFSGRSCASLQRLEPWQLVYYLQKVNFTTPFGDQVSFDENGDALPIYDIMNWLWLPDGQVKVQNVGAVKKSALKGEEFTIDVDKIFWNFQSKEPPRSVCSESCPPGTRKARRKGQPECCFDCIPCSDGKISNMTDSTECTACPEDFWSSPQRDHCAPKKTEFLSYHEPLGICLTTTSLLGTFICAVVLGIFIHHRSTPMVRANNSELSFLLLISLKLCFLCSLLFIGRPRLWTCQLRHAAFGISFVLCVSCILVKTMVVLAVFKASKPGGGASLKWFGAMQQRGTVLGLASIQAAICTTWLVSSSPAPHKNTQYHNDKIVYECVVGSTIGFAVLLGYIGLLAILSFLLAFLARNLPDNFNEAKLITFSMLIFCAVWVAFVPAYVNSPGKYADAVEVFAILASSFGLLVALFGPKCYIILLRPERNTKKAIMGRG
>LOCXPOlfC27.158.HIT1.OlfC.2R.873.ANF_receptor.exons9.OU343196.1.Thunnus_maccoyii
MWAFLDLPLLMYFMLLSSYVSSAVSSPLYSSSCQLQGQFHLNGMHKAGDVVVGGLFEIHFFSVFPDLSFTSEPQEPTCHGFDVLGFRQAQTMAFAVNEINRNSNLLPNVTLGYSLYDNCVKLGIGFRAALSLVSGQEEEFMLDESCVGAPPVLGIVGDSSSTRSIAISTILGLYRVPMVSYFATCSCLSDRQKFPSFFRTIPSDAFQVRAMIQILKRFGWTWAGLLVSDDDYGLHAAQSFQSDLAQSGGGCLAYLEVLPWGNDPTELGRIVDIMKKSTACVVIVFAHESHMIYLMEEVVKQNVTGRQWIASEAWTAAAVLQTPDLMPYLGGTLGIAIRRGKIPGLMDFLLRIRPDLHHNNSYGNMINQFWEHTFQCRFAPPPAGWVESGRAICTGDEDLENVDTEFLDLSNLRPEYNVYKAVYALAYALDDMLQCVPGRGPFSRHSCATLQRLEPWQLVYYLQKVNFTTPFGDQVSFDENGDALPIYDIMNWLWLPDGRTKVQNVGAVKKSALKGEELTIDEDKIFWNFQSKEPPRSVCSESCPPGTRKARKKGQPECCFDCIPCSEGKISNSTDSTECTSCPEDFWSNPQRDYCVAKKIEFLSYHEPLGICLKTTSLLGTSICAVVLGIFIYHRSTPMVRANNSELSFLLLVSLKLCFLCSLLFIGRPRLWTCQLRHAAFGISFVLCVSCILVKTMVVLAVFKASKPGGGATLKWFGAVQQRGTVLALTSIQAAICTTWLVSSSPAPHKNTQYHNDKIVYECVVGSTVGFAVLLGYIGLLAILSFLLAFLARNLPDNFNEAKLITFSMLIFCAVWVAFVPAYVNSPGKYADAVEVFAILASSFGLLVALFGPKCFIILLRPERNTKKAIMGR
>LOCXPOlfC28.160.HIT1.OlfC.2R.914.ANF_receptor.exons11.OU343196.1.Thunnus_maccoyii
MSWFSWFFTLWPSKATSLLLADLVGRQLGLRVGLQVVQTLTCSQWGTPSDKGLFQDGDVVIGGLFNFRYQTPAIDHDFTQLPHNKPCAGLEHVPLQYIYAMVFAVEEINHSTTLLPGAKLGYHIHNSCGLPQWALQSALSLVGGDSTSCNLTAPLDYSAGYGEESGERRGGHPVPLIIGGASSTTAQILSRILGPLSVPLVSYLASCPCLSDRLQFPNFFRTIPSDIYQARAIAQLAIRFNWTWIGAVIANNDYGHAAIKVFQKEIQGAGVCLAFVETLRRENIVSDARRAALTIQASTARVILIFAWYTDVRELFLQLAKINVTERQFLASESWSTSGDLLQNLATSKVASGVLGVAIRSSPMPGFGNYLRSLNPSHRPDDEFFREFWEQVFGCSPEVTYHSSPLQSVTPRQRSSRPSNTSTSSFPNTPLQKAFLPLCSGIESLERVQNLFTDISQLRVTYNVYLAVYAAAHALHNLLSCTDTDSPPRNNSTCSSPKDIKPIELLQHLNNVNFTTPQGEMFFFQGADTLAKYDLINWQKTPEGSQKLVLIGHVDGFDLHLNESAIQWSTGSYQVPISVCSNSCPPGTRKANRKGEPVCCFDCIPCAEGEISHKTGSLHCERCPPEFWSNDKQTACIPRQLDFLSFNETLGITLTTAAVSGAIVTTAVFVVFLCYRQTPVVRANNSELSFLLLLSLKLCFLCSLVFIGRPSVWSCRFQQAAFGISFVLCVSCLQVKTIVVLAAFRSARPGAEALIKWFGPGQQRGSVCLLTCIQVIICVIWLSLSPPVPRRDLGFKGSKVTLECAMTSVVGFSLVLGYIGLLACTCLILAFLARKLPDNFNEAKLITFSMLIFCAVWVAFVPAYVSSPGKYTVAVEIFAILASSYSLLFCIFAPKCFIILLRPEKNTKKQLMAR
>LOCXPOlfC29.164.HIT1.OlfC.2R.869.ANF_receptor.exons12.OU343196.1.Thunnus_maccoyii
SLLLLSVVGRQMGLEVVQAIVCPRWGTPSKKGLSQDGDVIIGGLFNLYYIPSAIQQVFTKLPHSKPCTGLDLVSLKYMYAMTFAVEEINRNSTLLPGVKLGYRILDSCSRYPWSLQAALSLVGGDTSSCILTAPVLQSAAYEQPGETTGGQPVPLLIGAASSTTAIMLSSILGPLSVPVISYLASCPCLSDRPKFPNFFRTIPSDIYQARAIAQLAIRFKWTWIGAVLVNNDYGQLAIQTFQEEIRGKGVCLEFIETVRRETIVRDARRAANTIQASTARVILIFCWYTDVKNLFLELAERNVTDRQFLASEAWSTSSDLLQDLTISKVANGVLGVAIRSSTVPGFEQYLKRLHPNHRPDDEFLRYFWEKEFACSPRATQSHRSLQKASLPTCNGTESLEGMQHLFTDTSQLRVAYNVYLAVYAAAHALHSLLSCPNRDSPLRNNSSTCSSPKHIKPIELLQHLSKVNVTTPQGEMFYFQGADIPAKYDLVNWQNTPEGPLKLVLIGRMDGFDLHLNESAIQWSTGSNQVPISVCSESCPPGTRKANRKGEPVCCFDCIPCAEGEINNKTGSLQCERCPSEFWSNANQTACMPRQLDFLSFNETLGITLTTAAVCGAIVTTAVSVVFISYRQTPMVRANNSELSFLLLLSLKLCFLCSLVFIGRPSVWSCRFQQAAFGVSFVLCVSCLLVKTIVVLAVFRSARPGAESLMKWFGPGQQRGSVCLFTCIQVIICVIWLSLSPPVPQRDLGFQGSKVTLECAMTSVVGFSLVLGYIGLLACTCLILAFLARKLPDNFNEAKLITFSMLIFCAVWVTFVPAYVSSPGKYVVAVEIFAILASSYGLLFCIFAPKCFIILLKPEKNTKKHLMAR
>LOCXPOlfC30.169.HIT1.OlfC.2R.869.ANF_receptor.exons12.OU343196.1.Thunnus_maccoyii
SLLLLSVVGRQMGLEVVQAITCSQWGTLSNKDLSQDGDVIIGGLFNLHYIPSAIQQVFNKPPHYKPCTGLDQQSLKYMYAMTFAVEEINRNSTLLPGVKLGYRILDSCSRYPWSLQAALSLVGGDTSSCILTAPVPQSAAYEQPGETTGGQPVPLLIGAATSTTAIIESLILGPLSVPVISYLASCPCLSDRPKFPNFFRTIPSDIYQARAIAQLAIRFKWTWIGAVLVNNDYGQLAIQTFQEEIQGKGVCLEFIETVRRETIVRDARRAANTIQASTARVILIFCWYTDVKKLFLELAERNVTDRQFLASEAWSTSGDLLQDLTISKVANGVLGVAIRSSTVPGFEQYLKRLHPNHRPDDEFLRYFWEKEFACSPRATQSHRSLQKASLPTCNGTESLEGMQHLFTDTSQLRVAYNVYLAVYAAAHALHSLLSCPNRDSPLRNNSSTCSSPKHIKPIELLQHLSKVNVTTPQGEMFYFQGADIPAKYDLVNWQNTPEGPLKLVLIGRVDGFDLHLNESAIQWSTGSNQVPISVCSESCPPGTRKANRKGEPVCCFDCIPCAEGEINNKTGSLQCERCPSEFWSNANQTACIPRQLDFLSFNETLGITLTTAAVCGAIVTTAVSVVFLSYRQTPMVRANNSELSFLLLLSLKLCFLCSLVFIGHPSVWSCQFQQAAFGISFVLCVSCLLVKTIVVLAVFRSARPGAESLMKWFGPGQQRGSVCLFTCIQVIICVIWLSLSPPVPQRDLGFQGSKVTLECAMTSVVGFSLVLGYIGLLACTCLILAFLARKLPDNFNEAKLITFSMLIFCAVWVTFVPAYVSSPGKYVVAVEIFAILASSYGLLFCIFAPKCFIILLRPEKNTKKHLMAR
>LOCXPOlfC31.174.HIT1.OlfC.2R.869.ANF_receptor.exons12.OU343196.1.Thunnus_maccoyii
SLLLLSVVGRQMGLEVVQAIVCSRWGTPSKKGLSQDGDVIIGGLFNLYYIPSAIQQVFNKLPHSKPCTGLDPESLKYMYAMTFAVEEINHNSTLLPGVKLGYRILDSCSRYPWSLQAALSLVGGDTSSCILTAPVPQSAAYEQPGETTGGQPVPLLIGAATSTTAIMLSSILGPLSVPVISYWASCPCLSDRPKFPNFFRTIPSDIYQARAIAQLAIRFKWTWIGAVLVNNDYGQLAIQTFQEEIRGKGVCLEFIETVRRENIVHDARRAANTIQASTTRVILIFCWYTDVKKLFLELAERNVTDRQFLASEAWSTSSDLLQDLTISKVANGVLGVAIRSSTVPGFEQYLKRLHPNHRPDDEFLRYFWEKEFACSPRATQSHRSLQKASLPTCNGTESLEGMQHLFTDTSQLRVAYNVYLAVYAAAHALHSLLSCPNRDSPLRNNSSTCSSPKHIKPIELLQHLSKVNVTTPQGEMFYFQGADIPAKYDLVNWQNTPEGPLKLVLIGRVDGFDLHLNESAIQWSTGSNQVPISVCSESCPPGTRKANRKGEPVCCFDCIPCAEGEINNKTGSLHCERCPSEFWSNANRTACIPRQLDFLSFNETLGITLTTAAVSGTIVTTAVSVVFISYRQTPMVRANNSELSFLLLLSLKLCFLCSLVFIGRPSVWSCRFQQAAFGISFVLCVSCLLVKTIVVLAVFRSARPGAESLMKWFGPGQQRGSVCLFTCIQVIICVIWLSLSPPVPQRDLGFQGSKVTLECAMTSVVGFSLVLGYIGLLACTCLILAFLARKLPDNFNEAKLITFSMLIFCAVWVTFVPAYVSSPGKYVVAVEIFAILASSYGLLFCIFAPKCFIILLKPEKNTKKHLMAR
>XPLOC_78.2R.1.OlfC.2R.775.ANF_receptor.exons..Thunnus_maccoyii
LSVFSFDLRPFMKSLAIIHVIEEINAGGFLPGVRLGYMVCDTCSYASKALQNVGHMLAVNTSLNMQCNYTNFRPRVKVILGALYSEVSVAVARLLNVYMVPLVSHLSDKLRFPVFMRTIPSDTHQTKAVAKMMAHYGWDWVGVVYADDAYGKAAFQSFLKDAEKNNVCLAYQEVMPHHTDHEHSMKRIKQITQQICSSKAQVVLLILKAEVVELLFKEMMRTNTSRIWISSDAWTRSRSLAHMDGINDIGDILGFSFVAVRSESFDNYLKNLSATPGGYNHFIDEYKNLRFNCSYECFSTSPPSYCPTPDLMKMKSGNACNFTDPQRQNDDFLTKTLETSESFTERVGVWAIANALKKLLRCNSSSQLLKELRTVKFKFDHQTYFFDKHGDFVNGYDLIMWEKDGHHRRFQKIGRYHALDEKIELDMKNFSWQTPQSRCSESCAPGSVKKILNVSCCYSCIPCVEGTYSDVTGIPDTDLDDCKKCANGTWSTKGSSQCRPRSESFLQWSDPHPIAIMTAAAFGILLLLVSLIIFLVYRDSAPMKRAEVRLSCVMMSGLAVSFSSVICFMGKPSVHLCRARQVMYALGFTLCVSCILVKAFRTFLAFLPFGQMTHRRLHKLYKPPVIVIVITALQGIICLFWLVFDSPDIDDKAPSPQSMKKVIQCSEGTTYIGFGIMLSYIALLALISFLLAFKGRKVPQEFSETGYIIFSMLMYLFVWVCFIPVYITNEEETTAVQASVILVSSYGIIFCHFLPKCYEALWGSSTDTLERILRR
