# Supplementary material for: Expanded olfactory system in ray-finned fishes capable of terrestrial exploration
Source: BMC Biol. 2023 Jul 31;21:163. doi: 10.1186/s12915-023-01661-8 (PMC10392011; doi:10.1186/s12915-023-01661-8)
Supplement: Supplementary file 3 — Additional file 3: Data S1. Protein sequences and genomic coordinates of OLF genes. FASTA and General Feature Format (GFF) files containing the protein sequences and genomic coordinates for all identified OLF genes in this study. [file 12915_2023_1661_MOESM3_ESM.zip › PROTEINS/Thunnus_orientalis.OLF_genes.fa]

>LOCXPSichOR4.7-eta.324.239.HIT2.OR.1R.308.7tm_4.exons2.BOUD01000001.1.Thunnus_orientalis
SASSNVIARDDFSVAVSKNVIVAVLCIIINYINGTLIHTFNKHQIFNVNPRYILFIHLVVNDMMQLTSSVMLMLLSYIFYKISVSLCCFLLLFTIIATQNTPMNLAGMAAECYIAICLPLHHTTLCTVRRTYILIGIIWFVSSMSYIPDILILLNTESVEFLDSKIICIRNNAFLNPLIRQKNNIYNTVLLVMVWSTLLYTYLRILFAAKSADGDAKKARNTILLHGFQLLLSMLTYVAQAFRQALYTWFPKNISDAIFVSYIFIQVLPRLISPIVYGLRDKTFRKYLQRYLLCGMRARINPQPTLKE
>LOCXPTilORs.W240.305.253.HIT1.OR.1R.280.7tm_1.exons2.BOUD01000001.1.Thunnus_orientalis
YRDTLNTAIIKNVITVVLCISINYINGTLVHTFRKHEIFNINPRYILYIHLVINDIMLLTMFTLVQVLSYIVFTLNVSLCIVLLMIAIFANLNNPLTLAVMAIECYIAICFPLHHTQICTVKKTYVLIGLIWVMSALSILPDLFVTLATESLDFFHSRVFCLRESVFRNSYLTEKRDVSYIVYLVIVWLTLFYTYFRILFAAQAASADAKKARNTVLLHGFQLLLCMLTYVFHLIINGLTYLFPKGVLAIRFTIAIFVQVLPRLISPIVMGYETRHLDST
>LOCXPCyseOR11.7-eta.308.265.HIT1.OR.1R.300.7tm_1.exons2.BOUD01000001.1.Thunnus_orientalis
SSVNGTLTVIGNQRDRFTTAVTNNVIVTALCISINYINGTLVHTFRKHQIFSSNPRYILFIHLVINDMMLLILSTLLHIISYALYTINVPFCLIMLTITILTTLNTPLNLAGMAVECYIAVCFPLRHAQICTVQKTYILIGLIWVASALSILPDIFILLATEPLQFFYSKVLCARDYVFRSNYSLKKRDASHIVCLVLVWLTLLYTYFRILFAAKEATIGMKKARNTILLHGFQLLLCMLTYVRPMFEKGLLYLLPKQFLAIRFASYVIVQILPRFVSPTVYGLRDQTFRRYMRRYVLCK
>LOCXPDareOR11.15-eta.311.320.HIT1.OR.1R.295.7tm_1.exons4.BOUD01000001.1.Thunnus_orientalis
MNSTRRQDSFNDAFTKNFITFAFGFIINSINGAFVYTYFKSQVFQQDPRYVLYIHLVINDMIMLTVSVALQIMTYTIPLRFAPCCIMLLILVTTNKNSPLNLAGMAVERYIAVCRPLRHVQICTVQRAYALIALIWGISIIPAFTDIIIILATKPLSVFSSSVICYPTYIYNTPYHKTQSTVVQVLLFSFVFVTVIVTYLKVLCAARAVSGSNQASARNCPQHHPAAWSPAPHLHVVIHLSLPQPHFSHHLAPGTHQDLLQLLPVYQCASSSAQPAHLRHQRQEVQQPYQAALLL
>LOCXPDareOR10.31-epsilon.328.390.HIT1.OR.1R.313.7tm_4.exons4.BOUD01000012.1.Thunnus_orientalis
DENYTRVSEFVIVGFPSLQPEFFDLVAWFFFFLYVTTVVGNLLLVVVFALKRSLQKPMYIIMVSLALSDIGFTTVTLPKIIARYWWNDGSLGFHTCLFQEHMVHYFGSLNSLILLTMALDRYLAICFPLRYPTVMTNQTMAGLTLFCWVVAHIFPGISTVNFTMMPFCGPNQILHAFCDTMSLTPLVCGDPSQQFSAAFAAAMFILYVPLAFIFLSYICIIISVLSMASGQGRMKTFSTCATQGCIISIYYVPRFFVYSTPFFPNLTMTPDKRIATTLFYSLFPPLINPFIYCLRTKEIKQIFRRWVQRRRNI
>LOCXPDilaOR14.8-zeta.334.399.HIT1.OR.1R.277.7tm_4.exons1.BOUD01000012.1.Thunnus_orientalis
MSPEEKAATIFNATFVRPAKFYISGFSNIPHVKYYYVFLCFVYIMTVLGNVLLLSVIYLVETLHTPKYMIVSNLAVTDLCGSTALIPKLLDTFLFDNRYIVYEACLSYMFFVLFFASVQSWTLVTMAYDRFIAISFPLRYHIIVTKPAITAMLLFVWVFLLSLVAFTVGLIDRLSFCRSLVIKSFFCDHGPVYYLACNDTSLNNIMAYVAFIIILCIPLILIGITYVCIAIALSRIASGEERHQSFKNLYFSPDHCGYFLPTTCGHQHSCSGLRHPS
>LOCXPLeocOR16.1-lambda.380.314.HIT1.OR.1R.285.7tm_1.exons2.BOUD01000044.1.Thunnus_orientalis
SEGLDAAGCLFLSILPYGQAAPALICVFVLLTLFSFLINGLTLFGLGRSEDLSWEPRFAFLKNLMLSDLMQSVTFGPAVIHSLVQRRTMTFSTWCYVQYFVGTASIFSSLVTITCMALERYLYVCHAIHYLVILTQVRLRLVLSLIWVYSISISIVNMVLLHMGRGDQNEYVTGGLLCEPDTVEQHMGFPRASAVFRKLVGSFTLLMCLLVYAFSYTRMYQDARNAVIPFNAVNTTARKTVVFYCGMLFLQLLPLLLKATTDALWEASARRSRSPRSRRPCSTCP
>LOCXPOR2.196.HIT1.OR.2R.298.7tm_4.exons2.BOUD01000001.1.Thunnus_orientalis
MNESSPNVTVVIEYRDSFTKAVTKNVIVVVLGISINYINASLIQTFRKNQIFYMNPRYILFFHLVINDMIQVTLTVILFVISYTLYKINVSVCCVFILLALFTTENTPLNLACMAMECYIAICLPLHHVQICTVKRTSMLIGLIWITSMLSVLPDLFITLATEQLDFFHSRVFCLRETAFRNPHIIKKRDVTYIMYLVIVWFVIVYTYLKILFTARTASKDAKKARNTILLHGFQVLLCMATYAAPMLKHALKQWFPKNYPDSLFACYIIVQILPRSISPIIYGIRDKTFRKYLKRYL
>LOCXPOR1.373.HIT1.OR.2R.303.7tm_4.exons2.BOUD01000001.1.Thunnus_orientalis
MNVSAANVSVVLQYRDSFTKAVTKNVIVVVLGISINCINASLIHTFHKHEIFYMNPRYILFIHLVVNDMIVVTLTVFLFIISYTLYKINVSICCISVLFVIFTTENTPLNLACMAVECYIAICLPLRHTQICTVKRTLMLIGLIWTTSIISGIPDLFITLATEPLDFFHSRVFCLRETAFPHPLLVKKRDITYLMFLVIVWITIFYTYFKILFTAKTANKDAKKARDTILLHGFQLLLCMSSYATPLLKDALQRWFPKNYADSLFAIYIIVQILPRSISPIIYGIRDNTFRKYLRRHLLCKVS
>LOCXPOR2.385.HIT1.OR.2R.303.7tm_1.exons2.BOUD01000001.1.Thunnus_orientalis
MNVSAANVTVVSQYRDSFTKAVTKNVIVVVLGISINYVNASLIHTFRKHQIFYMNPRYILFIHLVINDMIQLMLTVILFVISYTLYKINVSVCCVFILLALFTTENTPLNLACMAVECYIAICLPLHHIQICTVKRTLMLIGLIWTTSMLSVLPDLFITLATEPLDFFHSRVFCLRQTAFPHPLIVKKRDITYSVFLVIVWITIFYTYFKILFTAKTASKDAKKARNTILLHGFQLLLCMTTYVAPQLLTVVQQWFPKNYADSLFAYYIIVQVLPRSISPIIYGIRDNMFRKYLKRYLLCKLS
>LOCXPOR3.396.HIT1.OR.2R.314.7tm_1.exons2.BOUD01000001.1.Thunnus_orientalis
MNLTSGNRNVTPAVNYRDNFVIAVGKNVIVVVLGITINYINATMVHTFNKHHILKLNPRYILFIHLVFNDMIQLTTSITLFVFTYTFHTIYVSLCCLLILPAVFTTQNTPLNLAFMAAECYIAVCIPLRYNYICTVKRTYIVIGIVWTMSSLSVLPDVFILLATEPLEFLHARVFCKRDGVFRSIYSLRKRDASHIFFLVVVWITLFYTYFRILFVAKAADTDAKKARNTILLHGFQVLLCMITYVQPMLRDFLIYLFPGGVASINFVIFIINQILPRFVSPIVYGLRDNTFRKYFKRYLLCTINENSHATTTL
>LOCXPOR4.407.HIT1.OR.2R.310.7tm_1.exons2.BOUD01000001.1.Thunnus_orientalis
MNSSSYGYNVSSGLSYRDPSSSAVVKNVIVLALGLTINYINGTLIHTFRKHQIFYVNPRYILFIHLVLNDIIQLTTTISLFVFSYIFYKINASFCCLIITFAVFTTLNTPLNLAVMAVECYIAICLPLRHAELCTIKKTNILIGWIWAMSAVSTLPDVFIILATEPLQLLYSTIFCERDNLFHHPISLKKRDVSYIIYLIGVWLTLFYTYFKIFFAAKAAKEAKSSDGDAKKARNTILLHGFQLLLCMLTYVAPVLKKVLLYWFPKHYVHALFVCYIIIQILPRFISPIVYGLRDKTFRQHFKKYLLCSV
>LOCXPOR5.419.HIT1.OR.2R.298.7tm_1.exons2.BOUD01000001.1.Thunnus_orientalis
MNSSSYGYNVSSGLSYRDPSSSAVVKNVIVLALGLTINYINGTLIHTFRKHQIFYVNPRYILFIHLVLNDIIQLTTTISLFVFSYIFYKINASFCCLIITFAVFTTLNTPLNLAVMAVECYIAICLPLRHAELCTIKKTYILIGWIWAMSAVSTLPDVFIILATKPLWLFYSTIFCERDNLFHHPISLKKRDVSYIIYLIGVWLTLFYTYFKIFFAAKAAKEAKSSDGDAKKARNTILLHGFQLLLCMLTYVAHELKKALFYWFPKHYVHALFVCYIIIQMLPRFISPIVYWAPRQNF
>LOCXPOR5.198.HIT1.OR.2R.313.7tm_4.exons2.BOUD01000001.1.Thunnus_orientalis
MNSSSYGYNVSSGLSYRDPSSSAVVKNVIVLALGLTINYINGTLIHTFRKHQIFYVNPRYILFIHLVLNDIIQLTTTISLFVFSYIFYKINASFCCLIITFAVFTTLNTPLNLAVMAVECYIAICLPLRHAELCTIKKTYILIGWIWAMSAVSTLPDVFIILATEPLRLFYSTIFCERDNLFHHPISLKKRDVSYIIYLIGVWLTLFYTYFKIFFAAKAAKEAKSSDGNAKKARNTILLHGFQLLLCMLTYVAHVLIKALLYWFPKHYVHIIFACYIIIQILPRFISPIVYGLRDKTFRKHLKKYLLCSVWAS
>LOCXPOR8.231.HIT1.OR.2R.274.7tm_1.exons1.BOUD01000001.1.Thunnus_orientalis
LSPFVFLQAFYEDPRYILFIHMVINDAIQLTVTITLFVLSYIFYKLNVSFCCFFILVAVFTTRNTPVNLASMAIERYIAICEPLRHSHICTVRRTYIVIGLIWFICVAPDITDLFVTLATESLSFFHQSVFCLRQNVFKDPILAYKRQAFDIIYFSCVFLTLVFTYLRILFAARALSTEKVSAQRARNTILLHGAQLAMCMLSYISPSVEIVLHLIFPGRILEIRFANYLIVYILPRFLSPIIYGVRDKKFRKYLKMYFVSNRCRVRVQKVAAQ
>LOCXPOR9.242.HIT1.OR.2R.337.7tm_1.exons4.BOUD01000001.1.Thunnus_orientalis
LNSTSSNPLDLLMSNTSSPLTGGAVTVPKDSFSNALTKNIVAMLVWLALSIINSTMVHTFLRHSLFYENPRYIMFISMVINDALQLSLVTALYVVSYIFRKIHASVCCLLIMTAVLTTRSTPLILAGMAVERYVSICFPLHYSQMCTVPRTLLLIYVILLLTATPPVTDLLITVVKEPPSFFQTSIFCDHSLLFQDQSIYYKNCVFDGVYLSFVALTLLYTYCKIMLTARAASMGLASVKRARNTVLLHGVQLLLCMLAYVVPSLQAALISLFPRLSLEIRYIFFLVVYIIPRFLSPMIYGFRDEQFRKYWTRYLACWSHSIIRVRPVVLKANLQVK
>LOCXPOR10.255.HIT1.OR.2R.304.7tm_4.exons1.BOUD01000006.1.Thunnus_orientalis
MENTTFSFYFNLTMFVNIGHYRYPAFVFCLLLYSFIVSANLVIMLVISRERTLHEPMYMFIACLSVNALFGSTGFFPRFLMDLLSDSHLISHLACYTQIYVIYTYACNEMTILGIMAYDRYVAVCHPLHYHRKMTSKSVFKLAAMAWIYSAFVVTICNSMSMRLPLCGNKIQKVFCANWNIVKLSCVATVVNNIVGMLLTITTVFFPLFYILYTYLRIIIVCWKSSAEFKGKVLQSCLPHVISFVICSITGFCDIALSRYDPEEINTFMAVFLSLEFLVIPPVMNPLVYGLKLPEIRRHILRML
>LOCXPOR11.271.HIT1.OR.2R.304.7tm_4.exons1.BOUD01000006.1.Thunnus_orientalis
MDNNTVSFYFNFTLFVNIGHYRYPAFVFCLLLYSFIVSANLVLMLMISRERTLHEPMYMFIACLSVNDLYGSTGFFPRFLMDLLSDSHLISRPACFIQIYVIYTYACNEMIILGIMAYDRYVAVCHPLHYHRKMTSKTVFKLAAMAWIYSAFAVTVCNSMSMRLPLCGNKIQKVFCANWNIVKLSCVATVVNNIVGMLLTIASVFFPLFYILYTYLRIIIVCWKSSAEFKGKVLERCLPHVISFVICSITGFCDIALSRYDPEEINTFMAVFLSLEFVVIPPVMNPLVYGLKLPEIRRHILRML
>LOCXPOR12.291.HIT1.OR.2R.304.7tm_4.exons1.BOUD01000006.1.Thunnus_orientalis
MDNNTVSFYFNLTMFVKIGHYRYPAFVFCLLLYSFIVSANLVIMLVISRERTLHEPMYMFIACLSVNALYGSTGFFPRFLMDLLSDSHLISRPACFIQIHVIYTYASNEIIILGIMAYDRYVAVCHPLHYHRKMTSKTVFKLAAMAWIYSAFVLTLCNSMCMRLPLCGNKIQKVFCANWNIVKLSCVATVVNNILGMLIAIATIFLPLFYILYTYLRIIIVCWKSSAEFKGKVLESCLPHVISLVIYSIAGFCDIALSRYDPEEINTFMAVFLSLEFVVIPPVMNPLVYGLKLPEIRRHILRML
>LOCXPOR13.308.HIT1.OR.2R.304.7tm_4.exons1.BOUD01000006.1.Thunnus_orientalis
MDNSTVSFYFNLTMFVNIGHYRYPAFVFCLLLYSFIVSANLVIMLVISRERTLHEPMYMFIACLSVNALYGSTGFFPRFLMDLLSDSHLISRPACYIQIYVIYTYASNEIIILGIMAYDRYVAVCHPLHYHRKMTSKTVFKLAAMAWIYSAFVVIVFNSMSVRLPLCGNKIQKVFCANWNIVKLSCVATVVNNIVGMLLTIATVFLPLFYILYTYLRIIIVCWKSSAEFKGKVLESCLPHVISFVIYSITGFCDIALSRYDPEEINTFMAVFLSLEFLVIPPVSNPLVYGLKLPEIRRHILRML
>LOCXPOR14.328.HIT1.OR.2R.304.7tm_4.exons1.BOUD01000006.1.Thunnus_orientalis
MDNNTVSFYFNLTLFVNIGHYRYPAFVFCLLLYSFIVSANLVIMLVISRERTLHEPMYMFIACLSVNALYGSTGFFPRFLMDLLSDSHLISRPACYTQIFVIYTYASNEITILAIMAYDRYVAVCHPLHYHRKMTCRSVFKLAAMAWIYSAFVVTVCNSMSMRLPLCGNEIQKVFCANWKIVKLSCVATVVNNIVGMLLSIATVFLPLFYILYTYLRIIIVCWKSSAEFKGKVLESCLPHVISFVIYSITGFCDITLSRYDPEEINTFMAVFLSLEFVVIPPVSNPLVYGLKLPEIRRHILRML
>LOCXPOR14.336.HIT1.OR.2R.295.7tm_4.exons1.BOUD01000006.1.Thunnus_orientalis
MDNNTVSFYFNLTLFVNIGHYRYPAFVFCLLLYSFIVSANLVIMLVISRERTLHEPMYMFIACLSVNALYGSTGFFPRFLMDLLSDSHLISRPACYTQIYVIYTYASNEITILAIMAYDRYVAVCHPLHYHRKMTCRSVFKLAAMAWIYSAFVVTVCNSMSMRLPLCGNEIQKVFCANWKIVKLSCVATAVNNIVGMLITVATVFLPLFYILYTYLRIIIVCWKSSAEFKRKVLQSCLPHVISFVIYSIAIFCDIALSRYDPEEINTFMAVFLSLEFVVIPPVSNPLVYGLKLPE
>LOCXPOR15.337.HIT1.OR.2R.308.7tm_4.exons1.BOUD01000006.1.Thunnus_orientalis
MENDTFMSHFDLTLYVNIGYYRYPAFVLCFLLFAFIVTANLVIILIISRERTLHEPMYIFIACLSFNSLYGSTGFFPRFLMDLLSDSHLISRPACFTQIYVIYTYASNEMTILGIMAYDRYVAVCHPLHYHNKVTPRAAYVLAALAWICPAFTVGTCLYLAIRLPLCGNEILKVYCAIWNIAKLSCVTTSINNITGLFVATITVFLPLTYVLYTYFRILLVCRKSSSECKSKVLQTCLPHTISFVSYSITAFCDIALSRINVEKLNPFFAAILSLEFVMIPPVLNPLVYGLKLPEIRRHIFRMLSWLK
>LOCXPOR16.338.HIT1.OR.2R.305.7tm_4.exons1.BOUD01000006.1.Thunnus_orientalis
MDNVSVITVFTLSGLSGTTNYRVTLFALTLLCYCMIWLVNVTVIVTIIMDKSLHEPMYIFLCNLFINGLYGTAGFYPKFLVDLLSTTHVISYAGCLLQGFVLHSSACTDLSFLVLMAYDRYVAICRPLVYHSRMTKQRICVFVFFAWLIPHYLVFMSTITTSTSRLCGSHIPKIYCVNWLIGKVACSASIASIIIPAFNYTFYFGHFIVIIWSYMYLIRTCLTSKENRSKFMQTCLPHLFCLIIFIVCLLFDLLYMRFGSEQLPQSAQNFMAIEFLLIPPILNPLIYGFKLTQIRNRIIQFMCGK
>LOCXPOR17.339.HIT1.OR.2R.309.7tm_4.exons1.BOUD01000006.1.Thunnus_orientalis
MDNVSVVIIFSLSGINETVNYRVTLFTFTLLYYCVILFVNISLIMIIILDENLHEPMYIFLCSFCINGLYGTTGFYPKFLLDLLSSSQEISYSGCLFQAFIMYSFACSDLSILAVMAYDRYLAICRPLHYHSLMTKRRLSQLVCFSWLTPFCIFSINVLLTSKLKLCGSKIEKLFCVNWIIVKLACPDTDTVSNSVIAYATIFIYVSHGFFIIWTYMHLIKKCVRSTEDRAKFMQTCVPHLVSLNTFLVAIVFDLMYMRFGSRDLPQSFQNFIAIEFLLIPPVMNPLIYGFKLTKIRNRILGLVYIKRK
>LOCXPOR18.340.HIT1.OR.2R.305.7tm_4.exons1.BOUD01000006.1.Thunnus_orientalis
MDNMSVITVFTLSGLSGTTNYRVTLFALTLLCYCVIWLVNVTITVTIITDKSLHEPMYIFLCNLFINGLYGTAGFYPKFLVDLLSTTHVISYAGCLLQGFVLHSSACADLSFLVLMAYDRYVAICRPLVYHSVMTKRRICVFVFFAWLIPLYLVFMGTITTSTSRLCGSHIPKIYCVNWLIGEVACSASVASIVIPAFNYTFYFGHFVFIVWSYTYLIRTCLTSKENRSKFMQTCLPHLFCLIIFIVCLLFDLLYMRFGSEQLPQSAQNFMAIEFLLIPPILNPLIYGFKLTQIRNRIIQFMCGK
>LOCXPOR19.341.HIT1.OR.2R.305.7tm_4.exons1.BOUD01000006.1.Thunnus_orientalis
MDNVSVLTFFILSGLNYTAQHRTILFVLTLLYYSLIWIVNAVLIVTIIVDRKLHEPMYIFLCNLCVNALYGTTGFYPKFLMDLLSTTHVISYTECFLQSFVIYSSAGGDLSILAVMAYDRYVALCKPLMYHSVMTRQRIFMLVALSWLLPLYCMFINTITIFQSKLCGSHIPKLYCANSLISRLACSTSIVNNSIVYFNIAFYCGHFILIIWSYMYLIRTCLKSKEGRSKFMQTCVPHLISLLNFGFAVLFDLMYSRFGSSTLSQSLQNFMAIEFLLIPPVMNPLIYGLNLTKIRKRILGFSRAK
>LOCXPOR20.342.HIT1.OR.2R.309.7tm_4.exons1.BOUD01000006.1.Thunnus_orientalis
MDNVSVVIIFTLSGINETVNYRVTLFSLTLLYYCIILFVNISLIMIIILNENLHEPMYIFLCNFCISGLYGTTGFYPKFLLDLLSSSQEISYSGCLFQAFIMYSFACSELSILAVMAYDRYLAICRPLHYHSLMTKKRLSQLVCFSWLIPFCIFSINVLLTSKLKFCGSNIEKHFCVNWVIVKLACPDTDTVSNSVIAYATIFIYVSHGFFIIWTYMHLITTCVRSTEDKVKFMQTCMPHLISLITCTVAVVFDLMNMRFGSKDLPQSLQNFIATEFLIIPPVMNPLIYGFKLTKIRNRILGLVYIKGK
>LOCXPOR21.343.HIT1.OR.2R.309.7tm_4.exons1.BOUD01000006.1.Thunnus_orientalis
MDNISVVRIFILSGINETMNYRLAIFSLTLLYYCVILFINISLIVIIILDENLHEPMYILLCNFCINGLYGTTGFYPKFLLDLLSSSQEISYSGCLFQAFIVYSFACSELSILAVMAYDRYLAICRPLHYHSLMTKRRLSQLSCFSWLTPFCIISTSILLTSRLRLCGSNIQKLFCVNWVIVKLACSETDTVSNSVIAYATIFIYVSHGFFIIWTYMHLIKKCVRSTEDRAKFMQTCVPHLVSLITFLIVIIFDLMYMRFGSRDLPQSLQNFIAIEFLLIPPFMNPLIYGFKLTKIRNRILGLVYVKRK
>LOCXPOR22.345.HIT1.OR.2R.305.7tm_4.exons1.BOUD01000006.1.Thunnus_orientalis
MMENVSVVKMFTLSGLDFTLEQRITLFFLTLLWYLLILLGNATLIVVIIVDKNLHEPMYIFLCNLCINALYGTVGFYPKFLLDLLSSHVISYAGCMLQGFVIHSSTCCDFSILALMAYDRYVAICRPLVYHSFMTKQRVSVFVLFSWVLPLYCMFMNTASLLGSRLCGSHINRVYCVNWMIVTLACSPLKANTAVAYFNMLFYFGHFVFIIWSYMYLIRTCMSSKENWGKFMQTCMPHLLSLITFTISVLLDLLYMRFGSADLSQDFSNFMAIEFLLIPPVVNPLVYGLKLTKIRNKLVSFVHIK
>LOCXPOR23.347.HIT1.OR.2R.308.7tm_4.exons1.BOUD01000006.1.Thunnus_orientalis
MDNASSIHFFVLSGITETKNHRFAIFFLTLLCYCVILLVNISLIVTIILDKNLHEPMYVLLCTFCMNGLYGTTGFYPKFLWDLLSPVHVISYAGCLIQALVMYSFVCSDLSILAVMAYDRYLAICQPLEYHAIMSKQKLFYLVCLSWITPFCIMAVNIFLASRLKLCSQYIRRLYCVNWIIVKLACSPAETTVNSIVAYITIIIYVFHGFFIIWSYMYLIKTCVNSLEKRAKFMQTCVPHLTSLITFLVSVLFDGMNMRFSSKDLPQTLQNFVAIEYLLIPPIMNPIIYGFKLTKIRKRIVGFIHFEM
>LOCXPOR24.348.HIT1.OR.2R.301.7tm_4.exons1.BOUD01000006.1.Thunnus_orientalis
MLFLSGLNETKNHQFAVFFLALLYYCVILLVNISLIVTIILDKNLHEPMYVLLCTFCINGLYGTTGFYPKFLWDLLSPVHVISYSGCLIQALVIYSFATSDLSILAVMAYDRYLAICQPLEYHAIMSKQKLFYLVSFSWITPFCIVAVNIFLTSRLKLCSSYIRRLLCSNWTIVTLACFPAETLINNIIAYISIIIYVCHGFFIVWSYMHLIKTCANSIEKRAKFMQTCVPHITSLVTFLVTILFDPMHMRFGSKDLPQNLQNLIAIEFLIIPPIVNPLIYGFKLTKIRNRILGFVYIKMK
>LOCXPOR26.349.HIT1.OR.2R.321.7tm_4.exons1.BOUD01000012.1.Thunnus_orientalis
MEFFNSALGKNISFVRPAYFIISGFTGIPNIKYYYIFLFFVYIIAVLGNTIVMAVIILDHNLRTPKYAAVFNLAFVDLFGSSALVPKVLDIFLFNHHYVPYYSCLVMLFFCYTCLSMQSLNLVILCYDRLVAITYPLHYQTKITKRFMLNLIASVWVFVIIAILIAVGLLTRLSYCRSVVVNSYFCDHGQIYKLACNDVTPNAAIAGLFPFLLLWLPLTFILLSYSFIGHALSKVATNNERVKAFKTCTAHLSLVAIYFLPILITFTMSSKISTNARIINLSLSSVFPPMLNPVVYVLQTQQIKESVKKILKIRRQSKITV
>LOCXPOR27.350.HIT1.OR.2R.336.7tm_4.exons1.BOUD01000012.1.Thunnus_orientalis
MSFLRTVLNNSVIIHPPGFYIIGFQTFPYISVYFIFIAFVYVVTLLFNSLVIYVIAFNHCLHTPKFLAVVNLAVIDLILNTCTIPSMIKIFLIEDNFIPFNLCLLQMFVYYTCASLESYALAILAYDRLIAICFPLRQNSINTVRSMCCIVSLTWSSALGVTAFSVGIMTRLSFCNSVRVFSYFCDYAPVFRLACNDYTMQWFAASFLTVLLLVGPFAFILLSYVSILVTVFRMKSLDSRVKALATCVEHLILVAVFYIPLITIFTIGFYLRLIDPDQRVLSLSLASCIPPCINPVVYSLKTKEIKIRAVALVRKIKIGTQQTHQHKNYTFNINKT
>LOCXPOR28.351.HIT1.OR.2R.313.7tm_4.exons1.BOUD01000012.1.Thunnus_orientalis
MSFLRTVLNNSVIIHPPGFYIIGFQTFPYISVYFIFLAFVYVVTLLFNSLVIYVIAFNHCLHTPKFLAVVNLSVIDVILNTCTIPSMIKIFLVKDNFIPFNLCLLQMFVYYTFGTLESYALAVLAYDRLIAICFPLRQNSINTVRSMCCIVGLTWSFALGVTAFTTGIMTRLSFCNSVRVFSYFCDYAPVFRLACNDYTMQWFAASFLTVLLLVGPFTFILLSYVSILVTVFKMKSLDSRVKALATCVEHLILVAVFYIPLITIFTIGFYLRAINPDQRVLSLSLASCIPPCINPIVYSLKTKEIKIRAVALV
>LOCXPOR29.352.HIT1.OR.2R.320.7tm_4.exons1.BOUD01000012.1.Thunnus_orientalis
MSFLRTVLNNSVIIHPPGFYIIGFQSFPYISVYIIFLAFVYVVTLVFNSLLIYIIACDRCLHTPKCLAVVNLAVTDIFLNTSTIPSMIKTFLFKDNFIPFNLCLLQMYVYYAFASLESYALAVLAYDRLIAICLPMHQNLFNTLRIMSCIIGLTWVYNLVRVAYSTAIMTRLSFCNSVRVFSYFCDYAPVFRLACNDYTLQWSMASTSSMINLMGPFTFILLSYASILVTVFRMKSVSSRMKALATCIEHIILVAVFFIPIFSIFLMGLYVRSIDPDQRVLSLSLASCIPPCINPIVYSLKTKEIKIRALALVHRMKTSP
>LOCXPOR30.353.HIT1.OR.2R.319.7tm_4.exons3.BOUD01000012.1.Thunnus_orientalis
MENVTLVTPLKQPIVFELEGFFVPPDYSSLLFFLALFNYMVVLLGNGVVLCVIVIDKNLHRPMFLLVCNLVVCDLLGATAVLPRLMMHFLTGQKRIPYILAIAQAFCVHTYGVAVQTILGAMAYDRYIAVCEPLRYHAIMTSARLHFCCALAWLIALLCIAVLFAFHMNTQLCGNIIRHVYCSNRSILNLACSPTLSNNIYGLSMTWSLSTGVFLIIAFSYIRILHASVKQGRSDSGARSKAFQTCAPHLVVYLLFEIASVIIIVSHRFPSLSQNIKKFFSILFVIIPPAINPIIYGLVSKELRGSIIKHFTSQACRKK
>LOCXPOR31.355.HIT1.OR.2R.319.7tm_4.exons3.BOUD01000012.1.Thunnus_orientalis
MENVTMVTPLKQPIVFELEGFFVPPGYSSLLFFLALFNYMVVLLGNGVVLCVIVIDKNLHRPMFILVCNLVVCDLLGATAVLPRLMMHFLTGQKRIVYTLAIAQAFCVHTYGAAVQTILGAMAYDRYIAVCEPLRYHTIMTSARLHFCCALAWLIALLCIAVLFAFHMNTPLCGNIIRHVYCSNRSILSLACGPTLSNNIYGLSMTWSLSTGVFLIIAFSYIRILHASVKQGRSDSGARSKAFQTCAPHLVVYLLFEIASVIIIVSHRFPSVSQNIKKFFSIMVVIIPPAINPIIYGLVSKELRGSIIKHFTSQACRKK
>LOCXPOR32.360.HIT1.OR.2R.323.7tm_4.exons1.BOUD01000012.1.Thunnus_orientalis
LTVLFCSFRLMENYTYNSPTLQLEGLNVSKGSVYPVFLFLLFSYLFIIVANVGIAFMVFTDKSLHQPMYLLFWNLSVNDILGNSILEPRLLVDMLRPPSERIISYYECVVQAFTTHMFSTTAHTVLMIMAFDRYVAICNPLRYAAIMSNKMLIKLTVSAWGVAFVLVGILLGLTIRLNRCRTLIRSPYCDNAALFKLSCESVFINNVYGLTFTVVLFTGSIGSMVLTYTKITVVCLTSKNKSLNSKALKTCSTHLVVYLIMLFSGMSIITLHRFPKYSYSRKFVAILYHIIPGSLNPIIYGMQSKEIRRFLSKLFDSKKVLPS
>LOCXPOR33.363.HIT1.OR.2R.327.7tm_4.exons1.BOUD01000012.1.Thunnus_orientalis
LPVTLTVLFCSFRLMENYTYNSPTLQLEGLNVSKDSTYPVLLFLFFSYLFIIVANAGIAFIVFVDKTLHQPMYLLFWNLSINDILGNSVVVPRLLTDILQPPSERIISYYECVVQAFIIHMFNTSSHTLLMIMAFDRYVAICNPLRYAAIMTNKMLIKLTVSAWGVAFVLVGILLGLTIRLNRCRTLMRSIYCNNAALFKLSCESVFINNVYGLTFTVVLFTGSIGSMVLTYTKITVVCLTSKNKSLNSKALKTCGTHLVVYLIMLLSGMIVIILHRFPQLSDSKKIAAVLYHIIPGSLNPIIYGMQSKEIRRFLSKLFDSKKVLPS
>LOCXPOR34.366.HIT1.OR.2R.326.7tm_4.exons1.BOUD01000012.1.Thunnus_orientalis
LPVTLTVLFCSFRLMENYTYNSPTLQLEGLYVSKDSTYPVLLFLFFSYLFIIVANAGIAFIVFVDKTLHQPMYLLFWNLSINDILGNSVIVPRLLLNMLRLPSERIISYYECVVQAFITHMFSTTSHTVLMIMAFDRYVAICSPLRYATIMTNKMLIKLTVSAWGVAFVLVGILLGLTIRLNRCRTLIKSLYCSNAALFKLSCESVFINNVYGLTFTVVLFTCSIGSMVLTYTKITVVCLTSKNKSLNSKALKTCSTHLVVYLILLLSGMSIITLHRFPQLSDTRKFVAILYHIIPSSLNPIIYGMQSKEIRRFLSKLFDSKKVLP
>LOCXPOR35.367.HIT1.OR.2R.327.7tm_4.exons1.BOUD01000012.1.Thunnus_orientalis
LPVTLTVLFCSFRLMENYTYNSPTLQLEGLYVSKDSTYPVFLFLFFSYLFIIVANAGIAFIVFVDKTLHQPMYLLFWNLSINDILGNSVIVPRLLLNMFRLPSERIISYYECVVQAFITHMFSTTSHTVLMIMAFDRYVAICSPLHYATIMTNKMLIKLTVSAWGVAFVLVGILLGLTIRLNRCRTLMRSLYCDNAALFKLSCESVFINNVYGLTFTVVLLTCSIGSMVLTYTKITVVCLTSKNKSLNSKALKTCSTHLVVYLILLLSGMSIITLHRFPQLSDTRKFVAILYHIIPSSLNPIIYGMQSKEIRRFLSKLFDSKKVLPS
>LOCXPOR35.368.HIT1.OR.2R.327.7tm_4.exons1.BOUD01000012.1.Thunnus_orientalis
LPVTLTVLFCSFRLMENYTYNSPTLQLEWSNVFKDFTYPVFLFLFFSYLFIIVANAGIAFIVFIDKTLHQPMYLLFWNLSINDILGNSVILPRLLIDILRPSSERIISYYECVVQAFTAHMFSTTSHTVLMIMAFDRYVAICSPLHYATIMTNKMLIKLTVSAWGVAFVLVGILLGLTIRLNRCRTLMRSLYCGNAALFKLSCESVFINNVYGLTFTVVLFTCSIGSMVLTYTKITVVCLTSKNKSLNSKALKTCSTHLVVYLILLLSGLSIVTLHRFPQLSDTRKFVAILYHIIPSSLNPIIYGMQSKEIRRFLSKLFDSKKVLPS
>LOCXPOR37.369.HIT1.OR.2R.326.7tm_4.exons1.BOUD01000012.1.Thunnus_orientalis
LPVTLTVSFCSFRLMENYTYNSPTLQLEGSNVFKDFTYPVFLFLFFSYLFIIVANAGIAFIVFIDKTLHQPMYLLFWNLSINDILGNSIIVPRLLIDILRPSSERIISYYECVVQAFTTHMFSTTSHTVLMIMAFDRYVAICSPLHYATIMSNKMLIKLTVSAWGVAFVLVGILLGLTIRLNRCRTLIKSLYCSNAALFKLSCESVFINNVYGLTFTVVLFTGSIGSMVLTYTKITVVCLTSKNKSLNSKALKTCSTHLVVYLILLLSGMSIITLHRFPQLSDTRKFVAILYHIIPSSLNPIIYGMQSKEIRRFLSKLFDSKKVLP
>LOCXPOR38.370.HIT1.OR.2R.313.7tm_4.exons1.BOUD01000012.1.Thunnus_orientalis
MENYTYNSFTLQLEGLHVSKDSVYPLYFFFLFSYLFIMVANVGIAILVFTDKNLHQPMYLLFCNLPFNDILGNSILVPRLLIDMFRPPSERLISYYECVVQAFTSHMFGTTTHTVLMIMAFDRYVAICNPLRYAVIMTNNMVIKLTVSAWGVAFVLVGILLGLTIRLNRCRTLITSPYCDNASLFMLSCESVFINNVYGLTFTVVLFTGSIGSMVLTYAKITVVCLTSKNKSLNSKALKTCSTHLVVYPIMVFSGMSLIALHRFPQYSDYRKLSSILFHIIPGSLNPIIYGVQSKEIRKFLAKLFEPKKILPS
>LOCXPOR39.371.HIT1.OR.2R.313.7tm_4.exons1.BOUD01000012.1.Thunnus_orientalis
MENYTYNSFTLQLEGLNVSKDSVYPLYFFFLFSYLFIMVANVGIAILVFTDKNLHQPMYLLFCNLPFNDILGNSILVPRLLIDMFRPPSERLISYYECVVQAFTSHMFGTTSLTVLMIMAFDRYVAICNPLRYAVIMTNNMVIKLTVSAWGVAFVLVGILLGLTIRLNRCRTLITSPYCDNASLFMLSCESVFINNVYGLTFTVVLFTASIGSMVLTYTKITVVCLTSKNKSLNSKALKTCSTHLVVYLIMVFSGMSLIALHRFPQYSDYRKLSSILFHIIPGSLNPIIYGVQSKEIQKFLAKLFEPKKILPS
>LOCXPOR40.372.HIT1.OR.2R.327.7tm_4.exons1.BOUD01000012.1.Thunnus_orientalis
LHVTIRELFCSFRLMENYTYNSPTLQLEGLNVSKNSIYPLYLFFFFSYLFIMVANLGIAVIIFIDKSLHQPMYLLFCNLPFNDIFGNSIMVPRLLIDMFRPPSERLISYYECVVQAFTTHMFGTTSHTVLMIMAFDRYVAICNPLRYAAIMTNKMVIKLTVSAWGVAFVLVGILLGLTIRLNTCRTLITNPYCDNASLFKLSCESVYINNVYGITFTVVLFIGSVGTIVLTYTKITVVCLTSKNKSLNSKALKTCSTHLVVYLIMIFNGMSIITLHRFPQYSFYRKLSSILFHIIPGSLNPIIYGVQSKEIQKFLAKLFEPKKILPS
>LOCXPOR40.374.HIT1.OR.2R.322.7tm_4.exons1.BOUD01000012.1.Thunnus_orientalis
LHVTIGALFFSFRLMENYTYNSPTLQLEGLNVSKNSIYPLYLFFFFSYLFIIVANLGIAVIIFIDKSLHQPMYLLFCNLPFNDILGNSIMVPRLLIDMFRPPSERLISYYECVVQAFTTHMFGTTSHTVLMIMAFDRYVAICNPLRYAAIMTNKMVIKLTVSAWGVAFVLVGILLGLTIRLNTCRTLITNPYCDNASLFKLSCESVYINNVYGITFTVVLFIGSVGTIVLTYTKITVVCLTSKNKSLNSKALKTCSTHLVVYLIMIFNGMSIITLHRFPQYSDYRKLCTILFHIIPGSLNPIIYGVQSKEIQKLLSKLLSKK
>LOCXPOR42.376.HIT1.OR.2R.325.7tm_4.exons1.BOUD01000012.1.Thunnus_orientalis
LSVISDLSYCRLMENYTYNSFTLQLEGLNISKDSIYPVFLLFFFSYVFIMFLNVGITCLVFIDKNLHQPMYLLFCNLPLNDILGNSIMVPRLLMDMLLPPSERIITYYECVIQAFTTHMFGTTTHTVLMIMAFDRYVAICNPLRYAAIMTNKMVIKLTVSAWGVAFVLVGILLGLTIRLNRCRTLIMNPYCDNASLFKLSCENVFINNVYGLTFTVVLLTASIGSIVLTYTKITVVCLTSKNKSLNSKALKTCSTHLVVYLIMLLSGMIVILLHRFPQYSDYRKLSAILFHIIPGSLNPLIYGVQSAEICKSLSKLFRSKPVMPL
>LOCXPOR43.377.HIT1.OR.2R.329.7tm_4.exons1.BOUD01000012.1.Thunnus_orientalis
AVCISFMIFFSSPLFYFCVVQMENYTYNSLILQLEGLRITKTNKHPVFLFLLLTYVFILIANVGIVFLIWTERSLHQPMYLLFCNLSVNDVMGNSLLVPLLAYIHVPPSERFIHYYECVMQAFTSHMYGTNAHTVLMIMAFDRYVAICNPLQYATIMTGKMVIKLTVSAWGVAFVLVGILLGLTIRLNRCRTLIMNPYCDNPSLFKLSCDSVFINNVYGFTFTVVLLSSSIGSIILTYSKITAACLTNKSKSLNSKALKTCSTHLCLYLIMLLSGTIPIILHRFLQYTEYRKISAILFYIVPGSLNPIIYGLQSQEIHRCLSNILQLRK
>LOCXPOR44.378.HIT1.OR.2R.331.7tm_4.exons1.BOUD01000012.1.Thunnus_orientalis
IIHDFFFSPLFYFCVAQMENYTYNSLILQLEGLRITKTNKHPVFLFLLQTYMLILIANMGIVFLIWTERSLHQPMYLLFCNLSVNDVMGNSLLVPRVLAYIHVPSSERFIHYYECVMQAFTSHMYGTNAHTVLMIMAFDRYIAICNPLQYATIMTGKMVIKLTVSAWGVAFVLVGILLGLTIRLNRCRNRITNPYCDNASLFKLSCESVFINNVYGLTFTVVLLSSSIGSIILTYAKITAACLTNKSKSLNSKALKTCSTHLCLYLLMLLSGMIPIILHRFPQYTEYRKISAILFQIVPGSLNPIIYGLQSQEIHRCLSNILQLRKIKPSF
>LOCXPOR45.379.HIT1.OR.2R.327.7tm_4.exons1.BOUD01000012.1.Thunnus_orientalis
FFSSPLFYFCVAQMENYTYNSLILQLEGLRITKTNKHPVFLFLLLAYVFILIANVGIVFLIWTERSLHQPMYLLFCNLSVNDVMGNSLLVPRVLADIHVPSSERFIHYYECVMQAFTTHMYGTNAHTVLMIMAFDRYIAICNPLQYATIMTGKMVIKLTVSAWGVAFVLVGILLGLTIRLNRCRTLIMNPYCDNPSLFKLSCDSVFINNIYGLAFTVVLLSSSIGSIILTYSKITAACLTNKSKSLNSKALKTCSTHLCLYLLMLLSGMIPIILHRFLQYTEYRKISALLFHIVPGILNPIIYGLQSQEIHKCLSNILQLRKIKPSF
>LOCXPOR46.380.HIT1.OR.2R.324.7tm_4.exons1.BOUD01000012.1.Thunnus_orientalis
FFSPLFSLAQMENYTYNSLTLELEGLKVTKTSKYPVFIILLLTYGFILIANVGIMVLIWTERSLQQPMYLLFCNLSINDVMGNSLLVPRVLADILVPSSERFIHYYECVMQAFILHMFGANAHTVLMIMAFDRYIAICNPLQYATIMTDKMVIKLTVSAWGVAFVLVGILLGLTIRLNRCRTRITNPYCDNASLFKLSCESVFINNVYGLTFTVVLLSSSIGSIILTYAKITAACLTSKSKSLNSKALKTCSTHLCLYLIMLLSGMILIILHRFPQYADYGKISAILFHVIPGSLNPIIYGLQSREIHKCLSNMRHLKKVTPSF
>LOCXPOR47.381.HIT1.OR.2R.348.7tm_4.exons4.BOUD01000012.1.Thunnus_orientalis
MELLPFDISHESPKDSYLPLSSNPRSSFVNSTWEPDGISFFIIQGLANLGEKKMILFVILLLVYIIILGGNIMIIFVVLTDPKLNSPMYFFLCNLSFVDIVYTTTTIPNMLSGFLTDMKTISILGCFFQMHFFIQLAVTGRAILTVMAYDRYVAICNPLRYSTIMTRPVRLLLIAGAWGFGAFCTLPATSLAWQQPYCGPNVVRHGWCDVSSVRRLACADTSVDSIVSISFALVALLTTAILILTSYVLIGVSISRMSVAQRLKAVGTCAAHLTVVSISYSSASFVYISYRVGNFPPEVRIIVSVLYSALTPFLNPMIYSLRNKELRESIRRTLSRFRPAVGSAMKDI
>LOCXPOR48.382.HIT1.OR.2R.315.7tm_4.exons1.BOUD01000012.1.Thunnus_orientalis
MENETFNADIIFIEGLKVIPGSSIPAFVLLLLIYIFILVSNIGLVVLITMERSLHEPMYLLFCNMSINDVFGATAIIPSLLSNVFTPITDWYIHYIDCVVQAFASHFHAGTSHTVLMIMAFDRYVAICNPLRYATIMTNKMVVKLSVGAWVAAFISVAILLGLAIRLTRCRRVIINPFCDNASLFKLSCQNLLINHIYGLGSAVVILGSSLGSITLTYLKIAMVCLSSKNKVMNSRALQTCATHLVVYLIMLVSCFTPMIMHRHPEWADNGKVASVMFHVVPPVLNPIIYGLQCKDLKQRIVALFHKNKVMDGKS
>LOCXPOR49.384.HIT1.OR.2R.348.7tm_4.exons4.BOUD01000012.1.Thunnus_orientalis
MELLPFDISHESPKDSYLPLSSNPRSSFVNSTLDPDGISFFIIQGLANLGEKKMILFVILLLVYIIILGGNIMIIFVVLTDPKLNSPMYFFLCNLSFVDIVYTTTTIPNMLSGFLTDMKTISISGCFFQMHFFIQLAVTGRAILTVMAYDRYVAICNPLRYFTIMTRPVRLLLIAGAWGFGTFCTLPAISLAWQRPYCGPNVVRHGWCDVSSVRRLACADTSVDSIVSISFALVALLTTAILILTSYVLIGVSISRMSVAQRLKAVGTCAAHLTVVSISYSSASFVYISYRVGNFPPEVRIIVSVLYSALTPFLNPMIYSLRNKELRESIRRTLSRFRPAVGSAMKDI
>LOCXPOR50.386.HIT1.OR.2R.315.7tm_4.exons1.BOUD01000012.1.Thunnus_orientalis
MENETFNADIIFIEGLKVIPGSSIPAFVLLLLIYIFILVSNIGLVVLITMERSLHEPMYLLFCNMSINDVFGATAIIPSLLSNVFTPITDRYIHYIDCVVQAFASHFHAGTSHTVLMIMAFDRYVAICNPLRYATIMTNKMVVKLSVGAWVAAFISVAILLGLAIRLTRCRRVIINPFCDNASLFKLSCQNLLINHIYGLGSAVVILGSSLGSIMLTYLRIAMVCLSSKNKVLNSRALQTCATHLAVYLIMLVSCFTPMIMHRHPEWADNGKVASVMFHVVPPVLNPIIYGLQCKDLKQRIVAVFHKNKVMDGKS
>LOCXPOR51.387.HIT1.OR.2R.306.7tm_4.exons1.BOUD01000012.1.Thunnus_orientalis
MENETFNLDILQLEGLKVSPEASIPAFVLLLLIYIFIMVSNIGLVILIFMESSLHEPMYLLFCNMSINDAFGATTIIPSVLGYIFTPIAQRYIHYYECVIQAFCAHFHVAISHTVLTIMAFDRYVAICNPLRYATIMTKRMVVSLSVGAWGTAFFLVAILVSLSVCLSRCRRAVHNPFCDNASLFKLSCENVLINHVYGLGTGVAIMCGSLSSVTLSYLRIAMVCLSSKNKALNSKALQTCATHLAVYILLLFSGNIIIILHRFPNLSDHRKVASVLIHVVPPSVNAIIYGLQIKALRERIVIVLT
>LOCXPOR52.388.HIT1.OR.2R.316.7tm_4.exons1.BOUD01000012.1.Thunnus_orientalis
MENQTVSEDILLLERLQVTPQSSIPAFTLLFIIYIFIMVSNLGLVVLIFRTRSLHQPMYLLLCNMSINDAFGATIVIPHVLRDILISNSERYIHYFCCVIQAFCVHFHASTSHTVLMIMAFDRYVAICNPLRYATIMTNKIVVNLSVAAWAVAFVMVAILVGLSVRLSRCRRVILNPFCDNASLFSLSCESLLINHIYGLGYTVVLLGSSIGSVTLTYLKIAVVCLRNKNKMLNSKALQTCATHLAVYIILLVSGFIIVILHRFPQLSDHRKVASVLGHVALPALNAVIYGLQIKEVRQRITAAFHNNKVSLMNVK
>LOCXPOR53.389.HIT1.OR.2R.306.7tm_4.exons1.BOUD01000012.1.Thunnus_orientalis
MENWTLREDILLLEGLKVTPQSSIPAFTLLLLIYIFIMVSNLGLVVLIFRTRSLHQPMYLLYCNMSINDVFGATIIIPHVLRDMFISNSERYIHYMDCVIQAFCVHVYGSTSHTVLMIMAFDRYVAICNPLRYATIMTNKMVVKLSVAAWVAAFIMVAILLGLTIRLSRCRRVIPNLFCDNASLFSLSCESVLINQIYGLGYTVVLLGSSVSSVTLTYLKIAAVCLRSKNKMLNSKALQTCATHLAVYILLLISAFIIVILHRFPRLSDHRKVATIVGEVVLPALNAVIYGLQIKVIRQRIMAVFH
>LOCXPOR54.390.HIT1.OR.2R.311.7tm_4.exons1.BOUD01000012.1.Thunnus_orientalis
MENYTFNSLTLELEGLKVTQVSMYPVFFFFLLSYIVIISANVGIVVLVFIDKSLHQPMYLLFCNLPVNDIVGNSIMVPRLLSDILLPPSERLISYYECVVQAFTTHMFGTTSHTVLMIMAFDRYVAICNPLRYAAIMTNKMVIKLTVSAWGVAFVLVGILLGLTIRLNRCRTLITNPFCDNASLFKLSCENVFINNIYGLTFTVVLFTASIGSMVLTYTKIAVVCLTSKNKSLNSKALKTCSTHLFVYLIMFLCGTFIIILHRFPQYSDYRKLSAILFHIIPGSLNPIIYGVQSKEIRKFLSKLFQPTKVL
>LOCXPOR55.391.HIT1.OR.2R.320.7tm_1.exons1.BOUD01000012.1.Thunnus_orientalis
MSDATQSQTNITVGLGLVERVMLTTLTTVPCCIFFFINVTMLFTLRSKLVFRETSRYILLYNLLFADTVQMTLSQILYILSICRVMLTYPVCIVLIMIANLTNEISPLTLVVMSLERYVAVCYPLRHATINTIRNTGVAITMVWAFCSLNVLTRVLLLLNFPFQDLESLQMKHFCSTFVMFLVPISDHYDKAYTCFLFISAGVAVISSYIGVIVAARSASTEKASAHKARNTLLLHLVQLGLSLSSTIHNPLLIAISKTVTRIMLVRVQNIFYVFIIILPRCLSALIYGLRDQTIRPVLVYYLCCRLKLSVFPAKAENSS
>LOCXPOR56.395.HIT1.OR.2R.322.7tm_1.exons1.BOUD01000012.1.Thunnus_orientalis
MSYANQYQTNITVGPQYQGLLGIVMFSILTTLPCCVFLSINGIMLFTLRSKPVFRETSRYILLYNLLFADTVLLAQSQLLYIIAAFRLRMSYPVCGVLTMLAYLTNEISPLTLVLMSLERYVAVCYPLRHATIITIRNTGVAIVVIWAFCSLNVLTRVLLLLNFPFEDLESLQMKDYCSDIAMRLGALSDYYDKAYTSFLFVSAGVAITSSYIGVIVAARSASTNEASARKARNTLLLHLVQLGLSLSSTMHNPLLVAISEIGSRLIIVRIQIVIYVCIILFPRCLSSLIYGLRDQTIRPVLMYHLCCRLKLSVIPAKAEVS
>LOCXPOR57.397.HIT1.OR.2R.330.7tm_1.exons1.BOUD01000012.1.Thunnus_orientalis
QQAKEVFFPHICIMLSLLQPKANITAGLHYQTSQEVMMFGMLSMGSSCSFLYINSVLLFTLRSKQVFCETSRYILLYNMLFADTVHMASNLLLYFLASLRIKITYYACGALVLLSVFTITISPLSLAVMSLERYVAVCYPLRHATIFNMRSTGMAIALVWGFSFIHILIRGFMLLYLFPKLSLKQMDDFCSKEAVFFAPMFNDFEEAYASTLFLSIGVVIIASYIGVALVARSVSTDKASARKALQTLLLHLIQLNLILISTFISTILMAIARTVGRLVLMRIYNVCFVCLNILPRCLSALIYGLRDQTIRAIFMQNLCCHLRCSVFLNK
>LOCXPOR58.398.HIT1.OR.2R.325.7tm_1.exons1.BOUD01000012.1.Thunnus_orientalis
MLYANQSQTNITVGLQYQELLGLVMFSILTSVPCCVFLFINGTMLFTMRSKPVFRETSRYILLYNLLLGDTVHMAQSQLMYILGACRLRLTYAVCGVLVMLAEITNKISPLTLVLMSLERYVAVCYPLRHTAIITIRNTGVAICVIWTFSSVNVLTQVLLMLNFQFEDLVSMQMADFCGKDSMMLDQISDLYEKAYTCFLFVSAGMAVTFSYVGVMIAARSASTDQSSASKARKTLLLHLVQLGLSLSSAIHNPLLFFISKNLKRVIFVRIQNVLYFCITILPRCLSALIYGIRDQTIRPVLMYHLCCQWRCLPLLSVVPTKAKI
>LOCXPOR59.399.HIT1.OR.2R.325.7tm_1.exons1.BOUD01000012.1.Thunnus_orientalis
MLYANQSQTNITVGLQYQELLGLVMFSILTSVPCCVFLFINGTMLFTMRSKPVFRETSRYILLYNLLFGDTVQMAQSQLMYILAACRLRLTYPVCGVLVMLAELTNKISPLTLVLMSLERYVAVCYPLRHTTIITIRNTGVAICVIWTFSSVNVLTQVLLMLNFRFEDLVSMQMADFCGKESMTLDQISDLYEKAYTCFLFVLAGMVVTCSYVGVMIAARSASTDQSSASKARKTLLLHLVQLGLGLSSTIYNPLLFFISKILDRIIFVRIQIVIYFCIIILPRCLSALIYGIRDQTIRPVLMYHLCCQWRCLPLLSVVPTKAKI
>LOCXPOR59.400.HIT1.OR.2R.325.7tm_1.exons1.BOUD01000012.1.Thunnus_orientalis
MLYANQSQTNITVGLQYQELLGLVMFSILTSVPCCVFLFINGTMLFTMRSKPVFRETSRYILLYNLLFGDTVQMAQSQLMYILAACRLRLTYPVCGVLVMLAELTNKISPLTLVLMSLERYVAVCYPLRHTTIITIRNTGVAICVIWTFSSVNVLTQVLLMLNFQFEDLVSMQMADFCGKESMTLDQILDLYEKAYTCFLFVSAGMVVACSYVGVMIAARSASTDQSSASKARKTLLLHLVQLGLGLSSTIYNPLLFFISKILDRIIFVRIQNVFYFCIIILPRCLSALIYGIRDQTIRPVLMYHLCCQWRCLPLLSVVPTKANI
>LOCXPOR61.401.HIT1.OR.2R.330.7tm_1.exons1.BOUD01000012.1.Thunnus_orientalis
HQQFHIFITGFSNMLYANQSQTNITVGLQYQELLGTVLFAILTSVTCCVFLSINGTMLFTLRSKPVFRETSRYILLYNLLFGDTVLLAHIQLMYILGACRLRLTYPVCGVLIMLASLTNKISPLTLVVMSLERYVAVCYPLRHTTIITVRNTGVAICVIWTFSSVNVLTQVLLMLNFQFEDLVSMQMADFCGKDSMMLDQISDLYEKAYTCFLFVSAGMAVAFSYVGVMIAARSASTDQSSASKARKTLLLHLVQLGLSLSSTIHNPLLFFISKNVNRIIFVRIQIVIYFCIIILPRCLSALIYGIRDQTIRPVLMYHLCCQWRCLPLLS
>LOCXPOR62.402.HIT1.OR.2R.317.7tm_1.exons1.BOUD01000012.1.Thunnus_orientalis
MLYANQSQTNITVGLQYQELLGLVMFSILTSVPCCVFLFINGTMLFTMRSKPVFRETSRYILLYNLLFGDTVQMAQSQLMYILAACRLRLTYAVCGVLVMLAELTNKISPLTLVLMSLERYVAVCYPLRHTAIITIRNTGVAICVIWTFSSVNVLTQVLLMLNFQFEDLVSMQMADFCGKESMTLDQISDLYEKGYTCFLFVLAGMAVTFSYVGVMIAARSASTDQSSASKARKTLLLHLVQLGLSLSSAIHNPLLFFISKNLNRIIFVRIQIVIYFCITILPRCLSALIYGIRDQTIRPVLMYHLCCQWRCLPLLS
>LOCXPOR63.403.HIT1.OR.2R.338.7tm_1.exons1.BOUD01000012.1.Thunnus_orientalis
HQQFHIFITGFSNMLYANQSQTNITVGLQYQELLGTVLFSILTSVTCCVFLSINGTMLFTLRSKPVFRETSRYILLYNLLFGDTVMLAQSQLMYILAACRLRLTYPVCGVLIMIASLTNKISPLTLVVMSLERYVAVCYPLRHTTIITVRNTGVAICVIWTFSSLNVLTQVLLMLNFQFEDLVSMQMADFCGKDSMMLDQISDLYEKAYTCFLFVSAGMVVAFSYVGVMIAARSASTDQSSASKARKTLLLHLVQLGLSLSSAIHNPLQFFISKNLNRIIFVRIQIVIYFCITILPRCLSALIYGIRNQTIRPVLMYHLCCQWRCLPLLSVVPTKAKI
>LOCXPOR62.405.HIT1.OR.2R.317.7tm_1.exons1.BOUD01000012.1.Thunnus_orientalis
MLYANQSQTNITVGLQYQELLGLVMFSILTSVPCCVFLFINGTMLFTMRSKPVFRETSRYILLYNLLFGDTVQMAQSQLMYILAACRLRLTYAVCGVLVMLAELTNKISPLTLVLMSLERYVAVCYPLRHTAIITIRNTGVAICVIWTFSSVNVLTQVLLMLNFQFEDLVSMQMADFCGKESMTLDQISDLYEKGYTCFLFVLAGMAVTFSYVGVMIAARSASTDQSSASKARKTLLLHLVQLGLSLSSAIHNPLLFFISKNLNRIIFVRIQIVIYFCITILPRCLSALIYGIRDQTIRPVLMYHLCCQWRCLPLLS
>LOCXPOR63.406.HIT1.OR.2R.338.7tm_1.exons1.BOUD01000012.1.Thunnus_orientalis
HQQFHIFITGFSNMLYANQSQTNITVGLQYQELLGTVLFSILTSVTCCVFLSINGTMLFTLRSKPVFRETSRYILLYNLLFGDTVMLAQSQLMYILAACRLRLTYPVCGVLIMIASLTNKISPLTLVVMSLERYVAVCYPLRHTTIITVRNTGVAICVIWTFSSLNVLTQVLLMLNFQFEDLVSMQMADFCGKDSMMLDQISDLYEKAYTCFLFVSAGMVVAFSYVGVMIAARSASTDQSSASKARKTLLLHLVQLGLSLSSAIHNPLQFFISKNLNRIIFVRIQIVIYFCITILPRCLSALIYGIRDQTIRPVLMYHLCCQWRCLPLLSVVQTKAKI
>LOCXPOR66.408.HIT1.OR.2R.312.7tm_1.exons1.BOUD01000012.1.Thunnus_orientalis
QSQTNITVGLQYQELLGLVMFSILTSVPCCVFLFINGTMLFTMRSKPVFRETSRYILLYNLLFGDTVQMAQSQLMYILAACRLRLTYAVCGVLVMLAELTNKISPLTLVLMSLERYVAVCYPLRHTAIITIRNTGVAICVIWTFSSVNVLTQVLLMLNFQFEDLVSMQMADFCGKESMTLDQISDLYEKAYTCFLFVLAGMVVAFSYVGVMIAARSASTDQSSASKARKTLLLHLVQLGLSLSSAIHNPLLFFISKIFDRIIFVRIQNVLYFCIIILPRCLSALIYGIRDQTIRPVLMYHLCCQWRCLPLLS
>LOCXPOR67.409.HIT1.OR.2R.336.7tm_1.exons2.BOUD01000012.1.Thunnus_orientalis
QHYYLHVKVSGEVGFSNMLYANQSQTNITVGLQYQELLGTVLFAILTSVPCCVCLSINGTMLFTLRSKPVFRETSRYILLYNLLFADTVQLAQSQLMYILAVCRLRLTYPVCGFLTMLASLTNKISPLTLVLMSLERYVAVCYPLRHATIITIRNTGVAVIVVWAFSSVNVLTQVLLMLNFYFENPEILQMKDFCGKDSVMLDSISDVYDKAYTCFLFISAAMVVTCSYVGVMIAARSAYTDKASAHKARNTLLLHLVQLGLNLSSTIHNPLLIAISKILDRITSVRIQIVLYVCIIILPRCLSALIYGIRDQTIRPVLIYHLYHLCCQWRRSLFL
>LOCXPOR68.410.HIT1.OR.2R.312.7tm_1.exons1.BOUD01000012.1.Thunnus_orientalis
FSKMSNASQSLTTTTVGRGLLERVMFCTLTTVPCCVFLFINVTMLFTLRSKSVFCETSRYILLYNLLFGDTVQMAVSQLLYIIAAFRLRLTYPVCGVLVMLTSLTTEISPLTLVVMSLERYVAVCYPLRHTTIITIRNTGLAIVVVWTLSSLNVLTRVLLLLDFPFQDLESEQMKDFCALKNMLLGPMSEHYEKAHTYSLFISASVAITSSYIGVIVAARSASTNEASANKARNTLLLHLVQLGLSLSSTLHNPFLKAIAKVLDRIVLVRIHIVIYVCVVIFPRCLSALIYGLRDQTIRSILIYHLCCRMKL
>LOCXPOR69.411.HIT1.OR.2R.311.7tm_1.exons1.BOUD01000012.1.Thunnus_orientalis
SKMSNASQSLTTTTVGRGLLERVMFCTLTTVPCCVFLFINVTMLFTLRSKSVFCETSRYILLYNLLFGDTVQMAVSQLLYIIAAFRLRLTYPVCGVLVMLTNLTTEISPLTLVVMSLERYVAVCYPLRHTIIITIRNTGLAIVVVWTLSSLNVLTRVLLLLDFPFQDLESEQMKDFCAMENMLLGPMSEHYDKAHTYSLFISASVAITSSYIGVIVAARSASTNEASANKARNTLLLHLVQLGLSLSSTLHNPFLKAIAKVLDRIVLVRIQIVIYVCVVIFPRCLSALIYGLRDQTIRSILIYHLCCRMKL
>LOCXPOR72.412.HIT1.OR.2R.312.7tm_1.exons1.BOUD01000012.1.Thunnus_orientalis
MSNATPSQTNITVVLQYRGLLEMVLSSAPITVACCVFLFINGIMLFTLRSKSLFRETSRYILLYNLLFADTVQMALSQLLYLLSACRIWLTYPVCGVLAMLADLTNEVSPLTLVVMSLERYVAVCYPLRHATIITIRNTGVAIVVVWVFSSLNVLIRVLLLLDFPFEELESLQMKDFCSDIAMFLGPMSDHYNKAFTCFLFVLAGVTVTCSYIGVMIAARSASTDKASAHKARNTLLLHLVQLGLSLSSTVHDPLLIAMSKFLDRVVLLRIQSVLYVCIILLPRCLSALIYGIRDQAIRPILMYHLCCRLKL
>LOCXPOR71.413.HIT1.OR.2R.312.7tm_1.exons1.BOUD01000012.1.Thunnus_orientalis
MSNATPSQTNITVGLQYRGLLEIVLFSAPITLPCCVFLFINGIMLSTLRSKSLFRETSRYILLYNLLFADTVQMALSQLLYLLSACRIWLTYPVCGVLAMLLDLTNEVSPLTLMVMSLERYVAVCYPLRHATIITIRNTGVAIVVVWAFCSLNALIRVILLLDFPFEELESLQMKDYCSDTAMFLSPISDDYNEAFTCFLFVSASVTVTCSYIGVVIAARSASTDKASAHKARNTLLLHLVQLGLSLSSTAHDPLFIAISKNLDRVAIVRLQIILYVCIILLPRCLSALIYGIRDQTIRPILIYHLCCRLKL
>LOCXPOR72.414.HIT1.OR.2R.312.7tm_1.exons1.BOUD01000012.1.Thunnus_orientalis
MSNATPSQTNITVGLQYRGLLEMALSSVPITVACCVFLFINGIMLFTLRSKSVFRETSRYILLYNLLFADTVQMALSQLLYLLSACRIWLTYPVCGVLAMLADLTNEVSPLTLVLMSLERYVAVCYPLRHATIITIRNTDVAIVVVWAFSSLNVLIRVILLLDFPFEELESLQMKDFCSDIAMFLGPMSDDYNKAFTCFLFVLAGVTVTCSYIGVMIAARSASTDKASAHKARNTLLLHLVQLGLSLSSTVHDPLVIAMSKFLDRVTHLRIHSIIYVCIILLPRCLSALIYGIRDQIIRPILMYHLCCRLKL
>LOCXPOR73.415.HIT1.OR.2R.312.7tm_1.exons1.BOUD01000012.1.Thunnus_orientalis
CHMQLHLRPTSLLDCSTGELLEMVLSSAPITVACCVFLFINGIMLFTLRSKSVFRETSRYILLYNLLFADTVQMALSQLLYLLSACRIWLTYPICGVLAMLADLTNEVSPLTLVLMSLERYVAVCYPLRHATIITIRNTDVAIVVVWAFSSLNVLIRVLLLLDFPFEDLESLQMKDFCSDIAMFLGPMSDHYNKAFTCFLFVLAGVTVTCSYIGVVIAARSASTDKASAHKARNTLLLHLVQLGLSLSSTVHDPLLIAMSKFLDRVTHLRIHSIIYVCIILLPRCLSALIYGIRDQIIRPILMYHLCCQLKL
>LOCXPOR75.416.HIT1.OR.2R.311.7tm_1.exons1.BOUD01000012.1.Thunnus_orientalis
AYATPSQTNITVGLQYRRLLEIVLFSAPITLPCCVFLFINGIMLFTLRSKSVFRETSRYILLYNLLFADTVQMALSQLLYLLSACRIWLTYPVCGVLAMLADLTNEVSPLTLVVMSLERYVAVCYPLRHATIITIRNTAVAIIVVWAVSSLNVLIRVLLLLDFPFEELESLQMKDYCSDTAMFISPMSDHYDKAFTCFLFVSAGVTVTCSYIGVIIAARSASTDKASAHKARNTLLLHLVQLGLSLSSTVHDPLIIAISKNLKRVAIVRIQSIIYVCIILLPRCLSALIYGIRDQTIRPILIYHLCCRLKL
>LOCXPOR75.417.HIT1.OR.2R.312.7tm_1.exons1.BOUD01000012.1.Thunnus_orientalis
MSYATPSQTNITVGLQYRRLLEIVLFSAPITVACCVFLFINGIMLFTLRSKSVFRETSRYILLYNLLFADTVQMALSQLLYLLSACRIWLTYPVCGFLAMLADLTNEVSPLTLMVMSLERYVAVCYPLRHATIITIRNTGVAIVVVWAFSSLNVLIQVILLLDFPFEELESLQMKDYCSDIAMFLSPIPDHYNKAFTCFLFVSAGVTVTCSYIGVVIAARSASTDKASAHKARNTLLLHLVQLGLSLSSTVHDPLLIAMSKFLDRVAIGRIQIILYVCIILLPRCLSALIYGIRDQTIRPILMYHLCCRLKL
>LOCXPOR81.420.HIT1.OR.2R.312.7tm_1.exons1.BOUD01000012.1.Thunnus_orientalis
MSNATPSQTNITVGLQYRRLLEIVLFSAPITLSCCVFLFINGIMLFTLRSKSVFRETSRYILLYNLLFADTVQMALSQLLYLLSACRIWLTYPVCGVLAMLADLTNKVSPLTLVVMSLERYVAVCYPLRHTTIITIRNTAVAIIVVWAVSSLNVLIRVLLLLDFPFEELESLQMKDYCSDTAMFLSPMSDHYDKAFTCFLFVSAGVTVTCSYIGVIIAARSASTDKASAHKARNTLLLHLVQLGLSLSSTVHDPLIIAISKNLKRVAIVRIHSIIYVSIILLPRCLSALIYGIRDQTIRPILIYHLCCRLTL
>LOCXPOR77.421.HIT1.OR.2R.318.7tm_1.exons1.BOUD01000012.1.Thunnus_orientalis
CQMQLHLRPTSLLDCSTGDCWKLCCFSAPITLPCCVFLFINGIMLFTLRSKSVFRETSRYILLYNLLFADTVQMALSQLLYLLSACRIWLTYPVCGVLAMLADLTNEVSPLTLVVMSLERYVAVCYPLRHATIITIRNTAVAIIVVWAVSSLNVLIRVLLLLDFPFEELESLQMKDYCSDTAMFLSPMSDHYDKAFTCFLFVSAGVTVTCSYIGVIIAARSASTDKASAHKARNTLLLHLVQLGLSLSSTLHDPLIIAISKNLKRVAIVRIQSIIYVCIILLPRCLSALIYGIRDQTIRPILIYHLCCRLKLPSLGSK
>LOCXPOR78.422.HIT1.OR.2R.312.7tm_1.exons1.BOUD01000012.1.Thunnus_orientalis
MSYATPSQTNITVGLQYRRLLEIVLSSAPITVACCVFLFINGIMLFTLRSKSLFRETSRYILLYNLLFADTVQMALSQLLYLLSACRIWLTYPVCGFLAMLADLTNEVSPLTLVVMSLERYVAVCYPLRHTTIITIRNTGVAIVVVWAFSSLNVLIQVILLLDFPFEELESLQMKDHCSDIAMFLSPLPDHYNKAFTCFLFVSAGVTVTCSYIGVVIAARSASTDKASAHKARNTLLLHLVQLGLSLSSTVHDPLIIAMSKFLDRVAIGRIQRVLYVCIILLPRCLSALIYGIRDQTIRPILIYHLCCRLKL
>LOCXPOR79.425.HIT1.OR.2R.313.7tm_1.exons1.BOUD01000012.1.Thunnus_orientalis
MSYATPSQTNITVGLQYRRLLEIVLFSAPITVACCVFLFINGIMLFTLRSKSVFRETSRYILLYNLLFADTVQMALSQLLYLLSACRIWLTYPVCGFLAMLADLTNEVSPLTLVVMSLERYVAVCYPLRHATIITIRNTGVAIVVVWAFSSLNALIQVILLLDFPFEELESLQMKDYCSDIAMFLGPMSDDYNKAFTCFLFALAGVTVTCSYIGVMIAARSASTDKALAHKARNTLLLHLVQLGLSLSSTVHDPLLIAMSKFLDRVAISRIHSIIYVCIILLPRCLSALIYGIRDQTIRPILIYHLCCRLKLT
>LOCXPOR80.426.HIT1.OR.2R.313.7tm_1.exons1.BOUD01000012.1.Thunnus_orientalis
MSYATPSQTNITVGPQYRRLLEIVLSSAPITVACCVFLFINGIMLFTLRSKSVFRETSRYILLYNLLFADTVQMALSQLLYLLSACRIWLTYPVCGFLTMLTDLTNEVSPLTLVVMSLERYVAVCYPLRHATIITIRNTGVAIVVVWAFSSLNVLIQVILLLDFPFEELESLQMKDYCSDIAMFLGPMSDHYNKAFTCFLFVLAGVTVTCSYIGVVIAARSASTDKASAHKARNTLLLHLVQLGLSLSSTVHEPLIIAMSKFLDRLTHLRIHSIIYVCIILLPRCLSALIYGIRDQTIRPILIYHLCCRLKLT
>LOCXPOR81.427.HIT1.OR.2R.312.7tm_1.exons1.BOUD01000012.1.Thunnus_orientalis
MSNATPSQTNITVGLQYRRLLEIVLFSAPITVACCVFLFINGIMLFTLRSKSVFRETSRYILLYNLLFADTVQMALSQLLYLLSACRIWLTYPVCGFLAMLADLTNEVSPLTLVVMSLERYVAVCYPLRHATIITIRNTGVAIVVVWAFSSLNVLIQVILLLDFPFEELESLQMKDYCSDIAMFLSPIPDHYNKAFTCFLFVSAGVTVTCSYIGVMIAARSASTDKASAHKARKTLLLHLVQLGLSLSSTVHDPLIIAMSKFLDRVAISRIQSILYVCIILLPRCLSALIYGIRDQTIRPILIYHLCCRLKL
>LOCXPOR82.428.HIT1.OR.2R.318.7tm_4.exons1.BOUD01000015.1.Thunnus_orientalis
MKYTNITTIKDFIITGFPGLSPKYYGPVSALLLLTFTAIVVGNAFILTIIVYERTLHKPTYMIFFHLAMTDVIFGFVTLPKIIARYWWNDVISSFGVCFTQMYFVHSLGAIHSLILLIMALDRFVAICLPFRYPVMITNKTISIACSMCWVITFIRMLGIVLHALTLPYCNQNVITHCYCDHMSITRLGCGENVKYVKMVSLGNAMVILLVPLAFIIISYFSIIIAVLKMSHTESRHKVLSTCAPQIFITCLYYVPRCFVYLAHNLGFSFTADARILITMLYSLIPAVVNPLIYCFKTKDIKEALVQRFKNKKASIAI
>LOCXPOR83.429.HIT1.OR.2R.319.7tm_4.exons1.BOUD01000015.1.Thunnus_orientalis
MFYTNVTRIKHFFIIGFPGLSPEYYGPVSALLFVLFLAIVVGNIFILVFVKCERSLHKPTYLIFCHLALTDLAFGIVTLPKIISKYWFDYSIISFYGCFAQMYFVHFLGATHSFILMVMALDRFTAICTPLRYAATFTNTTVSVLCGISWLMPISWMVGIVLDALTLPFCNSNIIVQCYCDHIAITALGCENVREVQVVAFGLAMLSLLLPLGFIIFSYFVIIIAVVRMSSSEGRMRTLSTCTPQLLITCLYYMPRCFVYLANNVGFTFSVPVRIVVVMLYSLLPAAVNPIIYCFKTKDIKENLKKKFYRKKINFIMKS
>LOCXPOR84.199.HIT1.OR.2R.321.7tm_4.exons1.BOUD01000015.1.Thunnus_orientalis
IYTNVTRMKSFFILGFPGLSQPYYGPVSALFFFIYLAIAIGNIFILAFVMCEKSLQKPTYLVFCHLALNDLTFGTVTLPKIISKYWFDESLISFYGCFTQMFFVHYLGSAQSFILLVMALDRFIAICIPLRYPVLITNNIISVLCGFAWFIPVSLMVTIVLHTLTLPFCKDNVIAQCYCDHISITRQACGEDVIIVQVTTLVMAMFSLLLPLAFILFSYISIIVVILKMSNATGRKKTLSTCTPQIFITCLFYLPRCFVYVANTIGFAFSLDIRILLILLYSLFPAAVNPIIYCFKTQDIKQTLITKLKKTRVGIEIKLAY
>LOCXPOR85.200.HIT1.OR.2R.321.7tm_4.exons1.BOUD01000015.1.Thunnus_orientalis
MIANVTRMKSFVILGFPGLSQQYYGPVSALLFFFYLAIAIGNIFILAFVICEKSLQKPMYLVFCHLALNDLTFGTVTLPKIISKYWFGESLISFYGCFTQMFFVHYLGSVQSFILLVMALDRFIAICIPLRYPVLITNNIISVLCGFAWFIPLPLMIAVVLHVLTLPFCKANVIAQCYCDHISITSQACGEDVNIVAVISLVIAMFCLLLPLAFISFSYISIIVVILKMSNAAGRKKTLSTCTPQIFITCLFYLPRCFVYVANTVGFAFSLDIRILLILLYSLYPAAVNPIIYCFKTQDIKQTLIKKLKKTRVGIEIKLAF
>LOCXPOR86.201.HIT1.OR.2R.321.7tm_4.exons1.BOUD01000015.1.Thunnus_orientalis
MIYTNITTIKDFIITGFPGLHATYYGPVSALLFFTYLVILAGNIFILVLIGVERRLHKPTYLIFSHLAMNDLLFGTVTLPKIISRYWWDDKIIYFGACFTQMYFVHALGAIHSLLLLIMALDRFIAVCLPLKYPVLITNNTISIACGLSWIGTLLRMIAVVLHALTLPYCDSNFIVQCYCDHISITRLACGEDVKYVKSVALGLAMFSLLLPLSFILFSYFSIFLVVMRIPNTEGRYKTISTCTPQLLISCLYYLPRCFVYLSNAVGFTFSLDVRIFLILLYSLLPCAVNPVIYCFKTKDMKDVLMKIFKKAKIGMKQVSK
>LOCXPOR87.203.HIT1.OR.2R.306.7tm_4.exons1.BOUD01000015.1.Thunnus_orientalis
MSLQNASIKVTEFIIGGFDKTEKPFVVGVVILITYVLAILANMMNILFIIYDKRLHKPMYLLICNLAVVDILYTSSASPTMIGVLVAGVKTISYVPCFIEMFAFHLGGVMEMFALSIMAFDRLIAISCPFKYHIYLTNVRTLVLTYILWIVAYGFVSILPATLLPLPHCHSKLKYTFCDYAAIIRTTCVDPRPYFNLVTVIVFFLLFFTFTFICLSYVLIIFFVKLSSDSNKRKMGSTCLSHFIVVTCYYGPLFIRIVLTRMGVVLTLEARHGLMIGAILGPSLVNPFVYCLRTKEIRCKIFRIFK
>LOCXPOR88.204.HIT1.OR.2R.330.7tm_4.exons1.BOUD01000015.1.Thunnus_orientalis
LGNFCSIMAEENQSTVTEFILTGFPGLHSKYQGIVSAVLFLVYSLTMIGNATIFFLFATDRSLHKPMYYIILNLSACDILFSTTTLPKIISKYWFQSGTISFTACFVQMYFVHYLGTVNSYILFLMALDRYLAICHPLRYPLVLKNSTICIISITAWVIASAAPLMLVIRAYPLPYCASNIINHCYCDHIGITVLACTDRAPYGFPAFVFAMVALLGPLAFIFFSYCSIIIAVLKIANWQGRLKSLSTCSTQLIIISLYYSPRCFVYLASNVGIKFSADMRIVTIMLYSLCPPMINPLIYCLRAKDMRESLKEALQQKDRSTKRTGLSYL
>LOCXPOR89.205.HIT1.OR.2R.331.7tm_4.exons1.BOUD01000015.1.Thunnus_orientalis
LGNFCSIMAEENQSTVTEFILTGFPGLHSKYQGIVSAVLFLVYSLTMIGNATIFFLFATDRSLHKPMYHIILNLSACDILFSTTTLPKIISKYWFQSGTISFTACFVQMYFVHYLGSVNSLILFLMALDRYLAICHPLRYPLVLKNSTICIISITAWVIANAAPLMLVIRAYPLPYCASNIINHCYCDHIGITVLACTDRAPYGFPAFVFAMVVLLGPLAFILFSYCSIIIAVLKIANWQGRLKSLSTCSTQLIIISLYYSPRCFVYLASNVGIKFSADMRIVTIMLYSLCPPMINPLIYCLRAKDMRESLRKHFNKRTVPQKEQVSAICN
>LOCXPOR90.207.HIT1.OR.2R.306.7tm_4.exons1.BOUD01000015.1.Thunnus_orientalis
MSLQNASIKVTEFIIGGFDKTKKPFVVGVVILITYVLAILANMMNILFIINDKRLHKPMYLLICNLAVVDILYTSSSSPTMIGVLVAGVNTISYVPCFIEMFAFHVGGIMEMFALSIMAFDRLIAISCPFKYHSYLTNVRTLVITYILWIVACGFVSILPATLLPLPHCYSKLKYSFCEYAAIMRTTCVDPTPYFNLVTIIMFFLIFFTFAFICLSYILIIFFVKLSSNNNKRKMGSTCLSHLVVVTCYYCPVFILIVLTRMGVVLTLEARHGLMIGKILGPCLVNPFVYCFRTKEIRCKIFGIFK
>LOCXPOR91.208.HIT1.OR.2R.306.7tm_4.exons1.BOUD01000015.1.Thunnus_orientalis
MPLQNASIKVTEFIIGGFDKTEKPFVVGVVILITYVLAVLANIMNILFIIYDKRLHKPMYLLICNLAVVDILYTSSASPTMIGVLVAGVKTISYVPCFIEMFAYHLGGIMEMFALSIMAFDRLIAISCPFKYHSYLTNVRTLVLTYILWIVACGIMSGMSATLLPLPHCHSKLKYTFCDYPAIIRTTCVDPRPFFNLVTVIVFFILFFTFTFICLSYILMIFFVKLSSNSNKRKMGSTCLSHLVVVMCFYCPVFISVVLTRMGVVLTLEARHGLTIGAILGPSLVNPFVYCLRTKEIRCKILGIFK
>LOCXPOR92.210.HIT1.OR.2R.306.7tm_4.exons1.BOUD01000015.1.Thunnus_orientalis
MPLQNASIKVTEFIISGFDKTEKPFVVGVVILITYVLAVLANIINILFIIYDKRLHKPMYLLICNLAVVDILYTSSASPTMIGVLVAGVKTISYVPCFIEMFAFHLGGIMETFALSIMAFDRLIAISCPFKYHSYLTNVRTLVLTYILWIVACGIMSGMSATLLPLPHCHSKLRYTFCDYPAIIRTTCVDPRPYFNLVTVIVFFILFFTFTFICLSYILMIFFVKLSSNSNKRKMGSTCLSHLVVVTCYYCPVFISVVLTRMGVVLTLEARHGLTIGAILGPSLVNPFVYCLRTKEIRCKILGIFK
>LOCXPOR93.211.HIT1.OR.2R.306.7tm_4.exons1.BOUD01000015.1.Thunnus_orientalis
MPLQNASIKVTEFIIGGFEKTEKPFVVGVVILITYVLAVLANIMNILFIIYDKRLHKPMYLLICNLAVVDILYTSSASPTMIGVLVAGVKTISYVPCFIEMFAFHLGGVMETFALSIMAFDRLIAISCPFKYHSYLTNVRTLVLTYILWIVACAIVSGVSATLLYLPHCYSKLKYTFCDYPAIIRTTCVDPTPYFNEASIIVFLILFFTFTFICLSYILIIFFVKVSTNSNKRKMGSTCLSHLVVVTCYYCPVFILMVLTRLGVVLTLEARHGLMIGTILGPSLVNPFVYCLRTKEIRCKIFGIFK
>LOCXPOR94.212.HIT1.OR.2R.306.7tm_4.exons1.BOUD01000015.1.Thunnus_orientalis
MPLQNASIKVTEFIIGGFDKTEKPFVVGVVILIAYVLAILANMMNILFIIYDKRLHKPMYLLICNLAVVDILYTSSSSPTMIGVLVAGVKTISYVPCFIAMFAFHLGGVMVTFALSIMAFDRLIAISCPFKYHSYLTNVRTLVLTYILWIVACGFASYLQAILLPLPHCHSKLKHNFCEFAAIIRTTCVDLTPYFNLVAVIIFIYLFFTFTFICLSYILIIFFVKLSSNSNKRKMGSTCLSHLIVVTCYYCPVFVIVVLTRMGVVLTLEARHGLLIGTILGPSLVNPFVYCLRTKEIRCKILGIFK
>LOCXPOR96.213.HIT1.OR.2R.306.7tm_4.exons1.BOUD01000015.1.Thunnus_orientalis
MSLHNASIKITEFIIGGFDKTEKPFVVGVVILITYVLGILANMMNILFIIYDKRLHKPMYLLICNLAVADILYTSSSSPPMIGVLVAGVKTISYVPCFIAMFAFNFGGVMVTFALSIMAFDRLIAISCPFKYHSYLTNVRTLVLAYILWIVACGYASFMQAILIPLPHCHSKLKYTFCEFAAIIRTTCVDLTPYFNVVAVVVLTYLFFTFTFICLSYILIIFFVKLSSNSNKRKLGSTCLSHLIVVTCFYCPIFVLVISPRMGVVLTLEARHSLMIGTILGHSLVNPFVYCLRTKEIRCKIFGIFK
>LOCXPOR96.214.HIT1.OR.2R.306.7tm_4.exons1.BOUD01000015.1.Thunnus_orientalis
MSFYNSSIKVTEFIIGGFDKTEKPFVVGVVILITYVLGILANMMNILFIIYDKRLHKPMYLLICNLAVADVLYTSSASPTMIGVLVAGVKTISYVPCFIAMFTFNFGGVMVTFALSIMAFDRLIAISCPFKYHSYLTNVRTVVLAYILWIVACGFASFLQAILIPLPHCHSKLKHNFCEFAAILRTTCVDLTPYFNLVAVVVFIYLFFTFTFICLSYILIIFFVKLSSNSNKRKLGSTCLSHLIVVMCYYCPIFVLVISPRIGVVLTLEARHGLMIGAVLGPSLVNPFVYCLRTKEIRCKIFGIFK
>LOCXPOR97.215.HIT1.OR.2R.306.7tm_4.exons1.BOUD01000015.1.Thunnus_orientalis
MSLQNASIKVTEFIIGGFDKTEKPFVVGVVILITYVLAIVANMMNILFIIYDKRLHKPMYLLICNLAVVDILYTSSTSPTMIGVLVAGVNTISYVPCFIGMFAFHVGGIMEMFALSIMAFDRLIAISCPFKYHSYLTNVRTLVLTYILWIVACAFASTLQATLLPLPHCHSKLKYTFCEYAAIIRTTCVDPTPYFNLVTVIVFFVLFSTFTFICLSYILIIFFVKLSSDSNKRKMGSTCLSHLVVVMCFYCPVFVIVVLTRMGVVLTLEARHGLLIGTILGPSLVNPFVYCLRTKEIRCKIFRIFK
>LOCXPOR98.216.HIT1.OR.2R.306.7tm_4.exons1.BOUD01000015.1.Thunnus_orientalis
MSFYNSSIKVTDFFIGGFEKTEKPFVVGVVILITYVLAILANMMNILFIIYDKRLHKPMYLLICNLAVVDILYSSSASPTMIGVLVAGVNTISYVPCLLEMFAFHVGGIMEMFALSIMAFDRLVAISCPFKYHSYLTNVRTLVLTYILWIVACALVSSLPATLLSLPHCYSKLKYTFCDYPAILRTTCVDPTPYFNEASIIVFFILFFTFTFICLSYILIIFFVKLSSNSNKRKMGSTCLSHLVVVTCYYCPIFILMVLTRLGVVLTLEARHGLMIGTILGPSLVNPFVYCLRTKEIRCKIFGIFK
>LOCXPOR99.219.HIT1.OR.2R.321.7tm_4.exons1.BOUD01000015.1.Thunnus_orientalis
FFNVLGGRELKMDNLYNTSSVLVLNGFNLSSESVFPAFLFATLSYMIILFCNLILILTIVLNKCLHQPMYLILLNLPVNDLIGSSALFPQVIKEILTNSKTMQYSTCVAQAFFIHIYAAGTVFILSAMAYDRYIAICCPLKYNTVMTNAHIMRIITIVWMSSLIMIGVLFFLLLRLPRCRSVMTHTYCDNPSLLTLVCADTTINNIYGLFLVALSQVISNGTVLYTYLQILVACFRSKRSDTKAKALQTCATHLIVFLLLECLGLFTIISYRIKNISPHLRRFIGLSTLIFPPTLNPIIYGLKTKEIRERVVHLFRNKINP
>LOCXPOR100.222.HIT1.OR.2R.321.7tm_4.exons1.BOUD01000015.1.Thunnus_orientalis
FFNVLGGRELKMDNLYSTSSVLVLNGFNLSSESVFPAFLFATLSYMIILFCNLILILTIGLNKCLHQPMYLFLLNLPVNDLIGSSALFPQVIKEILTNSKTMQYSTCVAQAFFIHIYVAGAVFILSAMAYDRYIAICCPLKYNTVMTNAHIMRINTIVWMSSLIMIGVLFFLLLRLPRCRSVMTHTYCDNPSLLTLVCADTTINNIYGLFLVALSQVISNGTVLYTYLQILVACFRSKRSDTKAKALQTCATHLIVFLLLECLGLFTIISYRIKNISPHLRRFIGLSTLIFPPTLNPIIYGLKTKEIRERVVHLFRNKINP
>LOCXPOR101.223.HIT1.OR.2R.310.7tm_4.exons1.BOUD01000015.1.Thunnus_orientalis
MPTNASSSKLLTMETLGISTAHIYPTFVFGTITYLTIVFCNLLVLITIAVSKKLHKPMFILLFNLPISDMVGATAFFPHLMFSIVTQNRLISHPACITQAFLIHVYGSGNLLILSAMAYDRYIAICYPLRYNTIMNPNNLIKIIVLIWFINLSLIFTLVMLNVRFKICRTNIVDLYCNNPSLMKLTCEDNRVNNFYGIATIVLIQGVPLSIIIYTYAQILRTCVMTNQPDARRKAIQTCGTHLVVFLILQINTIFTLISHRFETVAPNIRKTLGVSVLIFPPFLDPIIYGLKTTELKQNIILFLKRNLSS
>LOCXPOR101.224.HIT1.OR.2R.310.7tm_4.exons1.BOUD01000015.1.Thunnus_orientalis
MPTNASSTKLLTMETLGISTAHIYPTFVFGTITYLTIVFCNLLVLITIAVSKKLHKPMFILLFNLPISDMVGATAFFPHLMFSIVTQSRLISHPACITQAFLIHVYGSGNLLILSAMAYDRYIAICYPLRYNTIMNPNNLIKIIVLIWFINLSLIFTLIMLHVRFKICRTNIVDLYCNNPSLMKLTCEDNRVNNFYGIATIVLIQGVPLSIIIYTYAQILRTCVMTNQPDARRKAIQTCGTHLVVFLILQINTMFLLISHRFETVAPNIRRTFGVSILIFPPFLDPIIYGLKTTELKQNIILFLKRNLSS
>LOCXPOR103.225.HIT1.OR.2R.313.7tm_4.exons1.BOUD01000015.1.Thunnus_orientalis
MPTNASSSKLLTLETLDISAAHIYPTFVFGTITYLTIVFCNLLVLITIAVSKKLHKPMFILLFNLPISDMVGATAFFPHLMFSIVTQSRLISHPACITQAFLIHVYGTGNLLILSAMAYDRYIAICYPLRYNTIMNPNNLIRIIFLIWVINLSLIFTLIMLNARFKICRTNIVDLYCNNPSLLKLTCEDTRVNNYYGIAIIVLLQGVPLSVITYTYAQIFHTCVMTNQPDARRKAIQTCGTHLVVFLILQINTTFTLIAHRIANVSPNIRRTLGVSVIVFPPFLDPIIYGLKITELKQNIILFLKRNFCSIKL
>LOCXPOR104.226.HIT1.OR.2R.307.7tm_4.exons1.BOUD01000015.1.Thunnus_orientalis
MENKSFGFSFELTLDPFVIPPGGKYPVFFFGIAIYCFGIFCNLTLLTLIILKRNLHKPMYFILFNLPLNDLIGITAMLPKVLSDIVTETNKVYYPLCVLQAFLLHMYGGGILFILAAMSFDRYVAICMPLRYSSIMTPRGVTCIICLVWGLDFVLIVSLFSLQTRLPRCKSVIMNVFCDNPSLLKLTCGNTTVNNIIGLFNTAVMQAVSVSVQAFSYVKILITCVVTRRSDAKTKAINTCVAQLVILIIFEVAGTFTILSHRFKNVSTDLQKIMGMLIFLVPPLLNPIVYGLYTHEIRSTFLKVLKN
>LOCXPOR105.227.HIT1.OR.2R.309.7tm_4.exons1.BOUD01000015.1.Thunnus_orientalis
MESNMSMSSDILEIQGFNISPKFTYPLFFLLLFVYSSLLFSNIGVLLVIITEKSLHQPMYILFCNLSVNDLIGNTVLLPQLMAHIISTERFITYNQCVAQAFHSHTFGSASHMILTIMAIDRYVAICHPLRYSSIMTTRAVFGLSAAAWGLSLALVSVLIGLTVRLSRCRSLIQNAYCDNASLFKLSCEDVSINNIYGLFFTVLLFSCSMGSIAVTYFRIALICWIKKNKELNNRALQTCASHLVLYLIMLWSGFLTIILHRFPDHPDLRKIAYILFHVVPANLNPVIYGMQTRSLRAKIIQILHREVT
>LOCXPOR106.228.HIT1.OR.2R.304.7tm_1.exons1.BOUD01000015.1.Thunnus_orientalis
MADNNSLVGGQPLLRKLNYRVILVQVLVTLFLYINFLLITTFFMKHFFYTTMRYIFFANTLVSDCLILILTNTLLIMSYFPFTIQTWLCLIIYIVLSLYTFVTPVTLTAMTLERFVAICMPLRHAELCSTRRALHCILIIHSLSSIPCIVFLSIFFASATHSFYSQDRICSVEAFTIHRWQGHLRSAISQFYFSIMFITIVISYIKIMKVAKAASGENKKSTWKGLRTVILHAFQLLLCLIQLWCPVIEAAILQIDFMLYIDVRYFNYITFILVPRCLSPLIYGLRDDKLFLALKYYALCGLYK
>LOCXPOR107.229.HIT1.OR.2R.305.7tm_1.exons1.BOUD01000015.1.Thunnus_orientalis
MADNNSLVDGQALMRKINDQVILVQVLVTLFLCINFLLITTFFMKHFFYTTMRYILFANTLLSDCLILILTNTMLIMSYFRFTIQTWLCLIVFIVSSLYNFVTPVTLTTMTLERFVAICMPLRHAELCSTRRALHCILIIHGLSSIPCIVFLSVFFASATHSLYTQNRICSVEMFTIHRWQGHLRSAISQFYFLIMFITIVISYIKIMKVAKAASGENKKSTWKGLRTVALHAFQLLLCLIQLWCPFIEAAVLQIDLMLYIDVRYFNYITFYLAPRCLSPLIYGLRDDKFFLALKYYALCGLYKN
>LOCXPOR107.230.HIT1.OR.2R.305.7tm_1.exons1.BOUD01000015.1.Thunnus_orientalis
MADNNSLVGGQALMRKLNDRVILVQVLVTLFLCINFLLITTFFMKHFFYTTMRYILFANTLLSDCLILILTNTLLIMSYFRFTTQTWLCLIVFIVSSLYNFVTPVTLTTMTLERFVAICMPLRHAELCSTRSALQCILIIHGLSSIPCIVFLSIFFASATHSFYTQNRICSVELFTIHRWQGHLRSAISQLYFLIMFITIVISYIKIIKVAKAASGENKKSTWKGLRTVALHAFQLLLCLIQLWCPFIEAAVLQIDLMLYTDVRYFNYITFYLASRCLSPLIYGLRDDKFFLALKYYALCGLYKN
>LOCXPOR107.232.HIT1.OR.2R.305.7tm_1.exons1.BOUD01000015.1.Thunnus_orientalis
MADNNSLVGGQALMRKLNDRVILVQVLVTLFLCINFLLITTFFMKHFFYTTMRYILFANTLLSDCLILILTNTLLIMSYFRFTTQTWLCLIVFIVSSLYNFVTPVTLTTMTLERFVAICMPLRHAELCSTRSALQCILIIHGLSSIPCIVFLSIFFASATHSFYTQNRICSVELFTIHRWQGHLRSAISQLYFLIMFITIVISYIKIIKVAKAASGENKKSTWKGLRTVALHAFQLLLCLIQLWCPFIEAAVLQIDLMLYIDVRYFNYITFYLASRCLSPLIYGLRDDKFFLALKYYALCGLYKN
>LOCXPOR110.233.HIT1.OR.2R.304.7tm_1.exons1.BOUD01000015.1.Thunnus_orientalis
MAKNSSLVGGESLMRSINYRVILVQILVAVFLCINFLLITTFFMKDFFYKTMRYILFANTLLSDCLILIISNILLIFDYFRATMQIWLCLIFYILSSVYILVTPFTLMAMTLERYVAICLPLRHVELCSTHRVLPCILIIHSLSAIPCIVDLSIFFASATLNFHKQYRVCSVEVFTFQRWQGHLRSSINQFYFVIMCVTIVFSYFKIMKVAKAASGENKKSTWKGLRTVILHAFQLLLCLIQLWCPFIEAAVLQIDFMLYINVRYFTYITFYLAPRCLSPLIYGLRDDKFFLALKYYALCGLYK
>LOCXPOR111.234.HIT1.OR.2R.304.7tm_1.exons1.BOUD01000015.1.Thunnus_orientalis
MAKNSSLVGGESLMRSINYRVILVQILVAVFLCINFLLITTFFMKDFFYKTMRYILFANTLLSDCLILIISNILLIFDYFRATMQIWLCLIFYILSSVYILVTSFTLMAMTLERYVAICLPLRHVELCSTHRVLPCILIIHSLSAIPCIVDLSIFFASATLNFHKQYRVCSVEVFTFQRWQGHLRSAINQFYFFIMFITIVFSYFKIMKVAKAASGENRKSTWKGLRTVILHAFQLLLCLIQLWCPFIEAAVLQIDFMLYINVRYFTYITFYLAPRCLSPLIYGLRDDKFFLALKYYALCGLYK
>LOCXPOR112.235.HIT1.OR.2R.304.7tm_1.exons1.BOUD01000015.1.Thunnus_orientalis
MAKNSSLVGGESLMRSINYRVILVQILVAVFLCINFLLITTFFMKDFFYKTMRYILFANTLLSDCLILIISNILLIFDYFRATMQIWLCLIFYILSSVYILVTSFTLMAMTLERYVAICLPLRHVELCSTHRVLPCILIIHSLSAIPCIVDLSIFFASATLNFHKQYRVCSVEVFTFQRWQGHIRSSIRQFYFFIMCVTIVFSYFKIMKVAKAASGEDRKSTWKGLRTVVLHAFQLLLCLIQLWCPFIEAAVLQIDFMLYINVRYFTYITFYLAPRCLSPLIYGLRDDKFFLALKYYALCGLYK
>LOCXPOR113.236.HIT1.OR.2R.304.7tm_1.exons1.BOUD01000015.1.Thunnus_orientalis
MADNNSLAGDESVMRKINDRVIIVQVLVSVFLCINFLLITTFFMKDYFYTTMRYILFANTLLSDCLFLIISDILLILNYFHFTIQMWLCLIIYIVLSLHTFVTPFTLTTMTLERYVAICMPLRHAELCSTRSTLQCILIIHSLSSIPCIFILSIFFASATHSFYTQDRICSSHMFMLRGWQGHLRSAISQFYFLIMCITIVFSYVKIMKVAKAASGENKKSTWKGLRTVVLHAFQLLLCLIQLWCPFIESAVLQIDLMLFINIRYFNYITFILAPRCLSPLIYGLRDEMFFHALKYYAFCGLYK
>LOCXPOR114.237.HIT1.OR.2R.304.7tm_1.exons1.BOUD01000015.1.Thunnus_orientalis
TNDSSVGGAYWQRYGQVIIVQLLVVIFLYINLLLIVTFFSKDFFYTTMRYILFAVTLLSDSLLLIMSDILLILTYFRFTIQIGICVIMFIVVVLYTFVTPVTLTAMTLERFVAICMPLRHAELCSTRSALQCILIIHGLSSIPCIFIYSFFFASATHGLYTQDKICSVEIFILRNWHDHFRSAISQFYFLIMCITIVFSYVKIMKVAKAASGENKKSTWKGLRTVVLHAFQLLLCLIQLWCPFIESATLQIDSILFVSVRYFTYITFYLAPRCLSPLIYGLRDEMFFHALKYYALCGLYKRQSS
>LOCXPOR114.238.HIT1.OR.2R.306.7tm_1.exons1.BOUD01000015.1.Thunnus_orientalis
TNDSSVGGAYLQRQINGQVIIVQLLVVIFLCINLLLIVTFYSKDFFYTTMRYILFAVTLLSDSLILIISDILLILSYFRFTMQIGMCVIMSFVVILYTFVTPVTLTAMTLERFVAICMPLRHAELCSTRSALQCILIIHSLSSIPCIFIYSFFFISATNSFYTHDKICSAEMFILRSWHDHFRSAIGQFYFLIMCITIVFSYVKIMKVAKAASGENKKSTWKGLRTVVLHAFQLLLCLIQLWCPFIESAVLQIDLMLFINIRYFTYITFYLAPRCLSPLIYGLRDEMFFHALKYYALCGLYKKQSS
>LOCXPOR114.239.HIT1.OR.2R.306.7tm_1.exons1.BOUD01000015.1.Thunnus_orientalis
TNNSLVGGAYLQRQINGQVIIVQLLVVIFLCINLLLIVTFFSKDFFYTTMRYILFAVTLLSDSLILIISDILLILSYFHFTMQIGMCVIMSIVVILYTFVTPVTLTAMTLERFVAICMPLRHAELCSTRSALQCILIIHGLSSIPCIFIHSFFFASATHSFYTHDKICSVEMFILRSWHSHVRSAISQSYFLIMCITIVFSYVKIMKVAKAASGENKKSTWKGLRTVILHAFQLLLCLIQLWRPFIESAVLQIDLMLFINIRYFNYITFYLAPRCLSPLIYGLRDEMFFHALKYYALCGLYKKQSS
>LOCXPOR114.240.HIT1.OR.2R.304.7tm_1.exons1.BOUD01000015.1.Thunnus_orientalis
TNNSSVGGAYLQRQINGQVIIVQLLVVIFLCINLLLIVTFFSKDFFYTTMRYILFAVTLLSDSLILIISDIMLILSYFHFTMQIGMCVIMSIVVILYTFVTPVTLTAMTLERFVAICMPLRHAELCSTRSALQCILIIHGLSSIPCIFIHSFFFASATHSFYTHDKRCSVEIFILRSWHSHVRSAISQSYFVIMCITIVFSYVKIMKVAKAASGENKKSTWKGLRTVILHAFQLLLCLIQLWRPLIESAVLQIDLMLFINIRYFTYITFYLAPRCLSPLIYGLRDEMFFHALKYYALCGLYKKQ
>LOCXPOR117.241.HIT1.OR.2R.316.7tm_1.exons1.BOUD01000015.1.Thunnus_orientalis
MQNLTEFPLNATSHKSLSVIIKVCVVIPFFCVFLCCIVLMLHIFASHRQFLDTSRYILFAYMLVNDTVQLLSSVLLFLFVMGQVKFAIVYCVPLLFISTVTFQNTPLILATMSLERYVAIIYPLQCPATWRSDRIWIIILSLWLISCISPVIEYSIGKRYPAVDAFSTPVLCKNVVINSSPIQTLIRAAASVLFFAVVAVIILFTYVRILLETRKMRQDRVSVSKAMHTVLLHGFQLLLCMLAYTLPITENLIVLHANWLPEDIAFFNYFCFILIPRFLSPLIYGFRDQSLRVYIGKTFLCCTNKVKPRVRGKPQD
>LOCXPOR118.243.HIT1.OR.2R.316.7tm_1.exons1.BOUD01000015.1.Thunnus_orientalis
MQNLTEFPLNATSHKSLSVIIKVCVVIPFFCVFLCCIVLMLHIFASHRQFLDTSRYILFAYMLVNDTLQLLSSVLLFLFVMGQVKFAIVYCVPLLFISTATFQNTPLILATMSLERYVAIFYPLQCPATWRSDRIWIIILSLWLISCISPVIDHAIGKRDPAVDASSTPVLCNRVIINLSPIQTLIKVAVSVLFFAVVAVIILFTYMRILLETRKMRQDRVSVSKAMHTVLLHGFQLLLCMLAYTLPITETLIVLHANWLPEDVAFFNYFCFVLIPRFLSPLIYGFRDQSLRGYIGKTFLCCTNKVKSRVRGKPQD
>LOCXPOR119.244.HIT1.OR.2R.316.7tm_1.exons1.BOUD01000015.1.Thunnus_orientalis
MQNLTEFPLNAASHKSLSVIIKVCVVIPFFCVFLFFIVLMLHIFASHRQFLDTSRYILFAYMLVNDTLQLLSSVLLFLFVMGQVKFAIVYCVPLLFISTVTFQNTPLILATMSLERYVAIIYPLQCPATWHSDRIWIIILSLWLISCISPVIDHSIGKHYPAVDAFSTPVLCKPVVINLSPIQTLIKVAVSVLFFAVVAVIILFTYMRILLETRKMRQDRVSVSKAMHTVLLHGFQLLLCMLAYTLPITETLIVLHANWLPEDIAFFNYFCFILIPRFLSPLIYGFRDQSLRVYIGKTFLCCTNKVKPRVRGKPQD
>LOCXPOR120.245.HIT1.OR.2R.316.7tm_1.exons1.BOUD01000015.1.Thunnus_orientalis
MQNLTEFPLNATSHKRLSVIIKVCVVIPFFCVFLCCIVLMLHIFASHRQFLDTSRYILFAYMLVNDTLQLLSSVLLFLFVMGKVKFAIVYCVPLLFISTVTFQNTSLILATMSLERYVAIIYPLQCPATWRSDRIWIIILSLWLISCISPVIDYSIEKCDPAVNAFSTPVLCKPFVINSCPIQTLIRAAASVLFFAVVAVIILFTYVRILLETRKMRQDRVSVSKAMHTVLLHGFQLLLCMLAYTLPITETLIVLHANWLPEDVAFFNYFCFVLIPRFLSPLIYGFRDQSLRVYIGKTFLCCTNKVKPRVRGKPQD
>LOCXPOR121.247.HIT1.OR.2R.308.7tm_4.exons1.BOUD01000018.1.Thunnus_orientalis
MDNTTSLTFTMTAYAVMEKYKHGLFTVFLLLYLITITLNTLLISIIHQNKKLHQPMNVFACLLSINEIYGSTALLPALMSILISKTHEVSVKWCMAQVYFLHTYAGAEFCILAVMGYDRYVAICYPLHYHSIMSNSKVGKLVALASLYPMIVFICYYSLTLRLSFCGKVMPKLYCVNMELVKISCTNASYISTVGLVLILFFVVPQVIMIVFSYAQISRVCWTLTKESQGNALKTCIPHVLSVINYTIGSLFEIIQTRFNMSHVAVEARIFLSLYFIIIPPVTNPVLYGLGTQIVRVQILKLFIKYKI
>LOCXPOR122.249.HIT1.OR.2R.306.7tm_4.exons1.BOUD01000018.1.Thunnus_orientalis
MKNSSEVTSFTLSDFYGMDDLKPIYFCVFLIIYITIVAENVVLIGVIYCEKTLHEPMYLLLCNLAVNGLYGSTALLPAVLINVVSHSHEIALPFCQTQIYTIHTYAITEFTILAAMSYDRYVAICYPLTYHTIMLQRVVKLIVFTWLFPMLAFLIVFILTLQLRFCERTIEKVYCINYLLVKLACTDTSIVNIVGLLSVALYTLPQLIMIFYSYALILRICILSFSKSKLKALRTCTPHLLAIINYSIGCFFEIAQSRFNTSGLPYHTKLFLSMYFLIFPPLLNPAIYGLSIQVIRLRLFRLFSRK
>LOCXPOR123.250.HIT1.OR.2R.308.7tm_1.exons1.BOUD01000018.1.Thunnus_orientalis
MNNTTEVTQVMLFQTPFKALLSMLPCLLFLYVNAVMLFALLRKPFLLESSRYILFGHLLIIDTLQLLVTMLLYLFAETMVRMISYVCVTVILLAVATYKMSPINLAVMSLERYVAICFPLRHTDITTNRTTGTAITVMWIVGSLDSLTQFFLFISLENTGFILQSFCTKSDVFQLKIYSTVYNAFTAIYFALVSLIIIYTYIAIMIVVKSASGNVNKAMKACKTVLLHLFQLCLCLTSTLFNMISPNKMTTINTAMAVTTRYVLFLSLIVFPKCLSPLIYGLRDDTLRHVFRYYFTFGFKVTIKPSPK
>LOCXPOR123.251.HIT1.OR.2R.308.7tm_1.exons1.BOUD01000018.1.Thunnus_orientalis
MNNTTEVTQVMLFQTPIKALLSMLPCLLFLYVNAVMLFALLRKPFLLESSRYILFGHLLFIDSLQLLVTMLLYLFAVTMVRMISYVCVTVTLLAVVTVKMSPINLAVMSLERYVAICFPLRHTDITTTRTTGTAITVMWILASLDSLTQFFLFISLENTGFTLQSFCTKNDVFRLKIYSTVYNAFTAIYFVLVSLIIIYTYIAIMIVVKSASANVRKAIKACKTVLLHLLQLCLCLTSTLFNMIISNNMLNINTAMAVNIQYALFVSLIVFPKCLSPLIYGLRDDTLRHVFRYYFTFGFKVTIKPSPK
>LOCXPOR125.254.HIT1.OR.2R.308.7tm_4.exons1.BOUD01000037.1.Thunnus_orientalis
MDYELNVTYITFGGHVDVHKYRYLYFLIMFTVYILIICCNSTIICLIWIHKNLHEPMYIFIAALLLNSLVVSTAMYPKMLIDFLSEKQIISYSACLFQFFLFYSLSGSEFLLLSAMAYDRYVSICKPLHYPTIMRKNTVSIFLILAWLVPASQIAVPVILSADMKLCSLTVKGIFCNNAIYNLHCVNSRARSIFGVVALMNIALFPVLFILFTYTKIFIISYRSCGQVRKKAAQTCLPHLLVLISFACLCAYDVSIVRLESDFTKTARLIMTLQFVLYHPLFNPIIYGLKMKEITKHLKRLFCQSKEI
>LOCXPOR126.256.HIT1.OR.2R.306.7tm_4.exons1.BOUD01000037.1.Thunnus_orientalis
MDDELNVTYITLGGHVEVDKYRYVYFLIIFTVYILIICSNSTIVYLIWTQQNLHEPMYIFIAALLVNSVLLSTAIYPKLLIDFLSEKQIISYSACLFQFHMFYSLGGSEFLLLSAMAYDRYVSICKPLQYPIIMRKSTVSIFLVLAWLLPASQVAVPVGLSANKKLCSFTLKAIFCNNTVYKLRCVVSRAQIIHDMVILLNVALLPVLFILFTYTRIFIISYRSGREVRKKAAQTCLPHLIVLINFSCLCAYDVITIQLESDFPKTVRLIMTLQIVMYHPLFNPIMYGLKMKEISKELKKLFCQAK
>LOCXPOR127.257.HIT1.OR.2R.303.7tm_1.exons1.BOUD01000047.1.Thunnus_orientalis
NDYPCVRFYVSTVSFSVLLFFNLIINWTIIREEQLRTHARFVLVFHLLVSALVHMGMSSVFYYQIHLRAELDRPACMAMLTILISSGSNILLTLTVMALDRYCAVCHPMRYSSLSNKGHWPWLLGVLTWVVALIIPFSLLLRPDADYDGKCTREKLKKGDVQKVLFIAVCTLLILYSYVRILMEGRRLGVLNRRNRAGCRTITLHGSQLAVYILPNFVNFFLKKLYPENSIEPETKELLAVVIFAFFSLAQCVAPVVYGLRKEELLEQLSHRFPYCSRYLKRVLGWTVRANWPHIEHISRYVP
>LOCXPOR129.258.HIT1.OR.2R.304.7tm_4.exons1.BOUD01000100.1.Thunnus_orientalis
LAAQQLLHLCEDLLHLQSVNHRVQHGGNQHHQHGGDDGRGGVACGVQAAVQQVEGGAQTVVEEDEQVRQTGVQRFAAEGSRAAQTDGEDPAVREEHEGGRQEDGGSGAQQPVHFAQQRRAAAAAAQPDEAVDVAVYPVEPRAAERQAACQQRRAAHQTGGQQPAEQQQRSHRGRRRECGVAQRAADRQVAVEGHSGQQHETGAAQRVQYEGLTQTRRARHMRDTAAAQVAQQFGINSDARGNRVQQHRRHEHVHGSMEAPPRHHEVHNQEVTEQHEHKGRQTHEEEQQPVIRQLQETVQSHRGH
>LOCXPOR129.258.HIT1.OR.2R.304.7tm_4.exons1.BOUD01000100.1.Thunnus_orientalis
VTSVTLDGFLQLSDHRLLFFFVCLAAFVFVLFSDFLVVYLVVSRRSLHRPMYMFVAAVLLNSVAASVTVYPKLLSDLSGGGVAHVSRSACLCQAFVLYSLGSSSFMLLAAMAFDRYLSICRPLRYAALASPSAVAALLLLCWLLPACLVGGAALLASRLPLCRSRLDRIYCDIYSFVRLSCGGSGAALLSEVYGLLCAAATVFLPAAFVLFSYGRILTICLRRSRTFSSKALHTCLPHLLVFLNYCLCTAFDLLHRRLHTASDPAASVVTSVLVVLVPTVLNPVVYGLKVKEIFTQVKKLLRCQ
>LOCXPOR130.263.HIT1.OR.2R.310.7tm_4.exons1.BOUD01000126.1.Thunnus_orientalis
IVMMNSSQVSYFTLAAYFDIGLLKYLFFIITVCFYMLIVSANVLLIVVICMNRSLHEPMYLFLCSLFVNELYGSTGLFPFLLVQILSDIHTVSVFFCLMQIFCLYTYVNVQFYNLAVMSYDRYLAICFPLQYNMRMTSKKVAILIAVTWLFPLLAIVVMISLNASLKLCGNIIYRLYCDNYSVVKLACYDTSANNIYGLIYTFTVLTGLTILNVYSYMRILKVCFSGSKQTRQKAVSTCTPHLASLLNFSCGCFLEVLQSRFDMSSVPNMLRIFLSLYFLTCQPLFNPVLYGLKLSKIHRLCKSLVFGKM
>LOCXPOR131.265.HIT1.OR.2R.305.7tm_4.exons1.BOUD01000126.1.Thunnus_orientalis
MLNSTQVSYFTLAAYFDTGVFKYLYFMIVMSLYMLIICANVLLIVVICMNRSLHEPMYLFLCSLFVNELYGSTGLFPFLLVQILSDIHTVSAPLCFLQIFCLYSYASVEFFNLAIMSYDRYLAICCPLHYNTRMTSHKITLLIAVTWLYAYVICFVPITLSVPLQLCSNIINKVYCDNYSIVKLACYNTTVINIYGLTATALIVSCPVTLIFYTYIKILQVCFSGSKQTRQKAVSTCTPHLASLLNFTVGAGFELVQHRFDMSRVPNMLRIFLSLYWLTCQPLFNSVMYGLKMSNIRIICKNMFF
>LOCXPOR132.267.HIT1.OR.2R.303.7tm_4.exons1.BOUD01000126.1.Thunnus_orientalis
IMNSTQFSSFTLAAYFDNGLFKYLYFMIVMSLYMLIVCANVLLIVIICMNRSLHEPMYLFLCSLFVNELFGSTGLFPFLLVQILSDIHTVSASFCFLQIFCVYTYASIQFSNLATMSYDRYLAICCPLQYNTHVTYNKTAFLITVTWLYPFLAIFILISLSSSLQLCGNIINKVYCDNYSIVKLACSDTRVNNIYGIVYTFTTIVLVLLIICSYVKILKVCFSGSKQTRQKAVSTCTPHLASLLNFSCGCFFEIVQNRFDMSSVPNMLRIFVSLYFLTCPPLFNPVLYGLNITKIRITCKSVV
>LOCXPOR133.274.HIT1.OR.2R.305.7tm_4.exons1.BOUD01000126.1.Thunnus_orientalis
MINSTKISYFSLVAYFDTGVFKYLYFMVIMSLYFFIVCANVLLIVVICMNRSLHEPMYLFLCSLFVNELFGSTGLFPFLLVQILSDIHTVSAPLCFLQIFCLYSYASVEFFNLAIMSYDRYLAICCPLHYNTHMTSKKIGTLIAITWLYPCFAIVVWLSLTTPLQLCGNIIDKVFCAAHSVVKLACSNTSGSNIYGLIVCFGTIFVALNVILYTYLHILRVCFSGSKQTRQKAVSTCTPHLASLLNFSLGACFELSQSRFDMSRVPNMLRIFLSLYFLTCPPLFNPVMYGLKMSKIRALSKSLIS
>LOCXPOR134.276.HIT1.OR.2R.305.7tm_4.exons1.BOUD01000126.1.Thunnus_orientalis
MINSTKISYFSLVAYFDTGVFKYLYFMVIMSLYFFIVSANVLLIVVICMNRSLHEPMYLFLCSLFVNELFGSTGLFPFLLVQILSDIHTVSASFCFLQIFCLYTYASEEYLNLAIMSYDRYLAICCPLQYNTRMTSKRIGTLIAITWLYSCFVMVVWLSLTTPLQLCGNIIDKVFCAAHSVVKLACSNTSGSNMYGLIVSFGIIFVALNVILYTYLHILRVCFSGSKQTRQKAVSTCTPHLASLLNFSLGASFEILQSRFDMSRVPNMIRILLSLYFLTCPPLFNPVMYGLKMSKIRALSKSLIS
>LOCXPOR135.278.HIT1.OR.2R.305.7tm_4.exons1.BOUD01000126.1.Thunnus_orientalis
MINSTKISYFSLVAYFDTGVFKYLYFMVIMSLYFFIVSANVLLIVVICMNRSLHEPMYLFLCSLFVNELFGSTGLFPFLLVQILSDIHTVSASFCFLQIFCAHSYGAVEYLNLAIMSYDRYLAICCPLQYNTRMTSKKIGTLIAITWLYPCFAMVVWLFLTTPLQLCGNIIDKVFCAAHSVVKLACSNTSGSNIYGFIASFGTIFVALNVILYTYLHILRVCFSGSKQTRQKAVSTCTPHLASLLNFSLGACFELLQSRFDMSRVPNMLRIFLSLYFLTCPPLFNPVMYGLKMSKIRALSKSLIS
>LOCXPOR136.280.HIT1.OR.2R.305.7tm_4.exons1.BOUD01000126.1.Thunnus_orientalis
MINSTKISYFSLVAYFDTGVFKYLYFMVIMSLYFFIISANVLLIVVICMNRSLHEPMYLFLCSLFVNELFGSTGLFPFLLVQILSDIHTVSASFCFLQIFCLYTYASVEFFNLAIMSYDRYLAICCPLQYNTRMTSKRIGTLIAITWLYPCFVMFVWLSLATPLQLCGNIIDKVFCAAHSVVKLACSNTSGSNIYGLIVSFGIIFVALNVILYTYLHILRVCFSGSKQTRQKAVSTCTPHLASLLNFSLGAYFEILQSRFDMSRVPKMIRILLSLYFLTCPPLFNPVMYGLKMSKIWALSKSLIS
>LOCXPOR137.286.HIT1.OR.2R.305.7tm_4.exons1.BOUD01000126.1.Thunnus_orientalis
MINSTKISYFSLVAYFDTGVFKYLYFMVIMSLYFFIVSANVLLIVVICMNRSLHEPMYLFLCSLFANELFGSTGLFPFLLVQILSDIHTVSASFCFLQIFCAHSYGAVEYLNLAIMSYDRYLAICCPLQYNTRMTSKKIGTLIAITWLYPCFAMVVWLFLTTPLQLCGNIIDKVFCAAHSVVKLACSNTSGSNIYGFIASFGTIFVALNVILYTYLHILRVCFSGSKQTRQKAVSTCTPHLASLLNFSLGACFELLQSRFDMSRVPNMLRIFLSLYFLTCPPLFNPVMYGLKMSKIRALSKSLIS
>LOCXPOR138.290.HIT1.OR.2R.305.7tm_4.exons1.BOUD01000126.1.Thunnus_orientalis
MINSTKISYFSLVAYFDTGVFKYLYFMVIISLYFFIISANVLLIVVICMNRSLHEPMYLFLCSLFVNELFGSTGLFPFLLVQILSDIHTVSASFCFLQIFCLHTYASVEYLNLAIMSYDRYLAICCPLQYNTRMTSKKIGTLIAITWLYSCFLMVVWLSLATPLQLCGNIIDKVFCAAHSVVKLACSNTSGSNIYGLIVSFGTVFVALNVILYTYLHILRVCFSGSKQTRQKAVSTCTPHLASLLNFSVGASFEISQSRFDMSRVPNMIRIFLSLYFLTCPPLFNPVMYGLKMSKIRALSKSLIS
>LOCXPOR139.293.HIT1.OR.2R.305.7tm_4.exons1.BOUD01000126.1.Thunnus_orientalis
MINSTKISYFSLVAYFDTGVFKYLYFMVIMSLYFFIVSANVLLIVVICMNRSLHEPMYLFLCSLFINELFGSTGLFPFLLVQILSDIHTVSASFCFLQIFCAHSYGAVEYLNLAIMSYDRYLAICCPLQYNTRMTSKKIGTLIAITWLYPCFVVVVWLSLTTPLQLCGNIIDKVFCAAHSVVKLACSNTSGSNIYGLIASFGTMFVALNIILYTYLHILRVCFSGSKQTRQKAVSTCTPHLASLLNFSLGACFELLQSRFDMSRVPNMIRIFLSLYFLTCPPLFNPVMYGLKMSKIRALSKSLIS
>LOCXPOR140.295.HIT1.OR.2R.305.7tm_4.exons1.BOUD01000126.1.Thunnus_orientalis
IMINSTQFSYFTLAAYFDTGLLKYFYFMTVMCLYIFIVSANVFLIVVICMNRSLHEPMYLFLCSLFVNELYGSTGLFPFLLVQILSDIHTVPASFCFLQIFCLYSYGGIEFLNLAIMSYDRYLAICYPLQYNTHMTSNRAAIFIAVIWVPPLLVNFLTLPLIVPLQLCGNIINKVYCDNHSVVKLACSDTTVNNVSGLIVIAFSVFGPLILILYTYMRILKVCFSGSKQTRQKAVSTCTPHLASLLNFSFGACFEILQSRFNMSSVPNTLRIFLSLYFLTCPPISNPLMYGLKLSKIRVTCKSLI
>LOCXPOR141.296.HIT1.OR.2R.314.7tm_4.exons1.BOUD01000126.1.Thunnus_orientalis
ENFSSHEHFILDGFSELGALRPVLFIPFFIMFVVSLSANSLLLYVIISQRSLHSPMCILIAGMACVDLSLPLFFVPNMLLSFLFDWRGISLIGCLVQIYIVHLLGAFQSTLLLWMALDRYFAICTPLYYNERMALPRFLKFVIPLVVRNVLMVTLVVSLVGPLSFCATNVINHCFCEHMALVELACGSTAVNSLVGLISVFFIAVVDFFFITASYVVIFSSVLGSGKSGIKALHTCVTHIMVMTVSLTIILVAFLSYRIRSGLPAAVRVFFSTMYLLFPSCFNPIIYGIRTTNIRQHILKTLSCCHSVQTEPYS
>LOCXPOR142.297.HIT1.OR.2R.330.7tm_4.exons1.BOUD01000126.1.Thunnus_orientalis
MLEVLQGRNFSHSTFVFQGFPKLQKHRRLLALPFSISYLSALLGNSLLMYVICSMKSLHSPMYFLICMLCIVDVVVVTAIIPNMLLGLLFDWDEISLAGCLTPMFVTHFLSSVESTLLLAMALDRYVAISQPLRYTEIIDSSMFVKLLLFTLVRSGSIMATLVRLVGSLQFCYLNTIQHCYCDHMALVSLACGNTDRNSAVGLAVIVCFVGVDIPLIFFSYMKILSVVLQSVAAGEDRWKAFHTCGTHLIVMMCFYLVGSVTFLSHNLNIPILTDVNTFMGLMYILFPATVNPVIYGIRTKEIRNGVYRLFKLRAKKILMVKVFPSSKGQ
>LOCXPOR143.298.HIT1.OR.2R.312.7tm_1.exons1.BOUD01000142.1.Thunnus_orientalis
MSNATPSQTNITVALQYRRLLEIVLFSAPITVACCVFLFINGIMLFTLRSKSVFRETSRYILLYNLLFADTVQMALSQLLYLLSACRIWLTYPVCGFLAMLADLTNEVSPLTLVVMSLERYVAVCYPLRHATIITIRNTGVAIVVVWAFSSLNVLIQVILLLDFPFEELESLQMKDYCSDIAMFLSPIPDHYNKAFTCFLFVSAGVTVTCSYIGVMIAARSASTDKASAHKARKTLLLHLVQLGLSLSSTVHDPLIIAMSKFLDRVAISRIQSILYVCIILLPRCLSALIYGIRDQTIRPILIYHLCCRLKL
>LOCXPOR144.299.HIT1.OR.2R.304.7tm_4.exons1.BOUD01000169.1.Thunnus_orientalis
SITTITFTIYGALGLYNSALVICILVLYISGLCVNFFLVLVICVESRLHRPMYVLLVNLSLSGVVGSSSVCPNIIKQLVVNRQESSLEGCLTQVFFTNVYGGCIFCILALMAYDRFVSICKPLGYHSIITPARVKLMLAVVYFILSSSSIIQVYLTSRITLCRHTVDKLLCDSLVIAKLSCKKTTLISVYGLCCAVFVIVLPCFLVFLSYFHIFLVILKTSKESRRKALRTCTPHLVTFINFSVASFCGVTYNRLSHEVPRAANIFISLNFFVIPPLLHPIIYGIKMQEIRQSMNRIIKWRIIQ
>LOCXPOR145.301.HIT1.OR.2R.303.7tm_4.exons1.BOUD01000169.1.Thunnus_orientalis
IMNATQVSYLALVAYFDTGFFKYLYFMIVVSLYMLIVCSNVFLIVIICMNRSLHEPMYLFLCSLFVNELYGSTGLFPFLLVQILSDIHTVSTFFCFLQIFCVHFYGSVELFTLGVMSYDRYLAICCPLQYNTRMTRSKVAVLTAFVWLYSVLATVVMMSLSATLQLCGNMIHKVYCDNYSIVKLACSDTTVNNIYGIVYIFTVIVSLIILIVFSYMRILKICFSGSKQTRRKAVSTCTPHLASLLNFSFGAFFEIVQGRFNMSRVPNMLRIILSLYWLTCQPLFNPVLYGLNMTKIRIICKSL
>LOCXPOR146.303.HIT1.OR.2R.304.7tm_4.exons1.BOUD01000169.1.Thunnus_orientalis
MLNSTQVSYFTLAAYFDTGVFKYLYFLIILAFYIAIVCSNVFLIVVICMNRSLHEPMYLFLCSLFVNELYGSTGLFPFLLVQILSDIHTVSAPFCFLQIFCLYSYGGIEFLTLAIMSYDRYLAICYPLQYNTHMTPNKIAKLTALIWIYPILINIFIVACLTVPLQLCGNIINKVYCDNYYVVKLACSDTTVNNIFGLCHMFTVIFGLILLILYTYMRILKVCFSGSKQTRRKAVSTCTPHLASLLNFSFGAFFEIVQGRFNMSRVPNMLRIILSLYWLTCQPLFNPVLYGLNMTKIRIICKSL
>LOCXPOR147.305.HIT1.OR.2R.304.7tm_4.exons1.BOUD01000169.1.Thunnus_orientalis
MLNSTQVSYFTLAAYFDTGVFKYLYFLIILAFYIAIVCSNVFLIVVICMNRSLHEPMYLFLCSLFVNELFGSTGLFPFLLVQILSDIHTVSAPFCFLQIFCLYSYGSIELLTLAIMSYDRYLAICYPLQYNTHMTPNKIAKLTALIWIYPILINIFIVACLTVPLQLCGNIINKVYCDNYYVVKLACSDTTVNNIFGLCHMFTVIFGLILLILYTYMRILKVCFSGSKQTRRKAVSTCTPHLASLLNFSFGAFFEIVQGRFNMSRVPNMLRIILSLYWLTCQPLFNPVLYGLNMTKIRIICKSL
>LOCXPOR148.307.HIT1.OR.2R.308.7tm_4.exons1.BOUD01000169.1.Thunnus_orientalis
RSMINSTQVSYFTLGAYFDTGVFKYLLFMVTLSLYMLIICANVLLIVVICMNRSLHEPMYLFLCSLFVNELFGSTGLFPFLLVQILSDIHTVSAPLCFLQNFVLYSYGGVEYLNLAIMSYDRYLAICCPLQYNTRMTFNKIAILIAVTWLCPMLLCFVMTSLTNSLQLCGTIIKKVYCDNYFIVKLACSDTTINNIYGLFVTSLSVFCPLILIIFTYIKILKICFSGSKQTRKKTASTCTPHLISLLNFSCGGGFEIVQSRFNMNNLPNILRIFLSLYWLTCQPLFNPLLYGLNMSKIRIICKSLVFA
>LOCXPOR149.310.HIT1.OR.2R.308.7tm_4.exons1.BOUD01000169.1.Thunnus_orientalis
RSMINSTQVSYFTLGAYFDTGVFKYLLFMVTLSLYMLIICANVLLIVVICMNRSLHEPMYLFLCSLFVNELYGSTGLFPFLLVQILSDIHTVSAPLCFLQNFVLYSYGGVEYLNLAIMSYDRYLAICCPLQYNTRMTFNKIAILIAVTWLCPMLLCFVMTSLTNSLQLCGTIIKKVYCDNYFIVKLACSDTTINNIYGLFVTSLSVFCPLILIIFTYIKILKICFSGSKQTRKKAASTCTPHLISLLNFSCGGGFEIVQSRFNMNNLPNILRIFLSLYWLTCQPLFHPLLYGLNMSKIRIICKSLVFA
>LOCXPOR150.312.HIT1.OR.2R.309.7tm_4.exons1.BOUD01000169.1.Thunnus_orientalis
IMINSTQVSYFTLSAYVDTGVFKYLYFMIILSLYMLIVCANVLLIVIICMNRSLHEPMYLFLCSLFVNELFGSTGLFPFLLVQILSDIHTVSTFFCFLQIFCVFSYACVELLNLVIMAYDRYLAICCPLQYNTRMTTKKVATLIALTWLFPFLAILVVISLSAPLQLCGNIINRLYCGNYSIVKLACSDTTINNIYGLIYTVISIIIPLILILYTYIKILRVCFSGSKQTRQKAVSTCTPHLASLLNFSFGCIFQILLSRFELSSLPNVLDILLSVYFLTCQPLFTPVLYGLKMSKIRLICKRLLCGKV
>LOCXPOR151.314.HIT1.OR.2R.306.7tm_4.exons1.BOUD01000169.1.Thunnus_orientalis
IMINSTQVSYFTLAAYVDTGVFKYLYFMIILSLYMLIVCANVLLIVVICMNRSLHEPMYLFLCSLFVNELFGSTGLFPFLLVQILSDIHTVSVFFCFLQILWLYSYVCVEFLNLFLMAYDRYLAICCPLQYNTRMTTKKVATLITVTWLFSFLAILVLISLSAPLQLCGNIINKVYCGNYHIVKLACSDTTINNIYGLIYTVISVIIPLILILYTYLRILKVCFSGSKQTRRKAVSTCTPHLASLLNFSFGCCFQILLSRFELSSLPNVLQVILSLYFAVLQPLLNPIMYGMKMSNIRNTCKHVLC
>LOCXPOR152.316.HIT1.OR.2R.304.7tm_4.exons1.BOUD01000169.1.Thunnus_orientalis
INSTQVSYLTLSAYFDSGDLKYLFFMMVMSLYMLIVCANVFLIVVICMNRSLHEPMYLFLCSLFVNELYGSTGLFPFLLVQILSDIHTVSASFCFLQIFCLYSYGSVEFTNLAIMSYDRYLAICCPLQYNTHMTSNKVAMLIAVTWFYSFLIVVVTTSLSSSLQLCGNIIDKLVCTNYAIVKLACSDTRVNNIYGLTVTLLTVFGPVILIFYTYMRILKVCFSGSQQTRQKAISTCTPHLVSLLNFCLGACFQIIMARFDVKIAPSMLNMFLSLYYLIFQPLVNPVMYGLKMSKIRTLCKSMLY
>LOCXPOR153.318.HIT1.OR.2R.307.7tm_4.exons1.BOUD01000169.1.Thunnus_orientalis
STLSYFILGAYMHVGGLKYFCFMLTAMLYVVIITANTSLTVVICMNRSLHEPMYLFLCSLFINELYGSTGFFPFLLVQILSDIHTVSASLCFLQIFCLYTYANIQFSNLAIMSYDRYLAICCPLQYNTRMTSNRSVIFIIVIWLYSFVKFLITLSLNIRLTLCGNIINSLYCNNYFIVKLACSDTKVNNIYGLFDTFLSVVVPLFPILFSYMKILKVCFSGSKQTRQKAVSTCTPHLASLLNFSFACLFATLQSRFDVSSVSSVLRIIVLVYLLIIPLLNPIMYGLQTSKIRNLFCSKMLAGHRDTM
>LOCXPOR154.320.HIT1.OR.2R.312.7tm_4.exons1.BOUD01000169.1.Thunnus_orientalis
STLSYFIFSTYIHIGTLRYLYFMLTAMLYTVIITANTSLIVVICMNRSLHEPMYLFLCSLFVNELFGSTGLFPFLLVQILSDIHTVSTSFCFLQIFCLYTYATVEFFNLAIMSYDRYLAICCPLQYNTRMTSNKALIFITVIWLYSFVKCLITLSLNIRLPLCGNIINSLYCNNYLVVKLACSETKVNNIYGLFGVVLTIIVPLFPILFSYMKILKVCFSGSEQTRQKAVSTCTPHLASLLNFSFGCLFEILQSRFDMSSVSSVLRIILSLYFLIMQPLLNPIMYGLQMSKIRNKCKHLFCSKMWACHRDIM
>LOCXPOR155.322.HIT1.OR.2R.308.7tm_4.exons1.BOUD01000169.1.Thunnus_orientalis
MINSTQFSYFTLNAYIDSGHLKYLFFVILISLYILTVCANVLLIVVICMNRSLHEPMYLFLCSLFVNELYGSTGLFPFLLVQILSDIHTVSAFFCFLQIFFVYSYANVQFCNLAIMSYDRYLAICFPLQYNTRMTSKKVAMLIAITWLFPFIEVAVMISLSAPLQLCGNIINKVYCDNYSVVKLACYDTTANNIYGIIYTILIIVGVVTLILYTYIRILKVCFSGSKQTRQKAVSTCTPHLISLLNFSCGCFFEIMQSRFDMSSIPNMLRIFLSLYFLTCQPLFNPVLYGLKMSKIHRLCKSLVFSKM
>LOCXPOR156.324.HIT1.OR.2R.308.7tm_4.exons1.BOUD01000169.1.Thunnus_orientalis
MINSTQFSYFTLNANIDSSHLKYLFFVILMSMYILIICANVLLIVVICMNSSLHEPMYFFLCSLFVNELYGSTGLFPFLLVQILSDIHTVSTFFCFLQIFCVYSYANVQFCNLAIMSYDRYLAICFPLQYNTRMTSKKVAMLIAITWLFPFIEVAVMISLSAPLQLCGNIINKVYCNNYSVVKLACYDTTVNNIYGIIYTILIIVGVVTLILYTYIRILKVCFYGSKQTRQKAVSTCTPHLISLLNFSCGCFFEIMQSRFDMSSVPNMLRIVLSLYILTCQPLFNPVLYGLKMSKIHRLCKSLVFSKM
>LOCXPOR157.325.HIT1.OR.2R.307.7tm_4.exons1.BOUD01000169.1.Thunnus_orientalis
MENNSEIVFVLHGLNDSLTNRQVYFAFALVSYLFTIFVNLTLIVTVCLEKSLHEPIYIFLCNLCFNGICGASSFYPKLLHDLLAESHVISYAGCLAQMLVVYSYIFCEFTSLTVMAYDRYVAICKPLQYRAVMTAQKVAQLLMLTWCFSLVEALTGIMLTARLPLCGRHVQKIFCTNWEVVKLSCSDTTVNNIYGFVLTVSHVSQTGLILVSYAHLVRASLRSRSDRRKFVQTCLPHLVTLLVFTASLVFDLMYSRYGSGGSLQALRNALAAEFLVVPPLINPIIYGINLQQIRSKIFPDFTRKPDI
>LOCXPOR158.327.HIT1.OR.2R.307.7tm_4.exons1.BOUD01000171.1.Thunnus_orientalis
STLSYFILGAYMHVGGLKYFCFMLTAMLYVVIITANTSLTVVICMNRSLHEPMYLFLCSLFINELYGSTGFFPFLLVQILSDIHTVSASFCFLQIFCLYTYANIQFSNLAIMSYDRYLAICCPLQYNTRMTSNRSVIFIIVIWLYSLVKFLITLSLNIRLTLCGNIINSLYCNNYFIVKLACSDTKVNNIYGLFDTFLSVVVPLFPILFSYMKILRVCFSGSKQTRQKAVSTCTPHLASLLNFSFACLFATLQSRFDVSSVSSVLRIIVLVYLLIIPLLNPIMYGLQTSKIRNLFCSKMLAGHRDTM
>LOCXPMedTARs.017.84.HIT1.TAAR.1R.276.7tm_1.exons1.BOUD01000013.1.Thunnus_orientalis
IIIISHSRQLHTSTNVFLLSLAVSDLFVGLAMMPAAIALHSCWFLDEITCALSFMLTFILTSSSVGSMVLISVDRYVAICAPLHYSSMITPRRAKICVSLCWICSVIYNFIILKDHLLQTDMLNPCPQECTLIISYISGSVDFILTFFSPVTVIIVLYMRVFVVAVSQARVMRSQIVADKSRTLIVVVKKSEMRAARTLGIVLLVFILCLCPYYCPSLAGQDTTIDGSFAQLWLFFCNSTLNPLIYAFFYPWFRKSIKLIVSLQILQPGSCEAKIM
>LOCXPTilTARs.A056.93.HIT1.TAAR.1R.281.7tm_1.exons1.BOUD01000013.1.Thunnus_orientalis
SLIGIIIISHSRQLHTSTNVLLLSLAVSDLLVGLAVMPAAIATLQSCWFLEEITCALWFLLSFILTSSSVGSMVLISVDRYVAICAPLHYSSMITPGRAKICVSLCWICSVIYNFIILKDHLSQTDMLNPCPQECTLIISYISGAVDFILTFFSPVTVIIVLYMRVFVVAVSQARVMRSQIVADKSRTLTVVAKKSEMRAARTLGIVLLVFILCLCPYYCPFLTGQDTTDNGSSAQLWLFYCNSSLNPLIYAFFYPWFRKAIKLIFSLQILQPGSCEAKIM
>LOCXPTAAR1.90.HIT1.TAAR.2R.331.7tm_1.exons3.BOUD01000006.1.Thunnus_orientalis
MELQEGVELCFPQLLNTSCRKPMQPRAETVFLNILLSSISLLTINLSIIYFFFLLNIRQQLHTPTNLLLLSLAVSDFLVGLLLMPVQILLIGGCWFLGTFICGLFYYASFILTSASVGNMVLISVDRYVAICDPLCYPTKVTLTKVKICVCLCWACSVLYNGLILNDFLKHPDRYNSCYGECVVVIDFITGAVDVTLTFVGPIAVIIVLYMRVFVVAVSQVRAMRSHIAAVTLQGSVRVTARTSERKAARTLGVVVLVFLICFCPYFYPSLAGQDMSTSVAFSIFGVWLLYCNSCLNPIIYAFFYPWFRKSIKLTVTLKILQPDSCDVNIL
>LOCXPTAAR8.140.HIT1.TAAR.2R.325.7tm_1.exons2.BOUD01000006.1.Thunnus_orientalis
VERVELCFPQLNSSCRKPEPPNTNTVLIYILLSFISLLTAALNLLVIISISHLRQIILHTSTNLLLLSLAVSDFLVGLLVMPVEILLTETCWILGDIMCALYYFVPIIITSASVGNMVLISVDRYVAICDPLHYPTKVTKKIVIICICLCWICSVFYSIILLYDNLKQPGRYNSCYGECVVNIAGAVDLALGFIIPISVIIVLYMRVFVVAVSQARAMRSGIAAVSLQHSVKITVLKSEIKAARTLGIVIVVFLMCFSPYYCVSLTGQDILVGSTTEAFMIFLMYFNSCLNPVIYAFFYPWFKKAIKLIVTLQILQPDSCEANIL
>LOCXPTAAR6.142.HIT1.TAAR.2R.325.7tm_1.exons2.BOUD01000006.1.Thunnus_orientalis
MMEGAELCVLQLNNSCMRPKLSDSEYLLIYILLSCISLLTATLNLLVIISISHFKQLHTPTNLLLLSLAVSDFFVGLIIFFQIVLIDGCSYLSDVMCALCQYLTYIITSASVGTMVLISVDRYVAICDPLHYPIKITLKRIQICICLCWMCSVLCFSLLMKDHLRHPSRYRSCSGDCVISFNFIERIIDLILTFIIPSAVIFVLYMRIFIVAVSQARALQSHIATVTLQRSEPVTAKKSEMKAARTLGIVIVAFLICICPYFCVTLTGQDTLLTASSEAFVACLFYFNSCLNPVIYVFFYPSFRKSIKLTVTLQILQPDSCDTNM
>LOCXPTAAR4.144.HIT1.TAAR.2R.326.7tm_1.exons3.BOUD01000006.1.Thunnus_orientalis
MDTLEEAELCFPQLLNSSCRKPEPPHSAIFIYILLFVISMFTAALNLLVQPHTQFFYKLHTPTNLLLLSLAVSDFLVGLLVMPVEILLTETCWILGDIMCALYYFLPIIITSASVGNMVLISVDRYVAICDPLHYPTKVTKKIVIRCICLCWICSVFYSIILLYDNLKQPGRYNSCYGECVVNITGAVHLVLTFIIPISVIIVLYMRVFVVAVSQARAMRSGIAAVSLQHSVKITVMKCEIKAARTLGVVIVVFLMCFSPYYCVSLTGQDILVGSTTEAFMIFLMYFNSCLNPVIYAFFYPWFKKAIKLIVTLQILQPDSCEANIL
>LOCXPTAAR5.65.HIT1.TAAR.2R.325.7tm_1.exons2.BOUD01000006.1.Thunnus_orientalis
VERVELCFPQLNSSCRKPEPPNTNTVLIYILLSFISLLTAALNLLVIISISHLRQIILHTSTNLLLLSLAVSDFLVGLLVMPVEILLTETCWILGDIMCALYYFLPIIIISASVGNMVLISVDRYVAICDPLHYPTKVTKKIVIICICLCWICSVFYSIILLYDNLKQPGRYNSCYGECVVNITGAVDLALGFIIPISVIIVLYMRVFVVAVSQARAMRSGIAAVSLQHSVKITVMKSEIKAARTLGIVIVVFLMCFSPYYCVSLTGQDILVRSTTEAFMIFLMYFNSCLNPVIYAFFYPWFKKAIKLIVTLQILQPDSCEANIL
>LOCXPTAAR6.66.HIT1.TAAR.2R.325.7tm_1.exons2.BOUD01000006.1.Thunnus_orientalis
MMEGAELCVLQLNNSCTRPKLSDSEYLLIYILLSCVSLLTATLNLLVIISISHFKQLHTPTNLLLLSLAVSDFFVGLIIFFQIVLIDGCSFLSDVMCALCQYLTYIITSASVGTMVLISVDRYVAICDPLHYPIKITLKRVQICICLCWMCSVLCFSLLMKDHLRHPSRYRSCSGDCVISFNFIERIIDLILTFIIPSAVIFVLYMRIFIVAVSQARALQSHIATVTLQRSEPVTAKKSEMKAARTLGIVIVAFLICICPYFCVTLTGQDTLLTASSEAFVACLFYFNSCLNPVIYVFFYPSFRKSIKLTVTLQILQPDSCDTNM
>LOCXPTAAR7.70.HIT1.TAAR.2R.327.7tm_1.exons3.BOUD01000006.1.Thunnus_orientalis
MDTLEEAELCFPQLLNSSCRKPEPPHSESVLIYILLFFISMFTAALNLLRVMMFSHCRQLHTSTNLVLLSLAVSDFLVGLLVMPVEILLTETCWILGDIMCALYYVLPFIITSASVGNMVLISVDRYVAICDPLHYPTKVTKKIVVICICLCWICSVFYSIILLYDNLKQPGRYNSCYGECVVNIAGAVDLVLTFIIPISVIIVLYMRVFVVAVSQARAMRSGIAAVSLQHSVKITVLKSEIKAARTLGIVIVVFLMCFSPYYCVSLTGQDILVGSTTEAFMIFLMYFNSCLNPVIYAFFYPWFKKAIKLIVTLQILQPDSCEANIL
>LOCXPTAAR8.71.HIT1.TAAR.2R.325.7tm_1.exons2.BOUD01000006.1.Thunnus_orientalis
VERVELCFPQLNSSCRKPEPPNTNTVLIYILLLFISLLTAALNLLVIISISHLRQIILHTSTNLLLLSLAVSDFLVGLLVMPVEILLTETCWILGDIMCALYYVLPIIIISASVGNMVLISVDRYVAICDPLHYPTKVTKKIVIICICLCWICSVFYSIILLYDNLKQPGRYNSCYGECVVNITGAVDLALGFIIPITVIIVLYMRVFVVAVSQARAMRSGIAAVSLQHSVKITVMKSEIKAARTLGIVIVVFLMCYSPYYCVSLTGQDILVRSTTEAFMIFLMYFNSCLNPVIYAFFYPWFKKAVKLIVTLQILQPDSCEANIL
>LOCXPTAAR9.73.HIT1.TAAR.2R.321.7tm_1.exons2.BOUD01000006.1.Thunnus_orientalis
LEGTELCFPQLLNTSCKKTKRSYSVATLIYILLSSISLLTVTLNLLVIISIFHYKQLHTPTNLLLLSLAVSDFCVGFLMLLQIVLLNGCWPLGNLLCSVYYVLDYTITSASIGNMVLISVDRYVAICDPLHYPTKVTQTRIKICVCLCWICSLLFHCVRFKDNLKQPGRYNSCSGECVLVIDYAAGITDTFLSFIGPVSVIVILYMRVFVVAVSQAHAMRSHTVTLQFSMTTWKSEMKAARTLGVVVVVFLICICPYFCVTLKGQDISLNASSSAFIIFLFYFNSCLNPVIYASFYPWFRKSIKLIVTLKILQPNSCDSNI
>LOCXPTAAR1.76.HIT1.TAAR.2R.329.7tm_1.exons3.BOUD01000006.1.Thunnus_orientalis
MKTPEAAELCFPQLLNNSCRKPLPPQSDALLAYILLSFISLLTVTLNLLKIKHNAVKQLHNPTNLLILSLAVSDFLVGLLLMPVEILLTEACWFFGDHMCALYYIVEFIITSSSVGNMVLISIDRYLAICDPLQYTNKVTLDRTKICVCLCWICSVLYNSLILNNFLRQPDGQNSCYGECVVILNNITGAVDFVFTFISPISVIIFLYVRVFVVAVSQARTMRSHIATVALQRSVKVTAKKSEMKAARTLGVVVVVFLICICPYYSPIFVGQDIEDSSSSSPFAIWLFYFNSCLNPVIYAFFYPWFRKSIKFIVTLQILQPDSCNVRIM
>LOCXPTAAR10.81.HIT1.TAAR.2R.326.7tm_1.exons1.BOUD01000010.1.Thunnus_orientalis
MEPESTDKGTYVINGMHPCYDNTSYIFASNPSMMCVLLYIFLGLLCVVTICGNLLVIISVIYFRQLHIPTNYLILSLAVADLLVGVLVFPFSMMFTVTSCWYYEGLLCKVRGSFDVTLSTASILNLCCISIDRYYAVCQPLSYKSKINDRVIGIMIFVSWSVSALIGIGIIIAGFNQGKCEESCIIDALISTTLACIFSFYVPVIIMLCIYLKIFLVAQRQARSIQSTKSGATVSKMERKATNTLAIVMGVFILCWTPYFLCIIFQPVTYDLTPIAVIETLNWLTLSNSMLNPFIYAFFYSWFRSAFRMIISGKIFQGDYANSKLL
>LOCXPTAAR11.82.HIT1.TAAR.2R.315.7tm_1.exons1.BOUD01000010.1.Thunnus_orientalis
VNDIHPCYKIDNVSYVLTSTPSTVCVLLYIFLGSLSVVTICGNILVIISIIYFKQLHTPTNYLILSLAVADLLVGFLVFPFSMEYTVSFCLYHKDLLCKVRDSIDVTLSTASILNLCCISIDRYYAVCQPLTYRTKINVHVVVIMILVSWSVSVLVAIGFLIAGLNHEKCEEKCFIDVLLANILGAIFSFYLPMIIMLCIYLKIFLVAQRQARSIQSTKSGATVSKMERKATKTLAIVMGVFLICWTPFFLCFTFQLLNNVSVPVALFETLNWLALSNSMLNPFIYAFFYSWFRSAFRIIICLKIFQGDFANTKL
>LOCXPTAAR11.83.HIT1.TAAR.2R.315.7tm_1.exons1.BOUD01000010.1.Thunnus_orientalis
VTDIHPCYEIDHFKYILANTPSFICILLYIFLVLLSVVTICGNLLVIISIIYFKQLHTPTNYLILSLAVADLLVGIIVFPFSMAFSLSSCLYHEDLFCKIRGSFDISLSTCSILNLCCISIDRYYAVCQPLTYRTKINHHVVVIMILVSWGISVLIGIAVIIAGLNSEKCEERCLIDVLMANTIGPILSFYLPVIIMLCIYLKIFIVAQRQARSIQSTKSGPKVSKMERKATKSLSIVMGIFLMCWLPFFICITFLPFSNDSVPVPVIETLNWLTLSNSMLNPFIYAFFYSWFRSAFRMIISGRIFQGDFANSKL
>LOCXPTAAR12.84.HIT1.TAAR.2R.316.7tm_1.exons1.BOUD01000010.1.Thunnus_orientalis
IYVDDVHPCYGIDNVSYILTSNASTMCILFYICLSSLSVVIICGNLLVIISIIYFKQLHTPTNYLILSLAVADLLVGLVVFPLSMAFSLSSCLYHDDLFCKVRNGFDISLTASSILNLCCISIDRYYAICQPLTYRTKINGRVAVIMILVSWSVSGLVTTGFLMAGSIQDKCKEKCLTDVALAIMIGMIFSFYLPLIIMLCIYLKIFLVAQRQARSIQSTKSGATVSKMESKATKTPAIVMGVFLMCWTPLFLYLMFNSLGYDSMVLVTEAVYWLALLNSMLNPFIYAFFYSWFRSAFRIIISGKIFQGDFANSKL
>LOCXPTAAR13.85.HIT1.TAAR.2R.316.7tm_1.exons1.BOUD01000010.1.Thunnus_orientalis
IYVDDVHPCYGIDNVSYILTSNASTMCILFYICLSSLSVVIICGNLLVIISIIYFKQLHTPTNYLILSLAVADLLVGLVVFPLSMAFSLSSCLYHDDLFCKVRNGFDISLTASSILNLCCISIDRYYAICQPLTYRTKINGRVAVIMILVSWSVSGLVTTGFLMAGSIQDKCKEKCLTDVALAIMIGMIFSSYLPLIIMLCIYLKIFLVAQRQARSIQSTKSGATVSKMESKATKTLAIVMGVFLMCWTPFFLCFMFNSLGYDSMVLVTEAVYWLALLNSMLNPFIYAFFYSWFRSALRIIISGKIFQGDFVNSKL
>LOCXPTAAR15.87.HIT1.TAAR.2R.281.7tm_1.exons1.BOUD01000013.1.Thunnus_orientalis
LPLISIIIISHSRQLHTSTNVFLLSLAVSDLFVGLAMMPAAIALHSCWFLDEITCALSFMLTFILTSSSVGSMVLISVDRYVAICAPLHYSSMITQRRAKICVSLCWICSFIYNFIILKDHFSQIDMLNPCPIECTLIISYISGSVDFILTFFSPVTVIIVLYMRVFVVAVSQARVMRSQIVAVKSRTLTVVVKKSEMRAARTLGIILLVFILCLCPFYCPFLAGQDTTDNGSSAQLWLFYCNSTLNPLIYAFFYPWFRKSIKLIASLQILQPGSCEAKIM
>LOCXPTAAR15.89.HIT1.TAAR.2R.282.7tm_1.exons1.BOUD01000013.1.Thunnus_orientalis
LPLISIIIISHSRQLHTSTNVFLLSLAVSDLFVGLAVMPTSVATLQSCWILDEITCALSFMLSFILTSSSIGSMVLISVDRYVAICAPLHYSSMITPRRAKICVSLCWICSVLYNFIILKDHLLQIDMLNPCPQECTLIISYISGSVDFILTFFSPVTVVIVLYMRVFVVAVSQARVMRSQIVADKSRTLTVVVKKSEMRAARTLGIILLVFILCLCPYYCPSLAGQDNTIDGSSAQVWLFYCNSSLNPLIYAFFYPWFRKSIKLIFSLQILQPGSCEAKIM
>LOCXPTAAR14.97.HIT1.TAAR.2R.325.7tm_1.exons2.BOUD01000013.1.Thunnus_orientalis
VETLEQAELCTLPLNTSCTSTPVSPKVTLIKTLLYCIALLTVTLNLLVVISICYFRQLHTSTNVFLLSLAVSDLLVGLALMPTSVATLQSCWFLDKITCALWILLSSILTSSSVGNMVLISVDRYVAICTPLHYSSIITQRRAKICVSLCWICSVIYNFTIAKDFLLQIDMLKFCSQECTFIISYISGAVDFILTFFCPVTVIIVLYMRVFVVAVSQARVMRSQIVAAKSRTLTVVVKKSEMRAARTLGIVLLVFILCLCPYYCPFLAGQDITDDGSSPEVWLFCCNSTLNPLIYAFFYPWFRKAIKLIVSLQILQPGSREAKIM
>LOCXPTAAR15.100.HIT1.TAAR.2R.281.7tm_1.exons1.BOUD01000013.1.Thunnus_orientalis
LPLISIIIISHSRQLHTSTNVLLLSLAVSDLLVGLAMMPAAIALHSCWFLDEITCALSFMLTFILTSSSVGSMVLISVDRYVAICAPLHYPSMITQRRAKICVSLCWICSVIYNFIILKDHLSQTDMLNPCPQECTLIISYISGAVDFILTFFSPVTVIIVLYMRVFVVAVSQARVMRSQIVAVKSRTLTVVAKKSEMRAARTLGIVLLVFILCLCPYYSPSLSGQDNTVDGSSPQVWLFYCNSSLNPLIYAFFYPWFRKAIKLMFTLQILQPGSCEAKIM
>LOCXPTAAR15.102.HIT1.TAAR.2R.282.7tm_1.exons1.BOUD01000013.1.Thunnus_orientalis
LPLISIIIISHSRQLHTSTNVLLLTLAVSDLFVGLALMPTAIATLQSCWILDKITCALWILFNCILTSSSIGSMVLISVDRYVAICAPLHYSSMITQRRAKICVSLCWICSVIYNFIILKDHLLQIDMLNPCPQECILIISYISGSVDFILTFFCPVTVIIVLYMRVFVVAVSQARVMRSQIVADKSRTLTVVARKSEMRAARTLGIVLLVFILCLCPYYCPFLAGQDNTFDDSSPEVWLFYCNSTLNPLIYAFFYPWFRKSIKLIFSRQILQPGSCEAKIM
>LOCXPTAAR15.107.HIT1.TAAR.2R.282.7tm_1.exons1.BOUD01000013.1.Thunnus_orientalis
LPLISIIIISHSRQLHTSTNVLLLSLAVSDLFVGLVLMPTAIATLQSCWILDKITCALWILFSSILTSSSVGSMVLISVDRYMAICAPLHYSSMITPRRAKICVSLCWICSVLYNFTILKDHLSQTDMLNPCPQGCKLIINYIAGAVDFILTFFCPVTVIIVLYMRVFVVAVSQARVMRSQIVAVKSRTLIVVVKKSEMRAARTLGIVLLVFILCLCPYYCPSLAGQDHTDNGSSPEVWLFYCNSSLNPLIYAFFYPWFRKAIKLIFSLQILQPRSCEAKIM
>LOCXPTAAR15.109.HIT1.TAAR.2R.282.7tm_1.exons1.BOUD01000013.1.Thunnus_orientalis
LPLISIIIISHSRQLHTSTNVLLLSLAVSDLFVGLALMPTAIATLQSCWILDKITCALWILFSSILTSSSIGSMVLISVDRYVAICAPLHYSSMITQRRAKICVSLCWICSVIYNFTILKDHLSQTDMLNPCPQECTLIISYISGTVDFILTFFCPVTVVIVLYMRVFVVAVSQARVMRSQIVADKSRTLIVVARKSEMRAARTLGIVLLVFILCLCPYYSPSLSGQDNTVDGSSPQVWLFFCNSTLNPLIYAFFYPWFRKAIKLIVSLKILQPGSCEAKIM
>LOCXPTAAR16.111.HIT1.TAAR.2R.331.7tm_1.exons1.BOUD01000031.1.Thunnus_orientalis
VMEGLEEAELCYPHLLNSSCRGVMPPRTKAVILYALLSFIAVLTVTLNLLVIISISHFRQLHSPTNLILLSLAISDFLVGLLVMPIDTMRFIETCWLLGDHMCAASYVIGFTLTSASVGNMVLICIDRYVAICHPLQYPNKITHSRVQVSVCLCWACSLFYNGLILTDHFREPDRHNSCYGECLVVISHVSGAVDLVFTFLGPCAVILVLYMRVFVVAVSQARVMQSHISAVPNGTVKVTATKSEKKAARTLGIVILVFLLCVCPFYYPSLAGQDMSNGAPSWAFVSWLLFFNSCLNPLIYAFFYPWFRKAIKFIVTLKIFEQDSSHANIL
>LOCXPTAAR17.114.HIT1.TAAR.2R.328.7tm_1.exons1.BOUD01000035.1.Thunnus_orientalis
MDGTWGPPLCFPDFNSSCRRLLLPHFESSLLYTLLAFVSLLTVTLNLLVIISISHFQQLQTPTNTLLLSLAVSDLVVGLLVMPIEGLRYIERCWMLGRLMCALTPYVSYCMLSASLGHMVLISIDRYLAICDPLLYSSKVTLNRVKISICLCWACSLLYNGCILMGHLGRPDRFSSCHGECVVVISHISGTLDLFFSFVGPCTVMVVLYMRVFVVAVSQLRVIQSQTAATKMRAAPTAKRSERKAARTLGIVITVFLMCFCPYYYPALAGQDTSTSLSYFGVLSWVMLMNSCVNPLIYALLYPWFRKAIKLILTLRILQPHSQEAKIL
>LOCXPTAAR18.118.HIT1.TAAR.2R.328.7tm_1.exons1.BOUD01000035.1.Thunnus_orientalis
MDGTGGPPLCFPDFNSSCRRLLLPRSESSLLYTLLAFVSLLTVTLNLLVIISISHFQQLHTPTNTLLLSLAVSDLVVGLLVMPIEGLRYMLMCWLLGRLMCALTPYVSYCILSASLGHMVLISIDRYLAICDPLLYSSKVTLTKVKICICLCWACSIIYNGLILMDHLGRPDRFNSCHGECVVVISHISGTVDLFVTFVGPCTVMVVLYMRVFVVAVSQMRVIQSQTAATKMRVAPTAKRSERKAARTLGIVIAVFLMCFCPYYYPALVGQDTSNSLSYFSVLSWVMLMNSCVNPLIYALFYRWFRKAIKLILTLRILQPHSWEVKLL
>LOCXPTAAR19.124.HIT1.TAAR.2R.330.7tm_1.exons3.BOUD01000037.1.Thunnus_orientalis
MEVQEGAELCFPQLLNTSCRRSTSSGSEVVFRIILLSSFSLLIVALNLLVIISNIRLKQLHTPTNLLLLSLAVSDILVGLVVMPGIVFRRTSCWFLGDLMCSLFNYVAFIITSSSVGDMVLISVDRYVAICDPLHYTTRITVRRVKLYVCLCWLFSALFSIVFTKDELTQPGKYNSCHGECVFVIEYVSGLVDLVLTFVVPVTLIIILYMRVFVVAVSQARAMRSHVAAVTLQVSLTLTSNKSELKAAKTLGILVVVFLICFCPYYCISLAGGDTSFTNPSEFFLGVLYYFNSCLNPVIYALFYPWFRKAIKLIVTLQILQPDSCDANIL
>LOCXPTAAR20.127.HIT1.TAAR.2R.291.7tm_1.exons3.BOUD01000037.1.Thunnus_orientalis
SLLTVALNLLVIISVVHVLQLHTPTNLLLLSLAVSDILVGLVLIPGAVLPQTSCWFLGDLMCSLFNYVAFTITSSSVGDMVLISVDRYVAICDPLHYTTRITVRRVKLCVCLCWLFSALFSIFFTKDELTQPGKYNSCQGECVFVIDYISGLVDLVLTFIVPVTLIIILYMRVFVVAVSQARAMRSHIAAVTLQVSLTLTSNKSELKAARTLGILVVVFLICFCPYYCVSLAGGDTSFTNPSAFFLGILYYLNSCLNPVIYALFYPWFRKAIKLIVTLQILQPDSCDANIL
>LOCXPTAAR21.132.HIT1.TAAR.2R.329.7tm_1.exons3.BOUD01000037.1.Thunnus_orientalis
MEVQEGAELCFPQLLNTSCRRPMSSGFQAVFLRILLSSFSLLTVAPNLLVIISEFNDPQLHTPTNLLLLSLAVSDFLVGLLLMPGAVLPQTSCWFLGDLMCLLCNYVAFMINSSAIGNIVLISVDRYVAICDPLHYTTRITVRRVKLCVCLCWFFSALYSIFSVKNVLTQPGKYNSCQGECVVLIDYISGVVDLVLSFIVPITIIIILYMRVFVVAVSQARAMRSHVAVVTLQVSLTLTSKKSELKAARALGILVVVFLICFCPYYIAIFAGNNSLNTSSAFFVLYLFYLNSCLNPVIYTLFYPWFRKAIKLIVTLQILQPDSCDANIL
>LOCXPTAAR22.135.HIT1.TAAR.2R.329.7tm_1.exons2.BOUD01000037.1.Thunnus_orientalis
MEAQDEAELCFPQLLNTSCKRLTSTWSEVVFQIILLSSFSLLTVALNLLVIISVSHFRQLHTPTNLLLLSLAVSDILVGLVVIPGAVLQQTSCWFLGDLMCFLCHYVSFIITSSSVGNMVLISVDRYVAICDPLHYTTRITVRRVKLCVCLCWFFSALFSIFFIKDELTQPGKYNSCQGECVLVIDYISALVDLVLTFIVPVTIIIILYMRVFVVAVSQARAMRSHVAVVTLQVSLTLTSKKSELKAARTLGILVVVFLICFCPYYCVSLAGVNTSLSPSVFFLGILFYFNSCLNPVIYALFYPWFIKAIKLIVTLQILQPGSCDANIL
>LOCXPTAAR23.141.HIT1.TAAR.2R.309.7tm_1.exons1.BOUD01000054.1.Thunnus_orientalis
TLRNQASRIFLYGFFSIGIVCTVVGNFLVVLSIAYFKQLQSPTNSFVMSLAVADCLVGLVVMPYSMIRTVEGCWYFGDLFCQLHSSLDVMLCTASIFHLSCIAFDRYYAVCNPLVYSLKMSRNRVALLIVICWAVPMLISFGPIMLDLHIAGVDILLPNNVCIFLVNRIYAVMASLVAFYLPMAIMLVAYWKIFKAAKRQARQISAMESQMAAGVGKDSSKKQRHRNTMKREGKAAKTLGIIMGVFLIFWMPFFTVNIVDPFIEYSTEVVVWDIFLWLGYINSSLNPFLYGFFYRSFRRAFLMFMGCKV
>LOCXPENSSMAP00000000471.1.14.HIT1.Ora.1R.284.7tm_1.exons4.BOUD01000001.1.Thunnus_orientalis
DAELVGMGLRVSVSPAQTAFYIILVMLGILGNATVVGVIGKSVIMDRGGGRNSDIIIINMALSNLLVSVMRNTLLVISDMGLELYSSKDWCQFLMGVWVWLRSVNVWSTLFLSAFHLQTLRRVAPTIGNLQRPRGAPRTLLLSLGLIWLLNFIYSIPAHIFSTSGNMNSTETLMLVSSTTRPLLGCVWNFPSIFSGLAYATTSMVIHETIPIILMAFTNLGSLYTLYTHGRMRTSAQDAPVIKRVPAERRAGQGDSRSHHALHCVLGNQHYLCQLFQLQPRLVC
>LOCXPOra1.3.HIT1.Ora.2R.369.7tm_1.exons2.BOUD01000001.1.Thunnus_orientalis
MSEVLTVDAILFGLLVFSGILGNILVIHVVFQTAVESPSQRLPPSDTILVHLSLANLLTSLFRTVPIFVSDLGLDVSLSPGWCRVFMLLWVWWRAVGCWVTLALSVFHCTTLRRQHVTFGPLTQQRERRRVWIVLGLVWGANLAFSIPALVYSTHVHGNATVELMVISCTTRPLLGCVWEFPSNEQGSAFASSSLALNEVLPLVLMIFTNLATLHALAKHIRAVTSGGHSGGTHGELDKHVSSERKAAHVIMSLVSLFVVCWALQVAAVTYYNHDGGHHAEGLLTVAHFSASLFVGFSPMVVALGHGKLRKKIMGMILRWFKIVKCHNADAEVGNESPETKGKKGKQTIFVVQKERQVINVEEKVKANK
>LOCXPOra2.4.HIT1.Ora.2R.304.7tm_1.exons1.BOUD01000010.1.Thunnus_orientalis
MADSSINLLGLRICISGIGLVGNVFLILSIIQTKLSRVKSFELFLLGLAAANLEEILILNIYDVIIHWPSAATASTWSCRLLKFLTVFGEANSILFTVLICIFRYHKLRDVNRRVNLPIYLDSIRSAWLVSGVCVMLSTLLSVPIFVINLQGAAENITVNISSCPPDFFRCSEDDCPIFNRIYKYLFILACNLLPLIIITVSSCLIIAVLLSQRKTVKPVACVSGSEQFGKKSKGLRIQRSTVAVLAAMALFQVDWTLFVVLQLTVNPSDFPFWAEMEFFISTSYTSTSPYVYGIGNNLFSLKN
>XPLOC_5.2R.1.OlfC.2R.766.ANF_receptor.exons..Thunnus_orientalis
LSVFSFDLRPFMKSLAIIHVIEEINAGGFLPGVRLGYMVCDTCSYASKALQNVGHMLAVNTSLNMQCNYTNFRPRVKVILGALYSEVSVAVARLLNVYMVPLVSHLSDKLRFPVFMRTIPSDTHQTKAVAKMMAHYGWDWVGVVYADDAYGKAAFQSFLKDAEKNNVCLAYQEVMPHHTDHEHSMKRIKQITQQICSSKAQVVLLILKAEVVELLFKEMMRTNTSRIWISSDAWTRSRSLAHMDGINDIGDILGFSFVAVRSESFDNYLKNLSATPGGYNHFIDEYKNLRFNCSYECFSTSPPSYCPTPDLMKMKSGNACNFTDPQRQNDDFLTKTLETSESFTERVGVWAIANALKKLLRCNSSSQLLKELRTVKFKFDHQTYFFDKHGDFVNGYDLIMWEKDGHHRRFQKIGRYHALDEKIELDMKNFSWFQTPQSRCSESCTPGSVKKILNVSCCYSCIPCVEGTYSDDCKKCANGTWSTKGSSQCRPRSESFLQWSDPHPIAIMTAAAFGILLLLVSLIIFLVYRDSAPMKRAEVRLSCVMMSGLAVSFSSVICFMGKPSVHLCRARQVMYALGFTLCVSCILVKAFRTFLAFLPFGQMTHRRLHKLYKPPVIVIVITALQGVICLFWLVFDSPDIDDKAPSPQSMKKVIQCSEGTTYIGFGIMLSYIALLALISFLLAFKGRKVPQEFSETGYIIFSMLMYLFVWVCFIPVYITNEEETTAVQASVILVSSYGIIFCHFLPKCYEALWGSSTDTLERILRR
>LOCXPOlfC22.98.HIT1.OlfC.2R.796.ANF_receptor.exons12.BOUD01000015.1.Thunnus_orientalis
SLLLLSVVGRQMGLEVVQAIVCSRWGTPSKKGLSQDGDVIIGGLFNLYYIPSAIQQVFNKLPHSKPCTGLDPESLKYMYAMTFAVEEINHNSTLLPGVKLGYRILDSCSRYPWSLQAALSLVGGDTSSCILTAPVPQSAAYEQPGETTGGQPVPLLIGAATSTTAIMLSSILGPLSVPVISYWASCPCLSDRPKFPNFFRTIPSDIYQARAIAQLAIRFKWTWIGAVLVNNDYGQLAIQTFQEEIRGKGVCLEFIETVRRENIVHDARRAANTIQASTTRVILIFCWYTDVKKLFLELAERNVTDRQFLASEAWSTSSDLLQDLTISKVANGVLGVAIRSSTVPGFEQYLKRLHPNHRPDDEFLRYFWEKEFACSPRATQSHRSLQKASLPTCNGTESLEGMQHLFTDTSQLRVAYNVYLAVYAAAHALHSLLSCPNRDSPLRNNSSTCSSPKHIKPIELLQHLSKVNVTTPQGEMFYFQGADIPAKYDLVNWQNTPEGPLKLVLIGRVDGFVLHLNESAIQWSTGSNQVPISVCSESCPPGTRKANRKGEPVCCFDCIPCAEGEINNKTSSLHCERCPSEFWSNANRTACIPRQLDFLSFNETLGITLTTAAVSGTIVTTAVSVVFISYRQTPMVRANNSELSFVLLLSLKLCFLCSLVFIGRPSVWSCRFQQAAFGISFVLCVSCLLVKTIVVLAVFRSARPGAESLMKWFGPGQQRGSVCLFTCIQVIICVIWLSLSPPVPQRDLGFQGSKVTLECAMTSVVGFSLVLGYIGLLACTCLILAFLARKLPRQLQ
>LOCXPOlfC1.99.HIT1.OlfC.2R.869.ANF_receptor.exons12.BOUD01000015.1.Thunnus_orientalis
SLLLLSVVGRQMGLEVVQAITCSQWGTLSNKDLSQDGDVIIGGLFNLHYIPSAIQQVFTKPPHYKPCTGLDQQSLKYMYAMTFAVEEINRNSTLLPGVKLGYRILDSCSRYPWSLQAALSLVGGDTSSCILTAPVPQSAAYEQPGETTGGQPVPLLIGAATSTTAIIESLILGPLSVPVISYLASCPCLSDRPKFPNFFRTIPSDIYQARAIAQLAIRFKWTWIGAVLVNNDYGQLAIQTFQEEIQGKGVCLEFIETVRRETIVRDARRAANTIQASTARVILIFCWYTDVKKLFLELAERNVTDRQFLASEAWSTSGDLLQDLTISKVANGVLGVAIRSSTVPGFEQYLKRLHPNHRPDDEFLRYFWEKEFACSPRATQSHRSLQKASLPTCNGTESLEGMQHLFTDTSQLRVAYNVYLAVYAAAHALHSLLSCPNRDSPLRNNSSTCSPPKHIKPIELLQHLSKVNVTTPQGEMFYFQGADIPAKYDLVNWQNTPEGPLKLVLIGRVDGFDLHLNESAIQWSTGSNQVPISVCSESCPPGTRKANRKGEPVCCFDCIPCAEGEINNKTGSLQCERCPSEFWSNANQTACIPRQLDFLSFNETLGITLTTAAVCGAIVTTAVSVVFLSYRQTPMVRANNSELSFLLLLSLKLCFLCSLVFIGRPSVWSCRFQQAAFGISFVLCVSCLLVKTIVVLAVFRSARPGAESLMKWFGPGQQRGSVCLFTCIQVIICVIWLSLSPPVPQRDLGFQGSKVTLECAMTSVVGFSLVLGYIGLLACTCLILAFLARKLPDNFNEAKLITFSMLIFCAVWVTFVPAYVSSPGKYVVAVEIFAILASSYGLLFCIFAPKCFIILLRPEKNTKKHLMAR
>LOCXPOlfC2.102.HIT1.OlfC.2R.869.ANF_receptor.exons12.BOUD01000015.1.Thunnus_orientalis
SLLLLTVVGRQMGLEVVQAIVCPRWGTPSKKGLSQDGDVIIGGLFNLYYIPSAIQQVFTKLPHSKPCTGLDLVSLKYMYAMTFAVEEINRNSTLLPGVKLGYRILDSCSRYPWSLQAALSLVGGDTSSCILTAPVLQSAAYEQPGETTGGQPVPLLIGAASSTTAIMLSSILGPLSVPVISYLASCPCLSDRPKFPNFFRTIPSDIYQARAIAQLAIRFKWTWIGAVLVNNDYGQLAIQTFQEEIRGKGVCLEFIETVRRETIVRDARRAANTIQASTARVILIFCWYTDVKNLFLELAERNVTDRQFLASEAWSTSSDLLQDITISKVANGVLGVAIRSSTVPGFEQYLKRLHPNHRPDDEFLRYFWEKEFACSPRATQSHRSLQKVSLPTCNGTESLEGMQHLFTDTSQLRVAYNVYLAVYAAAHALHSLLSCPNRDSPLRNNSSTCSSPKHIKPIELLQHLSKVNVTTPQGEMFYFQGADIPAKYDLVNWQNTPEGPLKLVLIGRMDGFDLHLNESAIQWSTGSNQVPISVCSESCPPGTRKANRKGEPVCCFDCIPCAEGEINNKTGSLQCERCPSEFWSNANQTACMPRQLDFLSFNETLGITLTTAAVCGAIVTTAVSVVFISYRQTPMVRANNSELSFLLLLSLKLCFLCSLVFIGRPSVWSCRFQQAAFGISFVLCVSCLLVKTIVVLAVFRSARPGAESLMKWFGPGQQRGSVCLFTCIQVIICVIWLSLSPPVPQHDLGFQGSKVTLECAMTSVVGFSLVLGYIGLLACTCLILAFLARKLPDNFNEAKLITFSMLIFCAVWVTFVPAYVSSPGKYVVAVEIFAILASSYGLLFCIFAPKCFIILLKPEKNTKKHLMAR
>LOCXPOlfC3.106.HIT1.OlfC.2R.914.ANF_receptor.exons11.BOUD01000015.1.Thunnus_orientalis
MSWFSWFFTLWPSKATSLLLADLVGRQLGLSVGLQVVQTLTCSQWGTPSDKGLFQDGDVVIGGLFNFRYQTPAIDHDFTQLPHNKPCAGLEHVPLQYIYAMVFAVEEINHSTTLLPGAKLGYHIHNSCGLPQWALQSALSLVGGDSTSCNLTAPLDYSAGYGEESGERRGGHPVPLIIGGASSTTAQILSRILGPLSVPLVSYLASCPCLSDRLQFPNFFRTIPSDIYQARAIAQMAIRFNWTWIGAVIANNDYGHAAIKVFQKEIQGAGVCLAFVETLRRENIVSDARRAALTIQASTARVILIFAWYTDVRELFLQLAKINVTERQFLASESWSTSGDLLQNLATSKVASGVLGVAIRSSPMPGFGNYLRSLNPSHRPDDEFFREFWEQVFGCSPEGTYHSSPLQSVTPRQRSSRPSNTSTSSFPNTPLQKAFLPLCSGTESLERVQNLFTDISQLRVTYNVYLAVYAAAHALHNLLSCPDTDSPPRNNSTCSSPKDIKPIELLQHLNNMNFTTPQGEMFFFQGADTLAKYDLINWQKTPEGSQKLVLIGHVDGFDLHLNESAIQWSTGSYQVPISVCSNSCPPGTRKANRKGEPVCCFDCIPCAEGEISHKTGSLHCERCPPEFWSNDKQTACIPRQLDFLSFNETLGITLTTAAVSGAIVTTAVFVVFLCYRQTPVVRANNSELSFLLLLSLKLCFLCSLVFIGRPSVWSCRFQQAAFGISFVLCVSCLQVKTIVVLAAFRSARPGAEALIKWFGPGQQRGSVCLLTCIQVIICVIWLSLSPPVPRRDLGFKGSKVTLECAMTSVVGFSLVLGYIGLLACTCLILAFLARKLPDNFNEAKLITFSMLIFCAVWVAFVPAYVSSPGKYTVAVEIFAILASSYSLLFCIFAPKCFIILLRPEKNTKKQLMAR
>LOCXPOlfC4.110.HIT1.OlfC.2R.873.ANF_receptor.exons9.BOUD01000015.1.Thunnus_orientalis
MWAFLDLPLLMYFMLLSSYVSSAVSSTLYSSSCQLQGQFHLNGMHKTGDVVVGGLFEIHFFSVFPDLSFTSEPQEPTCHGFDVLGFRQAQTMAFAVNEINRNSNLLPNVTLGYSLYDNCVKLGIGFRAALSLVSGQEEEFMLDESCVGAPPVLGIVGDSSSTRSIAISTILGLYRVPMVSYFATCSCLSDRQKFPSFFRTIPSDAFQVRAMIQILKRFGWTWAGLLVSDDDYGLHAAQSFQSDLAQSGGGCLAYLEVLPWGNDPAELGRIVDIMKKSTARVVIVFAHESHMIYLMEEVVKQNVTGRQWIASEAWTAAAVLQTPDLMPYLGGTLGIAIRRGEIPGLMDFLLRIRPDLHHNNSYGNMINQFWEHTFQCRFAPPPAGWVESGRAICTGDEDLENVDTEFLDLSNLRPEYNVYKAVYALAYALDDMLQCVPGRGPFSRHSCATLQRLEPWQLVYYLQKVNFTTPFGDQVSFDENGDALPIYDIMNWLWLPDGRTKVQNVGAVKKSALKGEELTIDEDKIFWNFQSKEPPRSVCSESCPPGTRKARKKGQPECCFDCIPCSEGKISNSTDSTECTSCPEDFWSNPQRDYCVAKKIEFLSYHEPLGICLKTTSLLGTSICAVVLGIFIYHRSTPMVRANNSELSFLLLVSLKLCFLCSLLFIGSPRLWTCQLRHAAFGISFVLCVSCILVKTMVVLAVFKASKPGGGATLKWFGAVQQRGTVLALTSIQAAICTTWLVSSSPAPHKNTQYHNDKIVYECVVGSTVGFAVLLGYIGLLAILSFLLAFLARNLPDNFNEAKLITFSMLIFCAVWVAFVPAYVNSPGKYADAVEVFAILASSFGLLVALFGPKCFIILLRPERNTKKAIMGR
>LOCXPOlfC5.114.HIT1.OlfC.2R.869.ANF_receptor.exons9.BOUD01000015.1.Thunnus_orientalis
LYLLMYFMLLSSYVSSAVSSTLYSSSCRLQGRFHLNGMHKAGDVVLGGLFKVHFFSVFSDMSFTSEPQETICQGFDVLGFRHAQTMAFAVNEINRNSNLLPNVTLGYSLYDNCVKLGIGFRAALSLVSGQGEEFILEESCVGAPPVLGIVGDSYSQPTIAISTVLGLYRVPMVSYFATCSCLSDRQKFPSFFRTIPSDAFQVRAMIQILKRFGWTWAGLLVSDDDYGLHAARSFQSDLAQSGGGCLAYLEVLPWGNDPAELSRIVDIMKKSTARVVIVFAHESHMIYLMEEVVKQNVTGRQWIASEAWTAGAVLQTPDLMPYLGGTLGIAIRRGEIPGLKDFLLRTRPDLHHNNSYGNNMINQFWEHTFQCRFAPPPAGWVESGRAICTGDEDLENVETELLDVSNLRPEYNIYKAVYALAYALDDMLQCVPGRGPFSGRSCASLQRLEPWQLVYYLQKVNFTTPFGDQVSFDENGDALPIYDIMNWLWLPDGQVKVQNVGAVKKSALKGEEFTIDVDKIFWNFQSKEPPRSVCSESCPPGTRKARRKGQPECCFDCIPCSDGKISNMTDSTECTACPEDFWSSPQRDHCAPKKTEFLSYHEPLGICLTTTSLLGTFICAVVLGIFIHHRSTPMVRANNSELSFLLLISLKLCFLCSLLFIGRPRLWTCQLRHAAFGISFVLCVSCILVKTMVVLAVFKASKPGGGASLKWFGAMQQRGTVLGLASIQAAICTTWLVSSSPAPHKNTQYHNDKIVYECVVGSTIGFAVLLGYIGLLAILSFLLAFLARNLPDNFNEAKLITFSMLIFCAVWVAFVPAYVNSPGKYADAVEVFAILASSFGLLVALFGPKCYIILLRPERNTKKAIMGRG
>LOCXPOlfC25.119.HIT1.OlfC.2R.876.ANF_receptor.exons9.BOUD01000015.1.Thunnus_orientalis
MGAFLDTHLFLCVYLILIFFSSSSLLSVFSSPSLSCKLRRQFHLNGMHKPGDVILGGLFEVHYTSVFPEWTFSSEPRQPSCQGFDTLGFRHAQTMAFAIDEINRNSNLLPNVTLGYSLYDNCGALVIGFSGALSLASGREEQFQLQENCLGTPPVLGIVGDSSSTFTIAASNVLSLYKMPLVSHFATCSCLSDRQKFPSFFRTIPSDAFQVRAMIQILKRFHWTWMGLLVTSDDYGLHAAQSFQSDLAQYGGGCLAYLEVLPWDNDPSELRRIVHLIKTSTARVVIVFAHESHMIQLMEEVVRQNVTGLQWIASEAWTAAALLQTPRLMPYLSGTLGIAIRRGEIPGLRDFLLKIHPDLHDINNYENSMVNLFWEHTFQCRFAPPPAGWVGALCTGDENLENVETEILDVSNLRPEYNVYKAVYALAYALDDMLQCMPGRGPFSGRSCATLQRLEPWQLVHYLQKVNFTTPFGDQVSFDENGDALPVYDIMNWLWLPDGRTKVQNVGEVKKSALKGEELTLDENKIFWNFQSKEPPQSVCSESCPPGTRIARKKGQPECCFDCIPCSDGKISNNTDSMECTSCPEDFWSSPQRDHCVPKKIEFLSYHEPLGICLTTTSLLGTFICAVVLGIFTRHRSTPIVRANNSELSFLLLISLKLCFLCSLLFIGSPRLWTCQLRHAAFGISFVLCVSCILVKTMVVLAVFKASKPGGGASLKWFGAMQQRGTVLVLTSIQAAICTAWLVSSSPAPYKNIQYQNDKIIYECVVGSTVGFAVLLGYIGLLAILSFLLAFLARNLPDNFNEAKFITFSMLIFCAVWVAFVPAYVNSPGKYADAVEVFAILASSFGLLVALFGPKCYIILLRPERNTKKALMGRGT
>LOCXPOlfC7.127.HIT1.OlfC.2R.877.ANF_receptor.exons9.BOUD01000015.1.Thunnus_orientalis
MGAFLDTHLFLCVYLILIFFSSSSLLSVFSSPSLSCKLWRQFHLNGMHKPGDVILGGLFEVHYTSVFPDWTFSSEPRQPSCQGFDTLGFRHAQTMAFAIDEINRNSNLLPNVTLGYSLYDNCGALVIGFSGALSLASGREEQFQLQENCLGTPPVLGIVGDSFSTFTIAASNVLGLYKMPMVSYFATCSCLSDRQRFPSFFRTIPSDAFQVRAMIQILKRFRWTWVGLLVTSDDYGLHVAQSFQSDLAQSGGGCLAYLEVLPWDSDPNELRKIVHSIKTSTARVVMVFAHEGHMIPLMEEVVRQNVTGLQWIASEAWTAAAVLQTPRLMPYLGGTLGIAIRRGELPGFRDFLLRIRPGQHDSNNYENSIVNQFWEDTFQCRFAPPPAGWMESGGALCTGDEDLENVDTEFLDLSNLRPEYNVYKAVYALAYALDDMLQCVPGRGPFSRHSCATLQRLEPWQLVHYLQKVNFTTTFGDQVSFDENGDALPVYDIMNWLWLPDGRTKVQNVGEVKKSALKGEELTLDENKIFWNFQLKEPPQSVCSESCPPGTRVARKKGQPECCFDCIPCSEGKISNNTDSMECTSCPEDFWSNPQRDHCVPKKIEFLSYHEPLGICLTTTSLLGTFICVVVLGIFTRHHSTPMVRANNSELSFLLLISLKLCFLCSLLFIGRPRLWTCQLRHAAFGISFVLCVSCILVKTMVVLAVFKASKPGSGATLKWFGAVQQRGTVLALTSIQAAICTAWLVSSSPAPHKNTQYHNDKIVYECVVGSTVGFAVLLGYIGLLAILSFLLAFLARNLPDNFNEAKLITFSMLIFCAVWVAFVPAYVNSPGKYADAVEVFAILASSFGLLVALFGPKCYIILLRPERNTKKAIMGR
>LOCXPOlfC8.132.HIT1.OlfC.2R.866.ANF_receptor.exons8.BOUD01000015.1.Thunnus_orientalis
LAIFPLIYSVWVLTLTYAPISIFTSLSPSAAKVCILQNSFEPGFVAEGDYVIGGIFPLHYIQEMPDLNCTYRPLPVKCYGFDPRAFRWAQTMRLAVEEINQNMELLPNYTLGYKILDSCAHPLTGQRAALAVLNGLSEDYSPMCRGASPLLAVIGDSGSAQSIVISRMLQPFRIPMISYFSTCSCFADRIKYPNFFRVIPNDDYQVKAIAQLLVRFNWTWVGLVRGDTDYGRFAMRGLLRELQGTKVCVAYQEMIPLRYNRQRVQEILQVMRSSTAKVVVLFSIEGEMTPFLRDYMMQNITGIQWVASEAWVTASVFTGSEYYPYLGGTIGFGIRKGHISKLGDYLLTVNPQMYPNNPLVQELWEALYGCSPSLSSSSRLPPCSGQESLLDQHSAYMNTSSLRVAYNVYKAVYAIAHSLHNLLLCQPDQGPFLNNSCAQSNNIQPWQLQHYLQEVTFSIAGEEVNFDLKGDSTPYYDIINWQRGTGGNIEFVNVGLFDRTKPAGEELVIQEDRIVWAGHQNEASCSYCSVCSASCLPGSRKAVRRGEPVCCFDCVPCDSGKISNQTNSIECTFCPEDFWSNKDRTACIPKKVEFLAYDSLGIALTVISVVGACLTIAVLAVFFHHRNTAIVRVNNSELSFFILFALTLCFLCSLVFIGEPTAWSCMLRHTAFSITFSLCISCILGKTLVVLAAFTATRPGNNIMKWLGPKQQRAIIFSCTLIQVIICAAWLIDAPPYPSRNTQYERSKIILECSVGSSLAFWCVLGYIGLQACLCFILTFLARKLPENFNEAKFITFSMLIFCAVWLAFIPAYISSPGNYADAVESFAILASSFGLLSCLFAPKCYIILLKPEKNTKQHLMGKEKK
>LOCXPOlfC9.146.HIT1.OlfC.2R.876.ANF_receptor.exons9.BOUD01000015.1.Thunnus_orientalis
LLYVYLILILLSYSCFFTESSSLFSSCKLRRQFYLNGMHKPGDVILGGLFEVHYTSVFPELTFTSEPHQLTCQGFDPPGFRHAMTMAFAIDEINRNSNLLPNVTLGYSLYDNCATLVIGFSAALSLASGREEQFLLQETCFGTPPVLGIVGDSFSTFSIATSDVIGLFKLPIVSYFATCSCLSDRQRFPSFFRTIPSDAFQVRAMIQILKRFSWTWAGLLVSDDDYGLHVARSFQSDLAESGGSCLAYLEILPWGDNPAELRRIVEVMKKSTARVVIVFAHQIHMIQLMEEVVKQNVTGLQWLASEAWTAAAVLQTPHLMPYLGGTLGIAIRRGEIPGLRDFLLTIRPELHHNNSNGNNMVRQFWEHTFLCRFAPPPTDWVEAGGALCTGDEDLENVETEFLDVSNLRPEYNIYKAVYALAYALDDMLQCVPGRGPFSGRSCATLQRLEPWQLMYYLEKVNFTTSFGDQVSFDENGDALPIYDIMNWLWLPDGRTKIQSVGVVKKSAFKGEELKLDEDRIYWNFDSKQVTSPPRSVCSESCPPGTRNARKKGQPVCCFDCIPCSEGKFSNETDSMECKSCPEDFWSSPQRDHCVPKKTEFLSYHEPLGICLTTASLLGTFICAFVLAIFIYHRSTPMVRANNSELSFLLLISLKLCFLCSLLFIGRPRLWTCQLRHAAFGISFVLCVSCILVKTMVVVAVFKVSRPGGGASLKWFGAVQQRGTVLVLTSVQAAICTAWLVTSSPTPHKNNQYHNDKIVYECVVGSTIWFAVLLGYIGILAILSFLLAFLARNLPDNFNEAKLITFSMLIFCAVWVAFVPAYINSPGRYADAVEVFAILASSFGLLVALFGPKCYIILLRPERNTKKALMGRGTTKT
>LOCXPOlfC10.149.HIT1.OlfC.2R.876.ANF_receptor.exons9.BOUD01000015.1.Thunnus_orientalis
LLYLYLILILLSYPCFFTESSSLFSSCKLRRQFYLNGMHKPGDVILGGLFEVHYTSVFPELTFTSEPHQLTCQGFDIPGFRHAMTMAFAIDEINRNSNLLPNVTLGYSLYDNCATLVIGFSAALSLASGREEQFLLQETCFGTPPVLGIVGDSFSTFSIATSDVIGLFKLPIVSYFATCSCLSDRQRFPSFFRTIPSDAFQVRAMIQILKHFSWTWAGLLVSDDDYGLHVARSLQSDLAESGGGCLAYLEVLPWGDNSVEFRRIVEVMKKSTARVVIVFAHRIHMIQLMEEVVKQNVTGLQWLASEAWTTTAVLQTPHLMPYLSGTLGIAIRRGKIPGLRDFLLRIRPELHHNNSNGNNMVRQFWEHTFQCRFAPPPADKVEDGGELCNGDEDIENVETELLDVSDLRPEYNIYKAVYALAYALDDMLQCVPGRGPFSGRSCATLQRLEPWQLMYYLEKVNFTTSFGDQVSFDENGDALPIYDIMNWLWLPDGRTKVQSVGVVKKSAFKGEELKLDEDRIYWNFDSKQVTSPPRSVCSESCPPGTRMARKKGQPVCCFDCIPCSEGKFSNETDSMECKSCPEDFWSSPQRDHCVPKKTEFLSYHEPLGICLTTASLLGTFICAFVLAIFIYHRSTPMVRANNSELSFLLLISLKLCFLCSLLFIGRPRLWTCQLRHAAFGISFVLCVSCILVKTMVVVAVFKASRPGGGASLKWFGAVQQRGTVLALISIQAAICTAWLVSSSPTPHKNNQYHNDKIVYECVVGSTIWFAVLLGYIGILAILSFLLAFLARNLPDNFNDAKFITFSMLIFCAVWVAFVPAYVNSPGKYADAVEVFAILASSFGLLVALFGPKCYIILLRPERNTKKALMGRGTTKT
>LOCXPOlfC11.153.HIT1.OlfC.2R.879.ANF_receptor.exons9.BOUD01000015.1.Thunnus_orientalis
MGAFLDVYFVFYVYLILILFSSSFVFSVSFSVSSICKLRRQFHLNGLHKPGDVTLGGLIEVHYTSVFPEWTFTSEPRQPSCTGFDTQGFRHAMTMVFAVEEINRNSKLLPNVTLGYSLYDNCGALVIGFRAALALASGQEEQFLQENCSGTPPVLGIVGDSYSTFSIATSNVLGLFRLPMVSHFATCSCLSDRKRFPSFFRTIPSDAFQVRAMIQILKHFGWTWVGLLVSDDDYGLHVARSFQSDLAQFGGGCLAYSEVLPWGNDPAERRRIVEVMKKSTARVVMVFAHEIHIYQLMEEVVRQNLSGLQWMASEAWTSVDVLQTPAFMPYLGGTLGIAIRRGEIAGLKDFLYKIHPDQHHNNYGNSIVNQFWEFIFQCKFAPPPAGWVEAGGALCTGQEDLHNVESELFDVSNLRPEYNVYKAVYALAYALDDMLQCVPGRGPFIGHSCATLQRLEPWQLVYYLDKVNFTTPFGDQVTFDENGDALPIYDVMNWLWHPDGTKKIQNVGEVKESAKGRELTLHEDRIFWNFESKQPPRSVCSENCPPGTRMARKKGQPVCCFDCIPCSEGKISNETDSMECTSCPEDFWSNPQRDQCVPKKTEFLSYHEPLGICLTTASLLGTSICAVVLGIFIYYRSTPMVRANNSELSFLLLISLKLCFLCSLLFIGRPRLWTCQLRHAAFGISFVLCVSCILVKTMVVLAVFKASKPGGGASLKWFGALQQRGTVLVLTSIQGAICTAWLVSSSPVPHKNTQYHNDKIVYECVVGSTIGFAVLLGYIGLLAILSFLLAFLARNLPDNFNEAKFITFSMLIFCAVWVAFVPAYVNSPGKYADAVEVFAILASSFGLLVALFGPKCYIILLRPERNTKKAIMGRATPKT
>LOCXPOlfC12.155.HIT1.OlfC.2R.881.ANF_receptor.exons8.BOUD01000015.1.Thunnus_orientalis
MEISALITGLSLALGLFELPSALALNGSGDGLNHRAGHTEHRTGAGVTEAPSVKCKLQGTARLPAFSMDGDYVIGGVFSIHYYMHTVKHNYTSMPEPLRCTGSIDSRELRFSRAMVFAIEEINNSTKLLPGIRLGYQIHDTCASVPVAVHLAFQLVNGLDPVFHTGDKCSQSGMVMAIVGESGSTPSIGMSRIIGSFNIPQVSHFATCACLSDKQQYPSFFRTIPSDQFQADALAKLVKHFGWTWIGAVRSDSDYGNNGMAAFLHAALKEGICVEYSESFYRTHPHSRIQRVADVIRRSTAMVVVAFVASGDMMILLEELARQPSPPRQWIGGESWITAPDMLRFSFCAGAIGFGIQQSVIPGLRHFLLDLSPTEVAASPILTEFWEDAFKCRLGKSVATDVSVCDGTEDIQKLRIAYTDTSQLRITNMVYKAVYAIAHAIHNAVCQETNSTSHCDKFTRIESTQVLTQLKKVNFSQNGYHVSFDANGDPVATYELVNWQKSKSGSIEMVTVGHYDASLPVGQEFRINRNLTWVGGSTQVPVSVCSDSCPPGTRKVLQKGKPICCYDCIPCPEGEISNATDSPGCFRCPKEFWPNAERDTCFPKPVEFLSFDEVLGIILATFSVGGACLAIIIAAVFFRHRTSPIVRANNSELSFLLLFSLTLCFLCSLTFIGAPSEWSCMLRHTAFGITFVLCISCILGKTIVVLMAFRATLPGSNVMKWFGPPQQRMTVVSFTFIQVLICTIWLVLSPPFPMKNLTIYKERIILECALGSAVGFWAVLGYIGLLAVFCFVLAVLARKLPDNFNEAKLITFSMLIFCAVWVTFIPAYVSSPGKFTVAVEIFAILASSFGLILCIFAPKCFIILFKPEKNTKKHLMNKNQS
>LOCXPOlfC13.158.HIT1.OlfC.2R.866.ANF_receptor.exons13.BOUD01000015.1.Thunnus_orientalis
MAERLTGVGIEGVTGFGSGLPQCVRLGDSEALALESEGDVVIGGLFPLHYVAPEPQHSYNSKPLLTPCSGFDHRAFRWMMTMVFAVQEINRNSSLLPGVKLGYQIMDSCDHVHTSLRALFSLVSHRKERLGTKSETLPSCLAGSPIPAVIGLASSSPTRAVAHTLGPFNIPLVSYFATCACLTDKHVYPSFLRTVPSDLFQVRGLVQLVTFLGWRWVGTIGTMDDYSHYGIQAFSNQFKQQGGCLAFHLTISKSPTVAEIQEMTDRLQRSTAQVVVVFATEGQLLELLSELAQRNVTGIQWVASEAWVTASLLTSPRFHPLLEGTLGFSFPAVHIPGLKEFLLNVRPSPEPGMEFVNMFWEELFGCRLHTMNQSFDENYKSTAEKPVCTGSEDLRLTDSSYTDISQVRISYNVYKAVYAIAHALHHLLSCDLKGMCKKKKSFSSRQLLHHLKTVNFTTQFEEKVYFDSNGEPVPLYDIINWQKDSNDEIRFIKVGSYDGSAPLGQQLRMEKSSIVWTKGQSQVPVSQCSAPCPPGSRQARRPGQPHCCFDCLRCADGEISNQTGSTECTKCPEYYWSDKDNVKCIAGVEEFLSFYDTMGVILVALTVLGVILTTIITTVFHHFRSTPIVKANNSEISFLLLLSLKLCFLCSLVFIGQPSVWTCRLRQAAFGISFVLCLSCLLVKTIVVLSAFRANTPGSRALKLFGPSQQRTLILCTTAPQVCLCTGWLLGAPPFPFRNPTYQASTGKIVVECKEPWPPGFYLVLGYIGLLAFLCLLLAFLGRKLPDTFNEAKLITFSMLIFWAVWISFIPAYVSSPGKFTVAVEIFAILASSFGLLLCIFVPKCYIILLQPERNIKKGMTGKYPR
>LOCXPOlfC14.160.HIT1.OlfC.2R.866.ANF_receptor.exons8.BOUD01000015.1.Thunnus_orientalis
LALFSLITYVWVLTLIYAPISIFTSLSPSAAKVCTLQNSFEPGFVAEGDYVIGGIFPLHYNQEMPDLNCTYRPPPVKCNGFDPRAFRWAQTMRLAVEEINQNMELLPNYTLGYKIFDSCAYPLTGQRAALAVLNGLSEDHSPMCRGASPLLAVIGESGSAQSIVVSRILQPFRIPMISYFSSCACLTDRIKYPTFFRVIPNDDYQVKAIAQLLVRFNWNWVGLVRGDHEYGRFAVQGLLRELQGTKVCVAYREMIPLLYNRQRALEIMQVMRSSTAKVVVVFSAEGEMTPFLRDYMMQNITGIQWVASEAWVTASVFTGSEYYPYLGGTIGFGIRKGHISRLSDYLLTVNPQMYPNNPLVQELWEALYGCNPSLSSGSQLPPCSGQESLLDQHSAYMNTSSPRVAYNVYKAVYAIAHSLHNLLLCQPDQGPFLNNSCAQSNNIQPWQLQHYLQEVTFSIAGEEVNFDLKGDSIPYYDIINWQRGTGGNIEFVNVGLFDGTKPAGEELVIQEDRIVWAGHQSEASCSHCSVCSASCLPGSRKAVRRGEPVCCFDCVPCDSGKISNQTNSIECTFCPEDFWSNKDRTACIPKKVEFLAYDSLGIALTVISVVGACLTIAVLAVFFHHRNTAIVRVNNSELSFFILFALTLCFLCSLVFIGEPTAWSCMLRHTAFSITFSLCISCILGKTLVVLAAFTATRPGDNIMKWLGPKQQRAIIFSCTLIQVIICAAWLIDAPPYPSRNTQYERSKIILECSVGSSLAFWCVLGYIGLQACLCFILAFLARKLPGNFNEAKFITFSMLIFCAVWLAFIPAYISSPGNYADAVESFAILASSFGLLFCLFAPKCYIILLKPEKNTKQHLMGKEKK
>LOCXPOlfC15.181.HIT1.OlfC.2R.843.ANF_receptor.exons6.BOUD01000015.1.Thunnus_orientalis
ITIILLTLLATTKSEKQTCRVIGQTGFMEFSKEGDLIIGGVFSMTSTRTLIDNDFQAIPYAYCKKWNDRELKFARTLIFTVEEINRDTKLLPGVSLGYRLYNGCGSENLIRAAVEAVNGEDSKGCKGQIQALLGHSSSGISEDINNILSPLSIPQVSYLSTCACLSDKKLYPTFFRTVPSDRFQVIGLVQLMKYFDWRWVGIIYSVAMYSEEGTAEFVEEAIKEGICVEYRLPYTKTSEKKINTIVEAVRQSSSKVVLLFMSLSYTKSILSKMENYNITGKQWIGTESWITQQDLASVKRKSILQGAMGFALPLASIPGLSEFLLDLKPSDEPQSAIIKSFWEKFFDCSFSPSNTSTMCTGTEDLKTVSSDYTDVTNFRAENNVYKAVYLVAYALQALLQCKAGSNPTTGKPCVSKNEVQPKLVLEHIRYVNFTTQNGAKVSFDENGDSVAQYDLVNWQMKEDGSVEIVNIGRYDTSFPDGKKFKLKDDTKIVWGGNSDEVPRSVCREPCPPGTRKAINKHKPVCCFDCFECPEGTISNQTNSPDCLICPPEFWPNEKRDQCLPKPTEYLSYKEIMGAILTGFSCVGVFLSLLTSIIFLTHKETPIVKANNSELSFLLLFSLKLCFLCSLTFIGRPTEWSCMLRHTAFGITFVLCISCVLGKTIVVLIAFRATLPGSNVMKWFGPLQQRLSVLIFTLIQVLICILWLSTNPPFPKMNMKYYKEKIILECALGSAVGFWAVLGYIGILALLCFILAFLARKLPDSFNEAKLITFSMLIFCAVWITFIPAYVSSPGKLTVAVEIFAILSSSFGLLICIFVPKCYIIIFRPERNSKKHLMGRIPPR
>LOCXPOlfC18.185.HIT1.OlfC.2R.846.ANF_receptor.exons6.BOUD01000015.1.Thunnus_orientalis
LVLFVLLMGKGESVCKLQGSAHPPELAQHGDLVLGGIFSFRTGQDYVVNTFQTIPELRKCKNFNFREFKFAQAMIFAINEINENPDMLSNVKLGYKIYDACGTMDILRAALALVSGLKREISDDNCTESETVQAILGHSGSRPTIAFAPVVGSFHIPVISHFATCACLSNRKEYPTFFRTIPSDFYQSRALAKLVKHLGWTWIGAIAVDNEYGFNGITAFIQAAQEYGVCVEYSEAFSSSDPPDSLQRIIEIIKHATSKVIMAFMSHREIKLLARELYRQNITGLHMVGSDAWITDHSLTDSEGHSILVGSLGFTVSRAQIPGLEEHLRQLHPSQFPDSQFVKDFWENTFDCSLNQIANTQRKPCSGFESLQNVESQFTDVSELRFTNNVYKSVYSVGHALDNLFKCKEGKGPFSNWSCADTKNIQPWQVLQYLSTVNFTTQEGERVYFDSNGDSPARYELVNLQMTNKGTMEGVTIGIYDASLPESHQFIMNNIPVVWGNGMTEVPTSVCSDSCRPGTRKVLQKGRPICCYECILCPAGEISNFTDSIHCMKCLPEYWSNKHRDACIPKEIEFLTYEEILGTLLAIFSLLGVFLTMITTLVFYCHRETPLVRANNSELSFLLLFSLTLCFLCSMTFIGRPSEWSCMLRHTAFGITFVLCISCVLGKTVVVLMAFKATLPGTHVMKWFGPTQQRLSVLVFTLIQVLICILWLTINPPFPFKNLLLYNDRIILECHLGSAVGFWAVLGYIGLLAILCFVIAFLARKLPDNFNEAKFITFSMLIFCAVWITFIPAYVSSPGKFSVAVEIFAILASSYGLLICIFLPKCFIILFRPEQNTKKHIMGKTS
>LOCXPOlfC16.188.HIT1.OlfC.2R.858.ANF_receptor.exons6.BOUD01000015.1.Thunnus_orientalis
MTSTQRWPEQGWALLQLLLVVSFSQAEEPVCRHRGDPEEPQLSKDGDIMLGGIFSFHSSWKDRQNTYMHKPLPLQCTSLNFRGFQFTQAMLFAIEEINNNTDLLPGISLGYKIYDACGSIARGVRVALALANGNGDASVLSEAPCTRPAQVQAIMGETSSSPCMAIATVIGPFYIPLISHFATCACLSDKVKYPSFLRTIPSDYYQSRALAQLVKHFGWTWVGAIRTNDDYGNNGMATFTETAQQLGICLEYSVSFFRTDPPDKIQRIINIIKASTSKVIVAFLSHMDMDVLIHELSYHNLIGYQWVGTEGWIFDSQTAAMDRHHILDGAIGLSIPKAQVSGMKEFMLDVKPFNTSSNEMFTEFWETLFSCEFKQTKSSTDNQRECTGNEDLTGVHNSFTDMSLMPIFNNVYKGVYAVAHALHSVLGCNKTCDDKVQLDPLKILQHIRKIQFKTKEGDEVYFNENGDPAAKYEIINWQPTENGLVDFVTVGLHDASLPADKQLNLENKSLIWAKNSYQVPLSVCSEKCPPGTRKVLQKGKPVCCYDCIRCAEGEFSNSTDSITCVRCHPEFWSNGIRDACVRKDAEFLSYEEIMGALLTAASLFGTCMTAAVAFIFFRYRKTPIVRANNSELSFLLLFSLTLCFLCSLTFIGQPSEWSCMLRHTAFGITFVLCISCVLGKTIVVLMAFRATLPGSNMMKWFGPVQQRLSVLAFTLIQVVICILWLTISPPFPFKNFKEFKDKIILECALGSAVGFWSVIGYIGLLAMLCFFFAFLARKLPDNFNEAKYITFSMLIFCAVWITFIPAYVSSPGKFSVAVEIFAILASSFGLLICIFIPKCYIILLKPEKNTKKNMMGKG
>LOCXPOlfC17.191.HIT1.OlfC.2R.858.ANF_receptor.exons6.BOUD01000015.1.Thunnus_orientalis
MTFTQRWPEQCWALLQLLLVVSFSQAEELVCRHRGDPEKPQLSKDGDIMLGGIFSFHSSWKDRQNTYMHKPLPLQCTSLNFRGFQFTQAMLFAIEEINNNTDLLPGISLGYKIYDTCGSIARGVRVALALANGNRDTSVLSEAPCTRPAQVQAIMGETSSSPCMAIATVIGPFYIPLISHFATCACLSDKVKYPSFLRTIPSDYYQSRALAQLVKHFGWTWVGAIRTNDDYGNNGMATFTETAQQLGICLEYSVSFFRTDPPDKIQKIINIIKASTSKVIVAFLSHMDMDVLIHELSYHNLTGYQWVGSESWIFDSQTAAMDRHHILDGAIGLSIPKAQVSGMKEFMLDVKPFNTSSNEIFTEFWETLFNCKFKQTKSSTGNQRECTGNEDLTGVHNSFTDMSLMPIFNNVYKGVYAVAHALHSVLGCNKTCDDKVQLDPLKILQHIRKIQFKTKEGDEVYFNENGDPAAKYEIINWQPTENGLVDFVTVGLHDASLPADKQLNLQNKSLIWAKNSYQVPLSVCSEKCPPGTRKVLQKGKPVCCYDCIRCAEGEFSNSTDSITCVRCHPEFWSNERRDACVKKDAEFLSYEEIMGALLTAASLFGTCMTAAVAFIFFRYRKTPIVRANNSELSFLLLFSLTLCFLCSLTFIGQPSEWSCMLRHTAFGITFVLCISCVLGKTIVVLMAFRATLPGSNMMKWFGPVQQRLSVLAFTLIQVVICILWLTISPPFPFKNFKEFKDKIILECALGSAVGFWSVIGYIGLLAMLCFILAFLARKLPDNFNEAKFITFSMLIFCAVWITFIPAYVSSPGKFSVAVEIFAILASSFGLLICIFIPKCYIILLKPEKNTKKNMMGKG
>LOCXPOlfC18.194.HIT1.OlfC.2R.857.ANF_receptor.exons6.BOUD01000015.1.Thunnus_orientalis
MLLIADLLLLSLLAVRGVKPVCQTYGTKELSQFSKPGDINIGGIFSFHQNPVSVNPALQINPGTIQCEGLDPGELQYAYTMMFAIEEINNSSELLPGVMLGYRIFDSCPSIPLSIRASLNLMNGYESGKDSCDKISTVHAVIGETTSTSTIGIARTMGPFHIPVISHSATCACLSNRRDYPSFFRTIPSDIYQSKALAKLVKHFGWTWVGAIRTNSDYGNGGMATFLDAAQKEGVCVEYSVAIYRTDPRKWFLEVVDIIKKSTSKVIVAFADGTDLDILIKELYAQNVTGLQWVGSEGWITYRYIASPVNYAVVQGAVGFAALNAHIPGLQEFLANSRPSTTPGNQGLVELWEMVFSCTLTPHAQDSVAACTGKESLWDTNSRFTDVSDSSLLNNVYKAIYALAHALHMLFTCQDGQGPFENYSCADRENVKPWQVLHYLNQVNFTTKIGENVFFDEMGDPVARYALVNWQMDETGYILFETIGYYDASRPEGQQFEMKAGVEAIWAGENPKVPRSVCSESCLPGTRRAFVKGKPICCFDCITCADGEFSNSTNAVKCDKCPPEYKSNEERNNCDLKAIEFLTFRELMGILLVTFSVFGACLAVTIALIFFHYRQTPIVRANNSELSFLLLFSLTLCFLCSLTFIGRPSVWSCMLRHTAFGITFVLCISCVLGKTIVVLMAFKATLPASNMIKWFGPAQQRLSVLAFTLIQVLICILWLTINPPFPFKNMKHYKEKIILECALGSPVGFWAVLGYIGLLAILCFILAFLARKLPDNFNEAKFITFSMLIFCAVWITFIPAYVSSPGKFTVAVEIFAILASSYGMLFCIFLPKCYIILLKPENNTKKHLMGKATQRAL
>LOCXPOlfC19.196.HIT1.OlfC.2R.854.ANF_receptor.exons6.BOUD01000015.1.Thunnus_orientalis
MCDCVYVMLLFVFFIGAVGAEEDTAACKMLGSPEFPLLSKEGDITIGGAFSIHSQISDPPLSFTDTPEPLICSRINFREFLFAQTMIFTIEEINNSSSLLPNVSLGYKVFDSCSSTMASTRAVMSLMNREERTLRKTCSSQTPVHAIIAASESSLTTVMLQISGVFQIPMISHFATCACLSNRNEYPSFFRTIPSDYYQSRALAKLVKHFGWTWIGAIRSDNDYGNNGMATFITAARQQGVCIEYSEVISRTDRSEHIAKVVRVIRSGSARVLVAFISQGEMDLLLEEALNQNLTGLQWVGSESWITAGYLAIKRYSGILAGSLGFTIRKGKIPGLLDFLLQVNPSQNPQNNLLKEFWEATFGCSFQSSMHGQPQCSGSEKLENINNPFTDVSELRISHNVYKAVYAVAHAMHNMLKCTQSGENVNQSCIWRDDLKPKEVVKYLQGVNFTLQSGESIHFDENGDPVATYELVNWQKNQAGNTVFVAVGSYDASLPKEKQFTMSKINITWANDSLKRPQSVCSESCLPGFRQAVIKGKPICCFSCIACAAGEITNSTNSAECSRCSLEYWSNKDHSQCVPKVIEFLSYGETMGALLAVFSLFGASLTLVVSCVFFRFRHTPLVKASNSELSFLLLFSLTLCFLCSLTFIGRPTEWSCMLRHTAFGIAFALCMSCILAKTIAVVMAFKAKRPANTVPQCSAPLQRTSVLSCTLLQVFVCVLWLALAPPFPYKNTAHATEKIILECDLGSPIGFWAVLGYIGLLAALCFILAFLARKLPDNFNEAKFITFSMLIFCAVWVTFIPAYVSSPGKFTVAVEIFAILASSFGLLFCIFAPKCYILLLKPERNTKKHMMGRN
>LOCXPOlfC20.197.HIT1.OlfC.2R.839.ANF_receptor.exons6.BOUD01000015.1.Thunnus_orientalis
MSHVVMGLVVVGLLLAFGAAEEEAPVCQILGSPEFPLLSKEGDVTIGGAFSIHSKITQPSLSFTDKPTHLTCSSVNLREFRFAQTMIFAIEEINRSDFLLPNVSIGYRIYDNCGSTLSSVRAVMALMNGDEWTVGKSCSGQSAVHAIIGESESSSTIVLSRTTGPFNIPVISHSATCECLSSRKEYPSFFRTIASDLYQSQALAQLVKHFGWTWVGAVNSDSDYGNNGMAIFLAAAQEEGVCVEYTEKFHRAEPEKLMKVVEVIRKSTAQVIVGFLAHVEMNNLLEQLSLHNITGRQFIGVEAWITADSLVTPTSFSVLGGSLGFAVQKANIIGLDDFLIKDFWETEFKCKANRGNMAYTAACKENQDLIEFKDYDDDVQELRYSSNIYKAIYAVAHSLHSILKCSNTQRCDKTVKVTPLQVVESLKQVNFTIKNGDQVWFDSTGAAVARYEVVNWQRGSDGSVQFKPVGYYDASQPPGQKFVLKTEDIMWPGGNTEANILPVSVCSESCLPGTHKVLQKGKPVCCYDCKPCAEGEISNTTDSNDCTKCPEEFWSNQNRDACILKNVEFLSFTEIMGKVLVFFTLFGVLLTLIVAILFFIYGDTPLVKANNSELSFLLLFSLTLCFLCSLTFIGRPSEWSCMLRHTAFGITFVLCISCILGKTIVVLMAFKATLPSSNVMKWFGPIQQRLSVLAFTLIQVLICILWLTINPPFPFKNTKHYKEKIILECALGSPVGFWAVLGYIGLLAILCFVLAFLARKLPDNFNEAKFITLSMLIFCAVWITFIPAYVSSPGKFTVAVEIFAMLSSSYGILFCIFAPKCFIIVLKPELNTKKNLMRK
>LOCXPOlfC21.199.HIT1.OlfC.2R.885.ANF_receptor.exons10.BOUD01000015.1.Thunnus_orientalis
VELSLLWQRTELLLLSLLCLGIFPNKSYQDQTQQCEVIPGSVSLPVLEKKGDIILGGLFSLHDTVVEPGLSFTSTPTPTQCTRFNFRTFRWMQTMIFAIEEVNRDGKLLPNITLGYKIYDSCSTPHQALKAAMELMGSENSSVAEGEMQGKGSCRGTVPAVIGDGGSTQSLVVARFLGVFHVPQVSYFSSCACLSDKKDFPAFLRTMPSDFFQVDAIVQLVKHFGWTWVGVIAGDDAYGRGGANIFADEVRNLGACVALREIIPKNRAQTAISSIVSKIRSSGARVILVFAVEQDAAALFDEALRHDTFLCTWLASEAWSTASVLSTPKKYHRILQGSMGFAIRRAHIPGLQHFLLRLHPSSPDALDDPFLISFWEEVFQCSLGVQDQHQRHNVGGKPPCSGAEEMGSVANIYSDVSQLRISYNVYKAVYAIVNALKAMRSCEKGKGPFPLQACPDADNIQPWQLLHYIKRVKYLNSFGDEIQFDENGDPAAMYDLVNWQLRPNGEIEFVTIGKFDETTTGGKQKLQIQEQNIVWNGNKTNIPLSVCSSICPPGTRKAIRPNLPICCHDCVVCTAGEISNQTDAIDCARCLPEFWSNAERTACVPKQFEFLSFSDTMGITLMAISLIGSFCTCVVVFIFSYHRTTPIVRANNSDLSFLLLFSLTLCFLCSLTFIGRPSEWSCMLRHTAFGITFVLCISCILGKTIVVLMAFKATLPGSKVMRWFGLAQQKAIITFCTLVQVIICIVWLVVAPPTPRQLMPRESAIVILLCDEGSHIAFALVLGYIGLLACLCLLLAFLARKLPDNFNEARLIAFSMLIFCAVWVAFIPAYISYPGKYSTATEVFAILASSYGLLGCIFAPKCYIILLRPEKNTKKHLMSKVATDK
>LOCXPOlfC14.207.HIT1.OlfC.2R.798.ANF_receptor.exons11.BOUD01000015.1.Thunnus_orientalis
MEKVNDSCEIFNQRAYRWLQAMIFAVEEINNNPDLLPNFTLGYLAADTCLAESTTLLAAMAMITGQEVHLTNSECGSVPTVPVIVGDPSTSASIVVANTLGVFDVPMVSYLASCVCLSDNKRFPLFFRTMPSDAAEARAMAELLRLMGWTWVGLVSADDDFGRFGMQMLKDALRGTEVCVAYHEVIPKNYPKMKMQKIVKHIQKSTARAVVTFLIGQDAKALFEELVHQNVTDKQWIANDAWVTYGTVSVPRYIPSLAGTIGFALRKADIPGLGAFLAHNNTRLSSPNSDPFIKELWEELFGCSPSADLGGTMCSGSEVIGIGESLYTDVSQLRITYNVYKAVYAIAHAINDMLVCEPGKGPFLEGQCPDIQRIQPLQIAHYLRGVNFTTPLNEWMNFDKNGDPPASYDIINWHVTAERTIEFVTVGHFVSSQGSNGQFHIDMDRVAWGGGSRHEVCVPVSVCSSPCPPGTRIAVKKGKPVCCFDCLPCAEGEISNQTGSLECIQCPERFWSNSNRTVCIPQQVDFLSYNDTMGIVLSIVSIVGATLTAATFATFLYYRHTPLVRANNSEVIFMLLLSLKLCFLCALAFIGQPVTWSCMLRHTLFGISFVLCISCLLSRTVVVLVAFRSTLPGDNLIRYVGPAQQRLGISICTLVQVLICVLWLTLAPPKPAEREIMDNWGPKIVLECANGSIVGFSLVLGYIGLLASVCLFLAFLARKLPDNFNEAKLITFSMLIFCNVWVAFVPAYISSPGKYTVAVEIFAILASSYGLLFCIFAPKCFIILLRPEKNTKKHMMAR
>LOCXPOlfC22.216.HIT1.OlfC.2R.869.ANF_receptor.exons12.BOUD01000393.1.Thunnus_orientalis
SLLLLSVVGRQMGLEVVQAIVCPRWGTPSKKGLSQDGDVIIGGLFNLYYIPSAIQQVFTKLPHSKPCTGLDLVSLKYMYAMTFAVEEINRNSTLLPGVKLGYRILDSCSRYPWSLQAALSLVGGDTSSCILTAPVLQSAAYEQPGETTGGQPVPLLIGAASSTTAIMLSSILGPLSVPVISYLASCPCLSDRPKFPNFFRTIPSDIYQARAIAQLAIRFKWTWIGAVLVNNDYGQLAIQTFQEEIRGKGVCLEFIETVRRETIVRDARRAANTIQASTARVILIFCWYTDVKNLFLELAERNVTDRQFLASEAWSTSSDLLQDLTISKVANGVLGVAIRSSTVPGFEQYLKRLHPNHRPDDEFLRYFWEKEFACSPRATQSHRSLQKASLPTCNGTESLEGMQHLFTDTSQLRVAYNVYLAVYAAAHALHSLLSCPNRDSPLRNNSSTCSSPKHIKPIELLQHLSKVNVTSPQGEMFYFQGADIPAKYDLVNWQNTPEGPLKLVLIGRVDGFDLHLNESAIQWSTGSNQVPISVCSESCPPGTRKANRKGEPVCCFDCIPCAEGEINNKTGSLQCERCPSEFWSNANQTACMPRQLDFLSFNETLGITLTTAAVCGAIVTTAVSVVFISYRQTPMVRANNSELSFLLLLSLKLCFLCSLVFIGRPSVWSCRFQQAAFGVSFVLCVSCLLVKTIVVLAVFRSARPGAESLMKWFGPGQQRGSVCLFTCIQVIICVIWLSLSPPVPQRDLGFQGSKVTLECAMTSVVGFSLVLGYIGLLACTCLILAFLARKLPDNFNEAKLITFSMLIFCAVWVTFVPAYVSSPGKYVVAVEIFAILASSYGLLFCIFAPKCFIILLRPEKNTKKHLMAR
>LOCXPOlfC23.221.HIT1.OlfC.2R.914.ANF_receptor.exons11.BOUD01000393.1.Thunnus_orientalis
MSWFSWFFTLWPSKATSLLLADLVGRQLGLSVGLQVVQTLTCSQWGTPSDKGLFQDGDVVIGGLFNFRYQTPAIDHDFTQLPHNKPCAGLEHVPLQYIYAMVFAVEEINHSTTLLPGVKLGYHIHNSCGLPQWALQSALSLVGGDSTSCNLTAPLDYSAGYGEESGERRGGHPVPLIIGGASSTTAQILSRILGPLSVPLVSYLASCPCLSDRLQFPNFFRTIPSDIYQARAIAQLAIRFNWTWIGAVIANNDYGHAAIKVFQKEIQGAGVCLAFVETLRRENIVSDARRAALTIQASTARVILIFAWYTDVRELFLQLAKINVTERQFLASESWSTSGDLLQNLATSKVASGVLGVAIRSSPMPGFGNYLRSLNPSHRPDDEFFREFWEQVFGCSPEVTYHSSPLQSVTPRQRSSRPSNTSASSFPNTPLQKAFLPLCSGTESLERVQNLFTDISQLRVTYNVYLAVYAAAHALHNLLSCPDTDSPPRNNSTCSSPKDIKPIELLQHLNKMNFTTPQGEMFFFQGADTLAKYDLINWQKTPEGSQKLVLIGHVDGFDLHLNESAIQWSTGSYQVPISVCSNSCPPGTRKANRKGEPVCCFDCIPCAEGEISHKTGSLHCERCPPEFWSNDKQTACIPRQLDFLSFNETLGITLTTAAVSGAIVTTAVFVVFLCYRQTPVVRANNSELSFLLLLSLKLCFLCSLVFIGRPSVWSCRFQQAAFGISFVLCVSCLQVKTIVVLAAFRSARPGAEALIKWFGPGQQRGSVCLLTCIQVIICVIWLSLSPPVPRRDLGFKGSKVTLECAMTSVVGFSLVLGYIGLLACTCLILAFLARKLPDNFNEAKLITFSMLIFCAVWVAFVPAYVSSPGKYTVAVEIFAILASSYSLLFCIFAPKCFIILLRPEKNTKKQLMAR
>LOCXPOlfC24.226.HIT1.OlfC.2R.869.ANF_receptor.exons9.BOUD01000393.1.Thunnus_orientalis
LYLLMYFMLLSSYVSSAVSSTLYSSSCRLQGRFHLNGMHKAGDVVLGGLFKVHFFSVFSDMSFTSEPQETICQGFDVLGFRHAQTMAFAVNEINRNSNLLPNVTLGYSLYDNCVKLGIGFRAALSLVSGQGEEFILEESCVGAPPVLGIVGDSYSQPTIAISTVLGLYRVPMVSYFATCSCLSDRQKFPSFFRTIPSDAFQVRAMIQILKRFGWTWAGLLVSDDDYGLHAARSFQSDLAQSGGGCLAYLEVLPWGNDPAELSRIVDIMKKSTARVVIVFAHESHMIYLMEEVVKQNVTGRQWIASEAWTAGAVLQTPDLMPYLGGTLGIAIRRGEIPGLKDFLLRTRPDLHHNNSYGNNMINQFWEHTFQCRFAPPPAGWVESGRAICTGDEDLENVETELLDVSNLRPEYNIYKAVYALAYALDDMLQCVPGRGPFSGRSCASLQRLEPWQLVYYLQKVNFTTPFGDQVSFDENGDALPIYDIMNWLWLPDGQVKVQNVGAVKKSALKGEEFTIDVDKIFWNFQSKEPPRSVCSESCPPGTRKARRKGQPECCFDCIPCSDGKISNMTDSTECTACPEDFWSSPERDHCAPKKTEFLSYHEPLGICLTTTSLLGTFICAVVLGIFIHHRSTPMVRANNSELSFLLLISLKLCFLCSLLFIGRPRLWTCQLRHAAFGISFVLCVSCILVKTMVVLAVFKASKPGGGASLKWFGAMQQRGTVLGLASIQAAICTTWLVSSSPAPHKNTQYHNDKIVYECVVGSTIGFAVLLGYIGLLAILSFLLAFLARNLPDNFNEAKLITFSMLIFCAVWVAFVPAYVNSPGKYADAVEVFAILASSFGLLVALFGPKCYIILLRPERNTKKAIMGRG
>LOCXPOlfC25.230.HIT1.OlfC.2R.876.ANF_receptor.exons9.BOUD01000393.1.Thunnus_orientalis
MGAFLDTHLFLCVYLILIFFSSSSLLSVFSSPSLSCKLRRQFHLNGMHKPGDVILGGLFEVHYTSVFPEWTFSSEPRQPSCQGFDTLGFRHAQTMAFAIDEINRNSNLLPNVTLGYSLYDNCGALVIGFSGALSLASGREEQFQLQENCLGTPPVLGIVGDSSSTFTIAASNVLSLYKMPLVSHFATCSCLSDRQKFPSFFRTIPSDAFQVRAMIQILKRFHWTWMGLLVTSDDYGLHAAQSFQSDLAQYGGGCLAYLEVLPWDNDPSELRRIVHLIKTSTARVVIVFAHESHMIQLMEEVVRQNVTGLQWIASEAWTAAALLQTPRLMPYLSGTLGIAIRRGEIPGLRDFLLKIHPDLHDINNYENSMVNLFWEHTFQCRFAPPPAGWVGALCTGDENLENVETEILDVSNLRPEYNVYKAVYALAYALDDMLQCVPGRGPFSGRSCATLQRLEPWQLVHYLQKVNFTTPFGDQVSFDENGDALPVYDIMNWLWLPDGRTKVQNVGEVKKSAFKGEELTLDENKIFWNFQLKEPPQSVCSESCPPGTRIARKKGQPECCFDCIPCSDGKISNNTDSMECTSCPEDFWSSPQRDHCVPKKIEFLSYHEPLGICLTTTSLLGTFICAVVLGIFTRHRSTPIVRANNSELSFLLLISLKLCFLCSLLFIGSPRLWTCQLRHAAFGISFVLCVSCILVKTMVVLAVFKASKPGGGASLKWFGAMQQRGTVLVLTSIQAAICTAWLVSSSPAPYKNIQYQNDKIIYECVVGSTVGFAVLLGYIGLLAILSFLLAFLARNLPDNFNEAKFITFSMLIFCAVWVAFVPAYVNSPGKYADAVEVFAILASSFGLLVALFGPKCYIILLRPERNTKKALMGRGT
>LOCXPOlfC26.234.HIT1.OlfC.2R.866.ANF_receptor.exons9.BOUD01000393.1.Thunnus_orientalis
LPLLMYFMLLSSYFSYAVSSPLYSSSCQLQGQFHLNGMHKAGDVVVGGLFQVHFFSVFPDLSFTSEPQETTCHGFDVLGFRQTQTMAFAVNEINRNSNLLPNVTLGYSLYDNCVKLGIGFRAALSLVSGQGEEFILDKSCVGAPPVLGVVGDSSSTRTIAISTVLGLYRVPMVSYFATCSCLSDRQKFPSFFRTIPSDAFQVRAMIQILKRFGWTWAGLLVSDDDYGLHAARSFQSDLAQSGGGCLAYLEVLPWGNDPAELNRIVDIMKKSTARVVIVFAHESHMIGLMEEVVKQNVTGHQWIASEAWTAAAVLQTPDLMPYLGGTLGIAIRRGEIPGLRDFLLRVRPDLHHNNSYENNLVNQFWEHTFQCRFAPPPVGWVGALCTGDENLENVETEFLDVSNLRPEYNVYKAVYALAYALDDMLQCVPERGPFSGRSCASLQRLEPWQLVHYLQKVNFTTPFGDQVSFDENGDALPIYDIMNWLWLPDGRTKVQNVGAVKKSAFKGEELTLDENKIFWNFQSKEPPRSVCSESCPPGTRMARKKGQPECCFDCIPCSEGKISNKTDSTECTSCPEDFWSNPENELCVPKKIEFLSYHEPLGICLTTTSLLGTFICAVVLGIFIYHRSTPMVRANNSELSFLLLVSLKLCFLCSLLFIGRPRLWTCQLRHAAFGISFVLCVSCILVKTMVVLAVFKASKPGGGANLKWFGAVQQRGTVLVLTSIQAAICTTWLVTSSPTPHKNTQYHNDKIVYECVVGSTVGFAVLLGYIGLLAILSFLLAFLARNLPDNFNEAKLITFSMLIFCAVWVAFVPAYINSPGQICRRSGGICHPGLQFWPLGGTVWTQMLHNPTETREKHKESNHGSR
