# Supplementary material for: Expanded olfactory system in ray-finned fishes capable of terrestrial exploration
Source: BMC Biol. 2023 Jul 31;21:163. doi: 10.1186/s12915-023-01661-8 (PMC10392011; doi:10.1186/s12915-023-01661-8)
Supplement: Supplementary file 3 — Additional file 3: Data S1. Protein sequences and genomic coordinates of OLF genes. FASTA and General Feature Format (GFF) files containing the protein sequences and genomic coordinates for all identified OLF genes in this study. [file 12915_2023_1661_MOESM3_ESM.zip › PROTEINS/Xenentodon_cancila.OLF_genes.fa]

>LOCXPDilaORUN.94-eta.306.236.HIT1.OR.1R.302.7tm_4.exons2.SUPER_7.Xenentodon_cancila
MNVTPVGANGTQADHYLEFFVINVTKNMIVIFLSITILSVNATMVHTFNRNHIFKLNPRYILFINLVVNDMIQLIISSSLYIFAQVFRTMHIPLCVFLIFLASLATINTPLILAFMAAECYISVCFPLRYNTICTLKKTYVVVCIIWATSSLSVLPDIFILVATEQQQFFTSRGICERDTVFRSNYSLNRRKVFHMFYLVVVWLTVFYTFFRILFAAKAANADARKARNTLLLHGFQVLLCMTMYVQPFLSPALKSLMPEQKKAIDLSVYVIIQILPRFLNPVIYGLRDKIFRMYLKRFCIC
>LOCXPDilaORUN.94-eta.306.238.HIT1.OR.1R.302.7tm_4.exons2.SUPER_7.Xenentodon_cancila
MNVTPVGANGTQADHYLEFFVINVTKNMIVIFLSITILSVNATMVHTFNRNHIFKLNPRYILFINLVVNDMIQLIISSSLYIFAQVFRTMHIPLCVFLIFLVSLTTINTPLILAFMAAECYISVCFPLRYNNICTLKKTYVVVSIIWATSSLSVLPDIFILVATEPQQFFTSRGFCERDTVFRSSYSLNRRNAFHIFYLVLVWLTLFYTFCRILFAAKAANADVTKARNTLLLHGFQVLLCMMMYVQPFLTPALKSLMPEQTKAIDLSFFVIIQILPRFLNPVIYGLRDKIFRMYLKRFCIC
>LOCXPDilaORUN.94-eta.306.240.HIT1.OR.1R.302.7tm_4.exons2.SUPER_7.Xenentodon_cancila
MNVTPVGANGTQADHYLEFFVINVTKNMIVIFLSITILSVNATMVHTFNRNHIFKLNPRYILFINLVVNDMIQLIISSSLYIFAQVFRTMHIPLCVFLIFLVSLTTINTPLILAFMAAECYISVCFPLRYNNICTLKKTYVVVSIIWATSSLSVLPDIFILVATEPQQFFTSRGFCERDTVLRSSYSLNRRNAFHMFYLVLVWLTLFYTFFRILFAAKAANADVTKARNTLLLHGFQVLLCMMMYVQPFLTPALKRLMPEQTKAIDLSFFVIIQILPRFLNPVIYGLRDKIFRMYLKRFCIC
>LOCXPDilaORUN.94-eta.306.117.HIT1.OR.1R.302.7tm_4.exons2.SUPER_7.Xenentodon_cancila
MNFTAVEANGTKADNFLGTFVTAVTNIMIVVCLSITILSVNAAMVHTFNRHHIFKLNPRYILFINLVVNDMIQLIISSSLYILGHVFRTMHIPLCVFLIFIVSLTTINTPLILAFMAAECYISVCFPLRYNNICTLKKTYDVVGIIWATSSLSVLPDIFILVATEQQQFFTSRGFCERDTVFRSSYSLNRRNAFHIFYLVLVWLTLFYTFCRILFAAKAANVDVTKARNTLLLHGFQVLLCMMMYVQPFLTPALKRVMPEQIRAIDFTTYVIIQILPRFLNPVIYGLRDKIFRMYLKRFCIC
>LOCXPTilORs.W240.305.130.HIT1.OR.1R.286.7tm_1.exons2.SUPER_7.Xenentodon_cancila
YRDPLNIAIIKNVVTVVLSVSIVYVNGTLVHTFRKHQVLNMNPRYILYIHLVINDIIMLTLFVLLQLLSYILFTLNVSFCVVMLIIAIASNLNNPLTLAAMAIECYLAVCFPLRYPQICTVKKTYIVIGVIWLLSLLTIIPDVFVVLAIKSPDFFNSRIFCMWANIIANPHLDKKRDVSNITFLVIVWFTLFYTYFRILFTAQAASANAKKARNTVLLHGFQLLLCMLSYVHSLMLEGLTTLFPKSVLVIRYAISVTIQILPRLISPVVYGLRDKMFRDYLKRYFL
>LOCXPTilORs.U236.326.132.HIT1.OR.1R.324.7tm_1.exons3.SUPER_7.Xenentodon_cancila
MSSSVGLRGNMTVPPQVLDTFTTAFVKNLTVVLFWLVLTYINSTLIATFFRHQTFYEDPRYILFIHMVINDAIQLTVTITLFILSYIFYKINVSFCCFFILVAVFTTRNTPVNLAAMATERYIAICEPLRYSEICTVRRTFVVIGLIWFICVAPDITDLFVTLATEPLSFFHESVFCLRQNVFKDPDLAYKRQAFDIIYFSCVFLILVFTYLKILFAARALSTEKTSAQKARNTILLHGAQLAMCMLSYISPSVEIVLHIIFPGRILEIRFVNYLIVYMLPRFLSPIIYGARDQKFYRHFKMYLLSYRCKNTVQQVEPANKNNL
>LOCXPOR1.126.HIT1.OR.2R.331.7tm_1.exons1.SUPER_8.Xenentodon_cancila
SSPANGTEPLDSTSDLFQSLLPGQTVPALICIFVLLTLFSFVVNLLTLSSIGRSDDLSWQPRFTFCRNLILSDLIQTAIFGPAVIHSLVHRRTMTLGCWCYMQYFIGGVSIFCSLATITCMALERYLYVCYAINYLAILTQRRLRLVLTLIWVYSVTMVAIVTGLLFVKGDGEKDDTAIPGFLCEPYMVERHLGSPSASALVRKIFGPFTVLLCLLVHAFSYFRMYQDARNAVVPFNAVNVTARNTVMFYCGMLFLQLLPLLFKVTSDAVWDFRSVTEPSSQSPGGCRLIPTQSGTAAALHVSLLIMLMVPPCVNPLVYGIRNVEMRRALI
>LOCXPOR2.214.HIT1.OR.2R.301.7tm_1.exons2.SUPER_7.Xenentodon_cancila
MNVSPANVTVVIENRDSFAKAVVKNVIVVVLSISINYINAGLIRTFCEHQIFYTNPRYILFFHLVVNDMIQVTLTVTLFIISYILFKINISVCCALILIAVFTTENTPLNLACMAVECYIAICIPLRHVQICTIRRTLILIGLIWMTSMFSVLPDLIITLALEPLEYFNARVFCLRETAFQNPIIVKKRDFTYIAYLIIVWLVIFYTYFKILFTAKRANKNATKARNTILLHGFQLLLCMATYAEPLLREALQQWFPQNYSDSLFACYIIVMILPRSISSIIYGIRDKTFRKHLKRYLLCR
>LOCXPOR3.216.HIT1.OR.2R.298.7tm_1.exons2.SUPER_7.Xenentodon_cancila
ANVTLEVRYQDSFSKAVIKNVIVVLLGIFINYINSGLIHTFSKHQIFYTNPRYILFIHLVINDMIQLVLSIILFVISYTIYKINVSICCILILFTLITTENTPLNLACMVVECYIAVCIPLRHLQICTIRRTLILVGFIWATSMLSVLPDVFITLATEPLDFFRSQVFCIRNTVFPNPVIIQKRDITYLVLLIIVCFTIVYCYFKILFTAKTAAKDARKARNTIALHGFQLVLCMTTYAAPQLLNVVQRLFPRNQTDFFFSYYIIVQMLPRSISSIIYGVRDNTFRNYLKWYLLCKIT
>LOCXPOR5.218.HIT1.OR.2R.302.7tm_4.exons2.SUPER_7.Xenentodon_cancila
MNFTAVEANGTKADNFLGTFVTAVTNIMIVVCLSITILSVNATMVHTFNRHHIFKLNPRYILFINLVVNDMIQLIISSSLYILGNVFRTMHIPLCVFLIFLASLATINTPLILAFMAAECYISVCFPLRYNNICTLKKTYDVVCIIWATSSLSVLPDIFILVATEQQQFFTSRGFCERDTVFRSSYSLNRRNAFHIFYLVLVWLTLFYTFFRILFAAKAANADVTKARNTLLLHGFQVLLCMMMYVQPFLTPALKRVMPEQIRAIDFTTYVIIQILPRFLNPVIYGLRDKIFRMYLKRFCIC
>LOCXPOR8.221.HIT1.OR.2R.302.7tm_4.exons2.SUPER_7.Xenentodon_cancila
MNFTAVEANGTKADNFLGTFVTAVTNIMIVVCLSITILSVNAAMVHTFNRHHIFKLNPRYILFINLVVNDMIQLIISSSLYILGNVFRTMHIPLCVFLIFLASLATINTPLILAFMAAECYISVCFPLRYNNICTLKKTYDVVCIIWATSSLSVLPDIFILVATEQQQFFTSRGFCERDTVFRSSYSLNRRNAFHIFYLVLVWLTLFYTFFRILFAAKAANVDVTKARNTLLLHGFQVLLCMMMYVQPFLTPALKRVMPEQIRAIDFTTYVIIQILPRFLNPVIYGLRDKIFRMYLKRFCIC
>LOCXPOR9.226.HIT1.OR.2R.302.7tm_4.exons2.SUPER_7.Xenentodon_cancila
MNFTAVEANGTKADNFLGTFVTAVTNIMIVVCLSITILSVNAAMIHTFNRHHIFKLNPRYILFINLVVNDMIHLMVSSCLYIFANVFRTMHIPLCVFLIFFPSLATINTPLILAFMAAECYISVCFPLRYNTICTLKKTYVVVGIIWATSSLSVLPDIFILVATEQQQFFTSRGFCERDTVLRSSYSLNRRNAFHIFYLVVVWLTVFYTFFRILFAAKAANADVTKARNTLLLHGFQVLLCMTMYVQPFLTPALKRLLPEKTRGIDLSVYVIIQILPRFLNPVIYGLRDKIFRMYLKRFCIC
>LOCXPOR10.228.HIT1.OR.2R.313.7tm_4.exons2.SUPER_7.Xenentodon_cancila
MNSSSYNVSVSSSLSIRDSPSTAVVKNVIVLALGIFINYINGTLVHTFRKHQIFYMNPRYILFIHLVLNDMIQLTITIILFILSYVFYKINASFCCFMVTFAILTTLNTPLNLAVMAVECYIAICFPLRHSKLCTIKRTYVLISCIWALSAGSIVPDIFITLATEPVRLLYSAIFCERDNLFRHPISLEKRDVSYLIYLTAVWLTLLYTYVKIFFTAKAANSVDGNLKKARNTILLHGFQLLLSMVTYVFRILQTALVQWFPKHYLQIFFVCYIIIQILPRFVSPIVYGLRDRTFKRYLRKYLLCTLRASNKP
>LOCXPOR11.113.HIT1.OR.2R.309.7tm_4.exons2.SUPER_7.Xenentodon_cancila
MNSSSYINVSTSLSIRDSPSTAAAKNVIVLTLGLIINYINGTLVHTFRKHQIFYVNPRYILFIHLVLNDMIQLTVTIILFVLSYVFYKINASLCCFIITFATLTTFNTPLNLAVMAVECYIAICFPLRHSKLCTIKRTYVLIGCIWALSAGSIVPDIFITLATEPIRLFYSTIFCERDNLFRHPINLKKKDVSYLVCLTAVWLTLVYTYVKIFFAAKAANSVDRNLKKARNTLLLHGFQLLLCMLTYVDGLIQKALVQWFPNHYVQILFVCYIIIQILPRFVSPIVYGLRDSTFKRYLRKYLVCSPRAS
>LOCXPOR12.114.HIT1.OR.2R.309.7tm_1.exons2.SUPER_7.Xenentodon_cancila
MNSSSYNVSVSSSLSIRDSPSTAVVKNVIVLALGIFINYINGTLVHTFRKHQIFYMNPRYILFIHLVLNDTIQLSVTISLFVLSYVFYKINASFCCFMVTFATLTTLNTPLNLAVMAVECYIAICFPLRHSKLCTIKRTYVLISCIWALSAGSIVPDIFFTLATEPVQLLYSTILCDMNNLFRHPILVEKKNISYLIYLTAVWLTLLYTYFRIFFAAKAANSSDGNLKKARNTILLHGFQLLLSMVTYVFYTIQRALIQWFPKHYVLILFVCYIIIQILPRFVSPIVYGLRDSTFKQYLRKYLLCTKRV
>LOCXPOR13.115.HIT1.OR.2R.305.7tm_4.exons2.SUPER_7.Xenentodon_cancila
MNSSSYNVSVSSSLSIRDSPSTAVVKNVIVLALGLFISYINGTLVHTFRKHQIFYMNPRYTLYIHLVLNDTIQLSVTISLFVLAYVFYNINASFCCFMVTFASLTTFNTPLNLAVMAVECYIAICFPLRHSKLCTIKRTYVLISCIWALSAGSIIPDIFFTLATEPVRLLYSAIFCDMDNLFRNPILVEKKNISYLIFLTAVWLTLLYTYFRIFFAAKAANSSDGNLKKARNTILLHGFQLLLSMVTYVFYTIQRALIQRFPKYYAQILFICYVLFQILPRFVSPIVYGLRDATFKKYLRKHLPC
>LOCXPOR15.116.HIT1.OR.2R.305.7tm_1.exons2.SUPER_7.Xenentodon_cancila
MNSSSYNVSVSSSLSIRDSPSTAVVKNVIVLALGIFINYINGTLVHTFRKHQIFYMNPRYTLYIHLVLNDTIQLSVTISLFILSYVFYKMNASFCCFMVTFATLTTLNTPLNLAVMAVECYIAICFPLRHSKLCTIKTTYILISCIWALSAGSIIPDIFFTLATEPVQLLYSTIFCDMDNLFRNPILVEKKNISYLIFLTAVWLTLLYTYFRIFFAAKAANSSDGNLKKARNTILLHGFQLLLSMVTYVFYTIQRSLIQRFPKYYVQILFICYVLFQILPRFVSPIVYGLRDATFKRYLRKHLPC
>LOCXPOR15.118.HIT1.OR.2R.305.7tm_1.exons2.SUPER_7.Xenentodon_cancila
MNSSSYNVSVSSSLSIRDSPSTAVVKNVIVLALGIFISYINGTLVHTFRKHQIFYMNPRYILFIHLVLNDTIQLSVTISLFVLSYVFYKMNASFCCFMVSFASLTTFNTPLNLAVMAVECYIAICFPLRHSKLCTIKRTYVLISCIWALSAGSIMPDIFFTLATEPVHLLYSTIFCDMDNLFRNPILVEKKNISYLIYLTAVWLTLLYTYFRIFFAAKAANSSDGNLKKARNTILLHGFQLLLSMVTYVFYTIQRSLIQRFPKYYVQILFICYVLFQILPRFVSPIVYGLRDATFKRYLRKHLPC
>LOCXPOR16.120.HIT1.OR.2R.313.7tm_4.exons2.SUPER_7.Xenentodon_cancila
MNSSSYNVSVSSSLSFKDSPSTAVAKNVIVLALGLFINYINGTLVHNFRKHQMFYTNPRYILYIHLVLNDMIQLTVTIILFVLSYIFYNINASFCCFMVTFATLTTFNTPLNLAVMAVECYIAICFPLRHSKLCTIKTTYVLISCIWALSAGSIIPDIFITLATEPVRLLYSAIFCERDNLFRHPISLEKRDVSYLIYLTAVWLTLLYTYVKIFFTAKAANSVDGNLKKARNTILLHGFQLLLCMLTYVYHLVQKVLLQWFPKHFIQVVFFSYIVIQILPRFVSPIVYGLRDATFKRYLRKHLPCTLRASNNP
>LOCXPOR18.123.HIT1.OR.2R.343.7tm_1.exons4.SUPER_7.Xenentodon_cancila
QERMFLLNCTSSAPLELLMSNSGSFLPEDAVTFPKDSFSNALTKNIIAMLVWLALSVINISMVHTFLRHSLFYENPRYVMFICMVLNDALQLTLVTALYVVSYIFRKIHASVCCPLVMTAVFTTRSTPLILAGMAVERFISICFPLHHGQMCTIHRTLHLVGVILILSAAPPITDLLITMVKEPLSFFYTTIFCDHSLLFRDPAIYYKNCVIDGTYLSFVALTLLYTYCKIMLTAQAASAGLASVTRARNTVLLHGVQLLLCMLAFVVPSLQAALISLFPQLSLEIRYIFFLLVYIIPRFLSPVIYGFRDELFRKYWIRYLSCRGRRMVGVGPAVLKMNLPVK
>LOCXPOR19.186.HIT1.OR.2R.307.7tm_1.exons1.SUPER_5.Xenentodon_cancila
MLNLSELPVNATSPNSLSVIIKVCVVIPFFCIYLCCIAIMLQIFASHRQFMDTSRYILFAHMLINDTLQILSSVLLFLCVMGGVKFPIVYCVPLLIVSTATFQNTTLILATMSLERYVAILYPLQRPAAWRSDRIWIIIMSLWFISFIFPIIEFPIGKQNPAVDVLTTPFLCKTTVVNSSPIQTLVRAVVNMLFFAVVAVIILFTYVRILLETRKLRQDKLSVRKAMSTVLLHGFQLLLCMLAFTHPFTETLIIAHVNWLPADITFFNYFCFILVPRVLSPLIYGFRDQSLRGQIGKNLNCCSIKVK
>LOCXPOR20.187.HIT1.OR.2R.300.7tm_1.exons1.SUPER_5.Xenentodon_cancila
MANNSSLLGGFTEQQVTKDIVIVQTLVNAFLCINMLLIVTFFKKESFHTSARYILFALILLSDSLMLILTDVMLFLSYFQCAIQVWICVILSVVLFLYTLVTPVTLTAMTLERYVAICMPLRHAELCSKRSTIHCIIIIHGISSVPTIAIFSVFFASVSFSFYKENKICLGDVFYVYTWQHHLSSALCQFYFLFMCIAIVFSYYEIMKAAKAASERNNESTKKGLRTVILHAFQLLLCLFQLWSPIINNALLQIDYTIYVNVGYFNYVMFYLAPRCLNPLIYGLKDEIFLLALKSYFSCS
>LOCXPOR21.188.HIT1.OR.2R.306.7tm_1.exons1.SUPER_5.Xenentodon_cancila
MALNNSLNAAELPVRILSNRVVLVQALVAVFLCINLFLITTFFMKEYFYTTMRYILFALTLLSDCLFLSMTNILLILSYFNFSIQMWLCLILYIVLSLYTFVTPVTLTVMTLERYVAICMPLRHAELCTTRGALHLVLIIHSISSFPCTLFLSIFLATASHAFYTVDRICSVEMFILYSWQGQLRSAISQFYFLVMSTIIVFSYVQIMKAAKAASGEDKKSTWKGLRTVLLHAFQLLLCLIQLWCPFIEAAVLKIDFMLYVNVRYINYIIFILAPRCLSPLIYGLRDELFFQSLKYYALCGFYKKH
>LOCXPOR22.189.HIT1.OR.2R.300.7tm_1.exons1.SUPER_5.Xenentodon_cancila
MNNYSSLDSGKFSLPKFNDQAILVQVLITLLLSVNFMLISTFFMKDIFYTNMRYILFANTLMSDCVNLIISNLLLILSFFHLTMQMWLCLLVFLVASMYNFVTPVTLTAMSLERYVAICMPLRHAELCTAYRAMQSIAIIHGLSFIPCLVLLFVLALSVTHSFFEQYKICSVEVFILYRWQGHVRLVVSQFYFLIMCTVIVFSYVQIMKVAKTASAESMESSQKGLRTVVLHAFQLLLCLVYLWCPFIEIAILQFDYNLYVAIRYFNYVMFSLVPRCLSPLIYGLRDKAFLHALKQYAFC
>LOCXPOR22.190.HIT1.OR.2R.300.7tm_1.exons1.SUPER_5.Xenentodon_cancila
MNNYSSLDSGKFSLPKFNDQAILVQVLITLLLSVNFMLISTFFMKDIFYTNMRYILFANTLLSDCVNLIISNLMLILSSFRLTMQMWSCLIVFIVASLYNFVTPVTLTAMSLERYVAICMPLRHAELCTAYRAMQSIAIIHGLSFIPCLVLLFVLASSVTHSFFEQYKICSVEVFILYRWQGHVRSVVSQFYFLIMCTVIVFSYVQIMKVAKTASAESMESSQKGLRTVALHAFQLLLCLVFLWCPFIETAILQFDYNLYIAIRYFNYVMFSLVPRCLSPLIYGLRDKAFLLALKQYAFC
>LOCXPOR22.191.HIT1.OR.2R.291.7tm_4.exons1.SUPER_5.Xenentodon_cancila
MNNYSSLDSGKFSLPKFIDQAILVQVLITLLLSVNLMLISTFFMNNIFYTNILSDCVNLIISNLLLILSFFRLTIQMGSCLIVVILATLYNFVTPVTLTAMSLERYVAICMPLRHAELCTAYRAMQSIAIIHGLSFIPCLVLLFVLAPSVTHSFFEQYKICSVEVFILYRWQGHVRSVVSQFYFLIMCTVIVFSYVQIMKVAKTASGESMESSQKGLRTVALHAFQLLLCLVFLWCPFIETAILQFDYNLYIAIRYFNYVMFSLVPRCLSPLIYGLRDKAFLLALKQYAFC
>LOCXPOR22.194.HIT1.OR.2R.300.7tm_4.exons1.SUPER_5.Xenentodon_cancila
MNNYSSLDSGKFSLPKFNDQAILVQVLITLLLSVNFILIGTFFMNNIFYTNMRYILFANTLLSDCVNLIISNLLLILTCFRLTIQMGSCLIVVILATLYNFVTPVTLTAMSLERYVAICMPLRHAELCTAYRAMQSIAIIHGLSFIPCLVLLFVLAPSVTHSFFEQYKICSVEVFILYRWQGHVRSVVSQFYFLIMCTVIVFSYVQIMKVAKTASGESMESSQKGLRTVALHAFQLLLCLVFLWCPFIETAILQFDYNLYIAIRYFNYVMFSLVPRCLSPLIYGLRDKAFLHALKQYAFC
>LOCXPOR23.195.HIT1.OR.2R.308.7tm_4.exons1.SUPER_5.Xenentodon_cancila
MDKNTTISSDILKIQGFNISPEFTYPLFFLLLFVYSCLLFSNIGVLALIITEKSLHQPMYILFCNLSVNDVIGNTVLLPQLMAHILSTERFITYHQCVAQAFHSHTFGSASHMILVIMAIDRYVAICHPLRYYSIMTTRTVIGLSATAWGVSLVLVSVLIGLTVRLSRCRSVIQNAYCDNASLFKLSCEDVSINNIYGLFFTVLLFTCSMGGIIVTYIRIALICWMKKSKELNNRALQTCTSHLVLYLIMLWSGFLTIILHRFPDYPDLRKIAYILFHVVPANLNPIIYGMQTRSLRNKITQILRRKV
>LOCXPOR24.196.HIT1.OR.2R.307.7tm_4.exons1.SUPER_5.Xenentodon_cancila
MENKSSGFSSHLTLDPFFIPPGGKYPIFLFGIVIYLSGMSCNLILLTLIILKKNLHKPMYFILFSLPLNDLFGITAMLPKILSDIVTETHTVYYPLCVLQAFLLHMYGGGILFILAAMSFDRYMAICMPLRYSSLMTVRMVVLIISLVWGLDLVLIVSLFSLQTRLPLCRSVIRNVFCDNPSLLKLTCGDTTVHNIIGLFNTAVMQAVSVTIQAYSYIKILITCMGARKSEERKKAVNTCVAQLLILFIFEIVGTFTILSHRFKNVSTDLQKIMGMLIFLVPPLLNPIVYGLYTSEIRNTLLRILKN
>LOCXPOR25.197.HIT1.OR.2R.309.7tm_4.exons1.SUPER_5.Xenentodon_cancila
NSSSEDLLTLAVLGLPSSHTYPAFVFGTLAYLIIVFCNVLVLMTIAVNKRLHKPMFILLFNLPISDIVGATAFFPHFVFSVVSQNRLISSPACIAQAFFIHFYGTGNLLVLTAMAYDRYIAICSPLKYNTIMSPPNLIRITVLIWFINFSMMLSLFILIARFKFCRTNIVDLYCNNPSLMKLVCEDIRVNNYYGIATLVVVMGGPLLIIMYTYAQILRTCVMGNHIDSRKKAIQTCGTHLVVFLVLQINTTFTLISHRIENVSPFVRRAFGVSVLIFPPFLDPIIYGLKTRELKQGIIMFLRRNFASTK
>LOCXPOR26.198.HIT1.OR.2R.309.7tm_4.exons1.SUPER_5.Xenentodon_cancila
NSSSEDLLTLAVLGLPSSHTYPAFVFGTLAYLIIVFCNVLVLMTIAVNKRLHKPMFILLFNLPISDIVSATAFFPHFVFSVVSQNRLISSAACIAQAFFIHFCGTGNLLVLSAMAYDRYIAICSPLKYNTIMSPPNLIRITVLIWFINFSMMLSLFILIARFKFCRTNIVDLYCNNPSLIKLVCEDIRVNNYYGIATMVAVMGGSLLIIMYTYAQILRTCVMGNHIDSRKKAIQTCGTHLVVFLVLQINTTFTLISHRIENVSPFVRRAFGVSVLIFPPFLDPIIYGLKTRELKQGIIMFLRRNFASTK
>LOCXPOR27.199.HIT1.OR.2R.318.7tm_4.exons1.SUPER_5.Xenentodon_cancila
FMNTAGKSLKMSSLYNTSSVLQLRSFNLTSESVFPAFLFATLSYMIILFCNLTLILTIVLNKSLHQPMHLILLNLPINDLIGSSALFPQLLKEILTNSRMIHYSVCVAQAFFIHIYAAGTVFFLAAMAYDRYIAICYPLQYNTVMTNAHTMKIITLVWSACLVLIGVLFILLLRLRLCRSELAHPYCDNANLLALVCEDTTINNIYGLFISAFSQVVANGMVLYTYLRVLMACFRSKQSDTKAKALQTCATHLVVFLLLECLGLFTIISYRLPNISPHLRRFMGVSTLIFPPTLNPIIYGLRTKEIREKVIYFFRKKL
>LOCXPOR28.200.HIT1.OR.2R.323.7tm_4.exons1.SUPER_5.Xenentodon_cancila
MSEGNQSSVTEFILTGFPGLHLEYYGLVSAVLFVVYLITVIANATVLFLFATNRSLHKPMYYIILNLTVCDLLFSTTTLPKIISRYWFQSVSISFLACFVQMYLVHYLGSANSFILFLMAFDRYLAICHPLRYSNILQNSTVLVLSITAWVVAIATPLMMVIRAYPLPYCASNIISHFYCDHIGITVLACTDRTPYAFPAFVSAMIVLLGPLTFIIFSYCSILIAVSKIADLQNCLKSLSTCSTQLIIISLYYLPRCFVYLASNVGIRFSTDVRIVIIMFYSLGPPMINPLIYCLRTKEMRECLWKQFYRRIKPQKSLVLTIS
>LOCXPOR29.201.HIT1.OR.2R.324.7tm_4.exons1.SUPER_5.Xenentodon_cancila
MSEGNQSSVTEFILTGFPGLHLEYYGLVSAVLFVVYLITVIANATVLFLFATNRSLHKPMYYIILNLTLCDLLFSTTTLPKIISRYWFQSGNISFVACFVQMYLVHYLGSVNSFILFLMAFDRYLAICHPLRYSNILQNSTVLILSITAWVVAIAANSAMVIRAYPLPYCASNVINHCYCDHIGVTVLACTDRTPYAFSAFVCAMIVLLGPLTFIIFSYCSILIAVSKIADLQNCLKSLSTCSTQLIIISLYYLPRCFVYLASNVGIRFSADVRIVIIMFYSLGPPMINPLIYCLRTKEMRECLWKQFYRRIKPQKANVSAISN
>LOCXPOR30.202.HIT1.OR.2R.319.7tm_4.exons1.SUPER_5.Xenentodon_cancila
MLYTNVTRINDFFLLGFPGLLPEYYGTVSTFLFLLFLAIAVGNIFILVFVRCERSLHKPSYLIFCHLALSDLMFGTVTLPRVLSKYWFNDNIISFYSCFVQMYFVHFLGATHSFILMVMALDRFIAICAPLRYTSLFTNTTVSVLCGISWLMPLSWMFGVVFEAMKLPFCNSNIIVQCYCDHFSIINLGCENVQSSTVLGFGLAMFSLLLPLGFIILSYFVIIVAVLRISSSEGRNKMLSTCTPQVLITGLYYMPRCFVYLANFVGYTFSASVRIVVIMLYSLLPAAVNPIIYCFKTKDIKENVKKKLFTKKVCNSTKT
>LOCXPOR30.203.HIT1.OR.2R.319.7tm_4.exons1.SUPER_5.Xenentodon_cancila
MLYTNVTRINDFFLLGFPGLLPEYYGTVSTFLFLLFLAIAVGNIFILVFVRCERSLHKPSYLIFCHLALSDLVFGTVTLPRVVSKYWFNDNIISFYSCFVQMYFVHFLGATHSFILMVMALDRFIAICAPLRYTSLFTNTTVSVLCGISWLMPLSWMFGVVFEAMKLPFCNSNIIVQCYCDHLSILNLGCENVQSSTVLGFGLAMFSLLLPLGFIILSYFVIVVVVLRISSSEGRNKMLSTCTPQVLITGLYYMPRCFVYLANFVGYTFSASVRIVVIMLYSLLPAAVNPIIYCFKTKDIKENVKKKLFTKKVCNSTKT
>LOCXPOR32.206.HIT1.OR.2R.319.7tm_4.exons1.SUPER_5.Xenentodon_cancila
MLYTNVTRINDFFLVGFPGLLPEYYGTVSTFLFLLFLAIAVGNIFILVFVICEKSLHKPSYLIFCHLALSDLMFGTVTLPRVVSKYWFNDNIISFYSCFVQMYFVHFLGAAHSFILMVMALDRFIAICAPLRYTSLFTKNTASVLCGISWLVPGSWMICIVVDSLSLPFCNSNIIVQCYCDHLSIINLGCENVQYSTILGLIGAMVSLLLPLGFNILSYFVIVVVVFRISSSEGRHKTLSTCIPQLLITGLYYMPRCFVYLANYVGYTFSTSIRIVVIMLYSLLPAAVNPIIYCFKTKDIKENLKRKYFSRKINVIKKS
>LOCXPOR33.207.HIT1.OR.2R.314.7tm_4.exons1.SUPER_5.Xenentodon_cancila
MKFTNVTTIKYFIVTGFPGLPPEYYGSVSALLFLVFLAIVLGNAFVVAVNVFERTLHKPTYLIFSNLAMADLIFGTVTLPKIIARYWWNDIVSSFGACFAQMYFVHSLGAIHSFILLIMALDRFIAIWVPFQYPVLFTNKTTSIACSLCWILTFIRMIGIVLHAHSLPYCDLNIIKQCYCDHGSITNLACGDMVRYVKWVAFANAMVTLLVPLTFIIFSYFAIIITVLKVSQTERRHKILSTCLPQIFITCLYYVPRCIVYLSDNLGLHSSVDARVIVTMLYSLIPAAVNPLIYCFKTADIKKALIQRYSSTVV
>LOCXPOR34.208.HIT1.OR.2R.323.7tm_4.exons1.SUPER_5.Xenentodon_cancila
MKFTNVTTIKEFIIPGFPGLPPEYYGSVSALLFLVFLAIVLGNAFVVAVIALERTLHKPTYLIFSNLAMADLIFGTVTLPKIIARYWWNDIVSSFGACFAQMYFVHSLGAIHSFILLIMALDRFIAIWVPFRYPVLFTNKTTSIACSLCWILTFIRMIGILIHALTLPYCDINIIKQCYCDHNSITNLACGDMVRYVKWVAFANAMVTLLVPLTFIIFSYFAIIIAVLKISQTERRHKILSTCLPQIFITCLYYVPRCIVYLSDNLGLHSSVDARVIVTMLYSLIPAAVNPLIYCFKTADIKKALIQRYNSIKISSAFNNDFK
>LOCXPOR35.209.HIT1.OR.2R.305.7tm_4.exons1.SUPER_5.Xenentodon_cancila
IMVNSTQVLYFTLSAYFDIGLYKYLCFLMLFCLYMLIISANLLLVVVICWTRSLHEPMYMFLLSLFVNQLYGSTGLFPLLLVQILSDVHSVSFPLCFLQIFCVYTYGATEVLNLAIMSYDRYLAICFPLQYVTLMNSKKVLVLIALTWLIPLCAIVVLISLSASLQLCGNVIDKVVCGNYSIVKLSCSDTRVNNIYGLVYTVISIIIPSFLILYTYVKILKVCFSGSKQAREKAISTCTPHLASIANFSFGCFFQILQSRFDFSRLLAVFDIFSSLYFLTCQPLLNPLLYGLKVSKVRDACKRLL
>LOCXPOR36.210.HIT1.OR.2R.310.7tm_4.exons1.SUPER_5.Xenentodon_cancila
TSSSYFILGAYTETGRLKYLYLVITAVSYVAIIVANTSIIVVICCTRSLHQPMFLFLLSLLVNELYGSTGLYPFLLLQILSEVHIVPAPLCFLQIFCLYSYIKTEFCNLAVMSYDRYVVICRPLQYHTVMTPYKVSVFILLIWLYSFVSFTITLMLNLRLTLCGNVINSLCCHNYLVVKLACSDIMFNNIYGLFGTALTVLVPLLPILFSYMKILRVCSAASTQTRRKAVSTCGPHLTSLLNFSFGCLFEILQSRFDRTRAASVLQLVMSLHFVMLQPLLNPLMFGLQMSKIRSACKHLFSTKKLTDHRE
>LOCXPOR37.211.HIT1.OR.2R.317.7tm_4.exons1.SUPER_5.Xenentodon_cancila
MLDLLPLRNLSHSSFMFRGFPTLHQHRRLLALPFSISYLSVLLGNSLLVYVILSVERLHSPMYLLICVLCVVDVLVVTAILPNMLLGLLFDWNQISLAGCLVQMFFTHFLSSVESTLLLAMALDRYVAICEPLRYNDIMDSCMLLRLLLFTLVRSISIMATLVGLASSLWFCSSNTIQHCYCDHMALVSLACESTDKNKAVGLAVIICFVGVDIPVIFFSYMKILKAVLRAAAAGEDRLKAFHTCITHLMVLMCFYLVGSVTFLSHNLNIPIATDANTFLGVMYILFPATINPIIYGIRTKEIRKGLLKLFKVRSKK
>LOCXPOR38.212.HIT1.OR.2R.311.7tm_4.exons1.SUPER_5.Xenentodon_cancila
DNISSHKYFILRGLDELGGLRPILSIPFFILFVVSLAANSLLLYVIFSQRSLHSPMCILIACMACVDLSLPVIFIPSVLLGVLLNWRGISLSGCLVQMYLLHFLGTCQSTLLLWMALDRYFAICTPLRYHDHMSLPRILKFVIPLLIRNMLMILAVVLLAGSLSFCFRNVINHCFCEHMALVELACGSTAINSLVGLMTVFFVPVLDFLVITASYIIIFRSVLQSGKSAAKALHTCVTHIIVMVISLTFVLTAFLSYRIRDGLPVAGRVVVSIVYLSLPSCFNPIIYGVRTTEIRQHILKMLSSCRLVQTM
>LOCXPOR39.213.HIT1.OR.2R.316.7tm_4.exons1.SUPER_5.Xenentodon_cancila
RMDNITTHQYFLLYGFEELGALRPILFIPFSLMFVVSLLANSLLIYVVFSQRSLHQPMSILIAGMACVELCLPVFFVPNMLLNFLFDWRGVSLIGCLIQMHFIHFFGAFQTTFLVWMALDRYFAICTPLYYHERMAPLRFLKFIIPLVFRNALIITQFVVLAGKRSFCSFVINHCFCEHMALVELSCGSTAINSLAGLIAVFFIPVLDFFIITGSYAVIFISVLKSSSSSFKALHTCVTHIIVLTLSLSVALIAFLSYRIRNSLPASMRVFFSTMYLLFPSCFNPIIYGVRTTEIRQHMLKILTRWSRIVQSEPYS
>LOCXPOR40.154.HIT1.OR.2R.308.7tm_4.exons1.SUPER_4.Xenentodon_cancila
MVNATSLGAFSLLRLKDATTRNRVTLFVLTLLGFIVLLLVNIVLIVTIILEEKLHKPMYIFICSLCINSLYGTAAFYPKFLFDILSNTYVISYIGCLLQVFVIYSYVETDFSILAVMAYDRYVAICRPLQYHSVMTTHRVVLLVAFSKLVPLLCQALVVIMTSKLTLCGSNIEKLYCDNWSILKLSCKSTISNNIVGFMVIVLFFGHDVFIICSYVKLVKCALNSRESRRKFLQTCVPHLLCLLNVTVALLFDLMYARYGSMFMPQSVKNFMAIQFLMIPPILNPIIYGLNLSQLRNSFLRMCSYSKQ
>LOCXPOR41.155.HIT1.OR.2R.304.7tm_4.exons1.SUPER_4.Xenentodon_cancila
MENSTLPFHFNFTMFVNIGNYRFLAFTFCLALYSFIVSSNCLMILVISQHRALHQPMYAFIALLSVNSLYGSTGFFPRFLMDLLSDVHLISHSACLTQIYVIYTYASNELTILSIMAFDRYNAVCHPLCYHSKMTSKTVMLLSALAWTFPALSLTTLIILTVNLPLCGSEIQKVFCANWDVVKLSCVNTAVSNVVGMLLTITTVFLPLFYVLYTYLRIVIVCWKRSAEFKGKVLQSCLPHIISFVIYSITGFCDIVLSRSNLVDMNPFVPVILSLEFVVIPPVLNPLVYGLKLPDIRRRIFGLL
>LOCXPOR42.156.HIT1.OR.2R.300.7tm_4.exons1.SUPER_4.Xenentodon_cancila
MKNDSVISMFYLSGLDGTRHNRSLLFFLTLLCYCIILMVNISLIVIIILDNSLHEPMYILLCAFCMNGLYGTTGFYPTFLWDLLSPVHVISYSGCLFQAQMMYSFASSDLSILALMAYDRYLAICRPLEYHSLMSKQKVIKLIFLSWLTSFCIIGIGIVLTSRLKLCSQYMSRLFCVNWSIVQLACFPAQTTVNGIFGNIIIVVYVFHGGFIVWSYLLLIKTCSNSIEKRSKFMQTCVPHLVSLLTFIVTILTDIINMRLGSKDLPQTIQNLIAIEFLVIPPIMNPLIYGFKLTKIRSRI
>LOCXPOR43.158.HIT1.OR.2R.300.7tm_4.exons1.SUPER_4.Xenentodon_cancila
MKNDSVISMFYLSGLDGTRHNRSLLFFLTLLCYCIIIMVNISLILIIILDNSLHEPMYILLCAFCMNGLYGTTGFYPTFLWDLLSPVHVISYSGCLFQAQMMYSFACSDLSILALMAYDRYLAICRPLEYHSLMSKQKVIKLIFFSWLTSFCNVGTSIFLTSRLKLCSQYMSRLFCVNWSIVQLACFPAQTTVNGIFGNIIILIYACHGGFIVWSYLLLIKTCANSIENRAKFMQTCVPHLVSLLTFIVTILTDIINMRLGSKDLPQTIQNLIAIEFLVIPPIMNPLIYGFKLTKIRSRI
>LOCXPOR45.159.HIT1.OR.2R.300.7tm_4.exons1.SUPER_4.Xenentodon_cancila
MKNDSVISMFYLSGLDGTRHNRSWLFFLTLLCYCIIIMVNISLILIIILDNSLHEPMYILLCAFCMNGLYGTTGFYPKFLWDLLSPVHVISYSGCLFQAQMMYSFACSDLSILALMAYDRYLAICRPLEYHSLMSKQKVIKLIFFSWLTSSCIIGIGIVLTSRLKLCSQYMSRLFCVNWSIVQLACFPAQTTVNGIFGNIIIVVYVFHGGFIVWSYLLLIKTCANSIENRAKFMQTCVPHLVSLLTFIVTILTDIINMRLGSKDLPQTIQNVIAIEFLVIPPIMNPLIYGFKLTKIRSRI
>LOCXPOR45.160.HIT1.OR.2R.300.7tm_4.exons1.SUPER_4.Xenentodon_cancila
MKNDSVISMFYLSGLDGTRHNRSWLFFLTLLCYCIIIMVNISLILIIILDNSLHEPMYILLCAFCMNGLYGTTGFYPTFLWDLLSPVHVISYSGCLFQAQMMYSFACSDLSILALMAYDRYLAICRPLEYHSLMSKQKVIKLIFFSWLTSFCIVGTSIFLTSRLKLCSQYMSRLFCVNWSIVQLACFPAQTTVNGIFGNITILIYACHGGFIVWSYLLLIKTCANSIENRAKFMQTCVPHLVSLLTFIVTILTDIINMRLGSKDLPQTIQNVIAIEFLVIPPIMNPLIYGFKLTKIRSRI
>LOCXPOR46.161.HIT1.OR.2R.308.7tm_4.exons1.SUPER_4.Xenentodon_cancila
MNNVSLISVFYLSGLNETKHYRSSLFFLTLLCYCVVILVNVSLILIIILDNSLHEPMYILLCAFCMNGLYGTTGFYPKFLWDLLSPVHVISYSGCLVQAQVMHSFPCCDVSVLALMAYDRYLAICRPLEYHSVMSNQKVIKLTFFFWVTPFCIIAINVFLTSRLKLCSPYVSRLFCMNWNIVQLACFTEQTTINSIFATVTTIIYVFHGVFILWSYIYLVKTCANSIENRAKFMQTCVPHLVSLLMFLVTVLTDIIHMRLGSKDLPQTIQNLIAIEFLVIPPVMNPLIYGFKLTKIRSKIIHFTFKMK
>LOCXPOR47.162.HIT1.OR.2R.307.7tm_4.exons1.SUPER_4.Xenentodon_cancila
NNVSLISVFFLSGFNETKNHKSIIFFFSLLCYCIIILVNVSLIVIIILDNSLHEPMYILLCAFCMNILYGTTGFYPKFLWDLLSPVHVISYSGCLMQAQVMYSFACCDLSILALMAYDRYLAICRPLEYHSLMSKQKVIKLAFFLWFIPFCIMGTNVFLTSRLMLCSPYISRLFCVNWSIVDLACFPEETTVNGTFATIVTVIYVFHGLFILWSYMYLMKTCANSIENRAKFMQTCVPHLVSLLTFLVTILTDIINMRLGSKYFPKTIQNLIAIEFLVIPPVVNPLIYGFKLTKIRYKIINVFTFKI
>LOCXPOR48.163.HIT1.OR.2R.309.7tm_4.exons1.SUPER_4.Xenentodon_cancila
MTNVSSISVFFLSGLNEMKQYRLTLFFLSLLCYCTIILVNASLCGIIILDNVLHDPMYILLCAFCMNGLYGTTGFYPKFLWDLLSPVHVISYSGCLIQAQVMYSFACCDLSILALMAYDRYLAICRPLEYHSLMSKQKVIKLACLSWLTPFCILALNVFLTSRLKLCSQNISRFYCVNWVIVKLACFQDELTLNNILAYSTIVFYVFHGFFILWSYMYIIKTCANSIENRAKFTQTCVPHLISLLTFLVTILFDVMNMRVGLTDLPQTLQNFVAVEFLVIPPVMNPIIYGFKLTEIRKKYLNFGTLTVK
>LOCXPOR57.164.HIT1.OR.2R.296.7tm_4.exons1.SUPER_4.Xenentodon_cancila
MNVTYIIFDGHVEVEKYRYLYFVIMFIVYILIICSNSTIVFLIVFHKSLHEPMYIFIAALLINSVLFSTGIYPKLLIDFLSENQIISYPACLLQIFTFYFLFTSEYLLLAVMAYDRYVSICNPLRYPTIMRKTTISIYLALAWLIAACHIAVPIIGNANKKLCSFTLKGIFCNNSVNNLFCVNSGGLMIYGLVVLFNVAFLPMLFILFTYTKILVIAYRSCTEVRKKAAQTCLPHLMVLVNYFCLLTYDMTIVRLESDFSKTARFVMTLQMITYNPLCNPIIYGLKMKEISKLLHK
>LOCXPOR57.165.HIT1.OR.2R.296.7tm_4.exons1.SUPER_4.Xenentodon_cancila
MNVTYIIFDGHVEVEKYRYLYFVIMFIVYILIICSNSTIVFLIVFHKSLHEPMYIFIAALLINSVLFSTGIYPKLLIDFLSENQIISYPACLLQTFTFYFLVSSEYLLLAVMAYDRYVSICNPLRYPTIMRKTTISIYLALAWLIAACHIAVPIIGNANKKLCSFTLKGIFCNNLINNLFCVNSGGLMIFGLVILFNVAFLPMLFILFTYTKILVIAYRSCTEVRKKAAQTCLPHLMVLVNYFCLLTYDMTIVRLESDFSKTARFVMTLQMITYNPLCNPIIYGLKMKEISKLLHK
>LOCXPOR49.166.HIT1.OR.2R.303.7tm_4.exons1.SUPER_4.Xenentodon_cancila
LDDKLNLSQITLSGYVELNKYRYLYFFGFFTLFILIMFSNCTIVYLIWINKNLHEPMYIFIAALLINCALYSTSIYPKLLIDFLSEKQVISYSACLFQFFMFYSIGGSEFILLGAMAYDRYVSICKPLRYTTIMRKSTVNIFLVLAWSLPACHMAGPAILSAEAKICNSELTGIFCNNAVYTLQCVSSRAITIFGLLTLLDLIILPMLFTIFTYVKIFIISYRSCKAFRTKAFETCLPHLLVLISISWFSAYDVIIARVKSDLSKTARLILTLQIVLYHPLFNPVIYGFKMKEISKHLKKLFR
>LOCXPOR50.167.HIT1.OR.2R.306.7tm_4.exons1.SUPER_4.Xenentodon_cancila
MDNGDNVSHITLCGYVEIKKYRYFYFFVFFTVYILIICCNCTIVYLIWIHKNLHEPMYIFIAALLINCALYSTSIYPKLLIDFLSEKQVISYSACLFQFFTFYSLGGSEFLLLAAMAFDRYVSICKPLRYTTIMRKTTVNTFLVLAWSLPAFHIAVQAILSAEAKICNSELKGIFCNNAVYTLQCVKSQSLTIFGVIALLDLVILPMVFTVSTYTKILIISYQSCKEFRRKAAETCLPHLLVLMSFSCLTVYDVIIARVDSDFSKTARLLMTLQIVLYHPLFNPFIYGLKMKEISKCLKMLFCRTK
>LOCXPOR51.170.HIT1.OR.2R.307.7tm_4.exons1.SUPER_4.Xenentodon_cancila
MDEEQNITYITFDGHVEVNKYRYLYFLLFFVVYVLIICFNVTIVCLIWIHRNLHEPMYIFIAALLLNSVFFSTAVYPKLLKDFASETQTMSYSYCLFQFFLFYSLGGSEFLLLAAMAYDRYVSICKPLLYSTVMSRNRVSIFLGLSWFVPACQNAVPVALTTQRKLCTYTLNGIFCNNLIYNLHCVTSTTQSIFGIAALIMAALFPLLFIIFTYTRILIVTYRSCKEMRKKAAQTCLPHLVVLISFSCLCAYDIIIVRLGPKLTKTWRLVMYLQEILYHPLLNPIIYGLKMTEITKHLRNLLCQAKV
>LOCXPOR52.171.HIT1.OR.2R.302.7tm_4.exons1.SUPER_4.Xenentodon_cancila
MDDKLNVSHITVSGYVEMNKYRYVYFFVSFTVYILIICCNCTIVYLIWIHKNLHEPMYIFIAALLLNSVLYSTNIYPKLLIDVLSEKQVISYSACLFQFFTFYTLIGSEFLLLAAMAFDRYVSICKPLRYTTIMRKTTVNTFLVLAWSLPAGHVTVLAILSAEAKICNSELKGIFCNNTVYTLQCVKSQSLTIFGVIALLDLVILPMVFTVFTYAKIFIISYQSCKEFRRKAAETCLPHLLVLISFSFLISYDVIIARVESSISKTARLIMTLQIVLYHPLFNPFIYGLKMKEISKCLKMLF
>LOCXPOR53.172.HIT1.OR.2R.302.7tm_4.exons1.SUPER_4.Xenentodon_cancila
MDDKLNVSHITVSGYVEINKYRYVYFFVSFTVYILIICCNCTIVYLIWIHKNLHEPMYIFIAALLLNSVLYSTNIYPKLLIDVLSEKQVISYSACLFQFFTFYTLIGSEFLLVAAMAFDRYVSICKPLRYTTIMRKTTVNTLLVLAWSLPAGHVTVLAILSAEAKICNSELKGIFCNNTVYTLQCVKSQSLTIFGVIALLDLVILPMVFTVFTYAKIFIISYQSCKEFRRKAAETCLPHLLVLISFSFLISYDVIIARVESSISKTARLIMTLQIVLYHPLFNPFIYGLKMKEISKCLKMLF
>LOCXPOR54.173.HIT1.OR.2R.316.7tm_4.exons1.SUPER_4.Xenentodon_cancila
VHHNLSITYITFAGHVELQTYRFLFFTIMFIVYILVIVCNSTILFTIWIEKSLHEPMYIFIAALLLNSLFFSTNIYPKLLIDVLSDKQITSLFQCYFQSFVYYSLCGSEFLLLLVMAFDRYVSICKPLQYPTIMTRTTIRVLLGFAWFVPACQLLPSLFISSSMKVCNLTLEGVFCNNSISQLYCVSSSANYLIYGVFIIFTTIILPIIFILFTYIKILIVSYLNNTNVRKKALQTCSPHLLVLISFSCLSTYDIVIARLKIDLHKTARFILTLQIVLYHPLFNPIVYGLKMKKISHHLKRHFFRGKVSVNVKADV
>LOCXPOR55.174.HIT1.OR.2R.313.7tm_4.exons1.SUPER_4.Xenentodon_cancila
MDQVHHNLSITYITFAGHVELQSYRFLYFTIMFIVYILVIVCNSTILFTIWIEKSLHEPMYIFIAALLLNSLFFSTNIYPKLLIDVLSDKQITSLFQCHFQSFVYYSLCGSEFLLLLVMAFDRYVSICKPLQYPTIMTRTTIRVLLGFAWFVPACQLLPSLFISSSMKVCNLTLEGVFCNNSISQLYCISSSANYLIYGVFIIFTTIILPIIFILFTYIKILIVSYLNNTNVRKKALQTCSPHLLVLISFSCLSTYDVVIARLKIDLHETARFILTLQIVLYHPLFNPIVYGLKMKKISHHLKRHFFRGKLNV
>LOCXPOR56.175.HIT1.OR.2R.308.7tm_4.exons1.SUPER_4.Xenentodon_cancila
MAVELNETLITFGGHIDLNMYRFLYFLIMLAIYIIILCSNLTIICIIWVHKTLHEPMYVFIAALLLNSILYSTTIYPKLLIDFLSAEQVITYSACLFQCFLYYFLNGTEFLLLSAMAYDRYVSISKPLQYPIIMKRTAVAFFLGFAWLVPACQIAVPVALSAKTKLCHFILKGIFCNNSIYKLHCTTSAALSVYGVIVLLNLTVLPMLFILFTYAKILKVTYKSCGEVKKKAARTCLPHLLVLINYTCLVTWDVIVVKLESDFSKSLRLTLTLQIIVSHPFFNPIIYGLKMKEISKHIKRLFCRGKIN
>LOCXPOR57.176.HIT1.OR.2R.299.7tm_4.exons1.SUPER_4.Xenentodon_cancila
RLNITYIILGGHIELHRYRYLYFLLMLKAYILIIFFNACIVCLIVTHRSLHEPMYVFIACLLINSVLFSTNIYPKLLIDFLSEKQIISYQACLFQVFTFYSLSCSEFLLLAAMAYDRYVSICRPLQYQTIMTKTTVITLLFLAWFIPACHVAVPVLLNTHNTLCTYTLQGIFCNNAAHNLYCVKYKALTVYSLIVLFNVGIIPMLFIFFTYTKILVVAYRSCGEIRKKAAQTCLPHLLVLINHSFLLTYDVVIVKLESDFPKVARVAMTLQIVMYNPLCNPLIYGLKVKEIFKQLKRFF
>LOCXPOR58.177.HIT1.OR.2R.306.7tm_4.exons1.SUPER_4.Xenentodon_cancila
MDDELNITYITLDGHVQLEKYRFLYFVIFLTIYIVIICSNCTIVYLIWTQRSLHEPMYVFIAALLINSVLLSTVIYPKLLIDFLSEKQVIRYSACLVQFTLSYSLAGSEFLLLAAMAYDRYVSICKPLQYPSIMTKTTVGILLSLAWILPAFQTAVPAALSAQQKLCNFILKGFFCGNTIYNLQCVVSRGQFMLNLVMFLNVAFFPVLFILFTYARILIICFKSSKEVRRKAAETCSPHIIVLINFSCLCGFDFITVHLELDFPKTVRFIMSLQLIVYHHLFNAIIYGLKMKEIFKHLKRLFSPAR
>LOCXPOR59.178.HIT1.OR.2R.306.7tm_4.exons1.SUPER_4.Xenentodon_cancila
MDDELNITYITLDGHVQLEKYRFLYFVIFLTIYIVIICSNCTIVYLIWTQRSLHEPMYVFIAALLINSVLLSTFIYPKLLIDFLSEKQVIRYSACLVQFTLSYSLANSEFLLLAAMAYDRYVSICKPLQYPSIMTKTTVGILLSLAWILPASQVAVSAGLSAQQKLCNSILKGFFCSNTIYNLQCVVSRDQLVFNLLILSNVSLLPILFIVFTYTRILIICFRSSKEARRKAAETCSPHIIVLINFSCLCGFDFITVQLELDFPKTVQFIMSLQLIVYHHLFNAIVYGLKMKEIFKHLKRLFTPAK
>LOCXPOR60.179.HIT1.OR.2R.306.7tm_4.exons1.SUPER_4.Xenentodon_cancila
MDDELNITYITLDGHVQLEKYRFLYFVIFLTIYIVIICSNCTIVYLIWTQRSLHEPMYVFIAALLINSVLLSTFIYPKLLIDFLSEKQIISYSACVLQFNMSYSLANSEFLLLAAMAYDRYVSICKPLQYPSIMTKTTVGILLSLAWILPAFHFAVSAGLSAQQKLCNFILKGFFCGNTIYNLQCVMSRGQFILNLVMFLNVAFFPVLFIIFTYTRILIICFKSSKEARRKAAETCSPHIIVLINFSCLCGFDFITVQLEWDFPKTVQFIMSLQLIVYHHLFNAIIYGLKMKEIFKHLKRLFSPAR
>LOCXPOR61.182.HIT1.OR.2R.306.7tm_4.exons1.SUPER_4.Xenentodon_cancila
MDDKLNITYITLDGHVQVEKYRFLYFVIFLTIYIVIICSNCTIVYLIWTQRSLHEPMYVFIAALLINSVLLSTVIYPKLLIDFLSEKQVIRYSACLVQFTLSYSFAGSEFLLLAAMAYDRYVSICKPLQYPSIMTKTTVGILLSLAWILPASQVAVSAGLSAQQKLCNSIVKGFFCNITIYNLQCVVSRDQFMFNLLILSNVSLLPILFIVFTYTRILIICFKSSKEARRKAAETCSPHIIVLINFSCLCGFDVITIHLESDLPKSLRFIMSLQLIVYHHLFNAIVYGLKMKEIFTHLKRLFIPAK
>LOCXPOR62.183.HIT1.OR.2R.308.7tm_4.exons1.SUPER_4.Xenentodon_cancila
MDDELNVTYVTLGGHVEVDEYRFLYFVIILAIYLLIIVSNCTIVYVVWTQRSLHEPMYVFIAALLINSVLMSTVIYPKLLIDILSEKQIISYSACLLQFHTFYSFGGSEFLLLAAMAYDRYVSICKPLQYPSIMTKTTVGILLILAWIFPASQVAVPAGLSANKKLCSFILKGFFCNNTVYKLQCVVSGTKVIHDLVILLNVALLPVLFIVFTYTRIFVISYRSSREVRRKAAQTCLPHIIVLINFSCLCAYDVITAHLESDFPKLLRFIMSLQLIVYHPLFNPMIYGLKMKEISKHLKRLFFAVKHV
>LOCXPOR63.184.HIT1.OR.2R.308.7tm_4.exons1.SUPER_4.Xenentodon_cancila
MKTNSSLNPYYFQLTLFTDFGNLRYLFFSLCLLLYMTIICANVVIILTVCVEKSLHEPMYVFICCLSFNSLYGSAGLFPRFLIDILSDTHFISRSSCFIQAFVIYTYASCEMTILGVMAFDRFVAICQPLHYCSKMTFRMVLCLIISAQLYSAFTISLCLYLSVRLPLCGNKVNRPFCTNWPIVQLSCVDTTVNDITGRIVTITTIFIPLLFVLYTYLRILLVCRRSSSEFRGKALRTCLPHIVTFVNFSLSLFCEVSLNRAEVNEFNTFLLVFLSLEFLIIPPVINPVVYGLKLPQIKTVIFRWLRI
>LOCXPOR64.185.HIT1.OR.2R.313.7tm_4.exons1.SUPER_4.Xenentodon_cancila
MKTNSSLNPYYFQLTLFTDFGNLRYLFFSLCLLLYMTIICANVVIILTVCVEKSLHEPMYVFICCLSFNSLYGSAGLFPRFLIDILSDTHFVSRSSCFIQAFIIYTYASCEMTILGVMAFDRFVAICQPLHYSRKLTFKKVFSIIIFAELYPALTCGYLLYLSIRLPLCGNKVNRPFCTNWPIVQLSCVDTTVNDITGRVVAVTTIFIPLLFVLYTYLRILLVCRRSSSEFRWKALQTCLPHIVTFVNFSLSLFCEVSLNRAEVNELNTFIAVFLSLEFLVIPPIINPLVYGLKLPQIKTVIFRWLRIGKRFP
>LOCXPOR65.135.HIT1.OR.2R.303.7tm_1.exons1.SUPER_16.Xenentodon_cancila
GDYTYVRFCVSTLSFSVLFFFNLIINWTIVCEESLRSHARFVLLFHLLVSALVYLGTSSVFYYQIHLDAHPSHSACLAMITAMISSAANILLTLTAMALDRLCAVCYPMRYTSTCTAGCWPWLLGLLTWLVALVIPLSLLFQPHPDVIYNRTCDKEQLRRGELQKVVFISLCTLIILYSYVRILVEGRRLGVLNRRNRAGCRTIALHCTQLAVYILPNFVNFVLTILFKRELIQRHTKELSAVVIFAFFNLAQCIAPVIYGLRKEELMEQLNHRFPCLSRYLKTALGWTVQANWPHTKPRARY
>LOCXPOR66.146.HIT1.OR.2R.323.7tm_4.exons1.SUPER_17.Xenentodon_cancila
MFCSCRLMENYSYNSFMLQMEGLKVTEDSTYIVFFILLISYVLIMILNVGILVIVVVDKNLHQPMYLLFCNLPVSDIIGTTHILPRLLSDILLPPSERIIGYYECVVQAFTTHMFGTTSHTVLMIMAFDRYVAICHPLRYTALMTNTMVVKLTVSAWGVPFVLVACLLSLTVRLNRCRTLITSPFCDNASLFKLSCESSLISNVYGLAFTVLLFTASIGSMVLTYTKITAVCLRSKSKSVNNKALKTCSTHLVVYLIMGLSGVTVITLHRFPQLSDYRKLSAILFIIIPASLNPIIYGLQSAEMQKFLCDIFHSKKCWPSHRS
>LOCXPOR67.157.HIT1.OR.2R.313.7tm_4.exons3.SUPER_17.Xenentodon_cancila
MENQTMVVPLKQPIVFELEGFDVPPGYGPLLFFLVLLTYVVVLLGNGAVVCVIVMDKNLHRPMFVMVCHLMVCDLLGATAVLPRLMMHFLMGQKRISYAPAIAQGFCVHTYGTAVQTILGVMAYDRYVAVCEPLRYHAIMTSTRLHLCCALAWIVALLLIAVLFSFHANVPLCGQTIQHVYCSNRGILNLACIPTPTSNIYGLAMTWTLSTGVFVIIALSYIRILRASFKQGRSDRSTSSKALQTCAPHLVIYVLYQIASVIIIVSLRFPSVTQNIRNFFSILIIMIPPAINPIIYGLVSKDLRISIMKSFSV
>LOCXPOR68.168.HIT1.OR.2R.313.7tm_4.exons3.SUPER_17.Xenentodon_cancila
MENQTMVVPLKQPIVFELEGFDVPPGYGPLLFFLVLLTYVVVLLGNGAVVCVIVMDKNLHRPMFVMVCHLMVCDLLGATAVLPHLMMHFLMGQKRISYAPAIAQGFCVHIYGAAVQTILGVMAYDRYVAVCEPLRYHAIMTSTRLHLCCALAWIVALLLIAVLFSFHANVPLCGQTIQNVYCSNRGILNLACIPTPTSNIYGLAMNWTLSTGVFVIIALSYIRILRASFKQGRSDRSTSSKALQTCAPHLVIYVLYQIGLLVVTTSYRFPSLTQNIRNFFSILIIMIPPAINPIIYGLVSKDLRISIMKSFSV
>LOCXPOR69.181.HIT1.OR.2R.313.7tm_4.exons3.SUPER_17.Xenentodon_cancila
MENQTMVVPLKQPIVFELEGFDVPPGYGPLLFFLVLLTYVVVLLGNGAVVCVIVMDKNLHRPMFVMVCHLMVCDLLGATAVLPHLMMHFLMGQKRISYAPAIAQGFCVHTYGAAVQTILGVMAYDRYVAVCEPLRYHAIMTSTRLHLCCALAWIVALLLIAVLFSFHANVPLCGQTIQNVYCSNRGILNLACIPTPTSNIYGLAMTWTLSTGVFVIIALSYIRILRASFKQGRSDRSTSSKALQTCAPHLVIYVLYQIGSIVVITSYRFPSLTQNIRNFFSILIIMIPPAINPIIYGLVSKDLRISIMKSFSV
>LOCXPOR70.193.HIT1.OR.2R.314.7tm_4.exons3.SUPER_17.Xenentodon_cancila
MVVPLKQPIVFELEGFDVPPGYGPLLFFLVLLTYVVVLLGNGAVVCVIVMDKNLHRPMFVMVCHLMVCDLLGATAVLPRLMMHFLMGQKRISYAPAIAQGFCVHTYGTAVQTILGVMAYDRYVAVCEPLRYHAIMTSTRLHLCCALAWIVALLLIAVLFSFHVNVPLCGQTIQHVYCSNRGILNLACIPTPTNNIYGLAMTWTLSTGVFVIIALSYIRILRASFKQGRSDRSTSSKALQTCAPHLVIYVLYQIGLLVVILSLRFPSVTQNIRNFFSILIIMIPPAINPIIYGLVSKDLRISIMKSFSVRVGHKN
>LOCXPOR71.205.HIT1.OR.2R.313.7tm_4.exons3.SUPER_17.Xenentodon_cancila
MENQTMVVPLKQPIVFELEGFDVPPGYGPLLFFLVLLTYVVVLLGNGAVVCVIVMDKNLHRPMFVMVCHLMVCDLLGATAVLPHLMMHFLMGQKRISYAPAIAQGFCVHTTGAAVQTILGVMAYDRYVAVCEPLRYHAIMTSTRLHLCCALAWIVALLLIAVLFSFHANVPLCGQTIQNVYCSNRGILNLACIPTPTSNIYGLAMSWTLSTGVFVIIALSYIRILRASFKQGRSDRSTSSKALQTCAPHLVIYVLYQIGSIVVITSYRFPSLTQNIRNFFSILIIMIPPAINPIIYGLVSKDLRISIMKSFSV
>LOCXPOR67.215.HIT1.OR.2R.313.7tm_4.exons3.SUPER_17.Xenentodon_cancila
MENQTMVVPLKQPIVFELEGFDVPPGYGPLLFFLVLLTYVVVLLGNGAVVCVIVMDKNLHRPMFVMVCHLMVCDLLGATAVLPRLMMHFLMGQKRISYAPAIAQGFCVHTYGTAVQTILGVMAYDRYVAVCEPLRYHAIMTSTRLHLCCALAWIVALLLIAVLFSFHANVPLCGQTIQHVYCSNRGILNLACIPTPTSNIYGLAMTWTLSTGVFVIIALSYIRILRASFKQGRSDRSTSSKALQTCAPHLVIYVLYQIASVIIIVSLRFPSVTQNIRNFFSILFIMIPPAINPIIYGLVSKDLRISIMKSFSV
>LOCXPOR73.112.HIT1.OR.2R.308.7tm_4.exons1.SUPER_17.Xenentodon_cancila
MENETVDLDVLQLEGLKVSPQGYIPVFVLLLFIYIFIMVSNISLVVLIAMERSLHQPMYLLFCNMSINDVFGTTTILPRLLSDIWTPTSERRIHYISCAVQAFCGHLHASVVHTVLMIMAYDRYVAVCKPLHYGIIMTSRMVMALSAWAWLVCLVLVLILVGLSVRLSRCRRVIFNPYCDNASLFKLSCESVLVNNIYGLAYTVVLLGSSLGSVVMTYLRIVVVSLSSQRKSLNGRALQTCVTHLTLYIIMFVSGTVNITLHRFPDLSDNRKLASIMFHVVPPAMNVIIYGLQIKVVRQKIFIMFTRN
>LOCXPOR74.125.HIT1.OR.2R.301.7tm_4.exons1.SUPER_17.Xenentodon_cancila
NSSYNSMTLQLEGLKFSKDAVYPVFVFFLLFYIFIMMANASMAILILVEKSLHQPMYLLFCNLPFNDMMGNTMMTPRMLVDILRPPSERLIGFHECVLQAFIMHLFATSSHTVLMIMAFDRYVAICRPLRYASIMTTRMVVKLTASAWGVAFVWIVILISLTVRLNRCRTLITNPYCDNASLFKLSCDSVFVNNMYGYVFAVVLFCSSVGSVALTYTRITIVCLTSNNKSLNSKALKTCSTHLVVYLILLVTGLTVITLHRFSQFSEQRKMMAILLQIIPSSLNPIIYGVQSAEILKSISK
>LOCXPOR75.127.HIT1.OR.2R.285.7tm_4.exons2.SUPER_17.Xenentodon_cancila
DSNLLFLSNHRSGLTNVTWDSSSVTFFIIQGLASLGENRLSLFMILLVGYIIILGGNTMIIFVTLLDPKLSSPMYFFLRNLSFVDMVYTTTTIPNMLAGFLTNRLTISFPECFLQMHFFIQLAVTGRGILTAMAYDRYLAICNPLRYTTIMTRPVQILLVVAAWGFGAVCTLPITIMGVQRPYCGPNVVKHGWCDPSSVRMLVCGDTSIDGIVSLSFALVALLTTGILIATSYILITVSISRMGIAEKLKSFGTCAAHLTVVSISYSAASCVYISYRVGNFSSEV
>LOCXPOR76.128.HIT1.OR.2R.309.7tm_4.exons1.SUPER_17.Xenentodon_cancila
MENQTSGSVILLLEGLKVTPESSLVAFILLLFIYIFIMVSNISLVVLIAMERSLHQPMYLLFCNMSINDVFGTTTILPRLLSDIWTPTSERRIHYISCAVQAFCGHLHASVVHTVLMIMAYDRYVAVCKPLHYGIIMTSRMVMALSAWAWLVCLVLVLILVGLSVRLSRCRRVIFNPFCDNASLFKLSCESVLVNNIYGLAYTVVLLGSSLGSVVMTYLRIVVVSLSSQRKSLNGRALQTCVTHLTLYIIMFVSGTVNITLHRFPDLSDNRKLASIMFHVVPPAMNVIIYGLQIKVVRQKIFIMFTRNR
>LOCXPOR77.129.HIT1.OR.2R.316.7tm_4.exons1.SUPER_17.Xenentodon_cancila
MDNWTLSEDVLILEALKVTPQSLVPAFILLLLVYVFIIVTNLGLLVVILHSSSLRQPMYLLLCNMSINDVFGATTVVPHVLRDLLVSDSGRYIHYAACAAQAFCVHLHASVSHTVLMIMAVDRYVAICSPLRYAAIITQWTVVRLTVAAWGSACMLVAVLVGLSVRLSRCRRTVLNLFCDNASLFGLSCESVLVNNIYGLAYTVVLLGASMCSVAITYLRIAAVCLSSRNKALNSKALQTCTTHLAVYTILVVSGFVIVILHRFPQLSDHRKVAAVMGHVALPTLNAVIYGLQIKEVRQKITSVFHSRKVASMDVQ
>LOCXPOR78.130.HIT1.OR.2R.301.7tm_4.exons1.SUPER_17.Xenentodon_cancila
NYTFNSLTLQLEGLKVSETSTYPVFFFFFVSYLFIMMVNVGMLVLVFMDKNLHQPMYLLFCNLPVNDVIGNSIMVPRLLSDILLLPSERLISYYECVVQAFSTHLFGTTSHTVLMIMAFDRYVAICDPLRYAAVMTNKMVVKLTVSAWGVAMVLVGILLGLTVRLNRCRTLIANPFCDNASLFKLSCESVVINNIYGLAFTVVLFSASIGSMVLTYVKITVVCLTSKNKSLNSKALKTCSTHLFVYIIMLFCGLLIIVLHRFPQHSDYRKLCAILFHIIPGSFNPVVYGVQSQHIKKCIAK
>LOCXPOR79.131.HIT1.OR.2R.310.7tm_4.exons1.SUPER_17.Xenentodon_cancila
MENYTFNSFTLQLESVKVSEVSLYPVFFFFLFSYLFILIANIGIVVLVFTDSALHQPMYLLFCNLTFNDILGNSILLPRLLSDMLRPPSKILISYYECVVQAFSTHLFGTTSHTVLMVMAFDRYVAICDPLRYAAVMTNKMVVKLTVSAWGVALVLVGILLGLTVRLNRCRTLIANPYCDNASLFKLSCESVVINNIYGLAFTVVLFSASIGSMVLTYVKITVVCLTSKNKSLNSKALKTCSTHLFVYIIMLFCGLLVIVLHRFPQHSDYRKLCAILFHIIPGSFNPVVYGVQSQHIKKCIAKLFWSKKL
>LOCXPOR80.132.HIT1.OR.2R.301.7tm_4.exons1.SUPER_17.Xenentodon_cancila
NYTFNSFTLQLEGLKVSETSMYPVFFSFLFCYLFIITANVGILVLVFIDRSLHQPMYLLFCNLAFNDIFGNSIMVPRLLVDLLKPPSERLISYHQCVVQAFISHIFGTASHTVLMVMAFDRYVAICDPLRYTVIMTNKMLLKLIVSAWGVALVLVGILLGLTVRLNRCRTLIANPYCDNASLFKLSCESVVINNIYGLAFTVVLLTSSIGSMVLTYVKITVVCLSSKNKSLNSKALKTCSTHLFVYLVMFICGKVNIVLHRFPQFSDQRKLSAILFHVIPGSLNPIIYGAQSKEIKRFLSK
>LOCXPOR82.133.HIT1.OR.2R.289.7tm_1.exons1.SUPER_17.Xenentodon_cancila
GFLERVMFSTMTLVPCCMFLFINGTMLFTLRSKPVFREACRYILLCNLLFADTVQLAQSQILYLLSIFRVMLTYPLCGIFFMIAKLTTEISPLTLVLMSVERYVAVCRPLRHAAIVTIRNTVAAVIIIWAFCLLNVLIQVLLLLEFPFEELESLQMRSFCSIDLMFLTPGSYNYDRGYTCFLFVSAGVVTVSAYIGVVIAARSASADKASARKARNTLLLHLVQLGLSLSSTVQSPLLLFISQHIPLSVLLRIQNVFYVVIIILPRCMSSLIYGLRDQTIRPVLMYNLC
>LOCXPOR81.134.HIT1.OR.2R.299.7tm_1.exons1.SUPER_17.Xenentodon_cancila
SNITDDLQRQNFLRIILISIFSTVPSCVFLIINGTMLFTLRSKPVFRETCRYALLYNLLLADTVQLAQSQVMFLLSVCRVKLGYSLCAFLTLLANLANEVSPLTLVVMPLERYVAVCHPLRHASIITMRNTTVAIVTVWAFSSLNNLTRLLLFLEFPFEKMESLQIKDLCSNIAIVLGSLTDEYDRAYTWIVFLSASVAVTSSYIGVVIAARSASTDKVLAHKALNTLLMHLVQLGLSLTSIIYNPLIVTLSRTLTRMVFLWIQNVFYVCFIIVPRCLSSLIYGLRDQTIRPVFLYHLC
>LOCXPOR82.136.HIT1.OR.2R.303.7tm_1.exons1.SUPER_17.Xenentodon_cancila
NVSQSNITDDLQRQNFLRIILISIFSTVPSCVFLIINGTMLFTLRSKPVFRETCRYALLYNLLLADTVQLAQSQVMFLLSVCRVKLGYSLCAFLTLLASLTNEVSPLTLVVMPLERYVAVCHPLRHASIITMRNTTVAIVAVWAFSSLNNLTRLLLFLEFPFEKMESLQIKEICSNIAIVLRSLTDEYDRAYTWIVFLSASVAVTSSYIGVVIAARSASTDKVLAHKALNTLLMHLVQLGLSLTSIIYNPLIVTLSRTLTRMVFLWIQGVFYVCFIILPRCLSSLIYGLRDQTIRPVFLYHLC
>LOCXPOR83.137.HIT1.OR.2R.303.7tm_1.exons1.SUPER_17.Xenentodon_cancila
NVSQSNITDDLQRQNFLRIILISIFSTVPSCVFLIINGTMLFTLRSKPVFRETCRYALLYNLLLADTVQLAQSQVMFLLSVCRVKLGYSLCAFLTLLANLANEVSPLTLVVMPLERYVAVCHPLRHASIITMRNTTVAIVAVWAFSSLNNLTRLLLFLEFPFEKMESLQIKEICSNIAIVLRSLTDEYDRAYTWIVFLSASVAVTSSYIGVVIAARSASTDKVLAHKALNTLLMHLVQLGLSLTSIIYNPLLMTLSRILTRMVFLWIQGVFFVSFIIVPRCLSSLIYGLRDQTIRPVFLYHLC
>LOCXPOR84.138.HIT1.OR.2R.311.7tm_1.exons1.SUPER_17.Xenentodon_cancila
MSDANQSQSHASTLQQYQGTLERVLFSTLTTLPCCAFLFINSSMLFTLRSKDVFCQTSRYILLFNLLVADTVQMALSQLLYIIAACRIILMYPVCGTLTFLTSLTTVISPLTLVLMALERYVAVWFPLRHAAIVSFRNTVLTIVLVWAFSSLNIFTRVILLSVEDLPTLQMKDFCSDVAMLVGFTSNSYDKAFTCFLFVSAGLAVISAYIGVIVAARSASADKALARKARNTLLLHLVQLGLSLSSTIYNPLLSALSRILTRIVFVRLQNVLYVCIFIFPRCLSSLIYGIRDASIRSILVYHLCCQLKLPV
>LOCXPOR85.139.HIT1.OR.2R.311.7tm_1.exons1.SUPER_17.Xenentodon_cancila
NKSNASVNSQRHGILGIVFASIVTTLPCCVFLFVNGVMLFTLRSKAVFRETSRYILLYNLLFADTIQLAHSQSMFLVSTSGLLLLYPVCAALTVINTFSQGVSILTLLLMCLERYVAVCYPLRHAGVVTIRNTGVAVAVVWTFSSVNTLLQLSLMLNFPFEELQQMQMKDFCGKDSLFLDPMSELYDKASTYLLFVLACVSVSFSYIGIIVAATSASTDKASATKARKTLLLHLLQLGLSMSSTIHHSLVKALAISLDRLTAVYILIFLYIFITILPKCLSSLIYGLRDQTIRPVLMFNLSCQTRRSSWNS
>LOCXPOR85.140.HIT1.OR.2R.311.7tm_1.exons1.SUPER_17.Xenentodon_cancila
NKSNASVNSQRHGILGIVFASIVTTLPCCVFLFVNGVMLFTLRSKAVFRETSRYILLYNLLFADTIQLAHSQSMFLVSTSGLLLLYPVCAALTVINTFSQGVSILTLLLMCLERYVAVCYPLRHAGVVTIRNTGVAVAVVWTFSSVNTLLQLSLMLNFPFEELQQMQMKDFCGKDSLFLDPMSELYDKASTYLLFVLACVSVSFSYIGIIVAATSASTDKASATKARKTLLLHLLQLGLSMSSTIHHSLVKALAISLDRLTAVYILIFLYIFITILPKCLSSLIYGLRDQTIRPVLMFNLSCQTRRSSWNS
>LOCXPOR87.141.HIT1.OR.2R.316.7tm_1.exons1.SUPER_17.Xenentodon_cancila
NMFLTNQTQMNATVDLQRHGIPGIVFACLATTFPCCVFLFVNGVMLFTLRSKAVFRETSRYILLYNLLFADTIQLAYSQVLFLMSASRVTMLYSVCAAVTVLNGLWHCVSNLTLVSMCLERYVAVCYPLRHVTIITIKNTGVTIGVLWTFSSVNILIQIGLILNFEKLQQMQMKDFCGKESVFLDQFSDLYKKASTYFIFALAGVSVSFSYIGIIVAATSASTDKASATKARKTLLLHLLQLGLSMSSVVHNSLLVVISKALDRLTAVYIQIFIYVIIIIFPKCLSSLIYGLRDQTIRPVLLFNLGCQCRGSPLIA
>LOCXPOR88.142.HIT1.OR.2R.324.7tm_1.exons1.SUPER_17.Xenentodon_cancila
LFCFKGLFNMLFTYQNQTNTTAGLRFQGLLSVVFASIVTTLPCCVFLFVNGVMLFTLRSKAVFRETSRYILLYNLLFADTIQLAYSQVLFLMSASRVTMLYSVCAAVTVLNSLFNHVSNLTLVSMCLERYVAVCYPLRHATIITIKNTGVTIGVLWTFSLVNILIQIGLILNFEELQQMQMKDFCGKESLFLDPLPNMYEKASTYFIFVLAGVSVSFSYIGIIVAARSASTDKASATKARKTLLLHLLQLGLSMSSVVHNSLLVVISKALDRLTAVYIQIFIYVIIIIFPKCLSSLIYGLRDQTIRPVLLFNLGCQCRGSPLLN
>LOCXPOR89.147.HIT1.OR.2R.312.7tm_1.exons1.SUPER_17.Xenentodon_cancila
SNQTNITAELQRQTMLWVVFSSVASTLPCCVFLFINGTMLFTLRSKAVFLETSRYILLYNLLFSDTVQLAHNQVMFLMSGSRVTMLYYICAALTAFNSPLHGVSILTLVLMCLERYVAVCFPLRHAAVITVRNTGMAIAVIWTFSSINALIQLSLMLNISFKKLQDMQMKDYCGKDNLLLEPLSDVYDKASIYFLYVLTGFTVTFSYIGIIVAATSASTDKASATKARKTLLLHLLQLGLSLSSTVFKPMVMTISKNVDRVIIVRIQIIIYICIIILPKCLSSLIYGLRDQTIRPVLMFNLGCQWRGSSLTS
>LOCXPOR90.148.HIT1.OR.2R.312.7tm_4.exons1.SUPER_17.Xenentodon_cancila
MLNATFVRPAKFYLNGFINMSNVQYYYVFLCSVYIMTVLGNVFLLLIIYFVKTLQTPKYMIVFSLAFTDLCGSTALIPKLLDTFLFDRRYIIYEACLSYMFFVLFFGSVQSWTLVIMAFDRFIAICFPLRYHSIVTKKIVVAMLLFSWLFLLSLVGFTVGLIDRLSFCGSLVVQSFYCDHGPIFRMACNDSTLNDIMAYVALVVIICLPVILIALTYVCIFIALNRIASREEQLRALKTCTSHLILVGIFFLPLVVTNIAAVLSRLHPNIRIINSSLTHILPPLFNPIVYSLKTEEVLNAIKNLFRRKMLNN
>LOCXPOR91.149.HIT1.OR.2R.323.7tm_4.exons1.SUPER_17.Xenentodon_cancila
MDLFNSALGRNITFVRPPYFIIGGFIGIPHIKYYYVFLFFVFVLSVLGNTAVMSVIHLDHNLRTPKYVAVFNLAFVDLLSSTTLVPKVLDISLFNQNVISYDDCLTFLFFSFTCLSMQPLNLVALSYDRLVAIVFPLQYHVKVTHRKMFFLIASFWSFLIFSVLLAVGFLTRLSFCDSVVINSFFCDHGPMYRLACNDNFPNSVIGPLIPVFILWLPLALIISSYLCIGYTLSKKTRVQDRAKALKTCTAHLSLVALYFIPILTTFSLGAKIHPNVRILNWSLASVFPPMLNPVIYVLQTKEIRVSMKKILKMRRQSSVMIKK
>LOCXPOR92.150.HIT1.OR.2R.316.7tm_4.exons1.SUPER_17.Xenentodon_cancila
MDLFNSALGRNITFVRPPYFIIRGFIGILNIKYYFVFLFFVFVVSVLGNAAVMAVIYLDHNLRTPKYVAVFNLAFVDLLGSTTLVPKVIDIFLFNHNQIPYSDCLTFLFFCYTCLSMQSFNLVALSYDRLVAIIFPLQYHVKVTHRFMFSLIASFWLFAIVAVLISVGLITRLSFCDSVVVNSYFCDHGQIYRLACNDYFPSDIISFFYPALIFWLPLVFILFSYLYIGSTLAKVATIQQGIKAFKTCMAHMSLVVIYFTPLLMTFTLMEKIHPNKRILNLSLTSVIPPMLNPIIYVLQTQEIKVSMKKILKIRWK
>LOCXPOR94.151.HIT1.OR.2R.331.7tm_4.exons1.SUPER_17.Xenentodon_cancila
MSFLRTALNSSDIIHPPGFYIIGFLSFPSINVYFIFLTFVYVVTVLFNSLLIYVVTVNRCLHTQKFFAVINLAVIDLCLNTCTIPSMVKVFLIKDTFIPFNLCLLQMYIYYTFASLESLALTILAYDRLIAICFPLRQNTINTVRSMCCIIGITWCFAIGAIAFITGIMTRLSFCNSVRVFSYFCDYAPVFRLACNDYSMQWSAASFLTVLLLGLPFIFICLSYVSILVVVFRMKTLDRRLKALATCAEHIIVVAIFYIPLFVIFTVGFFLGGIDPDQRVLSLSLASCIPPCINPIVYSLKTKEIKVRALALLRKNQVSVNKAKSKKQSWW
>LOCXPOR94.152.HIT1.OR.2R.331.7tm_4.exons1.SUPER_17.Xenentodon_cancila
MSFLRTALNSSDIIHPPGFYIIGFLSFPSINVYFIFLSFVYVVTVLFNSLLIYVVTVNRCLHTQKFFAVINLAVIDLCLNTCTIPSMVKVFLIKDTFIPFNLCLLQMYIYYTFVSLESLALTILAYDRLIAICFPLRQNTINTVRSMCCIIGITWCFAMGVTAFTTGIMTRLSFCNSVRVFSYFCDYAPVFRLACNDYSMQWSAASFLTVLLLGLPFTFISLSYVSILVVVFRMKTLDRRVKTLATCAEHIIVVTIFYIPLFVIFTVGFFLGGIDPDQRVLSLSLASCIPPCINPVVYSLKTKEIKVRALALLRKNKVCVNKAKSKKQSWW
>LOCXPOR95.153.HIT1.OR.2R.302.7tm_4.exons1.SUPER_17.Xenentodon_cancila
MKNFSVVTSFYLSEYYGMEDLKPMYFCIFLMIYITIIVENVTLMEVIYHENSLHEPMYVLLCNLAANELYGSTALLPALLVHMLSASHEISLPFCQMQVYAIHTYAITEFTILAVMSYDRYVAICYPLSYHAIMSQRLVKLIVFMWIYPMLAFLIVLIFTLQLPFCGRTIEKVYCLNYLLVKLACTETSVVNIIGLLSVGLYTVPQLIMIFYSYAHILRICILSFSKSKFKALRTCTPHLLAIINYTFGCFFEIAQGRFDNRHLSYQAKLFLSLYFLIFPPLLNPAIYGLGTQFIRIRLFRL
>LOCXPOR96.111.HIT1.OR.2R.307.7tm_4.exons1.S34_unloc1.Xenentodon_cancila
MTNNTNVPYFILTAYFHTGVLKYFFFTFVLFLYVLILGSNVLLIVVICVNRSLHEPMYVFLLSLFVDELVGSTGLFPFLLKHILSDVPLVPAPLCFLQIFCLYTYASVQLSNLSVMSYDRYLAIVFPLQYHTLMNPAKTARLVFVLWFYPVFAIVLLVSMTASLKLCGNTIRNVFCDNYSVVKLACSGTTLINVYGLVVMWLLLIVPAALIFYSYSRILKVCFSGSRETRQKAVSTCTPHLASLINFSFGCVFEILQSRFDMSRVPSSLRVVLAVYYLTCQPLLNPALYGLNMSKIRSLCKTLVFAK
>LOCXPTAAR1.98.HIT1.TAAR.2R.333.7tm_1.exons2.SUPER_4.Xenentodon_cancila
MEIQDGDDLCFPQLFNNSCRKPMLHWTEAAILKILLSFISLITVALNLLVIISVSHFRQRLTPLQKPTLHTPTNILLLSLGVSDFLVGLLLMPGEILRNTSCWFFGDNMCVLYCYLVCHIVCASIQNIVLISVDRYVAICHPLHYSTRITFARVKCCALSCWFGTALYSIIYVKDELVQPGRTSSCAGECTFIIDNIAGTSDFVLNFIYPISVIVLLYLRVFVVAVSQARAMRSHITAVPQRYSKKSEMKAARTLGLLVIVYLLCFCPYYGYSFVEINVISTTYASYLIFLFYMNSCINPVIYALFYPWFRKAIKLIFSVQILQPGSCEANML
>LOCXPTAAR2.102.HIT1.TAAR.2R.333.7tm_1.exons2.SUPER_4.Xenentodon_cancila
MEILDGDELCFPHLFNSSCRRPKLHWTKAAFLKILPSFISLITVVLNLLVIISISHFRQIITQLHTPTNILLLSLAVTDFLVGLLLMPLEIYRSTSCWFLGDHICVLYSYISCHVPTISIGNIILISVDRYVAICHPLHYSTRITLTRTKTLVCLCWLWYGVYSIFYVKDELIQPGRSNSCIGECTLAINYVTGTVDLILSFIFPVTVIVVLYMRVFVVAVSQARAMRSHILVITFQHSVNLKERRSELKAARSLGVLVFVYLICFSPYYVYSLVVVNLTSTSYASFIFFLFYFNSCLNPIIYALFYSWFRKSVKLIVTLQILQPGSSETNVL
>LOCXPTAAR3.107.HIT1.TAAR.2R.331.7tm_1.exons2.SUPER_4.Xenentodon_cancila
MEIPDGDELCFPQLFNNSCRKPTLYWTEAALQKILLSFISLNTVALNLLVIISYSLCPSRQLHTPTNILLLSLAVSDFLVGLLLMPTELFRNTSCWFFGDNICVLYCFLVSHIASVSIGNVILISVDRYVAICHPLHYSTRITLTRTKTLVCLCWLWYGVYSIFYMRYYLIEPGRSNSCIGECTLAINYLTGTMDLILNFIFPVTVIVVLYMRVFVVAVSQARVVHSHITVFSLQHPVNLKPRKSELKAARSLGILVFVYLICFSPYYIYSLVVVNLTSTSYASFIFFLFYLNSCLNPIIYALFYSWFRKSIKLIVTLQILQPGSSETNVL
>LOCXPTAAR4.108.HIT1.TAAR.2R.335.7tm_1.exons2.SUPER_4.Xenentodon_cancila
MEIQNGDDLCFPQLFNNSCRKPTFTWTEAALQKILLSFISLLTVALNLLVIISVSHFRQTFFYQQLHTPTNIILLSLAVSDFLVGLLLMPTELFRNTSCWFFGDNVCVLYCFLVSHIAPVSIGNIILISVDRYVAICHPLHYSTRITLTKVKTLVCLCWFWYGVYSIFYMTDYLIEPGRSNSCIGECTLVINYLTGTMDLILNFIFPVTVIVVLYMRVFVVAVSQARVVHSHITVFSLQHPVNLKPRKSELKAARSLGILVFVYLICFSPYSVYSLVVVNLTSTSYASFIFFLFYFNSCLNPIIYALLYSWFRKTIKLIVTLQILQPGSSEINVL
>LOCXPTAAR5.109.HIT1.TAAR.2R.335.7tm_1.exons2.SUPER_4.Xenentodon_cancila
MEIPDGEDLCFPQLFNSSCRKPTLYWTEAAVQKILLSFISLLTVALNLLVIISVSHFRQTLFYQQLHTPTNIILLSLAVSDFLVGLLLMPTELFRNTSCWFFGDNICVLYCFLVSHIASVSIGNIILISVDRYVAICHPLHYSTRITLARTKTLVCLGWLWYGVYSIFYITDYLTEPGRSNSCIGECTFTIDYLTGTVDLILNFIFPVTVIVVLYMRVFVVAVSQARAMRSHNFFITLQHPVNLKPGKSELKAARNLGVLVFVYLICFSPYSVYSLVVVNLTSTSYASFIFFLFYLNSCLNPIIYALFYSWFRKSVKLIVTLQILQPGSSETNVL
>LOCXPTAAR6.126.HIT1.TAAR.2R.334.7tm_1.exons2.SUPER_4.Xenentodon_cancila
MEIQDGDDLCFPQMFNNSCRKPTFTWTEAALLKALMSFISLNTVVLNLLVIISVSHFRQKLSFILHTPTNILLLSLGVADFLVGLLLMPLEIHRSTSCWFLGDNICVLYLYISCHILTVSLANIILISVDRYVAICHPLHYSTRITLIRTKTLVCFCWLWYGVYSVFYVRDKLIQSGRSNSYIGECTFAINYVTGIVDLIFNFIFPVTVIVVLYVRVFVVAVSQARAMRSHNLVINRQHSVNLKEKRSELKAARSLGILVFVYLICFSPYYVYSLVVVNLTSTLYAFFIFFIFYFNSCLNPIIYALFYSWFRKAVKLIVTLQILQPGSSETNVL
>LOCXPTAAR7.130.HIT1.TAAR.2R.333.7tm_1.exons2.SUPER_4.Xenentodon_cancila
MEIQDGDDLCFPQLFNNSCRKPTFTWTEAALLNALMSFISLNTVVLNLLVIISVSHFRQKLSFILHTPTNILLLSLGVSDFLSGLLLMPLEIHRSTSCWFLGDNICALYLYILCHVPPVSNGNIIFISVDRYVAICHPLHYSTRITLTRTKTLVCLCWVWYGAYSIFYVKDELIQPGRSNSCIGECTIAINVLTGTLDLIMTFIFPVSLIVVLYMRVFVVAVSQARAMRSRTLFINCQHLVNLKERRSELKAARTLGVLVFVYLICFSPYYICSLVVNDFTNVFASFFFLLFYFNSCLNPIIYALFYSWFRKAVKLIVTLQILQPGSSETNVL
>LOCXPTAAR8.136.HIT1.TAAR.2R.332.7tm_1.exons2.SUPER_4.Xenentodon_cancila
MEVLDGDDLCFPELFNNSCRKPTFTWTEAALLKALISFISLNTVVLNLLVIISVSHFRQKLSFILHTPTNILLLSLAVADFLVGLLVMPLEIHRSTSCWFLGAHICVLYFYISCHVPTVSIANIILISVDRYVAICHPLHYSTRITLTRTKTLVCLCWLWYGVYSSFFVRDDLIQPGRSNSCIGECTITINFFTGTVDLILTFIFPVSLIVVLYMRVFVVAVSQARAMRSHTLVINRQHSVNLKERRSELKAARTLGILVFVYLICFSPYYICSLVVDFTNSFASFFFVLFFLNSCLNPIIYALFYSWFRKTVKLIVTLQILQPGSSETNVL
>LOCXPTAAR9.148.HIT1.TAAR.2R.332.7tm_1.exons2.SUPER_4.Xenentodon_cancila
MEVLDGDDLCFPQLFNNSCRKPTFTWTEAALLKALMSFISLNTVVLNLLVIISVSHFRQKLSFILHTPTNILLLSLAVADFLMGLLLMPLEIHRSTSCWFLGDNICVLYLYIVCHIAPVSVANIILISVDRYVAICHPLHYSTRITLTRTKTLVCLCWLWYGVYSSFFVKDELIQPGRSNSCIGECTLIINVFLGTVDLIMIFILPVTVIVVLYMRVFVVAVSQARAMRSHTLVINRQHSVNIKERRSELKAARSLGILVFVYLICFSPYYVYSLVVDLTNSFVSFFFLLFYFNSCLNPIIYALFYSWFRKSIKLIVTLQILQPGSSETNVL
>LOCXPTAAR10.151.HIT1.TAAR.2R.297.7tm_1.exons2.SUPER_4.Xenentodon_cancila
MEIQDGDDLCFPQLFNNSCIKPTFTWTEAALLKALMSFISLNTVVLNLLVIISVSHFRQKLPFILQLHTPTNILLLSLGVSDFLVGLLLMPLDIYQSTSCWFLGDNICVLYLYISCHVPPISIGNIILISVDRYVAICHPLHYSTRITLTRTKTLVCLCWLWYGVYSIFFVKDELIQPGRSNSCIGECTIVINVFLGSVDLILSFILPVTVIVVLYMRVFVVAVSQARAMRSHIFNRQHSVNLKERRSELKAARTLGVLVFVYLICFSPYYICSLVVDFTNAFASFFFCLFFILTHV
>LOCXPTAAR10.153.HIT1.TAAR.2R.333.7tm_1.exons2.SUPER_4.Xenentodon_cancila
MEIQDGDDLCFPQLFNNSCRKPTFTWTEAGLLKALMSFISLNTVVLNLLVIISVSHFRQKMNFYSLHTPTNILLLSLAVADFLMGLLVMPLEIHRSTSCWFLGDDICVLYLYILCHIAPVSVANIILISVDRYVAICHPLHYSTRITLTRTKTLVCLCWLWYGVYSIFNVQDELIQPGRSNSCIGECTLIINVVLGTVDLIMIFIFPVTVIVVLYMRVFVVAVSQARAMRSHTLVINRQHSVNIKERRSELKAARSLGVLVFVYLICFSPYYICSLVVDFTNAFASFFFVVFYLNSCLNPIIYALFYSWFRKAVKLIVTLQILQPGSSETNVL
>LOCXPTAAR11.156.HIT1.TAAR.2R.334.7tm_1.exons2.SUPER_4.Xenentodon_cancila
MEIQDGDDLCFPQLFNNSCRKPTFTWTEAALLKALISFISLNTVVLNLLVIISVSHFRQKLSFILHTPTNILLLSLGVSDFLVGLLLMPLEIHRSTSCWFLGDNICVLYLYILCHVPTVSIGNIILISVDRYVAICHPLPYSTRITLARTKTLVCLCWLWYGVYSIFYVKDELIQPGRSNSCIGECTIVINFFAGTVDLFLTFIFPVTLIIVLYMRVFVVAVSQARAMRSHTLVIKRRPSVNLKEKRSELKAARSLGILVFVYLICFSPYYVYSLVFVNLTSTSYASLIFILSYVNSCLNPIIYALFYSWFRKAVKLIVALQILQPGSSETNVL
>LOCXPTAAR12.159.HIT1.TAAR.2R.332.7tm_1.exons2.SUPER_4.Xenentodon_cancila
MEILDGDDLCFPQLFNNSCRKPTFTWTEAALLKVLMSFISLNTVVLNLLVIISVSHFRQKLSFILHTPTNILLLSLAVADFLVGLLLMPLEIHRSTSCWFLGDHICVLYSYISCHVPTISIGNIILISVDRYVAICHPLHYSTRITLTRTKTLVCVCWLWYGVYSICYVRDELIEPGRSNLCIGECTLAINYVTGTVDLFLTFIFPVTVIVVLYMRVFVVAVSQARAMRSHTLVINRQHSVNLKEKRSELKAARSLGILVFVYLICFSPYNICSLVVDFTNAFASFFFVVFYFNSCLNPIIYVLFYSWFRKTVKLIVTLQILQPGSSETNVL
>LOCXPTAAR2.164.HIT1.TAAR.2R.280.7tm_1.exons2.SUPER_4.Xenentodon_cancila
MEIQDGDDLCFPQLFNNSCRKLRSTWTEAALLKALMSFISLNTVVLNLLVIISVSHFRQKLSFIVQLHTPTNILLLSLGVSDFLVGLLLMPLKIYQSTSCWFLGAHICVLYSYISCHLLPVSIGNIILISVDRYVAICHPLHYSTRITLARTKTLVCLCWLWYGACSSFFVRDELIQPGRSNSCIGECTLAINYLTGTVDLILIFIFPITVIVVLYMRVFVVAVSQARAMRSHILVINRQHSVNLKEKRSELKAARTLGILVFVHLICFSPYYVCSVVFF
>LOCXPTAAR13.172.HIT1.TAAR.2R.329.7tm_1.exons3.SUPER_4.Xenentodon_cancila
MEILDGDDLCFPQLFNNSCRKPTFTWTKAALLKALMSFISLNTVVLNLLVIISSLMFRILHTPTNILLLSLAVADFLVGLLLMPLEIHRSTSCWFLGVQICALYFYISCHVPPVSIGNIILISVDRYVAICHPLHYSTRITLARTKTLVCLCWLWYGVYSIFYVRDELIQPGRSNSCIGECTLAINIFAGTADLISTFLFPVTVIVVLYMRVFVVAVSQARAMRSHILVTKLQHSVNLKERRSELKAATSLGVLVFGYLICFSPYYVYSLVVVNLTSTSYAFFIFILSYLNSCLNPIIYALFYSWFRKAVKLIVTLQILQPGSSETNVL
>LOCXPTAAR10.177.HIT1.TAAR.2R.334.7tm_1.exons2.SUPER_4.Xenentodon_cancila
MEIQDGDDLCFPQLFNNSCRKLRSTWTEAALLKALMSFISLNTVVLNLLVIISVSHFRQKKSFIVQLHTPTNILLLSLAVADFLVGLLLMPLEIHRSTSCWFLGDHICVLYLYILCHVPTVSIGNIILISVDLYIAICHPLHYSTRITLTRTKTLVFLCWLWYGVYSMFYVRDELIEPGRSNSCIGECTLAINVFTETFDLIMIFIFPVTVIVVLYMRVFVVAVSQARAMRSHTLVIHRQHSVNLKERRSELKAARSLGVLVFVHLICFSPYYICLLVVDFTNSFASFSFVLFYVNSCLNPIIYALFYSWFRKAVKLIVTLQILQPGSSETNVL
>LOCXPTAAR14.179.HIT1.TAAR.2R.328.7tm_1.exons2.SUPER_4.Xenentodon_cancila
MEIEAGADLCFPQFSNISCKKPRSSPEQVVLLHIMLSVISLFTVTFNLLVIISVSHFRQLHTPTNILLHSLAVSDFLVGLVLMPGEIIRKTSCWFLGDLMCSLYNYVSYVITSASVGDMVLISVDRYVAICDPLHYPTRVTEKRVKVCVCLCWLCSFLYSSIIVKDELTHPGRYTSCYGECVIVVNYILGTFDLVITFVVPITVIIVLYMKVFVVAVSQARAMRSQITAVTLQLSVTATTKRSELKASRTLGVLVVVFLLCFCPYYCVSLAGDDLLSDSRASYAIFLFYLNSSLNPIIYALFYPWFRKAVKLIITLQTLQPGSCEANV
>LOCXPTAAR15.186.HIT1.TAAR.2R.328.7tm_1.exons2.SUPER_4.Xenentodon_cancila
MEIEAGADLCFPQFSNISCKKPRSSPEQVVLLHIMLSVISLFTVTFNLLVIISVSHFRQLHTPTNILLHSLAVSDFLVGLVLMPGEIIRKTSCWFLGDLMCSLYNYVSYVITSASVGDMVLISVDRYVAICDPLHYPTRVTEKRVKVCVCLCWLCSFLYSSIIVNDELTHPGRYTSCYGECVIVVNYILGTFDLVITFVVPITVIIVLYMKVFVVAVSQARAMRSQITAVTLQLSVTATTKRSELKASRTLGVLVVVFLLCFCPYYCVSLAGDDLLSDSRASYAIFLFYLNSSLNPIIYALFYPWFRKAVKLIITLQTLQPGSCEANV
>LOCXPTAAR16.190.HIT1.TAAR.2R.329.7tm_1.exons3.SUPER_4.Xenentodon_cancila
METQDGEDFCFPQLPNISCKRISSPWSKVNLPYIMLSFISLLIVVLNLLVIISIFNCKQLHTPTNILLLSLAVSDFLVGLLLMPGEILRYTSCWFLGDLMCILFDYVAYIITSASIGDMVLISVERYVAICHPLHYPTRVSEGTVKLCACLCWLCSVLYYSFIFKDDLITPGRHNSCFGECVYVVDNFFATIDLFITFIIPVTVIVVLYMRVFVVAVFQARAIRSHITSVTFQLTVTAAPRKSELKAARTLGVLIVVFLICFCPYYCVFLAGDDLLNNTSVSFVSYMFYFNSCVNPIIYAMFYPWFRKAVKLILTLKVFKSGSCDANIL
>LOCXPTAAR17.192.HIT1.TAAR.2R.324.7tm_1.exons2.SUPER_4.Xenentodon_cancila
MMEERELCFPQLSNSSCRRLKRPHFEVMLTYIMLSSISALTAVLNLLVIISISYFRQLHTPTNLLLLSLAVSDFFVGLFLFFQMVLIDGCWFLGDLMCTLYQYLAYIVTSASIGTMVIISIDRYVAICYPLQYTLKITPKRVKICVCLCWICSVIFQSLILKDNLKQPGRYNSCYGECVFVINHIAGFVDLTFSFVAPITVIVVLYLRVFAVAVSQARAMRSHIAALSLQRSVTPTKSEMKAARTLGVVVVVFLICMCPFYCVALSGQGDALNASSATFVICLVYFNSCLNPIIYVFFYPWFRKSIKLILTLQILQPDSREVNM
>LOCXPTAAR18.194.HIT1.TAAR.2R.327.7tm_1.exons2.SUPER_4.Xenentodon_cancila
MMQTIEDDELCFPHLLNSSCRKTKQPPSVSTLVCFILSTISVLTVTLNLMVIISISHIKQLHTPTNLLLLSLAVSDFFVGFLVVFQILLIDGCWYLGDLMCVLYNIVDYVITSASVETMVLISVDCYVAICNPLLYVTKVTPKRLQIGVALCWTFSFVCVFIVMKENLKEPGSYNTCSGECVVVFDKVAGLVDILFFFISPVSVIVVLYVRVFVAAVSQTRAMRSHVAAITLQGSVRVTAKRSDLKSVRILGVIVVAFLISLCPYFFLTLTGQETMFSASSAAYVLFYFNSCLNPIIYLLFYPWFRKCVKLIISLQILKHDSCEANV
>LOCXPTAAR19.197.HIT1.TAAR.2R.328.7tm_1.exons2.SUPER_4.Xenentodon_cancila
MMKTEEPELCFPQLLNFSCSKTWYPPSVSIIIYIILSSICVVTVTLNLLVIISISHFKQLHTPTNLLLLSLAVSDFFVGIIVVFQIHLIDGCWYLGVHMCLLYCVLDYVITSASIGTMMLISVDRYIAICYPLHYSTKITARGVQICISLCWIFVFLYALIMLKGNLEQPGRSNSCAGECVVFVGNAAGIVDIFVSFVTPVSVMIVLYVQVFVVAVSQARAMRSQVAAVTLQTSVRVTVKKSELKAARTLGVVIVVFLICLCPAFCVALPDSFLSVSTYAFFFISLFYFNSCLNPLIYALFYPWFRTCLKCIVTLEILRPGSCEANMM
>LOCXPTAAR20.199.HIT1.TAAR.2R.327.7tm_1.exons2.SUPER_4.Xenentodon_cancila
MMKTEEPELCFPQLLNFSCSKTWYPPSVSIIIYIILSSICVVTVTLNLLVIISISHFKQLHTPTNLLLLSLAVSDFFVGIIVVFQIHLIDGCWYLGDHMCLLYCVLDYVITSASIGTMILISVDRYIAICYPLHYSTKITAKRVQICISLCWIFVFLYALIILKENLEQPGRSNSCAGECVVFVGNAESIVDIFVSFVAPVSIMIVLYVQVFVVAVSQARAMRSQVAAVTLQTSVRVTVKKSELKAARTLGVVIVVFLICLCPGFSVALQESMLSVSTNIYIISLFYFNSCLNPLIYALFYPWFRKSLKFIFTLEILRPGSCETNMM
>LOCXPTAAR21.201.HIT1.TAAR.2R.327.7tm_1.exons2.SUPER_4.Xenentodon_cancila
MMKTEEPELCFPQLLNFSCSKSRYPPSVSIIIYIILSSICVVTVTLNLLVIISISHFKQLHTPTNLLLLSLAVSDFFVGIIVVFQIHLIDGCWYLGDHMCLLYCVLDYVITSASIGTMILISVDRYIAICYPLHYSTKITAKRVQICISLCWIFVFLYALIMLKDNLEQPGRYNSCFGECVVFVGNAAGIVDIFVSFVTPVSVMIVLYVQVFVVAVSQARAMRSQVAAVTLQTSVRVTVKKSELKAARTLGVVIVVFLICLCPYFCVALQDTVLSASTIVFFICLFYLNSCLNPLIYAIFYPWFRKSLKFIVTLQILKPGSCEANML
>LOCXPTAAR22.203.HIT1.TAAR.2R.327.7tm_1.exons2.SUPER_4.Xenentodon_cancila
MMKTEEPELCFPQLLNFSCSKTWYPPSVSIIIYIILSSICVVTVTLNLLVIISISHFKQLHTPTNLLLLSLAVSDFFVGIIVVFQIHLIDGCWYLGDHMCLLYCVLDYVITSASIGTMILISVDRYIAICYPLHYSTKITAKRVQICISLCWIFVFLYALIMLKDNLEQPGRYNSCAGECVVFVGNAAGIVDIFVSFVTPVSIMIVLYVQVFVVAVSQARAMRSQVAAVTLQTSVRVTVKKSELKAARTLGVVIVVFLICLCPVFCVALQESVLSVSTIVFFICLFYLNSCLNPLIYALFYPWFRKSLKFIVTLQILKPGSCEANML
>LOCXPTAAR23.208.HIT1.TAAR.2R.326.7tm_1.exons2.SUPER_4.Xenentodon_cancila
MEETELCFPQHHNFSCRRQKRTYTEAVIMYFILSLISLLTATLNLLVIISISHFKQLHTPTNLLLLSLAVSDFFVGLLMSFLIILTDSCWFLGDQACALYGTLNYINTSAAVGTMVLISIDRYVAICDPLHYPNKVTVRRVSVCNVLCWVCSGLYITFILKDVFRDPGKFNSCSGECIIALSHLVGVVDFALSIIGPVTAIIILYLRVFVVAVSQARALQFHIAAFTPKRPQTIIVKRSEMKAARTLGLVVSAFLTCLVPYYSSFLKEQNTNPGTASLPLEIWLFHFNSCLNPLIYTFCYPWFRKSVNLIVTLKIIKHGSCHANVL
>LOCXPTAAR24.210.HIT1.TAAR.2R.326.7tm_1.exons2.SUPER_4.Xenentodon_cancila
MKHVDEPELCFPHLLNFSCIKTRYPPSVSIIIYIIMSSMSLLTVTVNLLVIISISHFKQLHTPTNVLLLSLAVSDFFVGFITVFQILLVDGCWYLGDHMCIIYYMLDFQITCASIVTMMLISVDRYIAICYPLHYSTKVTPKRVLSCVSVCWILCFLYVLIMLKDNLEQPGRYNTCFGECVVFYGHIAGFVDIFVSFVAPVSIMIVLYVQVFVVAVSQARAMRSQVAAVTLQTSVRVTVKKSELKAARTLGVVIVVFLICLCPYFCVALQDSVLSASANVIFVFLFYLNSCLNPLIYVLFYPWFRKSIKCIVTLQILRPGSCEANM
>LOCXPTAAR25.213.HIT1.TAAR.2R.327.7tm_1.exons2.SUPER_4.Xenentodon_cancila
MKIAEEPELCFPDLLNFSCRKSRYSPSVSIIIYIILSSICVVTVTLNLLVIISISHFKQLHTPTNLLLLSLAVSDFFVGLIIVYQILLIDGCWYLGDHMCVLHFFINYVITSASIGTMMLISVDRYIAICYPLHYSTKVTPKRVLSCVSVCWILSFLYVLIMLKDNLEQPGRYNSCFGECAVVYARVAGIVDIFVSFVAPVSVMIVLYVQVFVVAVSQARAMRSQVAAVTLQTSVRVTVKKSELKAARTLGVVIVVFLICLFPFFFVALQVSVINTSSNLFALFLFNFNSCLNPLIYALFYRWFRKSLKLVVTLEILKPGSCEANLL
>LOCXPTAAR26.215.HIT1.TAAR.2R.327.7tm_1.exons2.SUPER_4.Xenentodon_cancila
MNTVEESELCFPQLLNLSCRKTWYPPSVSFIIYIILSSISVLTVTLNLLVIISISHFKQLHTPTNLLLLSLAVSDFSVGVVVVFQIHLIDGCWYLGDHMCLLYFVFAYAVTFTSIVTMMLISVDRYIAICYPLHYSTQITPKRVQICISFSWIFSFFYTLIIMKDNLEQPGRSNSCFEECVIIYGHIAGIVDIFVSFVTPVSVMIVLYVQVFVVAVSQARAMRSQVAAVTLQTSVRVTVKKSELKAARTLGVVIVVFLICLCPYFCVALQDTVLSASTSAFFVSLLYFNSCLNPLIYALFYPWFRKSLKLIVTLEIRKPGSCETNIL
>LOCXPTAAR27.217.HIT1.TAAR.2R.326.7tm_1.exons2.SUPER_4.Xenentodon_cancila
MEEAELCFPGLGNSSCRKIRDSDSVPVFIYVILSLFSLLTVILNLFVIISISHFRQLHTATNLLLLSLAVSDFLVGPFAFFQIVLIDGCWYLGDRMCALYYFLIMIITSASIGNMVLISVDRYVAICDPLHYPVRVTLKRVRICVLLCWICSFTYDFFLLKEDFKEPGKFKSCSGECVIHSDSGKQAADLIFTFIVPISVIVVLYLRVFVVAVSQIRAMRSHAAAVAQKRSQKGIVKKSEMKAAGTLGIVVLVFLSCLCPYYILILIDDGILPMASSLVIVTCLFYLNSCLNPLIYGLFYPWFRNSVKLIITLKVLKSGSSDAKIL
>LOCXPTAAR28.219.HIT1.TAAR.2R.324.7tm_1.exons2.SUPER_4.Xenentodon_cancila
MEEVELCFPQLVNSSCRKVKRVYSETVFSSFMLCCTSLTTATLNLLVIISISYFRQLHTPTNLLLLSLAVSDYFVGLLLLFQIIFIDGCWYLGDLMCVLYFIFVMITTSASIGNMVLISVDRYVAICYPLHYLTRVTLKRVQICVSLCWICAFVYNTVLMKDNLEQPGKFNPCSGECVLDIRSSKKAADLMVTVVFPITVIVVLYLRVFLVAVAQVRAMRAHISAAAQTRAERVKKSEIKAAATLGLVIVVFLACLLPYYSVETTGQDSTLHSLSYDFVVCLIYFNSCLNPLIYACFYPWFRKSIKLIVTSQILKSGSRDTNIL
>LOCXPTAAR29.221.HIT1.TAAR.2R.329.7tm_1.exons3.SUPER_4.Xenentodon_cancila
METLEDAELCAPQLNSSCRKPTHPPNTVLLIYVLLSSIALITVALNLLYLVFYCISRQLHTPTNLLLLSLAVSDLLVGLLLMPVEIIYIVFCWFLGDVMCTLYYIVDYVITSASVANMVLISLDRYIAICDPLRYQSKVTASTAQICVCLCWIGSVVYRLLLLYDHLEKPGMSNSCYGECVVVINRIAGVTDMVFTFIIPITIITVLYFRIFVVALSQARMLRSHAGAAIGQCSGPVTVRKSEMKAASTLGIVVVAFLICFCPYYFPTLEGEDTLVDASSVAFEIWLAHFNSCLNPVVYAFFCPWFRKSIKLILTLQILKPGSRDAKML
>LOCXPTAAR30.223.HIT1.TAAR.2R.335.7tm_1.exons2.SUPER_4.Xenentodon_cancila
MESLDGAELCFPHLLNTSCRKPLQHRAEMTFLYIVLSCISFLTVTLNLLVIISISHFRHINCNNLHTPTNLFLLSLAVSDFLVGLLVMPIRILLTGGCWMLGTFMCGLFNYTSFVLTSASVGNMVLISADRYVAICDPLCYPTKVTQRRVKICVCLCWACSVFYNGVILKDHLKHPDRYDSCHGECIVVINSLVGAFDVIVTFFGPITVIIVLYMRVIAVAVSQARAMRSHVTSLPPRTSVRVAATKSERKAATALGVVVSVFIISLGPYFYPSVAGLALSSSETISLFGIWLFYCNSCVNPLIYAFFYPWFRKAVKAIVALQILQPDSCHANIL
>LOCXPTAAR31.225.HIT1.TAAR.2R.335.7tm_1.exons2.SUPER_4.Xenentodon_cancila
MESLDGPELCFPHLLNTSCRKPLQHRAEMTFLYIVLSCISFLTVTLNLLVIISISHFRHINCNNLHTPTNLFLLSLAVSDFLVGLLVMPIRILLTGGCWMLGTFMCGLFNYTSFVLTSASVGNMVLISADRYVAICDPLCYPTKVTQRRVKVCVCLCWTCSVFYNGVILKDHLKHPDRYDSCHGKCIFVINSLVGAFDAIFTFFGPITVIIVLYMRVFVVAVSQARAMRSHVTSLPRRTSVHVTAKKSERKAATALGVVVLVFIISFCPYFYPSLAGKDLSPRVDFSVFGIWLLYCNSCLNPVIYAFFYPWFRKCVKTTVTLQILQPSSCDSNIM
>LOCXPTAAR33.230.HIT1.TAAR.2R.329.7tm_1.exons2.SUPER_4.Xenentodon_cancila
MESLDGAELCFPHLLNTSCRKPLQHRAEMTFLYIVLSCISFLTVTLNLLVIISISHFRHINCNNLHTPTNLFLLSLAVSDFLVGLLVMPIRILLTGGCWMLGTFMCGLFNYTSFVLTSASVGNMVLISADRYVAICDPLCYPTKVTQRRVKICVCLCWTCSVFYNGVILKDLLKHPDRYDSCHGECVLIMDYITQGFDVIVTFFVPITVIIVLYMRVIAVAVSQARAMRSHVTSLPRRTSVRVAATKSERKAATALGVVVSVFIVSLGPYFYPSVAGLALSSSEAISLFGIWLFYCNSCVNPLIYAFFYPWFRKAVKAIVALQILQPDS
>LOCXPTAAR33.234.HIT1.TAAR.2R.329.7tm_1.exons2.SUPER_4.Xenentodon_cancila
MESLDGAELCFPHLLNTSCRKPLQHRAEMTFLYIVLSCISFLTVTLNLLVIISISHFRHINCNNLHTPTNLFLLSLAVSDFLVGLLVMPIRILLTGGCWMLGTFMCGLFNYTSFVLTSASVGNMVLISADRYVAICDPLCYPTKVTQRRVKICVCLCWTCSVFYNGVILKDHLKHPDRYDSCHGECVLIMDYITQGFDVIVTFFGPITVIIVLYMRVIAVAVSQARAMRSHVTSLPRRTSVRVAATKSERKAATALGVVVSVFIVSLGPYFYPSVAGLALSSSETISLFGIWLFYCNSCVNPLIYAFFYPWFRKAVKAIVALQILQPDS
>LOCXPTAAR34.236.HIT1.TAAR.2R.326.7tm_1.exons2.SUPER_4.Xenentodon_cancila
MEEAQLCFPQLLNSSCRKVNRSVSETVLISFILCATSMIAAALNLLVIISISHFRKLHTPTNLLLLSLAVSDFFVGLLLLFQLMLIDGCWYLGDLMCVLYYVLVIVITSASIGNMVLISVDRYVAICDPLHYHTRVTLKRVQICVSLCWICSFIYDIVILKDNFNEPGRFNSCSGACVLNSSLIIQVVDLMLNFTVPITVIIVLYLKVFVVAVSQIRAMRSHAAAAAQKPSGKVTVKQSEMKAAGTLGVVVVVFLICLFPYHGVVLTGQHFFVDTLSTAFVICLFYFNSCVNPLIYALFYPWFRKSMKLIVTFEIFKSGSHDIKIL
>LOCXPTAAR35.245.HIT1.TAAR.2R.326.7tm_1.exons2.SUPER_4.Xenentodon_cancila
MDEVHLCFPQLVNSSCRKVKRSKSETELIFFILSIISLITSSLNLLVIISISHFRQLHTPTNLLLLSLAVSDFFVGLLLLFQLMLIDGCWYLGDHMCVLYYVLDIVITSASVGNMVLISIDRYVAICDPLHYHTRVTLKRVQICVSLCWICSFIYDIVILKVNFKEPGRFNSCSGECVIYISFIEQVADLIFTLIVPITVIIVLYLKVFVVAVSQIRAMRSHVAATAQKPSGKVTVKQSEMKAAGTLGVVVVVFLICLFPYFGVLLSDHGSMLNTLSALFVICLFYFSSCLNPLIYALFYPWFRKSIKLIVTFEILKPGSRDANIV
>LOCXPTAAR36.249.HIT1.TAAR.2R.326.7tm_1.exons2.SUPER_4.Xenentodon_cancila
MDEVHLCFPQLVNSSCRKVKRSKSETELIFFILSIISLITSSLNLLVIISISHFRQLHTPTNLLLLSLAVSDFFVGLLLLFQIMLIDGCWYLGDHMCVLYYVLDVVITAASVGNMVLISIDRYVAICDPLHYHTRVTLKRVQICVSLCWICSFIYDIVILKDNFKEPGRFNSCSGECVIYVSFIKQVADLIFTFIVPITVIIVLYLKVFVVAVSQIRAMRSHVAAAAQKPSGKVTVKQSEMKAAGTLGVVVVVFLICLFPYFGVLLSDHGSMLNTFSALFVICLFYFNSCLNPLIYALFYPWFRKSIKLIVTFEILKPGSRDANIV
>LOCXPTAAR37.252.HIT1.TAAR.2R.333.7tm_1.exons2.SUPER_4.Xenentodon_cancila
MEGLDGANLCFPHLLNTSCKKLLQHHADSISLYILLCCISLLTVTLNLLVIISISHFRHMKQLHTPTNLFLLSLAVSDFLVGLLLMPIRILLAGGCWMLGTFMCGLFNYTSFVLTSASVGNMVLISADRYVAICDPLCYPTKVTQRRVKICVCLCWACSVFYNGVILQDHLKHPDRYDSCHGECIVVINSLVGAFDVIVTFFGPITVIIVLYMRVFVVAVSQARAMRSHVTSITLQGSVGLTAKKSERKAATAIGVLVFVFLMCFCPYFYPSLAGQDLSTDVAFSVFGVWLLYCNSCLNPIIYAFFYPWFRKSVKLMVSLQILQPDSCDTNIM
>LOCXPTAAR38.254.HIT1.TAAR.2R.319.7tm_1.exons2.SUPER_4.Xenentodon_cancila
ILEEVELCFPQLLNSSCKRRQRPRNEVILTYILLSCMSLLTVTLNLLVIISILHFKQLHTPTNLLVLSLAVSDFFVGYIVFFQIVLIDGCWFLGNVMCTLYQYFAYIITSTSIGNMVLISVDRYVAVCDPLQYSTKMTQKRVQVCVCLCWIFSVLFQTLVLKDNLQQPGRVISCSGECVVIADYIMGYVDLFLSFIGPVSVIIVLYLRVFVVAVSQARAMRSHVAAVQTSVRLNVQKSELKAAKTLGVVVLVFLICLCPYFLVILTASDALASASSAAFVICLFYSNSCLNPMIYAFFYPWFRKCLKYIVTLKILQPGS
>LOCXPTAAR39.94.HIT1.TAAR.2R.335.7tm_1.exons1.SUPER_13.Xenentodon_cancila
QIAAAEISSMDTDVTVNSSYVVNYIHPCYELHDGFYIFTSNPSIACVLLYVFLGSLSVVTICGNLLVIISIIYFKQLQTPTNYLVLSLAVTDLLVGVLVFPFSMAVTVSSCLYHEDLFCKFRDSFDVTLCTSSILSLCFISIDRYYAVCQPLTYRTKINTRVTLIMIVVSWSVSVAIGIGIIVAGFSQGTCEDACSADLLVANTMGPVLSFYLPAVIMLCIYLKIFLVAQKQVNSIHNAKSGATINKMERKATKTLAIVMGVFLLCLSPYFICVVFQPLAQNPAPVPVIETLNWLTLSNSMLNPLIYAFFYSWFRSAFRMIISGRIFQGDLITTQ
>LOCXPTAAR40.103.HIT1.TAAR.2R.328.7tm_1.exons1.SUPER_13.Xenentodon_cancila
QIAAAEISSMDTDVTVNSSYVVNYIHPCYELHDGFYIFTSNPSIACVLLYVFLGSLSVVTICGNLLVIISIIYFKQLQTPTNYLVLSLAVTDLLVGVLVFPFSMAVTVSSSLYHEDLFCKFRDSFDVTLCTSSILSLCFISIDRYYAVCQPLTYRTKINTRVTLIMIVVSWSVSVAIGIGIIVAGFSQGTCEDACSADLLVANTMGPVLSFYLPAVIMLCIYLKIFLVAQKQVNSIHNAKSGATINKMERKATKTLAIVMGVFLLCLSPYFICVVFQPSAPNPAPVPVIETLNWLALTNSMLNPLIYAFFYSWFRSAFRMIISRKIFQ
>LOCXPTAAR41.121.HIT1.TAAR.2R.317.7tm_1.exons1.SUPER_13.Xenentodon_cancila
MEAEQSDNTSVNDIHPCYESHDATLKFTSNPSITCVLLYVFLGLLSLITISGNLLVIISIINFKQLHTPTNYLILSLAVADLLVGVLDFPFSMTVTVTSCWYHEDLFCKVRGSFDVTLSTASILNLCCISVDRYFAVCQPLTYKTKMNDRTAGMMILLSWGVSALIGIGIIIAGFNQGKCEESCVIDAVIGTTLGSVFAFYIPVTIMLSIYLKILMVALKQVNSIQSTTHQSSRAAVSKMERKATKTLAVVMGVFLFCWTPYFLCIIFQPLMNDVTPIAVIETLSWLALSNSTLNPFIYAFFYRWFRSAIIIIICRK
>LOCXPTAAR42.141.HIT1.TAAR.2R.303.7tm_1.exons1.SUPER_13.Xenentodon_cancila
YFSSRAPSVECILLLSFLSLLAFVTMCGNLLIITSVIYFKQLHTPTNSFILSMAVTDLLVGVAVFPLCMLFSLTSCLKNENVFCQIRSSFIVSLSTSSILNLCCIAVDRYCAVCHPLTYRSKINNCVVVVMILLSWTVSIITGIGIVISGVSIYTCQANCSIRVLLSQTLGPVFSFYLPALVMLCIYLKIFLVAQRQARSIHNATKSGSTASKMERKSTKTLAIVMGVFLFCWAPLFFCISSVPFSSSPMPVAMIETFGWLTLVNSMLNPFIYAFFYSWYRTAFKMIMSGKIFQGDFTNSTLS
>LOCXPTAAR43.160.HIT1.TAAR.2R.303.7tm_1.exons1.SUPER_13.Xenentodon_cancila
YFSSRAPSVECILLLSFLSLLAFVTMCGNLLIITSVIYFKQLHTPTNSFILSMAVTDLLVGVAVFPLCMLFSLTSCLKNENVFCQIRSSFIVSLSTSSILNLCCIAVDRYCAVCHPLTYRSKINNCVVVVMILLSWTVSIITGIGIVISGVSIYTCKANCSIRVLLSQTLGPVFSFYLPALVMLCIYLKIFLVAQRQARSIHNATKSGSTASKMERKSTKTLAIVMGVFLFCWAPLFFCISSVPFSSSPMPVAMIETFGWLTLVNSMLNPFIYAFFYSWYRTAFKMIMSGKIFQGDFTNSTLS
>LOCXPTAAR44.183.HIT1.TAAR.2R.303.7tm_1.exons1.SUPER_13.Xenentodon_cancila
YFSSRAPSVECILLLSFLSLLAFVTMCGNLLIITSVIYFKQLHTPTNSFILSMAVTDLLVGVAVFPLCMLFSLTSCRKHENVFCQIRSSLIVSLSTSSILNLCCIAVDRYCAVCHPLTYRSKINNCVVVVMILLSWTVSIITGILLIISGLGIFTCQANCSIRVLLSQTLGPVFSFYLPALVMLCIYLKIFLVAQRQARSIHNATKSELGASKMRRKSTKTLAIVMGVFLCCWAPLFFCISLVPFSSSPMPVAIVETVNWLSLTNSALNPFIYAFFYSWYRSAFRMIICGKIFQGDFTNSTLT
>LOCXPTAAR45.204.HIT1.TAAR.2R.320.7tm_1.exons1.SUPER_13.Xenentodon_cancila
ITPVVTALHPCYEINNFSYNLTTPPSFICVSLYAFLVVLCVVTVCGNLLVLTSIIYFKQLHTPTNSLILSLAVADLLVGIVVFPFSMSFSLSSCLYQEGLFCKVRDSFDISLSTCSIMNLCCISVDRYYAVCQPLTYKTKINHHIVVAMILLSWAVSALIGIGVIVAGLNIDECENMCLIDVLMANTFGPILSFYLPVVIMLCIYLKIFLVAQRQVRSIQSKAKSRETVSKMERKATKTLATVLGVFLFCWTPSFLCITFLPFTNDSVPVPVIETLNWLALSNSMLNPFIYAFFYRWFRSAFKMIVSGKILQGDFANSKL
>LOCXPTAAR47.246.HIT1.TAAR.2R.298.7tm_1.exons1.SUPER_13.Xenentodon_cancila
DKNVFYNMFSVIHFPGFNVCCYSMWKPSGNNLHHLFQTAPHAVQLPHPLSGYGRPACWTCSLPLSMSYSVSFCLHQRDLLCKVRDAFDVVLSTTSIFNLCCISVDRYYAVCQPLTYRSKMSLQVVSVMILMSWGVSVLVTIGFIIAELMQEQCEENCFSDVILEKVMAPVFSFYLPVVIMLYIYLRIFLVAERQARSIQSTTKPRATVSHMERKATKTLAIVMGAFLMCWLPFFLCFSLQLLGGVAVPVYETLNWFTLSNSMLNPFIYAFFYSWFRSAFRMIITGKIFQGDFSNYRLQ
>LOCXPTAAR46.95.HIT1.TAAR.2R.320.7tm_1.exons1.SUPER_13.Xenentodon_cancila
ITPVVTAVHPCYEINNFSYNLTTPPSFICVSLYAFLVVLCVVTVCGNLLVLTSILYFKQLHTPTNSLILSLAVADLLVGIVVFPFSMSFSLSSCLYQEGLFCKVRDSFDISLSTCSIMNLCCISVDRYYAVCQPLTYKTKINHHIVVAMILLSWGVSALIGIGVIVAGLNIDECEDMCLIDVLMANTFGPILSFYLPVVIMLCIYLKIFLVAQRQVRSIQSKAKSRETVSKMERKATKTLATVLGVFLFCWTPFFLCITFLPFTNDSVPVPVIETLNWLTLSNSMLNPFIYAFFYRWFRSAFKMIVSGKILQGDFANSKL
>LOCXPTAAR47.96.HIT1.TAAR.2R.299.7tm_1.exons1.SUPER_13.Xenentodon_cancila
LTRTSSTTCSLLYIFLDLMSVVTVCGNLLVIISTIYFKQLHTPSNYLILSLAMADLLVGLVVFPLSMSYSVSFCLHQRDLLCKVRDAFDVVLSTTSIFNLCCISVDRYYAVCQPLTYRSKMSLQVVSVMILMSWGVSVLVTIGFIIAELMQEQCEENCFSDVILEKVMAPVFSFYLPVVIMLYIYLRIFLVAERQARSIQSTTKPRATVSHMERKATKTLAIVMGAFLMCWLPFFLCFSLQLLGGVAVPVYETLNWFTLSNSMLNPFIYAFFYSWFRSAFRMIITGKIFQGDFSNYRLQ
>LOCXPTAAR48.97.HIT1.TAAR.2R.300.7tm_1.exons1.SUPER_13.Xenentodon_cancila
YGLTETPSTICVLFKVVLGSLSAITVCGNLLVILSIVYFKQLHSPTNALILSLAVADLLVGALVLPLTMKFSMSSCLYQTELLCKVRSGFDITMSTCSILNLCCISIDRYYAVCQPLTYRSKISSHVIVIMILISWGVPALVSVGLVGFNRVKCVQKCFFYVFLGKIMVVFVTFYIPLLLMLCIYLKIFHVAQKQANSIQSKTTSGETVSKMQRKATKTLAVVMGVFLICWLPSFLCTTILSFSNASNPGLLAEILNWLALSNSMLNPFIYAFFYSWFRSAFRIIISGKIIFDDMTNTKL
>LOCXPOra1.7.HIT1.Ora.2R.365.7tm_1.exons2.SUPER_7.Xenentodon_cancila
MSEVLTVDAILFGLLVFSGILGNILVIYAVFQSAFDSPSGRLHPSDTILVHLSVANLLTSLFRTVPIFVSDLGLDVSLSPGWCRVFMLLWVWWRAVGCWVTLALSSFHCTTLRRHQVAFGPLALQRERRRIWIVLGLVWGANLAFSVPALVFSTRAHSNDTVELMVISCTTRPLLGCVWEFPNNEQGLAFASASLALNEVFPLLLMVCTNLASLHALGKHIRAVTSGTESGGSHGELDKHVSTEHKAVHVIMLLVSLFVVCWVLQIAAVTYYNHNRGAHAERLLTVSHFSASLFVGFSPMVVALGHGKLRRKIKSMILVWTKVLQCHSEDTAEENKSLNMTGKREKQTIFVVQKEIKAVKVEPEA
>LOCXPOra2.8.HIT1.Ora.2R.317.7tm_1.exons4.SUPER_7.Xenentodon_cancila
LVGIGLRTAVSTAQLAFYIFLVMLGVLGNAIVIGVIGKSVIMERSGGQNSNIIIMNMALSNLMVSVMRNALLIISDITSQPYLSKRWCQFLMGVWVWLRSVNVWSTFFLSAFHLLTLRRVTPITGNLQGSRGTPKTLLLNLASIWLLNFIYSIPAHIFSTNGNANTTETLMLISSTTRPLLGCVWNFPSSSSGLAYATTSIVIHETFPIVLMTIANVTSLYTIYTHGKLRRSVEGAVVIKRVSAERRAAKVILGLVLLFILSWGTSIISVNYFNYNKKSSAEFLLVIARFANIIFIAMSPAILAVGHRRLRSFMKST
>LOCXPOra3.9.HIT1.Ora.2R.315.V1R.exons1.SUPER_7.Xenentodon_cancila
EFVRGMLYLSLTVVGVPGNAAVIVAFLLLIYEDNCLLAADAIVLHLACVNLVLVLVRCLLEALASFHLANIFGDTGCKAVIFIYRTSRALSIWLTFLLSAYQCLSIAPPGSHWATARTLLAQNLPLVFFFIWVLNTSMSSAAILFAVSTNNGSSQANNAINVQFCQVNFPSKVSKEVFGAGQVGRDVVPMALMTLASVIILVFLYKHRQQVKGLRSGGSGGGGGAEQRAAKVVVVLVTLYVILYGVDNGLWVYTLTVKKTMSSSLVSDLRVFFASLYAALSPLVIIASNRKVNRRLRWASQEKSVLESTVQTTTL
>LOCXPOra4.10.HIT1.Ora.2R.313.V1R.exons1.SUPER_7.Xenentodon_cancila
MDLCVTIKGVSFLLQTGMGILGNVVVLLAYASIICTEPKLLPVDMILCHLAFANLMLLLTRCIPQTMTVFGLRDLLNDPGCKVVIYAYRIGRALSVCITCMLSVFQALTIAPAGPRLSRLKPTLPALVLPTFAGLWFLNMAICIAAPFFSMAPRNGTVPAFTLNLGFCHVDFRDNLSYVINGVAVSGRDFVFVALMVGSSCYILLLLHRHSHQVKGIRRSQGGGAETRAAKTVLTLVILYVVFFGIDNVIWIYMLTVSKVSPVVADMRVFFSSCYASLSPYFIISSNKKVKGKIVCAAEHDQPSVDTQESTDK
>LOCXPOra5.6.HIT1.Ora.2R.306.7tm_1.exons1.SUPER_13.Xenentodon_cancila
MAEFSVNLLGLRIFVSCVGFVGNVFFILCIIHNKLSHVKSFELFLLGLAAANLEEIIIINIYDVIVIQTSSTTDSWLCHLFKFMTLFGEIASILFTVIISIFRYQKLRDANKRVSLPIYLDSIRSAWMLSGVCVMLSVLVCLPIFTINHQGWAENVTRNDSSYCSPDFFQCDENHCPTQNRAYKTLFILVCHLLPLIIVTVTSCLIISVLLKQRKTVTPVVNVSRSNQLGSRNKDPRLHRSTVAVVAAMGLFQVDWTLYLIFQWTFSPYDLPFWNEIEFFFSTFYTSLCPYVYGIGIDLFSLKNFK
>LOCXPOlfC1.105.HIT1.OlfC.2R.875.ANF_receptor.exons10.SUPER_5.Xenentodon_cancila
GFTWKRGTLVILILLWSGYFPFIWCQAQSLQCHLFPGTMSLPVLEKKGDIILGGLFSLHDMVAEPNLSFTSPPPPTKCTRFNFRTFRWMQTMIFAIEEINRNGSFLPNITLGYKIYDSCSTPHQALRAAMELMGTLKGADALEKSLSNSTCHDNVPVVIGDGGSTQSLVVARFLGVFHVPQVSYFSSCACLSNKKEFPAFLRTMPSDFFQVNALVQLVKHFGWTWVGVIAGDDAYGRGGANIFADKVQMLGACIAFYEIIPKNGEQTDVASIVSTIRSSGAQVILVFAVEQDAATLFDEALRDGLTGIQWLASEAWSTAAIFSTHRKYHLILQGAMGFAIRGAYIPGFRDFLLRLNPSNTDAHEDPFLVTFWEEVFQCRLQAEGQEHEPEGKPPCSGKEELGAKTSMYSDVSLVRISYNIYKAVYAVVHALKSMRSCVRGKGPFLQHACPDTDNIRPWQLLHYIKQVQFLNSFADEIKFDENGDPSAMYDLVNWQLKPNGEMEFVTIGRFDETTATSSQNLQIQEQNILWNGNQTQVPLSMCSTVCPPGTRKAIRPNVPICCHDCVACTAGEISNQTDAIECVRCLPEFWSNTERTACVPKQVEFLSFSDTMGITLMVVSLTGTLSTCVVVFIFFFNRTSPIVRANNSQLSFLLLFSLTLCFLCSLTFIGQPSKWSCMLRHTAFGISFVLCTSCMLGKTVVVLIAFKTTLPGSNIMKWFGPIQQMMIISFCTLAQVIICTVWLAVAPPTPRRLMPRESAVVILLCDEGSRTAFALVLGYIGLLACFCLFLAFLARKLPDSFNEARLITFSLLIFCAVWIAFIPAYISSPGKYTTATEVFAILASSYGLLGCIFAPKCYVILLKPEKNTRKHLMSK
>LOCXPOlfC2.111.HIT1.OlfC.2R.838.ANF_receptor.exons6.SUPER_5.Xenentodon_cancila
MSRVITGLVFMGFLVSCDTADEEGLLCRILGSPELPMMSKEGDVIFGGAFSIHSEITPPSLSFTEKPASVKCSSLNLREFRYTQAMIFAIDEINRSTFLLPNISIGYRIYDNCGSTLTSMYAVMALLNGDERTLEKNCSGQSSVHAIIGESESSQTIVLARSTGPFKIPVISPSATCECLSSRKAYPSFFRTIASDLYQSRALAQLVKHFGWTWVGAVNSDNDYGNNGMAIFLAAAQQEGVCVEYTEKLHRSEPVKFLKVVEVIKKSTARVIVAFLSHVEINILFELLSLHNITGRQFIGVEAWIAANSLVTPKTFSVLGGSLGFAVPNANISGHDDFLAKGFWETRFQCNEQNMTGVINNCEKNHDLIKLKDYNDDVSELRYTGNIYKAVYAAAHSIHRIMKCSDREGCEKAKGINPMQVVDSLKEVNFTIKNGEQVWFDSTGSTVAKYEVLNWQKGPNGSVVFKPVGYYDASLPPGQRFVLNTEDIIWPGGSKDLPKSVCSESCRPGTHKVLEKGKPICCYNCVPCPFGEISNTTDSVDCIKCPEEYLSNQNRDACVLKDVEFLSFTEVMGKVLVFFTLFGVLLTLIVATLFLLNKDTPLVRANNSELSFLLLFSLTLCFLCSLTFIGEPTEWSCMLRHTAFGITFVLCISCILGKTLVVLMAFRATLPGSNVMKWFGPAQQRLSVLALTLIQVIICILWLTITPPFPFKNSKIYKDKIILECALGSPFGFWAVLGYIGLLALLCFVFAFLARKLPDNFNEAKFITFSMLIFCAVWITFIPAYVSSPGKFTVAVEIFAILASSYGILICIFAPKCFILALKPELNTKKHIMGKVQS
>LOCXPOlfC3.114.HIT1.OlfC.2R.819.ANF_receptor.exons6.SUPER_5.Xenentodon_cancila
AEKETDVCEMLDSTEFPLLSKKGDITIGGVFAIHSHISKPSLTLTGPPEPLVCSRLNLREFRFAQTVIFAIEEINNSSSLLPNVSIGYKIFDNCASPLPSTRAAMGLINGQERTEGKTCSGQSSVHAVIGTSESSTTIVMQQILGIFQIPGISPSATCECLSSRKAYPSFFRTIASDLYQSRALAQLVKHFGWTWVGTVNSDNDYGNNGMAIFLAAAQELGVCVEYTEKLDREAPEKFLKVVEVMKKSSARVIVAFLPHVEVNMLFELLILHNIIGLQFIGVEGWITADSLVTPTSFSVLGGSLGFAVPKSNISGVDDFLAKGFWDIKLQCNETNTDDILTNCKEHQELIKLKDYDDDVPELRYTSNIYKAVYAVAHSLHSIMKCSDSQGCEKAADVNPLQVMEFLKAVNFTIKNGEQVWFDSTGATVAKFEVLNWQKGPNGSVVFKPVGYYDASLPPGQRFVLNTEDIIWSGGSKDLPKSVCSESCRPGTHKVLEKGKPICCYNCVPCPFGEISNTTDSVDCIKCPEEYLSNQNRDACVLKDVEFLSFTEVMGKVLVFFTLFGVLLTLIVATLFLLNKDTPLVRANNSELSFLLLFSLTLCFLCSLTFIGEPTESSCMLRHTAFGITFVLCISCILGKTLVVLMAFRATLPGSNVMKWFGPAQQRLSVLALTFIQVIICILWLTITPPFPFKNSKTYKDKIIVECALGSPIGFWAVLGYIGLLALLCFVFAFLARKLPDNFNEAKFITFSMLIFCAVWITFIPAYVSSPGKFTVAVEIFAILASSYGILVCIFAPKCFILALKPELNTKKHIMGKVQS
>LOCXPOlfC4.115.HIT1.OlfC.2R.819.ANF_receptor.exons6.SUPER_5.Xenentodon_cancila
AEKETDVCEMLDSTEFPLLSKKGDITIGGVFAIHSHISKPSLTLTGPPEPLVCSRLNLREFRFAQTVIFAIEEINNSSSLLPNVSIGYKIFDNCASPLPSTRAAMGLINGQERTEGKTCSGQSSVHAVIGTSESSTTIVMQQILGIFQIPGISSSATCECLSSRKAYPSFFRTIASDLYQSRALAQLVKHFGWTWVGTVNSDNDYGNNGMAIFLAAAQESGVCVEYTEKLDREAPEKFLKVVEVIKKSTARVIVAFVPHVEVNMLFELLSLHNITGLQFIGVEGWITADSLVTPTSFSVLGGSLGFAVPKSNVSGLDDFLAKGFWDIKLQCNETNTDDILTNCKEHQELIKLKDYDDDVPELRFTSNIYKAVYAVAHSLHSIMKCSDSQGCEKAADISPLQVIEFLKEVNFTIKNGEQVWFDSTGSTVAKYEVLNWQKGPNGSVVFKPVGYYDASLPPGQRFVLNTEDIIWPGGSKDLPKSVCSESCRPGTHKVLEKGKPICCYNCVPCPFGEISNTTDSVDCIKCPEEYLSNQNRDACVLKDVEFLSFTEVMGKVLVFFTLFGVLLTLIVATLFLLNKDTPLVRANNSELSFLLLFSLTLCFLCSLTFIGEPTESSCMLRHTAFGITFVLCISCILGKTLVVLMAFRATLPGSNVMKWFGPAQQRLSVLALTLIQVIICILWLTITPPFPFKNSKTYKDKIIVECALGSPFGFWAVLGYIGLLALLCFVFAFLARKLPDNFNEAKFITFSMLIFCAVWITFIPAYVSSPGKFTVAVEIFAILSSSYGILVCIFAPKCFILALKPELNTKKHIMGKVQS
>LOCXPOlfC5.116.HIT1.OlfC.2R.819.ANF_receptor.exons6.SUPER_5.Xenentodon_cancila
AEDKTAACKMLGNPEFPLLSKEGDLTIGGTFSIYSQMSQSSPILTDPPEPLVCSRINLREFRFAQTLIFAIEEINNSSALLPNVSIGYKIFDNCGSTLPSTHAAMSLINGEERIFGETCSGQSSVHAIIGPSESSTTIVMQQVLGIFQIPVISPSATCECLSSRKAYPSFFRTIASDLYQSRALAQLVKHFGWTWVGTVNSDNDYGNNGMAIFLAAAQELGVCVEYTEKLDRSEPEKFLKVVEVMNKSTARVIVAFLSHVEINILFELLSLHNVTGQQFIGVEAWITADSLVTPKTFSVLGGSLGFAVLKTNISGLDDFLLKYFWDIKFQCTETNTNDVLKNCKEHQDVIKLKDYESDVSELRYTSNIYKAVYAVAHSLHSIMKCSDSQGCEKAADISPLQVVDSLKEVNFTIKNGEQVWFDSTGSTVAKYEVLNWQQGPNGSVVFKPVGYYDASLPPGQRFVLNTEDIIWPGGSKDLPKSVCSESCRPGTHKVLEKGKPICCYNCVPCPFGKISNTTDSVDCIKCPEEYLSNQNRDACVLKDVEFLSFTEVMGKVLVFFTLFGVLLTLIVATLFLLNKDTPLVRANNSELSFLLLFSLTLCFLCSLTFIGEPTESSCMLRHTAFGITFVLCISCILGKTLVVLMAFRATLPGSNVMKWFGPAQQRLSVLALTLIQVIICILWLTITPPFPFKNSKIYKDKIIVECAFGSPFGFWAVLGYIGLLALLCFVFAFLARKLPDNFNEAKFITFSMLIFCAVWITFIPAYVSSPGKFTVAVEIFAILASSYGILICIFAPKCFILALKPELNTKKHIMGKVQS
>LOCXPOlfC6.44.HIT1.OlfC.2R.835.ANF_receptor.exons6.SUPER_5.Xenentodon_cancila
AEDEAAVCEMMGSPEFSVLSKKGDLTIGGAFSIHGQISQSSHSLTDQPEPLVCSRISLREFRFAQTMIFAIEEINNSSSLLPDITIGYKIFDSCASTLPSTRAVMGLLNEQERTSGKTCSGQSSVHAIVGASESSSTIVMLQISGIFQIPVISHFATCACLSNRKEYPSFFRTIPSDYYQSRALAKLVKHFGWTWVGAVRSDNDYGNNGMATFIAAAAQEGVCVEYSEAISRTGSTEQLERVVRVIQSGTASVLVAFLAQAEMDVLLEEALRQNLTRLQWVGSESWITSGHLAKKRYAGILTGSLGFAIKKAKIPGLQNFLLQVNPRQEPQNILLREFWEESFECTFQPGLHGTKQCSGTERLEDVKNPFTDVSELRISNCVYKAVYAVAHAMHSMLKCGQSGGTNNHSCVWKDHMEPTQVVKHLQDVNFTLHSGERVYFDKQGDPAATYELVNWQRNAAGDVVFVTVGSYDASQPNGKQFSMNGLNITWVEESWERPVSVCSESCVAGFRQAMIKGKPICCFSCIACAAGEISNSSNSAECSRCPLEYWSNADHSECVPKVIEFLSYEETMGALLAAFSLFGAGLKLAVSCVFFWFRSTPLVRASNSELSFLVLFSLTLCFLCSLTFIGQPTEWSCMLRHAAFGITFALCMSCILARTITVVMAFKTRRPANTGPQCSASLQRTSVLGCTLLQVLICVVWLVFAPPFPYKNTAHAVERIILECDLGSAIGFWGVLVYIGLLAVLCLIFAFLARKLPDNFNEAKFITFSMLIFSAVWVTFIPAYVSSPGKFTVAVEIFAILASSFGLLFCIFAPKCYILLLKPERNTKKHIMGRN
>LOCXPOlfC7.47.HIT1.OlfC.2R.857.ANF_receptor.exons6.SUPER_5.Xenentodon_cancila
MLLMAYLIFLLLLAVRGGKPMCQKYWTNEMSQFSKEGDINIGGIFSFHQKPVSVNPAFGFNPGAIQCQGLDPGELKYAFTMMFAIEEINNSSELLAGVTLGYRIFDSCPSIPLSIRASLNLMNSYETGESSCNKLSSVHAVIGDTTSTSTIGIARTLGPFHIPVISHSATCACLSNRKDYPSFFRTIPNDIYQSKALAKLVKHFGWTWVGAIRTNGDYGNGGMASFLEAAEREGVCVEYSVAIYRTDPRTWFLEVVDIIKKSTSKVIVAFADGTDLDILLKELHAQNVTGLQWVGSEGWITYRYIATPVNFAVVQGAVGFAALNAQIPGLQEFLGNSKPSTTRGNQGLVELWETVFSCSLNHQPEIHVAVCNGMEALWDVETPFTDVSDASLLNNVYKATYAIAHALNMIFSCKEGQGPFDNNTCADQKNVQPWQVLHYLKRVNFTTKTGENVFFDELGDPVARYALVNWQMDETGYIQFETIGYYDASQPEGQQFDMEAAVKAIWAGESLEVPKSICSESCLPGTRRAFVKGKPICCFDCITCADGEFSNSTNAVKCDKCPPEYKSNEERNNCDMKAIEFLTFTELMGILLVTFSVFGACLAMSVALIFFCHRKTPIVRANNSELSFLMLFSLSLCFLCSMTFISKPTEWSCMLRHTAFGIIFVLCMSCVLGRTIVVLIAFRATVPGTNVAKWFGPAQQRVSVLAFTVIQVVICSLWLAINPPYPYKNTTYYKDRIILECALGSPIGFWAVLGYIGLLALLCFGLAFLARKLPDNFNEAKLITFSMLIFCAVWITFIPAYVSSPGKFTVAVEIFAILASSYGMLCCIFLPKCYLILLRPEYNTKKHVMGKSPARAL
>LOCXPOlfC8.51.HIT1.OlfC.2R.857.ANF_receptor.exons6.SUPER_5.Xenentodon_cancila
MTFTHWWPEQGCALLQLMLLVSFSQSEEPVCRQRGDPENPQLSKDGDFLLGGIFSFHSSWKNRENIYIEKPTPLQCTTLNFREFQFAQAMLFAIKEINNNTDLLPGITLGYEIYDTCGSMARSVKVALALNNGNGNVLSASDASCTRPAQVQAIMGETSSSPSTAIATVIGPFHIPMISHFATCACLSDKTKYPSFLRTIPSDYYQSRALAHLVKHFGWTWVGAVRTNDDYGNSGMATFIETAQQLDICVEYSVSFFRTDPADKIQKIIDTIKASTSKVIVAFMSHMDMDVLIHEFSHHNMTGYQWVGSESWIFDSQIAAIDVKHILDGAIGLSIPKAHVSGLREFMLDVKPLNSSNSDLFTEFWEALFSCKFKNSASTEIERVCTGHEDVAGVQNSFTDMSLMPIFNNVYKGVYAVAHALHSILSCNKTCDSSVQLDPFTILQHIRKVHFKIKEGDEVYFNENGDPAAKYEVINWQPRGNSIVDFVTVGLYDASLPEDKQLNLLNKPLIWAQNSLQVPVSVCSKECPPGTRKVLQKGKPVCCYDCVRCAEGEMSNNTDSITCVRCHLESWSNEKRDACINKDEVFLSYAEIMGMLLAAASLFGTCTTAAVAFVFFRYRKTPLVRANNSELSFLLLFSLTMCFLCSLTFIGRPSEWSCMLRHTAFGITFVLCIACILGKTIVVLMAFKATLPGTNAMKWFGPAQQRLCVLGFTLIQVVICILWLTISPPFPFKNFQEFKDKIILECALGSAVGFWAVLGYIGLLALLCFIFAFLARKLPDNFNEAKFITFSMLIFCAVWLTFIPAYVSSPGKFSVAVEIFAILASSFGLLICIFIPKCYIILLKPEKNAKKNMMGKG
>LOCXPOlfC9.55.HIT1.OlfC.2R.856.ANF_receptor.exons6.SUPER_5.Xenentodon_cancila
MMSTAKGPQRGLKLLPLLLVVSFSQAEEPICRQRGDPENPQLAKDGDIMLGGILSFHSSWKNRQDNYAQKPMPLQCTSLNFRDFQFAQAMLYAIEEINNSTDLLPGITLGYKIYDACGSMARSVKVALALINGNNMVASDTKACTKPAQVQAILGETSSSPSSAIATVIGPFHIPEISHFATCACLSDKTKYPSFLRTIPSDYYQSRALAHLVKHFGWTWVGAVRNNDVYGNSGMATFIETAQQLDICVEYSVSFFRTDPADKIQKIVDTIKASTSKVIVAFMSGLDMVVLLQVFSHYNMTGYQWVGSEGWVFDPVTATTDVKHILDGAIGLSIPKAHVSGLREFMLDVKPLNSSNSDLFTEFWEALFSCKFKNSASTEIERVCTGHEDVAGVQNSFTDMSLMAILNNVYKGVYAVAHALHSILSCNKTCDSSVQLDPFTILQHIRKVHFKTKEGDEVYFNENGDPAAKYEVINWQRGKNHIVDFVTVGLYDASLPEDKQLNLNLKALIWAQNSLQVPVSVCSEKCPAGTRKVLQKGKPPCCYDCVRCAEGEVSNSTDSITCVRCHLESWSNEKRDACINKDEVFLSYAEIMGMLLAAASLFGTCTTAAVAFVFFRYRKTPLVRANNSELSFLLLFSLTLCFLCSLTFIGRPSEWSCMLRHTAFGITFVLCISCVLGKTMVVLIAFKATLPGTNAMKWFGPAQQRLCVLGFTLIQVVICILWLTISPPFPFKNFQEFKDKIILECALGSAVGFWAVLGYIGLLALLCFIFAFLARKLPDNFNEAKFITFSMLIFCAVWLTFIPAYVSSPGKFSVAVEIFAILASSFGLLICIFIPKCYIILLKPEKNTKKNMMGKG
>LOCXPOlfC10.59.HIT1.OlfC.2R.855.ANF_receptor.exons6.SUPER_5.Xenentodon_cancila
MMSTAKGPQQGLKLLPLLLVVSFSQAEEPICRQRGDPENPQLVKDGDIMLGGILSFHSSWKNRQDNYAQKPMPLQCTSLNFRDFQFAQAMLYAIEEINNSTDLLPGITLGYKIYDACGSMARSVKVALALINGNNMVASDTKACTKPAQVQAILGETSSSPSSAIATVIGPFHIPVISHLATCACLSDKTKYPSFLRTIPSDYYQSRALAHLVKYFGWTWVGAVRTNDDYGNSGMATFIETAQQLDICVEYSVSFFRTDPADKIQKIVDTIKASTSKVIVAFVSHMDMEVLLNELSNHNMTGYQWVGSEGWVFDSLTATTDVKHILDGAIGLSIPKAHVSGLREFMLDVKPLNSSNSDLFTEFWEALFSCKFKNSASTEIERVCTGHEDVAGVQNILTDMSLMPILNNVYKGVYAVAHALHSILSCNKTCDSSVQLDPFTILQHIRKVHFKTKDGDEVYFNENGDPAAKYEVINWQRGKNHIVDFVTVGLYDASLPEDKQLNLNLKALIWGQNSLQVPVSVCSEKCPAGTRKVLQKGKPPCCYDCVTCAEGEMSQNTDSITCVRCHLESWSNEKRDACINKDEVFLSYAEIMGMLLTAASLFGTCTTAAVAFVFFRYRKTPLVRANNSELSFLLLFSLTLCFLCSLTFIGRPSEWSCMLRHTAFGITFVLCISCVLGKTMAVLMAFKATLPGTNVMKWFGPAQQRLCVLGFTLIQVVNCILWLTISPPFPFKNFQEFKDKIILECALGSAVGFWAVLGYIGLLALLCFIFAFLARKLPDNFNEAKFITFSMLIFCAVWLTFIPAYVSSPGKFSVAVEIFAILASSFGLLICIFIPKCYIILLKPEKNTKKNMMGK
>LOCXPOlfC8.62.HIT1.OlfC.2R.846.ANF_receptor.exons6.SUPER_5.Xenentodon_cancila
LLRLLLLVLTGKGSSVCRLQGFAQPPELAQDGDLFIGGIFSFRTGQDYVTDTFQTIPKFRKCNDLNFREFKFAQAMIFAINKINENPEMLPDVKLGYKIYNNCGTMDILRAALALVSGLKEEIDDEKCTKTETVQAVLGHSGSSPTIAFAQVVGRFQIPVISHFATCACLSNKREYPTFFRTIPSDYYQSRALAKLVKHFGWTWVGAVAVDNEYGLNGIVAFIDAAQEYGVCIEYSEAFSSSDPPDVLQRIIETIKLATSKVIMAFMSHREIKLLAFELYKKNITGLQWIGSDAWITDHSLTDGKGHTILLGSLGFTVAKAEIPGLEEYLTQLHPSQFPDSQFVRDFWEDVFDCSLNETTNAQRQPCSGFESLQSIHSQFTDVSELRFINNVYKSVYAVAHALDDLMKCDDGRGPLYNGSCSQPTHIQPWQVLQHVYTVNFTTADGERVYFDKNGDSPARYELVNLQITSRGTLEGETVGIYDASLPDEFQLIMNNIPVVWANGSTEVPESVCSERCRPGTHKVLQKGKPVCCYDCIPCPAGEISNLTDSIDCLKCPPEYWSNKQRDACIPKPIEFLAYNEILGILLALFSLLGIFLTMIITTVFYFHKETPLVRANNSELSFLLLFSLTLCFLCSLTFIGRPSEWSCMLRHTAFGITFVLCISCVLGKTVVVLIAFRATLPGSNVMKWFGPAQQRLSVLAFTLTQVLICILWLTISPPFPFMNMLLYKDKIILQCDLGTVIGFCVVLGYIGLLAVLCFVLAFMARKLPDNFNEAKFITFSMLIFCTVWIAFIPAYVSSPGKFSDAAEIFAILASSYGLLFCIFFPKCYIILLRPERNNKKHIMRK
>LOCXPOlfC11.65.HIT1.OlfC.2R.849.ANF_receptor.exons6.SUPER_5.Xenentodon_cancila
MQRADLFFLCVLYLNTVYGCDLFGQFNMQGLFKAGDIMIGGIFPVLNKEISSSFTFDRKPPEVLCKGFDLRVFRWTQVMIFAIEEINKDPALLPNISLGYRILNSCASPTNTLRAALTLASGLKETASASPCPPAISAVIAESGSTQSLVVAGLLGPFQVPIVSYFSTCACLSDRTKYPTFFRTIPSDYFQAKALAALVKHFGWEWIGAIQSDNDYGRNGILAFTEEVKKLGVCIAFVGTVLRTYPTEKILDVVEIIKKSTVKVILAFTPEGDLYPLMLEVVKHNITGIQWIASEAWITAPRPSTPEIYHAFGGALGFVVQKMAIPKLKPFLTSINPYADPEADFVKDFWEIIVGCEPVSPGIHTGSPKSNKTCMGNETLMDSQDVFFDVTQLRVSYNVYKAVYAIAHALHQLVFCQPAGAKPIKPCLNISEIHPKEVTDHLQRVNFRNEFGDDVFFDENGDPPASYDIINWQLKYGEVQHVTVGSFASAENGDHELSIQEEKIVWRTGKTVPTSVCSNVCLVGTRKAQIKGKSTCCFDCIPCADGTVANSTGAADCTPCPQEFWSNQRKDECIPKTIEFLTYSEPMGIALTVVSLLGASLSLVTMMVFIHYRETPVIKASNSELSCFLLFSLFLCFLCPLTFIGRPTVWTCMLRHTAFGVTFALCISCILGKTIVVVTAFKAKHLGNQNVWKFGPVQQRIIVYSCTLIQVVICILWLKLKSPFPDKVFKNSDKKIVLECNTGSEAAFYIVLGYIGILALICLVLAFLARKLPDVFNEAKFITFSMLIFCAVWITFIPAYVSSPGKFTVAVEIFAILSSAFGLLISIFAPKCYIILIKPEKNTKRHVMG
>LOCXPOlfC12.69.HIT1.OlfC.2R.879.ANF_receptor.exons8.SUPER_5.Xenentodon_cancila
MALLAVKLLMFLSLMRAKPVSSAADYNCVFLGDEEKNSLYEDGDIVIGGVFPLHYSPLSSLLTYKSKPTPRIYNYSRALRWMQTMTFAIREINQRSDLLPHLKLGFHIRDSCDDIPVSLKASFLLVNGQPERTLSAKSLKTDQSPKNNSFSCTAVNRTVSSVIIGDAGSGVSMALLRSLRSFHIPLVSYFASCSCLSNQREFPIFMRTVPSDAFQIRALARLVSYFGWTWVGVIGVESDYAHFAIQLFLQESVQYGVCAAYTHFYPVELSHQALDGLLNVIQMASSKVIINFSGESEMQDILGEFQRRNITGYQWIASEAWATAKLLWEKSGDLLLGTIGFAIRRAAEIPGLQQHLTNLTLSVIQKSAFFAEFWEETFNCRLKGSVNSHYHGVENPPNRLPCKGTEDLNDVYSPYSDVTQLRVSYNVYKAVHLVAHALQDMSNCKAGNGPFLNGTCADPKSFKPWQLLHYMKNANFSVLEENVNFDQNGDPIAYYDLMNWQRRADGSLNLVKVGFYDASLPSGRSLIINDTMIQWPVGKQAIRSVCSSSCRPGSRIARRKGEPICCYDCVPCAEGQISNKTDSLECSPCLEETWSNDVKDLCIPKAIEYLSYYEFMGILLCVASVLGASISIAIFAIFFIYKDTPLVRANNMELSFLLLMFLAICFLVGLLFIGEPSDWLCLIKYPAFGIGFALCISCLLAKTAVVLMAFRSRLPGSDTMKWFGAKQQRASVFFGTAVQVIICLVWLLISPPRANYNTYYHSSTIIIECVTGSDIGFWCVLGYIGVLACMCLLMAFLARRLPDNFNEAKFITFSMLIFFAVWITFIPVYMSTSGKYTVAVHIFAILASAFGLLFCIFAPKCYIILLKPEKNTKKKILQK
>LOCXPOlfC13.71.HIT1.OlfC.2R.869.ANF_receptor.exons8.SUPER_5.Xenentodon_cancila
MFLLPVFSLLYYLNFLASAFSSVFRVSSPATSAVKACALQNSFQPNFVAKGDFIIGGIFPLHYNQEMPDLNCSYRPPPVRCNGFDPRAFRWAQTMRLAVEEINQSPELLPSYTLGYKIFDSCAYPLTGQRAALAVLNALSEDDFPMCSGASPLLAVIGESGSAQSIVVSRLLQPFRIPMISYFSSCACFTDRKKYPTFFRVIPNDDYQVKAITQLLVHFNWTWVGIIRGDHEYGRFAVQGLLWELRGTGVCVAYQEMIPLLYNHQKALEIIQVMRSSSAKVVVVFSAEGEMTPFLEDYMTQNITGIQWVASEAWVTASVFTGSDYYPYLGGTIGFGIRKGHIARLSDFLSTVNPQRYPNDLLVQELWEALYGCSPSTSSSSQLPPCTGQESLLKQHSAYMNTSSPRVAYNVYKAVYAVAHSLHNLLLCQAGSGPFQNNSCAQSNNVFPWQLQHYIQEVKFDIDGEEVNFDLKGDSVPYYDIINWQTGTSGNIEFVDVGLFDGTKPAGEELVIQEDRIMWAGRQSEASCSHLSVCSPSCPPGSRKAVRRGEPVCCFDCVPCDSGKISNQTNSIECAFCPEDFWSNKDRTACIPKKVEFLAYDSLGIALTVISVVGACLTICVFAVFFHHRNTAIIRVNNSELSFFILFALTLCFLCSLVFIGKPTRWSCMLRHTAFSITFSLCISCILGKTLVVLAAFTATRPGDNIMKWLGPKQQRGIIFSCTLVQVVICAAWLIDASPYPSRNTEYERSKIILECSVGSNLAFWCVLGYIGLQACICFILAFLARKLPGNFNEAKFITFSMLIFCAVWLAFIPAYISSPGIYADAVESFAILASSFGLLFCLFAPKCYIILIKPEKNTKQHLMGKEKK
>LOCXPOlfC14.80.HIT1.OlfC.2R.785.ANF_receptor.exons7.SUPER_5.Xenentodon_cancila
FDPRAFRWAQTMRLAVEEINQSPELLPSYTLGYKIFDSCAHSLTSQRAALAALSGPSEEDFPMCSGASLLAVIGESGSTQSIVVSRLLQPFRIPMISYFSSCACLTDRKKYPTFFRVIPNDDYQVKAIAQLLVHFNWTWVGIIRGDHEYGRFAVQGLLRELRGTGVCVAYQEMIPLLYNHQKALEIIQVMRSSSAKVVVVFSAEGEMTPFLEDYMTQNITGIQWVAGEAWVTASVFTGSDYYPYLGGTIGFGIRKGHIARLSDFLSTVNPQRYPNDLLVQELWEALYGCSPSTSSSSQLPPCTGQESLLKQHSAYMNTSSPRVAYNVYKAVYALAHSLHNLLLCQAGSGPFQNNSCAQSNNVFPWQLQHYIQEVKFDIDGEEVNFDLKGDSVPYYDIINWQRSTSGNIEFVDVGLFDGTKPAGEELVIQEDRIMWAGRQSEASCSHLSVCSPSCPPGSRKAVRRGEPVCCFDCVPCDSGKISNQTNSIECAFCPEDFWSNKDRTACIPKKVEFLAYDSLGIALTVISVVGACLTICVFAVFFHHRNTAIIRVNNSELSFFLLFALTLCFLCSLVFIGKPTRWSCMLRHTAFSITFSLCISCILGKTLVVLAAFTATRPGDNIMKWLGPKQQRGIIFSCTLVQVVICAAWLIDASPYPSRNTKYERSKIILECSVGSNLAFWCVLGYIGLQACICFILAFLARKLPGNFNEAKFITFSMLIFCAVWLAFIPAYISSPGIYADAVESFAILASSFGLLFCLFAPKCYIILLKPEKNTKQYLIGKQKK
>LOCXPOlfC1.81.HIT1.OlfC.2R.828.ANF_receptor.exons13.SUPER_5.Xenentodon_cancila
ALELDGDVVIGGLFPLHFVASEPQPSYHNKPQISPCSEFDYRAFRWMMTMVFAVEEINHSSVLLPGVKLGYRIMDSCDNVPTSLQALLSLFSLSKVVTSEVKETAETKTRLTVANELDFGKEELKAVAQVLGPFNIPLVSYFATCTCLTDKHLYPSFLRTVPSDLFQVRGLVQLVTFLGWLWVGTIGSTDDYSRYGIQAFSNQFIEQGGCVAFHLTIPNSPTLAEMQEMADILQSSSAQVIVVFATEGQLLDLFLELAERNVTGLQWVASEAWVTASLLTLPQFHPLLEGTLGFSFPGVEIPGLKKFLLNVHPSPQPGMEFINMFWEEQFGCKLKFGHENGGFDERPVCSGSEDLSLTVSSYTDVSPVRISYNVYKAVYAIAHALHALLDCNSAGLNEGACENHKHFTSSQLLFHLKSVNFTNEFEEKIYFDSNGEPVPLYDIINWQKDSKGKIRFIKVGSYDGSVPLGQQLQIQQSSIIWTGGQPHVPVSLCSAPCPPGSRQARRPGEPPCCFDCLPCADGEISNKTGSTECMKCPDSHWSDKHKVKCVAGVEEFLSFYDTMGVILVALTLLGVILTAAITVVFHRFRTTPIVKANNSEISFLLLLSLKLCFLCSLVFIGQPSVWTCRLRQAAFGISFVICLSCLLVKTVVVLLAFRANVPGSRGLKLFGPPQQRTMIFCTTAPQIGLCAGWLLSAPPFPFRNPTYQATTGKIVVECKEPWPPGFYLVLGYIGVLAFMCLLLAFLGRKLPDTFNEAKLITFSMLIFWAVWISFIPAYVSSPGKFSVAVEIFAILASSFGLLLCIFMPKCYIILLHPERNIKKGMTGK
>LOCXPOlfC15.87.HIT1.OlfC.2R.881.ANF_receptor.exons8.SUPER_5.Xenentodon_cancila
MEISAFFFSMRLALSLLEVNSVVGLSRSQTGLKQTSRLSDTGTDGVTTETSSVKCKMQGAARLPAFSMDGDYVIGGVFSIHSNMHLLIHNYTTVPDPLQCAGSIAPREVRFSRAMIFALEEINNSTELLPGIRLGYQIHDTCGLVPVAVHAAFQLLNGLEPVFHTGANCSQSGSGSVVGVVGESGSTPSIGMSRVFGPFNIPLVSHFATCACLSNKQQYPTFFRTISSDQFQAEALVKLVKHFGWTWIGAVRSDSDYGNYGMASFLNAALKEGICVEYSESFYRTDPRSKIQRIADVIRRSTAVVIVAFGATGDLKILLEELDRKPPPPRQWIGSEAWVTDPNLLRFNFCEGAIGFGIPKSVIPGLRDFLLDLSPSKVSASPVLKEFWEDAFKCSLGKSAAADKRVCDGTEDMQTLQNPYTQTSQLRITNMVYKAAYSIAHAIHSAVCKETNATTQCDKNTRLESKQVFTELKKVRFSQNGYEVSFDANGDPVAVYELVNWQKSERGVMELVTVGLYDASQPVSQEFHISRNLTWVEGGTQVPVSVCSDSCPPGTRKVLQKGKPICCYDCVECPEGEISNTTDSLDCFLCPSEFWPNAERNACFPKPVEFLSFDEVLAFVLAAFSVGGACLAVITTAIFFCHRTTPIVKANNSELSFLLLFSLTLCFLCSLTFIGAPSEWSCMLRHSAFGITFVLCISCVLGKTIVVLMAFKATLPGSNVMKWFGPSRQRMTVVSFTFIQVLICTIWLALSPPFPKKNLSTYKEKIILECALGSALGFWAVLGYIGLLAVFCFVLAVLARKLPDNFNEAKLITFSMLIFCAVWITFIPAYVSSPGKFTVAVEIFAILASSFGLILCMFAPKCFIILFQPEKNTKKALMNKD
>LOCXPOlfC16.91.HIT1.OlfC.2R.881.ANF_receptor.exons8.SUPER_5.Xenentodon_cancila
MEISAFFFSMRLALSLLEVNSVVGLSRSQTGLKQTSRLSDTGTDGVTTETSSVKCKMQGAARLPAFSMDGDYVIGGVFSIHSNMHLLIHNYTTVPDPLQCAGSIDARELRFSRAMIFALEEINNSTELLPGIRLGYQIHDTCGLVPVAVHAAFQLLNGLEPVFHTGANCSQSGSGSVVGVVGESGSTPSIGMSRVFGPFNIPLVSHFATCACLSNKQQYPTFFRTIPSDQFQAEALVKLVKHFGWTWIGAVRSDSDYGNYGMASFLNAALKEGICVEYSESFYRTDPRSKIQRIADVIRRSTAVVIVAFGATGDLKILLEELDRKPPPPRQWIGSEAWVTDPNLLRFNFCEGAIGFGIPKSVIPGLRDFLLDLSPSKVSASPVLKEFWEDAFKCSLGKSAAADKRVCDGTEDMQTLQNPYTQTSQLRITNMVYKAAFSIAHAIHNAVCKETNATTQCDKNTRLESKQVFTELKKVRFSQNGYEVSFDANGDPVAVYELVNWQKSKRGVMELVTVGLYDASQPVSQEFHISRNLTWVEGGTQVPVSVCSDSCPPGTRKVLQKGKPICCYDCVECPEGEISNTTDSLDCFLCPSEFWPNAERNACFPKPVEFLSFDEVLAFVLAAFSVGGACLAVITTAIFFCHRTTPIVKANNSELSFLLLFSLTLCFLCSLTFIGAPSEWSCMLRHSAFGITFVLCISCVLGKTIVVLMAFKATLPGSNVMKWFGPSRQRMTVVSFTFIQVLICTIWLALSPPFPKKNLSTYKEKIILECALGSALGFWAVLGYIGLLAVFCFVLAVLARKLPDNFNEAKLITFSMLIFCAVWIAFIPAYVSSPGKFTVAVEIFAILASSFGLILCMFAPKCFIILFQPEKNTKKALMNKD
>LOCXPOlfC17.94.HIT1.OlfC.2R.857.ANF_receptor.exons9.SUPER_5.Xenentodon_cancila
ILLSVYFMFLFFEASSIPSVCKLRQKFHLNKMHKPGDLLLGGLFEVHYTSDFPERTFTSEPQQPLCKGFDTLGFRHAMTMAFAIDEINKSSRLLPNVTLGYRLYDNCGALVIGFSGALSLASGQEEQFPLQENCSGSPPVIGIVGDHYSTFSIAMANVLGLYKMPIVSYFATCSCLSNRQRFPTFFRTIPSDAFQVRAMIAILKHFGWMWVGLLVSDDDYGLHVAQSFQSDLAQPGGGCLAYLEVLPWDSDAGELKRIVHLIKKSTARVVIVFAHEIHLIQLMEEVVRQNVTGRQWIASETWTTATVLQTPHFMPYLSGTLGIAIRRGEIPGLKDFLLQISPDANDDENNIVRQFWENTFECKFDPAGKVEAGGKICTGEEDITHVENEFLDVSNLRPDYNVYKAVYSLAYALDDMLQCEPGKGPFSERGCATLQTLEPWQLVHYLQTVNFSTPFGDHVSFDENGDALPIYDVMNWLPLPDGRARVLNVGEVKKSAFKGEELTLSEDKIFWNFDSKEPPQSVCSENCVPGTRMARERGQPECCFSCISCSEGKISNETNSLECISCPEDFWPNPQRDHCVPKKTEFLSYQEPLGICLTVASLMGTCFCVVVLGIFTYHRQTPLVRANNSELSFLLLVSLKLCFLCSLLFIGRPRLWTCQLRHAAFGISFVLCVSCVLVKTMVVLAVFKASKPGGGTVLKWFGAIQQRGTVLVLTCIQAVICTAWLVSSSPAPYKNTQYHIDKIVYECVIGSTAGFAVLLGYIGILAVLSFLLAFLARNLPDNFNEAKLITFSMLIFCAVWVAFIPAYINSPGKYADAVEVFAILASSFGLLVALFGPKCYILLMRPEKNTKKALMGR
>LOCXPOlfC18.97.HIT1.OlfC.2R.871.ANF_receptor.exons9.SUPER_5.Xenentodon_cancila
MLHLIQTNLLLLILHSYFLPAASSPVFSSLCLLQGQFHLNGMQKAGDVVLGGLFQIHFFSVFPDLSFTSEPEQLTCNGFDVLGFRQAQTMAFAIDEINRNSNLLPNVTLGYSVYDNCLTLGVGFRAALALVSGQEEQIVLNETCVGTPPVLGIVGDSSSTRSIAISTVLGLYRVPMVSYFATCSCLSDRQKFPSFFRTIPSDAFQVRAMIQILKHFGWTWAGLLISDDDYGLHAARSFQSDLTGSGGGCLAYLEVLPWGKNTAELKRIVDVMKKSTARVVIVFAHESHMIDLMEEVVRQNITGLQWMASEAWTAAAVLQTPQLMPYLGGTLGIAIRRGEIPGLRDFLLQTRPDLLYNSRYGNSLVNQFWEFTFECRFAPPPGWVEAGGNVCTGEEDLQTVETEFLDTSNLRPEYNVYKAVYALAYSFHKMLQCEPGRGPFSGSSCATLETPEPWQLVYYLENVNFTTSFGDEVSFDENGDALPIYDVMNWMWLPDGRIEVHNVGEVKASAFKGEELKLDEDKIFWNFPSKKPPRSVCSENCPPGSRMVRKKEEPECCFYCIPCSEGKFSNTTNSLECITCPEDFWPNPQRDHCVPKKTEFLSYQEPLGICLTVASLMGTCFCVVVLGIFTYHRQTPLVRANNSELSFQLLLSLKLCFLCSLLFIGRPRLWTCQLRHAAFGISFVLCVSCILAKTMVVLAVFKASKPGGGAVLKWFGVSQQRGTVLVLTSVQAVICIVWIVSASPAPHKNTQYHNDKIVYECVVGSTIGFSVLLGYIGILAVLSFLLAFLARNLPDNFNEAKLITFSMLIFCAVWVAFVPAYISSPGKYADAVEVFAILASSFGLLVALFGPKCFIILLRPEKNTKKALMGR
>LOCXPOlfC19.100.HIT1.OlfC.2R.877.ANF_receptor.exons9.SUPER_5.Xenentodon_cancila
MFLLLHASLLLLTSLNSCTSSAASASLSSSSCLLQGQFHLNGLHKAGDVIFGGLFEVHLFSIFPELTLTSEPEQLTCRGFDVLGFRQAQTMAFAIDEINRNSNLLPNVTLGYSLYDNCLTLGVGFRAALALVSGQEEEIVLKKTCVGNPPVLGIVGDSSSTSSIAISTILGLYRVPMVSYFATCSCLSDRQKFPSFFRTVPTDAFQVRAMIQILKHFGWTWAGLLVSDDDYGLHAARSFQSDLTGSGGGCLAYLEVLPWGKNTAELKRIVDVMKKSTARVVIVFAQQSHMIDLMEEVVRQNITGLQWMASEAWTAAAVLQTPQLMPYLGGTLGIAIRRGEITGLKNFLLQTRPDLLHNNSNSNSMVNQFWEFTFECRLSPPPPGWVEAGGKLCTGVEKLQTAETEFLDTSNLRPEYNVYKAVYALAHALHEMLQCEPGRGPFSGRSCATLEALEPWQLVYYLENVNFTTPFGDEVSFDENGDALPIYDVMNWMWLPDGRIEVHNVGEVKASAFKGEELKLDEDKIFWNFPSKKPPRSVCSENCPPGSRMVRKKEEPECCFYCIPCSEGKFSNTTNSLECITCPEDFWPNPQRDHCVPKKTEFLSYQEPLGICLTVASLMGTCFCVVVLGIFTYHRQTPLVRANNSELSFLLLVSLKLCFLCSLLFIGRPRLWTCQLRHAAFGISFVLCVSCVLVKTMVVLAVFKASKPGGGAVLKWFGVSQQRGTVLVLTSVQAVICIVWIVSASPAPHKNTQYHNDKIVYECVVGSTIGFSVLLGYIGILAVLSFLLAFLARNLPDNFNEAKLITFSMLIFCAVWVAFVPAYISSPGKYADAVEVFAILASSFGLLVALFGPKCYIILLRPERNTKKALMGRSNAS
>LOCXPOlfC20.104.HIT1.OlfC.2R.871.ANF_receptor.exons9.SUPER_5.Xenentodon_cancila
MLLFLHASLLLITLLHLYTSSAASSSLSSSCLLQGQFHLNGMHKSGNVVLGGLFEIHLYSVFPKLTFTSEPKQLTCHDFYVLGFRQAQTMAFAIDEINRNSNLLPNVTLGYSVYDNCLTLGVGFRAALALVSGQEEQIVLNETCVGNPPVLGIVGDSSSTISIAISTVFGLFRVPIVSHFSTCSCLSDRQKFPSFFRTIPNDAFQVRAIIQILKHFGWTWAGLLVSDDDYGLHAARSFQSDLTGSGGGCLAYLEVLPWGKNTAELKRIVDVMKKSTARVVIVFAQQSNMIDLMEEVVRQNITGLQWVASEAWSTATVLQTPHLMPYLGGTLAIAIRRGEIPGLRDFLLQTRPDLLHNNSYGNNIVNQFWEFTFECRFAPPPGWVEAGGNVCTGEEDLQTVETEFLDTSNLRPEYNIYKAVYALAHALHEMLQCEPGRGPFSGRSCATLEALEPWQLVYYLENVNFTTSFGDEVSFDENGDALPIYDVMNWMWLPGGRIDVHNVGEVKASAFKGEELKLDEDKIFWNFPSKKPPRSVCSENCPPGSRMVRKKEEPECCFYCIPCSEGKFSNTTNSLECITCPEDFWPNPQRDHCVPKKTEFLSYQEPLGICLTVASLLGTYFCAVVLGIFTYHRQTPLVRANNSELSFLLLVSLKLCFLCSLLFIGRPRLWTCQLRHAAFGISFVLCVSCVLVKTMVVLAVFKASKPGGGAVLKWFGVSQQRGTVLVLTSVQAVICIVWIVSASPAPHKNTQYHNDKIVYECVVGSTIGFSVLLGYIGILAVLSFLLAFLARNLPDNFNEAKLITFSMLIFCAVWVAFVPAYISSPGKYADAVEVFAILASSFGLLVALFGPKCYIILLRPERNTKKALMGR
>LOCXPOlfC20.110.HIT1.OlfC.2R.872.ANF_receptor.exons9.SUPER_5.Xenentodon_cancila
MFFFLCASLLLLMLLHLYASSAASSSLSSSSCLLQGQFHLNGMHKSGNVVLGGLFEIHLYSVFPDLSFTSEPEQLTCRGFYVLGFRQAQTMAFAIDEINRNSNLLPNVTLGYSVYDNCLTLGVGFRAALALVSGQEEQIVLNETCVGNPPVLGIVGDSSSTVSIAISTVFGLFRVPMVSYFATCSCLSDRQKFPSFFRTIPSDAFQVRAIIQILKHFGWTWAGLLVSDDDYGLHAARSFQSDLTGSGGGCLAYLEVLPWGKNTAELKRIVDVMKKSTARVVIVFAHQSNMIDLMEEVVRQNITALQWVASEAWSTAAVLQTPHLMPYLGGTLAIAIRRGEIPGLRDFLQQTRPDLLHNNSYGNNMVNQFWEFTFECRFAPPPGWVEAGGNVCTGEEDLQTVETEFLDTSNLRPEYNVYKAVYALAHALHEMLQCEPGRGPFSGRSCATLEALEPWQLVYYLEKVNFTTSIGDEVSFDENGDALPIYDVMNWMWLPDGRIDVHNVGEVKASAFKGEELKLDEDKIFWNFPSKKPPRSVCSENCPPGSRMVRKKEEPECCFYCIPCSEGKFSNTTNSLECITCPEDFWPNPQRDHCVPKKTEFLSYQEPLGICLTVASLLGTCFCVVVLGIFTYHRQTPLVRANNSELSFLLLVSLKLCFLCSLLFIGRPRLWTCQLRHAAFGISFVLCVSCVLVKTMVVLAVFKASKPGGGAVLKWFGVSQQRGTVLVLTSVQAVICIVWIVSASPAPHKNTQYHNDKIVYECVVGSTIGFSVLLGYIGILAVLSFLLAFLARNLPDNFNEAKLITFSMLIFCAVWVAFVPAYISSPGKYADAVEVFAILASSFGLLVALFVPKCYIILLRPERNAKKALMGR
>LOCXPOlfC21.42.HIT1.OlfC.2R.823.ANF_receptor.exons7.S34.Xenentodon_cancila
ALSVAVETGCLDDSAPAVTAPGDLIIAGLFPIHEDVDRSKMSWAPHPLPCIRFAWGGLTSALAMINAIEVLNKSPLMTDVNVTLGYQIVDSCHDVSTALRATADLSQRSIVALVGASYSELSIAVARQLTLEMIPQISYSSTAVILSDKSRFPAFMRTIPNDHHQTAAMVSLLSTFGWNWVGMVTTDGDYGRSALDHFVTQAAEKGICVAFRSVLPQSVTSPNVQSAIIKTAETIHTNPKVQVIVSFARPIHMMHLFQELRNWALRAGQGVESMRRVWVASDSWSSSNSVTRNLTLQDIGHVVGFSFKHGDPTSFSKYLSRLEAGELNCTGRKRILQELYKHLNSNEGHADPNLLKKHSDPDNTFSVQMAVSALANAVASICRSRDCKTPGNVQPWQVLEALRREEFTLRGNTYKFDSNGDVNLGYDVTMWRSEGDLIHVNDVVTEYHPLNCSFTHSKTRKLQLLQNVISRCSKNCVPGEFKKTAESQHTCCYECINCTENYFSNSTDMDQCLSCEPNTEWSAQGSSSCTPKALRFFSWQDSFAAVLLSFSAMGVLLALLVLALFLHKRDTPVVKAAGGSLSHVILLSLVVSYVSAVLFVGRPSNLQCKARQVLFGISFTLCVSCILVKSLKIILAFQFNPELQVILRWLHKPYAIISISVAGQVATCICWLVLRSPFKDVTSYQTEVLENCNEGSYVAFGVMLGYIAVLAFICFICAFKGRKLPQQFNEARFITFSMLLYLVSWLLFIPIYVTTTGVYLPAVEMVVILISNYGILGCHFFPKCYIILFKRDQNNTSAFRKKLYEYSRKISDLVTVSVSSESQ
