# Supplementary material for: Expanded olfactory system in ray-finned fishes capable of terrestrial exploration
Source: BMC Biol. 2023 Jul 31;21:163. doi: 10.1186/s12915-023-01661-8 (PMC10392011; doi:10.1186/s12915-023-01661-8)
Supplement: Supplementary file 3 — Additional file 3: Data S1. Protein sequences and genomic coordinates of OLF genes. FASTA and General Feature Format (GFF) files containing the protein sequences and genomic coordinates for all identified OLF genes in this study. [file 12915_2023_1661_MOESM3_ESM.zip › PROTEINS/Xiphias_gladius.OLF_genes.fa]

>LOCXPDareOR11.15-eta.311.202.HIT1.OR.1R.296.7tm_1.exons4.CM029155.1.Xiphias_gladius
MNSTTRLDSLSDAFSKNFITFALSSIINCINGAFVYTYFKSEVFQRDPRYVLYIHLVINDMIMLTFSVALQIITYTIHLTFAPCCIILLVLLTTSKNSPLNLAGMAVERYIAICLPLHHVRMCTVRRAYALIALIWGVSFIPAASDIIIVLATQPLSVYSRTFICYNSNLYNTQHHQAQRVVVQVVLFSFVFLTLIISYLNVFCVARSASGSNQASARNARNTILLHGVQLLICMLSFTSPFINIVLVATWPRDRTKILFATFLFTNVLPRLLSPLIYGVRDKKFRRHIGHHFCCK
>LOCXPOR1.90.HIT1.OR.2R.316.7tm_1.exons1.CM029141.1.Xiphias_gladius
MQNLTERPANATSHKSLPVIIKVCVVIPVFCIFLCCIAVMLHIFASHRQFLDTSRYILFAYMLINDTVQILSSVLLFLFVIGQVKFAIVYCLPLLFISTATFQNTPLILATMSLERYVAIFYPLQCPATWRSDRIWIIILFLWLISCIFPVIDYSVGERATAVDVLSTPVLCKTSVVNSSQFQTLFKAAVSVLFFAVVAVIISFTYVRILFETRKLRQDRVSVSKAMHTVLLHGFQLLLCMLAFTHPITETLIVLHANWLPEDIAFFNYFCFMLLPRFLSPLIYGFRDQSLQSYIGKTFLCCSNKVKPRLRDKLPE
>LOCXPOR3.112.HIT1.OR.2R.303.7tm_1.exons1.CM029141.1.Xiphias_gladius
MAANNSLPGDDFLQQKVKLIIVQILVGIFLCINLMLIVTFFKKECFYKTTRYILFAVTLLSDSFFLFMSDFLLIMNYFVFTIQVWLCVVISVVVLLYLTVTPVTLTAMTLERYVAICMPLRHAELCSTRSALHCILIIHGLSSVPCLLILSTFFVSASLSFYKQYQICSVEMFMFYIWQQHFRSALYQFQFLIMCIIIVLSYLKIMKVAKAASGENKKSTRKGLRTVVLHGFQLLLCLIQLWCPFIEAALLQINLDLFKHVRYFNYIMFNLAPRCLSPLIYGLRDEVFFHALKDYASFGLYKR
>LOCXPOR2.123.HIT1.OR.2R.307.7tm_1.exons1.CM029141.1.Xiphias_gladius
MADNNSLVGGDLSRRQINDRVIIVQILVMIFLCINFLLIVTFFKKECFYTSARYILFAVTLLSDSLLLFMSDFLLIMTSFQFTLQVWLCVVISVVVLLYLTVTPVTLTAMTLERYVAICMPLRHAELCSTRSSLHCVLIIHGLSSVPCIVVLSSFFVSASLSFYKQYQLCSVEIFIFYIWQHHLRSALYQFQFLIMCIIIVFCYFKIMKVAKAASGEDEKSTRKGLRTVVLHGFQLLLCLIQLWCPFIEGAVLQTDFILFIQVRYFNYIMFYLAPRCLSPLIYGLRDETFFQALKNNVFFGLFKRNI
>LOCXPOR3.134.HIT1.OR.2R.295.7tm_1.exons1.CM029141.1.Xiphias_gladius
MADNDSVAGDGSLRRQINERVIIVQLLVLIFLCINLSLIVTFFSKVFFYTTMRYILFAVTLFSDSLILLMSDILVILSYFHITMQFGLCVIIYILLVLCTFVTPVTLTAMTLERYVAICMPLRHGELCSTHSSLHCVLIIQSLSCVPITVILSNFFASAPHSLYTEYSMCSMDLFVFLQWQDNVKLAVYQCYFLIMSVIIIFSYIEILKVAKAASGEDKKSTRKGLRTVVLHGFQLLLCLIQLWCPFIETSVLQINFKLFINVRYFNYIFFILAPRCLSPLIYGLRDEKFFLALK
>LOCXPOR3.146.HIT1.OR.2R.305.7tm_1.exons1.CM029141.1.Xiphias_gladius
MADNDSVAGDGSLRRQINEQVIIVQLLVLIFLCINLLLIVTFFSKVFFYTTMRYILFAVTLLSDSLILFVSDILLILSYFHFTMQFGLCVIIYILLALCTFVTPVTLTAMTLERYVAICMPLRHAELCSTRSTLHCILIIHGLSSVPCIVVLSIFFASATHSFYTQDRVCSVEIFIFHTWQGHLRSAMSQFYFLIMCIAIVFSYVKIMKVAKAASGDNKKSTWKGLRTVVLHGFQLLLCLIQLWCPVIEAAVLQMNVMLFINVRYFNYIMFYLSPRCLSPLIYGLRDEMFFHALKSYALCGLYKK
>LOCXPOR4.169.HIT1.OR.2R.304.7tm_1.exons1.CM029141.1.Xiphias_gladius
MADNDSVAGGGSLRRQINEQVIIVQLLVLIFLCINLLLIVTFFSKVFFYTTMRYILFAVTLLSDSLILLMSDILVILSYFHITMQFGLCVIIYILLSLCTFVTPVTLTAMTLERYVAICMPLRHAELCSTRSTLHCILIIHGLSSVPCIVFLSFFFASATHSFYTQERKCSVEIFIFHTWQGHLRSAMSQFYFLIMCITIVFSYVKIMKVAKAASGDNKRSTRKGLRTVVLHGFQLLLCLIQLWCPFIEGAVFQMDFILFIQIRYFNYIMFYLSPRCLSPLIYGLRDEIFFHALKSYALCGLYK
>LOCXPOR3.180.HIT1.OR.2R.299.7tm_1.exons1.CM029141.1.Xiphias_gladius
MAANNSSVYNINDRVILVQIFVGLFLCINFLLITNFFMKDLFHTTMRYILFAVTLLSDSLFLILTNILLIMNYFRFTTQIWLCLSIYIVMSMYTFVTPVTLTAMTLERYVAICMPLRHAELCSTRSALHCILIIHGLSSVPCIVVLSTFFASATHSFYTQDRICSVEIFIFHTWQGHLRSAISQFYFLIMCIAIVFSYVKIMKVAKAASGDNKKSTWKGLRTVVLHGFQLLLCLIQLWCPFIEAAVLQINVMLFINVRYLNYIFFILSPRCLSPLIYGLRDEIFFHALKSYALCGLYKK
>LOCXPOR5.191.HIT1.OR.2R.311.7tm_4.exons1.CM029141.1.Xiphias_gladius
MERNMTISSDILNIQGFDISPEFTYPLFFLLLFVYFSLLFSNIGVLVLIITEKSLHQPMYILFCNLSVNDLIGNTVLLPQLMAHIISTERLITYNQCVVQAFHSHTFGSASHMILIIMAIDRYVAICHPLRYSSIMTTRTVIGLSATAWGVSLVLVSVLMGLTVRLSRCRSIIQNAYCDNASLFKLSCEDVSINNIYGLFFTVLLFSCSVGGIAVTYFRIALICWVRKNKEMNNRALQTCTSHLVLYLVMLWSGFLTIILHRFPNYPDLRKIAYILFHVVPANLNPVIYGMQTRSLRNKIIQILQRKVTPT
>LOCXPOR6.91.HIT1.OR.2R.302.7tm_4.exons1.CM029141.1.Xiphias_gladius
MENKSFGLFSELTLDPFVIPPGGKYPIFFLGIALYFFAIFCNLTLLTLIILKRHLHKPMYFILFSLPLNDLIGISSMLPKVLSDIVTETNKVYYPLCVLQAFLLHTYGGGILFILAAMSFDRYVAICMPLRYSSVMTPRVVICIISLVWGLDFVLIVSLFSLQTRLPRCKSVIMNVFCDNPSLLKLACGNTTVNNIIGLFNTAMIQAVSVSVQAFSYVKILITCVFTRRSEAKTKAVNTCVAQLVILIIFEIAGTFTILSHRFKNVSADLQKIMGMLIFLVPPLLNPIVYGLYTSEIRSTYL
>LOCXPOR7.92.HIT1.OR.2R.313.7tm_4.exons1.CM029141.1.Xiphias_gladius
MYTNVSSAVLLRLETLGLSEANIYPAFLFGTLTYLVIMFCNLLVLTAIAVSKKLHKPMFILLFNLPVSDMVGATAFFPQLVSSIVTQNRLISYPACVTQAFWIHVYGTGNLLILSAMAYDRYIAICCPLRYNAIMSPRNLNRIIVSIWLLNFSIIVTLILLLARFKRCRTNIVDLYCNNPSLLKLVCEDTSVNNYYGLATIFLVQGGPLLIIIYTYAQILRTCVMTNQPDARRKAIQTCGTHLVVFLILQVNTVVSLISHRFESASPYVRRVLGVTVVIFPPFLDPIIYGLKTTELKRSIIMFLKRNVSSTKM
>LOCXPOR8.93.HIT1.OR.2R.331.7tm_4.exons1.CM029141.1.Xiphias_gladius
MQFNDENINDFFDVLGRKSLKMENLHNASSSLVLTGFNLSSESVAPAFLFASLTYMVILFCNLILILTILLNQSLHQPMYLILLNLPINDLIGSSALFPQVIREILTDSRTMQYSACIAQAFFIHIYAGGTVFILTAMAYDRYIAICCPLKYNTVMTNAHIMRIITTVWLSCLVLIGVLFLLLLRLPRCRSEMTHPYCDNPSLLSLVCANTTINNIYGLFTVALSQVIANGMILYTYLQILVACFRSRRSDTKAKALQTCATHLLVFLLLECLGLFTIISYRVKNISPHLRRFMGVSTLIFPPTLNPIIYGLKTKEIREKVVHFFRNKILP
>LOCXPOR9.94.HIT1.OR.2R.308.7tm_4.exons1.CM029141.1.Xiphias_gladius
MHLQNASITVTEFTIVGFDKTKRPMVVGVVILITYVLTILANMTNILFIIYDKRLHKPMYLLICNLAAVDILHTSSVSPTMIGILVAGVNTISYVPCFIQMLAFHLGGVMEMFSLSIMAFDRLVAISCPFRYHSYLTNARTLFLTFILWIVAFSVMSVFLAAVSPLPHCYSTVKYTFCDYAAIVRTTCVDPNYYFNLATVISFFLLFFTFIFICLTYIVIVYFIKFSSTNDKKKMGSTCLTHLIVVTCYYSQLFIAVVFTRLGVVLTLEARHGLMIGSALGPSLVNPFVYCLRTKEIKSKIFRVFKKV
>LOCXPOR9.96.HIT1.OR.2R.308.7tm_4.exons1.CM029141.1.Xiphias_gladius
MHLQNASITVTEFTIVGFDKTKRPMVVGVVILITYVLTILANMTNILFIIYDKRLHKPMYLLICNLAAVDTLHTSSVSPTMIGILVAGVNTISYVPCFIQMFAFHLGEAMESFSLSIMAFDRLVAISCPFRYHSYLTNARTLFLTFILWIVAFSVMAVFLAAVSPLPHCYSTVKYTFCDYAAIVRTTCVDPNYYFNLATVISFFLLFFTFIFICLTYIVIIYFIKFSSTNDKKKMASTCLTHLIVVTCYYSQLFIAVVLTRLGVVLTLEARHGLMIGSALGPSLVNPFVYCLRTKEIKSKIFRVFKKV
>LOCXPOR11.97.HIT1.OR.2R.344.7tm_4.exons1.CM029141.1.Xiphias_gladius
VLLMCSRISFSVGLGNFCSIMPEGNHSSVTEFILTGFPGLHLKYHGLASAVLFLVYSLTLIGNGTVLFLFATDRSLHKPMYYIILNLSVCDLLFSTATLPKIISNYWFQSGTISFTACFVQMYFVHYLGTVNSYILFLMAFDRYLAICHPLRYSLVLKNSTICILSVTAWVVAKAGPLMIVIRAYPLPYCASNIINHCYCDHIGITMLACTDRAPYGFSAFVFAMVALVGPLAFIIFSYCCIIIAVLKIANVQGRLKSLSTCSTQLIIISLYYLPRCFVYLASNVGIRFNTDMRIVIIVLYSLCPPMINPLIYCLRGKDMRKSLLKQFNKRTVPQKAQVSAVCN
>LOCXPOR12.98.HIT1.OR.2R.320.7tm_4.exons1.CM029141.1.Xiphias_gladius
MIANFTRMRSFFILGFPGLSPQYYGPASALLSFIYLAIAIGNIFILAFVVYEKSLQKPTYLVFCHLALNDLTFGTVTLPKIISKYWFGDSIVSFYGCFTQMFFVHYLGSVTSFILLVMSLDRFIAICIPLRYPVLITNNIISVLCGFAWFIPLPLMVAVVLHALTLKFCKSNVIAQCYCDHISITSQACGEDVEIVQITTLCMAMFCLLLPLAFILCSYSTIIVIIMKMSNGAGRKKTLSTCTPQIFITCLFYLPRCFVYVANTVGFSFSLDVRILLILLYSLFPAAVNPIVYCFKTQDIKQTLIRKLKRTKIGIEIKLS
>LOCXPOR13.99.HIT1.OR.2R.344.7tm_4.exons1.CM029141.1.Xiphias_gladius
VLLMCSRISFSVGLGNFCSIMPEGNHSSVTEFILTGFPGLHLKYHGLASAVLFLVYSLTLIGNGTVLFLFASDRSLHKPMYYIILNLSACDLLFSTATLPKIISKYWFQSGTISFTACFVQMYFVHYLGTVNSYILFLMAFDRYLAICHPLRYSLVLKNSTICILSVTAWVVAKAGPLMIVIRAYPLPYCASNIINHCYCDHIGITMLACTDRAPYGFPAFVFAMVMLLGPLAFITFSYCCIIIAVLKIANVQGRLKSLSTCSTQLIIISLYYFPRCFVYLASNVGITFSADMRIVIIMFYSLCPPMINPLIYCLRGKDMRKSLLKQFNKRTVPQKAQVSAVCN
>LOCXPOR14.100.HIT1.OR.2R.320.7tm_4.exons1.CM029141.1.Xiphias_gladius
IYTNATRMRSFFILGFPGLSPQYYGPASALLSFIYLAIAIGNIFILAFVVYEKSLQKPTYLVFCHLALNDLTFGTVTLPKIISKYWFDDSFVSFYGCFTQMFFVHYLGSVTSFILLVMSLDRFIAICIPLRYPVLITNNIISVLCGFAWFIPLPLMVAVVLHALTLKFCKSNVIAQCYCDHISITSQACGEDVEIVQITTLCMAMFCLLLPLAFILCSYSTIIVIIMKMSNAAGRKKTLSTCTPQIFITCLFYLPRCFVYVANTVGFSFSLDVRILLILLYSLFPAAVNPIIYCFKTQDIKQTLIRKLKRTKIGIEIKLS
>LOCXPOR15.103.HIT1.OR.2R.327.7tm_4.exons1.CM029141.1.Xiphias_gladius
MKYTNITNIKDFIITGFPGLLPEYYGPVSVLLLLLFLAIVVGNVFILIVIMYERTLHKPTYLIFFHLAMTDIAFGVVTLPKVIARYWWNDTMSSFGACFAQMYFVHSLGAIHSLLLLMMSLDRFVAIWLPFRYPVLITNKTVSIACSLCWVLTFIRILGIVLHALTLPYCDLNIIMQCYCDHISITRLGCGENVAYVKKVALANALFTLLVPLTFIISSYFSIIIAALKMSQTGGCQKVLSTCTPQIFITCLYYVPRCFVYLSHNLGFSFSTDARIIITMIYSLLPAAVNPLIYCFKTKDIKKALMQRFKNKKIRIALKSDHKHNIK
>LOCXPOR16.104.HIT1.OR.2R.309.7tm_4.exons1.CM029141.1.Xiphias_gladius
MINSTQFSYFTLAAYFDTGLFKYLYFLGYLTFYILIVCANVLLIAVICMNRSLHEPMYLFLCSLFVNELYGSTGLFPFLLLQILSDIHTVSTSLCFLQVFCLYSYGGVEFLTLAVMSYDRYLAICCPLQYNTCMTSDKIAMLTALIWFYPFLINTFIVSCLTAPLQLCGNIIDKVYCDNYYIVKLACSDTRVNNIFGLVHMFTVIFGLIMLILYTYTRILKVCFSGSKQTRQKAVSTCTPHLASLLNFSCGCFFEIVQSRFDINGLPNILRIFLSLYWLTCQPLINPLLYGLKMSKIRIAYKSLLFRKK
>LOCXPOR17.105.HIT1.OR.2R.309.7tm_4.exons1.CM029141.1.Xiphias_gladius
IMVNATQVSYFTLAAYFDTGYFKYLYFTLIMSLYVFIVCATVLLIAVICMNRSLHEPMYLFLCSLFVNELYGSTGLFPFLLLQILSDIHTVSTFFCFLQIFSVYTYVCVEFLNLAVMSYDRYLAICYPLQYNTRMTHNKVAMLITVTWLYPFLVVVIAISLSSSLQLCGNIINDVFCGNYSIFKLACSDTSVNNIYGLSVAFPTLFVPLILILYTYMRILKVCFSGSKRTRQKAVSTCTPHLASLLNFSFGCCCQMLLNRFEGNAAPNVLNIFLSLYFLTCPPLFNPVMYGLKMSTIRNICKNLFCWKV
>LOCXPOR18.106.HIT1.OR.2R.308.7tm_4.exons1.CM029141.1.Xiphias_gladius
MENNSEIVFALQGLNDSLTNHQIYFAFALTLYLFTVFVNLTLIVTICLEKVLHEPIYIFLSNLCFNGICGASSFYPKLLHDLLADSHVITYSGCLTQIFAVYSYVFCEFTSLTVMAYDRYLAICKPLQYRALMTGQKVAQLLLLTWCFSLLETVVGVALTTRLPLCGRHLRKIFCTNWEVVKLSCRVDTTVNNIYGFTLMFSHVSQTGLILVSYGHLVRASLRSRSDRRKFAQTCLPHLVTLLVFTISLVFDTMYSRYGSGGALQALQNALAAEFLVVPPLINPIIYGINLQQIRSRILQNFTHKPEI
>LOCXPOR18.106.HIT1.OR.2R.294.7tm_4.exons1.CM029141.1.Xiphias_gladius
DLWFVGEVLEDSGPDLLQIDAIDDGVDEGRDHQEFRSQRVLQRLQRAAAAVTRVHGVEHQRDGEDEQRDEVRQTRLSKLPAVRARPERSSDQVAVGNQDESGLRDVREHEREAVDVVDGRVDAARQLHHLPVGAEDLAKVPSAERQPGGQGDAHHRLQQREAPGEQQQLRHLLPRHQRPVLQRLTDGQVAVVRHDSQTGEFAEDITINCKYLSQTAGVRNDVRVGQKVVKQLWVETRRSADPIKTQVRQKDVDGLMEHLLQTDGDDERQVDKDSEEVQGQGEGKVDLMVGQRVV
>LOCXPOR19.107.HIT1.OR.2R.318.7tm_4.exons1.CM029141.1.Xiphias_gladius
MLNSTSSTLSYFILGTYLHIGNLRYLYFMVTALLYIFIVILNSSLIAVICMNRSLHEPMYLFLCSLFVNELYGSTGLFPFLLLQILSDIHTVSVPFCLLQIFCLYTYGSVEFLNLAVMSYDRYLAICCPLQYNTRMTSNKVAVLIVVVWLYSFVKFLVTLSLNIRLPLCGNIINSLYCHNYLVVKLACSDTKVNNIYGLFGVVLNIVVPLLSILFSYTTILKVCFSGSKQTRRKAVSTCTPHLVSLLNFSFGCCFEILQSRFDMTGVPSVLRIILSLYFLIIQPLLNPIMYGMQMSKIHQTFKHLFCYKVLTGHRDTV
>LOCXPOR20.108.HIT1.OR.2R.316.7tm_4.exons1.CM029141.1.Xiphias_gladius
MRNSTSSTLSFFILGAYLNVGNMRYWYFMITAFVYIIIIMANTSLIVVICMNRSLHEPMYLFLCSLFVNELYGSTGLFPFLLLQILSDIHTVSVPFCFLQIFCLYTYGSVEFCNLAVMSYDRYLAICYPLQYNTRMTSNKVAVLIVVVWLYSFVKFLVTLSLNIRLPLCGNIINSLHCRNYLVVKLACSDTKVNNIYGLFGVVLTIVVPLLPILFSYTKILKVCFSGSKQTRQKAVSTCTPHLVSLLNFSFVCCFEMFQSRFDMTGVPSVLRIILSLYFLIIQPLLNPIMYGMQMSKIRNTCKHVLCYKILCFYKD
>LOCXPOR19.109.HIT1.OR.2R.314.7tm_4.exons1.CM029141.1.Xiphias_gladius
VNSTLSYFILSTYINVGTFRFLYFMITALLYIFIVILNSSLIVVICMNRSLHEPMYLFLCSLFVNELYGSTGLFPFLLLQILSDIHTVSVPFCLLQIFCLYTYANVEFCNLAVMSYDRYLAICCPLQYNTRMTSNKVAVLIVVVWLYSFVKFLVTLSLNIRLPLCGNIINSLYCHNYLVVKLACSDTKVNNIYGLFGVVLTIVVPLLPILFSYTTILKVCFSGSKQTRQKAVSTCTPHLVSLLNFSFGCCFEILQSRFDMTGVPSVLRIILSLYFLIIQPLLNPIMYGMQMSKIRNTCKHVLCYKMLAGRSDTL
>LOCXPOR22.110.HIT1.OR.2R.308.7tm_4.exons1.CM029141.1.Xiphias_gladius
MVNSTQISYFTLNAYFDRGDLRYLYFVVIMSLYVFIVCANLFLIAVICMNRSLHEPMYLFLCSLFVNELYGSTALFPFLLLQILSDIHTVSTSLCFLQIFSVYTYGSVEFLNLAVMSYDRYLAICYPLQYKTRMTHNKVSMLIALSWLSSFLEVVVLISLIIPLQLCGNIIDKVYCGNYSIVKLACSDTTVNNIYGLVATSLTIIIPLILILYTYMRILKVCFSGSKQTRQKAVSTCTPHLASLLNFSCGCFFEIVQSRFNMKSVPNMLRIFLSLYFLTCQPLFNPVMYGLNLSKIRTICKSLVFAKM
>LOCXPOR23.111.HIT1.OR.2R.307.7tm_4.exons1.CM029141.1.Xiphias_gladius
MINSTRVSFFTLGAYFDTGLFKYFLFIIVMLLYILIVCANVLLIVVICVNRSLHEPMYLFLCSLFVNELYGSTGLFPFLLLQILSDIHTVSVPFCFLQILSVYTYASIQFTNLAVMSYDRYLAICCPLQYNTRMTHNKVAMLITVTWLYPFLAILILIFLTAPLQLCGNIIYKVYCDNYSIVKLACSDTTVNNVYGIFYSFATVFLVFLILYTYMRILKVCFSGSKRTRQKAVSTCTPHLASLLNFSCGCFFEIVQNRFDMKHVPNMLSIFLSLYWLTCQPLFNPVMYGLNFTKIRITCTSVIFGKM
>LOCXPOR24.113.HIT1.OR.2R.305.7tm_4.exons1.CM029141.1.Xiphias_gladius
MINSTRVSYFTLGAYFDTGLFKYFLFIIVMLLYILIVCANVLLIAVICMNRSLHEPMYLFLCSLFVNELYGSTGLFPFLLLQILSDIHTVSTSLCFLQIFCLYSYVCVEFFSLSIMSYDRYLAICYPLQYNTRMTHNKITILIALTWLYASVLCFVPISLSAPLQLCGNIIDKVYCDNYYIVKLACSDTRVNNIYGLIGTSLTVGCPVTLILYTYMRILKVCFSGSKRTRQKAVSTCTPHLASLLNFSFGAFFEIVQSRFNMNNIPSMLRIFLSLYWLTCQPLFNPLLYGLNMSSVRIICRHLIF
>LOCXPOR22.114.HIT1.OR.2R.296.7tm_4.exons1.CM029141.1.Xiphias_gladius
MNSSQVSNFTLVGYFDPGNFKYLYFMIVLSLYIFIVSVNILLNVVICMNRSLHEPMYLFLCSLFVNELYGSTGLFPFLLLQILSDIHTVSVPFCLLQVYCLHMYGGVEFLTLAVMSYDRYLAICYPLQYNTRMTHSKIASLIAVTWIFPLLACIVIMYLNSHSQLCGNIIHKVYCDSHSIVKLACSDARVVNIYGLIASFATLFGALVFIVFTYMRILKVCFSGSKQTRQKAVSTCTPHLASLLNFSVGASFELLQSRFNMKSVPNMLRIFLSLYWLTCQPLFNPAVYGLNLTKIR
>LOCXPOR25.115.HIT1.OR.2R.315.7tm_4.exons1.CM029141.1.Xiphias_gladius
MDNISSHKHFILDGFSELGALRPVLFIPFSVMFIVSLSANSLLLYVVISQRSLHSPMYVLIAAMACVDLSLPLFFIPNMLLSFLFDWRGISLGGCLVQMYVVHFLGALQSTLLLWMALDRYFAICTPLYYHERMALPRFIKFAMPLLIRNAFMVSLVVTLAGRLSFCFRNVLDHCFCEHMALVELACGSTAINSLVGMVSVFLIPVADFCFITTSYIVIFSSVIGSGKSRVKALHTCVTHIVVMAVSLTIVLAAFLSYRIRNSLPAAVRVFFSIMYLFFPSCFNPIIYGVRTAEIRKHLLKTLTCRRFVQTLDYS
>LOCXPOR26.116.HIT1.OR.2R.330.7tm_4.exons1.CM029141.1.Xiphias_gladius
MMEASLGRNFSHSTFVFRGFPELQRHRRLLALPFSASYLSVMLGNSLLVHVIRSVKSLHSPMYILICTLCLVDILVVTAIIPNMLLGLLFDWDEISLAGCLTQMFFTHFLSSVESTLLLAMALDRYVAICQPLRYVEIINSSMFVRLLLFTLVRSVPIMATLVSLAGSLWFCGSNVIQHCYCDHMALVSLACDSTERNDAAGLAVIACFVGIDISLVFLSYTKILSVVLRAASAGEDRWKAFHTCGTHLIVMMCFYSVGSVTFLSHNLNIPIPTDVNTFMGLLYILFPATVNPIIYGVRTKEIRNGFFKIFKLRAKKITSIKVSPAGKGQ
>LOCXPOR27.117.HIT1.OR.2R.309.7tm_1.exons1.CM029146.1.Xiphias_gladius
VSDYTCVRFYVSTVSLSVLLFFNLIINWTIVREERLRCHARFVLVVHLLVSALVYLGMSSVFYYQIHLGARPGRTACLVMVTILISSASNILLTLTVMALDRYCAVCHPMRYTASCAAGHWPWLLGALTWLVALVIPLSLLLKPDSQAIGADYHGECGPEQQRKGGLQKVMFIGICTVLILYSYVRILVEGRRLGVLNRRNRAGCRTIALHGTQLAVYILPNFVNFVLTVLYNRKFIQAETKELSAVVVFAFFSLAQCVAPVVYGLRKEELLEQLSHRFPCCSRYLKSVVGWTVRASWKHPFHRTRYVP
>LOCXPOR28.118.HIT1.OR.2R.309.7tm_4.exons1.CM029150.1.Xiphias_gladius
VDNVSMISMFFLSGLNETKNHRFTLFCLTLLCYCVILLVNISIIVTIILDKNLHEPMYILLCTFCMNGLYGTAGFYPKFLWDLLSPVHVISYSGCLLQAQVMYSFACSDLSILSVMAYDRYVAICRPLQYHSIMSKQRLVRLVCFSWLTPFCIIATNISLTSRFKLCSPYIARIFCVNWIIVKLACFPAETVVNSIVAYITILIYVFHGFFIVWSYMYLIKTYVNSIEKRAKFMQTCVPHLISLLTFLVTILFDVMNMRFGSKDVPQTLQNFAAIEFLVIPPILNPLIYGFKLTKIRNRILSYITFKMK
>LOCXPOR29.119.HIT1.OR.2R.309.7tm_4.exons1.CM029150.1.Xiphias_gladius
MMENVSVVTLFNLSGLNFTLEKRLILFLLTLLWYLMILLGNVALIVAIIVDKNLHEPMYIFLCNLCINALYGTVGFYPKFLLDLLSSHVISYAGCMLQGFVIHSSVCGDFSILALMAYDRYLAICQPLVYHSFMTKQRVSIFVLFCWLLPLYCMFMNTATLLGSRLCGSNIHRIYCVNWMIATLACSPPKANTAVAYFNILFYFGHFVFIFWSYMYLIRTCISSRENRGKFMQTCLPHLITLITFTTTVLLDLLYMRFGSPDLSQDLNNFMAMEFLIIPPAVNPLIYGYKLTKIRNKFLNLGHIKRRDA
>LOCXPOR30.120.HIT1.OR.2R.309.7tm_4.exons1.CM029150.1.Xiphias_gladius
MGNASIVRIFILSGLNETIHYRLTLFPLTLLYYCVILFFNISLITIIILDENLHEPMYILLCSFCINGLYGATGFYPKFLLDLLTSSQEISYEGCLLQAFIMYSFACCDLSILAVMAYDRYLAICRPLHYHSVMSNRRLSQLVCFSWLTPFCIFAINVLLTSRLKLCGSKMQKLFCVNWIIVKLACFETDTISNNIISYAIIFIYVSHGFFIFWTYMHLIKNCVKSKDDRVKFMQTCVPHLISLITFLVVIVFDLMYMRFGSADLPQSLQNFIAIEFLLIPPLMNPLIYGFKLTKIRNRILCLVRVGRK
>LOCXPOR30.121.HIT1.OR.2R.299.7tm_4.exons1.CM029150.1.Xiphias_gladius
MDNVSVLTFFVLSGLNYTVQHRIVLFALTLLCYSVIWIVNVTLIITIIVDRKLHEPMYIFLCNLCINGLYGTVGFYPKFLMDLLSRSHIISYAGCLLQSFVIHSSSGSDLSILAVMAYDRYVALCQPLMYRSVMTRQRISTLVAFSWLLPLVCMLNNTMTIFQTKLCGSHIPKLYCSNALISKLACSTSIVNTSVAYFNISIYVVHFFFLVWSYMNLVKICQTSKESRKKFMQTCVPHLVSLFNFSFAVLFDLMYTRFGSRMSSLSLQNFMAIEFLLIPPIMNPLVYGLRLTKIRNRIL
>LOCXPOR31.122.HIT1.OR.2R.314.7tm_4.exons1.CM029150.1.Xiphias_gladius
MENGTVSFYFNLTMFVNIGHYRYPAFVFCLLLYSFIVSANLLIILVIAREKTLHEPMYIFVAFLSFNSLYGSAGFFPRFLMDLLSDSHFISRPACFTQIYVIYTYGSYEVAILSIMAYDRCVAVCHPLHYHRKMTSKTVYILATFAWVCPTCNLTVTIITVVRLPLCGNNIQKIYCASWNIVKLSCDTTAVNNVVAMLGAITVAFLPFAFIIYTYLRIVVACWKKSAEVREKVSQRCLPHVISFVMYSFTSFSDTALSRQKLEEINPFLAVILSVEFLIIPPVLNPLIYGLKLPEIRRHIFRMLCLKPQTKKNS
>LOCXPOR32.126.HIT1.OR.2R.307.7tm_4.exons1.CM029150.1.Xiphias_gladius
FVLAMYGDLGQLKYLYFTLAMLFYISVIFANTVLIIIIYGEKNLHEPMYLFLCNLFINEIYGSTSMLPCLMVQILSDIHEISAFYCFLQIFNIHTYVAIEFGTLTIMAYDRYVCICKPLHYNAIITKRKVQIVILVIWIVSFVEVGVLLSFTINLKRCGTVINKVFCAHHLLVELSCSLDRTVSLIHDLVFGLIFTVAAPVTYISYSYVKILAVCLKASKETRMKALDTCTPHLVSLISFVFACFYSLITQRFDMFSVPYPLCVFLSMYVVIIQPLQNPIMYGLKLSKIRHACKNLLTSKTLRLHIF
>LOCXPOR33.127.HIT1.OR.2R.305.7tm_4.exons1.CM029150.1.Xiphias_gladius
MDKEINVTYITLSGYVEVNKYRYLYFLIMFTVYILIICCNSTIVYLIVIHKNLHEPMYVFIAALLLNSVLFSTAMYPKLLIDFLSEKQIISYSACLFQFQIFYSLGGSEFLLLAAMAYDRYVSICKPLQYPTIMRKTTVRVFLVLAWLLPACQVAVPAVLSANRKLCNFTLKGIFCNNLIYKLYCVSSRVLSALGLIILLNIVFFPMLYIVFTYTRILIISYRSSREVRKKAAQTCLPHLLVLINFSLLCTYDVIILRLESDFPKTARLIMTLQVVLYHPLFNPIIYGLKMKEISKHLKRLFSQV
>LOCXPOR34.128.HIT1.OR.2R.308.7tm_4.exons1.CM029150.1.Xiphias_gladius
MDDKLNVTDITLDGHVEVYRYRYLYFVIMFTVYILIICSNSTIICLVWIHQNLHEPMYVFIAALSLNSVVFSTAMYPKLLIDFLSEKQIISYSTCLLQFFLYYSLGGSEFLLLAAMAYDRYVSICKPLQYPTIMRKATVRVFLSLAWLVPACQIAVVVIMSADMKLCNLTLKGIFCNNSIYNLHCVSSRARSVFGVVALTNIALFPLLFILFTYTRILIISYQSCKNVRKKAAQTCLPHLLVLFSFFCLCAYDVITVRLGSDFPKTVRLIMTLQAVLYHPLFNPIIYGLKMKEISKHLKRLFCQSKVM
>LOCXPOR35.129.HIT1.OR.2R.306.7tm_4.exons1.CM029150.1.Xiphias_gladius
DELNVTHITLSGYVEVNKYRYLYFLIMFTVYILIICCNSTIVYLIVIHKNLHEPMYVFIAALLLNCVFYSTTIYPKLLIDFVAEKQIISYSACIFQYLIYYSIGTSEFLLLAAMAYDRYVSICKPLQYPTIMRKATVSICLILSWLVPACHMAVPAIVSAEAKLCNFTLKGIYCNNAIYGLQCVKSRFITIYGVVALVDLVILPTLFIIFTYTRILIISYRSSREVRKKAAETCLPHLLVLISIFCLCAYDVTIARVDFNFPKIVSFIMTLQIILYHPLFNPIIYGLKMKEISKHLKRLFCPAKMI
>LOCXPOR36.130.HIT1.OR.2R.302.7tm_4.exons1.CM029150.1.Xiphias_gladius
MDDELNVTHITLSGYVEVNKYRYLYFLIMFTVYILIICCNSTIVYLIVIHKNLHEPMYVFIAALLLNCVFYSTTIYPKLLIDFVAEKQIISYSACIFQFFVFYSIGSSEFLLLAAMAYDRYVSICKPLQYPTIMRKATVSICLILSWLVPACHIAVPAIVSAEAKLCNFTLKGIFCNNAIYGLQCVKSRFITIYGVVALVDLAILPMLFIIFTYTRILIISYRSSREVRKKAAQTCLPHLLVLISFSCLCAYDITIVRLESNFPKIISFIMTLQIILYHPLFNPVIYGLKMREISKHLKRLF
>LOCXPOR37.131.HIT1.OR.2R.308.7tm_4.exons1.CM029150.1.Xiphias_gladius
MDDELNATFITLDGYVELYRYRYLYFVIMFTVYILIICSNSTIICLVWIHQNLHEPMYVFIAALLLNSVLFSTAMYPKLLIDFLSEKQIISYSTCLFQFQIFYSLGGSEFLLLAAMAYDRYVSICKPLQYPTIMRKAAVRVFLVLAWLLPACQVAVPAVMSANKKLCSFTLKAIFCNNTVYKLQCVVSNTQIIHDLVILLNVALLPVLFILFTYTRILIISYRSSREVRKKAAQTCLPHLLVLINFSCLCAYDVITVQLESDFPKTVRLIMTLQIVTYHPLFNPIMYGLKMKEISKHLKRLFCPAKSI
>LOCXPOR38.132.HIT1.OR.2R.319.7tm_1.exons1.CM029151.1.Xiphias_gladius
MSYANRSQTLNITAGQHYQGLLERVLFSTLIGMPCCVFLFVNGTMLFTLRSKTVFRETSRYVLLYNLLFADTAQLAFSQLLYIIAACRIWMTYPVCGVFVMLTMLTNDISPLTLVVMSLERYVAVCYPLRHATIMTIRNTGVAIVGVWVFSLLNILTRVLLLLNFPFEDLQSLQMTDVCSDIQMLLEPIVDQYSKAYTYFLFVSAGVAITCSYMGVMVAARSASTDKASARKALNTLLLHLVQLGLSLSSTMHASIIQSLSTILQRLTIVRIKNVLYVFIYILPRCLSSLIYGLRDQTIRPVLLYHLCCRLKFSFPSQG
>LOCXPOR39.133.HIT1.OR.2R.305.7tm_1.exons1.CM029151.1.Xiphias_gladius
GILERVFFSTVSTVPCCVFLLINGTMLFTLRSKPVFRETSRYVFLFNLLFADTVLLAHSQLLYLLAASRIRMTYPVCGVLALFASLTAVISPLTLVVMSLERYVAVCYPLRHATIMTIRNTGVAIVLVWAVSSLNVLIQAILLLNFPFEDLQSLQMKNFCARENMLLGPMSDLYDKAFTGFLFFSAGVAITCSYIGVMVAARSASTNRASARKARKTLLLHLVQLGLILSSTVHNPLLMAISKVLDGIIIARIQTVLYMCIIILPRCLSALIYGIRDQNIRPILVYHLCCGLKLSVNPAKSEISA
>LOCXPOR41.135.HIT1.OR.2R.346.7tm_1.exons1.CM029151.1.Xiphias_gladius
LFLLSDYIKWLTFCMSFQCLSKMTNATQSQTTINDGRGILERVFFSTVSTVPCCVFLLINGTMLFTLRSKPVFCETSRYVFLFNLLFADTVLLAHSQLLYLLAASRIRMTYPVCGVLALFANLTTVISPLTLVVMSLERYVAVCYPLRHATIMTIRNTGVAIVVVWSVSSLNVLIQALLLLNFPFEDLQSLQMKDFCGKENMLLGPMSDLYDKAFTGFLFFSAGVAITCSYIGVMVAARSASTNRASARKARNTLLLHLVQLGLSLSSTVHTPLLIAISKVLERIIIVRIQTVLYMCIIILPRCLSALIYGIRDQNIRPILVYHLCCQRRCSPFLSLIPAKTKIRI
>LOCXPOR41.136.HIT1.OR.2R.348.7tm_1.exons1.CM029151.1.Xiphias_gladius
VLLCSLYIKRLIFLLIKCFSKMSCANQSLTNITAEQQYQGLLGLVFFSTVSTVPCCVFLLINGTMLFTLRSKPVFRETSRYVFLFNLLFADTVLLAQSQVLYLLAASRIRMTYPVCGVLALFANLTTVISPLTLVVMSLERYVAVCYPLRHATIMTIRNTGVAIVVVWAVSSLNVLIQAILLLNFPFEDLQSLQMKDFCGKESMLLDPMSDLYDKAFTCFLFVSAGVAITCSYMGVMVAARSASTNRASARKARNTLLLHLVQLGLSLSSTVHTPLLIAISKVLERIIIVRIQTVLYMCIIILPRCLSALIYGIRDQNIRPVLLNHLCCQRRCSPFLSLIPAKTKIRI
>LOCXPOR42.137.HIT1.OR.2R.317.7tm_1.exons1.CM029151.1.Xiphias_gladius
MSNTNESQTNVTAEQQYQGLLGLLFFSTVSTVPCCVFLFINVTLLFTLRSKPVFRETSRYVFLFNLLFADTVLLAHSQLLYLLAVCRIRMTYPVCGVFALFASLTTVISPLTLVVMSLERYVAVCYPLRHATIMTIRNTGVAIVLVWAVSSLNVLIQAILLLNFPFEDLQSLQMKDFCDKDSMLLGPMSDLYDKAFTGFLFVSAGVAITCSYIGVMVAARSASTNSASARKALNTLLLHLVQLGLSLSSTVHNPLLIAISKVLDRIIIVRIQTVLYMCIIILPRCLSALIYGIRDQNIRPILVYHLCCHWKCSPLRS
>LOCXPOR43.138.HIT1.OR.2R.318.7tm_1.exons1.CM029151.1.Xiphias_gladius
SVMSLLQPQANVTADMNYQASQEVLLFGVLSMGSSCSFLYINSVLLFTLRSKQVFRETSRYILLYNLLFVDTAHLVSNLLPYLLASLRIKMTYYACGALLLFSVFTGTISPLTLGVMSLERYVAVCYPLRHATIFTMRSTGMAIALVWGFSFIQILIRLIMLLYFFAIYLNLHMNDFCSKEAIFFAPIFNVFEKVYSTTVFLSVVVVVIASYIGVALVARSVSTDKVLARKALQTLLLHLVQLSLILTSTLFSTIIVAIARTVGRLALMRVYNVCFVCLSILPRCLSALIYGLRDQSIRPVLLQNLCCWWRCSVVLNK
>LOCXPOR44.139.HIT1.OR.2R.315.7tm_1.exons1.CM029151.1.Xiphias_gladius
MFYSNESQTNINAEQQYPGLLERVFFSTVSTVPCCVFLFINGTMLFTLRSKRVFCETSRYVLLYNLLFADTVQMTQTQLLYLLAACRIRMTYPVCGVFALFASLTTVISPLTLVVMSLERYVAVCYPLRHATIMTIRNTGVAIVVVWAFSLLNVLTRVFLLLEYPFEDLESLQMTDICSVMAMLIRPSSDHYDKAFTGFLFVSSSLSIISSYTGVMVAARSASTDKASARKALNTLLLHLVQLGLSLTATIYNPILKVLLKILKRIIFVRVHIVFYVCIFIFSRCLSSLIYGLRDQTIRPVLLYHLCCRLKLSVL
>LOCXPOR45.140.HIT1.OR.2R.320.7tm_1.exons1.CM029151.1.Xiphias_gladius
MSYAAQFHNNVTAEQQYQGLLERVILSTVSTVPCCVFLFINVTLLFTLRSKPVFCETSRYVFLYNLLFADTAQLVQSQVLYLLAVCRIRMTYPVCGVLALFASLTTVISPLTLVVMSLERYVAVCYPLRHATIMTIRNTGVAIVVVWAFSLLNVLTRVFLLLEYPFEDLESLQMTDICSVMAMLIGPSSDHYDKAFTGFLFVSSSLSIISSYTGVMVAARSASTDKASARKALNTLLLHLGQLGLSLSSTIYNPILKVLSKIVTRIVFVRISNFLYVCTIIFPRCLSSLIYGLRDQTIRPVLLYHLCCRLKLSVVPAKAE
>LOCXPOR46.141.HIT1.OR.2R.320.7tm_1.exons1.CM029151.1.Xiphias_gladius
MSYAAQFHNNVTAEQQYQGLLGLVFFSTLSTVPCCVFLLINGTMLFTLRSKPVFRETSRYVFLFNLLFADTVLLAQSQVLYLLAASRIRMTYPVCGVLALFANLTTVISPLTLVVMSLERYVAVCYPLRHATIMTIRNTGVAIVVVWAFSLLNVLTRVFLLLEYPFEDLESLQMTDICSVMAMLIGPSSDHYDKAFTGFLFVSSSLSIISSYTGVMVAARSASTDKASARKALNTLLLHLVQLGLSLSSTIYNPILKVLSKIVTRIVFVRITNFLYVCTIIFPRCLSSLIYGLRDQTIRPVLLYHMCCRLKLSVVPAKAE
>LOCXPOR53.143.HIT1.OR.2R.320.7tm_4.exons1.CM029151.1.Xiphias_gladius
FFCFRLMENYTFNSFNLQLEGLKVTEVSMYPVFFFFFLSYLLIILVNVGIVVLVFIDKNLHQPMYLLFCNLPVNDVVGNSIMVPRLLVDILRPPSERLINYYECVVQAFTTHMFGTTTHTVLMIMAFDRYVAICSPLRYAAIMTNKMVIKLTVAAWGVAFVLVGILLGLTIRLNRCRTLITNPFCDNASLFKLSCESVFINNVYGLTFTVVLLTSSIGSIVLTYAKITVVCLTSRNKSLNSKALKTCSTHLVLYLIMFFCGTLIIILHRFPQYSDYRKLSAILFHIIPGSLNPIIYGVQSKEIRKFLSKVFQSKKLLPSL
>LOCXPOR48.144.HIT1.OR.2R.316.7tm_4.exons1.CM029151.1.Xiphias_gladius
MENQTFVVDILILEGLKVTTQFSIPAFILLLLIYIVIMVSNIGLVVLIFRSRSLHQPMYLLFCNMSINDVFGATIIIPHVLRDLLLSNSERYIRYIDCAVQAFCVHLHASLSHTVLMIMAFDRYVAICNPLRYATIMTNRMLLNLSVAAWGTAFVLVVILVGLSVRLSRCRSVIFNLFCDNASLFKLSCESVLINHIYGLGYTVVLLGSSICSITLTYLKIAVVCVSSRNKVLNSRALQTCATHLAVYILLLVSGFVIVILHRFPRLSDHRKVAAVLGHVALPALNAVIYGLQIKEVRQRIMAVFHNNKVALMDVK
>LOCXPOR49.145.HIT1.OR.2R.308.7tm_4.exons1.CM029151.1.Xiphias_gladius
DILLLEGLKVTPQSSIPAFILLLLVYIFIMASNIGLVVLIAAERSLHQPMYLLFCNMSVNDVFGATVIIPRLLSDVFTPMTERYIHYIDCVIQAFCAHFHASATHTVLMIMAFDRYVAICNPLRYTTIMTNRMVAKLSVLAWAVASLMVVVLVGLTVRLMRCRWIIFNPFCDNASLFKLSCESVLINHIYGLGYTVVLLGSSICSITLTYLRIAMVCLSSKNKVLNSRALQTCATHLAVYILMFVSGSIIIILHRFPDLSDERKLASILFHVVPPAMNAVIYGLQIKAVRQKILIMFTRNTMTVREVK
>LOCXPOR50.154.HIT1.OR.2R.352.7tm_4.exons4.CM029151.1.Xiphias_gladius
MELLLFDILRESPRDSYLPLSTNHRSGSVNDTWEPDGVDFFVIQGLASLGEKKMILLVFLLLGYILTLGGNSMIILVALTDPKLNSPMYFFLYNLSFVDMVYTTTTIPNMLSSFLADTATISVVGCFLQMYFFIQLAVTGRAILTVMAYDRYMAICNPLRYTAVMTRPIQLLLISGAWGFGTICTLPASTMAWQRPYCGPNVVRHGWCDPSSVRRLVCADTSVDNIVSISFALVALLTTGVLILTSYVLIGLSISRMGVAERLKAFGTCTAHLTVVSISYSSASVVYISYRLGKFSPEVRIIVSVLYSALTPFLNPMIYSLRSKELQESIRRTLNRLRPAAVSAITDVNTVS
>LOCXPOR51.156.HIT1.OR.2R.316.7tm_4.exons1.CM029151.1.Xiphias_gladius
AQMENYTYNSLTLQLEGLRVTKTNTYPVFLFLLLAYVFILIANVGILVLIWTERSLHQPMYLLFCNLPINDVMGNSLLVPRLLADILVPPSERHIHYYECVMQAFTLHMLGTNAHTVLMIMAFDRYVAICSPLRYAAIMTNKMVIKLTVAAWGVAFVLVGILLGLTIRLNRCRTLITNPYCDNASLFKLSCENVFINNIYGLAFTVVLLTSSIGSIVLTYTKITVVCLTSRNKSLNSKALKTCSTHLCLYLIMLASGMVLITLHRFPEYAEYRKISAILFNVIPGSLNPVIYGLQSQEIHKCLSNIFQLRKVKTSF
>LOCXPOR52.158.HIT1.OR.2R.325.7tm_4.exons1.CM029151.1.Xiphias_gladius
ISVISDLCSFRLMENYTYNSLTLQVEGLNVSKDSVYLVFLLFLFSYIFLMFVNAGIAFLVFIDKNLHQPMYLLFCNLPVNDVVGNSIMVPRLLNDMLRPPSERLISYYECVVQAFTTHMFGTTTHTVLMIMAFDRYVAICSPLRYAAIMTNKMVIKLTVAAWGVAFVLVGILLGLTIRLNRCRTLITNPYCDNASLFKLSCENVFINNIYGLAFTVVLLTSSIGSIVLTYTKITVVCLTSRNKSLNSKALKTCSTHLVLYLIMFLCGTLIIILHRFPQYSDYRKLSAILFHIIPGSLNPIIYGVQSAEICKSLSKLFRSKPVMPL
>LOCXPOR53.160.HIT1.OR.2R.328.7tm_4.exons1.CM029151.1.Xiphias_gladius
LPVTLRELFCSFRLMENYTFNSFTLQLEGLIVSKDSTYPMFLFLFFSYMFIMVTNVGIVFLVFIDKNLHQPMYLLFCNLPVNDVVGNSITVPRLLIDMLRPPSERLIGYYECVVQAFTAHMFGTTSHTVLMIMAFDRYVAICSPLRYAAIMTNKMVIKLTVSAWGVAFVLVGILLGLTIRLNRCRTLITNPFCDNASLFKLSCESVFINNVYGLTFTVVLLTSSIGSIVLTYAKITVVCLTSRNKSLNSKALKTCSTHLVLYLIMMFSGMSIVFLHRFPQYSDYRVLCTILFHIIPGSLNPVIYGVQSKEIRKFLSKLFESKKVSPSL
>LOCXPOR54.162.HIT1.OR.2R.330.7tm_4.exons1.CM029151.1.Xiphias_gladius
DLLYVDFVTSLFCFFRLMENYTFNSFTLQLEGLIVSKDSTYPMFLFLFFSYMFIMVTNVGIVFLVFIDKNLHQPMYLLFCNLPVNDVVGNSITVPRLLIDMLRPPSERLIGYYECVVQAFTAHMFGTTSHTVLMIMAFDRYVAICSPLRYAAIMTNKMVIKLTVAAWGVAFVLVGILLGLTIRLNRCRTLITNPFCDNASLFKLSCESVFINNIYGLAFTVVLLTSSIGSIVLTYTKITVVCLTSRNKSLNSKALKTCSTHLVLYLIMILSGVIIITLHRFPQYPDYRKLSAILFVLVPGSLNPIIYGVQSKEIQKFLFEMFQCKKCLLS
>LOCXPOR55.164.HIT1.OR.2R.328.7tm_4.exons1.CM029151.1.Xiphias_gladius
LPVTLRELFCSFRLMENYTYNSLTLQLEGLNVSKDSVYPLFLYLFFSYLFIMVTNVGIAFMVFIDKNLHQPMYLLFCNLVLSDIIGNSIMVPRLLIDMLRPPSERLISYYECVVQAFTSHMFGTTSHTVLMIMAFDRYVAICSPLRYAAIMTNKMVIKLTVAAWGVAFVLVGILLGLTIRLNRCRTLITSPYCDNASLFKLSCESVFINNVYGLTFTVVLLTSSIGSIVLTYTKITVVCLTSRNKSLNSKALKTCSTHLVLYLIMMISGMSIIVLHRFPQHSDSRKVVAILFHIIPGSLNPVIYGVQSKEIRKFLSKLFESKKVLPSL
>LOCXPOR56.166.HIT1.OR.2R.311.7tm_4.exons1.CM029151.1.Xiphias_gladius
MENYTYNSFILQLEGFKVPGNSMYPVFFFFFVSYAVVMVMNIGILVLIFIDKNLHQPMYLLFCNLAVSDIIGGTHIVPRLLIDMLRPPSERLISYYECVVQAFTTQLFGTTSHTVLMIMAFDRYVAICSPLRYAAIMTNKMVIKLTVAAWGVAFVLVGILLGLTIRLNRCRTLITNPFCDNASLFKLSCESVFINNVYGLTFTVVLLTSSVGSIVLTYTKITVVCLTSRNKSLNSKALKTCSTHLVLYLIMILSGVIIITLHRFPQYPDYRKLSAILFVLVPGSLNPIIYGVQSKEIQKFLFEMFQCKKCL
>LOCXPOR57.168.HIT1.OR.2R.322.7tm_4.exons1.CM029151.1.Xiphias_gladius
MDFFNSALGKNITFVRPAYFIISGFIGIPNIKYYYVFLLIIYLVSVLGNTVVMTVIILDHNLRTPKYVAVFNLAFVDLFGSSALVPKVLDIFLFNHRYIPYNDCLTFMFFCFTCFSMQALNLVALSYDRLVAIIFPLHYQLKVTHSFMLSLIGSFWVFVITITLIAVGLLTRLSYCQSVVINSYYCDHGPIYRLGCNDVTPNRAIAGLSPILILWLPLVFILVSYCCIVYTLSNISTVQERVKAFKTCTAHLSLVAIYFLPVIFVYCFGRTIHPNARIINLSLTAVIPPMLNPIIYVLQTQEIKVSLKKLFKIKGQSKIATK
>LOCXPOR58.170.HIT1.OR.2R.321.7tm_4.exons1.CM029151.1.Xiphias_gladius
MDPEEKAATMYNATFVRPAKFYLSGFSNIPHVKYYYVFLCFVYIMTVLGNGFLLSVIYMVKTLHTPKYMIVVNLALTDFCGSTTLIPKLLDTFLFDRRYIVYEACLSYMFFVLYFGSMQSWTLVTMAYDRFVAICFPLRYHSIVTKPAVAAMLLFAWFFLSIVVALTVGFIARLSFCGSVVIKSFFCDHGPIYSLACNDTSLNDIMAWISFIVILCFPLILIAFTYVCISIALSRIASAEERLKALKTCTSHLILVAIFFIPIVGTNIAAVSSYIHPNARIINSSLTHTIPALLNPIVYSLKTEEVLNSIRELWKRNRLRN
>LOCXPOR59.171.HIT1.OR.2R.326.7tm_4.exons1.CM029151.1.Xiphias_gladius
RKAATMYNATFVRPAKFYLSGFSNIPHVKYYYVFLCFVYIMTVLGNGLLLSVIYMVKTLHTPKYMIVFNLALTDLCGSTALIPKLLDTFLFDRRYIVYEACLSYMFFVLYFGSMQSWTLVTMAYDRFVAICFPLRYHSIVTKPAVAAMLLFAWFFLSILFALTVGFIDRLSFCGSVVIKSFFCDHAPVFSLACNDTSFNNILAWIAFIIVLCFPLILIAFTYVCISIALSRIASAEERLKALKTCTSHLILVAVFFIPIVSTNIAAVSSYIHPNARIINSSLTHTIPALLNPIVYSLKTEEVLNSIRKVCKQNRPSNTTFSKKVNS
>LOCXPOR59.172.HIT1.OR.2R.326.7tm_4.exons1.CM029151.1.Xiphias_gladius
EKAATMYNATFVRPAKFYLSGFSNIPHVKYYYVFLCFVYIMTVLGNGLLLSVIYMVKTLHTPKYMIVFNLALTDLCGSTALIPKLLDTFLFDRRYIVYEACLSYMFFVLYFGSMQSWTLVTMAYDRFVAICFPLRYHSIVTKPAVAAMLLFAWFFLSSLFALTVGFIDRLSFCGSVVIKSFFCDHAPVFSLACNDTSFNNILAWIAFIIVLCFPLILIAFTYVCISIALSRIASAEERLKALKTCTSHLILVAIFFIPIVSTNIAAVSSYIHPNARIINSSLTHTIPALLNPIVYSLKTEEVLNSIRKVCKQNRLRNINLLQKGEL
>LOCXPOR58.173.HIT1.OR.2R.321.7tm_4.exons1.CM029151.1.Xiphias_gladius
MDPEEKAATMYNATFVRPAKFYLSGFSNIPHVKYYYVFLCFVYIMTVLGNGLLLSVIYMVKTLHTPKYMIVFNLALTDLCGSTALIPKLLDTFLFDRRYIVYEACLSYMFFVLYFGSMQSWTLVTMAYDRFVAICFPLRYHSIVTKPAVAAMLLFAWFFLSILFVLSVVFLARLSFCGSVVIKSFFCDHAPIYSLACNDTSLNDIMAWISFIVILCFPLILIAFTYVCISIALSRIASAEERLKALKTCTSHLILVAIFFIPIVGTNIAAVSSYIHPNARIINSSLTHTIPALLNPIVYSLKTEEVLNSIRELWKRNRLRN
>LOCXPOR62.175.HIT1.OR.2R.322.7tm_4.exons1.CM029151.1.Xiphias_gladius
MSFLRTVLNDSVVIHPPGFYIIGFQTFPYISVYFVFLAFVYVVTVLFNGLVICIIAFNHCLHTPKFLAVVNLAVIDVILNTCTIPSMIKIFFIKDNFIPFNLCLVQMFFYYTFGTLESYALAILAYDRLIAICFPLRQNTINTMQNMSCIVGLTWCFSLGITAFATSIMTRLSFCKSLRVFSYFCDYAPVFRLACNDYSLQWSTASLLTILLLVGPFTFILLTYVSILLTVFRMKSLNNRLKALATCVEHLILVAIFYIPLIAIFTIGFYLRLIDPDQRVLSLSLASCIPPCVNPIVYSLKTKEIKIRFLALVRKNKISTDQ
>LOCXPOR63.176.HIT1.OR.2R.319.7tm_4.exons1.CM029151.1.Xiphias_gladius
MSFLRTVLNDSVIIHPPGFYIIGFQTFPYISVYIIFLAFVYVVTVLFNILLIYIIALDNSLHTPKFLAVVNLAIIDVILNTSTIPSMIKTFLFKDNFVPFNLCLLQMYVHYAFVSLESYSLAILAYDRLIAICFPLHQNLFNTLPIVSCIVGVTWVYNLGLLAYSTAIMTRLSFCNSLRVFSYFCDYAPVFRLACNDYSLQWSVASASIGNLIGPFTFIILSYVSIMVTVFRMKSVSSRMKALTTCIEHVILVGVFYIPLFSIYLIGLFIRSIDPDQRVLSLSLASCIPPCINPIVYSLKTKEIKNRALALVWRMKTNP
>LOCXPOR64.177.HIT1.OR.2R.303.7tm_4.exons1.CM029151.1.Xiphias_gladius
MDNASALTFTMTAYAVMENYKHWMFIVFLLLYLIIIILNVLLITVIHQNKKLQQPMNVFTCMLSINEIYGSTALLPTIMGVLLSKTHEITVKWCLAQVYFLHTYASAEFCILAVMGYDRYVAICNPLHYQSVMSNSKIGKLVALAAVYPIVMFGSFYSLTVQLRFCGKVVPKLYCVNMELVKNSCSTASYISIVGLVLLLFLVVPQVLMIVFSYVQISRVCRKLSRESQRNALKTCIPHLLSLLNYTIGSLFEIIQTRFNTSHIAFEARIFLSLYFVILPPIANPVLYGLGTQLVRVHLLKLF
>LOCXPOR65.178.HIT1.OR.2R.306.7tm_4.exons1.CM029151.1.Xiphias_gladius
MKNFSEVTSVHLSEYYGMEDLKPVYFCMFLIIYITIVAENVALIGVVYRENTLHGPMYLLLCNLAVNGLYGSTALLPAVLSKMLSHSYELSLPLCQTQIYAIHTFAITEFTILAVMSYDRYVAICYPLPYHAIMSQRLVTLIVFMWLYPMLAFLIVFIFTVQLRFCERTIEKVYCLNYLLVKLACTDTSIVNIVGLLSVGLYTIPQLIMIFYSYAHILRICLLSLSKSRLKALRTCTPHLLAVINYSIGCFFEIAQGRFNVSHLSYETKLFLSLYFLIFPPLLNPAIYGLSIQVIRVRLFRLFSRK
>LOCXPOR66.179.HIT1.OR.2R.308.7tm_1.exons1.CM029151.1.Xiphias_gladius
MNGTTEVNQMKQYQTPIKALLSTLPGVLFLYVNGVMMFTLLRKPLLLESSRYILFGHLLLTDSLQLLVTMLLYIFAVTMVRMISYVCMVITMLAAIAVKISPLNLAVMCLERYVSICFPLRHADIATTRTTGKAIAFMWTVASLESFTQVLLFFSLENTGFTLKGFCTRENVFRLQIYSTLNKAFIIMLFVLVSMIIMYTYIAIMFTVKSVSSNISKANKAHKTVLLHLFQLCLCLMSTLFNMINSNSLWQINPAMAINFQYILFVGLIIFPKCLSPLIYGLRDHTFRHVFKYYFTFGFKTPVGPRTK
>LOCXPOR67.184.HIT1.OR.2R.313.7tm_4.exons2.CM029155.1.Xiphias_gladius
MNFTPGDSNITTAVNYWDTFNMAVGKNVAVVVLGITINYINATMVHTFNKHHFFKANPRYILFIHLVFNDMIQLTTSISLFIFSYAFNTVYVPVCILLILPAILTTQNTPLNLAFMAAECYVAVCIPLRYNYICTARRTYLVIGIIWATSSLSVLPDVFMLLATEPLQFLHSRVYCYRDAVFRSTYSLKKRDASHILFLVVVWLSLFYTYFRILLVAKAAHAEAKKARNTILLHGFQVLLCMMVYVQPMLHQLLTKLFPGDDRFIKFAIFTINQILPRFVSPIVYGLRDKTFRKFFKRYLCRSNNRPKTTTTI
>LOCXPOR68.185.HIT1.OR.2R.321.7tm_4.exons2.CM029155.1.Xiphias_gladius
MNSSSYHYNASGGLSYRDSSSTAVTKNVIILALGFTINYINGTLIHVFRKHQIFYVSPRYILFIHLVLNDMIQLTTTISLFVFSYVFYKINTSLCCLIITFAVFTTLNTPLNLAVMAMECYIAICLPLRHAEFCTIKRTYILIGWIWALSAVSTLPDVFIVLATEPVHLFYSAIFCERDNLFRHPVSLKKRDVSYIVYFIGVWLTLFYTYFKIFFAARGAKEAKSGDGGAKKARNTILLHGFQLLLCMLTYVGHVLIKALSYWFPKHYVHVVFVCYIIIQILPRFISPIVYGLRDKTFCKHLKRYLLRTVGACVKPRTPVK
>LOCXPOR68.186.HIT2.OR.2R.290.7tm_4.exons2.CM029155.1.Xiphias_gladius
YRDTLQTAIVKNVITVVLCISINYVNCTLVHTFKKHQVFNMNPRYILYIHLVINDIILLTLFTLIQVLSYIVFTLNVSFCIVLLTIAIFANLNNPLTLAVMAVECYVAICFPLRHTQICTAKRTYVVIGVIWMLSTLSILPDVFVALATESMEFFHSRVFCLRENVFRKPYLTEKRDISNTVFLVIVWLTLFYAYFRILVSAQAATAATDTKKARNTVLLHGFQLLLCMLTYVFHRMLEGLTYLFPKGVLAIRFLISIVVQVLPRLISPVVYGLRDKTFRKYLKRYLLCT
>LOCXPOR69.188.HIT1.OR.2R.300.7tm_1.exons2.CM029155.1.Xiphias_gladius
SSINGALTAPGSKRSTFTAAVVKNLIVTALCFCINYINGTLVHTFRKHQIFSSSPRYILFIHLVINDMMQLALSTLLHVISYALHRINVPFCLILLIFTVTTTLNTPLNLAGMAVECYIAVCVSLRHRQICTVKKTYVLIGLIWVVGALSILPDLFILLATEPLQFFHSRVLCARDYVFRSAYSLKKRDASHIVCLALVWLTLFYTYFRILFAAKGATADFKKARNTILLHGFQLLLCMLTYVRPMFEQGLLYVMPKQHLAIRFATYVIVQILPRLVSPIVYGLRDPTFRRYVRRYLLCK
>LOCXPOR70.189.HIT1.OR.2R.306.7tm_1.exons2.CM029155.1.Xiphias_gladius
FLFIRDTFTTAFVKNLIVILVWLSLSYINGTLVATFFRHQTFYEDPRYILFIHMVINDAVQLTVTITLFVLSYIFYKINVSFCCFFILVAVFTTRNTPVNLAGMAVERYIAICEPFSHARICTVRRTYMVIGLIWFICVVPDITDLFVTLATESLGFFQESVFCLRQTVFKDPILAYKRQAFDIIYFSCVFLTLIFTYLRILFTARAISSEKTSAQRARNTILLHGVQLAMCLLSYISPSVELVLHLIFPGRTLEIRFANYLIIYILPRFLSPIIYGVRDRKFRKYFKMYLLSNRCREKLQKVAPQ
>LOCXPOR71.190.HIT1.OR.2R.339.7tm_1.exons4.CM029155.1.Xiphias_gladius
EDTSVMHNATSHSPLVLPLSNTSFSLTGGAVAVPKDSFSNALTKNTVAVLVWLALSVLNSSMVHTFLRHSLFYENPRYIMFICMVINDALQLTLVTALYVVSYIFRKIHASVCCLLIMTAVLTTRSTPLLLAGMAVERYISICFPLHYSQMCTVPRTILLICVILILTAAPPVTDLLITVVREPPSFFHTTIFCDHSLLFRDRSIYYKNCVFDGTYLSFVALMLLYTYCKIMLTARAASTSLASVKRARNTVLLHGVQLLLCMLAFVVPSLQAALISLFPHRSLEIRYIFFLLVYIIPRFLSPVIYGFRDEQFRKYWTRYLACRSHSIIRVRPVLKRVN
>LOCXPTAAR1.43.HIT1.TAAR.2R.328.7tm_1.exons1.CM029147.1.Xiphias_gladius
MDSSGGPPLCFPSLNSSCRRLPLPRFETALLYILLASVSLLTVTLNLLVIISISHFRQLHTPTNTLLLSLAVSDLVVGLLVMPIEGLRYMETCWLLGRLMCALTPYVSYCLLSASLGNMVLISIDRYLAICDPLLYSSKITLNRVKILICLCWACSLLYNRLILMVHLGRLDRFSSCHGECVVVISHISGIVDLFFSFVGPCTAMVVLYMRVFVVAVSQVRVIRLQTVATAVIAAPTAKKSEWKAARTLGIVIAVFLMCFCPYYYPSLAGEDTSNSLSYFAVLSWIMLMNSCVNPLIYALFYPWFRKAIKLIFTLRILQPHSQEVKIL
>LOCXPTAAR2.54.HIT1.TAAR.2R.327.7tm_1.exons1.CM029147.1.Xiphias_gladius
MDSSGGPPLCFPSLNSSCRRLPLPRFETALLYILLASVSLLTVTLNLLVIISISHFRQLHTPTNTLLLSLAVSDLVVGLLVMPIEGLRYMETCWLLGRLMCALTPYVSYCLLSASLGNMVLISIDRYLAICDPLRYSSKITLNRVKILISLCWICSIIYNGLILMDHLGWSKRFSSCHGECVVVISHISGTVDLFITFVGPCTVMVILYMRVFVVAVSQVRVIRLQTAATALTAAPTAKKERKAARTLGIVIAVFLMCFCPYYYPSLAGEDTSNSLSYFAVLSWIMLMNSCVNPLIYALFYPWFRKAIKLIFTLRILQPHSQEVKIL
>LOCXPTAAR3.55.HIT1.TAAR.2R.331.7tm_1.exons1.CM029149.1.Xiphias_gladius
LMDALQGVELCYPQLPNSSCRGSPRPRPGAALLSTLLSSVTLLTVALNLLVIISISHFRQLHTPTNLLLLSLATSDLLVGLLVMPLETVRLTVTCWLLGDLMCILSYVIGFTLTSASVGNMVLISTDRYVAICHPLQYPNKITCSRVERSVCLCWACSLLYNGLLLKDHLRHPDRQSSCYGECLVVINYVPGAVDLVFTFFGPCSVILALYVRVFVVAVSQARAMRSHIAAVAGGSVIVTAKKSEKKAARTLGVVILVFLMTFCPYYYPSLAGQDIKNSASSWPIVSWLLYFNSCVNPLIYAFFYPWFRKAIKFIVTLKILEQDSSHASIL
>LOCXPTAAR10.57.HIT1.TAAR.2R.295.7tm_1.exons1.CM029150.1.Xiphias_gladius
SCCCRLPQLLHTIICSVMIFSLSRRLHTPTNLLLLSLAVSDFLVGLLLLPAQILLIGGCWFLGSFLCGLLAYASFIITSASIGTMVLISVDRYVAICDPLHYPTKVTVKRVQISVCLCWACSVSYNSVILNVFQRHPGTYNSCYGECIVEINFIAGAVDVMLTFIGPIAVIIVLYLGVFVVAVSQARAMRSHVAAVTLRRSEAVKSKKSEMKAARTLGVVVFVFLICFSLYFYPSLAGQDVSNSVAISVFGIWLLYCNSCLNPLIYVFFYPWFRKSVQLIVTLQILQPDSRDANL
>LOCXPTAAR4.58.HIT1.TAAR.2R.326.7tm_1.exons2.CM029150.1.Xiphias_gladius
EAELCFPQLNTSCRKTIRPHSETSLIYSLLTCIALLTVLLNITMSSVLTFSHFRQLFTTTNLLLLSLAFADFLVGLLQMPVLLLGSQGCWILGDFTCAVHYFLGFLIVSVSVGNMVLISVDRYVAICEPMSYTTKVTVKRVQLCICLCWIFSAVHSSWILRDFLKQPHRNNSCYGECVVVVSFVEGAVDLVVTFLGPILVITLLYLRVFVVAVSQARAMRAHVAAVTLQRSKAVKAKKSEMKAARTLGVVVVVFMLCSCPYYCFAVAAESNSVGSSSAAVEIWLVYFNSCLNPVIYVFFYPWFRKSIKLIVTLQILQPGSCEANLM
>LOCXPTAAR6.59.HIT1.TAAR.2R.331.7tm_1.exons2.CM029150.1.Xiphias_gladius
MEALEEAELCFPQLNTSCRKTIRPHSETSLIYSLLTCITLLTVLLNITMSSVLIFSHFRQLFTTTNLLLLSLAFADFLVGLLKMPAEILLFRGCWILGDFICAVNYFLGFLIVSVSVGNMVLISVDRYVAICEPMSYTTKVTVKRVQLCICLCWIFSAVHSSWILRDFLKQPHRNNSCYGECVVVVSFVEGAVDLVVTFLGPILVITLLYLRVFVVAVSQARAMRAHVAAVTLQRSEAVKAKKSEMKAARTLGVVVVVFLLCFCPYYWFAVAAKNNSVGSSSAAIELWLVYFNSCLNPVIYVFFYTWFRKSIKLIVTFQILQPGSSEANLM
>LOCXPTAAR6.60.HIT1.TAAR.2R.331.7tm_1.exons2.CM029150.1.Xiphias_gladius
MEALEEAELCFPQLNTSCRKTIRPHSETSLIYSLLTCIALLTVLLNITMSSVLIFSHFRQLFTTTNLLLLSLAFADFLVGLLQMPAEILLFRGCWILGDFICAVNYFLGFLIVSVSVGNMVLISVDRYVAICEPMSYTTKVTVKRVQLCICLCWIFSAVHSSWILRDFLKQPHRNNSCYGECVVVVSFVEGAVDLVVTFLGPILVITLLYLRVLVVAVSQARAMRAHVAAVTLQRSKAVKAKKSEMKAARTLGVVVVVFLLCFCPYYWFAVAAKNNSVGSSSAAIELWLVYFNSCLNPVIYVFFYTWFRKSIKLIVTFQILQPGSSEANLM
>LOCXPTAAR7.26.HIT1.TAAR.2R.326.7tm_1.exons2.CM029150.1.Xiphias_gladius
EAELCFPQLNTSCRKTIRPHSETSLIYSLLTCITLLTVLLNITMSSVLIFSHFRQLHTTTNLLLLSLAVADFLVGLLQMPAEIPPFQGCWILGDFICAVNYFLGFLIVSVSVGNMVLISVDRYVAICEPMSYTTKVTVKRVQLCICLCWIFSAVHSSWILRDFLKQPDMYNSCYGECVVVINNVKGAVDLVVTFLGPILVITLLYLRVFVVAVSQARAMRAHVAAVTLQRSESVKAKKSEMKAARTLGVVVVVFMLCSCPYYCFTVAAENNSVGASSSTIEIWLLYFNSCLNPVIYVFFYPWFRKSIKHIITFQILQPGSCEANLM
>LOCXPTAAR8.27.HIT1.TAAR.2R.305.7tm_1.exons2.CM029150.1.Xiphias_gladius
ETSLIYSLLTCITLLTVLLNITMSSVLIFSHFRQLFTTTNLLLLSLAVADFLVGLLQMPAEILLFRGCWILGDFICAVNYFLGFLIVSVSVGNMVLISVDRYVAICEPMSYTTKVTVKRVQLCICLCWIFSAVHSSWILRDFLKQPDMYNSCYGECVVVINNVKGAVDLVVTFLGPILVITLLYLRVFVVAVSQARAMRAHVAAVTLQRSESVKAKKSEMKAARTLGVVVVVFMLCSCPYYCFTVAAENNSVGASSAAIEIWLLYFNSCLNPVIYVFFYPWFRKSIKLIVTLQILQPGSCEANLM
>LOCXPTAAR9.28.HIT1.TAAR.2R.283.7tm_1.exons2.CM029150.1.Xiphias_gladius
SLIYSLLTCITLLTVLLNIKMSSVLIFSHFRQLFTTTNLLLLSLAFADFLMGVLQMPAEILLFRGCWIMGDFICAMIYFLGFLIVSVSVGNMVLISVDRYVAICEPMSYTTKVTVKRVQLCICLCWIFSAVHSSWILRDFLKQPDMYNSCYGECVVVINFVEGAVDLVLSFLCPIALIIVLYLRVFVVAVSQARAMRAHVAAVTLQRSKAVKAKKSEMKAARTLGAVVVFFMLCFCPYYCFTVAAENNLVEASSAAVEIWLLYFNSCLNPVIYVFLSLVQEIY
>LOCXPTAAR10.30.HIT1.TAAR.2R.331.7tm_1.exons2.CM029150.1.Xiphias_gladius
MEALEEAELCFPQLNTSCRKTIRPHSETSLIYSLLTCITLLTVLLNIKMSSVLIFSHFRQLHTTTNLLLLSLAFADFLMGVLQMPAEILLFRGCWILGDFICAMIYFLGFLIVSVSVGNMVLISVDRYVAICEPMSYTTKVTVKRVQLCICLCWIFSAVHSSWILRDFLKQPDMYNSCYGECVVVINFVEGAVDLVLSFLCPIALIIVLYLRVFVVAVSQARAMRAHVAAVTLQRSKAVKAKKSEMKAAWTLGAVVVVFMLCFCPYYCFTVAAENNLVEASSAAIEIWLLYFNSCLNPVIYVFFYPWFRKSIKLIVTLQILQPGSCEANLM
>LOCXPTAAR10.33.HIT1.TAAR.2R.331.7tm_1.exons2.CM029150.1.Xiphias_gladius
MEALEEAELCFPQLNTSCRKTIRPHSETSLIYSLLTCITLLTVLLNIKMSSVLIFSHFRQLFTTTNLLLLSLAFADFLMGVLQMPAEILLFRGCWILGDFICAVNYFLGFLIVSVSVGNMVLISVDRYVAICEPMSYTTKVTVKRVQLCICLCWIFSAVHSSWILRDFLKQPDMYNSCYGECVVVINFVEGAVDLVLSFLCPIALIIVLYLRVFVVAVSQARAMRAHVAAVTLQRSKAVKAKKSEMKAARTLGAVVVFFMLCFCPYYCFTVAAENNLVEASSAAVEIWLFYFNSCLNPVIYVFFYPWFRKSIKLIVTLQILQPGSCEANLM
>LOCXPTAAR12.39.HIT1.TAAR.2R.322.7tm_1.exons2.CM029150.1.Xiphias_gladius
MMEGAELCFPQLNTSCRKPKRPHSDSALIYIILSFISLLTVTLNLLVIISISHFKQLHTPTSFLLLSLSVSDFFVGLLMFFHILVLDGCWFLSDLMCVLYYFLGFIVTSSSVGTMVLISVDRYVAICDPLHYPTKVTVKRVQISVSLCWICSLFYNTALIKDNFKQQDTYISCAGECAIIFNSIEQVADLILTFIIPISVIIVLYLRVFVVAVSQARAMRSHVAAVALRRSVKVTAKKSELKAARTLGVVVVVFLICLCPYYCFTITGQDTLLSASSATFVICLFYFNSCLNPVIYALFYPWFRKSIKLIVTLQVLKPGSSE
>LOCXPTAAR13.41.HIT1.TAAR.2R.320.7tm_1.exons2.CM029150.1.Xiphias_gladius
MEGAELCFPQLNTSCRKPKRPHSDSALIYIILSFISLLTVTLNLLVIISISHFKQLHTPTSFLLLSLSVSDFFVGLLMFFHILVLDGCWFLSDLMCILNYVLGFIVTSSSVGTMVLLSVDRYVSICDPLHYPTKVTVKRVQISVCLCWICSLFFLSMQIKDNTHNSCAGECVIMANFIEQVADLILTFIIPISVIIVLYLRVFVVAVSQARAMRSHVAAVALRRSVKVTAKKSELKAARTLGVVVVVFLICLCPYYCFTLTGQDTLLNPLSAAFVIYVYYFNSCLNPVIYALFYPWFRKSIKLIVTLQVLKPGSSEAKIL
>LOCXPTAAR14.47.HIT1.TAAR.2R.326.7tm_1.exons2.CM029150.1.Xiphias_gladius
LEETQLCFPQLLNTSCRKQKSPHTVAVLIYVLLSAIALLTAALNLLVLISISHFKKLHTPTNLLLLSLAVSDFSVGLLMTFQILLADGCWLLSDHMCVLYGVLDYITTSASVGTMVLIAVDRYVAICDPLRYPTKVTVRGVTICTCLCWVCSALYNSLILQDNFRQPGRYNSCSGECVVVINYIAGVADLILTFIAPVAVIIVLYLRVFVVAVSQARAMRSHIMAVTFQRSGTVLAQKSEMKAARILGVVVVVFLTCHCPYYCSSLVGQNTLFDVTSVPSEIWLFYLNSCLNPVIYAFCYPWFLKSVKLIVTFKILQPGSCEANVI
>LOCXPTAAR15.49.HIT1.TAAR.2R.328.7tm_1.exons2.CM029150.1.Xiphias_gladius
MTTLEDAELCFPQLLNSSCRKTLLPHSVSILNYTILSSMCLLTATLNLLVIISISHFKQLHTPTNVLLLSLSVSDFFVGLLVSFQIMLLDGCWLLSDLVCVLYYVFDYIITSASIGTMVLISVDRYVAICDPLHYPTKVTVKRAQISVCLCWTCSALCHSLLLRDNFRQPGRYNSCSGECVVVIGYVAGLADLFLSFIAPVTVIIVLYLRVFVVAVSQARAMRSHVAAVALWRSLKVTAKKSEMKAARTLGVVVVVFLLCLCPYFCVALTEQETLLNASSAAFVICLFYFNSCLNPVIYAFFYPWFRKSIKLIVTLQVLKPGSSEAKI
>LOCXPTAAR16.51.HIT1.TAAR.2R.326.7tm_1.exons2.CM029150.1.Xiphias_gladius
ILEETELCFPQLLNTSCRKQKHRFFEAMLIYILLSLISLLTVCLNLLVIISISHFKQLHTPTNLLLLSLAVSDFFVGLLMSFQIMLIGSCWLLGDIVCVLYQYLSYVTTSASGGNMLIISVDRYVAICDPLCYPTRITKKRVQVCVCLCWIFSLSFVSVQMKDNLKQPGRHNSCFGECVIVVNSIAGLADLILTFIIPISVIIVLYLRVFVVAVSQARAMRSHIAAVTLQRSVKVTAKKSEMKAARTLGVVVVVFLICLCPYFCINFTGQKTLFNASSVGFVICLFYFNSCVNPVIYAYFYPWFRKSVTLIVTLRILQPDSCEAKM
>LOCXPTAAR17.53.HIT1.TAAR.2R.333.7tm_1.exons2.CM029150.1.Xiphias_gladius
MEVNDGAELCFPLLLNTSCKKPPSPGSEALLLNIVLSSVSLLTVALNLLIIISISHFRQTNFSLHTPTNILLLSLAVSDFLLGLLLMPGEIIRQTACWFLGDLMCALYNCLSYIITSASVGDMVLISLDRYVAICYPLRYPTRVTERRVKVCVCLCWFFSVFYSVLIVKEDLTQPARFNSCSGECVIVTEYIAGAVDLVLTFIIPITVIIILYMTVFVVAVSQARAMRSHITAVPLQLSVALTRKKSELKAARTLSVVVVVFLMCFCPYYCVSVAGDNLLNNPSATFVFYLFFFNSTLNPLIYALFYRWFRKAVKLVVTLQILQPGSCETNIL
>LOCXPENSSLDP00000029906.1.11.HIT1.Ora.1R.330.TAS2R.exons4.CM029155.1.Xiphias_gladius
SPIKEDEDQGLVGMGLRVSVSPAQTAFYVILVMLGVLGNATVVGVIGKSVIMDRGGGRNSDIIIINMALSNLLVSVMRNTLLIISDMGLQLYSSKEWCQFLMGVWVWLRSVNVWSTLFLSAFHLQTLKRVAPTIGNPHGPRAAPKTLLLSLGLIWLLNFIYSIPAHIFSTSGDVNTTETLMLVSSTTRPLLGCVWNFPSSYSGLAYATTSMVIHETIPIILMAFTNMGSLFTLYTHGRKRSSVQDAPVIKRVPAERRAAKVILALIMLFIASWGTSIISVNYFNYNRGSSAEFLLVIARFANIIFIAMSPAVLALGHRRLRSFIKSMLSH
>LOCXPOra1.5.HIT1.Ora.2R.304.7tm_1.exons1.CM029138.1.Xiphias_gladius
MDDISVRLLGFRIFISCVGFMGNVFLILSIIQTKISRVKSFELFLLGLATANMGEILIVNIYDIIIVEASTTTTGTWLCRSLKFLTVFGETTSILFTVLISIFRYQKLRDADKRVNLPICLDSIRSALMVSGICVMVSSLLSLPIFVLNLQGPAENITRNRSGCPPDFFQCGKNHCPIVNHFYKYLFILTFNLLPLIIVTVTSCLIIMVLLSRRKMVTPVVSVSGLNQFGRKSKGPRLQRSTIAVLAAMWLFQVDWTLYLIFQLTFSPTDFPFWAEIGFFISTSYTSISPYVYGIGNNLFSIKN
>LOCXPOra2.6.HIT1.Ora.2R.313.V1R.exons1.CM029155.1.Xiphias_gladius
MDLCVTIKGVSFLLQTGMGILGNTVVLLAYGHIIYTEPKLLPVDMILCHLAFANLMLLLTRCVPQTMTVFGLRELLNDPGCKVVIYAYRIGRALSVCITCMLSVYQAVTIAPAGPRLSRLKPALPSLVLPTFAGLWLLNMAICIAAPFFSMAPRNGTVPAFTLNLGFCHVDFRDNLSYVINGVAVSGRDFAFVALMVGSSSYILLLLHRHSLKVRGIRRSQGGGAETRAAKTVVTLVVLYVVFFGIDNVIWIYMLTVAKVSPVVADMRVFFSSSYASLSPYFIISSNKKVKAKIVCASEQDQPSVDTQQSNDK
>LOCXPOra3.7.HIT1.Ora.2R.301.V1R.exons1.CM029155.1.Xiphias_gladius
MPSEEFVHGMLYVSLTVVGVPGNTAVILAFFLLLHKENQLLPADAIVLHLACANLLVVGVRCLLEIVASFRLASIFGDIGCKAVIFVYRTSRSLSIWLTFVLSAYQCLSIAPPGSRWASARALVAHYLGFVFLFLWILNTCMSSAAILFSFGRQNNSSMTNHGINVLYCYVHFPSKLSKEANGAAQVGRDVVPMALMTVASLIILVFLYKHSQQVKGLRSSSGGSGRSGGAEQRAAKAVVVLVTLYVALYGIDNGLWVYTLTVRRTMSSSLISDLRIFFSSLYAALSPLVIIVSNRKVNGR
>LOCXPOra4.8.HIT1.Ora.2R.341.7tm_1.exons1.CM029155.1.Xiphias_gladius
SQVFQSAGENPARRLPPSDNILVHLSLANLLTSLFRTVPIFVSDLGLNVSLSPGWCRLFMLLWVWWRAVGCWVTLALSVFHCTTLRRQHVTFGPLAQQRERRRVWIVLGLVWGANLAFSIPALVYSTHVHGNTTVELMVISCTTRPLLGCVWEFPSNQQGSAFASTSLALNEVLPLVLMVCTNLATLHALAKHIRAVTAGGESGGTHGELDKHVSMERKAAHVIMSLVSLFVVCWALQVAAVTYYNHDGGHHAEGLLTVAHFSASLFVGFSPMVVALGHGKLRRRIMSMILGWSRVLKCHREDTEQGSKSPKTEGKKGKQTIFAVQKERKVIKVEKVKASK
>LOCXPDreOlfCb1.121.HIT1.OlfC.1R.797.ANF_receptor.exons7.CM029138.1.Xiphias_gladius
CDVAQPICGAHAPGDVVIGILLPCHRKVKAVQERIKPESYYCSDFDLPSFLKSLAIIHEIEQINAAGFLPGVRLGYLMCDTCSYASKALQNVGHMLAVNGSLNVECNYTDFRPTTKIILGALYSEESVALARLLNVYMVPLLSSTSSSAELSDKLRYPVFMRTIPSDTHQTKALTKMMHHYHWNWVGVVYGDDEYGKAAFQSFFRDAEENHVCLAYQEVLPHYLDHSSSEQRIQQVAQKIRSSSAQVVLLILKAELVEVLFKEMIRTNTSKTWIASDAWSRSWSLAKMDGINSVGDILGFTFVVGKSESFDNYLKNLTATPGGYNHFIEEYKYLRFNCSTECFSNKPPNYYVDTSETFLNRVAVWAVANALKKLLKCNSSSCSGEINFPPWKLLKELKEVKFKLDNQNFYFDKNGDFVNGYDLIIWKKYGHHRRFHRTGRYHVIDEKIELLENVIWLATGNITSRCSESCPRGWVKKILNVSCCYNCTKCVEGTYSDGLDLNFCKKCPNGSWSLKGWDHCQPRKESYLRWRDPHPIAMMAAAAFGILLLLVTLVIFLVYRDSPPMKRAEVRLSCVMMAGLAVSFASVLCFMGKPNVHLCRARQVMYAMGFTLCVSCILVKAYRTFLAFLPFGQITNRQLHRLYKPPVIVILITTLQGIICLLWLIWDSPDVDDTPPSPQSMKNIIQCSEGKRYIGFGIMLSYIALLALIGFLLAFKGRKVPQEFSETGYIIFSMLMYLFVWVCFIPVYITTNEEGTPVQASAILVSSYGIIFCHFLPKCYEALWGSNTNTLERILRR
>LOCXPDreOlfCa1.120.HIT1.OlfC.1R.850.ANF_receptor.exons9.CM029156.1.Xiphias_gladius
ILEIGHATEKDTRVLGATAPGDIIIGGIFPIHEDVDQRNNSFAPQAQPCIRFEEKGLMKALAMINAIEVINKSPLLTALNITLGYRILDSCSDVSTALRATADFIQQTNCHTGGNTSTCGQPVMTVIGASYSETSIAIARQLTLRMIPQISYSSTAVILSDKSRFPAFMRTTPNDVHQIAAMVSLLGTYGWNWVGIVTTDGDYGQSALDRFVSQASAKGICVAFKSILPQSVTSQDVFPAITQAAKTIYKNPKVQVIVSFAKPTHMMYLYQELKNQTLRAGQNMWSMRRVWVASDSWSSSSSVKGNLTLKDIGHVVGFTFKSGDLSSFREYLSRLEAAGHEYTRNNSFLQEFYMQLNASKGVKRLRKHYLADTIFSVELAVSAIAQAVASICRSRDCKTPGTVQPWEVLKSLWMQEFKVREKSYKFDCRGDINLGYEVTMWRSVGGNIHVHDFVAEYHPHTNNFTNTNQSTTCQFWDLKNIISKCSNSCVPGEFKKTAEGQHACCYECINCIRSNLCEPAYMDQCLSCDTNIEWSAEGSSSCIPKALHYFSWQDGFAVVLLTFSVLGILLVLIVSALFLHQRDTPVVKAAGGPLSQVILFSLVISYISAVLFVGRPSSFQCKARQVLFGISFTLCVSCILVKTLQILLAFQFNPELQEVLRRVYQPYVIVSICVALQAVTCICWLVLKSPFNHIIRQPTTLLEECHEGSHLAFGVMLAYIAVLAFVCFICAFKGRRLPQHYNEAKFITFSMLLYLISWLLFVPVHVTTSGVYLSAVEMVVILISNYGILSCHFFPKCYIILFKKEQNTKSAFRKNLYEYSSKTTDSISMSGISVSEQQSRNQHFIISSLS
>LOCXPOlfC17.57.HIT1.OlfC.2R.798.ANF_receptor.exons10.CM029138.1.Xiphias_gladius
ATAPGDIIIGGIFPIHESVNVTMREDGSDSRICNRFSITRLVQSLIMVQAVEEVNKRHVLGNLTLGYSILDSCSDVTTALISTQAFMRRNGIFHDRHPSRSSPPVLAVVGDYYSEISISVSRQLNLEYIPQISYGATSGLLSDKTRFPSFMRTVPEDDHQAQAIIEILQRHQWTWVGVVTTDSDYGHYIAERLQHHATGKNICFAFTSILPDVLGDDRLQERINATVKSITHNENAKVIVSFAKPHHMMYLFNSLLKDPRGRGKVWVASDNWSESADILLKHWTLSDIGTIFGTTLKSGNSARFKQYLSNLDVNPDRHKNNTFLYNFLKEHQQQENERKIWKLHPYAVFSVELAVRAIAQAVVDLCVNRDCKTSQRLQPVELRGALRKATFHLDGKNYTFDSRGDLNSGYDVILWRQTSPTFMDMYYIVARYSIETHSLTFISQQTYRDVISVTDVISRCSNSCAPGYRKQSAQGQPVCCYLCHPCPVDHFSNISDSTECHLCNTETDYSSMGSDRCFRKKPVFLSWDDKYHKVLLAFTALGALLTIVVGIIFLARWNTPVVRASVGPICILLLASLLSTFVSVILFGGKPNPWQCQARQVLFGLSFTLCVSCIMVKSFKIILAFEFDPSIKSVLEKLYKPYIIITACMAGQVLICALWLSFKSPMPKWELLKNKEERLLFCNETSFTAFGAMLSYTGVLALICFGVAFKGRKLPQSYNDAKFITFAMLIYFICWIIFGPVYVTVTGRYLPTVEMVVILISAYGILFCQFFTKCYIILFKPEANTVNAFRQDVRNYSS
>LOCXPOlfC1.129.HIT1.OlfC.2R.825.ANF_receptor.exons11.CM029141.1.Xiphias_gladius
GGEPCQLMVKSIPGSVYKAGDVVIGGLFPVHVRAPQPELDFQSQKVNVSCEIFNQRAYRWLQVMIFAVEEINNNPNLLPNFTLGYLAADTCLAESTTLLAAMAMVTGTEVHLANSECESVPTVPVIVGDTRTSSSIVVANTLGVFDIPMVSYLASCVCLSDKRRYPLFFRTMPSDAAQAQAMAELLRLMGWSWVGLVSADDDFGRFGIQMLMDALRGSEVCVAYHEVIPKVYSKTTVQRIVETIQKSTARAVVTFLIDQDAKALLEQVIHKNVTDKQWIANDAWVTYGPVSVPHNIPSLAGTIGFALRKADIPGLGAFLARINPSLSSTDSDPFLRELWDTLFGCSLSAGLGGTPCSGLEVIGIGESLYTDVSQLRITYNVYKAVYAIAHAIKDMLACEPGKGPFLEGQCPDVLRLQPVQIAHYLRQVNFTTPLKEWMNFDENGDPPASFDIINWHVTAQGTIEFVTVGHFVSSQGLNFHIDMDRVVWGGGNRHKVPVSVCSSPCPPGTRKAVQKGRPVCCFDCLPCAEGEISSKTGSLECIRCPERFWSNSNHTFCIPQQVDFLSYSDTMGIVLSIVSAVGAALTAAAFATFLYHRHTPLVRANNSEVSFMLLLSLKLCFLCALAFIGQPVPWSCMLRHTLFGISFVLCISCLLSRTLVVLVAFRSTLPGENLMRFVGPAQQRLGISICTLVQVLICVLWLTLAPPQPTERDITDNWGPKIILECAMGSVVGFSLVLVYIGLLACLCLFLAFLARKLPDNFNEAKLITFSMLIFCTVWVAFVPAYVSSPGKYTVAVEIFAILASSYGLLFCIFAPKCFIILLRP
>LOCXPOlfC1.58.HIT1.OlfC.2R.834.ANF_receptor.exons11.CM029141.1.Xiphias_gladius
SQQCKIIPGSMPLPVLEKKGDITLGGLFSLHDMVVEPSLSFTSKPPPTQCTRFNFRTFRWMQTMIFAIEEINRDGRLLPNITLGYKIYDSCSTPHQALKAALELMGMEKGSGFEGESKGTCHGTVPAVIGDGGSTQSLVVARLLGVFHVPQVSYFSSCACLSDKNEFPAFLRTMPSDFFQVDALVQLVKHLGWTWVGVIAGDDDYGRGGANIFADKVRKLGACVALQEIIPKNRAQTAISSIVSKIRSSGARVILVFAVEQDAAALIFHNTIEGLTGIQWLASEAWSTAAVLSTPKKYHHILQGSMGLAIRQANIPGLQDFLLRLHPTTPDALQDPFLIPFWEDVFQCSLGLQAESQEHSVEGKPPCSGAEELGSVTNIYSDVSQLRISYNVYKAVYAFVHALKAMRSCVKGKGPFPLQACPDAGNIQPWQLLHYLKQVEYLNIFGDETKFDENGEPAAMYDLINWQLRPNGEMEFVTIGKFDEIAGKKTLQIQENNIVWNGNQTKVPLSVCSSICPPGTRKAIRPNFPMCCHDCVVCTAGEISNQTDAIECVRCLPEFWSSAERTACIPKEVEFLSFSDTMGITLTAISLIGSFCTCVVVFIFSCHRTTPIVRANNSELSFLLLFSLTLCFLCSLTFIGQPSQWSCMLRHTAFGITFVLCISCILGKTIVVLMAFKAALPGRNIMKWFGPKQQKTIIIFCTLVQVIICTVWLVVAPPTPRQLIPRESAIVILLCDEGSPIAFALVLGYIGLLASLCLVLAFLARTLPDNFNEARLITFSMLIFCAVWVAFVPAYITSPGKYSTVTEVFAILASSYGLLGCIFAPKCYIILLRP
>LOCXPOlfC2.66.HIT1.OlfC.2R.839.ANF_receptor.exons6.CM029141.1.Xiphias_gladius
MSPQITGLIFVGLLLAFGAADEEAPFCQILGSPEFPLLSKEGDVTIGGAFSIHSEVTQPPLSFTERPTRLACSSVNPREFRFAKAMIFAIEEINKSYFLLPNVSIGYRIYDNCGSTLSSMRAVMALMNGDEWTVRKSCSGQSAVHAIIGESESSSTIVLSRTTGPFKIPVISHSATCECLSSRKEYPSFFRTIASDRYQSRALAQLVKHFGWTWVGAVNSDSDYGNDGMSIFLAAAQEEGVCVEYIETFHRAEPKKLMKVVEVIRKSTAQVIVGFLAHVEMNNLLEQLSLHNITGRQFIGVEAWITADSLVTPTSFSVLGGSLGFAVQKANISGLDDFLIKDFWEREFKCKERNGDGVTETAPCKENHNLTELKDYDDDVTELRYSSNIYKAIYAVAYSLHSLLKCSSSQGCDKTMKVTPWQVVEFLKQVNFTIKNGDQMWFDSTGAAVARYEVVNWQRVSDGSVHFKPVGYYDASLPPGQKFVLKTEAIMWPGGKKEANMLINLCSESCRPGTRKVLQKGKPVCCYDCIPCAEGEISNTTDSNGCKKCPEEYWSNQNRDVCILKNVEFLSFSEVMGKILVFFTLSGSLLTLIVAILYFINKDTPLVKANNSELSFLLLFSLTLCFLCSLTFIGRPSEWSCMLRHTAFGITFVLCISCILGKTIVVLMAFKAILPGSNVMKWFGPAQQRLSVLALTLVQVVICILWLTINPPYPVKNMNHYKDKIILECALGSHVGFWAVLGYIGLLAVLCFVLAFMARKLPDNFNEAKFITFSMLIFCAVWITFIPAYVSSPGKFTVAVEIFAILASSYGILFCIFAPKCFIIVLKPELNTKKHLLGK
>LOCXPOlfC3.67.HIT1.OlfC.2R.854.ANF_receptor.exons6.CM029141.1.Xiphias_gladius
MSDWVYVMLFFVLFMGAFGAEEDTVLCEIMGSPEFPLLSKKGDITIGGAFSIHIQISKPPLSFTDKPQPLKCSRINFREFRFAQTMIFAIEEINNSTSLLPNMSIGYKVFDSCGSTPPSTRAVMGLMNGEERTLGKTCSSQSSVHAIIGASESSSTIVMLQISGNFQIPVISHFATCACLSNRKDYPSFFRTIPSDYYQSRALAKLVKRLGWTWVGTVRSDNDYGNNGMATFIMTANQEGVCIEYSEAISRTDPREQVARVVRVIRNGSARVLVAFLAQGEMDILLEEALNQNMTGLQWVGSESWITAGHLANKRYSAILTGSLGFTIRKTTITGLREFLLQVNPSQDPQNKVLREFWEATFGCSFQSSLHGQSQCSGSERLQDINSPFTDVSELRISNNVYKAVYAVAHAMHNMLKCGQSGEVVNQPCIWKDDLEPKQVVKYLQGVNFTLPSGERVLFDGNGDPAAAYELVNWQENQAGDTVFVAVGSYDASLPNEKQFTMNGINIIWAAGSLKKPQSVCSESCLPGFRQAVIKGKPICCFSCVPCAAGEISNSSNSGECSRCPLEYWSNEDHSQCVPKVIEFLSYGETMGALLATSSLFGASLTLVVTCVFFRFRHTPLVKASNSELSFLLLFSLTLCFLCSLTFVGRPSEWSCMLRHTAFGITFALCMSCILAKTIAVVTAFKAKRPANAVPQCSAPLQRTSVLSCTSLQILVCVLWLTLAPPFPYKNTAHAPERIILQCDLGSPIGFWAVLGYIGFLAVLCFILAFLARKLPDNFNEAKFITFSMLIFCAVWVTFIPAYVSSPGKFTVAIEIFAILASSFGLLFCIFAPKCYLLLLKPETNTKKHMIGRN
>LOCXPOlfC4.69.HIT1.OlfC.2R.861.ANF_receptor.exons6.CM029141.1.Xiphias_gladius
MLLIADLLLISLLAVRGGKPVCQTYGTKELSQFSKEGDIIIGGIFSFHQNPVSVNPAPQVNPGTIQCEGLDPGELQYAYTMMFAIEEINNSSDLLPGVTLGYRIFDSCPSIPLSIRASLNLMNRYESGEGSCNKLSFVHAVIGETTSTSTIGIARTVGPFHIPVISHSATCACLSNRRDYPSFFRTIPSDIYQSKALAKLVKHFGWTWVGAIRTNSDYGNGGMATFLEAAEKEGVCVEYSVAIYRTDPRKWFLEVVDIIKKSTSKVIVAFADGTDLDILIKELHAQNVTGLQWVGSEGWITYRYIASPVNYAVVQGAVGFAALNAHIPGLQEFLANSRPSTTPGDRGLVQLWESVFSCTLDPQAETDSQGSVAACTGKESLWETNTRFTDVSDASLLNNIYKATYAVGYALHMLFTCKDRQGPFENNTCADRENVQPWQVLHYLTQVNFTTKIGENVFFDEFGDPVARYALVNWQMDETGYIHFETIGYYDASRPEGQQFEMKSDVKAIWAGENLEVPGSICSESCLQGTRRAFVKGKPICCFDCITCADGEFSNSTNAVKCDKCPPEYKSNEERNSCDLKAIEFLTFRELMGVLLVTFSVFGACLAMTIALIFFHYRQTPIVRANNSELSFLLLFSLTLCFLCSLTFIGRPSEWSCMLRHTAFGITFVLCISCVLGKTIVVLMAFRARLPGSNVMKWFGPAQQRLSVLAFTLVQVVICILWLTINPPYPVKNMNHYKDKIILECALGSHVGFWAVLGYIGLLAVLCFVLAFLARKLPDNFNEAKFITFSMLIFCAVWITFIPAYVSSPGKFTVAVEIFAILASSYGMLYCIFLPKCYIILLKPENNTKKHLMGKVTSRTL
>LOCXPOlfC5.76.HIT1.OlfC.2R.797.ANF_receptor.exons6.CM029141.1.Xiphias_gladius
MPLLRLLLLVLLMGKGDSECHLQGSAQPPELAQGGDLVIGGIFSFRTGQDYVTNTFQTVPEVRKCKNFNFREFKFAQAMIFAVNEINKNPEMLPNVKLGYKIYDNCGTMDILRAALALVSGLKPEVSDSNCTKAETVQAILGHSGSRPTIAFEQVVGRFHIPVISHFATCACLSNRKEYPTFFRTIPSDYYQSRALAKLVRHFGWTWIGSIAVDNEYGLNGIAAFIQGAQEYGVCIEYSEAFSSSDPPESIQRIIDIIKHATSNVIMAFMSHREIKLLATELYKQNITGLQWIGSDAWITDHSLTDSEGHSILVGSLGFAVSRAQIPGLEEHLRRLHPSQFPQSAFVRDFWEDVFDCSLSDTTNTQRKPCSGFESLQNVESQFTDVSELRFTNNVYKSVYAVGHALDNLIKCEDGKGPFSTGSCADTKHIQPWQVLRYLSTVNFTTEEGERVYFDSNGDSPARYELVNLQMTNKGTMEGVTVGIYDASLPESHQFVMNDIPVVWGNGQTKVPVSVCSKRCLRGTRKVLQKGRPVCCYDCIPCPAGEISNLTVFYCHKETPVVRANNSELSFLLLFSLTLCFLCSLTFIGRPSEWSCMLRHTAFGVTFVLCVSCVLGKTIVVLMAFRATLPGSNVMKWFGPAQQRLSVLSFTLVQVVICILWLTTNPPFPFKNLLLYKDRIILECDLGSAVGFWAVLVYIGLLAVLCFVLAFLARKLPDNFNEAKFITFSMLIFCAVWITFIPAYVSSPGKFTVAVEIFAILSSSYALLFCIFLPKCFIILFRPEQNTKKHIMGKTSN
>LOCXPOlfC5.78.HIT1.OlfC.2R.802.ANF_receptor.exons6.CM029141.1.Xiphias_gladius
MPLLKPILLVLIIRRVTPVCRLQGMVQPPELTKAGDFILGGIFTFRTGYRGSVPTFQTLPDRQTCLNINVREFKFAQTMIFAIEEINRNPAILPNHKLGYKIYNSCGMANIMKSAIDLVNGQREIIDERNCKKADTAQAVLGHSGSAPTVGFARIIGRFQIPVLSHFATCACLSNREEFPSFFRTIPSDLHQSRALAKLVKHFGWTWVGAISNKNDYGINGITTFIQAAQVEGVCIEYYQAFEQTGPLHELTKVVETVKYATSKVIVAFMSHREVNVLATELYKQNITGLQWIGSDAWITDHSLTDIEGHSILVGSLGFAVSRAQIPGLEEHLRRLHPSQFPQSAFVRDFWEDVFDCSLSDTTNTQRKPCSGFESLQNVESQFTDVSELRFTNNVYKSVYAVAYALHNLVACEEKKGPFSNGSCADTTHIQPWQVLHYLQNINFTTCQGERVTFDQNGDSPARYELINLQHVTSGTMHVATVGVFDATLPREHQFIMKGMKILWGGGSHTVPVSVCNESCPPGKRKALQKGKPVCCYDCIPCAEGEISNIKALVFFHFQETPIVRANNSELSFLLLFSLTLCFLCSLTFIGRPSEWSCMLRHTAFGITFVLCISCVLGKTIVVLMAFRATLPGSNVMKWFGPAQQRLSVLAFTLGQVVICILWLTINPPYAIKNMNHYKDKIILECALGSHVGFWAVLGYIGLLAVLCFVLAFLARKLPDNFNEAKFITFSMLIFCAVWITFIPAYVSSPGKFTVAVEIFAILASSYGLLFCIFIPKCYVILLRPEQNTKKHIMGKTKDIQY
>LOCXPOlfC6.80.HIT1.OlfC.2R.809.ANF_receptor.exons6.CM029141.1.Xiphias_gladius
SKEGDLIIGGVFSMSSTRTLVDNGYQALPYTYCMKWNDRELKFARTVIFTMEEINRDTKLLPGVTLGYRLYNGCGSENLIRAAVEAVNGEDSKGCSGQIQALLGHSSSGVSEDINIILSSLSIPQVSYLSTCACLSDKRVYPTFFRTVPSDRFQVIGLVQLLKYFDWRWVGIIYSEGLYSKEGTTEFVKEAEKEGICVEYRLPYSKTSQIKLNAIVETLRESSSKVVLLFVSLSFTKSFLSRIVNYNITGKQWVGSESWITQVDLASDERKSILQGAMGFALPQASIPGLGEFLLSLKPADEPQSAIIKSFWEKFFDCSFFPSNTSTMCTGTEDLRTVSSDYTDVTYFRAENNVYKAVYLVAYALHALLQCQNGSNPTTGKSCVTKNDVQPKLVLEHIKYVNFTTQNGDKVFFDENGDSVAQYDLVNWQMKEDGSVEIVNIGQYDTSVPEGEKFKLKDNTKIVWGGNTNEVPRSVCREPCPPGTRKAINKRKPVCCFDCFECPEGKISNQTNSPECLACPPEFWPNKKKDQCFPKPTEYLSYKEIMGALLTGFGCVGVFLSLLTSIIFWTHKETPIVKANNSELSFLLLFSLKLCFLCSLTFIGRPSEWSCMLRHTAFGITFVLCISCVLGKTIVVLMAFRATLPSSNVMKWFGPKQQRLSVLTFTLIQVVICILWLTTNPPFPKMNMKYYKEKIILECALGSAVGFWAVLGYIGLLALLCFIFAFLARKLPDSFNEAKLITFSMLIFCAVWITFIPAYVSSPGKFTVAVEIFAILASSFGLLACIFVPKCYIIIFRPEQNSKKHLMGK
>LOCXPOlfC7.81.HIT1.OlfC.2R.850.ANF_receptor.exons6.CM029141.1.Xiphias_gladius
MQGAILLSFLLLYLNTVSGCGLFGGFDMPSLFKQGDIMIGGIFPVFNKEISSTSTFEREPPGVKCEGFDLRAFRWTQMMIFAIEEINKESALLPNISLGYRILNSCASPTNTLRAALTLASGSEDIKSTSPCPPAISALIAESGSSQSLAVAGAFGPFQVPIVSYFSTCACLSDKAKYPTFFRTIPSDYFQAKALAALVKHFGWQWIGTIQSDNDYGLNGILAFTEEVKKFGVCIAFVGTILRTYTNDKMLEVVKMIKQSTVKVILAFVPEGDFYPLMREIVKQNITGIQWIASEAWITAPRPSTPEIYEAFGGALGFVVQKMAIPNLKPFLTGISPSKDPSAAFVMDFWEIMVGCRPILPGEHTSTETMKKICTGNETLINSQDVFFNVTQLRVSYNVYTAVYAIAHALHQLVFCKPAGEKPVRPCLNISEIQSKEVTNHLHRIHFRNQFGDNVFFDENGDPPASYDIINWQLKDGQVQHVTLGHFASAANGDYKLSIQEEEIVWRTGKMVPSSVCSNVCPLGTRKAQIKGKPTCCFDCIPCADGTIANSTGAADCTPCPQKYWSNERKDQCVPKTVEFLTYREPMGIAITVVSLLGASLSLATMMFFVHYRETPVIKASNSELSCLLLFSLFLCFLCPLTFIGRPTVWICMLRHTAFGVTFALCISCVLGKTIVVVTAFKATFPGNKVAAKFGPAQQRIIVFSCTLIQIGICILWLKLNPPFPDMVFRYSNKMIVLECNTGSDAAFCAVLGYIGILAIICLVLAFLARKLPDNFNEAKFINFSMLIFCAVWITFIPAYVSSPGKFTVAVETFAILSSAYGLLICIFAPKCYIILIKPEKNTKKHVMAK
>LOCXPOlfC8.82.HIT1.OlfC.2R.883.ANF_receptor.exons8.CM029141.1.Xiphias_gladius
MALWTAKLLLFLSLLRGTPGSPAALDNCIFVGEEEKNSLYEDGDVVIGGLFPLHYSPLSSLPTYKTKPTPNMYKYSRALRWIQTMTFAIKEINQRSDLLPQLKLGFHIRDSCDDIPVSLRASLLLVNGQPETGSRAESVNRDKGVERNINGSNSGCAAVHRTVSPVIIGDAGSGVSMALLRSLGSFHIPLVSYFASCSCLSNQREFPTFMRTMPSDAFQIRALVRLVSYFRWTWVGVIGVESDYARFAIQLFLQESVQYSVCAAYTHFYPVALSQQALDELMDVIQMTSAKVIINFSSESEMQGILREIKRRNITGLQWIASEAWATATLLWEKFGDLLTGTLGFAIRKADAIPGLKEHLASLRPAYIHESAFLAEFWEETFNCRLNGSVNSHSHGVHNYLDRLPCKGTENLEDIYSPYSDVTQLRVSYNVYKAVYLVAHALQDMSNCKAGKGPFPKGTCADPKNFKPWQLIHYMRCANFSALGAKVNFDQNGDPIAYYDLLNWQRSPEGSLHLVKVGFYDASSPAGHSLVINESVIQWPVGKQASRSVCSDSCPPGSRIARRKGKPICCFDCVPCAEGEVSNKTDSLECSRCSDDTWPNKARDLCIQKTIEYLSYYELMGMVLCAVSLFGACVSLSILAIFFTYKDTPLVRANNMELSFLLLVFLAICFLVGLLFIGEPSDWLCRIRYPAFGISFALCISCLLAKTVVVLMAFRSTLPGSNVMKWFGPNQQRASVLLGTVVQVIICLIWLLTSPPRANNNTDYHSATIIMECATGSEAGFWCVLGYISILACMCFLMAFLARKLPDKFNEAKFITFSMLIFFAVWITFIPVYVSTAGKYTVAVHIFAILASAFGLIFCIFAPKCYIIILKPEKNSKKNMINR
>LOCXPOlfC9.84.HIT1.OlfC.2R.869.ANF_receptor.exons8.CM029141.1.Xiphias_gladius
MTPLALIPLLSSVSVLTLTYTPVSSITSPAPSTAKACTLQYSFLPDFVAKGDYVIGGIFPLHYNQEMPDLNCTYRPPPVKCNGFDPRAFRWAQTMRLAVEEINQSSELLPNYTLGYKIFDSCAYPLTGQRAALAVLNGLREDDSPMCSGASPLLAVIGESGSAQSIVVSRILQPFRIPIISYFSSCACLTDRRKYPTFFRVIPNDDYQVKAIAQLLVRFNWTWVGLVRGDHEYGRFAVQGLLRELKGTKVCVAYQEMIPLLYNHQSALEIIEVMRSSSAKVVVVFSAEGEMTPFLRDYMMQNITGIQWVASEAWVTASVFTGSEYYPYLGGTIGFGIRKGPIPRLSHYLQTVNPKRYPNNLLVQELWEALYGCSPSTSSGSQLPPCSGHESLLDQHSAYMNTSSPRVAYNVYKAVYAVAHSLHNLILCQPGSGPFQNNSCAQINNIHPWQLQYYLHEVTFNIAGEEVDFDLKGDSIPYYDIINWQRGTDGNTEFVSVGLFDGTKPVGEELVIQEDRIMWAGHQSEASCSHCSVCSASCLPGSRKAVRRGEPVCCFDCVPCDNGKISNQTNSIDCTFCPEDFWSNKNRTACIPKKVEYLTYDSLGIVLTVISVVGACLTLAVSGVFCYHRKTAVVRVNNSELSFFILFALTLCFLCSLVFIGKPTSWSCMLRHTAFSITFSLCISCILGKTLVVLAAFTTTRPGDNIMKWLGPKQQRAIIFSCTLVQVVICATWLIDAPPFPSRNTQYERSKIILECSVGSSLAFWCVLGYIGLQACLCFALAFLARNLPGNFNEAKFITFSMLIFCAVWLAFIPAYISSPGKYTDAVESFAILASSFGLLFCLFAPKCYIILLKPEKNTKQHLMGKEKK
>LOCXPOlfC8.89.HIT1.OlfC.2R.873.ANF_receptor.exons13.CM029141.1.Xiphias_gladius
IQGVSCFDSSLPQCVKLGDSESLALQSKGDIVIGGFFPLHYVAAKPQHSYSSKPQLTPCSGFDHRAFRWMMTMVFAVEEINHDSSLLPGVKLGYRIMDSCDHVHTSMQALFSLIGHSKAVTTEVKQMEETENRLNMAKDRTLPSCLAGSPVPAVIGLASSSPTRAVAHTLGPVNIPLVSYFATCTCLTDKHMYPSFVRTVPSDLFQVRGLVQLVTFLGWLWVGTIGTTDDYSHYGIQAFSNQFRQQGGCVAFHLTIPKSPNVADTQEMADRLQSSTAKVVVVFATEGQLLDLLLELAQRNVRGIQWVASEAWVTASLLTSRDFHALLEGTLGFSFPGVRIPGLKEFLLNVRPSPAPGMEFVNMFWEELFGCRLELGGDRSKENGVDTVDNLLGLDAFEDLRYTDSSYTDVSQVRISYNVYKAVYAIAHALHKLLNCDSSGLNKGVCEKYKSFTSRQLLGHLKTVNFTNQFEEKVYFDSNGEPVPLYDIINWQKDSKGEIRFIKVGSYDGSAPLGQQLQMEQRTIVWTNGQLHVPVSQCSAPCPSGSRQARRPREPHCCFDCLPCADGEISNQTGSTECTKCPDFYWSDKDKVKCIAGVEEFLSFYDTMGIILVVLTLLGVVLTTIITTVFHHFRSTPIVKANNSEISFLLLLSLNLCFLCSLVFIGKPSVWTCRLRQAAFGISFVLCLSCLLVKTIVVLLAFQATVPGSRALKLFGPSQQRTLILCTTAPQVCLCAGWLLGAPPFPFRNPTYQASTGKIVVECKEPWPPGFYLVLGYIGLLAFLCLLLAFLGRKLPDTFNEAKLITFSMLIFLAVWISFIPAYVSTPGKFTVAVEIFAILASSFGLLLCIFGPKCYIILLRPERNIKKGMTRK
>LOCXPOlfC10.93.HIT1.OlfC.2R.870.ANF_receptor.exons10.CM029141.1.Xiphias_gladius
ILILFSSSFLLPLFSSLSLSCKLRRKFHLNGLHKAGDVVLGGLFEVHYTSVFPEFSFTSEPNQPSCQGFDPPGFRHAMTMAFAIDEINKNSNLLPNVTMGYSLYDNCASLGISFRASLLLASGQEERFLLDETCVGAPPVLGIVGDVYSTFTIAMSSVTGLYKLPIVSYFATCSCLSDRQRFPSFFRTIPSDAFQVRAMIQILKHFGWIWVGLLISDDDYGLHAARSFQSDLGPSGGGCLAYLEVLPWGDNPAEIRRIVDVMKKSTARVVIVFAHESHMINLMQEVVRQNVTGLQWMASEAWTAVAVLQTPHLMPYLGGTLSIAIRRGEIPGLRDFLLQMRPDLHQNNSYGNNMVNQFWEYTFQCRFAPPPVGWVEAGGALCTGEEDLEKTETELLNVAEFRPEYNVYKAVYALAYALDNMLRCVPGRGPFSGHSCGTFQRLEPWQLLHYLQKVNFTTSLGDQVSFDENGDVLPIYDIMNWLWLPDGRTKVQVVGEVKKSTFNGEELTIDEDKIFWNFESKKCKRPAQSVCSESCPPGTRMARKKGEPECCFDCIPCSEGEISNKTDSMECTTCPEDFWSSPQRDHCVPKKTEFLSYHDPLGICLTAASLLGTFICAAVLGLFIYHRQTPIVRANNSELSFLLLVSLKLCFLCSLLFIGHPRLWTCQLRHAAFGISFVLCVSCILVKTMVVLAVFRASKPGGGASLKWFGAVQQRGTVLALTSIQAAICTAWLVSSSPGPHKNTEYHKDKIVYECVVGSTVGFAVLLGYIGLLAILSFLLAFLARNLPDNFNEAKLITFSMLIFCAVWVAFIPAYVNSPGIYADAVEVFAILASSFGLLVALFGPKCFIILLRPERNTKKAIMGRGTAKS
>LOCXPOlfC11.96.HIT1.OlfC.2R.879.ANF_receptor.exons8.CM029141.1.Xiphias_gladius
MEISAFFIGLRVALGLFELNTALALHGSGDGLRQRAGFPEARSDAGFSAESSSLRCKLQGNARPPAFSMDGDYVIGGVFSIHNYIYTVKHNYTTMPEPLRCTGSIDARELRFARTMVFAIEEINNSTWLLPGVRLGYQIHDSCASVPVAVHVAFQLSNGLDPVFDTGDNCSQSGRVTAIVGESGSTPSISMMRVVGSFNIPQVSHFATCACLSNKQQYPSFFRTVSSDQFQADALAKLVKRFGWTWIGAIRSDSDYGNNGMASFLDAAHKEGICVEYSESFYRTQPRSKIQRVANVIRRSTAMVVVAFAASGDMRILLEELSREPSPPRQWISSESWGTDPDMLRFNFCAGAIGFGIQQSVIPGLRDFLLDLSPNKVAASPVLTEFWEDAFNCRLGKSVATDESVCDGTEDLQTLRSPYTDTSQLRITNMVYKAVYAIAHAIHNAACQNKNSTTQCDKFTIESKQVVTQLKKVKFSQNGYDVSFDANGDPVATYELVNWQKSKSGSIELVTVGHYDASWPVGQEFQINKNLTWVEGNTQVPVSVCTDSCPPGTRKMLQKGKPICCYDCIPCPEGEISNATDSPDCFPCPKEFWPNAERNICFPKPVEFLSFDEVLGIVLAAFSVGGACLAIITAAVFFRHRTSPIVRANNSELSFLLLVSLTLCFLCSLTFMGMPSEWSCMLRHTAFGITFVLCISCVLGKTIVVLMAFKATLPGSNVMKWFGPLQQRMTVVSFTFIQVLICTIWLVLSPPFPMKNLTIYKERIILECALGSAIGFWAVLGYIGLLAVFCFMLAVLARKLPDNFNEAKLITFSMLIFCAVWITFIPAYVSSPGKFTVAVEIFAILASSFGLILCIFAPKCFIILFKPEKNTKKHLMNKN
>LOCXPOlfC12.101.HIT1.OlfC.2R.880.ANF_receptor.exons9.CM029141.1.Xiphias_gladius
MWAFFDIYLLFWVYMILHLLSSSFFFSESSSLSSSCKLWKQFHLNGLHKAGDVILGGLFEVHYTSVFPEWTFTSEPHQPTCTGFDTQGFRHAMTMAFAIDEINKNSNLLPNVTLGYSLYDNCGALVIGFRAALVLASGQEEQFLLQENCLGTPPVVGIVGDSYSTFSITTSNVLGLFRLPMVSHFATCSCLSNRQRFPSFFRTIPSDAFQVRAMIQILKRFGWTWVGLLVSDDDYGLHVARAFQSDLAQSGGGCLAYTEILPWGNDPAQLRRIVDVMKKSTAHVVIVFAHEIHIYQLMEEVVRQNVTGLQWMASEAWTSVDVLQTPDFMPYLGGTLGIAIRRGEIAGFKDFLLRIQPDQHHNIYGNSIVNQFWEDIFQCRFAPPPAGWMEAGGALCTGQEDLHNVESELFDVSNLRPEYNVYKAVYALAYALDSMLRCVPGRGPFSRHSCTSLQRLEPWQLVYYLDGVNFTTPFGDQVSFDENGDALPIYDVMNWLWLPDGTTKIQNVGEVKESAKGEELTLHEDVIFWNFESKQPPRSICSESCPPGTRMARKKGQPVCCFDCIPCSEGEISNDTDSLECTTCPEDFWSSPQRDQCVPKKTEFLSYHEPLGICLTTASLLGTFICAVVLGIFIYHRSTPMVRANNSELSFLLLVSLKLCFLCSLLFIGHPRLWTCQLRHAAFGISFVLCVSCILVKTMVVLAVFKASKPGGGGSLKWFGAVQQRGTVLVLTSIQAAICTAWLVSSSPGPHKNTQYHNDKIVYECVVGSTIGFAVLLGYIGLLAILSFLLAFLARNLPDNFNEAKLITFSMLIFCAVWVAFIPAYINSPGKYADAVEVFAILASSFGLLVALFGPKCYIILLRPERNTKKAIMGRDTPKT
>LOCXPOlfC12.107.HIT1.OlfC.2R.885.ANF_receptor.exons10.CM029141.1.Xiphias_gladius
MGAFLDTFFFLYVYLILILFSSSFFLSESSSLFSSCKLRRQFYLNGMHKPGDVILGGLFEVHYTSVFPELTFTSEPNQLSCQGFDPPGFRHAMTMAFAIDEINKNSNLLPNVTLGYSLYDNCATLVIGFSAALSLASGREEQFLLQETCLGTPPVVGIVGDSFSTFSIATSDVIGLLKLPIVSYFATCSCLSDRQRFPSFFRTIPSDAFQVRAMIQILKRFGWTWAGLLVSDDDYGLHVTRSFQSDFVQSGGGCLAYTEILPWGDNPAELRRIVEVMKKSTARVVIVFAHQIHMIQLMEEVVRQNVTGLQWMASEAWTAAAVLQTPHLMPYLGGTLGIAIRRGEIPGLRDFLIRIRPDLHDNNIDGNSMVRQFWEYTFQCRFATAPAGWMEADGAICTGDEDLENVKTEFLDVSNLRPEYNIYKAVYAMAYALDDLQRCVPGRGPFTGHSCATLQRLEPWQLVYYLEKVNFTTPFGDQVSFDENGDALPIYDIMNWMWLPDGRTKVQSVGVVKKSPVRREELTLHEEKIFWNFDSKKHRTPPRSVCSESCPPGTRIARKKGEPECCFDCIPCSDGKFSNESDSMKCISCPEDFWSSPHRDHCVPKKTEFLSYHEPLGICLTIASLLGAFICAVVLGIFIYHRSTPMVRANNSELSFLLLVSLKLCFLCSLLFIGRPRLWTCQLRHAAFGISFVLCVSCILVKTMVVLAVFKASKPGGEASLKWFGAVQQRGTVMVLTSIQAAICTAWLVSSSPGPHKNTQYHNDKIVYECIIGSTIGFAVLLGYIGLLAVLSFLLAFLARNLPDNFNEAKLITFSMLIFCAVWVAFIPAYVNSPGKYADAVEVFAILASSFGLLVALFGPKCYIILMRPERNTKKAIMGRGITKS
>LOCXPOlfC13.114.HIT1.OlfC.2R.879.ANF_receptor.exons9.CM029141.1.Xiphias_gladius
MGGAPNSHLLLCVYLILFLCSSPSLGSVSSSLLSSCKLLRKFHLNEMRKPGDVVLGGLFEVHYTSVFPEWTFTSEPQQPSCKGFDTLGFRHAMTMAFAIDEVNKNSNLLPNVTLGYSLYDNCGALIIGFSGALSLASGQKEQFLPQENCLGTPPVVGIVGDHYSTFSITISNVLGLYRMPIVSYFATCSCLTDWQRFPSFFRTIPSDAFQVHAMIQILKHFGWTWVGLLVSDDDYGLHVAQSFQSDLAQSGGGCLAYLEVLPWDSDPSELKRIVYLIKTSTARVVIVFAHEIHMIQLMEEVVRQNVTGLQWIASEAWTAAAVLQTPHLMPYLGGTLGIAIRRGEIPGLGDFLIRIRPEQNYNNTYGNSMVRQFWEYTFQCRFAPPPAGWVEDEGALCTGQEDIENVETEFLDLSNLRAEYNVYKAVYALAYALDNMLRCVPGRGPFTGHSCANLQTLEPWQLVHYLQKVNFTTPFGDQVSFDENGDVLPIYDVMNWLWLPDGRTKVQVVGEVKKSTSEAEELKLDEDKIFWNFESKEPPRSVCSESCPPGTRMARKKGQPECCFDCIPCSEGEISNGTDSMECTTCPEDFWSSPQRDHCVPKKTEFLSYHEPLGICLTTTSLLGTFICAIVLGIFFNHRSTPVVRANNSELSFLLLVSLKLCFLCSLLFIGRPRLWTCQLRHAAFGISFVLCVSCILVKTMVVLAVFKASKPGGGGSLKWFGAMQQRGTVFALTCVQAAICTAWIVSSSPATHKNTEYHNDKIVYECVVGSTVGFAVLLGYIGLLAILSFLLAFLARNLPDNFNEAKLITFSMLIFCAVWVAFIPAYFNSPGKYADAVEVFAILASSFGLLVALFGPKCYIILMRPERNTKKAIMGRGT
>LOCXPOlfC14.118.HIT1.OlfC.2R.873.ANF_receptor.exons9.CM029141.1.Xiphias_gladius
MRAFMNPNLFSLMLLYSYFSSAVSSPLYSSSCHLQGQFHLNGMHKAGDLVLGGLFQIHFFSAYPDLSFTLEPQQPTCHGFDVLGFRQAMTMAFAIDEINRNSNLLPNVTLGYSLYDNCLQLGIGFRAALSLVSGQEEQFILHETCVGTPPVLGIVGDSSSTRSIAISTVLGLYRVPMVSYFATCSCLSDRQKFPSFFRTIPSDAFQVRAMIQILKRFSWTWAGLLVSDDDYGLHAARSFQSDLGSSDGGCLAYVEVLPWGDNPAELRRIVHVMKKSTARVVIVFAHESHLINLMEEVVRQNVTGLQWMASEAWTAAAVLQTPHLMPYLGGTLGIAIRRGEIPGLRDFLLQMRPDLHQNNSYGTNVVNQFWEYTFQCRFKPPRAGWVEAGGALCTGQEDLKNVETDFLDISNLRPEYNVYKAVYALAYALDDLLQCEPGRGHNYCNLRRLEPWQLVYYLEKVNFTTPFGDQVSFDENGDVLPIYDVMNWLWLPDGRTKVQVVGEVKKSTFKGEELTIDEDKIFWNFESKEPPRSVCSESCPPGTRVARKKGEPECCFDCIPCSEGEISNGTDSMECTTCPEDFWSGPQRDNCVPKKTEFLSYHEPLGICLTATSLLGTFICAAFLGIFIYHHQTPIVRANNSELSFQLLLSLKLCFLCSLLFIGRPRLWTCQLRHAAFGISFVLCVSCILVKTTVVLAVFKASKPGGEASLKWFGAVQQRGTVLVLTCIQAAICTWWIFSASPAPHKNTQYHKDKIVYECVVGSTVGFTVLLGYIGLLAVLSFLLAFLARNLPDNFNEAKLITFSMLIFCAVWVAFIPAYVNSPGKYADAVEVFAILASSFGLLVALFGPKCYIILLRPERNTKKAIMGRGIES
>LOCXPOlfC15.121.HIT1.OlfC.2R.873.ANF_receptor.exons9.CM029141.1.Xiphias_gladius
MRAFMKPNFFSLMLLYSYFSSAVSSPLYSSSCHLQGQFHLNGMHKAGDLVLGGLFEVHFFSAYPDLSFTSEPQQPTCHGFDVLGFRQAMTMAFAIDEINRNSNLLPNVTLGYSLYDNCLQLGIGFRAALSLVSGQEEQVILHETCVGTPPVLGIVGDASSTRSIAISTVLGLYRVPMVSYFATCSCLSDRQKFPSFFRTIPSDAFQVRAMIQILKRFSWTWAGLLVSDDDYGLHAARSFQSDLGSSDGGCLAYVEVLPWGDNPAELRRIVHVMKKSTARVVIVFAHENHLINLMEEVVRQNVTGLQWMASEAWTAAAVLQTPHLMPYLGGTLGIAIRRGEIPGLRDFLLQMRPDLHQNNSYGTNVVNQFWEYTFQCRFKPPRAGWVEAGGALCTGQEDLKNVETDFLDISNLRPEYNVYKAVYALAYALDDLLQCEPGRGHNYCNLRRLEPWQLVYYLEKVNFTTPFGDQVSFDENGDVLPIYDIMNWLWLPDGRTKVQVVGEVKKSTFKGEELTIDEDKIFWNFETKEPPRSVCSESCPPGTRMARKKGQPECCFDCIPCSEGEISNGTDSMECTSCPEDFWSSPQRDHCVPKKTEFLSYHEPLGICLTATSLLGTFICTIVLGIFIYHHQTPIVRANNSELSFLLLVSLKLCFLCSLLFIGRPRLWTCQLRHAAFGISFVLCVTCILVKTMVVLAVFKASKPGCEASLKWFGAVQQRGTVLVLTSVQTTICTAWLVSSSPAPHKNTQYDKDKIVYECVVGSTVGFTVLLGYIGLLAILSFLLAFLARNLPDNFNEAKLITFSMLIFCAVWVAFVPAYISSPGKYADAVEVFAILASSFGLLVALFGPKCYIILLRPERNTKKAIMGRGMES
>LOCXPOlfC16.123.HIT1.OlfC.2R.913.ANF_receptor.exons11.CM029141.1.Xiphias_gladius
MSWFSWLITLWPCSAPSLLLVGIVGRQLGPRVGLQGVQAVTCSRWGTPSSQGLFQDGDVVIGGLFIINNKPPATEHDFAQLRHYKPCTGFDHVQLQYIYAMVFAVEEINHNTTLLPGVKLGYHIFDSCGRPPWALQAALSLVGGDRTSCNSTEPPDYSDITQTEDRRDDHPVPLIIGGASSVAAQILSRTLEQLSVPLISYQASCTCLSDRLRYPNFFRTIPSDIYQVLAIAQLAIHFNWTWIGAVVANNNYGLMAIKIFQEETQGAGVCLAFVETLQREKIVSDARRAALAIQASTARVILIFTWYTDVRELFLQLEKINVTDRQFLASEAWSTSNNLLTSKVASGVLGVAIRSSAIPGFGNYLRSLHPIHRPGDEFLREFWGAEFVCIPGATPLFSNSSSSLKSVTPTQRSSHPSNVSTSSLAKESLQKASLPPCSGTETLEGLQHPFTDTSQLRVAYNVYLAVYAAAHALHSLLSCPNRDSPPGNNSLTCSSPSHIKPIELLQHLKKVNITTPQGEMFHFQGADIPAKYDLVNWQETPEGPLKLVLIGRVDGFDLHLNESAIQWSTGSNQVPVSVCSESCPPGTWMATRKGEPVCCFDCIPCAEGEISNKTGSPYCERCPLEFWSNANRTACIPRQLDFLSFNETLGITLAAAAVSGATVTTAVFVVFLCYRQTPVVRANNSELSFLLLLSLKLCFLCSLVFIGRPSVWSCQFQQAAFGISFVLCVSCLQVKTIVVLAAFRSTRPGAEALIRWFGPGQQRGSICLLTCIQVIICAIWLSLSPPVPHHDLGFQGSKVTLKCAMASLVGFSLVLGYIGLLACTCLILAFLARKLPDNFNEAKLITFSMLIFCAVWVAFVPAYVSSPGKYVVAVEIFAILTSSYGLLLCIFAPKCFIILLRPEKNTKKHLMAR
>LOCXPOlfC16.126.HIT1.OlfC.2R.909.ANF_receptor.exons11.CM029141.1.Xiphias_gladius
MSWLLWVLTRWPSSALSLLLLCVVGRQMGVEVVQAVVCSRWGAQRNKSLSQDGDVIIGGLFNLYYIPSALEQDFIKLPHYKPCTGLDLEPLKYTYAMTFAVEEINRNSTLLPGVKLGYRIVDSCGRYPWALQAALSLVGGDKHSCNLTASTPRSAFYEQPGKTTSGPPVPLLIGASSSTIGIILSRILGPLSVPTISYLASCPCLSDSQEFPNFFRTIPSDIYQAWAIAQLAIHFHWTWIGAVLENSDYGRLAIQVFQEEVEGKGVCLEFIETVHRETIVSDARRVALTIQASTARVILIFCWYTDVKELFMELTKRNVTDRQFLASEAWSTSDDLLQDLAISKVASGVLGVAIQSSTIPGFENYLRNLHPIRRPDDEFLREFWEKEFGCSPGDKPLFSNSSSSLKARSDHPSNVSTSSLAKESLQKASLPPCSGTETLEGLQHPFTDTSQLRVAYNVYLAVYAAAHALHSLLSCPNRDSPPGNNRSTCSSPSHIKPIELLQHLKKVNITTPQGEMFHFQGADIPAKYDLVNWQKTPEGPLKLVLIGRVDGFDLHLNESAIQWSRGSSQVPVSVCSESCRPGNRVANRKGEPVCCFDCIPCAEGEISNTSDSPHCERCPSEFWSNAKRTACIPRQLDFLSFNETLGITLATAAVSGATVTTAVFVVFLYYRQTPMVRANNSELSFLLLLSLKLCFLCSLVFIGRPSVWSCQFQQAAFGISFVLCLSCLLVKTIVVLAVFRSARPGAEALMKCFGPGQQRGSVCLCTCIQVIICAIWLSLSPPVPHHDLGFQGSKVTLKCAMASLVGFSLVLGYIGLLACTCLILAFLARKLPDNFNEAKLITFSMLIFCAVWVAFVPAYVSSPGKYVVAVEIFAILASTYGLLLCIFAPKCFIILLRPEKNTKKHLMAR
